# Supplementary material for: Dynamic guided metric representation learning for multi-view clustering
Source: PeerJ Comput Sci. 2022 Mar 8;8:e922. doi: 10.7717/peerj-cs.922 (PMC9044235; doi:10.7717/peerj-cs.922)
Supplement: Supplemental Information 1 [file peerj-cs-08-922-s001.zip]

Archive with 15 entries (14 files):
- Handwritten/
- Handwritten/mfeat-mor.txt
- __MACOSX/Handwritten/._mfeat-mor.txt
- Handwritten/.DS_Store
- __MACOSX/Handwritten/._.DS_Store
- Handwritten/mfeat-fac.txt
- __MACOSX/Handwritten/._mfeat-fac.txt
- Handwritten/mfeat-fou.txt
- __MACOSX/Handwritten/._mfeat-fou.txt
- Handwritten/mfeat-pix.txt
- __MACOSX/Handwritten/._mfeat-pix.txt
- Handwritten/mfeat-zer.txt
- __MACOSX/Handwritten/._mfeat-zer.txt
- Handwritten/mfeat-kar.txt
- __MACOSX/Handwritten/._mfeat-kar.txt
