# Supplementary material for: Dynamic guided metric representation learning for multi-view clustering
Source: PeerJ Comput Sci. 2022 Mar 8;8:e922. doi: 10.7717/peerj-cs.922 (PMC9044235; doi:10.7717/peerj-cs.922)
Supplement: Supplemental Information 1 [file peerj-cs-08-922-s001.zip › Handwritten/mfeat-fou.txt]

0.14383431	0.112155676	0.22674601	0	0.24015681	0.020016734	0	0.17812365	0.36436987	0.13363717	0.039431445	0.21308504	0	0.15362021	0.0434668	0.015489498	0.15414205	0.29306778	0.11508167	0	0	0.13377103	0	0.007553577	0	0	0.07218256	0	0.110072315	0.07931342	0.3732762	0.18796995	0.31403556	0.12223706	0	0.1595979	0	0.108224384	0	0.09102681	0	0.002574111	0	0.15844098	0.17813137	0.055788055	0.03450785	0.28163424	0.075437464	0.25748962
0.11685789	0.12904978	0.14285198	0.03607151	0.23459084	0.05123978	0.026505923	0.22050789	0.3390999	0.11795414	0.06592104	0.23842578	0	0.06826919	0	0	0.15966272	0.23140934	0.06542415	0	0.004050409	0.1246733	0	0.05591363	0	0	0.06717262	0	0.10471739	0.05998116	0.34914875	0.09764546	0.26090205	0.09274179	0	0.1502082	0	0.07187179	0	0.08249937	0.02502856	0	0	0.08164246	0.20883472	0.001720088	0.036407262	0.2870578	0.069621205	0.1366254
0.12898508	0.14414418	0.13096958	0.047894336	0.18154591	0.016526617	0.060690995	0.19004104	0.2832674	0.15608568	0.15782543	0.2219108	0	0.0612104	0	0.053057875	0.14940915	0.24098118	0.12457222	0	0	0.07473422	0	0.041523818	0	0	0.028062453	0	0.14565113	0.05893164	0.33547908	0.113361746	0.22516172	0.118812576	0	0.14913636	0	0.082872346	0	0.068875715	0.01711749	0	0	0.122095	0.163751	0	0.046572857	0.21164472	0.016930737	0.15917432
0.09481941	0.08158117	0.14698426	0.037452895	0.16937019	0.034098215	0.05522681	0.18729627	0.3320831	0.10414375	0.03451547	0.22268496	0	0.08668294	0.007524209	0	0.12843558	0.18403944	0.07844579	0	0	0.019603044	0	0.04044337	0	0	0.08941027	0	0.016339269	0.070858605	0.29903328	0.07165404	0.2661186	0.07041842	0	0.16575931	0	0.058266655	0	0.120825216	0	0	0	0.057949916	0.17230603	0.029334867	0.073559076	0.19704278	0.118524134	0.09837993
0.0733484	0.09966502	0.25196624	0	0.24005775	0.017020885	0.0143391	0.21377891	0.36673272	0.13709371	0.019789916	0.22827572	0	0.13990816	0.014241802	0	0.15506685	0.28652424	0.07157505	0	0	0.11650345	0	0.005197071	0	0	0.066942856	0	0.12325598	0.058180302	0.37007597	0.09045111	0.33240542	0.08037924	0	0.118821256	0	0.11162935	0	0.07292935	0	0	0	0.09191363	0.19943042	0.03460956	0.021865964	0.2936397	0.09577628	0.22182247
0.11715786	0.08129069	0.17060499	0.04866022	0.1623544	0.035014153	0.10387105	0.22420546	0.21753791	0.07235367	0.076123804	0.23829648	0	0.108846195	0.03698975	0	0.2034364	0.14016156	0.056585047	0	0	0.0504741	0	0.046748433	0.001368184	0	0.14602178	0	0.03964901	0.08986013	0.32724544	0.06567646	0.24184912	0.12926704	0	0.14452904	0	0.13578852	0	0.1490799	0	0	0	0.10685815	0.14820336	0.030300194	0.047324065	0.2014831	0.14101973	0.22952214
0.08336748	0.045248486	0.23158681	0.00294114	0.21768585	0	0.006272426	0.17634237	0.33423477	0.12115443	0	0.19936317	0	0.18278167	0.06096311	0	0.1531575	0.26276678	0.08528061	0	0	0.07345151	0	0.007111641	0	0	0.0871739	0	0.017198313	0.06539917	0.34161928	0.12425208	0.3187529	0.10169348	0	0.16611354	0	0.05169153	0	0.10446339	0	0	0	0.15818955	0.1871799	0.08398163	0.046237443	0.22523977	0.11106758	0.23209685
0.14421947	0.15864864	0.21996863	0.017162727	0.23180114	0.06556085	0.046493076	0.13571027	0.28079617	0.13645205	0.036372237	0.17160499	0	0.16163468	0.026876098	0	0.15408921	0.30353838	0.08521508	0	0	0.1613773	0	0.016308848	0	0	0.066456765	0	0.13222745	0.012562571	0.4134188	0.16064228	0.2983353	0.071552284	0	0.18752483	0	0.16219339	0	0.07418184	0	0	0	0.11083216	0.15730765	0.03050806	0.029194377	0.2898713	0.11096191	0.255375
0.08920485	0.059024274	0.2694739	0	0.20362762	0	0.017661737	0.21967581	0.37267882	0.14178452	0	0.2907987	0	0.13784218	0.097882316	0	0.14217168	0.2784895	0.0007745	0	0	0.06476161	0	0	0	0	0.103700176	0	0.09472035	0.055551767	0.37812266	0.1043272	0.357459	0.068634786	0	0.12783611	0	0.090416096	0	0.10032439	0	0.02969331	0	0.06243769	0.19780214	0.039184146	0.026138294	0.26620334	0.1253971	0.16789775
0.06734806	0.080195546	0.14980866	0.019368345	0.15163882	0.024010498	0.010008398	0.19575945	0.37350386	0.13095894	0.056967247	0.20310542	0	0.124174036	0.005206404	0	0.15381122	0.2022534	0.03697246	0	0	0.019400293	0.017967924	0.004578603	0	0	0.1195985	0	0.060209394	0.029623218	0.24414772	0.051858094	0.24353734	0.03109706	0	0.11867209	0	0.034054913	0	0.076426	0	0	0	0.030220428	0.16392344	0.043794505	0.03286405	0.17767678	0.08036025	0.06459437
0.079655275	0.095201805	0.17714955	0.01653571	0.24243467	0.026387949	0	0.22790414	0.35872984	0.07901565	0.01554674	0.24647656	0	0.07685057	0	0	0.14615029	0.23403431	0.011848849	0	0	0.13335627	0.003240481	0.03216438	0	0	0.09756684	0	0.10306318	0.06957504	0.31874216	0.09039548	0.27663258	0.08301422	0	0.10564184	0	0.08420206	0	0.0932099	0.009602111	0	0	0.07276506	0.20604792	0.035072282	0.021411356	0.29618573	0.07029159	0.11545208
0.04643235	0.07585015	0.19409674	0.046537306	0.1831996	0.047485474	0.048322074	0.16587934	0.30499917	0.094797604	0.025095483	0.21610005	0	0.113529146	0.012458829	0	0.1639601	0.17922218	0.05242185	0	0	0.04052942	0	0.041427642	0	0	0.12698449	0	0.032650433	0.037493113	0.3174336	0.01911619	0.26848456	0.02785795	0	0.12209172	0	0.073966965	0	0.12512662	0.00018552	0	0	0.06130963	0.15153585	0.03514392	0.04389427	0.190706	0.13497128	0.07009562
0.07689345	0.07475499	0.16129357	0.016644958	0.15066952	0.056411345	0.0474862	0.23310894	0.35139883	0.13975544	0.024199255	0.22852059	0	0.1404948	0.022078084	0	0.14439729	0.21263078	0.08672735	0	0	0.016887829	0	0	0	0	0.1169048	0	0.015658751	0.031995967	0.30430678	0.08481197	0.29118806	0.059056483	0	0.17802261	0	0.05357026	0	0.07961009	0	0	0	0.031112535	0.20250696	0.04418467	0.038399126	0.19919316	0.1142142	0.15885958
0.04670072	0.061291635	0.18198809	0.032320797	0.18666257	0.023714572	0.020985365	0.1908893	0.34798634	0.09545726	0.0351327	0.22056201	0	0.10410151	0.005639946	0	0.1516647	0.20084442	0.04427436	0	0	0.035472915	0	0.024457302	0	0.004963934	0.12214947	0	0.04868596	0.06393808	0.2961814	0.046068706	0.26879886	0.031218225	0	0.12582713	0	0.0419809	0	0.1184175	0	0	0	0.061122045	0.145875	0.049892634	0.045851566	0.18151103	0.10321608	0.06657146
0.08772674	0.073640816	0.1651701	0.018272914	0.19319123	0.03646618	0.04423263	0.20028201	0.37335712	0.1254404	0.027963603	0.22476381	0	0.10887721	0.009411285	0	0.1405142	0.19366927	0.06532287	0	0	0.03192113	0	0.01501973	0	0	0.10064865	0	0	0.071761936	0.30517837	0.07652113	0.29457614	0.06762999	0	0.1627179	0	0.040749647	0	0.11814458	0	0	0	0.050618783	0.17397715	0.04451924	0.07242772	0.20426942	0.08730911	0.10804034
0.07747689	0.08301206	0.21218954	0.02280217	0.19889972	0.014608617	0	0.20136914	0.37322265	0.12653	0.04262995	0.26212263	0	0.10784491	0.047654726	0	0.18819949	0.25725713	0.021796953	0	0	0.08714676	0	0.010876491	0	0	0.07362084	0	0.119115256	0.08463368	0.33068368	0.09589231	0.29956505	0.07459586	0	0.120124966	0	0.06595201	0	0.08071728	0	0	0	0.1077906	0.19331111	0.02325346	0.013217434	0.2757376	0.08987786	0.14284858
0.05032609	0.007959508	0.18740548	0	0.2006282	0.002812237	0.015229728	0.18639648	0.33168954	0.09432989	0.03419844	0.24835834	0	0.088121615	0.003502971	0	0.15360522	0.24143119	0.037924647	0	0	0	0.002401422	0.013674572	0	0.027272936	0.09058586	0	0.023435628	0.07790664	0.26790646	0.054904837	0.2711822	0.05494865	0	0.14484158	0	0.018428098	0	0.11616651	0	0	0	0.0942612	0.16102807	0.058971673	0.024272293	0.18662378	0.081841655	0.081000075
0.062412728	0.11176461	0.22743917	0.016556656	0.266384	0.03850066	0	0.20249617	0.34535187	0.13727377	0.017691776	0.24460611	0	0.095252424	0	0	0.13268006	0.3315985	0.10761256	0	0	0.15486509	0	0.04164417	0	0	0.07279466	0	0.11686273	0.038504206	0.41352513	0.1455754	0.30500293	0.06742425	0	0.17108114	0	0.09828644	0	0.0908144	0	0	0	0.10667873	0.20188065	0.055368192	0.0157856	0.3187696	0.123009264	0.22683829
0.089305624	0.10117266	0.17213342	0.013321392	0.20856458	0.033279333	0.018315982	0.19753537	0.38427716	0.12572	0.04851906	0.22508602	0	0.091864035	0.010221968	0	0.16263306	0.2277086	0.08511432	0	0	0.06549223	0	0.027121287	0	0	0.07362217	0	0.04507394	0.07610604	0.3066909	0.112656	0.29171982	0.07649493	0	0.15677577	0	0.04255343	0	0.109068066	0	0	0	0.1032119	0.1742352	0.036476623	0.036435805	0.22254384	0.047412224	0.12468693
0.11741036	0.067449905	0.16273987	0.015567394	0.18607475	0.005369569	0.03188519	0.16486049	0.32937127	0.119003825	0.067831546	0.23187652	0	0.108728826	0.036832824	0	0.17919937	0.22408462	0.07426737	0	0	0.049191006	0	0.021829493	0	0	0.057992123	0	0.042359978	0.0866203	0.3021889	0.14056304	0.2896937	0.11920889	0	0.1690579	0	0.038118754	0	0.11099446	0	0	0	0.12050627	0.1896616	0.038109187	0.03308415	0.20367922	0.06365232	0.17018035
0.065564856	0.08557658	0.22833556	0	0.20119762	0	0.000781113	0.18792629	0.36373293	0.13264114	0.06775153	0.239473	0	0.12167672	0.03392052	0	0.17039552	0.28152877	0.07146568	0	0	0.061425682	0	0	0	0	0.060462862	0	0.10887359	0.07272923	0.31158435	0.10128631	0.30258584	0.09112069	0	0.11831391	0	0.05585301	0	0.08206473	0	0	0	0.12186725	0.18301365	0.03308774	0.008713527	0.22813399	0.047201555	0.16225511
0.061058056	0.09100326	0.22731197	0	0.27002686	0.029430628	0	0.16390148	0.3462041	0.11456302	0.02224677	0.19375207	0	0.090296105	0	0	0.09430689	0.2775473	0.061650153	0	0	0.15239877	0	0.0770061	0	0	0.018072959	0	0.14015278	0.06761341	0.37787935	0.11005023	0.2604646	0.05228515	0	0.13449931	0	0.11579692	0	0.09583408	0	0	0	0.11425678	0.20451911	0.07033214	0.020773564	0.34445915	0.07119666	0.2053899
0.14392248	0.13752834	0.18355119	0.026706368	0.19126135	0.00968502	0	0.20399433	0.36451185	0.14152627	0.0813801	0.2529691	0	0.093746446	0.04711818	0.015823908	0.17217523	0.2704132	0.07533635	0	0	0.12874791	0.000610931	0.015584304	0	0	0.035548516	0	0.14914146	0.059804603	0.30611798	0.13479266	0.2848106	0.083804615	0	0.11487271	0	0.07160233	0	0.08136287	0	0	0	0.14122213	0.18849142	0.032211	0.003819729	0.27691406	0.06287431	0.1531276
0.051617842	0.07063052	0.20380947	0.004858146	0.1950694	0.02516466	0.005500456	0.1895954	0.3589849	0.12572037	0.03769128	0.24257521	0	0.111704126	0.018066598	0	0.16024911	0.2350567	0.064072005	0	0	0.039835665	0	0.015238382	0	0.011350367	0.07512168	0	0.06396822	0.06981413	0.312342	0.06984769	0.29489717	0.055671237	0	0.13870788	0	0.04923329	0	0.11080287	0	0	0	0.105054505	0.16141967	0.03362508	0.033489656	0.22493827	0.07085148	0.1200417
0.15360817	0.09008292	0.12462676	0.03780843	0.17334872	0.0428758	0.011210648	0.19774303	0.3518349	0.13631782	0.056118503	0.24054511	0	0.0897142	0.02781864	0.003280979	0.14988565	0.21348846	0.086061195	0	0	0.070051536	0	0.03252031	0	0	0.056925513	0	0.05358	0.06646056	0.30620354	0.13117029	0.2747148	0.122034445	0	0.17785396	0	0.038642157	0	0.10069099	0	0	0	0.10221717	0.1950573	0.023495464	0.06442728	0.23316419	0.10584686	0.14109059
0.08749899	0.10809475	0.16668813	0.015998371	0.17193325	0.04503208	0.005565628	0.19546759	0.34834123	0.11489193	0.044349276	0.23765048	0	0.1444811	0.04321921	0	0.14709565	0.2149189	0.04191799	0	0	0.06716572	0	0	0	0	0.08091155	0	0.105422005	0.07353692	0.31344277	0.0949249	0.27728415	0.09819643	0	0.14719015	0	0.067957856	0	0.07011956	0	0	0	0.067322925	0.17487788	0.01143869	0.04702236	0.25460166	0.10302001	0.12473588
0.10803756	0.122273795	0.21306495	0.022435308	0.20425354	0.045705784	0.012797263	0.2014913	0.31904697	0.17210563	0.047191445	0.24328725	0	0.11385901	0.02995267	0	0.15207121	0.31430712	0.14645004	0	0	0.119647905	0	0.048773866	0	0	0.04998292	0	0.1037294	0.030465443	0.3741619	0.19501576	0.26847365	0.049245395	0	0.15762477	0	0.11516617	0	0.116516426	0	0	0	0.14978065	0.12941673	0.051116936	0	0.29247335	0.08311534	0.2700659
0.09504095	0.09907653	0.2561251	0.003536981	0.18847106	0.029408354	0.031924862	0.19499639	0.341942	0.1313631	0.009237686	0.21947196	0	0.18977481	0.07645477	0	0.15746397	0.23427273	0.04505135	0	0	0.06918619	0	0	0	0	0.11049158	0	0.07103445	0.04372551	0.3666469	0.102273464	0.32303923	0.087548904	0	0.14108777	0	0.10712608	0	0.08468784	0	0.001374438	0	0.0903226	0.18507682	0.023156514	0.05036557	0.24608457	0.11934927	0.2064843
0.052976016	0.0428534	0.19387184	0.009577943	0.19961138	0.018050913	0	0.18534312	0.36886424	0.09572222	0.016044438	0.24822983	0	0.08946324	0.009645442	0	0.1578865	0.24309307	0.037066653	0	0	0.028264003	0	0.019297417	0	0.036440864	0.09645831	0	0.043568417	0.07188317	0.29521984	0.06504345	0.28645974	0.047728196	0	0.14169651	0	0.034273148	0	0.11676597	0	0	0	0.09386381	0.16363195	0.052331463	0.027352054	0.21423489	0.09409249	0.07603339
0.12181635	0.12081788	0.13563424	0.0377136	0.25230867	0.06882266	0	0.20782149	0.3433007	0.10144809	0.03213427	0.22941269	0	0.07781218	0	0	0.14761981	0.22810556	0.042282797	0	0	0.13882022	0	0.06983921	0	0	0.04380335	0	0.08723002	0.078769885	0.3339958	0.1268175	0.2682595	0.09723227	0	0.15917578	0	0.08917279	0	0.09801913	0.005231339	0	0	0.079805546	0.21906035	0.033829924	0.03137851	0.30193233	0.067209594	0.13070077
0.052914474	0.0813053	0.16398841	0.04070883	0.18257424	0.03870364	0.036544602	0.20936593	0.3370723	0.11221923	0.04481961	0.22266245	0	0.089756705	0	0	0.16190445	0.18141294	0.04258133	0	0	0.023879878	0	0.04327996	0	0.013415169	0.11876172	0	0.0317965	0.036256786	0.2662785	0.022920059	0.25830972	0.038413092	0	0.10593119	0	0.060101155	0	0.12150815	0	0	0	0.051547386	0.15594326	0.04348034	0.013490554	0.15898068	0.09172567	0.06955283
0.049286712	0.058012918	0.1905356	0.01520199	0.18870206	0.039639007	0.056019746	0.21167198	0.3409149	0.11464256	0.058218233	0.22067223	0	0.08105425	0	0	0.16332069	0.22098023	0.060538862	0	0.01023896	0.020437464	0.008408115	0.04360465	0	0.007806629	0.099697225	0	0.04352545	0.030663136	0.27513856	0.015815664	0.26222804	0.03814175	0	0.12871724	0	0.043802034	0	0.114893734	0.0091725	0	0	0.08073839	0.15181546	0.036499664	0	0.1776007	0.054259185	0.086479604
0.056032028	0.05922319	0.18717338	0.003467929	0.20826428	0.030359708	0.006807055	0.21973073	0.35662425	0.105484985	0.024170201	0.23126642	0	0.0979819	0.004423047	0	0.1585862	0.22228344	0.042680375	0	0	0.058522772	0	0.033392392	0	0.013489246	0.09165665	0	0.0471135	0.0790229	0.3065831	0.06728011	0.28221992	0.061205477	0	0.13861887	0	0.049701232	0	0.09670428	0	0	0	0.09754343	0.17985271	0.039567746	0.024446279	0.2467897	0.069045104	0.12871864
0.07225938	0.061947003	0.1892762	0.022048496	0.17027916	0.033109616	0.027906807	0.16646233	0.3206346	0.11749718	0.060837455	0.23201522	0	0.10566279	0.013435816	0	0.17777893	0.23656619	0.060244475	0	0	0.045992285	0	0.030727405	0	0	0.072291225	0	0.07278809	0.06970464	0.29486588	0.06917144	0.26746178	0.04874047	0	0.14977074	0	0.047929022	0	0.07777427	0	0	0	0.09199801	0.13958092	0.0292543	0.012985343	0.22502205	0.09403392	0.1166593
0.0844502	0.07169694	0.19537604	0.05379759	0.20685619	0.061958205	0.023101138	0.20576778	0.30251303	0.10058604	0.031555615	0.24546863	0	0.13381097	0.02935304	0	0.18962333	0.19393022	0.031848285	0	0	0.064857334	0	0.05375049	0	0	0.13109548	0	0.05807714	0.08170211	0.34424803	0.07679876	0.2654891	0.09269115	0	0.12728174	0	0.10316062	0	0.11158883	0	0	0	0.08822446	0.16710256	0.020662509	0.06311312	0.22423409	0.15071638	0.13965008
0.08358443	0.07500113	0.20366898	0.009546055	0.21005096	0.04941292	0	0.19670275	0.3935998	0.11928829	0	0.2292366	0	0.14091	0.04756449	0	0.15304369	0.232504	0.064093426	0	0	0.06475583	0	0.03739108	0	0.011481002	0.08324994	0	0.029424084	0.06897927	0.33544284	0.10783601	0.31420943	0.06264476	0	0.17587431	0	0.055119354	0	0.095423974	0	0	0	0.10424986	0.19275951	0.056089647	0.0563538	0.25113145	0.11740775	0.13139598
0.11992641	0.08766655	0.20848258	0.020103376	0.18909116	0.02091594	0	0.18540457	0.37213755	0.13895713	0.042040065	0.23470217	0	0.16440305	0.07671468	0	0.15776435	0.22466783	0.053070925	0	0	0.08309625	0	0.003649113	0	0	0.07444271	0	0.07548754	0.07205	0.3205307	0.13196494	0.30796573	0.09844622	0	0.14391237	0	0.05608352	0	0.08015482	0	0.004217468	0	0.114706546	0.1862645	0.038286075	0.054190837	0.23275474	0.10310319	0.17567131
0.06608215	0.060463697	0.19967282	0.002432894	0.21829328	0.007061689	0.005854761	0.175706	0.37040126	0.09563159	0.03597586	0.22623166	0	0.11298677	0.017521841	0	0.16110954	0.24368119	0.05861413	0	0	0.060781132	0	0.007954587	0	0	0.09641912	0	0.034645557	0.08101038	0.30809397	0.08692038	0.30339277	0.070049144	0	0.15351354	0	0.030270988	0	0.09671989	0	0	0	0.097882114	0.1692771	0.047812052	0.053024076	0.21551831	0.06701173	0.11616446
0.12586771	0.088877626	0.18230252	0	0.20572983	0.024472658	0.00988981	0.21035486	0.35283118	0.12446617	0.038634133	0.22009893	0	0.115509234	0.030887792	0	0.149402	0.23454721	0.078744315	0	0	0.083997376	0	0.030065885	0	0	0.05929242	0	0.08580931	0.073644765	0.32748613	0.12275548	0.2905805	0.09709665	0	0.14580247	0	0.08003213	0	0.09732481	0	0.004390852	0	0.12255755	0.17836997	0.02727872	0.04805419	0.24113163	0.081621714	0.18659492
0.084404066	0.089421704	0.16882822	0.028560936	0.12663405	0.03124186	0.04204569	0.20262474	0.3127037	0.09590296	0.08859302	0.18905073	0	0.14022434	0.026282797	0	0.15582135	0.17573419	0.054066326	0	0	0.002562733	0	0.000646941	0	0	0.16115607	0	0.074618846	0.06637643	0.2698681	0.04485099	0.2025096	0.07457794	0	0.13142715	0	0.10428049	0	0.06645548	0	0	0	0.05630053	0.14035714	0.03792954	0.039100517	0.18858136	0.15012999	0.13358419
0.069008246	0.08794948	0.16302998	0.03589579	0.14862053	0.04004714	0.054723375	0.20063415	0.29445133	0.10381896	0.05841221	0.22331442	0	0.07390786	0	0	0.17070147	0.1884723	0.08465462	0	0	0.028840184	0	0.055238817	0	0	0.08098233	0	0.05333446	0.05431832	0.29094446	0.048104305	0.25427812	0.06564366	0	0.1357098	0	0.07150251	0	0.13103776	0	0	0	0.09301823	0.14997223	0.019844413	0.015505698	0.18497562	0.087653674	0.11731568
0.05197862	0.06123861	0.18150687	0.012105348	0.19233078	0.018552624	0.027777221	0.20536253	0.3365519	0.0892005	0.028825704	0.22369072	0	0.108367644	0	0	0.13401356	0.2053119	0.060900446	0	0	0.016929643	0	0.018039282	0	0	0.11934172	0	0.03827948	0.07733905	0.30976298	0.057373703	0.26337725	0.055595912	0	0.14725725	0	0.07252883	0	0.106398	0	0	0	0.07594748	0.15627229	0.02838631	0.057694033	0.20349377	0.10697295	0.09282254
0.111447364	0.12657812	0.15933633	0.026097722	0.16848533	0.041052062	0.039227694	0.19154128	0.33763993	0.11008904	0.052235015	0.21496719	0	0.09947227	0.028161118	0	0.17327875	0.19289118	0.08137092	0	0	0.08798123	0	0.033952676	0	0	0.07458167	0	0.065303035	0.06265043	0.32317504	0.09162651	0.2911368	0.09007811	0	0.15749174	0	0.08585239	0	0.106139034	0	0	0	0.081502646	0.18162818	0.004275953	0.05947797	0.2295401	0.09819629	0.14313476
0.07359065	0.046797834	0.19121383	0.04624458	0.19149855	0.021578703	0.07530153	0.17735884	0.27429104	0.10128673	0.081343174	0.24455775	0	0.081598155	0	0	0.1832788	0.21954153	0.044192493	0	0	0.024837546	0	0.03705307	0	0	0.09552546	0	0.047905304	0.042588703	0.28612018	0.033536643	0.26456624	0.06903484	0	0.12855002	0	0.061385307	0	0.104211286	0.003677821	0	0	0.09614522	0.14601275	0.034663144	0	0.17877032	0.08761311	0.08560765
0.10247013	0.104189344	0.21470878	0.001531366	0.18172497	0	0.018454598	0.20781702	0.35004115	0.16808125	0.07754791	0.25791118	0	0.12958875	0.059200265	0.007855699	0.18774167	0.279186	0.09663429	0	0	0.09438645	0	0	0	0	0.050041117	0	0.14539105	0.06844354	0.34774694	0.1427079	0.315002	0.08109678	0	0.12106443	0	0.074578315	0	0.09256377	0	0	0	0.11865372	0.17936449	0.030114764	0	0.25983128	0.06329444	0.22528848
0.17499724	0.08558252	0.15720052	0.043488536	0.19159125	0.0799238	0.041314483	0.1509811	0.33552015	0.11239998	0.033927247	0.20161332	0	0.15017512	0.041479617	0	0.12961254	0.20465086	0.07621409	0	0	0.0552344	0	0.019490983	0	0	0.09942578	0	0.010438185	0.056095045	0.2921152	0.14207524	0.25029284	0.1461795	0	0.18783545	0	0.058222342	0	0.07762077	0	0	0	0.093020014	0.19498989	0.03865193	0.07585931	0.21588413	0.12174056	0.11863537
0.10534966	0.101566635	0.120268226	0.06506647	0.109638646	0.04737649	0.06713454	0.18718034	0.26933214	0.10294043	0.057886288	0.1947862	0	0.14717668	0.04203415	0.021998083	0.118523546	0.16351399	0.06212076	0	0	0.031652763	0	0	0	0	0.13879944	0	0.059070233	0.048079927	0.26886255	0.05567391	0.19901235	0.089473225	0	0.15801144	0	0.09925267	0	0.055219196	0	0	0	0.046674237	0.12474339	0.029551174	0.060850285	0.19728886	0.15225352	0.14992264
0.058579024	0.07782682	0.15130414	0.033024523	0.14961264	0.025117017	0	0.18519086	0.3637179	0.12266417	0.046764217	0.2299683	0	0.10430366	0.022360554	0	0.15026495	0.20629923	0.03235155	0	0	0.020245733	0	0.017324446	0	0	0.12071584	0	0.07033142	0.050304607	0.28511998	0.060871013	0.26639315	0.026556103	0	0.1410746	0	0.03265015	0	0.09569533	0	0	0	0.0317285	0.17736858	0.04990259	0.034548804	0.166419	0.11569321	0.06309349
0.08467311	0.08407415	0.21647173	0.018349057	0.19628146	0.018342063	0.064318545	0.2088576	0.30942184	0.12244547	0.06313372	0.22323923	0	0.121276625	0.026062107	0	0.19682351	0.22160389	0.071334496	0	0	0.04586701	0	0.022608852	0	0	0.10788271	0	0.048588075	0.06944405	0.31606397	0.07972857	0.28432277	0.08806974	0	0.14153418	0	0.089130595	0	0.10628027	0	0	0	0.123949125	0.16792051	0.045442306	0.009571277	0.20459753	0.07584996	0.1891292
0.120865226	0.07042797	0.23228702	0	0.3049764	0.016390443	0.08593446	0.15911454	0.2545063	0.1733571	0.09042865	0.18986398	0	0.13060758	0	0	0.19021696	0.30929202	0.06507493	0	0	0.101212166	0	0.027383165	0	0	0.022183571	0	0.16244476	0.052126564	0.426727	0.12240383	0.27926114	0.08967385	0	0.11579353	0	0.110707365	0	0.089007884	0	0	0	0.0783179	0.21354815	0.023484854	0.05731132	0.24014129	0.081297174	0.25833076
0.07138005	0.071919315	0.15300773	0.056375947	0.21002409	0.07482269	0.056806	0.22363812	0.295152	0.09517537	0.06605251	0.23670024	0	0.09959701	0	0	0.18125638	0.18047029	0.043739147	0	0.035794288	0.06786956	0	0.071884885	0	0.006193228	0.14313224	0	0.06018886	0.05267874	0.3037685	0.061105397	0.24685632	0.07910996	0	0.12641811	0	0.09359945	0	0.11244953	0.019080961	0	0	0.07803551	0.14250937	0.019611932	0.032458328	0.1872738	0.09113217	0.11664811
0.09871946	0.08780293	0.18185247	0	0.24285166	0.009811682	0.001214892	0.22162426	0.36587965	0.12793945	0.045283485	0.21149184	0	0.10226724	0.015086392	0	0.14088976	0.24871346	0.05857445	0	0	0.1295254	0	0.02341471	0	0	0.04471083	0	0.10549757	0.09867875	0.3343663	0.14379774	0.3006674	0.09277298	0	0.12682599	0	0.09138828	0	0.08356358	0.000285836	0	0	0.10310498	0.19720364	0.030868638	0.042224895	0.28718808	0.053781286	0.20019309
0.12690079	0.109991305	0.28767478	0.006984141	0.29450852	0.07967188	0	0.16657194	0.3213399	0.16166718	0	0.23704445	0	0.15395743	0.06725442	0	0.124885134	0.3263679	0.07029482	0	0	0.20245387	0	0.028372388	0	0	0.11902974	0	0.123252824	0.018973615	0.5026402	0.18339641	0.30528727	0.06675785	0	0.15928774	0	0.16716185	0	0.13703218	0	0.036859754	0	0.114300616	0.17998646	0.11185293	0.032520942	0.35721603	0.21934277	0.27486455
0.000842826	0.047586977	0.2540057	0.0445949	0.3268414	0.058607843	0.025831759	0.19107547	0.2920946	0.16560909	0	0.26525694	0	0.12138801	0	0	0.15625572	0.31629202	0.12748879	0	0	0.14269765	0	0.049852267	0	0	0.077809125	0	0.02531546	0.03587307	0.4602901	0.14545946	0.3010688	0.09184089	0	0.2036964	0	0.09331525	0	0.104538225	0	0	0	0.13502249	0.22656211	0.073719144	0.07448483	0.310413	0.13840106	0.31370324
0.11117989	0.09180677	0.20977059	0.017430479	0.20576246	0	0.013094571	0.1695545	0.34740883	0.12248021	0.078021675	0.23161022	0	0.12358809	0.049367405	0	0.17430511	0.2678001	0.07845272	0	0	0.076520935	0	0	0	0	0.055909835	0	0.09284728	0.08501597	0.32123038	0.11929394	0.29374522	0.10631727	0	0.13665356	0	0.05604191	0	0.07174251	0	0	0	0.13105513	0.18111973	0.028397366	0.029742226	0.23876476	0.0757304	0.17401591
0.09204294	0.105347715	0.19837628	0.056855563	0.1713401	0.046253305	0.08198369	0.17456347	0.26488093	0.08327022	0.04131119	0.21357645	0	0.14820603	0.038267493	0	0.18306208	0.17548315	0.008189506	0	0	0.09289749	0	0.018879883	0	0	0.15675974	0	0.073064886	0.043838285	0.3645686	0.025847875	0.2765347	0.067723736	0	0.14541923	0	0.13001059	0	0.082804516	0	0	0	0.030890439	0.16694981	0.022652969	0.0621911	0.22832416	0.17906074	0.1784333
0.088851035	0.09039135	0.19203	0.025396213	0.1547209	0.021350343	0.07906191	0.16950604	0.30501366	0.12245886	0.067463696	0.21789595	0	0.11580185	0.005501846	0	0.1871337	0.24859059	0.080782734	0	0	0.035119187	0	0.010752622	0	0	0.07642826	0	0.06745521	0.02633764	0.33496857	0.07323077	0.2942311	0.07385616	0	0.16593643	0	0.059368286	0	0.0831303	0	0	0	0.062343977	0.18153346	0.004033338	0.025325362	0.18807106	0.10446675	0.16481377
0.11576685	0.09171851	0.18353981	0.021302301	0.15886071	0.036505565	0.000803754	0.16081175	0.318909	0.097598314	0.05224607	0.21403646	0	0.1726248	0.074722074	0	0.16335967	0.20375004	0.022158928	0	0	0.071895905	0	0.001166608	0	0	0.083399184	0	0.10552052	0.079405986	0.30544868	0.112592444	0.26449713	0.11617197	0	0.1472233	0	0.09223842	0	0.05166451	0	0	0	0.10204561	0.1628636	0.01605204	0.04236887	0.25156525	0.1299503	0.15748143
0.13955452	0.10529257	0.18286933	0	0.19491714	0.003377163	0	0.20580113	0.38646907	0.1483312	0.0454726	0.23869601	0	0.103971586	0.053812467	0.007976739	0.17280105	0.26724377	0.102203906	0	0	0.096242756	0	0.03029852	0	0	0.020216146	0	0.09309565	0.07723167	0.31914046	0.15043063	0.31370327	0.07569022	0	0.15490898	0	0.042047113	0	0.108366795	0	0	0	0.1454027	0.20434937	0.05431053	0	0.25392833	0.06251812	0.17155515
0.096418545	0.14532104	0.25506282	0.0805351	0.17350066	0.059125666	0.12602541	0.124154195	0.16161126	0.09677891	0.036194712	0.18870844	0	0.22946575	0.07869369	0	0.24597874	0.20616893	0	0	0	0.1462522	0	0.017880555	0	0	0.15395682	0	0.15358387	0	0.44624814	0.0368241	0.34410003	0.025445974	0.006480235	0.13363104	0	0.21509698	0	0.023055825	0.017861359	0	0	0.036231972	0.18530151	0	0.049697887	0.2185191	0.25589338	0.20184977
0.07511462	0.048191518	0.19975844	0.048202354	0.19416659	0.03372467	0.07413323	0.18513629	0.27985772	0.09667512	0.054039594	0.22424316	0	0.11601749	0.023729375	0	0.20755559	0.20032477	0.043890163	0	0	0.021533288	0	0.044916555	0	0	0.14498515	0	0.04080383	0.056766737	0.32211244	0.037207685	0.26819658	0.06979341	0	0.13932677	0	0.08239786	0	0.110899456	0.004569151	0	0	0.08683437	0.16740659	0.051337436	0.01074178	0.17374516	0.14409988	0.12594694
0.110547125	0.124820836	0.13501623	0.027271468	0.097836636	0.04287245	0.07570657	0.22144857	0.3041543	0.10003854	0.07065795	0.16603601	0	0.14720163	0.001889529	0.002980178	0.121127434	0.1556547	0.08461793	0	0.013347412	0.000806501	0	0	0	0	0.13786347	0	0.056601424	0.0469769	0.25628015	0.03712165	0.18945335	0.09570131	0	0.15349162	0	0.11368108	0	0.056839027	0	0	0	0.040307213	0.15134972	0.01769809	0.048905306	0.19983983	0.1177981	0.1507839
0.11196321	0.095822744	0.234642	0	0.22146113	0	0	0.17299193	0.3481778	0.14381818	0.07337059	0.25558612	0	0.1312241	0.039519355	0.011234224	0.14347306	0.35310724	0.071320064	0	0	0.13243446	0.004710686	0.003387403	0	0	0.039140493	0	0.1609383	0.04628016	0.3509177	0.12608996	0.29200235	0.09233418	0	0.14435364	0	0.10596927	0	0.04568748	0	0	0	0.13116576	0.18569466	0.019128509	0	0.29722574	0.08045066	0.19458733
0.056368995	0.07914445	0.257643	0	0.27413344	0.035355482	0	0.20769763	0.33807856	0.1482267	0	0.1899792	0	0.13021296	0	0	0.0961831	0.2989774	0.1126415	0	0	0.12741885	0	0.04411048	0	0	0.03413549	0	0.018430222	0.015615481	0.40670168	0.14655836	0.32712314	0.042532846	0	0.18921794	0	0.10070605	0	0.10667474	0	0	0	0.124591574	0.21988367	0.09603788	0.011983767	0.34496436	0.09883082	0.31076184
0.07532939	0.053002268	0.15045916	0.04517753	0.12755233	0.006031344	0.07181683	0.20901054	0.2811145	0.10587689	0.09941445	0.22616367	0	0.10470208	0.031343043	0	0.1546768	0.16987024	0.0698966	0	0	0	0	0	0	0	0.10952964	0	0.043373287	0.08500571	0.24885753	0.05786815	0.22536676	0.09105396	0	0.13125871	0	0.07162833	0	0.09849318	0	0	0	0.05855331	0.14615723	0.043081287	0.032455225	0.14270197	0.116442524	0.12589441
0.08071071	0.097974166	0.18632022	0.049157757	0.14969334	0.016051956	0.073908724	0.1823976	0.30271414	0.151928	0.07005212	0.24650058	0	0.1376628	0.04115493	0	0.1740357	0.24898106	0.06938115	0	0	0.031782523	0.00964988	0.007025341	0	0	0.071565375	0	0.08013262	0.022980891	0.31842512	0.081610665	0.2940156	0.051680163	0	0.14643423	0	0.06629163	0	0.081268616	0	0	0	0.07493186	0.16973017	0.023882486	0.006125052	0.18355745	0.09527631	0.1534259
0.102279514	0.17695543	0.14268397	0.06819455	0.15657598	0.07662548	0.06182534	0.22160614	0.32090357	0.10535727	0.030688332	0.21278048	0	0.12751031	0	0	0.16705886	0.19247147	0.051217332	0	0.00093562	0.122278534	0.00402459	0.083022684	0	0	0.123080194	0	0.09858647	0	0.30613548	0.054376177	0.24370027	0.030179916	0	0.122139975	0	0.108723044	0	0.08964247	0.006053456	0	0	0.055860505	0.1264427	0.031303335	0.006816058	0.21590428	0.1255279	0.11696887
0.024609074	0.06321796	0.21434161	0	0.290816	0.0458547	0	0.15993944	0.3295399	0.077709615	0	0.18252793	0	0.18046641	0.00745585	0	0.11696916	0.21955916	0.10745202	0	0	0.12179231	0	0.10528667	0	0	0.07290521	0	0.052550152	0.106573306	0.38308057	0.13377455	0.28047127	0.07854422	0	0.16278172	0	0.10171213	0	0.08228055	0	0	0	0.13609572	0.17865059	0.06870652	0.06522662	0.27395216	0.13043104	0.19843572
0.11665097	0.09238098	0.23447071	0.027240533	0.25729	0.055820335	0.003567413	0.14616968	0.31784785	0.12824865	0.037226103	0.23470517	0	0.17502144	0.03435853	0.002612181	0.13092601	0.26322943	0.09580912	0	0	0.123555884	0	0.015309439	0	0	0.1257733	0	0.09228675	0.057972066	0.41999	0.16382849	0.28857595	0.1344504	0	0.16319902	0	0.11287584	0	0.09723903	0	0	0	0.12769122	0.17586137	0.03278601	0.06972335	0.27930862	0.13147548	0.2339554
0.11197737	0.123126075	0.17416663	0.029161263	0.21483278	0.028190069	0	0.18924916	0.39698142	0.1530633	0.049068157	0.22084804	0	0.12008814	0.0336487	0.007788227	0.14024773	0.26690194	0.114051595	0	0	0.10437567	0	0.012542006	0	0	0.058934167	0	0.070481904	0.060818646	0.32897496	0.14220142	0.29863092	0.06685129	0	0.16620886	0	0.04240162	0	0.08825488	0	0	0	0.12374201	0.17842284	0.04375461	0.07162068	0.23587377	0.06982727	0.15558892
0.14718887	0.11792557	0.23200177	0.024287343	0.14738506	0.051102385	0.02568561	0.20047382	0.33983183	0.1375222	0.033618122	0.24221757	0	0.16436893	0.081115425	0	0.16293436	0.2307671	0.059049148	0	0	0.07737345	0	0.006562347	0	0	0.07758417	0	0.09372549	0.02601814	0.3341425	0.143118	0.29137406	0.094596796	0	0.14027883	0	0.09737946	0	0.084852904	0	0	0	0.12172992	0.1690965	0.015621761	0.05177489	0.24754341	0.13117328	0.19469309
0.103130534	0.12630099	0.16789232	0.029716682	0.237258	0.051766656	0.007633328	0.20974427	0.34325606	0.09369392	0.03897441	0.23308283	0	0.08750939	0	0	0.1707252	0.23246862	0.036017083	0	0	0.1317299	0	0.043219656	0	0	0.07560363	0	0.099831425	0.08126045	0.34407493	0.08746061	0.2785805	0.09264805	0	0.13759367	0	0.098611236	0	0.087899365	0.018082708	0	0	0.08581343	0.20078103	0.01074942	0.03290466	0.28954166	0.079437844	0.13612013
0.06023446	0.09348133	0.17272295	0.049393605	0.19818215	0.056214724	0.06032818	0.19930741	0.32662475	0.11086064	0.059401676	0.23637494	0	0.083212286	0	0	0.19810534	0.2028831	0.032848045	0	0.011000658	0.05198522	0.004019948	0.057760563	0	0.008986238	0.12903175	0	0.060319167	0.011609394	0.29820403	0.023732478	0.26702258	0.035407953	0	0.11705598	0	0.06776732	0	0.1085727	0.025979655	0	0	0.052539915	0.16478504	0.029039603	0	0.17466524	0.096866496	0.069084644
0.09465143	0.08000701	0.22379768	0.018918602	0.21088299	0.03553937	0.013607052	0.19189432	0.38263732	0.14267616	0.023968812	0.21988413	0	0.14921105	0.044225268	0	0.16428381	0.2420753	0.06633446	0	0	0.0698722	0	0.009513501	0	0	0.107068114	0	0.03464301	0.04439319	0.33320674	0.10673393	0.31752336	0.05637262	0	0.15442543	0	0.045479786	0	0.09764681	0	0	0	0.09530294	0.18361054	0.06205883	0.04942102	0.22242157	0.08698625	0.16943315
0.1101211	0.09163664	0.2006398	0.07024716	0.17014472	0.034376767	0	0.10354814	0.25569135	0.104729824	0.055068888	0.19085942	0	0.200914	0.08121794	0	0.14129099	0.190559	0.03607591	0	0	0.11361878	0	0.02154757	0	0	0.13530686	0	0.105469115	0.04788851	0.35357735	0.10088053	0.26183844	0.08624927	0	0.1359576	0	0.10839371	0	0.07583801	0	0	0	0.13076055	0.12719174	0.054778427	0.05901511	0.21290798	0.16062069	0.20036009
0.08276826	0.088306785	0.16731758	0.042747162	0.10686681	0.026175238	0.12090002	0.21157429	0.27846014	0.11060718	0.041603565	0.2104717	0	0.13677007	0.03478293	0	0.15778849	0.17277215	0.06696619	0	0	0.002144372	0	0	0	0	0.10441849	0	0.01948853	0.028382005	0.30645502	0.071988404	0.28695792	0.084298916	0	0.17546572	0	0.10369357	0	0.08086879	0	0	0	0.0359173	0.173642	0.00195352	0.051257573	0.17258589	0.14273553	0.18898058
0.11581841	0.09485573	0.23545071	0.034248907	0.21990095	0.050247718	0.011810311	0.17904767	0.3573808	0.12332606	0.014048362	0.23177052	0	0.17512912	0.06988803	0	0.16033077	0.2070661	0.013298855	0	0	0.098119415	0	0	0	0	0.12880605	0	0.059933893	0.05105179	0.35616034	0.0896067	0.31044698	0.07652347	0	0.13246475	0	0.08789573	0	0.07805761	0	0.005329436	0	0.065128736	0.18717597	0.04105505	0.0759289	0.24884535	0.1385614	0.13973136
0.06348382	0.07923689	0.1582262	0.051000103	0.21094501	0.05141253	0	0.19363496	0.35017294	0.110069685	0.040245533	0.22861856	0	0.057481863	0	0	0.139736	0.19273265	0.028125986	0	0	0.087754406	0	0.083546564	0	0	0.08143073	0	0.08444395	0.064331725	0.30779186	0.06278111	0.22496435	0.05887177	0	0.119165644	0	0.048374414	0	0.08843325	0.008940628	0	0	0.096789636	0.17417246	0.01576767	0.04085199	0.26850006	0.061500568	0.081707194
0.08250354	0.08492677	0.17969042	0.005374104	0.19143161	0.033590496	0	0.18393707	0.3846985	0.13894601	0.021968557	0.21559982	0	0.13280693	0.038316764	0	0.13790536	0.22689177	0.08572511	0	0	0.049505226	0	0.017931312	0	0	0.06033407	0	0.060298245	0.06855814	0.32392684	0.12600902	0.28921083	0.090347245	0	0.15993096	0	0.036787767	0	0.10046976	0	0	0	0.11860981	0.19594742	0.03432834	0.063049965	0.23113567	0.08657014	0.13839047
0.07011871	0.11427328	0.13819896	0.040848717	0.19074364	0.060355853	0	0.19847667	0.37458688	0.12555681	0.025967209	0.23524402	0	0.12609944	0.012587281	0	0.13963708	0.18231013	0.064102344	0	0	0.06928869	0	0.034934707	0	0	0.12355647	0	0.063899934	0.050521217	0.3104327	0.077108905	0.26167426	0.042450823	0	0.13890895	0	0.04791254	0	0.10809309	0.004995945	0	0	0.05350165	0.16909336	0.0513129	0.069276296	0.20410798	0.10221646	0.054436736
0.058741268	0.06095823	0.20403223	0.011006484	0.2132718	0.03791073	0.008121694	0.21373749	0.31673226	0.08777385	0.028298272	0.2533113	0	0.1119818	0.028979747	0	0.19836056	0.21851794	0.025879037	0	0	0.06553083	0	0.017423995	0	0.021007977	0.112642534	0	0.0630518	0.07900693	0.3284693	0.07154545	0.293706	0.06222532	0	0.13491523	0	0.06384195	0	0.108799	0	0	0	0.09957969	0.18985522	0.036517262	0.014972899	0.24445902	0.09383388	0.13214047
0.06934659	0.09303672	0.21719804	0.001489914	0.18300724	0	0.009585806	0.17810896	0.3879596	0.1466432	0.06451969	0.22154467	0	0.1339615	0.03527098	0	0.14810687	0.2585743	0.0805308	0	0	0.047731116	0	0	0	0	0.061346687	0	0.08652743	0.054188482	0.32354018	0.097510695	0.31033596	0.05824235	0	0.1434889	0	0.036403652	0	0.081497	0	0	0	0.100068316	0.18514743	0.014727178	0.043050107	0.20958054	0.04010122	0.14977321
0.092807144	0.10249365	0.14117314	0.02731556	0.1236828	0.024189122	0.023846056	0.22753	0.36046052	0.1126259	0.07701741	0.21341226	0	0.13530952	0.02277829	0	0.13600704	0.1921777	0.05779979	0	0	0.011436604	0.012153198	0	0	0	0.13125302	0	0.0767814	0.067798056	0.25697064	0.07412858	0.22837904	0.07249254	0	0.14158176	0	0.07859138	0	0.05780293	0	0	0	0.03663692	0.1760714	0.02900219	0.042643942	0.1945001	0.1102756	0.109450035
0.06969826	0.06061078	0.17917833	0.015686035	0.19486557	0.022720713	0.004591243	0.1891321	0.37254006	0.10766064	0.020312097	0.21937867	0	0.10433319	0.019961054	0	0.14925581	0.22843832	0.067118526	0	0	0.053003855	0	0.020316187	0	0	0.0891033	0	0.027437542	0.0754295	0.2854917	0.07611749	0.27940622	0.052095205	0	0.14225371	0	0.03841441	0	0.10429819	0	0	0	0.08833291	0.16179398	0.058410324	0.045743905	0.21784177	0.09372342	0.10519486
0.12624548	0.100504994	0.23291892	0.037606623	0.15224671	0.030429166	0.09300396	0.19438395	0.27651066	0.13095309	0.030121537	0.23093495	0	0.18791988	0.070674874	0	0.17322487	0.19408122	0.012491717	0	0	0.063700445	0	0.014067449	0	0	0.11745464	0	0.07304721	0.024692383	0.36410502	0.063281976	0.30278096	0.05951634	0	0.14187314	0	0.119431116	0	0.08911286	0	0.01951817	0	0.06821395	0.1778727	0.032190956	0.051951595	0.23119065	0.18122937	0.19555765
0.06384745	0.058636025	0.18354249	0	0.21243742	0.020099029	0.032618694	0.21525696	0.3602469	0.101605386	0.03946241	0.21364231	0	0.08490942	0	0	0.15409273	0.2250087	0.062318478	0	0	0.042381387	0.000554563	0.043541804	0	0.007047162	0.079339966	0	0.03630405	0.07852678	0.30004603	0.056938443	0.2785162	0.058749355	0	0.14745319	0	0.04117691	0	0.11740994	0	0	0	0.102915026	0.17113133	0.04519531	0.03463903	0.21832138	0.06541598	0.1245451
0.0664729	0.08078753	0.23191802	0.0363877	0.2580073	0.066770755	0	0.1374017	0.2789577	0.16552846	0.020939115	0.26096484	0	0.12731436	0.03482259	0	0.13684928	0.28095022	0.057772387	0	0	0.18250248	0	0.06316969	0	0	0.04148493	0	0.14107192	0.035826195	0.47072464	0.19693239	0.30636612	0.053571433	0	0.16207336	0	0.12140149	0	0.086207464	0	0	0	0.06417008	0.18908583	0.071782365	0.05627927	0.35162243	0.20025928	0.26185197
0.09138231	0.10176724	0.20998536	0.019723296	0.20600455	0	0	0.17233118	0.36883283	0.14037228	0.07861574	0.23526737	0	0.091804445	0.010502467	0	0.13857016	0.27968943	0.05168499	0	0	0.1200079	0	0.000243092	0	0	0.032021075	0	0.15113983	0.061418857	0.30693653	0.10838504	0.26967326	0.08382978	0	0.10234739	0	0.079680175	0	0.07470415	0.003486823	0	0	0.10332248	0.1954352	0.02753542	0.004345231	0.2895943	0.026059618	0.13709065
0.117617324	0.14926681	0.19889264	0.038675494	0.22277711	0.035254452	0	0.17560083	0.30566347	0.13784234	0.06765996	0.24104564	0	0.126163	0.007354854	0.002801294	0.13421205	0.28937793	0.09352655	0	0	0.14015825	0	0.041227896	0	0	0.05539208	0	0.16748123	0.05645299	0.40256244	0.13010025	0.27182543	0.09195078	0	0.15123826	0	0.1447503	0	0.06167229	0	0	0	0.11984574	0.18665607	0.000753555	0.022864979	0.30535543	0.13009259	0.20348652
0.061611664	0.04759805	0.166972	0.02951445	0.16576314	0.034372836	0.033778153	0.19517434	0.3551796	0.11981151	0.025722178	0.21405928	0	0.113364175	0.021352163	0	0.14303371	0.20131488	0.07613804	0	0	0	0	0.023815522	0	0	0.11443878	0	0.005809359	0.060449634	0.27972937	0.06033673	0.2709547	0.03774047	0	0.15752862	0	0.038358413	0	0.1096284	0	0	0	0.050713494	0.17211714	0.061507594	0.044072516	0.16759133	0.119918935	0.100062
0.0715798	0.06880892	0.21346962	0.03880631	0.19082195	0.03005157	0.07062931	0.16515166	0.28330854	0.09700161	0.047475483	0.21129741	0	0.13456294	0.038780347	0	0.20782685	0.21524794	0.035017062	0	0	0.06523235	0	0.016072638	0	0	0.12679268	0	0.047629103	0.05005528	0.33474594	0.0353026	0.30421603	0.056753285	0	0.14258963	0	0.08733545	0	0.0884845	0.000951673	0	0	0.07379749	0.16071595	0.0368634	0.02926343	0.19815615	0.14038342	0.13603838
0.06112547	0.0858756	0.1710424	0.026744708	0.17241654	0.05442449	0.024595171	0.20411232	0.37513417	0.12150368	0.027235271	0.2137948	0	0.10140419	0	0	0.14548376	0.21035512	0.0535017	0	0	0.041507743	0	0.03928273	0	0	0.11063701	0	0.036611848	0.038265172	0.30163506	0.023889236	0.27532506	0.013023833	0	0.14271052	0	0.046608724	0	0.10518284	0	0	0	0.027666844	0.16776513	0.04081811	0.0414788	0.18539067	0.11675912	0.08104739
0.062063474	0.05769737	0.19975348	0.035193697	0.18186162	0.04349055	0.07712042	0.20853698	0.29376155	0.08438784	0.049195882	0.2266501	0	0.101614706	0	0	0.1748339	0.17113121	0.03232552	0	0.004662042	0.037122995	0	0.04784575	0	0	0.146218	0	0.036738805	0.067661926	0.31516314	0.027634852	0.2639789	0.066781044	0	0.13181162	0	0.10139973	0	0.11564287	0	0	0	0.054038636	0.14774927	0.02043363	0.04124228	0.19095254	0.11335297	0.1412917
0.06537239	0.056997046	0.17424592	0.030629504	0.19449262	0.017082918	0.008376526	0.17480215	0.3442955	0.08978364	0.032892637	0.25074401	0	0.07500319	0.015906723	0	0.16837218	0.23249021	0.035147965	0	0	0.049992707	0	0.038554303	0	0.022506088	0.09050008	0	0.06518255	0.061001178	0.28779134	0.07350804	0.27238366	0.048928455	0	0.13656934	0	0.03673467	0	0.108157106	0	0	0	0.09588788	0.1560851	0.0519672	0.013931274	0.21826993	0.09451847	0.074226715
0.1690137	0.10206565	0.16170609	0.006129548	0.20841126	0.04841098	0	0.18253866	0.38315934	0.120386116	0.027496785	0.22710827	0	0.10259814	0.014990261	0	0.11456626	0.23194225	0.08149869	0	0	0.07226062	0	0.03891288	0	0	0.06414249	0	0.0279432	0.07296443	0.35099286	0.1776373	0.2783172	0.1265755	0	0.21403655	0	0.05306935	0	0.09929879	0	0.001089764	0	0.10468532	0.2289026	0.013175212	0.09222877	0.26040673	0.11072146	0.1473822
0.08900669	0.06590726	0.1466091	0.04455192	0.17774893	0.029893536	0.011319056	0.19277728	0.32062203	0.08862756	0.029806707	0.24874932	0	0.09465237	0.026280971	0	0.13487291	0.21933284	0.038374435	0	0	0.044959806	0	0.03159082	0	0	0.09990072	0	0.055304006	0.08616938	0.32697967	0.08343035	0.24013576	0.07914466	0	0.16393283	0	0.060472317	0	0.0901977	0	0	0	0.07027565	0.16582961	0.017661974	0.07663205	0.23578393	0.16020654	0.11405441
0.07068145	0.012990585	0.20773749	0.000472499	0.21093887	0.007805512	0.004794926	0.21475232	0.34985566	0.12424313	0.01806879	0.24916771	0	0.123564355	0.047992125	0	0.16724813	0.26121894	0.053181116	0	0	0.032134056	0	0	0	0	0.09784952	0	0.027284615	0.076449536	0.298787	0.08608697	0.29229897	0.080585346	0	0.15710977	0	0.023351137	0	0.09195539	0	0	0	0.10250012	0.19443215	0.076020695	0.027006641	0.23532125	0.09960135	0.16902116
0.056175705	0.0968554	0.2315648	0	0.22507906	0.017941568	0.002613695	0.2094101	0.36462784	0.08851904	0.008173602	0.22881001	0	0.10777734	0.013051761	0	0.15130955	0.2691806	0.037904594	0	0	0.09475921	0	0.003276146	0	0	0.088332996	0	0.10035004	0.058026068	0.34517676	0.072301224	0.31586963	0.07288443	0	0.12435784	0	0.093024455	0	0.09075398	0	0	0	0.08542468	0.19611923	0.02759565	0.030817978	0.2745143	0.09806694	0.15264644
0.13209502	0.08719109	0.1753066	0.054775614	0.2076749	0.05001353	0.013162048	0.17822972	0.27977848	0.099957325	0.07022962	0.24420522	0	0.1026579	0.037976272	0	0.18770382	0.23373485	0.038707137	0	0	0.10555406	0	0.046918005	0	0	0.06753422	0	0.10790293	0.069420226	0.33251548	0.10074231	0.26198208	0.12273587	0	0.13833563	0	0.08804368	0	0.072352804	0	0	0	0.1369273	0.20197709	0.00245071	0.027184416	0.27212453	0.11862588	0.14199962
0.09800142	0.071675666	0.1693683	0.028884768	0.18299164	0	0.033120804	0.20365113	0.32301277	0.11557597	0.10287219	0.2727418	0	0.074419096	0.027237838	0.003831317	0.16309994	0.25739536	0.07957095	0	0	0.038354892	0	0.01134076	0	0	0.03525543	0	0.08095082	0.0903556	0.278397	0.11674464	0.2794375	0.10081206	0	0.1444651	0	0.056060687	0	0.09383457	0	0	0	0.13544342	0.15436435	0.021562539	0.01431806	0.20842989	0.049995273	0.13471223
0.11843231	0.065388784	0.31082278	0	0.2124513	0.037372775	0	0.10096511	0.36093384	0.1416223	0	0.21952233	0	0.24797645	0.113744274	0	0.116197966	0.28012672	0.049670003	0	0	0.07660252	0	0	0	0	0.11740327	0	0.12859657	0.03649935	0.4015055	0.11359103	0.30683795	0.074713215	0	0.114148155	0	0.11630878	0	0.076130025	0	0	0	0.116144225	0.1956452	0.05095359	0.082273625	0.26483828	0.17209521	0.17229077
0.13329826	0.18331885	0.12122448	0.11343692	0.15069658	0.07402712	0.160522	0.13075125	0.12861098	0.07733815	0.085211486	0.2184396	0	0.16075987	0.023788443	0.01128859	0.19927582	0.1648044	0.003131518	0	0	0.14471981	0	0.023985397	0	0	0.12259389	0	0.12149589	0.013081567	0.38172713	0.028271256	0.29082793	0.08239489	0	0.17074214	0	0.2091427	0	0.018431481	0.026880061	0	0	0.019921154	0.1500685	0	0.017961793	0.25229156	0.19438462	0.1574082
0.09483211	0.052056782	0.20976792	0.043846276	0.19258736	0.018744245	0.10734892	0.20390525	0.27310908	0.09982461	0.06542227	0.21686162	0	0.123305194	0.024529045	0	0.17792827	0.19532365	0.03773622	0	0	0.0178588	0	0.029961491	0	0	0.14315318	0	0.032136515	0.053479314	0.33500353	0.02969403	0.28044945	0.069799244	0	0.14772666	0	0.096342556	0	0.12577052	0	0	0	0.07548818	0.17291172	0.048818227	0.041900642	0.16472626	0.13081136	0.16275169
0.10031156	0.11918704	0.15320551	0.003566305	0.20712306	0.060988452	0.033046663	0.19724399	0.36495042	0.14485581	0.06145919	0.20776877	0	0.101890594	0	0	0.15169775	0.23007122	0.09163721	0	0	0.10381612	0	0.024229376	0	0	0.041830428	0	0.06467244	0.032381557	0.31965637	0.105067685	0.30048826	0.07023083	0	0.17768483	0	0.043481246	0	0.07684923	0.002299411	0	0	0.07509723	0.18966463	0.004994936	0.052447215	0.26902744	0.026222466	0.14870776
0.11308104	0.09782322	0.19182901	0	0.22026691	0.007499867	0.010153948	0.18187526	0.37793714	0.1264511	0.07278414	0.23407054	0	0.106451675	0.007894559	0.000684246	0.15539584	0.27089348	0.086708374	0	0	0.0867991	0	0.00013078	0	0	0.046928376	0	0.0926763	0.08944942	0.32108456	0.13648392	0.30186832	0.109430194	0	0.15382095	0	0.06120879	0	0.07514858	0	0	0	0.11511928	0.1853962	0.013366446	0.04437709	0.26038614	0.037157793	0.17392963
0.0948555	0.09384613	0.2831776	0	0.22682284	0.013332942	0.05295542	0.19988987	0.32838267	0.13042954	0	0.22102885	0	0.18537319	0.07418166	0	0.15912125	0.2537727	0.051485658	0	0	0.09405822	0	0	0	0	0.12089386	0	0.10032518	0.047228057	0.41299248	0.10222334	0.34484893	0.096881114	0	0.13166548	0	0.14529076	0	0.09841988	0	0.020589158	0	0.10182262	0.1864504	0.039209697	0.041966077	0.27436346	0.13253696	0.25466007
0.12248814	0.14158103	0.116316274	0.0409746	0.07903743	0.042420402	0.08560951	0.20754725	0.26852491	0.08131213	0.12101437	0.17928867	0	0.095784776	0	0.017941687	0.13322404	0.14313452	0.106707215	0	0.065415844	0	0.004497891	0	0	0	0.15069014	0	0.10273744	0.07633153	0.19844216	0.006916108	0.096949756	0.12859093	0	0.11604074	0	0.15414508	0	0.080710955	0	0	0	0.070053995	0.094859295	0	0.02401051	0.16509786	0.08115028	0.1125654
0.15706979	0.11844498	0.14402674	0.04062909	0.06990712	0.02110684	0.12219906	0.23609772	0.23631087	0.078176394	0.13107829	0.18459062	0	0.1253117	0.021471465	0.020195989	0.13490817	0.13054268	0.08514966	0	0.015769415	0	0	0.004199789	0	0	0.15105312	0	0.07089451	0.08055032	0.22285153	0.05201944	0.13358006	0.14212532	0	0.14635982	0	0.17163768	0	0.08325325	0	0	0	0.08348615	0.10882093	0.002931567	0.03844839	0.15476017	0.13051753	0.19156064
0.065229475	0.07525597	0.2080615	0.030481413	0.18057033	0.046571165	0.025933646	0.19407207	0.32212523	0.10955267	0.050492346	0.2283522	0	0.14422366	0.034038343	0	0.20816106	0.2148893	0.025900781	0	0	0.055915773	0	0.025481423	0	0	0.12669994	0	0.087172344	0.056487642	0.31012976	0.06239737	0.27248794	0.047054216	0	0.118430406	0	0.075870655	0	0.07761088	0.002952188	0	0	0.07303074	0.15043968	0.030488173	0.017251255	0.21585098	0.13238573	0.12518464
0.080841556	0.096941195	0.15436186	0.022061676	0.13804685	0.038130894	0.05549764	0.19290328	0.3416138	0.109801516	0.051914982	0.19713935	0	0.12092809	0.02340225	0	0.14559785	0.19053899	0.038474455	0	0	0.059325423	0	0.029241184	0	0	0.10916471	0	0.0789459	0.05555577	0.29547706	0.03675188	0.24608661	0.030772122	0	0.15269929	0	0.082865804	0	0.07783428	0	0	0	0.032944627	0.13511592	0.014386234	0.054799862	0.19854084	0.11621447	0.13577747
0.10374689	0.120627336	0.2077305	0	0.21299855	0	0	0.21161893	0.41994047	0.13238445	0.056422323	0.22644167	0	0.11609969	0.04133877	0	0.15769237	0.2712234	0.08919842	0	0	0.11246671	0	0.001890135	0	0	0.05488784	0	0.105440065	0.09615098	0.33376452	0.13489352	0.32518557	0.088525884	0	0.14765802	0	0.07201207	0	0.09752742	0	0	0	0.13197425	0.18984869	0.027294798	0.0406856	0.2603532	0.033453368	0.20384495
0.12107901	0.104826696	0.2245438	0	0.21965349	0	0	0.21212414	0.3848151	0.14565513	0.07558805	0.24078085	0	0.09394361	0.03482779	0	0.14970422	0.32303187	0.06986636	0	0	0.12346052	0	0.000397356	0	0	0.019523997	0	0.14896354	0.07468663	0.3186664	0.12736684	0.30433205	0.09106945	0	0.11529967	0	0.09616469	0	0.10098553	0	0	0	0.14514078	0.18035631	0.04193523	0	0.27104247	0.027422635	0.2040705
0.07649252	0.121817224	0.21229805	0.025741566	0.19543086	0.0431218	0.042303737	0.21486366	0.31481838	0.12821326	0.04225148	0.24018471	0	0.123528875	0.015421445	0	0.1814025	0.25288764	0.08179013	0	0	0.07482219	0	0.015400112	0	0	0.074955225	0	0.10026537	0.051210195	0.3566045	0.08246368	0.3041321	0.07528237	0	0.14676422	0	0.10477154	0	0.067469284	0.024221862	0	0	0.09251868	0.18692133	0.001214389	0.019054778	0.26332894	0.106675096	0.1666824
0.073256195	0.11195391	0.2325049	0	0.19261144	0.017256282	0.030345708	0.15878803	0.3340224	0.102708444	0.03224581	0.18256773	0	0.1785115	0.05512175	0	0.16813242	0.24155444	0.031519208	0	0	0.11658485	0	0.007425131	0	0	0.08502343	0	0.097112805	0.0480115	0.33590218	0.037343714	0.30828044	0.04948376	0	0.13005215	0	0.10856446	0	0.07390868	0	0	0	0.08313523	0.16329819	0.036365706	0.024557494	0.23181857	0.101831324	0.17914994
0.0505193	0.08997437	0.19560342	0.017838608	0.23451097	0.050159466	0.00830075	0.18707445	0.34978867	0.118073694	0.017286897	0.20461892	0	0.11749445	0	0	0.16772261	0.21073455	0.034064777	0	0	0.08120386	0	0.03528128	0	0	0.10857595	0	0.045454115	0.041475363	0.33912092	0.040138245	0.2813038	0.037652	0	0.12701969	0	0.06411594	0	0.10467345	0.012857601	0	0	0.07843161	0.16372742	0.025296673	0.072906345	0.23247266	0.10501241	0.101493284
0.08649224	0.074299105	0.17034869	0.029091522	0.09428734	0.041164007	0.06837139	0.16861427	0.2635886	0.09835011	0.04473748	0.18974194	0	0.17284667	0.05108553	0	0.11329948	0.17017856	0.054424893	0	0	0	0	0	0	0	0.12097012	0	0.04615497	0.04840729	0.2942649	0.064142406	0.21957141	0.08988565	0	0.16384275	0	0.10107915	0	0.04374752	0	0	0	0.036892716	0.12999721	0	0.07076648	0.19045576	0.1779051	0.16504022
0.09969197	0.10749197	0.18258937	0	0.19374603	0.012087035	0.014202681	0.20973971	0.36051714	0.1180006	0.028576447	0.19788349	0	0.1297417	0.034593582	0	0.16811275	0.20706199	0.092849314	0	0	0.06794387	0	0.028834008	0	0	0.06257826	0	0.03998943	0.07715658	0.331722	0.12654953	0.31667444	0.08876759	0	0.16801247	0	0.06653461	0	0.11656755	0	0	0	0.12943207	0.19261444	0.03702581	0.060545653	0.22625798	0.07292818	0.19532782
0.10993056	0.1018476	0.16270472	0.02344966	0.19266474	0.006808142	0	0.20204395	0.38338846	0.1421126	0.06983997	0.2513218	0	0.093662046	0.03563364	0.030902557	0.15068331	0.26048282	0.09988358	0	0	0.089662604	0	0.016736595	0	0	0.049710378	0	0.09295589	0.0738199	0.3043819	0.14165972	0.29201108	0.069095895	0	0.15039025	0	0.03622161	0	0.0893959	0	0	0	0.12399871	0.16476816	0.04332588	0.031076513	0.24500003	0.060680635	0.14373887
0.13007435	0.10279496	0.19880189	0.001403617	0.21395454	0	0	0.19352323	0.40199906	0.17978689	0.098950505	0.26350135	0	0.10364671	0.038206443	0.024272114	0.14871636	0.29880014	0.070067	0	0	0.1080887	0.000427197	0	0	0	0.028765561	0	0.15142034	0.07360735	0.31271327	0.16440564	0.31147155	0.08825998	0	0.13085125	0	0.051723942	0	0.060648046	0	0	0	0.13142431	0.20225048	0.026719581	0.00666544	0.2650037	0.016044063	0.16835396
0.16557966	0.12517579	0.17919563	0.033665154	0.1685607	0.019558415	0	0.16810629	0.320471	0.13189384	0.07443853	0.24640495	0	0.08237611	0.038933687	0.004098301	0.15510514	0.28934836	0.0885776	0	0	0.11404503	0	0.0556896	0	0	0.010727191	0	0.124393515	0.051534913	0.32603577	0.20332518	0.2838391	0.072868556	0	0.1710522	0	0.10202875	0	0.1095077	0	0	0	0.15270826	0.16686128	0.033597484	0	0.27471238	0.05606968	0.20086673
0.10639961	0.11217715	0.17640151	0.058636863	0.1712359	0.046267197	0.024781058	0.20373541	0.33202028	0.111378	0.029303405	0.2482943	0	0.11793516	0.047465853	0	0.18400523	0.20600127	0.033119902	0	0	0.08109461	0	0.02218719	0	0	0.11643752	0	0.0849836	0.051219076	0.34109825	0.06342579	0.28574076	0.07373455	0	0.14684492	0	0.082926154	0	0.07319393	0	0.003247641	0	0.04603363	0.20570174	0.025875498	0.041389763	0.24446788	0.1656742	0.112522125
0.05157456	0.079230204	0.15487112	0.04748315	0.23874958	0.04548905	0	0.14159048	0.29214132	0.08473525	0	0.1407241	0	0.19585043	0.026076214	0	0.15890777	0.14612386	0.06391863	0	0	0.108893946	0	0.09562096	0	0	0.08610301	0	0.03019365	0.093498245	0.3452913	0.1076297	0.26794502	0.052698106	0	0.16870084	0	0.08586979	0	0.069999345	0	0	0	0.10509443	0.17514038	0.057843942	0.0917738	0.21033269	0.16448337	0.159549
0.08372311	0.08092943	0.19053249	0.022350527	0.19198322	0.027184557	0.03185513	0.18731803	0.34663594	0.11666879	0.04823878	0.24340676	0	0.08733908	0.012702158	0	0.17743045	0.2447255	0.06097341	0	0	0.056588978	0	0.02961126	0	0	0.081892416	0	0.06315063	0.04949161	0.32098794	0.06643835	0.3003795	0.052564956	0	0.15784489	0	0.039706945	0	0.09285076	0	0	0	0.07759993	0.18592857	0.037847105	0.011578217	0.22140561	0.10059854	0.11409463
0.10178836	0.08884192	0.20136905	0.005229248	0.232087	0	0	0.21209466	0.36258376	0.15451775	0.08341721	0.25076926	0	0.07878653	0.001322072	0	0.11479052	0.30865252	0.0496164	0	0	0.11613008	0.008161107	0.031448353	0	0	0.012061605	0	0.16149148	0.07953209	0.30434626	0.12972367	0.25929332	0.078809254	0	0.10221084	0	0.10984729	0	0.07809274	0.005133413	0	0	0.12627473	0.18083669	0.035807293	0	0.29448193	0.010570835	0.14926934
0.09064415	0.07979154	0.17969403	0	0.17581952	0.032751005	0.034179173	0.19716522	0.37799096	0.14463405	0.030227277	0.22110714	0	0.13255426	0.02667438	0	0.13762555	0.22202729	0.06539709	0	0	0.026690448	0	0	0	0	0.07117752	0	0.02150097	0.056456834	0.30974534	0.09867376	0.31062406	0.079316765	0	0.1708381	0	0.04012119	0	0.08972222	0	0	0	0.0545765	0.20105295	0.017695937	0.059321932	0.21409932	0.07511562	0.1325432
0.12316561	0.078919955	0.2125616	0.012749879	0.2323396	0.00280776	0	0.17802054	0.3712101	0.14243422	0.0749775	0.2626187	0	0.110384926	0.033890776	0	0.17227367	0.31825948	0.043537278	0	0	0.10933985	3.75E-05	0	0	0	0.029080216	0	0.14125189	0.074193284	0.32765794	0.16137768	0.3116394	0.114248246	0	0.12757154	0	0.06305593	0	0.068887495	0	0	0	0.12609561	0.21359275	0.029075524	0.003427655	0.2873641	0.062443722	0.16392551
0.1064651	0.13498133	0.17042606	0.027722783	0.19274117	0.02270985	0.02325027	0.21681044	0.32215527	0.10610198	0.061954226	0.24463652	0	0.077457	0.006126193	0.025240868	0.15120736	0.25714236	0.0861572	0	0	0.124923885	0	0.03645856	0	0	0.053377666	0	0.14450803	0.051053748	0.33279112	0.103738725	0.28173885	0.054392062	0	0.11942492	0	0.112479225	0	0.105071925	0.003696507	0	0	0.10052126	0.1498544	0.024730697	0.010534301	0.26952288	0.084888145	0.15753181
0.100990206	0.09077471	0.26741943	0	0.22134306	0.011974174	0.04299104	0.17501691	0.29190415	0.1041833	0.010033514	0.18139811	0	0.18185928	0.05563909	0	0.1805535	0.23731136	0.05153763	0	0	0.110911414	0	0.020558584	0	0	0.13124408	0	0.09885974	0.0567846	0.3907065	0.06849639	0.31952485	0.09048247	0	0.13953243	0	0.14169723	0	0.0914573	0	0	0	0.117583364	0.19467245	0.05197125	0.0241075	0.24030922	0.1531285	0.26247755
0.045776684	0.083816506	0.16829894	0.034422662	0.20655823	0.018035881	0.05791985	0.20243537	0.32605553	0.10218408	0.038713362	0.21363832	0	0.10607209	0	0	0.15073371	0.16579664	0.07403917	0	0	0.006216508	0	0.043977834	0	0	0.11639752	0	0.03301925	0.06531298	0.29410678	0.0337163	0.2484264	0.058733597	0	0.10681572	0	0.078080475	0	0.12332794	0.01224901	0	0	0.05770856	0.1718523	0.04509859	0.038526166	0.18919785	0.09240496	0.07719127
0.029918175	0.02441101	0.19305864	0.020220608	0.16257024	0.016290292	0.031837393	0.18748266	0.33372915	0.117460914	0.021393672	0.19991054	0	0.1293464	0.021239104	0	0.15731281	0.21589008	0.049452145	0	0	0	0	0.011371816	0	0.01016685	0.14275709	0	0.010326646	0.034113	0.27379745	0.045179132	0.2694876	0.019667784	0	0.1475722	0	0.039783057	0	0.095582336	0	0	0	0.050503038	0.17745082	0.07433912	0.025290564	0.13720985	0.123452425	0.1160316
0.055868354	0.09541576	0.23702103	0.009582195	0.19517228	0.028319906	0.013436005	0.18480137	0.3577212	0.15301639	0.015001826	0.21260303	0	0.15293652	0.062203214	0	0.19448441	0.2575322	0.06059308	0	0	0.09136577	0	0	0	0	0.08058347	0	0.08530034	0.021552937	0.34535524	0.07781134	0.33476532	0.031798452	0	0.134775	0	0.0528005	0	0.08113177	0	0	0	0.093377426	0.1905025	0.040399145	0.03624589	0.25063714	0.08941685	0.1700203
0.08941375	0.049558647	0.14882109	0.040098965	0.17083389	0.037188295	0.040488936	0.18073049	0.32688755	0.116931885	0.0475457	0.23649848	0	0.1398032	0.055627517	0	0.1581792	0.24460593	0.052326377	0	0	0.056998156	0	0	0	0	0.09482012	0	0.046993688	0.07363601	0.2699338	0.09715137	0.267004	0.089207016	0	0.15756777	0	0.052699074	0	0.05775058	0	0	0	0.05894252	0.16067149	0.04517132	0.041751016	0.20706254	0.113737285	0.15435673
0.08315995	0.05056627	0.18318687	0.006378217	0.18079627	0.016525984	0.010456679	0.201994	0.38450682	0.13292569	0.0437137	0.25752157	0	0.11610841	0.030927261	0	0.1434184	0.24494079	0.052640706	0	0	0.033648163	0	0	0	0.004467487	0.08227147	0	0.058778882	0.06978387	0.29549897	0.10413106	0.2998512	0.06712926	0	0.15193796	0	0.026921166	0	0.103795215	0	0	0	0.07928078	0.17606124	0.045687415	0.052598543	0.21615042	0.069304205	0.121833354
0.07670909	0.07345013	0.19480832	0.015231535	0.20180239	0.033762332	0.007809967	0.18065962	0.357472	0.11130004	0.042452317	0.24128748	0	0.10285269	0.02070831	0	0.17585179	0.24792397	0.04020534	0	0	0.057969086	0	0.03068666	0	0.008264661	0.07100329	0	0.08692902	0.06604321	0.3039626	0.07727998	0.28458515	0.059079774	0	0.1363654	0	0.050526693	0	0.09267506	0	0	0	0.110172175	0.16963059	0.0318398	0.014949832	0.24230081	0.076464966	0.09490722
0.07200284	0.09407224	0.16613711	0.03884879	0.15078025	0.012026983	0.055061515	0.19141689	0.31147364	0.13219358	0.09724881	0.23476826	0	0.062191978	0	0	0.15214935	0.21950048	0.080507144	0	0	0.025051026	0	0.03714075	0	0	0.05059495	0	0.080004305	0.062523246	0.27515456	0.071092546	0.24207568	0.07564896	0	0.1235182	0	0.06277996	0	0.10943417	0	0	0	0.118634135	0.13884197	0.01827888	0.005850922	0.17987801	0.028908418	0.11041561
0.1356922	0.065231405	0.1819384	0.000619416	0.08826379	0.01688223	0.00256606	0.14208263	0.31391677	0.12887684	0.07142401	0.19240561	0	0.18173504	0.10563566	0	0.09407724	0.1434937	0.10420639	0	0	0	0	0	0	0	0.078553624	0	0.052134663	0.037321247	0.29352072	0.13794987	0.20877942	0.09155812	0	0.18507083	0	0	0	0.10555135	0	0.058436148	0	0.089685716	0.18603295	0.056942686	0.08625183	0.15825318	0.16190864	0.16510043
0.09388532	0.077950194	0.20966014	0.005064816	0.19682884	0.010977346	0	0.20019862	0.34545344	0.1189061	0.022529362	0.24791932	0	0.13129947	0.059245005	0	0.1709378	0.22037879	0.053304814	0	0	0.05640757	0	0	0	0	0.08699306	0	0.03409217	0.088162646	0.3293343	0.11742987	0.30873072	0.10666224	0	0.153383	0	0.057629768	0	0.095704384	0	0.007191653	0	0.10463709	0.20470072	0.041099593	0.029966	0.2451762	0.10894486	0.17866085
0.079717875	0.08290272	0.26046145	0	0.26685637	0.014820919	0.00569389	0.1899429	0.33292228	0.1354578	0	0.19942111	0	0.1865766	0.018975334	0	0.10008804	0.3205564	0.10937105	0	0	0.1173157	0	0.009226935	0	0	0.050915666	0	0.09806139	0.07666381	0.4150026	0.15349297	0.3179253	0.11364654	0	0.18155256	0	0.13587497	0	0.06969605	0	0	0	0.13266456	0.19140586	0.04605118	0.056446128	0.32189417	0.11058833	0.30861032
0.045222122	0.03822887	0.1873936	0.021755911	0.21197328	0.045423795	0.017913695	0.20291877	0.37088567	0.10593932	0.00516314	0.22063759	0	0.108255796	0.007926991	0	0.15739596	0.21268585	0.076495826	0	0	0.017333908	0	0.037239574	0	0.03459	0.14717598	0	0	0.052736603	0.29937842	0.07249254	0.2868067	0.049270198	0	0.1573278	0	0.042479943	0	0.1254777	0	0	0	0.08826954	0.15512468	0.06830094	0.040487573	0.18629093	0.11161315	0.10456397
0.15488635	0.14154059	0.16334076	0.010784978	0.2058459	0.014348171	0	0.21011344	0.41713107	0.14564855	0.056867316	0.24116173	0	0.0711086	0.036254235	0	0.160721	0.26234668	0.05455276	0	0	0.15370414	0	0.047716793	0	0	0.029742897	0	0.123920314	0.07608786	0.29826203	0.17461288	0.2979325	0.05571551	0	0.13609764	0	0.07002191	0	0.097509354	0	0	0	0.12856524	0.20527689	0.054401428	0	0.2878037	0.034695268	0.1290958
0.11780533	0.101431295	0.17873685	0.015017886	0.21898851	0.005783815	0	0.2074469	0.40020722	0.13531648	0.04211372	0.2575447	0	0.08418291	0.021205397	0.000868168	0.15594512	0.2686072	0.05912819	0	0	0.123065256	0	0.008673471	0	0	0.053952903	0	0.09470563	0.073909745	0.2986532	0.13566361	0.29763132	0.08816712	0	0.12540962	0	0.039175972	0	0.10211866	0	0	0	0.11999857	0.20408916	0.060897082	0.012178229	0.2674228	0.04700064	0.13350093
0.04736677	0.0470174	0.1788845	0.056885254	0.20819692	0.039614797	0.05982976	0.19898644	0.3118485	0.09788149	0.044812433	0.22291067	0	0.10607581	0.003508879	0	0.17467949	0.20833868	0.038553003	0	0	0.027046503	0.00682991	0.049224265	0	0.011354696	0.14995497	0	0.018735643	0.043309953	0.2826838	0.010268059	0.25186723	0.046321623	0	0.11937987	0	0.066327974	0	0.107781336	0	0	0	0.063258514	0.14440858	0.055399317	0.017738914	0.15097909	0.12043034	0.09511696
0.021085862	0.04245738	0.1936627	0.009763971	0.1889317	0.020996362	0.023550814	0.19649357	0.35297453	0.09408453	0.022183664	0.20097329	0	0.12331464	0.001050659	0	0.15667179	0.18990454	0.05828924	0	0	0.00824533	0	0.031308465	0	0.026910674	0.14158547	0	0.018959379	0.06625058	0.28361395	0.031961765	0.25848034	0.023754304	0	0.117261946	0	0.049805235	0	0.11513715	0	0	0	0.063457824	0.14067127	0.0515132	0.03384934	0.1749426	0.110189915	0.08166788
0.12161225	0.1189988	0.20042165	0.016626162	0.20238584	0.02004359	0.016358495	0.15598032	0.31708172	0.13451259	0.10235074	0.24927804	0	0.11242625	0.014835561	0	0.18572938	0.28414965	0.031830914	0	0	0.10897963	0	0	0	0	0.03171015	0	0.175374	0.053966705	0.3571981	0.122803584	0.30895624	0.09289119	0	0.14274858	0	0.09733714	0	0.03913617	0.025047924	0	0	0.097670555	0.19820373	0	0.010789687	0.2748478	0.07436548	0.15147549
0.101807535	0.121326976	0.18408605	0.0509338	0.21680087	0.056889836	0.05783635	0.15118915	0.21721673	0.09209808	0.09479621	0.22909284	0	0.13897339	0	0.014764796	0.2072025	0.22666737	0.10016017	0	0	0.13654643	0	0.12846275	0	0	0.111082904	0	0.12849453	0.06459011	0.43935964	0.14025295	0.24851677	0.11610529	0	0.20613328	0	0.1379439	0	0.08504628	0	0	0	0.16009963	0.16573474	0	0.029885545	0.26479256	0.1505083	0.25247246
0.12398063	0.07520316	0.2029943	0	0.2109504	0	0.003566252	0.19073784	0.39246225	0.15354374	0.044337984	0.19363482	0	0.16511545	0.059387565	0	0.15334496	0.26747522	0.10446091	0	0	0.0775292	0	0.002990312	0	0	0.044726737	0	0.05412267	0.08225277	0.32908523	0.15885784	0.31516635	0.104727	0	0.1772181	0	0.029035596	0	0.09664479	0	0	0	0.1674353	0.19279954	0.057367183	0.054413207	0.23156591	0.044312663	0.24382421
0.082194746	0.0911465	0.22280914	0.00303752	0.19132406	0	0.040308625	0.20658982	0.35138172	0.13293092	0.0330733	0.22767597	0	0.15176082	0.06329331	0	0.16920975	0.25008374	0.067397386	0	0	0.06858412	0	0	0	0	0.09654746	0	0.03629437	0.04749535	0.32489312	0.106934205	0.33895922	0.0678994	0	0.15453546	0	0.047496136	0	0.084605	0	0	0	0.07970796	0.19723484	0.05706902	0.0309548	0.20976432	0.077769235	0.20350343
0.05976295	0.082006365	0.13251218	0.06998159	0.16730043	0.031913597	0.061965473	0.19609424	0.28564984	0.08445343	0.073559865	0.21129392	0	0.09505925	0.015656462	0	0.17599437	0.14980069	0.047745235	0	0	0.018840618	0	0.04394494	0	0	0.14909919	0	0.033368442	0.05875897	0.25082383	0.027359523	0.22163096	0.065102644	0	0.096759625	0	0.09883772	0	0.11161408	0.01092259	0	0	0.04639379	0.12890184	0.036869653	0.04093003	0.13860685	0.13430299	0.07569626
0.061504345	0.024161844	0.19768286	0.022943195	0.20319693	0.005682857	0.045726668	0.16158248	0.29628426	0.09401788	0.057959106	0.21673788	0	0.11274162	0.02508556	0	0.15982577	0.22823232	0.058801327	0	0	0.03479449	0	0.00402518	0	0	0.08412151	0	0.026259463	0.072628185	0.29170588	0.055833194	0.28263047	0.074160285	0	0.13891737	0	0.037723094	0	0.09423242	0	0	0	0.0877187	0.14931118	0.04205071	0.043659702	0.19873653	0.09415544	0.13762292
0.12562028	0.12033016	0.25158116	0.032567784	0.18447317	0.009915636	0.095582694	0.17237815	0.22155142	0.11190507	0.05087613	0.20875548	0	0.17428261	0.070495725	0.005759056	0.1933369	0.22288194	0.09478534	0	0	0.09703817	0	0.013147401	0	0	0.12742767	0	0.10081524	0.035526767	0.40816054	0.08754644	0.31139645	0.09884511	0	0.14243393	0	0.17172	0	0.100714065	0	0	0	0.1330132	0.16207387	0.03473116	0.030232772	0.21458103	0.1589721	0.28586724
0.08012818	0.08837718	0.17803556	0.049887806	0.1670558	0.03205413	0.05522286	0.18953034	0.31536177	0.08627634	0.048060175	0.22269672	0	0.119163945	0.044057652	0	0.17635018	0.1889606	0.017721303	0	0	0.06838668	0	0.017102918	0	0	0.1443985	0	0.06078603	0.076566026	0.3087167	0.032401606	0.27038178	0.05988203	0	0.14375888	0	0.09342505	0	0.08963662	0	0	0	0.039393634	0.16086893	0.037937734	0.04092562	0.19884175	0.13635004	0.12950462
0.15196908	0.11932127	0.19442627	0.002696002	0.23898457	0.041360825	0	0.19144872	0.386877	0.1574904	0.036979347	0.20241845	0	0.11136327	0.02701314	0	0.12644193	0.29567963	0.086101174	0	0	0.13829504	0	0.025455195	0	0	0.0378188	0	0.10325113	0.04751882	0.35390726	0.2057264	0.30705553	0.06845397	0	0.17713414	0	0.08472089	0	0.09697819	0	0	0	0.12009615	0.20805998	0.06779171	0.032360706	0.29995388	0.059567615	0.21508022
0.082394406	0.06416248	0.1641351	0.0683617	0.13741483	0.040582146	0.11083318	0.18801484	0.24926995	0.08575427	0.039214674	0.20322524	0	0.13956597	0.028930089	0	0.13219121	0.16794994	0.02411421	0	0	0.027462054	0	0	0	0	0.12823914	0	0.006885916	0.041481238	0.2934463	0.019504623	0.24044928	0.074720584	0	0.1491312	0	0.11205317	0	0.059387714	0	0	0	0.007362803	0.1444198	0.002635367	0.07996067	0.18461856	0.18412684	0.14516674
0.12476903	0.13035303	0.1862999	0.013628693	0.19965051	0.005086023	0	0.17385307	0.3774497	0.13899945	0.090339065	0.23599555	0	0.10173288	0.012165869	0.03856867	0.15767431	0.28394362	0.09679106	0	0	0.13661736	0	0.0524555	0	0	0.03780383	0	0.17073886	0.07913853	0.33342606	0.17614602	0.27158633	0.05763808	0	0.1438363	0	0.085392825	0	0.0716642	0	0	0	0.14496621	0.169748	0.023507036	0.002738304	0.28728715	0.045806512	0.18030208
0.09720963	0.028164413	0.19572021	0.01942648	0.16899405	0.006122089	0.025403308	0.19484293	0.335221	0.109976046	0.035768654	0.260637	0	0.12993741	0.06663128	0	0.16243914	0.22487688	0.016951904	0	0	0.020990394	0	0.000238962	0	0	0.07786287	0	0.039952256	0.098088205	0.3081047	0.09961417	0.28297052	0.10550672	0	0.16092882	0	0.050161153	0	0.08680047	0	0	0	0.08611873	0.18303803	0.027823439	0.047806382	0.23508407	0.13333067	0.16237861
0.11323221	0.1271065	0.15678494	0.059077855	0.21896887	0.068879806	0.01588326	0.19938871	0.29810488	0.10154054	0.05132279	0.2291398	0	0.07310159	0	0	0.13501278	0.24499363	0.032521915	0	0	0.1379852	0	0.032745022	0	0	0.0469397	0	0.115887426	0.03437557	0.34930947	0.07780296	0.2742782	0.07918567	0	0.123524256	0	0.11510758	0	0.071847335	0.02425625	0	0	0.043077506	0.19526051	0	0.052049235	0.28617668	0.109938204	0.102558985
0.14216875	0.13128436	0.11842061	0.015885828	0.19847521	0.02250595	0.048605952	0.1855591	0.37344664	0.12231861	0.09567428	0.21630542	0	0.08417718	0	0.027435467	0.12840599	0.21659648	0.103807375	0	0	0.0909934	0	0.023996113	0	0	0.04959651	0	0.054662466	0.08321422	0.31043088	0.14670798	0.2833181	0.10685255	0	0.19316217	0	0.041141428	0	0.09190775	0	0	0	0.08105512	0.17490388	0.003184103	0.099376336	0.2168781	0.03299387	0.15059829
0.099325866	0.0935333	0.21229865	0.028259926	0.23518382	0.007971521	0.038814653	0.17865977	0.3156753	0.12908024	0.06509018	0.22859608	0	0.13744229	0.032819957	0	0.18176493	0.27818483	0.06527753	0	0	0.10692441	0	0	0	0	0.07084791	0	0.13558948	0.076977685	0.35908675	0.096427515	0.29181713	0.109227076	0	0.12412523	0	0.10740632	0	0.058603022	0.006992717	0	0	0.11941456	0.18342994	0.015617133	0.023032568	0.2634398	0.1039734	0.19463876
0.12166825	0.13709348	0.12508988	0.008207066	0.06124507	0.0645542	0.07161683	0.18552715	0.3018165	0.08589429	0.08419734	0.16291922	0	0.12368735	0	0.002085447	0.11757075	0.14527182	0.09513611	0	0.023215475	0	0	0	0	0	0.14475721	0	0.10338837	0.0403682	0.21603492	0.04092618	0.14520095	0.085138425	0	0.14912397	0	0.11153531	0	0.07158355	0	0	0	0.04536687	0.13893549	0.00660691	0.025740195	0.19413564	0.085649	0.13038686
0.08509126	0.12550965	0.14101619	0.003740496	0.11751361	0.026104797	0.03870209	0.22407076	0.35672295	0.11013206	0.070323735	0.19709478	0	0.11950213	0	0	0.12898725	0.18260558	0.061845105	0	0.001202569	0.012303852	0.023366803	0	0	0	0.107504606	0	0.07321395	0.022108069	0.22869542	0.05831303	0.22212529	0.07525231	0	0.12323957	0	0.07995653	0	0.07080592	0.015438879	0	0	0.04382842	0.16793935	0.024250746	0.012992311	0.19946621	0.055843316	0.118579775
0.084964186	0.10356969	0.18459532	0.028103273	0.17492801	0.03902386	0.04409381	0.16808537	0.3436543	0.12399493	0.06885053	0.2224874	0	0.09958832	0.013601007	0	0.1728572	0.22879383	0.07643152	0	0	0.043089844	0	0.021775238	0	0	0.09022486	0	0.067521	0.05430971	0.31030878	0.059369095	0.27896842	0.05889175	0	0.15453348	0	0.06759163	0	0.09915033	0.005833531	0	0	0.0806242	0.16400816	0.022175748	0.03577802	0.19752549	0.07745734	0.10537483
0.119056284	0.07310466	0.18856628	0.009683486	0.20117858	0.014944187	0.006845411	0.16402969	0.35757643	0.11713948	0.048171353	0.2229119	0	0.15666127	0.04599759	0	0.15771186	0.24694476	0.062416736	0	0	0.06252681	0	0.012195328	0	0	0.068494484	0	0.05949997	0.09749161	0.35033166	0.16060328	0.2956241	0.13269146	0	0.19315362	0	0.05334078	0	0.069454215	0	0	0	0.12116489	0.19387749	0.00658788	0.0915916	0.25397027	0.09286544	0.20093709
0.09385015	0.13684802	0.21307178	0.02174474	0.22273947	0.019906953	0	0.20640504	0.3534116	0.12053126	0.047404353	0.23924425	0	0.08717178	0	0	0.13966191	0.31163514	0.08244208	0	0	0.13377507	0	0.04110022	0	0	0.053580433	0	0.13646412	0.051558584	0.35741898	0.12901628	0.2891752	0.047414772	0	0.13936225	0	0.118714064	0	0.096633136	0	0	0	0.10858598	0.16442482	0.039682962	0.005185034	0.28720644	0.085850194	0.17215927
0.13276204	0.10536611	0.2111717	0	0.23556866	0.006016241	0	0.2009213	0.34957808	0.10190422	0.04666322	0.22076897	0	0.096148774	0.024839772	0	0.15143415	0.31079623	0.055919904	0	0	0.13934216	0	0.030596722	0	0	0.038417656	0	0.1545277	0.06735052	0.34693238	0.11455767	0.29098704	0.09032781	0	0.13307066	0	0.11159732	0	0.10112917	0.001248648	0	0	0.1468666	0.1776292	0.028834172	0.003475305	0.27821466	0.06333027	0.19418481
0.12806252	0.061608113	0.15400435	0.06726074	0.23495166	0.010425412	0.0803586	0.18177918	0.2976695	0.18153007	0.1241705	0.23070928	0	0.11675087	0.07538921	0	0.20796874	0.258464	0.059546296	0	0	0.09877109	0	0	0	0	0.085424036	0	0.087845474	0.09878798	0.34475157	0.17000532	0.2720756	0.10011038	0	0.13227138	0	0.11313079	0	0.11633244	0	0	0	0.107969664	0.17306127	0.06911595	0.09029119	0.20421426	0.1352408	0.1476754
0.095045626	0.10426862	0.1968936	0.038617954	0.1847647	0.03726583	0.028529355	0.20515001	0.36091077	0.15042278	0.011053914	0.2333001	0	0.1664055	0.06989156	0	0.15325528	0.24464226	0.07434844	0	0	0.08154708	0	0	0	0	0.098577686	0	0.041760493	0.033595636	0.32848296	0.10974604	0.32129416	0.05379141	0	0.15310791	0	0.054925125	0	0.076857194	0	0.001499005	0	0.06571765	0.1903746	0.055255737	0.042669438	0.23070998	0.10989323	0.17091921
0.13347931	0.1294202	0.17653848	0.027026199	0.17357399	0.024918199	0.006351976	0.17286706	0.3406406	0.14196746	0.07225014	0.22940646	0	0.104730606	0.027364926	0	0.18070456	0.23518752	0.103321046	0	0	0.09461997	0	0.031754166	0	0	0.030496038	0	0.10456264	0.042522717	0.3162722	0.15855265	0.2999812	0.08461355	0	0.15275759	0	0.06937562	0	0.09093994	0	0	0	0.14856151	0.17948183	0.026325475	0.01135595	0.24484986	0.051438086	0.15663403
0.12579194	0.13666001	0.21858703	0.005684691	0.22100331	0.008436396	0.005757906	0.14278987	0.35077125	0.12895893	0.040032603	0.1812883	0	0.16633925	0.0347595	0	0.14208722	0.28488004	0.09352001	0	0	0.12164862	0	0.025722153	0	0	0.053947225	0	0.11465503	0.053922683	0.39689356	0.14895566	0.320017	0.059379272	0	0.18486749	0	0.10652822	0	0.06700473	0	0	0	0.12639338	0.18424495	0.027233861	0.060644686	0.2503013	0.100835584	0.20439327
0.07056771	0.06464036	0.112807475	0.044921365	0.12301698	0.036973856	3.49E-05	0.20211986	0.32831708	0.14141116	0.06822388	0.23491561	0	0.12151643	0.04907506	0	0.14020818	0.16980265	0.074664846	0	0	0	0	0.003728633	0	0	0.110684	0	0.061750416	0.061553326	0.25943503	0.10977748	0.21487838	0.08502671	0	0.15306026	0	0.02557116	0	0.096487574	0	0	0	0.083605334	0.15735412	0.059385847	0.04908811	0.17571744	0.116133735	0.119213685
0.111283615	0.12345205	0.22912802	0.000586988	0.19380333	0.007459666	0.011272315	0.21403432	0.33675808	0.14776376	0.026721193	0.24631794	0	0.13732189	0.05590962	0.007249036	0.1570172	0.27743155	0.10160676	0	0	0.105296284	0	0.015794992	0	0	0.08033647	0	0.1279303	0.06365643	0.3914737	0.12341939	0.31650925	0.060798973	0	0.15173894	0	0.12171601	0	0.11132546	0	0.016485479	0	0.12138399	0.16404706	0.04260095	0.009699158	0.2591615	0.1069468	0.23809165
0.12003498	0.09546436	0.14526966	0.059845638	0.16045472	0.0421316	0.08902946	0.18255171	0.2901005	0.093836725	0.052581046	0.22717488	0	0.13108203	0.030384196	0	0.15591145	0.21444023	0.023067757	0	0	0.073767304	0	0.004746626	0	0	0.11165814	0	0.06518123	0.055641755	0.29966214	0.05040934	0.25670105	0.08174557	0	0.15519255	0	0.09662294	0	0.05895258	0	0	0	0.016860288	0.16795829	0.019646812	0.053313367	0.20921321	0.14026083	0.13788775
0.07405056	0.09541556	0.20422181	0.012496177	0.21063407	0.02705875	0	0.20016438	0.38052374	0.15656184	0.049026515	0.23892175	0	0.10412014	0.006249776	0	0.15609878	0.26772594	0.058296274	0	0	0.09438576	0	0.025574721	0	0	0.047134936	0	0.109636605	0.04985667	0.31836554	0.111123875	0.29950443	0.041551843	0	0.12761943	0	0.066983394	0	0.08282748	0.005341812	0	0	0.09770076	0.19023097	0.033242818	0.010808431	0.2717995	0.043835294	0.14076571
0.11930038	0.12567326	0.18500489	0.002600973	0.17461975	0.05852517	0.056382276	0.18345821	0.32985228	0.106402405	0.052180897	0.20726447	0	0.12236776	0.018090064	0	0.15558761	0.18657641	0.07689703	0	0	0.052559815	0	0.009172931	0	0	0.08904744	0	0.051426448	0.079918526	0.32451162	0.11874215	0.2725953	0.13278376	0	0.16902174	0	0.10981568	0	0.08698101	0	0	0	0.08651318	0.16467933	0	0.08725523	0.23032984	0.085578665	0.17405137
0.04033864	0.042077385	0.17175512	0.04407328	0.14131927	0.001327955	0.016930213	0.13493007	0.31696898	0.092272766	0.039831553	0.2219129	0	0.10988896	0.041690983	0	0.12562045	0.21054049	0.031356353	0	0	0	0	0.019267697	0	0	0.1139214	0	0.052781187	0.061578933	0.29431716	0.053312603	0.24914654	0.010335358	0	0.13723423	0	0.039833926	0	0.11403312	0	0	0	0.05989834	0.1434113	0.050364025	0.044619232	0.15789962	0.15320827	0.05472164
0.10224721	0.105705224	0.20280384	0.01326352	0.25061536	0.011974695	0.004312024	0.22115564	0.3638569	0.12869844	0.05112825	0.24189058	0	0.079392046	0.012784945	0	0.14021209	0.2577734	0.059716765	0	0	0.12123463	0	0.021917885	0	0	0.059704684	0	0.097336955	0.07944385	0.33333606	0.12838615	0.28002918	0.09713903	0	0.112219	0	0.07970215	0	0.098962665	0.008600007	0	0	0.12927285	0.19692978	0.029847614	0.01654337	0.2875829	0.02785396	0.16255254
0.12883665	0.11516148	0.15367268	0.008553462	0.16309586	0	0.079408824	0.20449331	0.30190593	0.11153959	0.09013964	0.21458307	0	0.09502387	0.004601883	0	0.16852286	0.20133741	0.10083534	0	0	0.0663459	0	0.027433805	0	0	0.05216048	0	0.040676527	0.08932018	0.31186572	0.12025064	0.29572323	0.122069255	0	0.17952566	0	0.08206284	0	0.114607014	0	0	0	0.11772191	0.17028144	0.009629481	0.054394238	0.20713693	0.060041875	0.22896998
0.07330416	0.044732083	0.18686205	0.020020783	0.20992088	0.003238115	0	0.20771784	0.35597867	0.108434156	0.031863317	0.26077092	0	0.08847782	0.023814624	0	0.16432884	0.25231013	0.038439617	0	0	0.0526897	0.002483698	0.01188772	0	0.014803842	0.08618987	0	0.041179195	0.07193227	0.27070445	0.091516644	0.28850886	0.072249226	0	0.1374701	0	0.02919991	0	0.098167315	0	0	0	0.108268835	0.17118108	0.0596452	0.022847064	0.21917298	0.07844067	0.09932316
0.04982027	0.047531642	0.21525793	0.007848438	0.2190718	0.006904275	0.029046675	0.2086618	0.33040386	0.09051191	0.019486528	0.2398659	0	0.123155735	0.03229075	0	0.16335747	0.22634739	0.046016175	0	0	0.040581718	0	0	0	0.000457058	0.11065164	0	0.014139049	0.088292174	0.32063776	0.061814863	0.3041213	0.07305167	0	0.14283529	0	0.061957903	0	0.10217278	0	0	0	0.08168295	0.17483753	0.04326339	0.0414312	0.21954907	0.10329272	0.14535457
0.06806205	0.069670826	0.20860572	0.015981793	0.18824662	0.02691637	0.05236663	0.18981275	0.3359877	0.1303864	0.06043407	0.22881033	0	0.10286188	0.003800662	0	0.18153664	0.2427841	0.06928014	0	0	0.03452488	0.006940436	0.016563963	0	0	0.09264782	0	0.054443438	0.04408833	0.31186444	0.044269368	0.29223603	0.04214479	0	0.1448264	0	0.04812292	0	0.09251015	0.002743988	0	0	0.07006593	0.17709526	0.03129962	0.012973692	0.19903427	0.087272234	0.11370616
0.045926306	0.014930818	0.20640191	0	0.2020191	0.015883584	0.01176715	0.18144238	0.37406397	0.11873676	0.015205248	0.24112585	0	0.10914699	0.026878068	0	0.14913079	0.26375392	0.059733417	0	0	0.008445536	0	0	0	0.027896587	0.10664956	0	0.000782847	0.06473457	0.28663433	0.07976569	0.3170757	0.023334889	0	0.16939344	0	0.010054948	0	0.10971198	0	0	0	0.07579628	0.16718087	0.081773475	0.03972604	0.18395576	0.08893269	0.103310324
0.06700508	0.1255572	0.19186737	0.030930229	0.22684346	0.027029008	0.030844782	0.2507468	0.31117386	0.14893138	0.075277895	0.2435424	0	0.050410364	0	0	0.10690903	0.2544814	0.09981423	0	0.009080644	0.103573635	0.015484574	0.06369151	0	0	0.045402817	0	0.11626221	0.06052202	0.34880668	0.064500734	0.2181174	0.102234006	0	0.097518705	0	0.12653099	0	0.09321723	0.008853399	0	0	0.13378829	0.16641392	0	0	0.2995614	0.012840645	0.1597138
0.07495414	0.11994341	0.18739155	0.034030125	0.193106	0.062515326	0.028509915	0.21308163	0.2985694	0.10658032	0.050286036	0.22196935	0	0.09378643	0	0	0.17961442	0.2320317	0.042953115	0	0.007349639	0.091595836	0	0.045196287	0	0	0.08360498	0	0.1341685	0.06428054	0.36871266	0.047539134	0.25394475	0.0782432	0	0.12272061	0	0.11211659	0	0.06614964	0.01817969	0	0	0.07544464	0.19726045	0	0.038916357	0.28616193	0.10417259	0.14768419
0.073755965	0.0657899	0.20475934	0.04984428	0.19895817	0.033422224	0.07527076	0.19103467	0.27841482	0.11152152	0.05530183	0.2493995	0	0.1174443	0.019609356	0	0.19066626	0.21886098	0.06036183	0	0.01205531	0.032159436	0.007534144	0.03702586	0	0	0.12881461	0	0.042818606	0.040598117	0.3317147	0.03898709	0.28474697	0.060217194	0	0.14029129	0	0.07613386	0	0.09765683	0.008936506	0	0	0.07486243	0.1782031	0.036534715	0	0.18262945	0.13491794	0.10783065
0.115230486	0.1204799	0.12861782	0.026473172	0.19458236	0.043053996	0.016749663	0.22311184	0.39607197	0.12496172	0.03978077	0.2344877	0	0.083401546	0	0	0.10825168	0.23109965	0.066023916	0	0	0.07747706	0	0.016270347	0	0	0.060613982	0	0.042910952	0.06461358	0.32124722	0.11531806	0.29765946	0.08161002	0	0.1916722	0	0.053731836	0	0.08148375	0	0	0	0.032253418	0.20035177	0	0.10538611	0.24739315	0.07969686	0.10841702
0.12512258	0.112147205	0.17553073	0.021342035	0.1986317	0.026682775	0.017813964	0.19532314	0.31101578	0.12007461	0.0489161	0.17026393	0	0.09551863	0	0	0.14709729	0.24736178	0.083237745	0	0	0.13282192	0	0.084577456	0	0	0.023876302	0	0.10667075	0.06269584	0.31759626	0.13503589	0.26048037	0.07577848	0	0.14437525	0	0.12939201	0	0.092762515	0	0	0	0.1479366	0.1773124	0.037422597	0.009940181	0.28779587	0.059318986	0.21591236
0.120274395	0.10130089	0.19660565	0.04109786	0.17525527	0.027180143	0.07525702	0.21565047	0.3176633	0.14160536	0.040544365	0.25372922	0	0.15880293	0.06370178	0	0.1625329	0.259017	0.041066036	0	0	0.07276181	0	0	0	0	0.09224564	0	0.07080639	0.030086903	0.34459808	0.11271018	0.33298272	0.055866413	0	0.1667452	0	0.08961495	0	0.04782619	0	0.007914401	0	0.04425975	0.19788475	0.032528322	0.032038096	0.2141403	0.13744642	0.19537592
0.06410971	0.037473828	0.17814761	0.022996344	0.20352103	0.029610492	0.03828659	0.19422376	0.31753808	0.082949296	0.0307974	0.23506795	0	0.07829101	0	0	0.15580684	0.20135202	0.05264768	0	0	0.008279923	0	0.052750386	0	0.024924718	0.105156235	0	0.005082771	0.077404745	0.28344354	0.04674623	0.2656082	0.06497127	0	0.14989835	0	0.061576866	0	0.12894937	0	0	0	0.098396696	0.14431559	0.043093804	0.029174041	0.19053563	0.103859164	0.09040325
0.09793313	0.077952124	0.17613564	0.025338143	0.19027087	0.04063514	0.006412638	0.19473827	0.38037032	0.12448568	0.023754012	0.22348031	0	0.13989565	0.03322866	0	0.13719863	0.21582414	0.06277064	0	0	0.0623408	0	0.01934589	0	0	0.08870883	0	0.03725692	0.06943788	0.29613835	0.100421205	0.28902534	0.077595234	0	0.15113245	0	0.0454826	0	0.0809753	0	0	0	0.07087227	0.17658046	0.040658012	0.05349633	0.22125104	0.09580672	0.13000575
0.09405953	0.0760281	0.18197653	0	0.20671837	0.026704386	0	0.17295775	0.4049468	0.12707072	0.044926766	0.21354242	0	0.10103043	0.011985017	0	0.15408808	0.25414914	0.06652909	0	0	0.07753433	0	0.03131316	0	0	0.061223224	0	0.0675306	0.06461397	0.30151126	0.11390346	0.29985368	0.05766619	0	0.1685445	0	0.013305174	0	0.087714635	0	0	0	0.11585277	0.19025268	0.046155468	0.045102626	0.22968645	0.05149003	0.11315654
0.094136536	0.04908496	0.1883659	0.07586831	0.16931078	0.039588273	0.054006502	0.17688712	0.2581532	0.08704171	0.050710596	0.22600563	0	0.14755192	0.054495417	0	0.14155087	0.14616798	0.07054371	0	0	0.005653947	0	0.012261791	0	0	0.17415516	0	0.002232198	0.064302795	0.33700728	0.099739075	0.24328884	0.1307045	0	0.13833855	0	0.082293026	0	0.14160863	0	0	0	0.083271444	0.15242794	0.05681918	0.08904042	0.15227067	0.18999228	0.15979122
0.07455291	0.09110538	0.21300486	0.022024382	0.17978515	0.028047245	0.022575978	0.18047729	0.34957057	0.14394848	0.06616528	0.23474742	0	0.12206172	0.033588246	0	0.17600113	0.25263914	0.06687252	0	0	0.06561304	0	0.00784884	0	0	0.06805559	0	0.108109444	0.029852644	0.31991017	0.072188765	0.2997454	0.035640895	0	0.12353813	0	0.04862705	0	0.08655406	0	0	0	0.081404075	0.1689847	0.027907591	0.023321487	0.22466367	0.0781695	0.13068874
0.08204982	0.08107297	0.24249354	0.02976305	0.19667114	0.020402107	0.05343346	0.19939452	0.31122196	0.099751115	0.033856437	0.23818718	0	0.15125424	0.057143442	0	0.18115246	0.20829807	0.01931877	0	0	0.06662099	0	0	0	0	0.1293197	0	0.040582582	0.07537989	0.35315192	0.061189737	0.31769505	0.08402455	0	0.14450027	0	0.10896483	0	0.08949141	0	0	0	0.06892789	0.17696492	0.025608309	0.044007517	0.22994205	0.13850379	0.19661058
0.10246867	0.10842125	0.20626199	0	0.22474772	0	0	0.21013102	0.38335532	0.15820907	0.059570193	0.25884148	0	0.0873742	0.025889447	0.01569305	0.13114542	0.32517663	0.09635451	0	0	0.12252127	0	0.02624478	0	0	0.037889726	0	0.15029398	0.076634765	0.3478488	0.13900265	0.29233104	0.07199354	0	0.13894475	0	0.08704052	0	0.10347231	0	0	0	0.14220814	0.17123105	0.055405587	0	0.2903047	0.046112727	0.21702644
0.100456476	0.12677549	0.14897987	0.025874242	0.11846204	0.04765766	0.06385256	0.22058761	0.3391895	0.10360756	0.054073077	0.19534183	0	0.13705948	0	0	0.13629016	0.18638779	0.054251637	0	0.00555341	0.022162504	0.010222795	0	0	0	0.12134606	0	0.07227834	0.030836683	0.25403613	0.025590945	0.2158143	0.069558226	0	0.13113597	0	0.09633516	0	0.051514726	0.006035521	0	0	0.011875164	0.16073689	0.017292297	0.019983832	0.20331444	0.09863796	0.10669729
0.07424842	0.071138054	0.23429514	0.026408236	0.1897601	0.030361872	0.039841	0.20671737	0.32412612	0.112217456	0.040146567	0.23127416	0	0.13808525	0.043160483	0	0.18844363	0.20221528	0.010095713	0	0	0.050505117	0	0.009336665	0	0	0.14336012	0	0.05956125	0.0664347	0.34505543	0.044677407	0.29648674	0.06734907	0	0.12960029	0	0.09433853	0	0.1001125	0	0	0	0.054237694	0.18458614	0.03812983	0.047378823	0.21025757	0.14102663	0.16138484
0.06281121	0.07003387	0.19356138	0.041694798	0.17845976	0.013436685	0.05236651	0.18268755	0.32427615	0.11255418	0.059474364	0.22983675	0	0.13077936	0.036822513	0	0.16609362	0.18680216	0.039836857	0	0	0.03009728	0	0.005753844	0	0	0.1475697	0	0.061739627	0.07797186	0.32482234	0.050939284	0.27267036	0.053360745	0	0.13293418	0	0.078320414	0	0.101321556	0	0	0	0.04044184	0.16578202	0.04767317	0.06189307	0.19273466	0.13174038	0.11914413
0.06993507	0.13667272	0.22967549	0.017377477	0.23543452	0.030596063	0.029046629	0.18012583	0.2962246	0.10026482	0.023193257	0.20288393	0	0.15454382	0	0.015511572	0.15966317	0.25439885	0.112988725	0	0	0.12907496	0	0.06636235	0	0	0.118418254	0	0.106255755	0.052475356	0.42745787	0.080253065	0.29481843	0.059653245	0	0.16862923	0	0.13552134	0	0.08881606	0	0	0	0.12877065	0.1658774	0.03164445	0.018054005	0.26800105	0.14869082	0.22388913
0.095301285	0.08999104	0.22631545	0.004928257	0.20901927	0.024396218	0.001828581	0.18816245	0.3520531	0.13123551	0.023004679	0.23865464	0	0.14066657	0.056712486	0	0.1816335	0.24766734	0.08448153	0	0	0.08425343	0	0.016180692	0	0	0.068292804	0	0.071097784	0.06813455	0.342321	0.13815388	0.3166101	0.084463954	0	0.14542693	0	0.06555916	0	0.09740434	0	0	0	0.13443525	0.18852279	0.050157182	0.026458573	0.25944462	0.09604431	0.19654448
0.10624744	0.1011743	0.1740461	0.013905894	0.22846352	0.05095979	0.004734149	0.18259645	0.3438462	0.12936085	0.050372273	0.21588014	0	0.113478765	0	0	0.16020429	0.22912003	0.07875666	0	0	0.08099476	0	0.03444915	0	0	0.06745773	0	0.07035378	0.0787898	0.34313092	0.11959374	0.28377748	0.10244046	0	0.16323234	0	0.06423427	0	0.07834189	0	0	0	0.10535355	0.2011023	0.013844358	0.06315866	0.25870326	0.06972391	0.14987482
0.077392176	0.10153925	0.23889579	0	0.2528277	0.02503711	0.008257084	0.24284545	0.3598894	0.12776975	0	0.20498525	0	0.10971052	0.024056008	0	0.12911353	0.2856339	0.08611107	0	0	0.15005584	0	0.02557629	0	0	0.07212494	0	0.0910051	0.03554201	0.3794823	0.0713485	0.3222469	0.051695272	0	0.1296967	0	0.109109685	0	0.11442672	0	0	0	0.10790749	0.19120096	0.07412105	0.023003988	0.3111869	0.11303319	0.24088606
0.18946537	0.1278358	0.025816014	0.13827895	0.21225931	0	0.038605325	0.08681621	0.054045882	0.0731293	0.19458063	0.24540338	0	0.10199922	0.19690907	0.13761097	0.0923916	0.036340613	0.1511764	0	0	0.11269461	0	0.13680026	0.062552735	0	0.022657119	0	0.11232709	0.18574272	0.23019308	0.39181283	0	0.22078963	0	0.096324414	0	0.027343392	0	0.13287681	0	0	0	0.2514927	0.12954368	0.24314106	0.099937	0	0.16272305	0.16820197
0.2307167	0.17983603	0.048061926	0.15899475	0.110615075	0	0.062603384	0.19760299	0.08645552	0.034255963	0.2405118	0.29250503	0	0.03558401	0.17703891	0.12192156	0.10545183	0.06094288	0.026154008	0	0	0.15714696	0	0.1484587	0.077566	0	0	0	0.24597445	0.15631872	0.21130805	0.31100592	0.040892534	0.20871967	0	0.014821007	0	0.11877149	0	0.11656266	0	0	0	0.20379446	0.05039609	0.087520644	0.060982645	0.090685725	0.16536744	0.09936253
0.1667255	0.09394438	0	0.14899786	0.19563897	0	0.07569778	0.10639205	0.013320938	0.066735566	0.260326	0.27480018	0	0.028376695	0.15911146	0.1508421	0.121771075	0.04564806	0.10137088	0	0	0.108882934	0	0.18800266	0.119982116	0	0	0	0.17656037	0.16276436	0.17404471	0.36420673	0	0.21502404	0	0.048693873	0	0.02118207	0	0.11780245	0	0	0	0.26390868	0.06980916	0.20658201	0	0.001146633	0.10190426	0.1304529
0.24751174	0.031745948	0.04661996	0.18081282	0.118782565	0.004670113	0.094386905	0.10843915	0.045122158	0.06496544	0.18050648	0.20279711	0	0.13323203	0.11650126	0.11535335	0.12323914	0.1184176	0	0	0	0.10321691	0	0.05664769	0.016097972	0	0.12316365	0	0.14924079	0.059116326	0.25689086	0.22070771	0.080167934	0.17976265	0	0.097726725	0	0.06738273	0	0	0	0	0	0.121789336	0.09681089	0.098213464	0.11627712	0.13083377	0.2788238	0.09429344
0.21454015	0	0.10597278	0.13317303	0.14696683	0.05809849	0.08820894	0.049798436	0.09991737	0.08155167	0.06867639	0.17068964	0	0.13298243	0.06189654	0.044873387	0.11762152	0.14172427	0	0	0	0.07277303	0.012417869	0.100159466	0	0	0.08041416	0	0.09207073	0.034591854	0.29492688	0.17702591	0.12594526	0.083062425	0.054127015	0.13765611	0	0.033992957	0	0	0	0	0	0	0.22828683	0.033255167	0.08584794	0.21920362	0.34297195	0.10690026
0.20513612	0.078962855	0	0.2137523	0.110970974	0	0.07907784	0.10837618	0.034336083	0.06115013	0.27653298	0.3261778	0	0.07458734	0.22505473	0.13090473	0.14970216	0.01625745	0.052308675	0	0	0.11053308	0	0.19562285	0.05069559	0	0	0	0.238168	0.15852085	0.21331483	0.40850195	0	0.17817084	0	0.09352909	0	0.026394563	0	0.0850525	0	0	0	0.20466483	0.08043872	0.14214037	0.039125375	0.08918509	0.19442967	0.10964133
0.45316827	0.0877161	0.09590986	0.2503281	0.27883804	0	0.09450717	0.08968009	0.038295552	0.025717724	0.22278912	0.17990108	0	0.14627287	0.08218345	0.1866672	0.18467659	0.07013289	0	0	0	0.21405846	0	0.23081616	0.067270435	0	0.112150334	0	0.16177222	0.05681262	0.3196934	0.36609358	0.03375044	0.23719499	0	0.09109256	0	0.14172556	0	0.10607521	0	0	0	0.37198737	0.18997043	0.06464538	0.1411426	0.07876177	0.21672182	0.08819115
0.2820868	0.12696974	0.07129515	0.18877715	0.14560932	0	0.17898697	0.10123167	0	0.023110019	0.16492693	0.23159611	0	0.09623171	0.22867073	0.10357545	0.1622445	0.033322144	0.11339461	0.011391174	0	0.090883076	0	0.15588681	0.10366154	0	0.05481167	0	0.075149134	0.097014114	0.27176982	0.35052583	0.0348196	0.20561756	0	0.102773994	0	0.11863597	0	0.19863474	0	0	0	0.26127976	0.14176686	0.16812567	0.091938585	0.005732775	0.25105938	0.17668013
0.23793969	0.18505122	0.048049673	0.1846187	0.035500254	0.010109135	0.12102005	0.21636158	0.08781707	0.06996394	0.17181534	0.24493034	0	0.056698747	0.10605237	0.073833	0.05620087	0.007829208	0.0686986	0	0	0.06327191	0	0.089815706	0.003597403	0	0.09022338	0	0.1098001	0.039100885	0.22494374	0.15639275	0.0793443	0.1692166	0	0.09373947	0	0.13943192	0	0.09359435	0	0	0	0.13608612	0.03293134	0.060940925	0.052006274	0.112006426	0.22212622	0.09557433
0.1780913	0.1301785	0	0.19224502	0.09321389	0	0.05950719	0.2308951	0.05638418	0.04607314	0.26646903	0.3673704	0	0	0.19224222	0.11403656	0.03595256	0	0.001032434	0	0	0.079650536	0	0.18359965	0.07334035	0	0	0	0.24420902	0.16961981	0.12336672	0.37829563	0.000342272	0.16973184	0	0.069661245	0	0.07208093	0	0.019643016	0	0	0	0.2123572	0.0060231	0.13343248	0.00599893	0.101852216	0.15080416	0.014915637
0.26994896	0.068696044	0.122614905	0.13632295	0.20880999	0	0.13221414	0.08091019	0	0.027456531	0.20340239	0.22573332	0	0.07814845	0.07979767	0.10624573	0.1541503	0.02597753	0	0	0	0.15045494	0	0.16184838	0.09114081	0	0.082982115	0	0.15104821	0.010858541	0.22239064	0.2157387	0.042983875	0.18607643	0	0	0	0.16298972	0	0.08454147	0	0	0	0.19476783	0.121074334	0.032149617	0.03529169	0.082222514	0.25895375	0.08527259
0.22767809	0.07625842	0.18526912	0.14332242	0.28113204	0.06584631	0.16819769	0.093011364	0.11865112	0.048552807	0.20034477	0.16610004	0	0.18840015	0.09592332	0.10751137	0.26219866	0.13570322	0	0	0	0.2171351	0	0.1330643	0.04172022	0	0.20511296	0	0.19264096	0.020820472	0.3369523	0.23045194	0.15945378	0.113522515	0	0.042532813	0	0.20306088	0	0.008311581	0.020912673	0	0	0.19204535	0.07047719	0.046663396	0.08045875	0.117426574	0.2444752	0.044277027
0.25017533	0.18927878	0.039650884	0.22118859	0.000793789	0	0.17227179	0.12259541	0.06266478	0.015546033	0.22029434	0.2536184	0	0.066844605	0.09254285	0.15838876	0.113865115	0.014712394	0.087304965	0	0	0.042265084	0	0.07521692	0	0	0.09725701	0	0.15436122	0.048892282	0.2277084	0.1818405	0.051626522	0.11141327	0	0.1018552	0	0.097148776	0	0.09003167	0	0	0	0.04622549	0.110255994	0.05436538	0.04257221	0.13097747	0.2501948	0.07182571
0.20355985	0.12103069	0	0.11533412	0.16052099	0	0.11396347	0.07954606	0	0.017220547	0.2166664	0.22248521	0	0.068234995	0.16535437	0.16709882	0.14186761	0.012610202	0.109856285	0	0	0.07922878	0	0.20880005	0.13139261	0	0	0	0.16794662	0.18721946	0.20403747	0.37198526	0	0.1962513	0	0.087508015	0	0.013236573	0	0.13898388	0	0	0	0.22964889	0.13727164	0.21699114	0.02085843	0	0.14428468	0.17999929
0.40437713	0.14417906	0.12307118	0.19976208	0.260854	0.02725223	0.09298195	0.07323356	0.0639438	0.0464134	0.1852913	0.111757524	0	0.20804763	0.04057651	0.18104878	0.13647413	0.08713046	0.055653606	0	0	0.17411183	0	0.17415465	0.015686	0	0.122953564	0	0.14332193	0.021653347	0.34649375	0.33995074	0.051036555	0.23092687	0	0.10679272	0	0.19504784	0	0.060008135	0	0	0	0.32288775	0.16867532	0.046005353	0.1616436	0.12986426	0.21039806	0.13389187
0.2553057	0.16505836	0.016237237	0.18360965	0.1256133	0	0.07040244	0.1473988	0.1272003	0.10643289	0.2344761	0.23582058	0	0.07182563	0.16833122	0.13037762	0.078634016	0.03593373	0.0899963	0	0	0.14295265	0	0.124803066	0.010214251	0	0	0	0.15785635	0.046965532	0.19568035	0.3208072	0.022709148	0.14835696	0	0.10044932	0	0.03550218	0	0.068927474	0	0	0	0.20450082	0.048325375	0.16198927	0.05927793	0.10823566	0.15843204	0.0957532
0.18935192	0.10624449	0.015597281	0.17566685	0.103411734	0	0.072943136	0.12874296	0.02484312	0.03188325	0.24565998	0.26742584	0	0.03442738	0.16207936	0.15305015	0.07805599	0	0	0	0	0.14839146	0	0.1640947	0.06630779	0	0.001484581	0	0.22900534	0.16777909	0.13130797	0.3650669	0	0.16298187	0	0.018616257	0	0.097384386	0	0.018295474	0	0	0	0.19579026	0.045005366	0.12024677	0.073201545	0.0734881	0.17044254	0.0442495
0.22931331	0.05967158	0.001479167	0.17402257	0.1480016	0	0.051845077	0.15865448	0.052350122	0.063826874	0.20561814	0.26629215	0	0.031971455	0.11633153	0.12965047	0.06808841	0.020958528	0.044038557	0	0	0.09513534	0	0.14849092	0.07381813	0	0	0	0.12730539	0.12536395	0.18709293	0.30673167	0.037217326	0.2161622	0	0.066665776	0	0.023326088	0	0.08639458	0	0	0	0.19022869	0.112190805	0.16336964	0.074360296	0.10040519	0.15281668	0.11642453
0.25341427	0.03741461	0.07337191	0.16769308	0.11657426	0.01817948	0.08835982	0.14742287	0.093033575	0.08384849	0.110563174	0.21727349	0	0.1179993	0.06561793	0.098115206	0.07201731	0.10273654	0	0	0	0.08249349	0	0.105873704	0	0	0.06245356	0	0.15155879	0.063587844	0.22366399	0.22434331	0.097474895	0.10367885	0.011386764	0.08025784	0	0.069509834	0	0	0	0	0	0.021794146	0.15740347	0.058943544	0.114431985	0.17577092	0.27997884	0.026144147
0.24914256	0.14006753	0.021351838	0.1319632	0.15727834	0	0.06798011	0.10342236	0.057387184	0.059947066	0.25028655	0.2325802	0	0.09341172	0.20482329	0.15246081	0.16222766	0.039995704	0.14737853	0	0	0.12849286	0	0.15652977	0.08908456	0	0.000532004	0	0.1584855	0.16827916	0.20204413	0.42015108	0	0.20647633	0	0.07602926	0	0.021669473	0	0.14881353	0	0	0	0.25676852	0.11366622	0.22485498	0.06838761	0	0.14372687	0.17334576
0.25601047	0.158404	0.016554939	0.17883968	0.13769045	0	0.1240945	0.13634995	0.007673144	0.06630027	0.24327698	0.2321139	0	0.073044896	0.15209597	0.09613731	0.13608429	0.009493974	0.0547689	0	0	0.115128726	0	0.12053269	0.0996286	0	0.075978324	0	0.14591897	0.14557096	0.22540238	0.29718724	0	0.26325107	0	0.051947247	0	0.1172349	0	0.15934676	0	0	0	0.1970221	0.08780519	0.15492865	0.08909688	0.009781715	0.22374278	0.15873207
0.26685318	0.14175373	0.06258776	0.10577455	0.16026743	0	0.051813796	0.07532529	0.09477429	0.030946504	0.19927794	0.22157685	0	0.12845537	0.24224637	0.11506847	0.14149305	0.036471788	0.11256257	0	0	0.14949709	0	0.19361843	0.06350784	0	0.006118204	0	0.1502768	0.17407769	0.259305	0.42240107	0.01110106	0.21515979	0	0.11169754	0	0.039631095	0	0.15624426	0	0	0	0.27187416	0.11348182	0.20785382	0.101900846	0.0765219	0.19960952	0.21540137
0.286781	0.105921805	0.1359542	0.18459016	0.2701987	0	0.21566841	0.11214723	0.061752737	0.027296565	0.22109653	0.16930625	0	0.13609877	0.09986031	0.11881588	0.22714552	0.08829062	0.01346041	0	0	0.17615683	0	0.14387268	0.11998355	0	0.13964	0	0.16227981	0.023442738	0.30265072	0.24227151	0.12786908	0.22309715	0	0.037516274	0	0.17168239	0	0.12380964	0	0	0	0.272302	0.12552671	0.11306897	0.057402708	0.051584955	0.1479991	0.09905324
0.2546387	0.10093564	0.074548766	0.1300502	0.23261337	0	0.09425916	0.12998527	0.07761952	0.045246422	0.25950405	0.2430534	0	0.005069219	0.092021465	0.093304545	0.09797742	0.08199703	0.010523078	0	0	0.14350447	0	0.15997763	0.09835517	0	0	0	0.20596316	0.09283232	0.16689892	0.28236204	0.012697902	0.22264925	0	0	0	0.06774404	0	0.118613645	0	0	0	0.2655463	0.0893967	0.14685489	0.022564508	0.05342472	0.02210742	0.08585521
0.26527864	0.17260689	0.04623732	0.15104318	0.09195815	0	0.089433014	0.15977474	0.044259574	0.021734126	0.25587025	0.26079187	0	0.05179556	0.20261464	0.15684769	0.09431917	0	0.06526416	0	0	0.10978212	0	0.17098033	0.08505025	0	0	0	0.20915788	0.14258033	0.1590612	0.37799922	0	0.19830096	0	0.026410453	0	0.076125	0	0.12787768	0	0	0	0.23155195	0.093036816	0.16856721	0.04390152	0.051178697	0.15305413	0.110487595
0.36301756	0.20717151	0.04806403	0.2221505	0.089471854	0	0.036665976	0.18629271	0.14133185	0.06909336	0.2783098	0.27779752	0	0.050370622	0.17830022	0.14199686	0.09925329	0.13279583	0.008983965	0	0	0.1479009	0	0.1262658	0.06544257	0	0.027785825	0	0.28171414	0.11859172	0.27445465	0.30089554	0.037826084	0.23420817	0	0.108414434	0	0.1223373	0	0.09589035	0	0	0	0.28826046	0.034675628	0.08433694	0.06152477	0.093450345	0.21577238	0.13283822
0.22807333	0.10007552	0.003011447	0.20154077	0.16702361	0	0.070029184	0.14158171	0.014883027	0.083294585	0.22353366	0.2672066	0	0.040059425	0.10810511	0.13176814	0.08772697	0.06725781	0.03549057	0	0	0.14886956	0	0.19456355	0.05869416	0	0	0	0.1820617	0.12891534	0.20565514	0.3275401	0	0.2021602	0	0.037098337	0	0.06513983	0	0.09542389	0	0	0	0.2358116	0.06134601	0.14247167	0.055560216	0.06362296	0.19055773	0.10941997
0.16012205	0.08565278	0	0.15214673	0.16535094	0	0.1127764	0.16435537	0	0.056681506	0.23341946	0.25443107	0	0.025155548	0.11293335	0.14827752	0.121242724	0.035767835	0.056035098	0	0	0.07060798	0	0.21146561	0.14982234	0	0	0	0.15655753	0.1466831	0.14309621	0.3101598	0.006714609	0.18979354	0	0.056719888	0	0.033121344	0	0.102447405	0	0	0	0.2504451	0.044199247	0.19714579	0	0.002362452	0.089151554	0.15616429
0.23845759	0.10191924	0.02530687	0.18997502	0.15432678	0.012384794	0.062453445	0.05397676	0.068340324	0.089734755	0.1780474	0.20813644	0	0.107660994	0.13173321	0.12286583	0.14172572	0.13045144	0.038699687	0	0	0.14641364	0	0.08343573	0.027546296	0	0.07727885	0	0.15197727	0.038762268	0.2594319	0.24696201	0.068225875	0.15338618	0	0.10492099	0	0.04182363	0	0.03600806	0	0	0	0.14108202	0.12226298	0.14413232	0.056790434	0.12094426	0.22915527	0.061056174
0.27229238	0.050503384	0.11684106	0.15134062	0.17302956	0	0.1725087	0.054007027	0	0.014406978	0.21605031	0.21524906	0	0.06681619	0.08458627	0.101135865	0.1800271	0.053375423	0	0	0	0.13985194	0	0.17990714	0.09653174	0	0.09007172	0	0.17374438	0.011347443	0.2731052	0.19991942	0.03102989	0.16610043	0	0.018304186	0	0.15151623	0	0.094565496	0	0	0	0.1979007	0.10480531	0.03629055	0.019207628	0.06741889	0.2673978	0.09924465
0.31699708	0.19514659	0.026124695	0.219358	0.102699146	0	0.037955463	0.18344554	0.11695288	0.07429504	0.23548183	0.27888218	0	0.06713071	0.13026083	0.13525195	0.04780799	0.08910407	0.031253055	0	0	0.12284536	0	0.15083392	0.03099641	0	0.002610609	0	0.21490508	0.1133869	0.22285908	0.33009	0.06350998	0.21773104	0	0.095314704	0	0.11635387	0	0.093987495	0	0	0	0.24547432	0.062065966	0.10735926	0.07271155	0.09523542	0.15579355	0.09391753
0.18569505	0.119088516	0.013514005	0.19166633	0.07363354	0	0.122185856	0.21522474	0.010252222	0.001952269	0.18049777	0.28781655	0	0.049551252	0.12277627	0.08386643	0.038449675	0	0.009496025	0	0	0.050696593	0	0.17293027	0.018909568	0	0	0	0.15468013	0.1389791	0.22787574	0.25910106	0.03430195	0.159106	0	0.1360872	0	0.1056823	0	0.040791433	0	0	0	0.1331636	0.06379023	0.07404581	0.0626571	0.1519791	0.2763711	0.10223855
0.23913193	0.112191916	0.03786931	0.16981336	0.110553995	0.001806122	0.13913068	0.13291949	0.051137805	0.078623004	0.15410592	0.1462944	0	0.1298671	0.06430968	0.080599606	0.19221446	0.07448286	0.03384096	0	0	0.12611137	0	0.094477326	0.02802672	0	0.19524209	0	0.09152961	0.06745921	0.29219294	0.20065159	0.07281223	0.14919345	0	0.110994115	0	0.14440747	0	0.064772844	0	0	0	0.14196837	0.12006728	0.087249964	0.08420469	0.059745546	0.2724262	0.17554896
0.24726814	0.062085062	0.07915777	0.11787628	0.21215217	0	0.0903267	0.12398668	0.06652396	0.014755384	0.19814822	0.27862465	0	0.02815751	0.09887308	0.08744543	0.11998705	0.0550527	0	0	0	0.12885767	0	0.17717086	0.10614248	0	0.022266835	0	0.1592753	0.07217993	0.22035006	0.25531778	0.07231409	0.21172506	0	0.000690216	0	0.0665087	0	0.09904567	0	0	0	0.19366874	0.13572082	0.10668746	0.03422319	0.12634492	0.16827337	0.06710504
0.2286585	0.07667232	0.0252421	0.14119308	0.16075882	0	0.05729265	0.0632949	0.09100204	0.059470765	0.10202944	0.22748683	0	0.12700233	0.122339755	0.111282274	0.058879226	0.080629505	0.041532163	0	0	0.12228934	0	0.1434856	0.038376436	0	0.059341878	0	0.10031141	0.14467537	0.25824556	0.2711875	0.09821799	0.12066609	0	0.16778432	0	0.04657539	0	0	0	0	0	0.083858736	0.12195401	0.16412063	0.110616185	0.16368037	0.23437254	0.121916845
0.13811953	0.08115801	0.07365114	0.10930455	0.12577638	0.041229934	0.08552541	0.10287856	0.13635841	0.08742481	0.03292005	0.16557905	0	0.105410114	0.05107256	0.011591463	0.1413567	0.11166295	0.03414249	0	0	0.08755828	0	0.0640568	0	0	0.1446358	0	0.015066266	0.025547469	0.27988723	0.13062361	0.14025182	0.0956125	0	0.1466999	0	0.06857123	0	0.076288834	0	0	0	0.07584659	0.19199923	0.0972133	0.05113187	0.15739089	0.23959118	0.15796672
0.2483845	0.10556684	0.09885303	0.18885684	0.17417537	0.024578925	0.07358551	0.046302117	0.08812505	0.10291109	0.17899391	0.14940177	0	0.15066832	0.12920807	0.06904496	0.21682352	0.08866681	0.053414837	0	0	0.1719501	0	0.09532869	0	0	0.1633326	0	0.09254676	0.036618613	0.32227018	0.29084274	0.081605315	0.17348334	0	0.09334195	0	0.13472736	0	0.15784717	0	0	0	0.25443104	0.07796818	0.089853406	0.12800542	0.058284238	0.217681	0.1633639
0.23637962	0.07198387	0.088892356	0.20069076	0.23855086	0	0.10095388	0.0758955	0.07036804	0.005461268	0.20548867	0.27977443	0	0.0378558	0.1262193	0.10253581	0.17281562	0.05983095	0	0	0	0.19317482	0	0.14973319	0.08232631	0	0.088337	0	0.1721494	0.05116577	0.278475	0.22825642	0.092940606	0.1703747	0	0	0	0.09695716	0	0.15073574	0	0	0	0.21988852	0.10366543	0.0694802	0.07337087	0.1605423	0.2173862	0.017237991
0.23428318	0.12946379	0.02792987	0.17652033	0.09582981	0	0.12216611	0.15561953	0	0.045279976	0.21527141	0.19874595	0	0.07239326	0.057438947	0.106560126	0.07689652	0.014253187	0	0	0	0.08416824	0	0.09588747	0.05469822	0	0.08766763	0	0.1815562	0.11923503	0.22492756	0.18999091	0.020270627	0.19550948	0	0.036654167	0	0.14054252	0	0.053825602	0	0	0	0.08881187	0.07736243	0.073488414	0.12501013	0.053027064	0.25381663	0.0906473
0.21317318	0.028635498	0.02359713	0.10833387	0.21976115	0	0.032353282	0.115252435	0.03418822	0.05325542	0.14748275	0.20071389	0	0.079912424	0.14164147	0.10178656	0.072377205	0.03390084	0.051329035	0	0	0.15164247	0	0.16287516	0.088230565	0	0.021976562	0	0.12365547	0.16218154	0.20527261	0.34875032	0	0.2627387	0	0.09566522	0	0.06410615	0	0.027919557	0	0	0	0.25929344	0.10576202	0.15062407	0.1158421	0.10444505	0.17381766	0.15732951
0.3181437	0.013483384	0.120929144	0.19835845	0.1743349	0	0.10301787	0.037919022	0.12215588	0.07258048	0.1428188	0.20202394	0	0.08388613	0.1181816	0.15048352	0.12181551	0.09628557	0	0	0	0.08316072	0	0.16459861	0.035015844	0	0.15233217	0	0.11263563	0.08333542	0.28623563	0.23440191	0.051992327	0.119142085	0	0.09941802	0	0.09530254	0	0.05751479	0	0	0	0.12848046	0.13458665	0.11659193	0.09569741	0.1360404	0.33305332	0.07056256
0.15140802	0.09465252	0	0.15899341	0.096377425	0	0.05808616	0.19385019	0.046337847	0.07643041	0.29918817	0.34381583	0	0	0.11583045	0.127291	0.03596933	0.035586055	0.019186184	0	0	0.06410566	0.006124721	0.16711375	0.08500308	0	0	0	0.25948048	0.12064079	0.09442138	0.347243	0	0.19531028	0	0.033172794	0	0.017735805	0	0.040769134	0	0	0	0.22444057	0	0.12882668	0	0.09778816	0.06357112	0.051393896
0.31152353	0.09957619	0.07365552	0.1582182	0.24826093	0	0.07498947	0.12651023	0.13260436	0.10469196	0.24313459	0.26552814	0	0.088037506	0.14204468	0.14991489	0.11713495	0.10440394	0.06224208	0	0	0.159568	0	0.118232444	0.07728063	0	0.03417334	0	0.14999285	0.11549448	0.19067371	0.35765085	0.034447636	0.24308905	0	0.008090699	0	0.055285394	0	0.0972736	0	0	0	0.28493944	0.06981136	0.1693987	0.07671562	0.1292401	0.121932425	0.10001924
0.25816506	0.15986925	0.016885731	0.21722154	0.05331105	0	0.09277004	0.24914709	0.10770364	0.0495133	0.23688102	0.33342832	0	0.012793954	0.1797616	0.08822659	0.024189964	0.05422308	0	0	0	0.068811424	0	0.0956274	0.003480095	0	0	0	0.20921722	0.10383162	0.13940005	0.28683984	0.074805334	0.14365669	0	0.09185807	0	0.15608315	0	0.00653961	0	0	0	0.1578948	0.013042221	0.086667985	0.06715359	0.1643086	0.22265509	0
0.26839283	0.055337876	0.1083335	0.16812105	0.24024479	0	0.11159845	0.119905554	0.09552424	0.046634067	0.22189027	0.2318837	0	0.022105487	0.093110405	0.095203035	0.15758723	0.08032572	0	0	0	0.16323075	0	0.16836885	0.09240536	0	0.031865247	0	0.19667876	0.013074696	0.23950231	0.2113174	0.09352138	0.1641475	0	0	0	0.09283165	0	0.07497502	0	0	0	0.22114749	0.08486407	0.04752361	0.04450431	0.09663081	0.15119842	0
0.33502358	0.13733357	0.048366237	0.14567536	0.10909815	0	0.15768597	0.077942416	0.052179836	0.08189611	0.22878198	0.13565084	0	0.08788984	0.10910036	0.10622805	0.27767617	0.0874382	0.053468443	0	0	0.16334015	0	0.108899325	0.07236176	0	0.13293117	0	0.15788446	0.030176397	0.2523834	0.284552	0.014709786	0.18751378	0	0.061749153	0	0.09946495	0	0.101076305	0	0	0	0.17929137	0.18608205	0.109881535	0.02493357	0.03395123	0.24407887	0.18735835
0.26254913	0.08931425	0.07379648	0.24203451	0.2397206	0.021691907	0.13275266	0.093529716	0.031252407	0.06529253	0.26092872	0.25420713	0	0.067180626	0.106503606	0.148296	0.15570712	0.085685454	0	0	0	0.19521227	0	0.12929848	0.0690598	0	0.08295136	0	0.22610399	0.041094985	0.2403771	0.2424474	0.06596355	0.15892333	0	0	0	0.15436393	0	0.04504809	0	0	0	0.22699831	0.0333195	0.07260825	0.085686475	0.1297554	0.19481307	0
0.34513488	0.103444986	0.13126183	0.22965725	0.2929669	0.020181417	0.14346358	0.037248608	0	0.07312183	0.22201134	0.19131152	0	0.16762656	0.081373796	0.1727758	0.20474923	0.12890567	0.07392103	0	0	0.17881383	0	0.10501248	0	0	0.11418938	0	0.13022669	0.017747547	0.36513317	0.35963005	0.04946408	0.22670081	0	0.056343317	0	0.12903903	0	0.07951163	0	0	0	0.26281437	0.18742229	0.06577718	0.14189243	0.10574081	0.26599205	0.13261196
0.16457388	0.12848364	0	0.19935313	0.13378929	0	0.07034636	0.15688625	0.05186347	0.11157832	0.30049595	0.313558	0	0	0.12704504	0.13138458	0.08145362	0.049031254	0.06454216	0	0	0.09369051	0.003596201	0.16788329	0.09652951	0	0	0	0.23891172	0.11240824	0.114474855	0.31793934	0	0.20820543	0	0.0365917	0	0.022113562	0	0.0715846	0	0	0	0.22722721	0.012037141	0.16895868	0	0.04709624	0.052625205	0.054562688
0.19120784	0.07036455	0.017304042	0.17736758	0.18970093	0	0.040754214	0.15912536	0.07660569	0.092176795	0.1404473	0.27404878	0	0.07335389	0.15134874	0.09668631	0.05466365	0.071929336	0.10851311	0	0	0.107061766	0	0.12628813	0.045922175	0	0.022371996	0	0.046873294	0.11315222	0.20325997	0.29842922	0.039658993	0.21746455	0	0.11576737	0	0.023633787	0	0.091066904	0	0	0	0.22034034	0.103546634	0.21317819	0.04779286	0.11645079	0.187794	0.14115363
0.24194649	0.19833146	0.13729326	0.1662044	0.103820965	0	0.08737855	0.22846264	0.1357497	0.08289892	0.21633132	0.281343	0	0.11593583	0.1325435	0.08942433	0.12152224	0.08957326	0.045618664	0	0	0.09341076	0.005558279	0.09055047	0	0	0.06975111	0	0.19656387	0.08018945	0.30242133	0.26440808	0.079752326	0.17506908	0	0.052416697	0	0.13201666	0	0.11823084	0	0	0	0.15739359	0.104664	0.05742526	0.062142685	0.058750685	0.2429808	0.15669355
0.21207109	0.14342119	0.003936315	0.19113602	0.0890467	0	0.10147229	0.1520294	0.01895231	0.032417282	0.25577942	0.3182119	0	0.03470545	0.20641647	0.16194642	0.1219021	0	0.077438794	0	0	0.11480642	0	0.16519712	0.092735365	0	0	0	0.23258755	0.14140043	0.16055155	0.37843823	0	0.18402375	0	0.050703995	0	0.07410163	0	0.08012192	0	0	0	0.214498	0.0774365	0.14255092	0.01102452	0.07007112	0.17925619	0.08344291
0.28038454	0.20132793	0.102448784	0.20429412	0.09198514	0	0.07132724	0.17564377	0.11212772	0.06726566	0.23431557	0.30018973	0	0.05853779	0.12318979	0.10282364	0.086334206	0.052893493	0.017944422	0	0	0.12325218	0	0.096912846	0	0	0.07376282	0	0.24005458	0.07852697	0.2970271	0.2592188	0.047318723	0.17238033	0	0.030859243	0	0.13712667	0	0.07418992	0	0	0	0.12447233	0.08286244	0.03252822	0.105243444	0.1422982	0.30432203	0.031097304
0.24729362	0.15332152	0.03897673	0.14876299	0.14602607	0	0.06260134	0.077713005	0.05983532	0.05688843	0.24537982	0.23101963	0	0.11920314	0.2124469	0.14987299	0.18674546	0.038370047	0.14438884	0	0	0.15790065	0	0.15474576	0.05945769	0	0.02498703	0	0.1659247	0.14625691	0.23637003	0.4000933	0.015501641	0.19026653	0	0.079896316	0	0.030248826	0	0.15358298	0	0	0	0.23654376	0.13727942	0.22574978	0.070729256	0.008653283	0.17817675	0.18999869
0.26688138	0.16803162	0.12161266	0.159706	0.13285942	0	0.111206114	0.0381983	0.022705138	0.002037619	0.19933319	0.1864523	0	0.07535064	0.05848421	0.0676758	0.119111665	0.049847856	0.003134218	0	0	0.17865583	0	0.15148163	0.0160671	0	0.0787571	0	0.21524715	0.022360645	0.30802372	0.24524589	0.015682522	0.21460548	0	0.03121867	0	0.14461617	0	0.10506056	0	0	0	0.16994365	0.11680881	0.019339658	0.07827116	0.13587362	0.2437161	0.1289893
0.2233867	0.062374324	0.12423271	0.09146489	0.13848029	0	0.14145099	0.06601174	0	0.026305906	0.16554889	0.13715279	0	0.13427934	0.060862683	0.080260724	0.16678762	0.053393424	0	0	0	0.12224632	0	0.08322936	0.006872714	0	0.124809384	0	0.09712452	0.0492127	0.23100471	0.20451303	0.07195175	0.1227331	0	0.013802496	0	0.12752599	0	0.07811933	0	0	0	0.14527379	0.10035697	0.060324617	0.036684327	0.07983269	0.20899269	0.14147833
0.29490966	0.08033977	0.09424928	0.15187943	0.13184188	0.037743326	0.11553414	0.11523926	0.06335907	0.06386015	0.12850189	0.16055931	0	0.08732354	0.133187	0.06708975	0.17819223	0.12039358	0	0	0	0.1252458	0	0.063352615	0.015830321	0	0.1164112	0	0.15586299	0.011087144	0.26944005	0.16760658	0.09661074	0.12295762	0	0.06926987	0	0.102978796	0	0.035095423	0	0	0	0.09716685	0.15168487	0.058434986	0.08956912	0.1243985	0.32306573	0.046953596
0.2131636	0.062253684	0.03624866	0.14218548	0.13861495	0.005642127	0.12190719	0.08724923	0	0.07712036	0.15032052	0.18163572	0	0.1595551	0.07721144	0.10771716	0.15295759	0.09222441	0	0	0	0.11429606	0	0.06998247	0.02050036	0	0.12676997	0	0.10372855	0.05937054	0.2769682	0.20006101	0.0832857	0.16804941	0	0.14888693	0	0.103250556	0	0.000527469	0	0	0	0.120715074	0.14102758	0.06462762	0.078213364	0.10940976	0.25890455	0.1627727
0.20729753	0.100607425	0.094018094	0.08564557	0.19343174	0	0.064194456	0.10721729	0.08676823	0.040468544	0.1885449	0.24083877	0	0.045142647	0.14622878	0.106167875	0.09827455	0.07256227	0.08695388	0	0	0.118129395	0	0.15277606	0.07409751	0	0.014285201	0	0.089822836	0.14114502	0.1998304	0.34054142	0.021671364	0.21757664	0	0.07770979	0	0.016120799	0	0.15172043	0	0	0	0.26875594	0.10374368	0.21866056	0.03442791	0.068832465	0.14740011	0.19344288
0.1549289	0.11135785	0	0.16715237	0.16250962	0	0.06454663	0.14317593	0.035142533	0.083420284	0.28057465	0.26215634	0	0.022057299	0.173581	0.17350462	0.10854495	0.019419432	0.1250169	0	0	0.11133265	0	0.178624	0.110086374	0	0	0	0.1942792	0.17811947	0.13823374	0.38797086	0	0.19396508	0	0.043010727	0	0.008840293	0	0.12006141	0	0	0	0.25164053	0.06696297	0.22271463	0.027183294	0.001126092	0.07775043	0.13973922
0.31833652	0.19611704	0.060674287	0.17902818	0.103391245	0	0.18404217	0.12836394	0.05366637	0.013635855	0.20872182	0.17628533	0	0.12518081	0.15616666	0.12606487	0.19116363	0.05106786	0.034264736	0	0	0.13051234	0	0.093003824	0.08005852	0	0.1335082	0	0.1602157	0.09564716	0.28826615	0.2548711	0.02292987	0.24877113	0	0.11063769	0	0.1650732	0	0.10789441	0	0	0	0.1640285	0.12099546	0.08030091	0.10489355	0.0836115	0.28483206	0.1646277
0.33573827	0.12746057	0.12667572	0.2377053	0.27323514	0.042425998	0.092258066	0.057005677	0.07395886	0.08227342	0.21310388	0.1976954	0	0.15179226	0.0835313	0.13651332	0.1815921	0.13167806	0.05015671	0	0	0.21048287	0	0.12538897	0.008037487	0	0.11180142	0	0.17379731	0	0.34348926	0.30743018	0.078162804	0.21890748	0	0.038377836	0	0.12507416	0	0.10095543	0	0	0	0.25056502	0.19464092	0.07823133	0.09883569	0.13983303	0.22030383	0.10358608
0.31091607	0.17290792	0.080417186	0.1407627	0.17089702	0	0.07811727	0.08760743	0.08474298	0.09096942	0.173089	0.21855731	0	0.1935539	0.22230433	0.10899294	0.21533072	0.10983442	0.15547144	0	0	0.12899925	0	0.11682552	0.054561928	0	0.10062435	0	0.10075708	0.13568406	0.3343707	0.35322142	0.08223714	0.22632411	0	0.14785749	0	0.058227073	0	0.16665725	0	0	0	0.26878965	0.18059541	0.22083652	0.0879033	0.039582536	0.2683819	0.28886062
0.23990542	0.04110861	0.06527923	0.13854489	0.14648536	0.030336548	0.0794874	0.14559774	0.06631269	0.08926171	0.1124614	0.16300964	0	0.15982163	0.073950835	0.08874004	0.12199166	0.14665657	0	0	0	0.060341936	0	0.029361725	0.011155577	0	0.09512731	0	0.1398308	0.021273265	0.25573942	0.18021242	0.122440144	0.15849413	0	0.1272773	0	0.063865796	0	0.008469869	0	0	0	0.086922884	0.20599227	0.06923751	0.099235855	0.1514626	0.21395946	0.10954513
0.26115972	0.007675242	0.079737015	0.15845588	0.16866082	0.06748748	0.115614995	0.07441544	0.07872744	0.09211025	0.0873881	0.12559976	0	0.16446692	0.06426272	0.09067106	0.14432263	0.14238052	0	0	0	0.099720694	0	0.124328226	0	0	0.09389769	0	0.09750156	0.030091783	0.29130563	0.2294427	0.11592229	0.10449478	0.022932123	0.1554449	0	0.06621454	0	0	0	0	0	0.058699265	0.19131623	0.05679537	0.09644178	0.17949177	0.3307535	0.116653234
0.28896397	0.064335614	0.1391508	0.10435018	0.19964595	0	0.12011613	0.101816356	0.08331468	0.076532945	0.276627	0.1693463	0	0.09160936	0.084853016	0.101887845	0.15747583	0.07816554	0.014321982	0	0	0.12658703	0	0.15154152	0.057357028	0	0.025527647	0	0.16627419	0.08099114	0.21262164	0.29983282	0.044525668	0.20938301	0	0.017331794	0	0.074311145	0	0.13644071	0	0	0	0.28751418	0.09044817	0.11201446	0.04981664	0	0.08027946	0.20482573
0.31660336	0.15903254	0.027757455	0.18319166	0.1595307	0	0.08176953	0.096610054	0.045848172	0.07053639	0.25651088	0.22408552	0	0.034142442	0.10499783	0.13741711	0.12329709	0.079357415	0.06620333	0.003710344	0	0.12918107	0	0.13672718	0.0707927	0	0	0	0.17460296	0.11586147	0.17043217	0.32905295	0	0.24537328	0	0.021963641	0	0.06302976	0	0.1350782	0	0	0	0.239865	0.12355273	0.18580571	0.037499454	0	0.10840104	0.13463873
0.29796174	0.11269586	0.09685614	0.11816034	0.23348771	0	0.04573355	0.16356787	0.12947169	0.07307069	0.2768052	0.26977217	0	0.055404607	0.15127157	0.13773146	0.086504236	0.096628524	0.057361443	0	0	0.09769645	0	0.105864525	0.07550399	0	0.004814523	0	0.16150872	0.17046112	0.2071288	0.33913124	0.017264869	0.27273354	0	0.016340107	0	0.0606155	0	0.13659225	0	0	0	0.29718736	0.08225193	0.14902125	0.08625469	0.04326599	0.11005932	0.12895778
0.26200962	0.1141216	0.07847646	0.19024715	0.16219819	0.031530447	0.08734362	0.09207437	0.05127675	0.090176	0.16282666	0.22425051	0	0.08177445	0.0684452	0.08987823	0.12208753	0.14629567	0.014431533	0	0	0.14811452	0	0.05338805	0.009908309	0	0.12733155	0	0.13283436	0	0.30308983	0.1417662	0.095614344	0.17638585	0	0.08047649	0	0.090277955	0	0.099976204	0	0	0	0.1402562	0.1822549	0.10077366	0.05924481	0.11951162	0.2466141	0.058623783
0.28069943	0.20226972	0.2054444	0.14439513	0.1216037	0.016246498	0.1748537	0.07181579	0.07374124	0.006941844	0.16319701	0.10197344	0	0.22225967	0.13798037	0.09386414	0.29215187	0.06220399	0	0	0	0.16412504	0	0.07449109	0.056256235	0	0.30904588	0	0.14602518	0.028380515	0.38060203	0.19217364	0.11170657	0.15603712	0	0.06798645	0	0.25633514	0	0.14988908	0	0	0	0.14160496	0.1595828	0.041889705	0.120375626	0.026938077	0.3480709	0.16681716
0.22541326	0.110480234	0.057869226	0.10344404	0.1789445	0	0.08385257	0.11016382	0.06012334	0.037016433	0.08853033	0.24300914	0	0.14662796	0.11386806	0.12413934	0.06672517	0.059779927	0.09227383	0	0	0.090691455	0	0.11377251	0.04264234	0	0.13051355	0	0.04961646	0.17483558	0.3122716	0.3065953	0.069152325	0.16552015	0	0.16772881	0	0.10212352	0	0.057020616	0	0	0	0.111823134	0.16435133	0.105966106	0.16810665	0.10365343	0.27186292	0.17441624
0.25187978	0.15466183	0.064448655	0.10406016	0.13183218	0	0.061435636	0.09272804	0.07248769	0	0.2425381	0.263782	0	0.05216825	0.22304524	0.14785427	0.093249656	0.01387805	0.09916045	0	0	0.116924785	0	0.19625	0.09809086	0	0	0	0.19943255	0.17458747	0.2255995	0.41270277	0	0.20975317	0	0.08867538	0	0.029096963	0	0.1442567	0	0	0	0.27077165	0.105436236	0.18027133	0.050924644	0.03913465	0.16934997	0.16163512
0.31999236	0.23571293	0.14750496	0.18057983	0.07230558	0.012465748	0.17783464	0.07275865	0.0728903	0.07481663	0.23633549	0.13253842	0	0.22130159	0.15843973	0.17696619	0.2692798	0.06587728	0.1070898	0	0	0.14031018	0	0.09897174	0.020182157	0	0.2435291	0	0.2290299	0.03297876	0.36082816	0.29166028	0.049598932	0.1693264	0	0.115914926	0	0.23966783	0	0.07311902	0	0	0	0.14602573	0.17031999	0.028429653	0.09240802	0.06324638	0.3357289	0.22990759
0.23015878	0.14621781	0	0.30654353	0.05889365	0	0.19342968	0.05273935	0	0.017384393	0.22194837	0.2695306	0	0.06311894	0.136084	0.13642727	0.15262637	0.04713796	0.08484351	0.002454504	0	0.09675369	0	0.11015165	0.003492177	0	0.080761276	0	0.13558218	0.03342497	0.32923526	0.19066676	0.14032194	0.107909724	0	0.15062298	0	0.09776758	0	0.11223242	0	0	0	0.08773716	0.082944185	0.113220245	0.07561715	0.06550431	0.29808548	0.087610155
0.32678887	0.046238855	0.052489523	0.2716296	0.1944557	0.060294066	0.17979923	0.066513374	0	0.10801927	0.20138852	0.20748535	0	0.10895371	0.09777896	0.14577171	0.23975244	0.11212581	0	0	0	0.15147285	0	0.09535706	0.05999425	0	0.20179623	0	0.15505643	0.006151658	0.32706386	0.15616253	0.071163654	0.14527826	0	0.083862364	0	0.13318251	0	0	0	0	0	0.12152012	0.17136174	0.12606774	0.06497105	0.10098617	0.36005673	0.05846557
0.29425386	0.09280995	0.075295374	0.19305605	0.15199149	0	0.14307365	0.11095164	0	0.03170879	0.23562315	0.22333282	0	0.04533216	0.114651844	0.09839946	0.17148775	0.010581638	0	0	0	0.15333436	0	0.16336727	0.12697122	0	0.11785652	0	0.15821958	0.102842666	0.25263873	0.23337913	0	0.25846073	0	0.04676507	0	0.12849256	0	0.135254	0	0	0	0.20217335	0.09839263	0.11578679	0.07433841	0.047283314	0.28295773	0.1156349
0.25533476	0.19697113	0.031520918	0.19499268	0.1658179	0	0.038931437	0.15470943	0.09712986	0.075255305	0.24419129	0.28176826	0	0.047102846	0.13227868	0.09399865	0.065675035	0.11928945	0.0772285	0	0	0.1663832	0	0.15505235	0.02702648	0	0	0	0.19500348	0.089291215	0.24879318	0.33791152	0.044460118	0.22807157	0	0.092332385	0	0.07365136	0	0.11577982	0	0	0	0.28061903	0.057774328	0.14008547	0.037229665	0.08332303	0.11599703	0.14517765
0.141162	0.03561656	0	0.1564395	0.12552679	0	0.06474344	0.18737307	0.06454597	0.048526794	0.23853524	0.30489463	0	0	0.11606422	0.06432238	0.074355565	0.06322405	0	0	0	0.03584307	0	0.17715949	0.07764396	0	0	0	0.17721078	0.16334274	0.08800631	0.34011573	0.02288523	0.17358194	0	0.08454874	0	0.05599881	0	0.025170192	0	0	0	0.21072882	0	0.11594868	0	0.13774914	0.09622507	0.10077185
0.22886324	0.12940706	0.015579918	0.14167137	0.14438209	0	0.08844271	0.13031569	0.048148595	0.018995905	0.16805343	0.2607468	0	0.03732798	0.08423141	0.13772498	0.085320674	0.057658084	0.05762404	0	0	0.1461004	0	0.16427337	0.06252208	0	0.03740075	0	0.12889352	0.10772482	0.21562877	0.26642695	0.054621834	0.17003013	0	0.07564127	0	0.071453765	0	0.065625034	0	0	0	0.11941705	0.1096302	0.11860879	0.04025686	0.13410337	0.1871284	0.0728032
0.2899314	0.08284562	0.12027479	0.16251805	0.20347205	0	0.11512014	0.09564419	0.05037274	0.026436519	0.22940232	0.24399684	0	0.052390482	0.11631985	0.10218776	0.1406492	0.07047245	0.010712124	0.002690028	0	0.14913377	0	0.15925887	0.05644609	0	0.042411827	0	0.12453136	0.053291894	0.24605533	0.23665787	0.048226945	0.19451217	0	0.018833071	0	0.083526105	0	0.18206978	0	0	0	0.2858479	0.09555621	0.121108115	0.020390831	0.044983406	0.17881986	0.13767967
0.25048298	0.113913275	0.060608163	0.10920279	0.15698211	0.008727248	0.11124988	0.05535087	0.06636469	0.077398814	0.10688163	0.13431329	0	0.18944108	0.050719105	0.12476501	0.16229138	0.08383947	0	0	0	0.16008756	0	0.1071351	0.024974117	0	0.14290516	0	0.1068796	0.07704316	0.3054579	0.20785254	0.12668666	0.112081945	0	0.14993273	0	0.10278068	0	0	0	0	0	0.048040666	0.19566219	0.10036142	0.10606059	0.1461969	0.24518198	0.15853003
0.35417968	0.06472034	0.12490195	0.2456852	0.29953182	0.001140196	0.14204817	0.068718664	0	0.057506897	0.25198635	0.24431163	0	0.12718266	0.09037189	0.13869527	0.18945044	0.102198176	0.007730524	0	0	0.150805	0	0.09884286	0.023428528	0	0.10828266	0	0.13578643	0.06800589	0.38554248	0.36424902	0.05058442	0.2684245	0	0.04724673	0	0.13969508	0	0.060552303	0	0	0	0.23587264	0.16878396	0.028623823	0.18762642	0.11131346	0.31122378	0.09528152
0.36999673	0.20246592	0.02586503	0.21310833	0.15735781	0	0.048453424	0.13283993	0.08750571	0.08913437	0.2826168	0.22922178	0	0.08763718	0.09251054	0.18259454	0.0834444	0.05426212	0.03168084	0	0	0.17370614	0	0.16886418	0.02190666	0	0.03472519	0	0.24530032	0.12677804	0.30051094	0.3546045	0.03328225	0.2055186	0	0.108896315	0	0.15002301	0	0.030274909	0	0	0	0.23359333	0.0526664	0.04371961	0.17698419	0.1592394	0.20358291	0.08427758
0.32712215	0.1183805	0.0889544	0.23449045	0.28843182	0.029738184	0.104576394	0.015973836	0.005763978	0.043077044	0.26704475	0.20737262	0	0.13435096	0.073250614	0.18517178	0.20147622	0.09117806	0.044768162	0	0	0.23249212	0	0.13584834	0.022344338	0	0.11904618	0	0.1920931	0.063726395	0.3527203	0.34526977	0.048780847	0.20564923	0	0.022941727	0	0.1347608	0	0.07586885	0	0	0	0.20693973	0.17950661	0.045282505	0.16205385	0.12986332	0.25219864	0.07485897
0.24098694	0.057932347	0.025271142	0.19055125	0.14880395	0	0.056237306	0.16011581	0.056346618	0.06518943	0.15668818	0.29189882	0	0.055954155	0.0866857	0.12822172	0.06785122	0.053952698	0	0	0	0.107227765	0	0.121413186	0.02897104	0	0.08154093	0	0.13346896	0.122876644	0.23257819	0.26381332	0.075833395	0.17298117	0	0.07843218	0	0.060621455	0	0.016169809	0	0	0	0.10642195	0.13921155	0.11043511	0.100078024	0.15238492	0.27187574	0.024323039
0.22743914	0.11177668	0.035075065	0.17910671	0.13776383	0	0	0.18914235	0.17026539	0.053812917	0.13452016	0.31356162	0	0.05595297	0.11406508	0.101584256	0	0.054099463	0.054951083	0	0	0.1019208	0	0.12542209	0	0	0.048467107	0	0.115914285	0.14391729	0.22431935	0.31273946	0.049202476	0.19215229	0	0.10871926	0	0.023369081	0	0.053545367	0	0	0	0.16449957	0.09420517	0.16225402	0.085546285	0.1846658	0.20707089	0.04742465
0.28577915	0.10088318	0.085681334	0.15572596	0.21665004	0	0.10418764	0.0856805	0.058391705	0.05901019	0.20783456	0.23321563	0	0.038820338	0.08612903	0.105476364	0.145565	0.08515199	0	0	0	0.12978975	0	0.14091721	0.07111827	0	0.050184608	0	0.15756351	0	0.2377983	0.22330524	0.05880866	0.1765571	0	0.01642717	0	0.076998435	0	0.12708394	0	0	0	0.21308605	0.14667846	0.1065447	0.018917821	0.06798433	0.20180455	0.08916063
0.24073273	0.14526019	0.08036689	0.10516091	0.229856	0	0.05848301	0.11211769	0.089467704	0.060370512	0.20022207	0.22074562	0	0.099089585	0.18146415	0.10253576	0.14348432	0.06920354	0.11161859	0	0	0.13987443	0	0.10854222	0.101865984	0	0.018806295	0	0.12860778	0.2082748	0.2290355	0.37180465	0	0.27828562	0	0.045640428	0	0.07619145	0	0.13959499	0	0	0	0.24415003	0.13985965	0.19615327	0.12983939	0.048229303	0.1509455	0.21164814
0.28476563	0.10297444	0.087749064	0.18895318	0.20323554	0	0.08301533	0.17840841	0.073779784	0.051699143	0.2500849	0.23759057	0	0.09020089	0.12267923	0.14190562	0.08139963	0.06457014	0	0	0	0.120064326	0	0.11657335	0.07544887	0	0.06180332	0	0.18335274	0.1478398	0.22695784	0.28235567	0.04070784	0.24103561	0	0.032274857	0	0.13157225	0	0.06743773	0	0	0	0.26732507	0.036405556	0.11988635	0.112747744	0.08432721	0.1714131	0.1142751
0.27350667	0.00208804	0.09323442	0.12657951	0.1846393	0.021971434	0.1349873	0.056414314	0.035519972	0.06945059	0.109702006	0.14811265	0	0.17514753	0.07364098	0.09602798	0.12678471	0.1272854	0	0	0	0.07519767	0	0.07443909	0.017593434	0	0.12774605	0	0.06680905	0.07656731	0.2829975	0.22479144	0.112570375	0.15618445	0	0.15095413	0	0.09663035	0	0	0	0	0	0.06071894	0.18020491	0.06560119	0.13810605	0.13906565	0.27875304	0.14448635
0.21677844	0.1421089	0.0664741	0.17627732	0.12931292	0	0.13251922	0.13717152	0.032768406	0.04799383	0.23882632	0.24849546	0	0.031393092	0.113676906	0.10589633	0.09817914	0	0.03190146	0	0	0.122697726	0	0.12678929	0.049057752	0	0.07096612	0	0.18483648	0.081862114	0.21693552	0.22589146	0.047910858	0.16136222	0	0.015970241	0	0.15560625	0	0.074244015	0	0	0	0.17678197	0.036223006	0.058400586	0.067351684	0.121199355	0.19099016	0.036433708
0.2513751	0.011692246	0.09423497	0.19435358	0.15699586	0	0.11269583	0.017580096	0	0.030124098	0.15524946	0.20550731	0	0.075258024	0.12884319	0.09637606	0.18240842	0.0532834	0	0	0	0.124447085	0	0.12284586	0.06783494	0	0.112105735	0	0.13565126	0	0.23685667	0.17299198	0.10729709	0.13432239	0	0.048001777	0	0.088760555	0	0.061722506	0	0	0	0.12973154	0.13529783	0.091611534	0.054156564	0.09297635	0.31879085	0.06342429
0.3241994	0.109188415	0.09784023	0.23060445	0.26069212	0.023417559	0.09655069	0.06998882	0.026698597	0.077807344	0.26076967	0.21548192	0	0.11886375	0.06603872	0.16697195	0.15847391	0.0852372	0.076059386	0	0	0.15740624	0	0.08646488	0.01831068	0	0.108314455	0	0.17568612	0.09349593	0.33372468	0.31089902	0.028398195	0.25716078	0	0.012626757	0	0.1356874	0	0.07742154	0	0	0	0.21834159	0.16944757	0.0618138	0.1534633	0.16135152	0.22718443	0.08002509
0.14721586	0.02710836	0.07193844	0.14322366	0.17565507	0	0.062226217	0.17479244	0.09765437	0.09115849	0.1615934	0.26253098	0	0.15350232	0.13227914	0.060761474	0.10142308	0.13045439	0.055885736	0	0	0.06140538	0	0.11243644	0	0	0.004663661	0	0.07211496	0.10266327	0.21516456	0.30956104	0.09743711	0.1800696	0	0.09140345	0	0.07183747	0	0.054275203	0	0	0	0.21363713	0.055434197	0.06960502	0.05280848	0.16854349	0.17253858	0.18186261
0.25025716	0.07359685	0.07577483	0.14239463	0.16032125	0	0.08242822	0.11390062	0.10939827	0.073888354	0.20839229	0.21608578	0	0.06985404	0.0981617	0.07490653	0.14872706	0.13154066	0	0	0	0.16419262	0	0.13734253	0.02970759	0	0.07155326	0	0.19323918	0.034968592	0.25789976	0.22087204	0.06529586	0.112330705	0	0.046543516	0	0.07159284	0	0.06615752	0	0	0	0.18585083	0.08246763	0.10446823	0.038215585	0.08953296	0.22180839	0.06863687
0.23332429	0.1335371	0.050487667	0.13803025	0.15924501	0	0.09076382	0.0897039	0.05833832	0.06586969	0.082282975	0.22266862	0	0.15136698	0.10192248	0.09481489	0.12504682	0.10099285	0.08740946	0	0	0.123192705	0	0.09426887	0.038973987	0	0.14938898	0	0.07771522	0.107257836	0.34569559	0.24944822	0.11730482	0.14148185	0	0.15876286	0	0.10894984	0	0.054756753	0	0	0	0.07960825	0.22240512	0.115540236	0.14057526	0.122361034	0.29301155	0.1649035
0.26387814	0.09736144	0.1253175	0.119669765	0.16448545	0	0.118469566	0.09012073	0	0.02023694	0.24555616	0.20612307	0	0.12552145	0.12949227	0.14306271	0.13572833	0.046955798	0.015527544	0	0	0.09164145	0	0.13419257	0.079382375	0	0.07731899	0	0.18892291	0.10213975	0.23237938	0.29055485	0	0.2396234	0	0	0	0.12732574	0	0.09718635	0	0	0	0.26845527	0.10828839	0.080496475	0.03481582	0.030666783	0.21534428	0.1728652
0.19809909	0.052609198	0.00419832	0.19141656	0.1179657	0	0.09231123	0.19595057	0.005851612	0.05354214	0.26595408	0.31724894	0	0.005595578	0.111468956	0.13516623	0.06757306	0	0	0	0	0.044550408	0	0.15856595	0.059221715	0	0.013477439	0	0.15978503	0.15525466	0.15785335	0.31986645	0	0.18254955	0	0.035003383	0	0.070520744	0	0.03884727	0	0	0	0.2009843	0	0.08916568	0.05916004	0.05869282	0.2471466	0.07799157
0.15929714	0.119021446	0	0.19628522	0.07647865	0	0.090078056	0.20511663	0.043979343	0.06447965	0.31065556	0.35971174	0	0	0.10887554	0.14817053	0.085495315	0.00949449	0.024047103	0	0	0.077346794	0	0.13385925	0.067915	0	0	0	0.25060728	0.118005656	0.105261676	0.33349606	0	0.16232806	0	0.019625003	0	0.069648586	0	0.05452548	0	0	0	0.20086148	0.004563515	0.07280981	0	0.057171866	0.10997832	0.012317843
0.37929457	0.23310038	0.09242279	0.22052307	0.11996515	0.012799646	0.06031582	0.11395392	0.121480286	0.08308033	0.27818152	0.16766867	0	0.12573144	0.07018019	0.17786014	0.16396445	0.1444205	0.11245834	0.002543379	0	0.19447291	0	0.13813354	0.010745402	0	0.07197878	0	0.24687749	0.013080016	0.29256728	0.30183974	0.057774708	0.22090298	0	0.06166692	0	0.1943992	0	0.11536955	0	0	0	0.27291995	0.13274068	0.03242887	0.09237363	0.093657084	0.16662462	0.15039586
0.28380665	0.040995434	0.0700873	0.24667342	0.16450901	0	0.110949904	0.117440246	0.02699928	0.04873488	0.196714	0.26124147	0	0.07641388	0.10625455	0.145975	0.14269102	0.10162509	0	0	0	0.08361388	0	0.105000034	0.047948122	0	0.12808244	0	0.13492164	0.051047068	0.30791545	0.2176284	0.037873477	0.20656288	0	0.07489858	0	0.10998884	0	0.11149872	0	0	0	0.2126745	0.15795851	0.09645958	0.07714729	0.1293808	0.33171132	0.13986138
0.30906	0.09722998	0.08671881	0.15194535	0.17932059	0	0.11763355	0.015623774	0	0.048277065	0.1808533	0.15343243	0	0.1848045	0.19720966	0.109336354	0.21768045	0.053755797	0.07604224	0	0	0.14363672	0	0.14863779	0.06903377	0	0.12844348	0	0.06336213	0.15573813	0.3229636	0.33829302	0.015807875	0.2239412	0	0.16657908	0	0.08203633	0	0.14316809	0	0	0	0.2388541	0.17236859	0.21741048	0.11496567	0.019372422	0.33872393	0.29003
0.26170442	0.09145534	0.13814181	0.114821106	0.1453239	0	0.08675487	0.05358365	0.08126229	0.051824953	0.16272093	0.11692185	0	0.16059741	0.0787816	0.11068632	0.17577991	0.12160965	0	0	0	0.11115536	0	0.042402387	0	0	0.1505698	0	0.16030438	0.04531406	0.31587595	0.2540626	0.08556862	0.17761135	0	0.0929048	0	0.112763986	0	0.045899566	0	0	0	0.08041766	0.20269176	0.026028896	0.16369143	0.08763561	0.26370752	0.14508572
0.28002036	0.117854804	0.104950406	0.13535583	0.23521315	0	0.076286525	0.09992537	0.080970734	0.052605953	0.23974127	0.20519716	0	0.094331786	0.13152026	0.13662133	0.123031475	0.08935882	0.02490158	0	0	0.12734169	0	0.12503295	0.072544254	0	0.028378047	0	0.20058855	0.1145543	0.21943618	0.29362836	0.02527481	0.23341912	0	0.002407727	0	0.07756041	0	0.11155942	0	0	0	0.28869826	0.11165816	0.1526052	0.049564254	0.031322278	0.11732306	0.1253483
0.23280522	0.042634718	0.10396564	0.17027874	0.112169206	0.046321075	0.10248543	0.05303188	0.102774546	0.09629526	0.11250502	0.16324164	0	0.17443267	0.11217354	0.113226615	0.15438172	0.1196137	0	0	0	0.11034901	0	0.12873697	0	0	0.14413573	0	0.14143968	0.03417302	0.3186416	0.23916124	0.10942288	0.08241427	0	0.16587518	0	0.081651345	0	0	0	0	0	0.07735925	0.1466006	0.07490213	0.08383847	0.19815841	0.3562848	0.123406336
0.24215397	0.13941534	0.08658181	0.20114478	0.20052801	0.006167008	0.14024213	0.08648619	0.02957157	0.027185045	0.24908225	0.19794014	0	0.06253142	0.094899006	0.12984347	0.14858007	0.053269308	0	0	0	0.21979426	0	0.11532816	0.075610675	0	0.106524564	0	0.21003756	0.027732534	0.23361653	0.19646575	0.07163285	0.14339	0	0	0	0.1859353	0	0.087330505	0	0	0	0.20867926	0.0244909	0.051846743	0.09327061	0.07749256	0.15182371	0.003441542
0.29406872	0.1066902	0.11901043	0.16333587	0.20602706	0	0.0643	0.13537021	0.051432643	0.06410544	0.26629752	0.27933168	0	0.058600813	0.1354133	0.11281485	0.093883164	0.07090818	0.024065591	0	0	0.11447644	0	0.09201704	0.06296948	0	0.042779297	0	0.15432718	0.12371653	0.2234191	0.29053706	0.014831264	0.27136594	0	0	0	0.07669366	0	0.14437677	0	0	0	0.25710464	0.11121606	0.13124193	0.06360638	0.072792195	0.17910367	0.1323354
0.2257477	0.105656065	0.027036875	0.17081368	0.24747716	0	0.11645128	0.22848743	0.110522464	0.096939124	0.27261204	0.29887718	0	0.06947851	0.14333627	0.13524875	0.13712865	0.09392252	0.05317411	0	0	0.1300005	0	0.1257976	0.09761519	0	0.009543633	0	0.14121166	0.17956164	0.24618259	0.3240955	0.050488655	0.25783926	0	0.072399646	0	0.104389936	0	0.11728954	0	0	0	0.22754225	0.041819196	0.14793153	0.106275715	0.0783225	0.16314076	0.13603368
0.31356812	0.18029357	0.045276146	0.23695749	0.19634813	0	0.06679998	0.15332583	0.106371954	0.07956849	0.21984787	0.26278	0	0.07430615	0.14335425	0.11233666	0.045808382	0.122918956	0.038046904	0	0	0.14649716	0	0.10503884	0.052760564	0	0	0	0.1893264	0.12181887	0.24326712	0.31458038	0.049493615	0.24541563	0	0.07885863	0	0.12019322	0	0.06061492	0	0	0	0.23879634	0.06976195	0.1429481	0.12173223	0.13184527	0.1607246	0.08526586
0.21072361	0.07929355	0	0.2507702	0.07296907	0	0.08185812	0.15068385	0.037483323	0.08154693	0.15084666	0.30727932	0	0.033651143	0.09076597	0.11980164	0.08019734	0.09250903	0	0	0	0.11157224	0	0.18166061	0	0	0	0	0.194965	0.065713316	0.18436466	0.27308777	0.09123343	0.10019119	0	0.099968955	0	0.05138765	0	0	0	0	0	0.09555794	0.069619544	0.1246331	0	0.16480637	0.2343036	0
0.21469955	0.09255486	0.074049294	0.14719218	0.17866853	0.010755667	0.13401401	0.10381446	0.029468909	0.056157988	0.06792401	0.19611213	0	0.15437254	0.09058664	0.06785814	0.10182413	0.12083665	0.002212288	0	0	0.09794537	0	0.07840385	0.030919911	0	0.1562204	0	0.067321844	0.10609541	0.36436802	0.22178136	0.16150898	0.11851773	0	0.21146093	0	0.14243144	0	0	0	0	0	0.039020784	0.17299627	0.08633295	0.16539711	0.16165242	0.31767437	0.15186211
0.24924707	0.01970492	0.085349314	0.095543355	0.17287481	0	0.12975979	0.041138988	0.04051862	0.06632222	0.14302288	0.11803183	0	0.16707706	0.06443966	0.10984651	0.15814754	0.09074934	0	0	0	0.123909034	0	0.10937527	0.016934289	0	0.12575457	0	0.07670709	0.10359554	0.24905065	0.26352444	0.052637823	0.14308663	0	0.1201023	0	0.09122855	0	0	0	0	0	0.10199862	0.12400672	0.057866417	0.12279784	0.090616494	0.22767979	0.15395877
0.22535509	0.12952958	0.026664231	0.17288455	0.085360125	0	0.032729227	0.18434417	0.07134977	0.04726471	0.23815404	0.3275437	0	0.056018338	0.1926984	0.11581105	0.038997278	0	0.031154264	0	0	0.10575871	0	0.15739468	0.03857614	0	0	0	0.2294459	0.13865882	0.16920869	0.37063417	0	0.19341242	0	0.058589227	0	0.060027726	0	0.054764662	0	0	0	0.2128406	0.07429685	0.14002454	0.035559364	0.12792413	0.20971672	0.07124269
0.26495868	0.06527562	0.068467356	0.13527463	0.1593568	0.005696753	0.15347561	0.015698742	0	0.074643284	0.1400959	0.14578524	0	0.17848343	0.070636995	0.120447084	0.21198884	0.10787535	0	0	0	0.11830023	0	0.072971076	0.027757762	0	0.16439524	0	0.113482475	0.06515962	0.30096313	0.21330467	0.07803106	0.12907842	0	0.13611135	0	0.12097097	0	0	0	0	0	0.080842145	0.19188054	0.067359835	0.096034646	0.08134197	0.29525438	0.15025832
0.27038056	0.11832673	0.10026708	0.098982215	0.17592487	0	0.10855237	0.06953669	0.09799548	0.054011013	0.05821247	0.20333269	0	0.17917514	0.11326943	0.12995473	0.1254364	0.08589286	0.061872404	0	0	0.12445612	0	0.13751231	0.010478674	0	0.16643544	0	0.05209458	0.13647768	0.34440014	0.30946526	0.10914491	0.122956246	0	0.17118067	0	0.09538491	0	0.038948134	0	0	0	0.093255155	0.18790674	0.12193832	0.13808462	0.16471966	0.30958292	0.16916859
0.29779685	0.19073993	0.058419604	0.18110669	0.07232466	0	0.081132114	0.19227445	0.094422236	0.047364146	0.24453545	0.27090368	0	0.04613144	0.12332429	0.13105147	0.0880286	0.07148301	0.010642034	0	0	0.096500695	0	0.10779521	0.062424317	0	0.05031254	0	0.21830818	0.11817438	0.23248723	0.24078324	0.037333816	0.21403007	0	0.06388335	0	0.14869483	0	0.091079004	0	0	0	0.1614603	0.037434746	0.064287476	0.06629368	0.10928391	0.23201089	0.07937517
0.27005187	0.065426275	0.09166784	0.21425036	0.17849116	0.028888006	0.14003362	0.06581119	0.023648642	0.07901339	0.22294	0.23291051	0	0.09925656	0.086484104	0.11617735	0.19130492	0.08628012	0	0	0	0.1502252	0	0.11946502	0.044364944	0	0.16192703	0	0.17404923	0.020925593	0.29676852	0.16828723	0.03537066	0.13831994	0	0.04998857	0	0.15875107	0	0.030116525	0	0	0	0.13015068	0.10081431	0.04247401	0.06641116	0.10966554	0.340574	0.055452757
0.13925351	0.098536305	0	0.21176213	0.08363326	0	0.0750045	0.097720295	0	0.027083289	0.24813855	0.28772056	0	0.018262975	0.15937084	0.12052781	0.108093	0	0.002216042	0	0	0.14426337	0	0.12883338	0.06042648	0	0.023234487	0	0.2072384	0.1038131	0.18238468	0.27828956	0.028203066	0.15554555	0	0.05567559	0	0.06264483	0	0.07027397	0	0	0	0.19473675	0.013476007	0.13832262	0.02709572	0.06734455	0.17466776	0.02104975
0.30372578	0.14476442	0.072766915	0.23551297	0.14611113	0.024764892	0.14058897	0.10307614	0	0.05830295	0.24406654	0.23937136	0	0.05861757	0.07329273	0.12779203	0.132007	0.028982442	0	0	0	0.17629747	0	0.17033496	0.045089245	0	0.093915194	0	0.2132712	0.027143694	0.28820172	0.25117618	0.023716293	0.19761768	0	0.029931195	0	0.18116812	0	0.06665952	0	0	0	0.19038585	0.06289131	0.027388962	0.0770569	0.1382322	0.27451542	0.07086909
0.20905302	0.1465964	0.027374571	0.09685853	0.15277725	0	0.044353683	0.1132496	0.0883517	0.048740786	0.25018236	0.25433418	0	0.06910411	0.23040344	0.11941216	0.10894687	0.03166484	0.12888795	0	0	0.12938136	0	0.15462014	0.08970171	0	0	0	0.18580812	0.1911793	0.17003022	0.4180457	0	0.22120374	0	0.07674704	0	0.011980588	0	0.13638553	0	0	0	0.25989395	0.09377866	0.22138122	0.073673956	0.029543813	0.09378478	0.16615924
0.19275631	0.06770043	0.030198013	0.14098628	0.1837347	0	0.023926927	0.1499075	0.07650818	0.07920519	0.16171744	0.26466852	0	0.07852387	0.12207314	0.095538974	0.10686811	0.08605177	0.08691232	0	0	0.11003723	0	0.12378521	0.04261598	0	0.042455263	0	0.07147325	0.13354719	0.22489876	0.31050983	0.039093304	0.25026506	0	0.11687723	0	0.033993635	0	0.103481635	0	0	0	0.21888633	0.12613183	0.17013352	0.051097885	0.1015241	0.19323166	0.17166165
0.22498825	0.15827788	0.029698476	0.13789152	0.13674954	0	0.028929673	0.1362004	0.08853235	0.05235693	0.24927242	0.28772187	0	0.0758337	0.22315268	0.13753128	0.07868769	0.010623639	0.09828864	0	0	0.14270502	0	0.1563255	0.04832261	0	0	0	0.2188921	0.17507291	0.15298395	0.43085372	0	0.20652571	0	0.038622826	0	0.040302902	0	0.09248401	0	0	0	0.2598445	0.06354315	0.18482023	0.070272416	0.06932435	0.102056414	0.1152838
0.25461254	0.07040539	0.11334089	0.17806737	0.21698697	0.035292547	0.095705286	0.018597104	0.030115366	0	0.18991852	0.2799627	0	0.05921725	0.100828335	0.111111455	0.24977931	0.100383975	0	0	0	0.20980649	0	0.14201409	0.05991833	0	0.12681335	0	0.21410623	0.036811396	0.34894738	0.21919627	0.13112807	0.16267818	0	0.012565589	0	0.12362437	0	0.09826701	0	0	0	0.15649989	0.15430045	0.040262748	0.06389479	0.17357418	0.27622357	0.024545562
0.27579004	0.094512865	0.09593386	0.059635166	0.1948219	0	0.16660489	0.108766705	0	0.04099044	0.2119141	0.145838	0	0.14882961	0.17197771	0.071862295	0.20115328	0.04573023	0.048785195	0	0	0.10281625	0	0.17359497	0.11790874	0	0.068491995	0	0.06670633	0.17716277	0.26376903	0.33514306	0	0.25659278	0	0.10604878	0	0.11356924	0	0.17164244	0	0	0	0.30332094	0.08409192	0.1664611	0.095912434	0	0.21715651	0.34838817
0.26727307	0.13498667	0.12949337	0.049600776	0.20838638	0	0.08763857	0.1141608	0.11528623	0.035547968	0.1702691	0.18794803	0	0.084827915	0.10957645	0.059405956	0.17290705	0.06738379	0.07421851	0	0	0.14649102	0	0.13040894	0.08635098	0	0.044339836	0	0.12364524	0.0581423	0.22896734	0.25833893	0.05994454	0.25129983	0	0.0209908	0	0.0542801	0	0.1913688	0	0	0	0.2508153	0.19747792	0.1514521	0.017140957	0.093090564	0.08717358	0.16139969
0.27900657	0.19587174	0.16656666	0.16737843	0.1468507	0	0.11400606	0.10609666	0.08868702	0.006245508	0.21691199	0.23815745	0	0.106368214	0.11477043	0.11189758	0.16211239	0.059680782	0	0	0	0.1838127	0	0.08755779	0	0	0.15470377	0	0.23615432	0.06902002	0.35076934	0.21487606	0.097616345	0.14715408	0	0.021800727	0	0.1817225	0	0.06430252	0	0	0	0.08054961	0.10815064	0.004412372	0.14333731	0.1318211	0.34444138	0.006845438
0.23599565	0.05294499	0.07774078	0.17339504	0.14127426	0	0.12027517	0.058786854	0	0.01562508	0.16826992	0.25063834	0	0.110403076	0.124607965	0.11206231	0.10886564	0.056548394	0	0	0	0.123448834	0	0.11543229	0.057062544	0	0.112775624	0	0.1256019	0.07727913	0.2501807	0.18800022	0.0683441	0.17807259	0	0.08971646	0	0.1081287	0	0.043862782	0	0	0	0.14098662	0.09198992	0.10310514	0.032057263	0.14413513	0.30899724	0.075125284
0.24235484	0.122466356	0.07745213	0.12659435	0.23257048	0	0.10584788	0.11981258	0.060778342	0.03837721	0.2374998	0.21212777	0	0.07065607	0.1043496	0.073397085	0.19674307	0.03909333	0.0501138	0	0	0.191472	0	0.16541572	0.10683865	0	0.09539888	0	0.14222425	0.05393977	0.30956218	0.2781755	0.048266016	0.19955261	0	0.05971066	0	0.12442438	0	0.1717853	0	0	0	0.29238483	0.08268824	0.08231121	0.06784082	0.023073163	0.13928473	0.10457499
0.31734946	0.18891805	0.09707129	0.19220373	0.1932488	0.034799367	0.10945879	0.069860235	0.044547852	0.05646128	0.22519833	0.15716568	0	0.15519965	0.031793587	0.14209351	0.15718076	0.08982282	0.059813377	0	0	0.20929141	0	0.19602399	0	0	0.082855634	0	0.22872117	0.009222446	0.37575763	0.32674137	0.04669239	0.20650776	0	0.09689302	0	0.19309014	0	0.05390762	0	0	0	0.26010033	0.101655185	0	0.11395035	0.16742489	0.22649196	0.15263496
0.28839698	0.21124873	0.0257361	0.27602696	0.09406691	0	0.15013883	0.07730086	0.033082254	0.042855162	0.1652649	0.22154175	0	0.12424154	0.208545	0.15073195	0.18419921	0.064780705	0.14138131	0	0	0.14501628	0	0.11654329	0.061750434	0	0.12498317	0	0.12436047	0.07882668	0.30245808	0.24487503	0.10352843	0.16458566	0	0.16665891	0	0.117414005	0	0.09335458	0	0	0	0.16486129	0.11199824	0.20360458	0.07786805	0.07988712	0.30642685	0.15911691
0.3795004	0.20411803	0.06668346	0.24444617	0.18873037	0	0.06086224	0.16124654	0.14789566	0.06855173	0.23661277	0.2730138	0	0.06962441	0.10553193	0.14606851	0.036141194	0.1069336	0.06587305	0	0	0.12573755	0.006832495	0.11674759	0	0	0.014229141	0	0.1651688	0.09014875	0.27082157	0.31642658	0.05215938	0.2663407	0	0.11549632	0	0.0929123	0	0.14370462	0	0	0	0.30300778	0.105723806	0.13208409	0.10314338	0.061037708	0.13369924	0.0940874
0.32451823	0.19635908	0.09634926	0.11826895	0.110861436	0	0.103109226	0.09453347	0.10884434	0.054056384	0.25496578	0.20564148	0	0.049292177	0.1911647	0.12352593	0.12303757	0.018773563	0.08148213	0	0	0.13176681	0	0.11907348	0.06592723	0	0	0	0.1988875	0.10182931	0.17784901	0.34417042	0.02024408	0.19822887	0	0.043698825	0	0.11077517	0	0.14964893	0	0	0	0.22886804	0.12206448	0.14284712	0.10779302	0.015751265	0.09752675	0.11144309
0.2869231	0.18017656	0.036563214	0.17733102	0.067012444	0	0.057110954	0.14560758	0.10104575	0.034117498	0.26234663	0.3071786	0	0.0315943	0.19294907	0.13364409	0.06551044	0.006334988	0.02388174	0	0	0.11392545	0	0.14863382	0.038061917	0	0	0	0.2504998	0.10301987	0.18906623	0.3372648	0.0168234	0.16945323	0	0.06541964	0	0.04914442	0	0.09519838	0	0	0	0.17844512	0.10049543	0.1428267	0.039020225	0.12179986	0.18681473	0.07099667
0.28611514	0.16387309	0.10566146	0.20793967	0.13091026	0	0.12223871	0.15242115	0.06689876	0.029682048	0.24632218	0.2988856	0	0.048934158	0.10389419	0.10471067	0.15563244	0.03974026	0	0	0	0.16223678	0	0.13152884	0.0318174	0	0.11252475	0	0.21781132	0.069441736	0.32810578	0.22537078	0.06603794	0.18528438	0	0.024438027	0	0.14003076	0	0.12620151	0	0	0	0.11636864	0.07879118	0.018606555	0.10326099	0.119508035	0.3229557	0.024055146
0.20292924	0.12011287	0	0.11002006	0.1854291	0	0.053974338	0.121139586	0.0501625	0.06524163	0.24764958	0.23914194	0	0.054520525	0.20482822	0.13654321	0.10365965	0.012900782	0.13835782	0	0	0.115604594	0	0.18116568	0.107935615	0	0	0	0.14760992	0.20986226	0.1603738	0.4203577	0	0.2377758	0	0.059128594	0	0	0	0.16283657	0	0	0	0.27880457	0.09997633	0.24906413	0.07900228	0	0.09252216	0.19819938
0.31277272	0.20281766	0.031695962	0.19032481	0.11008209	0	0.033272326	0.18611944	0.10550709	0.08068329	0.2758435	0.26103088	0	0.065238506	0.13708311	0.13913572	0.10469409	0.088556446	0.041098688	0	0	0.16791004	0	0.1755892	0.057163723	0	0	0	0.26051933	0.1252692	0.23252934	0.34331143	0.026125649	0.22070801	0	0.08796679	0	0.1017785	0	0.11014557	0	0	0	0.28061488	0.073581874	0.12328401	0.055654183	0.072307825	0.14233059	0.17233837
0.3243002	0.16499703	0.08719339	0.17387547	0.14250982	0	0.060114637	0.10735126	0.07231542	0.0569552	0.26519516	0.23503634	0	0.0721475	0.08860725	0.13358846	0.11328795	0.028909743	0	0	0	0.17207535	0	0.15980656	0.046296418	0	0.07055097	0	0.23867425	0.11346757	0.2649357	0.25584963	0.024379807	0.20681119	0	0.04545562	0	0.14900723	0	0.08448388	0	0	0	0.22682066	0.06756507	0.036040027	0.10025745	0.13457054	0.18532264	0.091163106
0.28510866	0.16599187	0.15134966	0.15159875	0.08215164	0.017643355	0.15360716	0.11820828	0.047681175	0.04796294	0.23944715	0.17980358	0	0.16907173	0.1190356	0.1241995	0.28771085	0.050462853	0	0	0	0.14488526	0	0.0728877	0.03709256	0	0.20310394	0	0.2437698	0.046911456	0.32486755	0.2066706	0.10133051	0.1774319	0	0.02071079	0	0.22262847	0	0.07503072	0	0	0	0.11472553	0.123237655	0	0.07542311	0.08635406	0.30854902	0.14418387
0.33362427	0.18426272	0.075142026	0.2239399	0.13390143	0.002216265	0.034627497	0.09935044	0.07689135	0.09918145	0.3137382	0.31302074	0	0.12390392	0.09931509	0.18155172	0.16461626	0.10218038	0.04208922	0	0	0.15980595	0	0.12024972	0	0	0.09728007	0	0.29232898	0.09610226	0.3649557	0.36891457	0.02916526	0.22997403	0	0.06940044	0	0.13249142	0	0.05986707	0	0	0	0.19354245	0.086849965	0	0.13703862	0.13780913	0.2812215	0.081531994
0.26145238	0.0764264	0.082697436	0.14131209	0.15418293	0.004926945	0.091102436	0.05355748	0.03407307	0.033360805	0.16979556	0.21652582	0	0.1391555	0.09926751	0.109566584	0.15381727	0.07579033	0	0	0	0.1651706	0	0.121759385	0.051064417	0	0.1415049	0	0.14972144	0.038721688	0.31213883	0.1834392	0.077995524	0.15579541	0	0.06891894	0	0.10844511	0	0.06423705	0	0	0	0.105630726	0.15024553	0.06831348	0.0829892	0.117858276	0.32718346	0.09584791
0.2783093	0.11279412	0.082616106	0.11956902	0.1868748	0	0.1222091	0.0858603	0.019239299	0.020064218	0.18053775	0.22488251	0	0.07037576	0.1391473	0.12530404	0.16611269	0.0720774	0	0	0	0.18711752	0	0.15346953	0.12850045	0	0.046367742	0	0.17588013	0.055051878	0.22211887	0.22014067	0.08189084	0.16719577	0	0.011489423	0	0.12923975	0	0.077266484	0	0	0	0.17293112	0.13061681	0.095892936	0.049914856	0.10635091	0.17668457	0.05387608
0.20715143	0.11908526	0.0633047	0.09442933	0.20730796	0	0.09772663	0.08748478	0.054428577	0.021710623	0.16660626	0.2834276	0	0.09170172	0.15682553	0.14241067	0.07549265	0.10255081	0.094321206	0	0	0.13744919	0	0.11517462	0.08884388	0	0.11569529	0	0.10484211	0.1761224	0.29905567	0.316514	0.050824363	0.15201963	0	0.1447462	0	0.08071614	0	0.07507111	0	0	0	0.18308908	0.08014473	0.15305611	0.12115527	0.07562801	0.20074207	0.1261692
0.2595064	0.0969045	0.066589005	0.20629837	0.14760444	0.022582158	0.14051145	0.055593073	0	0.006321708	0.1893044	0.25979006	0	0.049556997	0.11265837	0.14544049	0.18697134	0.0704267	0	0	0	0.18049093	0	0.14093408	0.06569399	0	0.09383749	0	0.178884	0	0.25741145	0.14651792	0.08951113	0.124461025	0	0.013355462	0	0.14736184	0	0.087018356	0	0	0	0.13156821	0.12028133	0.039682664	0.018493261	0.12078117	0.27468783	0.018940024
0.23380345	0.08646836	0.030692069	0.19667213	0.12309803	0	0.057691943	0.115489945	0.08714241	0.08183159	0.16582698	0.2610413	0	0.10638274	0.14123361	0.1227243	0.091070004	0.09394895	0.006258953	0	0	0.13271625	0	0.12846458	0.017856685	0	0.055982053	0	0.16884395	0.08718515	0.2532229	0.29982933	0.060820427	0.13066645	0	0.13241029	0	0.030002164	0	0.008708503	0	0	0	0.13963795	0.11481727	0.16967544	0.09055839	0.14694253	0.24875417	0.07126342
0.22746143	0.070767716	0.016490512	0.120978534	0.1723562	0	0.0407058	0.10294946	0.024297915	0.042914905	0.23090196	0.24947265	0	0.06444128	0.21214557	0.14885017	0.0842555	3.69E-05	0.09298233	0	0	0.09989493	0	0.196119	0.10443425	0	0	0	0.1552678	0.19208656	0.1640901	0.40048787	0	0.2316576	0	0.07931817	0	0.006832854	0	0.116806656	0	0	0	0.274495	0.11330635	0.23745099	0.06136164	0.027176851	0.17091195	0.17673133
0.20360993	0.089217186	0	0.1358701	0.20151563	0	0.05725925	0.12635504	0.03187927	0.072403036	0.25538582	0.27191645	0	0.035611633	0.16944191	0.16026631	0.09305488	0.03378571	0.13317409	0	0	0.08388294	0	0.1744833	0.11510653	0	0	0	0.14174409	0.18149416	0.16956604	0.3973097	0	0.24186328	0	0.06359179	0	0.003291877	0	0.14496246	0	0	0	0.28101486	0.09645536	0.22858286	0.03884871	0	0.12267684	0.15903163
0.24859473	0.07014294	0.023151444	0.13201886	0.11111139	0.009948728	0.10172024	0.11962698	0.051330917	0.097672775	0.11034262	0.1776499	0	0.14645529	0.102042496	0.08660396	0.09725658	0.07440967	0.016606204	0	0	0.10518557	0	0.07601262	0.005681872	0	0.10838862	0	0.060006425	0.098830484	0.2526865	0.25254986	0.08844018	0.15010703	0	0.16035	0	0.07361385	0	0	0	0	0	0.0932782	0.11513606	0.088106744	0.131237	0.14502946	0.25583884	0.14666133
0.22905281	0.15665035	0.038904283	0.11291215	0.10942809	0	0.070573725	0.1268315	0.0464086	0.023241755	0.2483243	0.2823681	0	0.06518949	0.22542574	0.12405578	0.10612293	0	0.09090412	0	0	0.116242334	0	0.16796076	0.07740051	0	0	0	0.20094728	0.15937877	0.18243255	0.3948912	0	0.20310853	0	0.04053683	0	0.03424544	0	0.14447266	0	0	0	0.24354757	0.08315059	0.16778979	0.04606814	0.053607628	0.14670837	0.14190485
0.25376025	0.21321118	0.16580269	0.20364195	0.11698142	0.016398035	0.14696963	0.11932872	0.040667064	0.07215301	0.25199082	0.24311535	0	0.14472651	0.11246021	0.14365366	0.2094559	0.08940428	0.00798268	0	0	0.16519693	0	0.07977176	0	0	0.1734693	0	0.23574787	0	0.37374955	0.18416563	0.10288621	0.111935705	0	0.020584572	0	0.20427458	0	0.09431235	0	0	0	0.096365824	0.08613907	0	0.0969969	0.06365169	0.33730525	0.06529701
0.2639199	0.13817778	0.083463974	0.1185372	0.16598032	0	0.08788112	0.105127655	0.093613386	0.03316077	0.21686088	0.15941855	0	0.10115046	0.11468299	0.11465859	0.109231345	0.06998158	0.041919824	0	0	0.1303018	0	0.14930168	0.07986729	0	0.036957026	0	0.19997656	0.11627281	0.21611713	0.28016436	0.024088852	0.19812441	0	0.029050022	0	0.103855126	0	0.09986336	0	0	0	0.22158569	0.102612294	0.12890874	0.09517735	0.069777	0.13992186	0.15375887
0.1996597	0.14846633	0.015763106	0.13362896	0.098291606	0	0.08769289	0.25569734	0.087474	0.05490101	0.20257367	0.33839104	0	0.065238394	0.13830198	0.121055506	0.10594306	0.020171948	0.04537868	0	0	0.11087844	0	0.100284904	0.0366761	0	0.027233591	0	0.19216508	0.16178574	0.20478447	0.36447468	0.0779518	0.1388757	0	0.06110255	0	0.106409825	0	0.03550656	0	0	0	0.13777958	0.10689703	0.098878115	0.08937678	0.11805773	0.21442562	0.08566732
0.28247803	0.077634506	0.09219938	0.16554509	0.29110527	0	0.10250305	0.1481292	0.084223405	0.09194982	0.24318874	0.27944288	0	0.048040874	0.120692655	0.13930675	0.15546986	0.123374455	0.0376687	0	0	0.15675831	0	0.11657703	0.10726217	0	0.027620131	0	0.17701983	0.08823919	0.23303276	0.291717	0.056987207	0.24855927	0	0	0	0.0772324	0	0.0927628	0	0	0	0.26178557	0.10959405	0.12710515	0.057125144	0.09422819	0.13207677	0.04993023
0.33259094	0.18737696	0.08814352	0.23700057	0.21771276	0.015966438	0.000181207	0.095929265	0.16900381	0.11258472	0.24949718	0.24738827	0	0.11715081	0.14243498	0.15068978	0.13795263	0.125116	0.09293102	0	0	0.18489204	0	0.09864101	0.008012207	0	0.1011418	0	0.22090068	0.07446246	0.35311773	0.3379582	0.0556099	0.2559061	0	0.042587772	0	0.1029789	0	0.14908442	0	0	0	0.28414327	0.13078482	0.10769403	0.12237001	0.16403529	0.19973974	0.102604926
0.24773237	0.064479955	0.12250136	0.1412972	0.15482247	0	0.13022919	0.092261784	0.011517696	0.040405575	0.21478045	0.20460959	0	0.107963644	0.0995802	0.09197974	0.12286595	0.04544002	0	0	0	0.08953218	0	0.11663683	0.05103086	0	0.07460345	0	0.21352518	0.055485837	0.2506054	0.2081525	0.029588962	0.20478195	0	0.019169234	0	0.122262515	0	0.009768905	0	0	0	0.18272337	0.07857588	0.027529188	0.04533349	0.11591079	0.23431474	0.06272392
0.20969158	0.10213565	0.13346758	0.21582976	0.26149833	0.0248412	0.123300135	0.13686231	0.10084495	0.06293309	0.18618375	0.24183172	0	0.17084688	0.1369157	0.1260214	0.20053679	0.15841685	0.04890871	0	0	0.17059456	0	0.058802284	0.03571572	0	0.17768674	0	0.12858626	0.087324694	0.3237769	0.23350234	0.0911188	0.2188257	0	0.04668494	0	0.139084	0	0.073585	0	0	0	0.17745799	0.12009314	0.096279144	0.088097386	0.15020502	0.31182307	0.13350882
0.32545307	0.070433974	0.112972885	0.17266601	0.29297787	0.020300627	0.14840537	0.16922298	0.08760059	0.07852761	0.28995216	0.146782	0	0.17052352	0.061137997	0.17709276	0.19643986	0.08015939	0	0	0	0.20174061	0	0.18001439	0.061517328	0	0.10971942	0	0.20856017	0.03400792	0.28355634	0.32454917	0.079518676	0.17399698	0	0.032140087	0	0.14851558	0	0.046287064	0	0	0	0.30448267	0.10522528	0.07304123	0.104521096	0.08635603	0.14443426	0.09460993
0.2466535	0.112264045	0	0.11843173	0.12865825	0	0.09127119	0.12970543	0.04351188	0.037781544	0.22812629	0.19533	0	0.051115252	0.11606586	0.1188667	0.08835889	0.036629673	0.03538529	0	0	0.1306319	0	0.13961436	0.10874427	0	0	0	0.1828017	0.09992427	0.10557177	0.28451958	0	0.18523464	0	0.04080492	0	0.06966624	0	0.07256439	0	0	0	0.22136073	0.046108883	0.16073564	0.045291882	0.05555326	0.060314186	0.07362612
0.18382159	0.07348667	0.023225497	0.16121829	0.12404625	0	0.09918246	0.07501992	0	0.02374189	0.19422893	0.24751294	0	0.07152068	0.16764727	0.11027732	0.12045596	0.03240942	0.063854754	0	0	0.0790235	0	0.17349245	0.07276109	0	0	0	0.14672478	0.1274983	0.17456885	0.32395852	0.01413345	0.14615794	0	0.10416147	0	0.040173728	0	0.07009613	0	0	0	0.19998434	0.070696615	0.19973265	0.005735014	0.039369382	0.17096062	0.118119374
0.24286857	0.16664098	0.063262805	0.17916302	0.08120831	0	0.14072725	0.21043617	0.06215815	0.053199064	0.24876636	0.27467197	0	0.05745921	0.15854874	0.09063043	0.1081736	0.08999159	0	0	0	0.07701636	0	0.1026497	0.058081314	0	0.03512067	0	0.21334782	0.11712961	0.25624734	0.25033838	0.026395842	0.18937597	0	0.08368607	0	0.12508824	0	0.08942595	0	0	0	0.1495883	0.03632439	0.070610575	0.0579483	0.046131983	0.2400795	0.13214064
0.29902458	0.14249033	0.09334419	0.16066407	0.2162026	0	0.07347016	0.12704036	0.113906845	0.028615478	0.22864681	0.23364972	0	0	0.10422775	0.08267295	0.086990766	0.059287243	0.009994355	0	0	0.20077558	0	0.17611499	0.0932819	0	0.010692448	0	0.2054506	0.05340047	0.2553599	0.24827622	0.062011596	0.19822408	0	0.013590295	0	0.09749388	0	0.13899544	0	0	0	0.24800266	0.13290249	0.10975124	0.07860928	0.09022893	0.11676195	0.057344437
0.21132846	0.09019772	0.022423182	0.12343714	0.1954725	0	0.04265315	0.08468753	0.051628966	0.057953764	0.24955983	0.26584727	0	0.06037286	0.19999284	0.15074438	0.08002721	0.028244	0.09793356	0	0	0.10369439	0	0.18628184	0.09577776	0	0	0	0.169743	0.18688402	0.195032	0.40274286	0	0.207032	0	0.09702232	0	0	0	0.101811394	0	0	0	0.2554062	0.09784042	0.25721502	0.058755443	0.01321362	0.14866628	0.13933605
0.27042404	0.15343583	0.16609214	0.13939548	0.21786469	0.029828165	0.1620284	0.13796698	0.17339532	0.06390984	0.15971997	0.14668523	0	0.14199501	0.103215784	0.06258556	0.20742068	0.11647911	0.08769142	0	0	0.18201272	0	0.13541268	0.059480138	0	0.11111507	0	0.11503657	0	0.23814905	0.23780344	0.113474846	0.19449143	0	0.051814802	0	0.14771603	0	0.14723632	0	0	0	0.26328802	0.13324757	0.14761893	0.030988865	0.1225681	0.11537472	0.14291671
0.27518335	0.101724826	0.1364898	0.15199527	0.23405187	0.06598454	0.13560471	0.053345032	0.14436135	0.065724306	0.18998612	0.14126974	0	0.13315213	0.06789115	0.10629092	0.22008783	0.11501351	0	0	0	0.16749181	0	0.09475072	0.02518771	0	0.17091532	0	0.18336004	0.034957256	0.3148358	0.17203751	0.09061109	0.15663144	0	0.025917184	0	0.11522668	0	0.06561477	0	0	0	0.12063471	0.16589901	0.05904778	0.09538569	0.1554913	0.25200298	0.053259
0.23672712	0.07815995	0.031268217	0.12307651	0.17267632	0	0.073625445	0.06273752	0.018857554	0.023740347	0.2388364	0.24110152	0	0.072958246	0.17839949	0.15744787	0.10980805	0	0.07083722	0	0	0.08802012	0	0.19597626	0.10078009	0	0.013573607	0	0.15225488	0.18644047	0.20933777	0.38785052	0	0.21606769	0	0.09444683	0	0.028505173	0	0.110324465	0	0	0	0.2504672	0.095930085	0.19475408	0.053462796	0.001378112	0.19372568	0.15768449
0.36916733	0.15120357	0.11777631	0.23394391	0.28638625	0	0.10019773	0.054653082	0.11650039	0.07506876	0.2452211	0.15958162	0	0.12042468	0.06769583	0.18726265	0.20750782	0.14016204	0.10956247	0	0	0.21549124	0	0.11062087	0.025439208	0	0.11134521	0	0.14170867	0.010400115	0.33905637	0.316552	0.098048784	0.18945712	0	0.055509415	0	0.10226436	0	0.15977068	0	0	0	0.2591028	0.20061295	0.13852736	0.13759556	0.10417344	0.16916467	0.10804668
0.3108696	0.04127095	0.13098021	0.17665918	0.3140626	0.023836248	0.11829691	0.08890966	0.092611805	0.081640445	0.24367164	0.211718	0	0.16191342	0.15037127	0.16775513	0.21294665	0.109778576	0	0	0	0.14648464	0	0.08712737	0.07508469	0	0.16047947	0	0.16797079	0.07814067	0.29594463	0.29972258	0.08563894	0.19762023	0	0.004382343	0	0.13031928	0	0.04526255	0	0	0	0.23867582	0.12736458	0.09855273	0.122779004	0.12241325	0.2619508	0.063483745
0.12734762	0.058241032	0	0.18454942	0.18805441	0	0.064506546	0.12434155	0	0.050667983	0.23475626	0.31523496	0	0.055358365	0.13302071	0.107875995	0.057681374	0.043182332	0.058148947	0	0	0.11816694	0	0.16475306	0.020044552	0	0	0	0.16172096	0.16397792	0.21345742	0.34395915	0	0.193575	0	0.098589	0	0.005485905	0	0.046110522	0	0	0	0.19147895	0.05191104	0.1637937	0.07383235	0.07974415	0.18045342	0.11095362
0.31580824	0.09422369	0.12687346	0.1275349	0.24476565	0	0.114700526	0.15623125	0.1546332	0.06900186	0.2669656	0.20387618	0	0.11748665	0.119857	0.15735826	0.14576486	0.08187243	0.035496444	0	0	0.09637538	0.010942116	0.09062807	0.07521144	0	0.07939422	0	0.16137339	0.11475707	0.24386477	0.25995934	0.048866473	0.2651449	0	0.029411595	0	0.09738485	0	0.15901753	0	0	0	0.29264018	0.07945649	0.123322874	0.095370874	0.037713964	0.13481846	0.122151524
0.2600752	0.03392412	0.11863773	0.17194304	0.113752335	0.035059895	0.10529408	0.04346309	0.10012531	0.07149872	0.12130706	0.18723196	0	0.11057277	0.10703315	0.095149435	0.16666177	0.12553218	0	0	0	0.10856037	0	0.11242753	0	0	0.11395413	0	0.15339151	0	0.28684938	0.19995677	0.115620494	0.07707332	0	0.10009533	0	0.07194669	0	0	0	0	0	0.052039415	0.1859547	0.05899696	0.057370648	0.18081845	0.33596477	0.058745883
0.19660188	0.14928344	0.042064656	0.23443536	0.17786804	0.04345764	0.16813095	0.093534276	0	0.07324395	0.09280889	0.17501885	0	0.21894825	0.123925105	0.08657539	0.24290994	0.12322987	0.10212044	0	0	0.14871123	0	0.09327325	0.006137023	0	0.19088149	0	0.02536398	0.061274346	0.38076696	0.21923713	0.17312753	0.17115101	0	0.2198066	0	0.148973	0	0.0720638	0	0	0	0.10448453	0.17590837	0.15382989	0.10175864	0.080724284	0.35455692	0.23526402
0.32512775	0.167941	0.1841702	0.18881825	0.1713679	0	0.07369265	0.08877039	0.12283506	0.057173464	0.25691527	0.16895902	0	0.21176168	0.14382708	0.1569713	0.22716448	0.16655464	4.65E-05	0	0	0.19290173	0	0.094046354	0	0	0.16378327	0	0.27668244	0.05782664	0.38722932	0.35710332	0.08859447	0.16066495	0.012934429	0.086244404	0	0.16564545	0	0.009563135	0	0	0	0.24113402	0.08885567	0.021549169	0.13010103	0.064231165	0.30587894	0.18752225
0.34759712	0.060639523	0.23923393	0.15023188	0.27429742	0.045958716	0.17693937	0.018682599	0.14073378	0.088078134	0.17874323	0.04874786	0	0.20607877	0.054072656	0.12969023	0.32769004	0.22024283	0.003529235	0	0	0.1681574	0	0.16761784	0	0	0.19898406	0	0.11139052	0.03700438	0.42844647	0.32001302	0.0970949	0.15337348	0	0.13374627	0	0.18486781	0	0.02201756	0	0	0	0.1836982	0.17154458	0.05540933	0.09688944	0.120743945	0.3521297	0.29041436
0.18102418	0.10221136	0.06978554	0.14697556	0.09069174	0	0.17264803	0.12909651	0.040626347	0.057288177	0.102791816	0.18918546	0	0.14146444	0.04955653	0.09003555	0.14667806	0.06515149	0.05694093	0	0	0.066454805	0	0.152065	0	0	0.11680875	0	0.064575925	0.06450936	0.2608794	0.24847536	0.09256369	0.06818344	0	0.13519996	0	0.12324669	0	0.06376898	0	0	0	0.074499935	0.10233595	0.07805708	0.04774664	0.104663804	0.2693557	0.17706214
0.26227373	0.10632211	0.07456555	0.13445444	0.16866052	0	0.08465376	0.025634844	0.031572253	0.053658027	0.184499	0.17808975	0	0.117915384	0.11719285	0.11204684	0.19150981	0.10958206	0	0	0	0.15705839	0	0.102240816	0.054371454	0	0.08464276	0	0.1765286	0.056826726	0.273465	0.22352032	0.060834408	0.17580709	0	0.081452094	0	0.08127602	0	0.08249239	0	0	0	0.18647708	0.14337486	0.09491485	0.035162892	0.100679636	0.23653755	0.13606848
0.28609407	0.10889892	0.020117348	0.15275069	0.13194337	0	0.054266233	0.13324896	0.08848913	0.08631198	0.2514972	0.21664459	0	0.06366748	0.1239766	0.16370296	0.10075221	0.03404616	0.056425776	0	0	0.10816559	0	0.12983616	0.08356225	0	0.032823227	0	0.17818707	0.12585841	0.15861166	0.31818986	0.005283602	0.19678596	0	0.026871227	0	0.04124254	0	0.11965563	0	0	0	0.25077292	0.09738226	0.20287243	0.056618705	0.034337424	0.12766497	0.13333161
0.31297913	0.063854955	0.14406723	0.20692468	0.3027143	0.028537147	0.13809209	0.08193665	0.015103027	0.0537113	0.27890894	0.22436611	0	0.17600355	0.10950878	0.19504172	0.1903731	0.06682197	0	0	0	0.18611664	0	0.09354451	0.004083905	0	0.18194966	0	0.1913943	0.10867469	0.357826	0.31710947	0.05839254	0.18921152	0	0.010315412	0	0.18871251	0	0.004545625	0	0	0	0.20415142	0.12183044	0.015118245	0.16877788	0.11522034	0.30584085	0.037146572
0.32538924	0.06513147	0.15536532	0.16471593	0.2878244	0.047390502	0.1366392	0.08335768	0.10068522	0.060400113	0.25066924	0.14165471	0	0.18155545	0.08495025	0.16060707	0.20335701	0.08491348	0	0	0	0.23477304	0	0.13636808	0.032142073	0	0.14929728	0	0.18120176	0.003791563	0.27370837	0.2958835	0.11100796	0.14688389	0	0.005041475	0	0.16667396	0	0.048412763	0	0	0	0.2704532	0.109828986	0.07879727	0.10158708	0.12198025	0.17496552	0.06671146
0.22611311	0.08074832	0.078158125	0.18368772	0.09726577	0.013413128	0.09165761	0.07646996	0.04430023	0.05319933	0.1592441	0.20044489	0	0.083601646	0.07921587	0.092484415	0.09787191	0.07650724	0	0	0	0.09610379	0	0.08262755	0	0	0.10056855	0	0.19233862	0.06471731	0.23125666	0.23537986	0.06186285	0.13019842	0.010335128	0.09055353	0	0.13281147	0	0	0	0	0	0.055008605	0.106009334	0.03473783	0.10674583	0.12778789	0.26505572	0
0.23910472	0.09844344	0.1123372	0.092750385	0.18361191	0	0.016500518	0.024057925	0.10008387	0.041879013	0.16817036	0.19910109	0	0.14575708	0.1570622	0.14716002	0.114915304	0.06442093	0.05365638	0	0	0.13791071	0	0.08661261	0.01655213	0	0.08246365	0	0.11546799	0.13877994	0.22838804	0.32376423	0.05725898	0.17753397	0	0.07983228	0	0.0368699	0	0.084241	0	0	0	0.18701446	0.15713726	0.16006036	0.0954959	0.09944153	0.20261428	0.13072175
0.18797742	0.113277406	0	0.10672529	0.1840005	0	0.035369806	0.12061067	0.0696654	0.04492497	0.25518185	0.28228796	0	0.034076095	0.18940996	0.15090734	0.0680822	0.042851146	0.09310223	0	0	0.10096596	0	0.20731093	0.11211725	0	0	0	0.19108596	0.20080955	0.17792022	0.40512353	0	0.22281444	0	0.08034247	0	0	0	0.119570225	0	0	0	0.28102505	0.07765172	0.22430488	0.026593436	0.03471522	0.09548772	0.14979821
0.27946836	0.053085297	0.15612425	0.09602922	0.2683828	0	0.13193148	0.14721254	0.11579201	0.06966599	0.24925223	0.20578732	0	0.11592393	0.07323241	0.108245276	0.1801435	0.1384239	0.028573249	0	0	0.11335366	0	0.14303637	0.076924086	0	0.04337117	0	0.1558294	0.0921318	0.23994645	0.28577408	0.07941255	0.2599999	0	0.028460223	0	0.09959881	0	0.11364534	0	0	0	0.30083755	0.101362325	0.08877413	0.032509115	0.032561753	0.07628868	0.1512357
0.3095754	0.090702444	0.07558723	0.11315806	0.18594618	0	0.058136225	0.1417391	0.08839845	0.063470714	0.25751278	0.210718	0	0.087384306	0.13234414	0.1309271	0.108455844	0.051497504	0.023771077	0	0	0.08499286	0	0.11685845	0.10084578	0	0.061930053	0	0.16062382	0.21267885	0.22431837	0.3677103	0	0.2691759	0	0.049197115	0	0.072858855	0	0.13059454	0	0	0	0.28685465	0.08810265	0.15897614	0.13814795	0.013745371	0.1392449	0.19777012
0.21300258	0.114109166	0.08150746	0.18735641	0.10029297	0	0.08883801	0.079708815	0.04975429	0.004749638	0.19146933	0.25919732	0	0.13447416	0.21171843	0.084951274	0.1606602	0	0.081227094	0	0	0.09212351	0	0.16236852	0.00819551	0	0.06151031	0	0.113988034	0.13346183	0.3317092	0.33165044	0.07330385	0.17359099	0	0.17306842	0	0.056846526	0	0.12663531	0	0	0	0.19822852	0.09134779	0.14123605	0.0889445	0.093777016	0.29596838	0.21566235
0.23714724	0.093437746	0.002973983	0.1896156	0.089493945	0	0.093992844	0.15283747	0	0.019295475	0.25198308	0.29583848	0	0.0527034	0.19947742	0.1619572	0.08068031	0	0.008584556	0	0	0.101007074	0	0.18591286	0.089436345	0	0	0	0.20941556	0.1680957	0.16709678	0.37565026	0	0.19802278	0	0.07910336	0	0.07164986	0	0.0529643	0	0	0	0.22466649	0.06509896	0.1635603	0.041863464	0.07450041	0.22814552	0.11117785
0.23541194	0.08509368	0.06681149	0.17920987	0.19553377	0	0.087109014	0.23199207	0.08346863	0.06735021	0.2389771	0.29571578	0	0.040594526	0.09716894	0.10677967	0.060710415	0.0433523	0	0	0	0.10662675	0	0.15839541	0.063651465	0	0.006827474	0	0.16738278	0.14809535	0.18119554	0.3054093	0.054447595	0.22458541	0	0.001004749	0	0.12686048	0	0.05843801	0	0	0	0.2348705	0.040994905	0.08404374	0.072381	0.0926172	0.15107717	0.05847139
0.30449176	0.17581187	0.0811768	0.08227666	0.112935245	0	0.088178575	0.039774716	0.031269103	0	0.22360267	0.18075706	0	0.083758175	0.20984711	0.15791973	0.15626633	0	0.1328235	0	0	0.12455331	0	0.1552386	0.100406475	0	0.045720577	0	0.1469802	0.16268297	0.20949116	0.36005786	0	0.2304422	0	0.055116665	0	0.050374113	0	0.1996606	0	0	0	0.26048192	0.15101205	0.21200806	0.06253649	0	0.19399008	0.22049217
0.28323668	0.0559918	0.06337214	0.20135617	0.17976128	0	0.08953968	0.05845438	0.050028287	0.09772359	0.1965201	0.22935447	0	0.10956529	0.096606806	0.14062515	0.20850378	0.1097423	0	0	0	0.15526518	0	0.13618208	0.057507344	0	0.13518237	0	0.1439997	0.03208905	0.29194888	0.23135035	0.07424805	0.15324867	0	0.07848124	0	0.0822015	0	0.097289644	0	0	0	0.14892825	0.2003278	0.12596229	0.0540056	0.06877217	0.30916226	0.121357456
0.29134184	0.1706627	0.060170367	0.21116967	0.060359173	0	0.14963995	0.13636562	0	0.04380083	0.26317164	0.26798704	0	0.07706796	0.1786853	0.14936918	0.13280386	0.006400455	0.03815201	0	0	0.10147978	0	0.12032713	0.06848113	0	0.082814045	0	0.20001477	0.0730297	0.25698918	0.28544146	0.001088839	0.20469557	0	0.06410231	0	0.13076806	0	0.119004026	0	0	0	0.19442491	0.08318623	0.090083666	0.058897592	0.06425661	0.28476155	0.13955253
0.22587901	0.10005617	0.03669506	0.14793496	0.11706017	0	0.06201215	0.07241855	0.010269709	0.042336505	0.21747139	0.18668167	0	0.08167157	0.12141545	0.121173	0.13748822	0	0	0	0	0.14857271	0	0.1186312	0.08207789	0	0.08567156	0	0.19147754	0.099787146	0.16555573	0.2854339	0	0.20104122	0	0.029256731	0	0.105884925	0	0.052956153	0	0	0	0.23318945	0.066163115	0.1182386	0.051233333	0.05153514	0.17423593	0.061260685
0.2473549	0.11626622	0	0.190256	0.10952622	0	0.14014447	0.09804407	0	0.044618614	0.23598316	0.18281086	0	0.06068968	0.17207816	0.118982024	0.14164808	0	0.052094944	0	0	0.13175878	0	0.17322208	0.11125591	0	0.033259008	0	0.13924454	0.14883694	0.17514129	0.30750486	0	0.23751926	0	0.10916325	0	0.073359065	0	0.1060595	0	0	0	0.23010257	0.07764153	0.20790552	0.059098646	0	0.2161342	0.1911646
0.42249212	0.16322014	0.121860884	0.26850212	0.21018988	0	0.14413342	0.07173802	0.0333407	0.034691647	0.20535626	0.13217911	0	0.20045152	0.070807785	0.20585087	0.17415893	0.09607729	0.06052446	0.012096819	0	0.22303085	0	0.226607	0	0	0.15254277	0	0.13890874	0.013699858	0.37970474	0.3804054	0.057117075	0.20557992	0	0.15835792	0	0.19665243	0	0.08926174	0	0	0	0.35440186	0.1346197	0.079051375	0.13481009	0.09002641	0.2726152	0.24090686
0.30327982	0.2157196	0.1279682	0.17443766	0.12387851	0	0.06663721	0.14257717	0.07465054	0.049607527	0.26120645	0.27016836	0	0.1042923	0.15158577	0.115388654	0.19070813	0.107696205	0.020969719	0	0	0.17157698	0	0.11956309	0.06255339	0	0.10334164	0	0.28758034	0.063313305	0.34955567	0.25201097	0.06029118	0.19380248	0	0.029128067	0	0.18529165	0	0.11867152	0	0	0	0.22397263	0.0847152	0.01036742	0.06433063	0.118622094	0.26705146	0.110009804
0.24180436	0.13256136	0.059983097	0.14374709	0.17072888	0	0.03158185	0.035658937	0.11410928	0.06835094	0.20336159	0.17341487	0	0.14238751	0.14799204	0.15069038	0.09472989	0.04351506	0.06452847	0	0	0.1536677	0	0.1150793	0.018048575	0	0.083733775	0	0.1425757	0.08949494	0.2727667	0.31678253	0.040497612	0.13052411	0	0.103054486	0	0.020693034	0	0.08017101	0	0	0	0.17952257	0.10924606	0.16311264	0.12606302	0.06553809	0.19953543	0.10493794
0.26931825	0.14200187	0.08402572	0.14638515	0.20948179	0	0.08928245	0.18221575	0.08939136	0.03801977	0.24295624	0.2597211	0	0	0.11532916	0.07155934	0.0627609	0.052596577	0.02101301	0	0	0.15567812	0	0.15796207	0.0917601	0	0	0	0.16329843	0.08956434	0.20305665	0.26949438	0.054989904	0.22392374	0	0.025056295	0	0.0954245	0	0.13306595	0	0	0	0.26479396	0.078662395	0.13727686	0.058745638	0.07721497	0.078199826	0.089952216
0.20859279	0.11526915	0	0.17192113	0.1016732	0	0.07404811	0.14853966	0.014068551	0.05285667	0.25870392	0.30012348	0	0.03672551	0.17235723	0.1421276	0.085439965	0	0.052081995	0	0	0.101361886	0	0.17997295	0.067101456	0	0	0	0.20896468	0.15878531	0.16839486	0.37564328	0	0.20125535	0	0.05650885	0	0.030773362	0	0.07995334	0	0	0	0.20914118	0.07664117	0.17509897	0.023082003	0.0614793	0.18590842	0.12249532
0.22514734	0.12643695	0.044615775	0.11645968	0.12345208	0	0.038580872	0.091814816	0.05741749	0.027045099	0.25162503	0.27415934	0	0.058368795	0.21820655	0.13039221	0.1281924	0	0.09734454	0	0	0.12593858	0	0.17807345	0.0625363	0	0	0	0.1994935	0.16409694	0.19158335	0.39629847	0	0.20329717	0	0.04573546	0	0	0	0.15378937	0	0	0	0.2682179	0.10357736	0.1893311	0.03507169	0.0573788	0.16213062	0.15933654
0.24270183	0.029049315	0.064912856	0.16088498	0.15730266	0.00983682	0.061686527	0.111405194	0.0999422	0.07158397	0.13485138	0.26404566	0	0.09102325	0.053927734	0.10130912	0.03939864	0.15544127	0	0	0	0.079083405	0.01221534	0.13064592	0.01648024	0	0.068029955	0	0.16675073	0.09827458	0.2969302	0.19498056	0.08235903	0.14115146	0.027948461	0.12630554	0	0.06920218	0	0	0	0	0	0.052765563	0.121827155	0.068048775	0.11519281	0.19488634	0.28675976	0.058999896
0.2238495	0.08534061	0.049875267	0.109575555	0.15071492	0	0.08475439	0.0476989	0	0.052248407	0.1905859	0.22641702	0	0.08345102	0.12047042	0.15885824	0.15387142	0.013513397	0.114453144	0	0	0.05615776	0	0.1475002	0.08293544	0	0.07498051	0	0.1039732	0.1533472	0.2141748	0.31658646	0	0.22063331	0	0.09632107	0	0.029588973	0	0.15675776	0	0	0	0.2117544	0.20589395	0.20565775	0.016601607	0.034436785	0.23138762	0.22076973
0.25361535	0.17500037	0.12312206	0.17998962	0.1021325	0	0.08416742	0.19284996	0.06888826	0.059278302	0.24690287	0.3053483	0	0.07113597	0.13449717	0.086991295	0.104047365	0.03914722	0	0	0	0.11901695	0	0.07892593	0	0	0.050476626	0	0.23814434	0.09822553	0.303024	0.23707855	0.0821139	0.16013339	0	0.007453202	0	0.15205936	0	0.054661185	0	0	0	0.11579841	0.062763445	0	0.120871074	0.15558247	0.31189325	0.042056743
0.20719735	0.061682224	0.07450595	0.19645832	0.113230854	0.05986331	0.10494201	0.0517145	0.072330594	0.095702864	0.061203685	0.1596383	0	0.17676923	0.14306034	0.037989907	0.16731635	0.13951662	0	0	0	0.1086429	0	0.11489716	0	0	0.09403403	0	0.080255166	0	0.3486577	0.11496386	0.16858362	0.08246392	0.017526805	0.16365224	0	0.040041883	0	0.04287362	0	0.030942902	0	0.07592237	0.16869618	0.12693876	0.039622948	0.20024545	0.39124343	0.18625046
0.25747123	0.17395815	0.08431253	0.18581344	0.10227689	0.024614483	0.0428033	0.12567993	0.13195975	0.06371738	0.22942223	0.24871272	0	0.07591287	0.0707786	0.1096114	0.113780625	0.031801365	0.014967787	0	0	0.16426845	0	0.0925387	0	0	0.077769384	0	0.19804087	0.045556657	0.2863379	0.2240857	0.049756836	0.15902196	0	0.05515096	0	0.14662798	0	0.09958115	0	0	0	0.1568502	0.050152466	0	0.1382173	0.16724154	0.21830454	0
0.25197753	0.16704178	0.08434143	0.16726328	0.12928087	0.011204199	0.07226467	0.08447972	0.07847894	0.08551521	0.2430046	0.27212036	0	0.124597706	0.05092725	0.16419765	0.06932678	0.06494957	0.05254775	0	0	0.12569353	0	0.06789178	0	0	0.1301889	0	0.2272585	0.08773834	0.30579758	0.35959443	0	0.1702683	0	0.07459067	0	0.13555166	0	0	0	0	0	0.11913063	0.09018285	0	0.14202055	0.17845204	0.27911967	0.037342448
0.18524063	0.21280459	0.085178025	0.162768	0.056269042	0.026388038	0.03669029	0.16491497	0.14375427	0.08319723	0.21244407	0.28266454	0	0.051278	0.042834535	0.080666944	0.06271051	0.05182373	0.046969496	0	0	0.12617064	0	0.08463907	0	0	0.09584879	0	0.22734785	0.08952304	0.27631995	0.19680694	0.036120668	0.06546621	0	0.05822022	0	0.14810523	0	0.049008653	0	0	0	0.105587296	0.026512397	0	0.084198885	0.17161511	0.2196916	0
0.26778108	0.18991046	0.003067145	0.17396104	0.078444056	0	0.029288806	0.25089765	0.1526598	0.095875956	0.23919417	0.3080981	0	0.043635704	0.088935345	0.13852106	0	0.016451512	0.048401337	0	0	0.028644552	0	0.073704585	0	0	0.061264075	0	0.20651078	0.19565044	0.22906926	0.31717288	0	0.21263242	0	0.069990076	0	0.1299051	0	0.039124936	0	0	0	0.1469351	0.07021761	0.03806597	0.16048187	0.15467595	0.2651091	0.04079131
0.25739694	0.14598253	0.042935748	0.19316812	0.00827102	0	0.13332382	0.272297	0.08412129	0.056795496	0.23781176	0.35803738	0	0.018051142	0.1264055	0.11892959	0.06758346	0.019385993	0.001143558	0	0	0.07888819	0	0.13828576	0	0	0.015921362	0	0.19651288	0.08863628	0.16458225	0.3262711	0.0739429	0.098028466	0	0.04281467	0	0.1369125	0	0.046063922	0	0	0	0.14212872	0.042093135	0.03967019	0.030849464	0.17763035	0.2276227	0.06867598
0.2871099	0.08574862	0.054899916	0.17296523	0.03500679	0	0.18021323	0.27849123	0.053542066	0.053129677	0.2651	0.3106573	0	0.014336411	0.11886425	0.12462422	0.051000282	0.025720526	0	0	0	0.014190541	0	0.13727397	0.033668727	0	0	0	0.20078275	0.108001746	0.10025857	0.3254015	0.005520154	0.15068626	0	0.06555439	0	0.13158931	0	0.022014465	0	0	0	0.16889323	0.031141302	0.036208376	0.049183533	0.1017784	0.1774444	0.045334894
0.16489096	0.11088609	0.000466528	0.15713108	0.123230636	0	0.11224587	0.2962555	0.11780219	0.07037151	0.25227442	0.32886484	0	0.015779367	0.07295859	0.103135884	0.0579127	0.04112185	0	0	0	0.06028019	0.019075857	0.14607942	0.039071463	0	0	0	0.20198137	0.12295302	0.1104211	0.3089004	0.08991778	0.14737757	0	0.04911386	0	0.09385855	0	0	0	0	0	0.18024194	0	0.07211375	0	0.124226466	0.055247206	0.056960627
0.15831551	0.07686221	0.030502412	0.088621736	0.0963347	0	0.08159743	0.19701716	0.09523803	0.03970209	0.22748868	0.26185858	0	0.040053584	0.07692516	0.06272765	0.051106006	0.05504719	0	0	0	0.058864623	0	0.17934616	0.03178779	0	0	0	0.19217527	0.10578432	0.10865829	0.30445254	0.042194493	0.10864246	0	0.0778282	0	0.075543284	0	0.011057174	0	0	0	0.18064077	0	0.054631367	0	0.13102706	0.083736114	0.1148082
0.33441982	0.19060846	0.08329763	0.23358113	0.13395908	0	0.06026385	0.20372874	0.07848242	0.12067169	0.29846078	0.27094933	0	0.15161106	0.14095846	0.18012542	0.1336936	0.14363952	0.03694352	0	0	0.1494491	0	0.090637416	0	0	0.039765626	0	0.24422765	0.058045305	0.32053494	0.3621479	0.06683104	0.1995738	0	0.08112442	0	0.13038208	0	0.050909735	0	0	0	0.23919009	0.08952896	0.067123435	0.119303696	0.12192537	0.27785644	0.16324969
0.2562119	0.13756694	0.114187494	0.19069485	0.17030762	0.07961831	0.018812075	0.046415947	0.11257417	0.052490942	0.16762803	0.2642963	0	0.116413295	0.06601736	0.09377656	0.13957706	0.1166772	0	0	0	0.18201646	0	0.07004752	0	0	0.14084585	0	0.18320996	0.059094485	0.3660533	0.18825094	0.12814158	0.08688869	0.014162754	0.092645	0	0.10702498	0	0.023208767	0	0	0	0.06612566	0.115996666	0.000907399	0.13010606	0.19004768	0.33101383	0
0.2608454	0.15928377	0.07136723	0.21169414	0.17001304	0.00961051	0.023280831	0.12560323	0.16311437	0.03472823	0.18233	0.2573431	0	0.099435806	0.10955317	0.08669	0.042158395	0.09701416	0.016775679	0	0	0.16720895	0	0.05756946	0	0	0.061141275	0	0.17967659	0.07719129	0.26392883	0.25076932	0.060092323	0.12061499	0	0.057879925	0	0.14686806	0	0.045653142	0	0	0	0.13400659	0.10992309	0.05027563	0.18446869	0.20452659	0.24726146	0
0.17482466	0.11999844	0.02852835	0.14074841	0.11681183	0	0.054969244	0.22365385	0.14166623	0.11593015	0.2930764	0.34479037	0	0.016901834	0.118019894	0.10543123	0.064051144	0.07114586	0.048990566	0	0	0.06335342	0	0.106110096	0.01510804	0	0	0	0.2403341	0.12013147	0.12496743	0.3750297	0.020693056	0.17447695	0	0.039861903	0	0.06719888	0	0.045521665	0	0	0	0.22959945	0	0.073267475	0	0.09242819	0.040655307	0.057371587
0.27406082	0.1520851	0.020910209	0.16287367	0.04843817	0	0.0825589	0.2461352	0.10019633	0.05475676	0.26706737	0.31440237	0	0.009387431	0.08248571	0.11545341	0.06050297	0.041441794	0	0	0	0.06794246	0	0.115751415	0.035077877	0	0	0	0.25035354	0.07724862	0.103514664	0.2693501	0.006352995	0.16117178	0	0.020303354	0	0.1076692	0	0.041129086	0	0	0	0.16786215	0.03550563	0.0476323	0	0.12327933	0.13896498	0.005271447
0.23692521	0.1452855	0.01145369	0.19990328	0.103926644	0	0.09495117	0.17843717	0.0485279	0.088241056	0.27438003	0.3282114	0	0.045766924	0.095545396	0.1971266	0.07319987	0	0.09737198	0	0	0.09657651	0	0.10352288	0	0	0.08653419	0	0.18576372	0.10442809	0.21562442	0.30081877	0	0.15365589	0	0.00837267	0	0.13399985	0	0.10494328	0	0	0	0.1793608	0.06434293	0.03339424	0.11492818	0.11168446	0.2215517	0.021014296
0.29900786	0.12638421	0.0690547	0.23109819	0.16768228	0.004366714	0.103765935	0.12753588	0.02347251	0.056138795	0.261768	0.29549402	0	0.07670772	0.11743906	0.13215035	0.13104704	0	0	0	0	0.12313445	0	0.07075226	0	0	0.1359329	0	0.16944933	0.08303701	0.31186384	0.2742505	0.011723015	0.2067916	0	0.008998726	0	0.124791175	0	0.11787062	0	0	0	0.17554435	0.089910604	0.008157469	0.15857509	0.1305832	0.3164013	0.000297043
0.20104706	0.18070365	0.105920374	0.20444253	0.13202798	0.06644469	0.06642727	0.001573049	0.059534162	0.054086164	0.15077779	0.24563247	0	0.17065269	0.10308857	0.1158658	0.12814054	0.085394196	0.019636583	0	0	0.18708886	0	0.057162788	0	0	0.20468068	0	0.16772175	0.046531	0.44590986	0.24830629	0.14999425	0.080629215	0.027616166	0.16468309	0	0.15585627	0	0	0	0	0	0.055984206	0.11995823	0	0.17787981	0.22144647	0.36357382	0.080173135
0.26118398	0.1665382	0.07824397	0.20050603	0.089765936	0	0.10278776	0.09195556	0.07907398	0.08221436	0.26764914	0.29324186	0	0.04711454	0.07959308	0.13866457	0.07293889	0	0.049631473	0	0	0.1357423	0	0.111220926	0	0	0.06900239	0	0.20963952	0.013630143	0.2293154	0.29860917	0.040010676	0.090156324	0	0.025423046	0	0.13049586	0	0.062304	0	0	0	0.1409434	0.07761775	0.015536859	0.08463667	0.142361	0.1816252	0.003876881
0.23759437	0.15660398	0.10306846	0.16864327	0.12056911	0.011199671	0.014724992	0.092168406	0.15541211	0.03450616	0.19706282	0.26339498	0	0.11302569	0.083174415	0.114956714	0.08646403	0.050827783	0.008531853	0	0	0.14460085	0	0.08239667	0	0	0.11385834	0	0.19168562	0.105388865	0.29761198	0.30856138	0.064729676	0.15181282	0	0.081833795	0	0.14573567	0	0.038735416	0	0	0	0.13269691	0.09928433	0	0.15831867	0.21291304	0.2527096	0.023210455
0.24280187	0.12214049	0.0548111	0.15251222	0.10408661	0	0.10821226	0.18846914	0.078106284	0.11229032	0.30098924	0.33707216	0	0.04883703	0.05940079	0.15618059	0.06265757	0.006908627	0.07298252	0	0	0.064095974	0	0.11072987	0	0	0.0323596	0	0.19994509	0.10714188	0.2099323	0.37568754	0	0.14857738	0	0.04076349	0	0.09761549	0	0.06825373	0	0	0	0.22646911	0.03889163	0.004947655	0.088208824	0.115720116	0.15746208	0.07666407
0.25346437	0.09530972	0.049040522	0.21018027	0.12111072	0	0.05934851	0.14054286	0.104277566	0.079988316	0.2628955	0.27129948	0	0.04449547	0.0321149	0.15182027	0.024953328	0.06596142	0	0	0	0.0908967	0	0.08184753	0	0	0.050040662	0	0.21892416	0.103096865	0.19896396	0.31351835	0	0.17473836	0	0.04523516	0	0.09764879	0	0	0	0	0	0.12585163	0.03641998	0.015198941	0.10771404	0.1592614	0.1982937	0
0.26775017	0.09077631	0.07708218	0.18805468	0.04452894	0	0.13158639	0.32433262	0.09062947	0.081678174	0.22943619	0.28426334	0	0.06267942	0.08292836	0.08082327	0.04591643	0.026039232	0	0	0	0.015199087	0	0.09927866	0	0	0.01613154	0	0.16263884	0.07281825	0.13683759	0.32101086	0.04586813	0.14519916	0	0.057723835	0	0.16165437	0	0	0	0	0	0.18138334	0.041512616	0.000594137	0.06502446	0.11907351	0.2005515	0.035043508
0.21487586	0.16901812	0.104494005	0.17168833	0.07349661	0.004052232	0	0.14306584	0.16176198	0.057498924	0.1665166	0.2788827	0	0.122628756	0.08902427	0.071912356	0.03491322	0.056269303	0	0	0	0.121124685	0	0.023323467	0	0	0.15518077	0	0.18502995	0.12992367	0.35797825	0.25398904	0.07096855	0.16449007	0.07244938	0.09573211	0	0.13406721	0	0.012060788	0	0	0	0.04785619	0.105761476	0	0.21733469	0.20769489	0.35381234	0.057501487
0.2022893	0.13508263	0.05456069	0.13038298	0.097435765	0	0.05899251	0.14424618	0.11921676	0.043788232	0.22117662	0.2386715	0	0.07019632	0.023723697	0.1194427	0.18689513	0.020825397	0	0	0	0.13316584	0	0.08768606	0	0	0.11185292	0	0.24117559	0.13175693	0.3078681	0.26022813	0.06074099	0.12126191	0	0.03499203	0	0.12265324	0	0.067183554	0	0	0	0.07660006	0.10802936	0	0.16480744	0.18588237	0.22956194	0.039162453
0.20747644	0.13180621	0.033503972	0.13072646	0.07780365	0	0.101237	0.26044655	0.089519754	0.002282916	0.2286256	0.32901636	0	0.041165266	0.09884776	0.11345525	0.08031963	0.017377168	0	0	0	0.11441187	0.024599187	0.18385823	0.03191285	0	0	0	0.23375037	0.15975787	0.16351652	0.33075568	0.037342295	0.14097917	0	0.04829234	0	0.10076258	0	0.027166456	0	0	0	0.17908184	0.026142817	0.053931095	0	0.14887929	0.16295035	0.077295676
0.26339754	0.13990402	0.13700537	0.27058718	0.20227164	0.11874218	0.08824265	0.10873823	0.12152821	0.07749621	0.1156355	0.1994305	0	0.22847626	0.10678613	0.09824221	0.19761726	0.24505168	0.019667204	0	0	0.14382856	0	0.06536335	0	0	0.1711368	0	0.12968615	0.023300663	0.37044945	0.2040308	0.18249595	0.12193242	0.04757999	0.14804417	0	0.1853412	0	0	0	0	0	0.122734345	0.13939574	0.06145516	0.09550899	0.142003	0.36493906	0.11659165
0.39429864	0.07105104	0.17262076	0.184466	0.28928	0.05439395	0.13704602	0.029587092	0.04945728	0.007021206	0.15626769	0.12653825	0	0.18385974	0.030478654	0.12631282	0.20476711	0.14504915	0.003372264	0	0	0.17388982	0	0.14278482	0.02117869	0	0.14198498	0	0.060378604	0.039079234	0.3428851	0.23738407	0.1275142	0.27277023	0	0.114228904	0	0.1878286	0	0.09393593	0	0	0	0.24899808	0.21394369	0.028926209	0.115472026	0.12978648	0.22471493	0.20535424
0.28696376	0.1432611	0.088552	0.19666256	0.15061644	0.05222097	0.06823054	0.057191104	0.100605205	0.04171266	0.21000473	0.2453135	0	0.09819416	0.084834635	0.10558426	0.15869805	0.050537933	0	0	0	0.1923193	0	0.10339324	0	0	0.15445241	0	0.19149423	0.05647061	0.33053398	0.23817581	0.05461296	0.15319344	0	0.065237336	0	0.14568447	0	0.106393605	0	0	0	0.15027145	0.09514678	0	0.15259281	0.17008519	0.3014171	0.01488361
0.19891593	0.13918123	0.036417563	0.11219853	0.057874896	0	0.08643803	0.26632366	0.07495455	0.063021936	0.25716558	0.33877304	0	0.014395572	0.09246789	0.110527195	0.055620156	0.03013178	0	0	0	0.041313644	0	0.11516045	0.027731491	0	0	0	0.23145667	0.09807721	0.10511676	0.28706077	0.042688735	0.14314502	0	0.015852883	0	0.11522177	0	0.025883745	0	0	0	0.2263233	0	0.018331677	0	0.07976377	0.09344975	0.034891438
0.27538437	0.14622557	0.09572316	0.19854671	0.16498886	0.06165598	0.12306541	0.082759336	0.018689856	0.048620477	0.206834	0.29948094	0	0.09957587	0.10086529	0.11291926	0.17853755	0.07585084	0	0	0	0.17346273	0	0.098127574	0	0	0.17299859	0	0.17894137	0.10530504	0.38805774	0.2620407	0.063540645	0.13465486	0	0.0756097	0	0.19138092	0	0.04603612	0	0	0	0.09543322	0.084987365	0	0.1630666	0.1859108	0.39725754	0
0.24569893	0.1477694	0.043600745	0.2047662	0.09029403	0	0.09805818	0.1417068	0.057121947	0.08437313	0.26889056	0.33503243	0	0.06338234	0.1184202	0.1784749	0.055590503	0	0.08439069	0	0	0.11359011	0	0.07573889	0	0	0.084466636	0	0.18220878	0.09849371	0.24866673	0.36663026	0	0.12401667	0	0.061780933	0	0.12853234	0	0.04500856	0	0	0	0.16977032	0.057918146	0.03562111	0.1260258	0.15036348	0.23026142	0.041293632
0.2700927	0.13841279	0.06977888	0.19505274	0.13943082	0	0.008902431	0.1708228	0.1433577	0.099553116	0.2328952	0.3543359	0	0.09152577	0.13627417	0.1371781	0.05491545	0.036467846	0.05120994	0	0	0.07347808	0	0.080544055	0	0	0.10569882	0	0.2040442	0.18665758	0.28279638	0.36139318	0	0.16566539	0	0.069854714	0	0.121141724	0	0.04837565	0	0	0	0.20911883	0.07205281	0.03692133	0.15429047	0.16542573	0.26471758	0.02932731
0.22674313	0.12909281	0.04056846	0.17690623	0.10119724	0	0.13957192	0.18374357	0.04505246	0.024254166	0.19709323	0.28509346	0	0.06624802	0.1314993	0.10261828	0.09321339	0.05669713	0.01930641	0	0	0.10591499	0	0.11728528	0.044068098	0	0.02953105	0	0.15819883	0.08040382	0.1546463	0.3044911	0.01214581	0.15714492	0	0.058731716	0	0.12983215	0	0.048467197	0	0	0	0.15328272	0.050294958	0.0693077	0.043981176	0.12181726	0.18383901	0.04195246
0.29133776	0.09429297	0.07402281	0.19678153	0.1851136	0.026458059	0.031045001	0.05433183	0.10521299	0.052566197	0.20176238	0.28120235	0	0.10038145	0.1131614	0.1145269	0.11553227	0.08462453	0	0	0	0.15675692	0	0.043400265	0	0	0.13698584	0	0.16132003	0.117560126	0.3483159	0.32135445	0.0770257	0.18635058	0	0.09707241	0	0.0883204	0	0.04907384	0	0	0	0.12533854	0.10578456	0.027150715	0.20638537	0.23054959	0.32880083	0.023212045
0.2666515	0.14806463	0.09561602	0.16139455	0.15223615	0.035930246	0.004687456	0.08138877	0.08603299	0.07384547	0.23651162	0.32267845	0	0.1506601	0.09366854	0.10907034	0.1280621	0.029624812	0	0	0	0.19076209	0	0.11361231	0	0	0.07666372	0	0.24259904	0.08144403	0.35431093	0.37858027	0.08822176	0.16635823	0	0.071766436	0	0.11326342	0	0.046079215	0	0	0	0.15409343	0.11426046	0	0.17343962	0.23677437	0.26115313	0.042514004
0.21424234	0.13954401	0.048635498	0.13031082	0.09357062	0	0.07897462	0.14439985	0.08575155	0.0900073	0.29157838	0.2830676	0	0.057033848	0.054564103	0.11057892	0.058001556	0.07840617	0.043683633	0	0	0.099935025	0.013392613	0.049354147	0	0	0.05959966	0	0.20963085	0.10384464	0.25665006	0.30348814	0	0.13688225	0	0.054941542	0	0.11352552	0	0.06360407	0	0	0	0.10152591	0.1127672	0	0.19130349	0.09586112	0.20727795	0.07912546
0.25018206	0.07584971	0.027393714	0.2030622	0.15078847	0	0.087594956	0.20461786	0.08606319	0.107408784	0.26290315	0.31463274	0	0.046594556	0.09293511	0.140887	0.033308856	0.006096749	0.023374435	0	0	0.07266505	0	0.102388695	0.011794765	0	0.051329903	0	0.17492852	0.13622206	0.20982543	0.31236184	0	0.20549051	0	0.051819082	0	0.10317529	0	0.022217736	0	0	0	0.19821124	0.030920418	0.05248689	0.11566063	0.15564604	0.21066776	0.0392629
0.24338782	0.20480977	0.089888364	0.19375436	0.14402513	0.02448012	0	0.082151294	0.17372942	0.08241865	0.21197595	0.3187752	0	0.09913352	0.11859983	0.124992475	0.08244989	0.08227939	0.04411436	0	0	0.19867772	0	0.0605676	0	0	0.112136416	0	0.24222612	0.047240388	0.31834504	0.30515823	0.089864165	0.08242401	0	0.061803322	0	0.10919026	0	0.048186325	0	0	0	0.12521788	0.10893134	0.015550985	0.1540663	0.19629948	0.24247397	0
0.27258536	0.08726021	0.04499896	0.22458014	0.037074994	0	0.11138497	0.2790099	0.08118178	0.08224977	0.25655428	0.35020313	0	0.015639564	0.08009565	0.11511416	0.029473066	0.06590129	0.022608299	0	0	0	0	0.048271995	0	0	0.000231438	0	0.13022193	0.09704394	0.12456811	0.28088698	0.025867263	0.1924887	0	0.054155476	0	0.088163815	0	0.07333097	0	0	0	0.16577153	0.060550243	0.04823506	0.029894736	0.18932927	0.19381674	0.074648276
0.258731	0.13607298	0.11195167	0.2098662	0.1687831	0.04920206	0.016259067	0	0.12553921	0.01561826	0.22536676	0.2522136	0	0.097674005	0.06562754	0.11881189	0.09809778	0.10929502	0	0	0	0.19988663	0	0.06267962	0	0	0.13373683	0	0.20536825	0.06160893	0.31113756	0.2764233	0.07076174	0.13323525	0.007014769	0.06970262	0	0.11535136	0	0.025109846	0	0	0	0.10729054	0.079146184	0.021211583	0.15853429	0.20610617	0.26567715	0
0.2467069	0.12821035	0.03713839	0.19837649	0.11435446	0	0.08996354	0.1390818	0.049042925	0.07166186	0.24778943	0.32203183	0	0.06333928	0.097882226	0.17111593	0.035565227	0.012721554	0.06639309	0	0	0.09393973	0	0.07118985	0	0	0.08789046	0	0.17656317	0.15202883	0.27571118	0.38925067	0	0.16986193	0	0.09301893	0	0.1294587	0	0.002694519	0	0	0	0.16595314	0.04837313	0.023558592	0.15624022	0.16742942	0.26000476	0.06126678
0.28661674	0.13319777	0.05420499	0.20988618	0.050126135	0	0.12063694	0.20335406	0.049586687	0.03498047	0.22323093	0.26428804	0	0.05060204	0.057505473	0.11211238	0.02032357	0.025204137	0	0	0	0.04541688	0	0.07931982	0	0	0.07697401	0	0.18163076	0.053713474	0.16542517	0.21827888	0.00563965	0.16087815	0	0.061137926	0	0.16661371	0	0.018935546	0	0	0	0.08797755	0.06305847	0.006196179	0.08597416	0.10555127	0.22929597	0
0.27850145	0.14266907	0.058874212	0.1920219	0.15789716	0.031267826	0.099833265	0.07145214	0.007759906	0.053355407	0.26266947	0.29247943	0	0.10651148	0.043567516	0.17598605	0.18371305	0.039868347	0	0	0	0.18503195	0	0.10848498	0	0	0.16979119	0	0.20796776	0.09727837	0.35732716	0.30575606	0.003818393	0.19655736	0	0.037403833	0	0.14279513	0	0.07152476	0	0	0	0.11288368	0.07641871	0	0.13950753	0.17655091	0.34732473	0.04344309
0.25680426	0.14171012	0.072519794	0.20371825	0.16053447	0	0.029566336	0.09785176	0.14666261	0.10712955	0.21725596	0.2935743	0	0.12308655	0.10659349	0.17867747	0.04007955	0.053416226	0.060041185	0	0	0.1525104	0	0.066767916	0	0	0.11378443	0	0.21994823	0.10782797	0.29932812	0.3793854	0.004458968	0.13742168	0	0.07511891	0	0.12937737	0	0	0	0	0	0.1526854	0.076055646	0.027536765	0.16638964	0.22083445	0.27696928	0.026017677
0.26280144	0.14821513	0.08468053	0.2064116	0.1239658	0.04642873	0.09836964	0.10857473	0.017676406	0.04985651	0.21888399	0.34082887	0	0.07168364	0.10590048	0.09135261	0.1473093	0.09371636	0	0	0	0.14573027	0	0.11149554	0	0	0.10332701	0	0.20594123	0.0787292	0.35548007	0.25504312	0.07080386	0.1349277	0	0.076350234	0	0.17532848	0	0.063862324	0	0	0	0.08858705	0.106480286	0	0.12580359	0.18808031	0.37219787	0
0.18456303	0.121103995	0.0482988	0.20321518	0.12464912	0	0.07785721	0.21164507	0.08516179	0.08729016	0.26807854	0.34596136	0	0.02509469	0.12124391	0.10083504	0.07591066	0.07681997	0.050249424	0	0	0.095923446	0	0.11044657	0.01534847	0	0	0	0.20209777	0.07173263	0.10971866	0.35397464	0.028912568	0.16305031	0	0.036628883	0	0.0883504	0	0.031703465	0	0	0	0.23827319	0.004710782	0.095040575	0	0.10727413	0.07083265	0.053080484
0.28642756	0.0686287	0.19376028	0.17217758	0.24367498	0.07860541	0.09919782	0.120076984	0.16918218	0.08637435	0.024740858	0.111442894	0	0.20618257	0.092395216	0.006883688	0.22107682	0.20720977	0.025037218	0	0	0.12437908	0	0.088049054	0	0	0.11249927	0	0.018161185	0.026861746	0.40267405	0.15304933	0.22470865	0.22887895	0	0.18422684	0	0.1528082	0	0.039205838	0	0	0	0.19217367	0.18801875	0.058614075	0.113330126	0.21376778	0.29751772	0.21980648
0.19166335	0.08873153	0	0.18224406	0.058128588	0	0.101085484	0.23124817	0.015794948	0.07745787	0.29058242	0.34339976	0	0.014987776	0.09691808	0.13808759	0.035309635	0	0.05827349	0	0	0.06303424	0	0.093485475	0	0	0	0	0.17899185	0.1060329	0.1562389	0.30134723	0	0.19751586	0	0.019004751	0	0.070384994	0	0.0711526	0	0	0	0.16053475	0.043912105	0.02936922	0.0712602	0.1121303	0.20388368	0.061282918
0.31828943	0.13082169	0.05905604	0.14234738	0.18181883	0.03933033	0.0922537	0.07427099	0.07062366	0.06579204	0.229361	0.23272124	0	0.13441172	0.047096133	0.14821279	0.18982533	0	0	0	0	0.15669756	0	0.08588402	0	0	0.17056422	0	0.17482644	0.13006906	0.34443292	0.30881917	0.012669053	0.22472769	0	0.057385016	0	0.11610538	0	0.06292317	0	0	0	0.12651426	0.112543225	0	0.18028417	0.20352595	0.31988347	0.062021576
0.25753298	0.09924856	0.0894666	0.11696756	0.06084109	0	0.06996874	0.15366048	0.07153332	0.051233925	0.27235737	0.26325563	0	0.08792243	0.08639626	0.14153698	0.024586204	0	0	0	0	0.07117545	0	0.08211237	0	0	0.052042514	0	0.2414845	0.16753897	0.2182951	0.32685494	0	0.15758725	0	0.056384005	0	0.1410275	0	0	0	0	0	0.17605042	0.04973122	0	0.16111091	0.1523744	0.22463658	0.08633242
0.27712744	0.1011637	0.082688466	0.24457873	0.18718979	0.022640716	0.07994508	0.10996026	0.07773121	0.042066284	0.18653157	0.2639927	0	0.092845276	0.09398474	0.14349388	0.0668342	0.082983464	0.00425423	0	0	0.116868004	0	0.072430566	0	0	0.10469302	0	0.14660162	0.07841295	0.26455182	0.30701047	0.05709625	0.19088948	0	0.07090709	0	0.13573243	0	0.002961099	0	0	0	0.15491478	0.09423565	0.054145716	0.13865647	0.19301906	0.29096255	0.012284406
0.27709267	0.113961145	0.021857139	0.20764129	0.12907265	0	0.075315736	0.1717152	0.04449805	0.07904745	0.2926866	0.32029882	0	0.047289938	0.11692779	0.16628954	0.0489413	0	0.042081457	0	0	0.05806017	0	0.13084507	0.020038253	0	0.073313154	0	0.20799544	0.16366555	0.26306486	0.3501698	0	0.23147032	0	0.0553683	0	0.10338568	0	0.06827126	0	0	0	0.22950104	0.01799764	0.03276368	0.12917706	0.13582279	0.28579736	0.051243857
0.2453883	0.13471046	0.010425892	0.18320227	0.03915193	0	0.14499585	0.29646096	0.045453522	0.08875781	0.28364104	0.36358738	0	0.009659042	0.06705408	0.123990685	0.08471182	0.08871326	0.046910957	0	0	0.05498233	0.010622889	0.10054354	0	0	0	0	0.20112279	0.07556805	0.16984862	0.2606638	0.023586968	0.14850259	0	0.06602202	0	0.08561217	0	0.060003337	0	0	0	0.1498246	0.05557722	0.049122564	0	0.11171111	0.17206785	0.1141502
0.27127	0.13837738	0.1154227	0.2248324	0.18905059	0.08603824	0.06660606	0.040146455	0.09878258	0.03758213	0.1893298	0.26088008	0	0.113665596	0.10141389	0.082821965	0.15950084	0.16357449	0	0	0	0.1948797	0	0.04783749	0	0	0.14416587	0	0.18177426	0.04364335	0.358406	0.24202725	0.123434216	0.09792462	0.023640774	0.07764379	0	0.13266338	0	0.02066791	0	0	0	0.07077628	0.10203945	0.008166136	0.16252813	0.17778261	0.34697652	0
0.2529765	0.10016303	0.09142196	0.18332474	0.08768249	0	0.15876535	0.20012546	0.006818652	0.05107561	0.2651898	0.30053794	0	0.05864501	0.07115284	0.12519391	0.03495504	0.058681272	0	0	0	0.02124687	0	0.041892163	0	0	0.05487343	0	0.18339542	0.0788093	0.1670398	0.29461515	0	0.18556242	0	0.05086131	0	0.1688587	0	0.00265057	0	0	0	0.1355424	0.0564914	0	0.11467279	0.100142986	0.19060475	0.001869142
0.26789355	0.14403623	0.044934742	0.18068182	0.10191567	0	0.040986862	0.16625118	0.10291314	0.068753384	0.29199556	0.29619884	0	0.06547673	0.13676198	0.1729655	0.036844105	0	0.056641493	0	0	0.12001335	0	0.11640793	0	0	0.06608181	0	0.2120046	0.1294519	0.22972223	0.35441276	0	0.17747244	0	0.047681805	0	0.12658358	0	0.087526456	0	0	0	0.21894026	0.0633355	0.04423948	0.1670211	0.11891983	0.21457674	0.0751716
0.15871087	0.07899102	0.036202528	0.17116134	0.043846525	0	0.09078731	0.23799649	0.09116164	0.09197824	0.2143321	0.32597092	0	0.02921933	0.06075377	0.07067906	0.06026654	0.13382272	0	0	0	0.001643299	0	0.052711077	0	0	0	0	0.19248676	0.04531195	0.14583884	0.19510867	0.13251667	0.10939856	0	0.09106788	0	0.085191414	0	0	0	0	0	0.086582184	0.037381146	0.006732864	0	0.10963887	0.13447753	0.003150485
0.2531954	0.09592867	0.08078064	0.20854658	0.20611827	0.009727276	0.09880854	0.11292537	0.029158525	0.005507505	0.19598454	0.26316383	0	0.10999043	0.12355518	0.11405085	0.09702993	0.07182548	0	0	0	0.110070795	0	0.07266712	0.013636621	0	0.104046494	0	0.14367053	0.08808985	0.27686214	0.30121607	0.050675824	0.22151624	0	0.06264383	0	0.1418805	0	0.056009438	0	0	0	0.21297294	0.060706932	0.028381567	0.13310269	0.17305084	0.27573484	0.02767273
0.2813889	0.11102281	0.0395316	0.21088164	0.07389471	0	0.17712171	0.26647183	0.057541143	0.07740616	0.2369119	0.31436962	0	0.026091058	0.13377012	0.1601991	0.048172377	0.050991252	0.064812094	0	0	0.002801986	0	0.08759628	0.040406346	0	6.69E-05	0	0.17153764	0.09253759	0.12085567	0.3030433	0.005444016	0.17895536	0	0.05930079	0	0.11957955	0	0.02580478	0	0	0	0.14470975	0.11571555	0.09100409	0.05556874	0.106323846	0.19933769	0.033231825
0.22200587	0.23155195	0.10806261	0.15017219	0.10860011	0.05895819	0.005949907	0.09238067	0.18129468	0.096072786	0.1713438	0.2570883	0	0.13462666	0.076951474	0.08665899	0.09099149	0.0923533	0.039465852	0	0	0.21288067	0	0.02745811	0	0	0.17287056	0	0.21229067	0.043308914	0.37107253	0.27538162	0.08185383	0.079485364	0	0.09176886	0	0.12693354	0	0.027550697	0	0	0	0.045783184	0.12869252	0	0.20501602	0.19066563	0.31020138	0.020421151
0.26749876	0.093544275	0.19868791	0.24841087	0.22668333	0.030122861	0.14849457	0.13326402	0.002457336	0	0.20846374	0.24018456	0	0.16466928	0.05603174	0.08481385	0.12992609	0.17263213	0	0.002066653	0	0.15342002	0	0.08233884	0	0	0.16484131	0	0.1440036	0.025867308	0.36290184	0.107828096	0.10045484	0.14966585	0	0.06525652	0	0.21792258	0	0.024378713	0	0	0	0.13080586	0.11645609	0.024849102	0.1016316	0.13332656	0.36574	0.044525776
0.25336838	0.0944935	0.08000153	0.2584057	0.19348209	0.03467298	0.11280498	0.14857666	0.05945849	0.06307442	0.19884443	0.30922258	0	0.087333344	0.107117325	0.1049343	0.1052236	0.114142224	0	0	0	0.13518028	0	0.11327028	0	0	0.12756565	0	0.14343396	0.116187416	0.29267374	0.2636335	0.03626372	0.11508572	0	0.07376976	0	0.16707414	0	0.04795062	0	0	0	0.15109123	0.060359906	0.027227176	0.15473124	0.13098888	0.33946264	0.001158881
0.25867856	0.1447233	0.05033921	0.14876586	0.08252247	0	0.12689775	0.21145096	0.05913977	0.079748295	0.26851848	0.292374	0	0.049375426	0.09082829	0.1918594	0.0639108	0	0.07666044	0	0	0.041422606	0	0.07243313	0	0	0.047236532	0	0.17937022	0.11800008	0.18006021	0.32518306	0	0.14851913	0	0.023806628	0	0.13556743	0	0.058396388	0	0	0	0.16527012	0.08120152	0.022385985	0.114798255	0.08746624	0.19064152	0.060677476
0.24885821	0.13314073	0.08351097	0.15634057	0.14175472	0	0.000773948	0.13391125	0.17846012	0.06621005	0.20377184	0.2903428	0	0.1312066	0.10382226	0.1257537	0.07154545	0.046291783	0.019071128	0	0	0.1201888	0	0.059377953	0	0	0.13422315	0	0.1902231	0.15546997	0.29107723	0.35227075	0.029930005	0.18700789	0	0.073597156	0	0.14226441	0	0.036342576	0	0	0	0.17094606	0.06558857	0	0.18889576	0.21726957	0.2619074	0.036564644
0.24111375	0.16496262	0.05827743	0.23058727	0.067071214	0	0.09287436	0.20416999	0.049618024	0.09853083	0.2568906	0.31208113	0	0.025820425	0.09334682	0.1222471	0.08651625	0.06450655	0.0084161	0	0	0.08215972	0	0.0795179	0	0	0.013717234	0	0.25107932	0.07092637	0.22288819	0.26079294	0.04160104	0.15380928	0	0	0	0.13292699	0	0.018732324	0	0	0	0.09562376	0.047094893	0.015345405	0.06872109	0.12698497	0.2610988	0.000439863
0.29532352	0.1432821	0.061033435	0.163575	0.09403717	0	0.040176675	0.14600547	0.11565805	0.038377166	0.22234885	0.23874317	0	0.09729869	0.13775821	0.13565905	0.062885664	0.000322767	0.01906624	0	0	0.074584626	0	0.07817364	0	0	0.11237893	0	0.18801025	0.14470422	0.29768842	0.35263565	0	0.22213246	0	0.10843816	0	0.14207374	0	0.0647556	0	0	0	0.18077166	0.087510906	0.010037355	0.21082339	0.1770138	0.31482494	0.084462434
0.2857622	0.10785673	0.004071314	0.24612086	0.11121285	0	0.070350185	0.20181665	0.09390196	0.09901542	0.25713342	0.28423524	0	0.031152532	0.11903413	0.15375844	0.05099506	0	0.04825375	0	0	0.07543068	0	0.1347298	0.032765627	0	0.029105822	0	0.1816991	0.11225047	0.2140558	0.30747652	0.013912674	0.20389125	0	0.08949469	0	0.088486426	0	0.07237662	0	0	0	0.19805264	0.07746796	0.09766249	0.124416865	0.10955997	0.22405763	0.061266147
0.2978509	0.17671208	0.029993398	0.18603383	0.02312022	0	0.16598555	0.20490065	0.036769208	0.08289056	0.26485398	0.34717348	0	0.067009956	0.13238914	0.13866688	0.09169278	0.03437908	0.08598369	0	0	0.05117779	0	0.13813998	0	0	0	0	0.18176174	0.047295228	0.23519248	0.33298212	0.04155525	0.15076771	0	0.11419496	0	0.16369821	0	0.11019662	0	0	0	0.1642556	0.09999864	0	0.044407483	0.11538334	0.21894373	0.09835942
0.17688283	0.12332972	0.06819712	0.14426741	0.12373358	0	0.11327575	0.1780029	0.026199028	0.03894302	0.24661393	0.27391535	0	0.01740422	0.14198971	0.058945555	0.07360981	0	0.040995404	0	0	0.10519368	0	0.15960212	0.055056363	0	0	0	0.17492968	0.09436587	0.17622545	0.28224042	0.018598676	0.19595411	0	0	0	0.12796545	0	0.11660761	0	0	0	0.22567494	0.028165555	0.069019064	0.038732477	0.05168024	0.12768455	0.048521493
0.27584785	0.11223643	0.07400976	0.15181212	0.080987364	0	0.11256069	0.14955512	0.056212775	0.051377464	0.27686635	0.24114415	0	0.06526842	0.15409549	0.12539572	0.07822386	0	0.022634864	0	0	0.09297908	0	0.12785456	0.02876241	0	0.061447658	0	0.21017724	0.12564558	0.23645219	0.31724265	0	0.19661063	0	0.07304412	0	0.123135865	0	0.06276656	0	0	0	0.19223297	0.05784724	0.052719645	0.13778383	0.11420315	0.259814	0.09927529
0.21838512	0.14147067	0	0.1434578	0	0	0.1074522	0.25942743	0.04563846	0.05601253	0.27231735	0.2871519	0	0	0.025443966	0.14096443	0.030810155	0.025633592	0.04330129	0	0	0	0	0.12649062	0.010555709	0	0	0	0.229657	0.13187149	0.13660285	0.25159815	0	0.1373047	0	0.03499735	0	0.079545885	0	0.07164869	0	0	0	0.13559608	0.051677853	0	0.02348366	0.111459166	0.1492479	0.09962032
0.36542892	0.09247957	0.10547382	0.30121708	0.2710755	0.07197714	0.1196139	0.091241375	0.048260376	0.07383064	0.24645947	0.16306952	0	0.13333732	0.03014608	0.107530504	0.21189913	0.2222535	0	0	0	0.21210043	0	0.14248183	0	0	0.112317026	0	0.19163162	0.020894922	0.36641383	0.2804126	0.10637699	0.15782444	0.061421126	0.1369005	0	0.16021673	0	0	0	0	0	0.23256193	0.075646855	0.0901423	0.096925065	0.10120714	0.30368054	0.14750941
0.2633166	0.08576272	0.056127246	0.229326	0.163781	0	0.042334177	0.17381483	0.15499058	0.10286803	0.24879934	0.29324064	0	0.06191062	0.15695974	0.16181102	0.05950901	0.028419282	0.032682057	0	0	0.1296956	0	0.09585883	0.002916317	0	0.06438422	0	0.19044077	0.1258043	0.22600034	0.31540525	0.063406184	0.15077224	0	0.0729679	0	0.07960048	0	0.024228655	0	0	0	0.17693037	0.0778325	0.12092851	0.15207735	0.151711	0.21078312	0.045766443
0.24122989	0.105067976	0.10637356	0.2201608	0.14605096	0	0.098336846	0.05893972	0	0	0.2161256	0.23084055	0	0.0943712	0.100917906	0.14543408	0.06813956	0.084195234	0.011605286	0	0	0.08080971	0	0.09517464	0	0	0.104665115	0	0.15145567	0.09117715	0.3162236	0.24655743	0.047518425	0.14222553	0	0.11537231	0	0.12237117	0	0.037491016	0	0	0	0.14854689	0.06721535	0.045222796	0.12512368	0.11666317	0.3007236	0.07567308
0.2475327	0.14352971	0.10125895	0.119996384	0.046178326	0	0.13614498	0.16950825	0.06295812	0.07189319	0.22737296	0.26032478	0	0.12561154	0.048070364	0.10214203	0.07503971	0.091949135	0.004790484	0	0	0.06344223	0	0.07177373	0	0	0.052996106	0	0.1931983	0.034561172	0.2516227	0.25800914	0.06730048	0.13015236	0	0.10461765	0	0.16257817	0	0.006924639	0	0	0	0.07863546	0.1386301	0	0.11016151	0.12801345	0.22226149	0.08915432
0.15108302	0.08149652	0	0.115017325	0.06530299	0	0.052647974	0.21409929	0.086452365	0.07577482	0.23357017	0.27996174	0	0.05462242	0.038469344	0.07868041	0.07491842	0.035919324	0	0	0	0.042281847	0.018293237	0.12719904	0.000114745	0	0	0	0.2315228	0.13005769	0.1347034	0.26854876	0.0460479	0.14355297	0	0.069486536	0	0.037201993	0	0.014688104	0	0	0	0.15703036	0.032912254	0.033816367	0	0.16270246	0.07150564	0.08742267
0.26482493	0.104688644	0.015992258	0.1715296	0.041431934	0	0.09669115	0.24478248	0.08932309	0.0734822	0.30441874	0.2975273	0	0.001102347	0.13790902	0.13762966	0.058257647	0	0.028646365	0	0	0.07986996	0	0.13999647	0.01965695	0	0.004204893	0	0.22016895	0.11494056	0.17478155	0.31005967	0	0.17845803	0	0.047733285	0	0.09622081	0	0.074230075	0	0	0	0.18813662	0.0396392	0.051861994	0.1000189	0.118729904	0.22084756	0.054261908
0.23289734	0.11828023	0.09126668	0.20890974	0.1299004	0.022186566	0.038628206	0.107024014	0.087057464	0.049373727	0.17150481	0.28445718	0	0.115827896	0.15524343	0.07537642	0.087776326	0.062231578	0.019100811	0	0	0.10181126	0	0.07444075	0	0	0.103241816	0	0.13941512	0.1038878	0.32714316	0.27743515	0.07320221	0.13940302	0	0.14857513	0	0.09760639	0	0.05481885	0	0	0	0.15618928	0.07586618	0.04345052	0.16706523	0.1547181	0.30367783	0.07219979
0.258565	0.10645796	0.07846481	0.1908259	0.13004054	0	0.05939044	0.1389517	0.09753063	0.09036103	0.24774617	0.30386668	0	0.08174538	0.04954893	0.15273458	0.02539847	0.06410704	0.023993641	0	0	0.085348286	0	0.057050694	0	0	0.08570809	0	0.2348783	0.1377931	0.25102225	0.35221118	0	0.17404854	0	0.059242427	0	0.12329445	0	0	0	0	0	0.16975787	0.058439303	0.00117035	0.123728566	0.17877173	0.21936359	0.018758237
0.26005408	0.092411056	0.05708435	0.21315603	0.115864605	0	0.09868154	0.18190613	0.064765036	0.09921085	0.25172707	0.31978196	0	0.06883405	0.08571784	0.15884966	0.029206924	0.001741734	0.022688251	0	0	0.08470277	0	0.08019236	0	0	0.08214633	0	0.17396384	0.12360191	0.24982953	0.35446316	0.00058461	0.13950014	0	0.0633685	0	0.1340525	0	0	0	0	0	0.15966336	0.0444097	0.008911349	0.14641672	0.16520226	0.26770192	0.030475356
0.26468974	0.10665946	0.012244189	0.20211937	0.0637519	0	0.11165516	0.21574345	0.07501994	0.100907505	0.28138727	0.27879068	0	0.016643032	0.0826368	0.14374667	0.027660325	0.048793036	0.042832237	0	0	0.055181064	0	0.09609085	0	0	0	0	0.20242226	0.08460435	0.15444133	0.30861598	0	0.20154127	0	0.06855714	0	0.07796653	0	0	0	0	0	0.16474646	0.051535185	0.048629105	0.07345884	0.10594778	0.20965403	0.05806838
0.28098923	0.16713957	0.14188877	0.18268837	0.1662281	0.058560845	0.035967965	0.028512778	0.12042405	0.033239406	0.16430728	0.29498714	0	0.10645546	0.102814734	0.10175821	0.12341062	0.11046078	0	0	0	0.20019834	0	0.064172	0	0	0.14487676	0	0.18120521	0.028804012	0.34419197	0.26291865	0.13608927	0.09319597	0	0.104121126	0	0.111821465	0	0.045639604	0	0	0	0.10534576	0.11588808	0.032631624	0.12570617	0.19866331	0.29444027	0
0.2721029	0.12706558	0.108327836	0.2027324	0.1679021	0.04369096	0.056974307	0.051820952	0.08747745	0.049484987	0.2052357	0.3082256	0	0.10521281	0.103238374	0.10397578	0.16346022	0.085176975	0	0	0	0.19660892	0	0.063951604	0	0	0.17404906	0	0.18491566	0.08594022	0.37525117	0.25112665	0.093077056	0.13216165	0	0.062141374	0	0.13981947	0	0.07127068	0	0	0	0.083764836	0.0975755	0	0.17311215	0.20415306	0.3661273	0
0.2466099	0.1357908	0.039224654	0.12617911	0.09153254	0	0.10532002	0.2740155	0.07728895	0.0424464	0.22767311	0.3023581	0	0.048004977	0.11292191	0.1462917	0.08333343	0.006003611	0.009557207	0	0	0.06384042	0.007818274	0.13393092	0.05708164	0	6.36E-05	0	0.18835983	0.17195265	0.15342906	0.35659298	0	0.17782989	0	0.022908993	0	0.09155453	0	0.08024868	0	0	0	0.23068954	0.046223152	0.062277824	0.050804634	0.11474775	0.13772838	0.100648426
0.18477514	0.15481618	0.03765829	0.16117114	0.09167892	0	0.109907255	0.2277835	0.063791916	0.058222633	0.28681242	0.33039203	0	0.026798911	0.08253493	0.11686303	0.13145992	0.028987963	0	0	0	0.09340925	0.006751278	0.11442456	0.055256628	0	0.009357684	0	0.25910822	0.13944419	0.16021378	0.3061172	0	0.16245449	0	0.009288657	0	0.12232025	0	0.056518767	0	0	0	0.20753257	0.019610433	0.03791339	0	0.059459407	0.113564044	0.05623296
0.19942574	0.13449526	0	0.14676484	0.103674635	0	0.09468064	0.26191604	0.12436814	0.048091307	0.25162947	0.29770833	0	0.029148098	0.07897672	0.10830605	0.039607875	0.03284084	0	0	0	0.10481724	0.03913386	0.14427346	0.043157488	0	0	0	0.23908445	0.14862019	0.10746337	0.2886519	0.018612787	0.15852876	0	0.030517891	0	0.056558654	0	0.029739633	0	0	0	0.17928396	0.007732353	0.11605497	0	0.16157332	0.07398196	0.057004176
0.2964995	0.09349975	0.07258053	0.19833454	0.1282999	0	0.03836467	0.16131166	0.12430174	0.117050126	0.2552313	0.28639272	0	0.11228245	0.14103307	0.19895935	0.078809984	0	0.038261335	0	0	0.06577766	0	0.08017561	0	0	0.14285748	0	0.14386377	0.15963858	0.28818032	0.38662627	0.005628083	0.21210116	0	0.08367382	0	0.10816475	0	0.060121164	0	0	0	0.21320619	0.06998119	0.039784886	0.17270571	0.14561374	0.3086424	0.105554275
0.24933684	0.10164622	0	0.21911383	0.095026575	0	0.13458095	0.32476404	0.10532461	0.083686486	0.26195756	0.33194757	0	0.016834492	0.07892976	0.16025734	0.05858525	0.0483068	0.016234305	0	0	0.031030942	0.011370995	0.096254334	0.04373716	0	0	0	0.20633179	0.112589516	0.09301834	0.29000586	0.031256277	0.17652693	0	0.02643067	0	0.10262704	0	0.024539992	0	0	0	0.15549503	0.08958679	0.09324202	0.044586375	0.1286236	0.11179094	0.017413083
0.27320594	0.1333549	0.00084559	0.15493965	0.03583613	0	0.10760905	0.2518325	0.04786209	0.000598602	0.23514031	0.30178618	0	0.003627151	0.08268112	0.12248483	0.06777181	0.029625837	0	0	0	0.08262274	0	0.19607812	0.089337505	0	0	0	0.26907402	0.108581394	0.101614624	0.27450994	0	0.15684739	0	0.051109415	0	0.117897436	0	0.010066977	0	0	0	0.14489822	0.040786892	0.06779292	0	0.14835703	0.17503789	0.027091108
0.25206834	0.17284246	0.09353042	0.16719879	0.094426535	0	0	0.18008003	0.15266362	0.10312063	0.23214765	0.3180661	0	0.10330666	0.09550132	0.13534942	0.04304477	0.04760049	0.039728343	0	0	0.09981281	0	0.06444712	0	0	0.09884233	0	0.24504915	0.14948076	0.30124602	0.34204406	0	0.13865621	0	0.059711024	0	0.12340698	0	0.013199158	0	0	0	0.16383313	0.089274496	0	0.1524429	0.16214986	0.25923494	0.062638946
0.23599407	0.10160726	0.056759764	0.13709961	0.04654163	0	0.15351012	0.30201045	0.09068692	0.068786085	0.1684188	0.27934736	0	0.060678102	0.073831655	0.08453425	0.09937208	0.047346007	0	0	0	0.023885364	0	0.123525575	0.010156799	0	0.000334103	0	0.15353	0.06787942	0.16225414	0.21725172	0.12912558	0.12564538	0	0.09168392	0	0.1325667	0	0	0	0	0	0.1421259	0.07524475	0.017686732	0	0.1757115	0.183367	0.09349953
0.25955284	0.11529889	0.057466354	0.18825974	0.12706926	0	0.04371511	0.12183153	0.07913424	0.10586099	0.27255666	0.33171675	0	0.07886818	0.11781801	0.13450845	0.1047247	0.03154841	0.000921627	0	0	0.13930523	0	0.08451258	0	0	0.09106021	0	0.2248885	0.096964054	0.29206148	0.3432415	0.018657254	0.13573462	0	0.076251104	0	0.106984615	0	0.06760798	0	0	0	0.16775772	0.0767643	0.009617412	0.14469427	0.16696848	0.2434866	0.03568847
0.25914124	0.11857581	0.055797227	0.23867106	0.19434097	0.016002495	0.120430335	0.12851247	0.029563554	0.04512442	0.22287144	0.34504664	0	0.059923753	0.10925028	0.1284599	0.13183129	0.070132226	0.01580559	0	0	0.16428553	0	0.12314594	0.017597726	0	0.12913917	0	0.14787543	0.1038134	0.31874833	0.2519503	0.052311923	0.13541323	0	0.054097522	0	0.15410991	0	0.10844608	0	0	0	0.1373425	0.08436694	0.04378994	0.13010296	0.14160624	0.33190987	0
0.27425015	0.105666794	0.03457297	0.19772123	0.030891184	0	0.19614819	0.260091	0.026951857	0.03970747	0.26518726	0.30789483	0	0.021537952	0.111306444	0.16603687	0.094381236	0.0425646	0.000121066	0	0	0.007316372	0.001894452	0.121665746	0.043091625	0	0.024982326	0	0.20362687	0.11421212	0.16060074	0.3125364	0	0.16679202	0	0.06662147	0	0.13159266	0	0.046503354	0	0	0	0.13941677	0.08505878	0.035797127	0.05767306	0.10062329	0.23380692	0.10239492
0.28463432	0.10344121	0.07588462	0.18980774	0.20022699	0.039274115	0.041694947	0.10617515	0.13656321	0.07250447	0.20618653	0.2782417	0	0.10523357	0.095819935	0.10236384	0.15604797	0.09843793	0	0	0	0.1485865	0	0.069454625	0	0	0.13229352	0	0.17446902	0.1343988	0.3348783	0.30473575	0.06856647	0.17928137	0	0.082365274	0	0.10678695	0	0.03863755	0	0	0	0.1373983	0.09165741	0.022789214	0.17723417	0.21780735	0.3161801	0.014965947
0.2582456	0.15408741	0.0660926	0.17884609	0.07818914	0	0.0579397	0.22029689	0.11482789	0.11005917	0.23128001	0.29830092	0	0.066676386	0.07349531	0.12284734	0.025615357	0.061206624	0.026988659	0	0	0.061273713	0	0.059175856	0	0	0.041881472	0	0.23068255	0.099359766	0.23009995	0.29830888	0	0.1510878	0	0.06577859	0	0.123966984	0	0	0	0	0	0.11421639	0.12554958	0	0.14298138	0.13755655	0.24569848	0.03691385
0.29915097	0.15848604	0.06338733	0.16693693	0.06893027	0	0.13166396	0.2742464	0.09877724	0.05851701	0.2905918	0.28561383	0	0.086461104	0.13437812	0.1626342	0.09478288	0.043034844	0	0	0	0.085947	0.004295686	0.12019974	0.021603191	0	0.05106972	0	0.28536016	0.109334506	0.2077152	0.34456196	0.029107459	0.121967286	0	0.053943664	0	0.14093755	0	0	0	0	0	0.15635353	0.077446364	0.057896346	0.08925839	0.09984976	0.24490388	0.06759741
0.29859567	0.18814832	0.08214613	0.22596198	0.055340476	0	0.09898865	0.1992952	0.091180235	0.07239426	0.2268542	0.3541665	0	0.059571445	0.1176189	0.1454502	0.008638114	0.04892919	0.05436672	0	0	0.049818262	0	0.036906898	0	0	0.07620147	0	0.16585481	0.08921357	0.22736302	0.33248943	0.026568446	0.1715109	0	0.06311063	0	0.1445387	0	0.001848585	0	0	0	0.087191805	0.0882888	0.002772629	0.124750234	0.15721983	0.29532102	0
0.3032173	0.14811106	0.07506878	0.20178322	0.012213454	0	0.16223623	0.26667044	0.06366871	0.058626678	0.2523168	0.33165047	0	0.020596279	0.13397802	0.15547812	0.049339846	0.06278438	0.047348093	0	0	0.01619298	0	0.10035016	0	0	0.003503279	0	0.18761462	0.07431108	0.14707875	0.3217157	0.023990637	0.1284326	0	0.06745952	0	0.14316522	0	0.03210771	0	0	0	0.15169385	0.085535966	0.02873387	0.045571957	0.106236495	0.22628404	0.053063586
0.2331245	0.10489923	0.03809668	0.21661112	0.1771824	0	0.15856946	0.18174309	0.026008151	0.020640902	0.21463557	0.2411545	0	0.09242848	0.123399645	0.11329602	0.07925182	0.030277804	0	0	0	0.10128591	0	0.10932027	0.07696746	0	0.08336983	0	0.11732789	0.098093495	0.2443896	0.2737233	0.057013616	0.24273142	0	0.0853208	0	0.15945517	0	0.07706806	0	0	0	0.22620407	0.020841183	0.079987094	0.08884912	0.109523475	0.21288197	0.09103366
0.2349017	0.12953323	0.082899354	0.2434435	0.16516761	0.008900239	0.043797385	0.11326778	0.101794146	0.020104308	0.22951174	0.2956159	0	0.04999402	0.08309001	0.11566567	0.064069085	0.015082584	0	0	0	0.14483194	0	0.09141299	0	0	0.11888211	0	0.20136726	0.09753416	0.2607474	0.22168371	0.033885527	0.1680739	0	0.013244245	0	0.1407047	0	0.06468407	0	0	0	0.15454176	0.068946876	0.017529577	0.13898435	0.186799	0.2512536	0
0.27140933	0.102986075	0.08779774	0.2667631	0.24981795	0.078712665	0.1343066	0.12592405	0.057258118	0.047203258	0.1788869	0.26078194	0	0.099814475	0.081171535	0.111807115	0.12933981	0.13982765	0	0	0	0.14505535	0	0.093526185	0.014767056	0	0.15023473	0	0.16583413	0.0797207	0.29429832	0.20510358	0.06419636	0.15459366	0.016502202	0.056901693	0	0.19013706	0	0	0	0	0	0.096075684	0.09420524	0.039565485	0.14283523	0.160987	0.35562375	0
0.26501703	0.11711313	0.05478791	0.19029696	0.13983782	0	0.061579686	0.15725617	0.116018526	0.10748737	0.2712391	0.30318213	0	0.09259012	0.098702595	0.16293067	0.057297267	0.037596088	0.05614728	0	0	0.076739654	0	0.09040274	0	0	0.090543434	0	0.24505028	0.14394188	0.2830697	0.3894791	0	0.1725849	0	0.07986414	0	0.11387626	0	0	0	0	0	0.21837388	0.04332949	0.012579417	0.1282557	0.16795085	0.24677192	0.046674725
0.2654583	0.10870762	0.073935516	0.21200278	0.116673455	0	0.09176192	0.11645954	0.060164522	0.02076266	0.21523246	0.2519595	0	0.07278641	0.13414557	0.13434346	0.049381465	0.035918493	0.023204576	0	0	0.07460011	0	0.08011237	0.001244722	0	0.08800924	0	0.16457239	0.10633094	0.2498281	0.2964278	0.021527652	0.19799685	0	0.0858378	0	0.13781491	0	0.046663195	0	0	0	0.18380266	0.0657773	0.044405498	0.14759627	0.17340218	0.26771972	0.04536636
0.27072552	0.14519496	0.0392386	0.17899974	0.11640118	0	0.056079388	0.16548935	0.09063864	0.077645406	0.2601508	0.29848608	0	0.08802111	0.10786189	0.18335044	0.08908058	0	0.05901655	0	0	0.08486661	0	0.09792663	0	0	0.12576681	0	0.18968514	0.14265764	0.27190402	0.36216703	0	0.22466817	0	0.035855204	0	0.1247682	0	0.1066627	0	0	0	0.2111108	0.08030927	0.033696078	0.14774281	0.15450603	0.2521121	0.06848743
0.2953065	0.13696332	0.11199235	0.1918762	0.061546005	0	0.13760467	0.19738227	0.049716886	0.05632221	0.24054036	0.2945312	0	0.075489745	0.08861367	0.1348769	0.041612633	0.06994998	0	0	0	0.017151807	0	0.044777617	0	0	0.09183885	0	0.17928356	0.09793483	0.22313951	0.29306054	0.019808976	0.16885523	0	0.08305936	0	0.19606641	0	0	0	0	0	0.09886625	0.07365456	0	0.12604642	0.12313402	0.2885737	0.027376119
0.26913342	0.14611475	0.09213092	0.21199806	0.12801059	0.046619054	0.044863142	0.02528422	0.060252994	0.076317646	0.2428048	0.29055208	0	0.08777599	0.085619025	0.09529874	0.114568554	0.12284138	0	0	0	0.15635556	0	0.05409067	0	0	0.13642688	0	0.22330233	0.06334129	0.3361733	0.29698092	0.03668344	0.12667868	0	0.08816264	0	0.11883055	0	0.02529214	0	0	0	0.116413034	0.05009841	0	0.14484885	0.15264922	0.29743776	0
0.1876443	0.12402048	0.037884817	0.18004063	0.10067483	0	0.11693284	0.25626582	0.06606993	0.014969789	0.20108809	0.30664724	0	0.06305361	0.11033803	0.13301706	0.09314173	0.002019166	0	0	0	0.11969708	0	0.16913971	0.020439895	0	0.021846779	0	0.18134889	0.1282855	0.18527468	0.32530376	0.074980155	0.12702788	0	0.07283636	0	0.14287566	0	0.013785047	0	0	0	0.1906085	0.03244675	0.05652079	0.022114273	0.12033397	0.17197073	0.07266186
0.26509807	0.13552615	0.061414037	0.1864431	0.11453359	0	0.13037191	0.23704961	0.09185714	0.02456275	0.18413588	0.26121804	0	0.076624274	0.07621458	0.123713665	0.09279283	0.07147949	0	0	0	0.10201256	0	0.116911694	0.021564474	0	0.036791332	0	0.17167254	0.096596874	0.19202623	0.28131804	0.07446892	0.14792788	0	0.09419016	0	0.13369882	0	0.02035655	0	0	0	0.14289548	0.062709495	0.077241346	0.067438126	0.12552854	0.17060569	0.059537232
0.31090793	0.11792789	0.047672026	0.21861388	0.03187066	0	0.1613909	0.26479238	0.06535305	0.075127676	0.2697526	0.34646854	0	0.02586866	0.17059758	0.14001918	0.065924495	0.02847809	0.02230997	0	0	0.0340661	0	0.109423295	0.04124462	0	0.013961922	0	0.19471869	0.083010994	0.13075772	0.30804333	0.02789348	0.18311864	0	0.05607621	0	0.13527444	0	0.059781507	0	0	0	0.18470976	0.06450191	0.09783839	0.018711243	0.116464466	0.22288895	0.05035256
0.30536258	0.09241605	0.043852217	0.19696161	0.1179513	0.005608536	0.10843149	0.1650007	0.045280535	0.038472123	0.23468073	0.26266497	0	0.03887635	0.12127662	0.12731868	0.044019036	0	0	0	0	0.15017954	0	0.17158543	0.024521248	0	0.03597217	0	0.19850278	0.082951725	0.1708682	0.31494796	0.0220179	0.13153274	0	0.054556016	0	0.1495732	0	0	0	0	0	0.14556909	0.05043645	0.062415008	0.118315496	0.15502359	0.23065953	0
0.25900272	0.16342449	0.07209703	0.17955472	0.11208084	0	0.012367133	0.1257242	0.114524394	0.084791705	0.23409969	0.33990943	0	0.07892928	0.11486162	0.12442459	0.030188851	0.076362126	0.037700813	0	0	0.11193554	0	0.058581263	0	0	0.09359537	0	0.2054379	0.10932396	0.29350007	0.33578005	0.0312064	0.112228036	0	0.07295118	0	0.09461401	0	0.049373515	0	0	0	0.15465923	0.06914028	0.037834376	0.1446312	0.16582234	0.23976889	0.023984462
0.2864005	0.14769185	0.06999092	0.20002554	0.08925908	0	0.13194886	0.19502175	0.10459521	0.054517232	0.21981849	0.23600897	0	0.045301065	0.113429725	0.16521874	0.07023827	0	0.02188341	0	0	0.12107528	0	0.13124189	0.00733106	0	0.0527281	0	0.19904381	0.059051238	0.18181327	0.29979783	0.05902504	0.10408607	0	0.06777913	0	0.17300369	0	0	0	0	0	0.11466622	0.07449655	0.06599842	0.10847249	0.11817947	0.20086032	0.015522174
0.32063773	0.13247311	0.09307185	0.18299405	0.07587888	0	0.046085194	0.11369801	0.0612011	0.019627465	0.22967602	0.27239257	0	0.059570022	0.12688024	0.10056815	0.102490716	0	0	0	0	0.103201345	0	0.10422355	0	0	0.09528078	0	0.17664939	0.0988462	0.31302363	0.29287758	0.034766007	0.22571254	0	0.05206104	0	0.11197106	0	0.15781109	0	0	0	0.16971669	0.1365397	0	0.17368829	0.1449975	0.31672418	0.056522615
0.23077273	0.13789135	0.07449528	0.1615687	0.06035369	0	0.18526547	0.26383707	0.05136502	0.019575369	0.22270149	0.23974301	0	0.064310156	0.111080855	0.12563038	0.07713291	0	0	0	0	0.084517695	0	0.136645	0.03480415	0	0.0662724	0	0.19959477	0.08058293	0.1873516	0.29512754	0.024814967	0.10839942	0	0.059618846	0	0.17168982	0	0.016071448	0	0	0	0.16487151	0.054170046	0.0126567	0.09278805	0.09129843	0.2124649	0.0757852
0.24092841	0.19773984	0.115415886	0.16137905	0.12910318	0.06132547	0.000986498	0.06437605	0.22255027	0.053448267	0.14996137	0.24923855	0	0.1128433	0.06624887	0.09098023	0.11839122	0.090928026	0.007293137	0	0	0.20804514	0	0.092850134	0	0	0.13760953	0	0.21004999	0.06097117	0.3500533	0.26244727	0.12043473	0.062833354	0	0.104467906	0	0.12791586	0	0.04251353	0	0	0	0.07753838	0.112406604	0	0.15014273	0.23121642	0.26371086	0
0.27176806	0.11704887	0.020544043	0.18886434	0.09699993	0	0.105582684	0.24258041	0.109312356	0.12396943	0.28900814	0.2839972	0	0.02575939	0.11821939	0.16434106	0.046359994	0	0.05817833	0	0	0.07510339	0	0.10555287	0.022939758	0	0.021604866	0	0.18961364	0.14422128	0.1632384	0.32742962	0	0.19265307	0	0.058846734	0	0.10758901	0	0.035972275	0	0	0	0.1764468	0.05486484	0.09479788	0.13655719	0.08757477	0.17955424	0.09467397
0.301135	0.12466272	0.026801046	0.22794229	0.046253666	0	0.16220433	0.26187304	0.035755657	0.04281974	0.24527445	0.32118702	0	0.031241763	0.14458819	0.14653948	0.057811968	0.029331155	0	0	0	0.050565198	0	0.12512404	0.04138826	0	0	0	0.20327845	0.06231502	0.12246714	0.31023303	0.0284118	0.15313508	0	0.061264247	0	0.14230002	0	0.025536735	0	0	0	0.16308603	0.07236266	0.089845195	0.023921393	0.11135267	0.1951943	0.027548261
0.27884308	0.08016979	0.07435433	0.18703456	0.08475485	0	0.123553336	0.15200824	0.01929973	0.07116442	0.25784355	0.24673903	0	0.06406395	0.08888387	0.15083608	0.048063777	0.032282963	0	0	0	0.06273893	0	0.08808595	0	0	0.04920277	0	0.19095576	0.10262093	0.17908011	0.32201627	0	0.17996483	0	0.069620155	0	0.15729058	0	0	0	0	0	0.13161048	0.06455413	0	0.14827472	0.08299665	0.23612666	0.0499236
0.14888112	0.06772191	0.02610559	0.1140683	0.12433611	0	0.057605777	0.21750516	0.10700026	0.11069416	0.2595206	0.32234305	0	0.006661705	0.08035264	0.07017183	0.12860799	0.076067254	0.027664542	0	0	0.041657455	0.001009451	0.15216707	0.043101072	0	0	0	0.21005577	0.13076423	0.07980682	0.34048223	0.007125784	0.1624508	0	0.003312577	0	0.04980541	0	0.08486506	0	0	0	0.21838541	0.031707752	0.08354108	0	0.13515478	0.0445732	0.104790695
0.21742135	0.11143011	0.07955199	0.15861663	0.102726206	0	0.104208276	0.16343263	0.07432521	0.005752511	0.17549682	0.25719386	0	0.06425713	0.13411425	0.09243604	0.090453915	0.03248378	0	0	0	0.107336916	0	0.12968013	0.028362153	0	0.013748422	0	0.18505964	0.10151384	0.16171683	0.30558136	0.01085728	0.1699613	0	0.034417834	0	0.11113591	0	0.038889233	0	0	0	0.15917826	0.086443655	0.083946005	0.05498506	0.1534921	0.17692927	0.041996676
0.17541492	0.103689395	0	0.14207119	0.06502503	0	0.0905731	0.28440228	0.08706371	0.051212136	0.24126904	0.2955833	0	0.014640143	0.057685666	0.07170834	0.071568005	0.028661817	0	0	0	0.058887362	0	0.13566385	0.016228141	0	0	0	0.21851432	0.1153072	0.11302354	0.2950417	0.039622545	0.118649065	0	0.04826972	0	0.109009966	0	0.003155999	0	0	0	0.1390316	0.003338456	0.037008226	0	0.14476755	0.11854187	0.053426385
0.24068898	0.09291193	0.045385603	0.21780348	0.06872907	0	0.06506884	0.19211194	0.09697243	0.09418199	0.26070994	0.33337572	0	0.002395409	0.047747187	0.1350274	0.002651539	0.09814903	0.013610522	0	0	0.05952155	0	0.06794397	0	0	0	0	0.2018688	0.07857527	0.14801662	0.32156885	0.012406271	0.11675523	0	0.040088672	0	0.08096125	0	0	0	0	0	0.094880775	0.07018146	0.016972505	0.11769997	0.08651428	0.18326586	0
0.23313078	0.07075417	0.07534674	0.12761752	0.14476655	0	0.102172256	0.1420744	0.024027288	0.02733175	0.23331425	0.24967216	0	0	0.058259457	0.09341095	0.07121742	0	0	0	0	0.11605556	0	0.18423167	0.028527448	0	0	0	0.17079026	0.10180798	0.15860188	0.33901605	0	0.15303993	0	0	0	0.09531402	0	0.08208602	0	0	0	0.18700075	0.089566596	0.061895225	0.06298255	0.08620866	0.14736867	0.06435821
0.25277266	0.12049498	0.13043697	0.26298752	0.16928181	0.063414946	0.123097256	0.11691297	0.038357418	0.003126095	0.21868211	0.26215264	0	0.09333138	0.072169274	0.054930046	0.12445214	0.15182956	0	0	0	0.14801666	0	0.11527789	0	0	0.1020711	0	0.2014842	0.030139178	0.3303313	0.20470467	0.07602897	0.14477246	0.010879864	0.09716594	0	0.20193455	0	0.028274544	0	0	0	0.13929817	0.053212676	0	0.120437436	0.14988302	0.3144879	0.01456909
0.2645949	0.13144307	0.05294387	0.22875515	0.12838943	0	0.049537763	0.14581546	0.08505727	0.08386111	0.24306946	0.32316852	0	0.07304679	0.062153287	0.13342804	0.043763354	0.009634919	0.020091742	0	0	0.083559714	0	0.08658914	0	0	0.11168545	0	0.21784025	0.14519033	0.28558722	0.296652	0	0.17625597	0	0.046715084	0	0.13221553	0	0.008938077	0	0	0	0.16769019	0.054717526	0.020790435	0.11057752	0.18875618	0.26543894	0
0.2572917	0.10457014	0.096397154	0.25159028	0.21535774	0.016189028	0.14189796	0.18241215	0.021155708	0.002595047	0.21321583	0.2875383	0	0.08683124	0.09176806	0.09047707	0.08756354	0.10218961	0	0	0	0.12621674	0	0.11282396	0.06282383	0	0.10594333	0	0.14593089	0.08767073	0.3003352	0.176654	0.05960526	0.20751151	0	0.054801866	0	0.17626633	0	0.080808334	0	0	0	0.17264745	0.051306993	0.05297575	0.109023206	0.15635991	0.30044934	0.013700702
0.2310769	0.05614309	0.057513773	0.23435855	0.18124911	0	0.06757596	0.109267235	0.08406537	0.03540556	0.25213006	0.26595572	0	0.028966073	0.1341228	0.13418856	0.075428575	0.011800191	0	0	0	0.17144756	0	0.16439696	0.039485782	0	0.041130766	0	0.19017157	0.13524257	0.24075413	0.28928447	0.053144656	0.14167482	0	0.082176745	0	0.09267109	0	0.027236111	0	0	0	0.17073101	0.05218475	0.09432225	0.14001602	0.12669295	0.21237224	0.044368573
0.25161362	0.18347314	0.08713152	0.10944155	0.12652889	0	0.031255715	0.112767234	0.17759606	0.052341912	0.20770632	0.24863051	0	0.10137998	0.070388936	0.12855968	0.12020565	0.060464412	0.007702387	0	0	0.17860095	0	0.10525614	0	0	0.09867857	0	0.20718625	0.095058076	0.28149316	0.25115466	0.08380927	0.09481198	0	0.081546776	0	0.13854888	0	0.07452092	0	0	0	0.13013735	0.10339909	0.005777819	0.114297695	0.1861326	0.18808576	0.004995895
0.26800448	0.1532886	0.089834385	0.20120116	0.15675226	0.045206744	0.015951414	0.04852738	0.15089555	0.043031063	0.19687124	0.24743782	0	0.109883785	0.08257525	0.13859585	0.07824984	0.10773295	0.016133063	0	0	0.15534744	0	0.066397674	0	0	0.14011082	0	0.1983025	0.0858873	0.30563772	0.29190898	0.0529502	0.1381202	0.006816679	0.09069887	0	0.13738044	0	0.006404905	0	0	0	0.111654945	0.097819276	0.014471027	0.16951817	0.19748208	0.26601532	0
0.2703414	0.10509064	0.056437198	0.20651366	0.09309558	0	0.095491946	0.18497097	0.11048599	0.09454714	0.25975347	0.30240175	0	0.057490867	0.076827176	0.15784985	0.017520092	0.06904906	0.009404025	0	0	0.061221085	0	0.06065247	0	0	0.065260746	0	0.18856716	0.11983367	0.22883543	0.3451723	0.00306068	0.1630467	0	0.09155002	0	0.112570584	0	0	0	0	0	0.0838405	0.08016373	0	0.17504963	0.13504317	0.27091926	0.046974592
0.2244378	0.07631538	0.03712063	0.21226346	0.06995326	0	0.13885093	0.1994862	0.07876774	0.06767418	0.23288879	0.23621328	0	0.06286559	0.057012267	0.12011323	0.11779439	0.05655683	0	0	0	0.08997503	0	0.11480272	0	0	0.029565157	0	0.1767073	0.07444895	0.15039931	0.27424896	0.02888171	0.122436225	0	0.057154674	0	0.08426597	0	0.031386763	0	0	0	0.14887689	0.012303112	0.06591099	0.040874444	0.115545906	0.15921351	0.086920336
0.1887059	0.20636454	0.047138263	0.13197696	0.08310191	0	0.13168895	0.24826878	0.1305081	0.042148303	0.22909628	0.3103685	0	0.044339936	0.12096661	0.0915914	0.10875719	0.043947015	0.020649191	0	0	0.09183572	0	0.112518325	0.02894027	0	0.00056483	0	0.227092	0.10015378	0.16871293	0.30743116	0.074472435	0.11890352	0	0.063309215	0	0.14830278	0	0.049598053	0	0	0	0.20327179	0.014131345	0.031907313	0	0.10351536	0.10475547	0.0670558
0.27954304	0.10113027	0.033024695	0.20099534	0.017602455	0	0.15221603	0.2712674	0.06339045	0.06958727	0.2708426	0.30181456	0	0.015700381	0.12098165	0.1291959	0.029145181	0	0	0	0	0.06397112	0	0.15245727	0	0	0	0	0.22280023	0.096330605	0.12309723	0.34472018	0	0.10552651	0	0.060003083	0	0.13844684	0	0.010513604	0	0	0	0.15147191	0.052091368	0.043542273	0.08672463	0.11964273	0.21404195	0.042719845
0.2504553	0.14308202	0.018754946	0.1816898	0.005990343	0	0.11641793	0.26595065	0.072393626	0.06854904	0.2797523	0.3332359	0	0	0.056618407	0.15844387	0.05810517	0.027528904	0.027007662	0	0	0.04789531	0	0.121004865	0	0	0	0	0.20590279	0.116190955	0.13919176	0.29213598	0	0.1401742	0	0.023642242	0	0.10388692	0	0.052302964	0	0	0	0.13861549	0.053109683	0.041096814	0.009317502	0.15361397	0.19543909	0.09105091
0.24811184	0.15276322	0.055390038	0.21593273	0.05330696	0	0.0665977	0.20510924	0.06572877	0.058957163	0.23000884	0.32416183	0	0.050134562	0.06701248	0.120500885	0	0.098324716	0.010320404	0	0	0.050629407	0	0.04105418	0	0	0.03929449	0	0.16917041	0.06694256	0.22772506	0.26542673	0.027311197	0.16335846	0.01421936	0.07657099	0	0.13552761	0	0	0	0	0	0.07509113	0.05063825	0	0.13194862	0.1176056	0.2759007	0
0.28905314	0.08169809	0.09412063	0.2219828	0.18021192	0	0.062883854	0.11101078	0.09073222	0.032093424	0.18696038	0.2240806	0	0.09476354	0.10704073	0.12590659	0.061786152	0.03472379	0	0	0	0.09181076	0	0.071665965	0	0	0.123958915	0	0.14377037	0.117639504	0.28886947	0.3029344	0.03225838	0.2175288	0.014538116	0.07021429	0	0.12823555	0	0.03424054	0	0	0	0.1848274	0.0955974	0.035089716	0.1918205	0.18039571	0.30248308	0.028618008
0.21212134	0.041436717	0.026892744	0.1893827	0.07700928	0	0.106310904	0.20916668	0.0331515	0.08687178	0.3038013	0.2941398	0	0.034504168	0.03926041	0.18293431	0.015576769	0	0.000368649	0	0	0.049045544	0	0.09137526	0	0	0	0	0.20100942	0.10537583	0.12649558	0.33320454	0	0.17387553	0	0.032036077	0	0.0924399	0	0	0	0	0	0.14423594	0.035325255	0	0.09286486	0.11297004	0.175901	0.046353903
0.22365513	0.15347916	0.07127388	0.14870006	0.10875505	0	0.07955851	0.11001857	0.050736062	0.08166004	0.25700894	0.30637684	0	0.07641389	0.088403925	0.12619978	0.036838554	0.033469953	0.07413244	0	0	0.12036754	0	0.059042353	0	0	0.06071461	0	0.16983476	0.0756682	0.24748904	0.3550996	0.001727264	0.11963302	0	0.05301886	0	0.1177604	0	0.057848543	0	0	0	0.13085859	0.10612605	0	0.17341417	0.12358852	0.21097107	0.056233816
0.16142958	0.05648662	0	0.11442353	0.08851511	0	0.07385692	0.22670761	0.088992946	0.07186974	0.24733397	0.32349262	0	0.013641181	0.10350716	0.08116654	0.039934307	0.054508373	0.003092195	0	0	0.06941972	0	0.16703376	0.013796048	0	0	0	0.19840729	0.13779822	0.063747264	0.3711984	0.007330675	0.1374221	0	0.041522272	0	0.041290995	0	0.03005208	0	0	0	0.18978816	0	0.10190049	0	0.1439511	0.06706048	0.093264446
0.2832206	0.13238871	0.13235351	0.27228045	0.16586883	0.04485463	0.15488811	0.088940375	0.00569734	0.008599621	0.22586364	0.24372756	0	0.09211945	0.06530912	0.09410127	0.15117928	0.1394619	0	0.005931374	0	0.15998718	0	0.10870391	0	0	0.13359177	0	0.18692762	0.001709668	0.32321805	0.17492595	0.069298044	0.14895259	0	0.06767628	0	0.19111788	0	0.071276575	0	0	0	0.11782105	0.10284787	0	0.098299526	0.09577231	0.30759788	0.043486822
0.18928875	0.18609944	0.12625997	0.19313446	0.17196314	0.094449736	0.06395087	0.09603679	0.13129258	0.026343374	0.09995948	0.22689532	0	0.13860723	0.06655117	0.08606588	0.1405471	0.15746483	0.03389863	0	0	0.17229877	0	0.057978097	0	0	0.15318215	0	0.15030745	0.04205342	0.33260003	0.1283857	0.12985851	0.09184318	0	0.081153885	0	0.18130207	0	0.00591413	0.012196782	0	0	0.07121492	0.0707409	0	0.08391155	0.19773343	0.30719826	0
0.27627355	0.08171455	0.010533621	0.19051036	0.061004333	0	0.15047255	0.30198184	0.09109617	0.06848168	0.22775692	0.28666976	0	0.020301683	0.041043907	0.10090923	0.054702394	0.047371786	0	0	0	0.019446544	0	0.15138264	0.0216998	0	0	0	0.17398316	0.09423087	0.10976408	0.2695665	0.05744406	0.12656465	0	0.09178594	0	0.09755229	0	0.012919346	0	0	0	0.14253566	0.04893752	0.07508019	0.007940942	0.15263714	0.13515441	0.0371175
0.38038424	0.12650095	0.083482936	0.24223752	0.21040373	0.001323464	0.11633974	0.14738366	0.085051164	0.1216288	0.27224794	0.19785675	0	0.14498523	0.08925532	0.16761115	0.20663136	0.15870251	0.04196098	0	0	0.10556553	0	0.10022698	0.007992396	0	0.062158205	0	0.21332157	0.072649196	0.31468454	0.35145116	0.06636649	0.21082756	0	0.10426354	0	0.14151512	0	0.03604386	0	0	0	0.2882944	0.11348387	0.068954796	0.14452732	0.11378044	0.19779447	0.12575033
0.2962408	0.07939385	0.07190588	0.17726772	0.1481677	0	0.071696386	0.15534048	0.09372622	0.10127351	0.2951167	0.26795116	0	0.10668967	0.11493173	0.16696456	0.099936955	0.010961742	0	0	0	0.071581885	0	0.12536488	0	0	0.09584096	0	0.230833	0.1535419	0.28678045	0.34720778	0	0.18644732	0	0.08479356	0	0.09697917	0	0.017854132	0	0	0	0.21064462	0.05983039	0.022795897	0.1357308	0.120119736	0.26946175	0.07631598
0.25271884	0.1412421	0.12746078	0.22290105	0.21515137	0.0801205	0.037177067	0.018274909	0.12481609	0.022553561	0.15289372	0.28229618	0	0.11066245	0.10469855	0.093579315	0.13309604	0.14251615	0	0	0	0.21533109	0	0.051670264	0	0	0.16420309	0	0.16100757	0.031483922	0.3499163	0.2197629	0.1485549	0.088500924	0	0.09497048	0	0.12532775	0	0.038217396	0	0	0	0.074909076	0.12389989	0.048996225	0.1471071	0.19868986	0.31884187	0
0.22799075	0.10344341	0.06489234	0.1920777	0.11282283	0	0.0552691	0.15735826	0.0805618	0.06748293	0.24244677	0.3191049	0	0.07259286	0.07666129	0.14966348	0.027014233	0.007403428	0.00365902	0	0	0.07158798	0	0.06727697	0	0	0.09189187	0	0.19029173	0.1330665	0.24538219	0.3536662	0	0.17670798	0	0.052975073	0	0.1247028	0	0.014349416	0	0	0	0.17448772	0.029251998	0	0.14585954	0.18603341	0.22162987	0.032369543
0.29293808	0.11459588	0.055293147	0.2052777	0.05429969	0	0.13339882	0.17976454	0.08052166	0.10161328	0.28809273	0.2989349	0	0.020388804	0.13435242	0.15789965	0.07297876	0	0.04857581	0	0	0.065627545	0	0.11290707	0	0	0.028844945	0	0.1859437	0.069450244	0.17088257	0.32395616	0.019384682	0.1272852	0	0.032131393	0	0.0977613	0	0.09034383	0	0	0	0.14561051	0.08542667	0.08705197	0.096403025	0.09573111	0.2042951	0.021134395
0.29951426	0.08365148	0.060718626	0.1747035	0.17461878	0	0.026282758	0.18763956	0.122632645	0.11021983	0.21028204	0.28227034	0	0.09460947	0.086522676	0.1311085	0.09423035	0	0	0	0	0.10941847	0	0.101584956	0	0	0.114249684	0	0.16404149	0.16915774	0.32030135	0.34308496	0.0543729	0.23381749	0	0.07867744	0	0.10251762	0	0.024237953	0	0	0	0.1409078	0.13833535	0.019110924	0.21023303	0.20143336	0.33879244	0.0639089
0.25388297	0.12856379	0.07494256	0.30920932	0.22483012	0.07691935	0.10723813	0.15969834	0.07237832	0.033590604	0.116869986	0.29354304	0	0.10231761	0.08089675	0.08583783	0.11685785	0.16149901	0	0	0	0.17271721	0	0.08309078	5.09E-05	0	0.16784719	0	0.09550059	0.055506133	0.3588374	0.13679111	0.14878668	0.10765834	0.02946448	0.12524235	0	0.16422701	0	0.038776558	0	0	0	0.073239096	0.13928996	0.09198684	0.13741997	0.1553052	0.3863687	0
0.2504581	0.17268531	0.040249713	0.23102547	0.11349654	0	0.07463941	0.1033608	0.07821337	0.055838395	0.25494623	0.3128352	0	0.026914988	0.09887986	0.13306396	0.05263839	0.040776435	0.060214434	0	0	0.14921848	0	0.11906789	0	0	0.048394725	0	0.19661435	0.05259379	0.24700755	0.3134905	0.014790278	0.118634924	0	0.0635527	0	0.10307419	0	0.09050545	0	0	0	0.18036513	0.030260308	0.052566864	0.098357774	0.14818338	0.19228293	0.024784882
0.22790205	0.21506332	0.14982694	0.2153269	0.19870444	0.109341145	0.09369874	0.14076678	0.14921325	0.049034197	0.09624331	0.21066174	0	0.1603185	0.0776716	0.081447944	0.14577839	0.19314823	0.03528238	0	0	0.16899978	0	0.070155084	0	0	0.16960141	0	0.13439393	0.028397411	0.35869133	0.15077646	0.13817194	0.09578602	0	0.11292128	0	0.2201209	0	0.019187681	0	0	0	0.08129417	0.094164655	0.013828792	0.119219504	0.15732057	0.33926064	0
0.17778197	0.09096183	0.02005832	0.16933976	0.08201641	0	0.13916938	0.25037503	0.06288572	0.058197245	0.21708341	0.2749064	0	0.057719603	0.068203606	0.13951042	0.05390416	0	0.009965577	0	0	0.05544891	0.007095795	0.13214554	0.001365632	0	0	0	0.13550626	0.11794668	0.1474795	0.30737668	0.014116529	0.1715918	0	0.0606974	0	0.08080931	0	0.028082494	0	0	0	0.18027006	0	0.055026893	0.016543401	0.12185417	0.1397062	0.13814509
0.26979825	0.09462822	0.06442216	0.20690471	0.121016786	0	0.09677702	0.17992344	0.095423095	0.11032839	0.2529653	0.3388686	0	0.07729324	0.09008039	0.15493134	0.043441504	0.0161561	0.051098358	0	0	0.06098617	0	0.08589001	0	0	0.0923166	0	0.1856843	0.13907805	0.27569506	0.38667655	0	0.15414146	0	0.078018285	0	0.12645264	0	0	0	0	0	0.176846	0.05594787	0.010385627	0.1283651	0.17895114	0.27143845	0.045092896
0.18683094	0.13198501	0.020859007	0.15689701	0.101515695	0	0.12542714	0.2381602	0.049860165	0.021331474	0.22406188	0.3056601	0	0.052683778	0.10794775	0.10693642	0.10490776	0.018247474	0	0	0	0.12239508	0	0.15640613	0.043394424	0	0	0	0.21440056	0.13803685	0.15664972	0.3356807	0.041314162	0.14130925	0	0.04973075	0	0.12672234	0	0.021569304	0	0	0	0.19351092	0.001099625	0.07400308	0	0.1335713	0.14480406	0.059716143
0.22911695	0.20156714	0.078997165	0.22898418	0.1418038	0.08201618	0.060628872	0.11985421	0.1627609	0.035104007	0.16935349	0.28235304	0	0.09258865	0.10633859	0.098181926	0.13672352	0.13380621	0.017019957	0	0	0.1768468	0	0.051265582	0	0	0.16957657	0	0.19021139	0.07897178	0.30691737	0.19059505	0.08662368	0.10718286	0.023243703	0.06214293	0	0.18254724	0	0.039677605	0	0	0	0.07031377	0.06740459	0.017375056	0.120713346	0.1945605	0.3203913	0
0.35764003	0.11241439	0.15786286	0.2501378	0.21729201	0.030949306	0.098081276	0.113923505	0.049346175	0.054847963	0.26066497	0.19884267	0	0.13261044	0.05244621	0.10468913	0.21471801	0.19574912	0	0	0	0.1922389	0	0.13094717	0	0	0.094336756	0	0.2078898	0.025709182	0.33106077	0.28048116	0.08518863	0.18072098	0	0.0826446	0	0.16111746	0	0.028504144	0	0	0	0.293347	0.09381589	0.05873449	0.050070457	0.11106306	0.26045457	0.1743113
0.28783828	0.12895063	0.0779409	0.10298698	0.061148204	0	0.049028747	0.15844387	0.100320436	0.04560386	0.26729178	0.2645264	0	0.0983632	0.08784428	0.17432097	0.030248083	0	0.000164432	0	0	0.07015584	0	0.102851525	0	0	0.08548953	0	0.24164793	0.17829442	0.25450388	0.33518922	0	0.16984166	0	0.06291552	0	0.14186604	0	0.031376287	0	0	0	0.1805192	0.061853305	0	0.16462585	0.1551183	0.24680592	0.09890816
0.3036049	0.19038524	0.018321356	0.18055731	0.050644673	0	0.08868091	0.17579189	0.11334439	0.11778616	0.27344722	0.31670377	0	0.023995576	0.11973342	0.14171147	0.029186137	0.003383375	0.11881097	0	0	0.07183287	0	0.056214787	0	0	0.036184236	0	0.18094632	0.102559835	0.24042377	0.3727544	0	0.1841667	0	0.08761311	0	0.08093459	0	0.08650947	0	0	0	0.14937061	0.098272614	0.04748709	0.1752747	0.13704263	0.2291332	0.071472496
0.23636934	0.12731634	0.07905164	0.15975925	0.22017226	0.034712896	0.102317885	0.099525794	0.075350866	0.049891677	0.20787439	0.24548523	0	0.114801966	0.04435628	0.12932618	0.17677516	0.09262122	0.008362836	0	0	0.16181326	0	0.069621414	0.017849637	0	0.1099151	0	0.18175966	0.05026476	0.2824406	0.15423346	0.0858476	0.1783936	0	0	0	0.1361551	0	0.084794715	0.015756015	0	0	0.15236565	0.05512503	0.02046987	0.073440775	0.16968106	0.16979699	0
0.18390319	0.09170347	0	0.12161259	0.053679407	0	0.08222726	0.2775412	0.044540178	0.056726776	0.26085028	0.33826277	0	0	0.087953635	0.104494415	0.032904364	0	0	0	0	0.031864606	0.011637351	0.15675604	0.032712936	0	0	0	0.22367519	0.1400266	0.11308683	0.3273421	0	0.13840406	0	0	0	0.09181574	0	0.05072915	0	0	0	0.1695695	0.012913089	0	0.035322838	0.08831123	0.16897328	0.03073987
0.2822894	0.13968039	0.06466902	0.16390243	0.086663865	0	0.15004358	0.17246217	0.08205378	0.016487978	0.22816297	0.20216341	0	0.045901127	0.10252254	0.14258814	0.065598935	0.0545344	0	0	0	0.1278885	0	0.14535241	0.023115465	0	0	0	0.2339944	0.06147072	0.13761792	0.29214472	0.015952382	0.10399011	0	0.07380673	0	0.14024423	0	0	0	0	0	0.12585716	0.047679864	0.066639625	0.089392684	0.09255583	0.15587598	0.037695974
0.16359018	0.13812774	0.03497018	0.0748834	0.050420232	0	0.061492126	0.2081998	0.090332866	0.046373393	0.18147631	0.2752343	0	0.065902166	0.06356683	0.07900516	0.085331365	0.018516194	0	0	0	0.07577898	0	0.1359246	0.010313273	0	0	0	0.20972961	0.07952504	0.1822716	0.25758898	0.048907377	0.12288979	0	0.053333014	0	0.08335942	0	0.041820653	0	0	0	0.16906321	0.05218567	0	0	0.1314163	0.14343622	0.08898238
0.24878883	0.15801063	0.041576702	0.15168186	0.10526496	0	0.064924195	0.12793714	0.03435661	0.05841817	0.23747717	0.2973046	0	0.08957966	0.1030086	0.14661431	0.08604333	0	0.055543672	0	0	0.081543535	0	0.09569931	0	0	0.1088967	0	0.18991807	0.1387237	0.2918236	0.33088598	0	0.200514	0	0.05557373	0	0.12524115	0	0.09585128	0	0	0	0.16528094	0.10679173	0.031604998	0.13433746	0.15397556	0.2732051	0.082411416
0.2243447	0.14297692	0.06424398	0.13360311	0.08488952	0	0.06626907	0.16844475	0.08899574	0.09030101	0.28471214	0.32369533	0	0.09932276	0.067841895	0.14682838	0.065336876	0.016644984	0.06705364	0	0	0.080100454	0	0.0826215	0	0	0.06560886	0	0.21995613	0.13182068	0.2338031	0.36433804	0	0.19384612	0	0.041072715	0	0.12517212	0	0.04339643	0	0	0	0.17120166	0.08987541	0	0.12362724	0.15669204	0.20516111	0.10395709
0.32658198	0.10244142	0.0725133	0.19402204	0.05188898	0	0.13893586	0.3132212	0.12773618	0.07003211	0.20749561	0.2979103	0	0.039812926	0.082090214	0.121235795	0.02205908	0.064439185	0	0	0	0	0	0.09238729	0	0	0.010784566	0	0.14681983	0.11713483	0.132644	0.29142064	0.04842117	0.17466295	0	0.09319577	0	0.14763913	0	0	0	0	0	0.13362636	0.097326316	0.027354015	0.0859359	0.14689985	0.22072816	0.027410809
0.24314368	0.07659071	0.032559663	0.17668857	0.10531202	0	0.1532555	0.28878036	0.057867423	0.038039744	0.21174924	0.29886478	0	0.042171963	0.116273746	0.105979726	0.053082637	0.021266095	0	0	0	0.06471023	0	0.19600235	0.060563445	0	0	0	0.19297817	0.12835334	0.12912762	0.33659273	0.028165549	0.15237597	0	0.0800337	0	0.12958162	0	0	0	0	0	0.19515207	0.001458828	0.09562446	0.025802255	0.14072457	0.16419716	0.056939192
0.3190722	0.119391456	0.08210481	0.18863761	0.04259955	0	0.1218348	0.2058217	0.086170256	0.08848173	0.26304007	0.27910426	0	0.0411025	0.10516778	0.14215684	0.056870878	0.03579256	0	0	0	0.055852264	0	0.08271539	0	0	0.045075007	0	0.21184978	0.10437395	0.17399572	0.32802534	0.004741166	0.14734298	0	0.052720357	0	0.1349431	0	0.001965498	0	0	0	0.14504182	0.07298897	0.013312979	0.11574424	0.11826983	0.24856403	0.049977526
0.2537288	0.11935406	0.026374524	0.20136888	0.061913177	0	0.17201316	0.25789407	0.03849628	0.09275456	0.27900624	0.3165278	0	0.00128691	0.14104974	0.16470751	0.08171001	0.008988085	0.08220119	0	0	0.007249036	0	0.07546337	0.028470593	0	0.011700532	0	0.15536389	0.098652996	0.124682985	0.3287769	0	0.17409717	0	0.017660603	0	0.08836701	0	0.09870982	0	0	0	0.18199116	0.08472613	0.059261173	0.04963236	0.061263748	0.17173293	0.08410358
0.16542748	0.10579114	0	0.12501478	0.118253574	0	0.046106	0.20741665	0.12960516	0.11059118	0.24554288	0.30392063	0	0.026120057	0.061705552	0.055424202	0.09715127	0.070915155	0	0	0	0.033598155	0	0.12464692	0.035211533	0	3.60E-07	0	0.199388	0.09921506	0.19080375	0.2629013	0.04548076	0.16300832	0	0.100414224	0	0.07309356	0	0.016444422	0	0	0	0.1396801	0.041185886	0.01692319	0.020604007	0.12514515	0.11945449	0.024858125
0.21094209	0.096255876	0.025092848	0.17451504	0.041552566	0	0.11115946	0.21029827	0.04971229	0.060145672	0.2810649	0.245763	0	0.03163485	0.07803035	0.08743062	0.10491981	0.01390743	0	0	0	0.074746445	0	0.11764206	0.010404319	0	0	0	0.21614069	0.08239049	0.09341204	0.33640975	0	0.12737244	0	0.04289007	0	0.1233173	0	0.036581997	0	0	0	0.18357602	0	0.042857148	0	0.10856809	0.10020884	0.096356295
0.276767	0.1797177	0.06839256	0.15663257	0.12931716	0.042303573	0.02527794	0.087552294	0.1591543	0.066701606	0.17849019	0.23795488	0	0.12814844	0.09250601	0.13376102	0.1215804	0.07343151	0	0	0	0.1574036	0	0.096174926	0	0	0.108734526	0	0.22357205	0.068945885	0.35968307	0.28818917	0.111413345	0.12083417	0	0.113746785	0	0.14032821	0	0.040414765	0	0	0	0.10519247	0.13142632	0	0.15699351	0.23304383	0.2847204	0.01877828
0.24056679	0.078924425	0.06621395	0.20561907	0.05506043	0	0.16009703	0.27467465	0.05767282	0.06090624	0.24179903	0.26987398	0	0.03878115	0.056799307	0.1328992	0.07534336	0.053663738	0	0	0	0	0	0.072001584	0.000389107	0	0.05551447	0	0.14487484	0.10429945	0.16878569	0.25206462	0.010975372	0.18849872	0	0.07663877	0	0.11177262	0	0.037541308	0	0	0	0.14741114	0.052930877	0.008757103	0.07139106	0.08364697	0.2084478	0.07887081
0.26402125	0.15599765	0.109305836	0.22113888	0.16165964	0.04174944	0.047177095	0.060441956	0.08628178	0.03470569	0.19425753	0.29079437	0	0.11131687	0.09573376	0.13305563	0.112096615	0.09224504	0.017073054	0	0	0.13132569	0	0.044681672	0	0	0.14828941	0	0.17730403	0.066665344	0.31288365	0.24205633	0.06511309	0.14515346	0	0.06496294	0	0.13212927	0	0.04850415	0	0	0	0.13093723	0.0971798	0.035036877	0.11445361	0.17923465	0.29051802	0
0.25026232	0.092662044	0.07856778	0.28322262	0.16473442	0.00560519	0.14288597	0.22045591	0	0.008955509	0.23423666	0.2793633	0	0.07677425	0.04632266	0.0739696	0.0735074	0.102491215	0	0.041451775	0	0.119036496	0	0.12885788	0.021318479	0	0.071188815	0	0.1579222	0.048685983	0.29979742	0.15621237	0.07947329	0.15057486	0	0.08374951	0	0.18086033	0	0.052270304	0	0	0	0.16109596	0.04830236	0.028462276	0.097210534	0.13454275	0.29607028	0.035665154
0.20411342	0.10039049	0.05229378	0.14380102	0.11168264	0	0.09249039	0.2221429	0.153285	0.0793397	0.20405793	0.26240802	0	0.06713095	0.076263666	0.0995481	0.061073147	0.07272776	0	0	0	0.07651529	0	0.12668341	0	0	0	0	0.17199394	0.10634344	0.14932108	0.27972847	0.10190804	0.12508824	0	0.115793236	0	0.08322377	0	0	0	0	0	0.16029531	0.013399215	0.081138745	0.01301799	0.12639338	0.09071275	0.08943705
0.28668484	0.16183026	0.08170784	0.15374888	0.08526243	0	0.09417763	0.21975926	0.12145342	0.08221798	0.25067183	0.26003084	0	0.1001601	0.08309196	0.17768916	0.05845703	0.003408001	0.048660513	0	0	0.056410767	0	0.07420717	0	0	0.11092159	0	0.19232026	0.124757275	0.21792924	0.30763462	0	0.18083194	0	0.052695144	0	0.17428419	0	0.010349928	0	0	0	0.15555201	0.10014409	0.011724846	0.11533884	0.11819406	0.23333943	0.06826481
0.2394746	0.12880324	0.08137855	0.1738344	0.1416676	0	0.064098895	0.15586242	0.07370303	0.1122466	0.27291	0.35178724	0	0.08252726	0.1360877	0.093593754	0.059385866	0.046577908	0.04778425	0	0	0.109604746	0	0.061116636	0	0	0.065975934	0	0.20129833	0.09785752	0.27564824	0.3713707	0.005093113	0.12023167	0	0.06783541	0	0.10243531	0	0.06088145	0	0	0	0.2007302	0.06002722	0.034209423	0.16002369	0.1276711	0.23583971	0.05078975
0.2878026	0.13413276	0.08493992	0.18959244	0.15964954	0	0.013231833	0.1726842	0.17541364	0.09457881	0.21653542	0.29107156	0	0.10667543	0.08857765	0.15612212	0.065205805	0.017711695	0.008759647	0	0	0.11370177	0	0.073019765	0	0	0.14264336	0	0.19098827	0.16658749	0.2893249	0.342145	0.012895837	0.17371523	0	0.045565788	0	0.12756495	0	0.01631127	0	0	0	0.1538793	0.11572507	0.034671996	0.18720841	0.17456347	0.27817708	0.012667197
0.36844987	0.06928263	0.20509772	0.23040448	0.3002485	0.00500129	0.14689904	0.07194676	0.04094996	0	0.20317243	0.13027245	0	0.20652601	0.059118815	0.14712405	0.27762452	0.15188208	0	0	0	0.19032176	0	0.18029028	0.035850205	0	0.19641583	0	0.116683215	0.078229405	0.40654626	0.29370648	0.13386133	0.2241534	0	0.11334467	0	0.23004065	0	0.058837585	0	0	0	0.2902959	0.18875907	0.024384627	0.1308597	0.06442435	0.31242502	0.19967705
0.2821173	0.15143128	0.08046374	0.21151286	0.0217999	0	0.14148888	0.18774861	0.03933998	0.054431114	0.2524448	0.28849566	0	0.03795605	0.08555723	0.11979077	0.07141612	0.089628	0.006740107	0	0	0.04184237	0	0.078858346	0	0	0.04522779	0	0.20131227	0.0736207	0.20129517	0.29568172	0.010580834	0.14508475	0	0.076403	0	0.14705884	0	0	0	0	0	0.10353297	0.07771546	0	0.07750375	0.119410336	0.26558778	0.07457461
0.29224652	0.07102064	0.07190456	0.2018237	0.07438939	0	0.1134669	0.2399686	0.09518414	0.07960234	0.2525068	0.27257875	0	0.048918452	0.0835574	0.13849153	0.032669894	0.04232508	0	0	0	0.045360442	0	0.10805261	0	0	0.006244142	0	0.1831198	0.08139575	0.14748965	0.3422841	0.035057224	0.1264213	0	0.06780255	0	0.11274543	0	0	0	0	0	0.13366833	0.06486919	0.015589723	0.12061224	0.09079145	0.20832552	0.022660695
0.2462118	0.11483563	0.034830734	0.19840613	0.095201395	0	0.13289541	0.14298429	0.008591108	0.060987823	0.2641932	0.31822684	0	0.050074324	0.101591155	0.19657663	0.034415387	0	0.07710712	0	0	0.07275662	0	0.08504109	0	0	0.06414252	0	0.14381614	0.113804854	0.21866055	0.36707667	0	0.18392769	0	0.07243613	0	0.118791	0	0.023881886	0	0	0	0.15355039	0.047041602	0.026079247	0.109472625	0.13489196	0.23887974	0.07053467
0.3226911	0.12435316	0.068378985	0.21393603	0.023066167	0	0.16315399	0.28083667	0.06259835	0.07043238	0.23637448	0.29142955	0	0.04573672	0.11492044	0.1490142	0.043090127	0.06619677	0.013600531	0	0	3.02E-05	0	0.09576839	0.000651456	0	0.01241518	0	0.17841125	0.066722825	0.1330443	0.30393404	0.024900345	0.16037935	0	0.07623866	0	0.15840152	0	0.003808282	0	0	0	0.15840663	0.078286365	0.03341141	0.051003642	0.100234516	0.23399767	0.050096452
0.2914476	0.117711306	0.0698774	0.14381756	0.06921597	0	0.14426428	0.28598186	0.07492679	0.047676783	0.23468375	0.3033091	0	0.026362557	0.12499739	0.13735485	0.04909561	0.033408996	0.024315648	0	0	0.006339246	0	0.12223849	0.046021692	0	0	0	0.1661655	0.12489229	0.12956157	0.3246889	0	0.17626491	0	0.045002	0	0.11565229	0	0.071291514	0	0	0	0.20465593	0.066256806	0.059283733	0.038105924	0.098804384	0.19965835	0.08123948
0.22176975	0.14685501	0	0.17298189	0.11333546	0	0.08323301	0.1916064	0.021335043	0	0.24723706	0.33487883	0	0.03928043	0.1676395	0.13722084	0.060957186	0	0.005731214	0	0	0.12849285	0	0.1598428	0.07554288	0	0	0	0.21734706	0.15691057	0.20784864	0.3543811	0.005830158	0.18537846	0	0.04242208	0	0.08859843	0	0.0879605	0	0	0	0.20867778	0.08760589	0.07431029	0.059452385	0.08940834	0.17156483	0.06669417
0.29361495	0.08876025	0.05281528	0.18488725	0.08068361	0	0.10749459	0.22068754	0.11274498	0.07212919	0.25280237	0.23895788	0	0.044965528	0.06445717	0.13781261	0.032471932	0.01118471	0	0	0	0.074987404	0	0.11063255	0	0	0.04397691	0	0.21911123	0.13938698	0.19159386	0.32912585	0	0.1583659	0	0.07675888	0	0.13662164	0	0	0	0	0	0.1272027	0.06584866	0.012422234	0.17398226	0.140725	0.23462297	0.0492014
0.27780995	0.092766784	0.020480283	0.1988742	0.036074582	0.014407805	0.16348022	0.3020171	0.00288944	0.07094278	0.2258894	0.31831798	0	0.03824501	0.022616187	0.08827552	0.07177954	0.089078724	0	0	0	0.015595823	0	0.13797784	0	0	0	0	0.22821853	0.061404407	0.18760802	0.19778596	0.10417126	0.14407815	0	0.10182061	0	0.17835936	0	0	0	0	0	0.07013229	0.076641455	0	0	0.1760837	0.24762459	0.03596806
0.2521296	0.097690865	0.07798478	0.23353435	0.15536094	0	0.074866086	0.14975697	0.09067554	0.078814976	0.22095685	0.29519626	0	0.086514816	0.1103915	0.15853593	0.04919976	0.056643784	0.03587428	0	0	0.061600436	0	0.06922592	0	0	0.08362793	0	0.15043092	0.11808177	0.25754803	0.32090673	0.029687583	0.156675	0	0.074781604	0	0.114196315	0	0	0	0	0	0.1746792	0.05996313	0.055240843	0.108132385	0.1715618	0.2764052	0.029563244
0.2655019	0.106898084	0.077832036	0.20069332	0.091008134	0	0.16056626	0.2233479	0.054064926	0.06730681	0.25978735	0.25405622	0	0.061876096	0.07451089	0.14550012	0.10517495	0.06980397	0	0	0	0.039853144	0	0.07478084	0.025557274	0	0.07601784	0	0.18912616	0.0866412	0.17150483	0.27870527	0	0.18253767	0	0.03713112	0	0.12683313	0	0.0417957	0	0	0	0.14335828	0.076810636	0.039641626	0.076584965	0.072005756	0.19265723	0.071857005
0.23301601	0.117566004	0.0310101	0.1535886	0.07617807	0	0.088116735	0.2551425	0.07369107	0	0.2002061	0.3442444	0	0.053287055	0.10639019	0.11845162	0.05723276	0.014822057	0	0	0	0.055421796	0.02568401	0.15644333	0.04777132	0	0.030128457	0	0.18498996	0.18954755	0.21831091	0.29948366	0.048189238	0.16094686	0	0.098276526	0	0.12002039	0	0.036251444	0	0	0	0.1603573	0.06839264	0.037615415	0.04205916	0.14608687	0.25535285	0.08324933
0.21734798	0.12415241	0.013508546	0.22629571	0.053163372	0	0.15428308	0.18328965	0.018762551	0.058065474	0.2665372	0.33686373	0	0.00109706	0.132988	0.14412877	0.046979167	0	0.080307126	0	0	0.06934377	0	0.12614328	0.00729523	0	0.001162241	0	0.17864257	0.047639795	0.14181378	0.27199474	0.016892508	0.108450264	0	0.044386584	0	0.11180054	0	0.06227394	0	0	0	0.118760824	0.043444496	0.08676562	0.03696915	0.12390977	0.20727573	0
0.18671046	0.08573802	0	0.15281421	0.06913911	0	0.07960349	0.20210248	0.047544673	0.060047127	0.28007418	0.29209578	0	0.019872366	0.08886971	0.09508407	0.11665308	0.035726886	0	0	0	0.11112124	0.012795075	0.17501076	0.03708288	0	0	0	0.2586849	0.13807261	0.1086768	0.35849687	0	0.15264226	0	0.03595846	0	0.088664226	0	0.015088524	0	0	0	0.19009064	0	0.06425699	0	0.15646805	0.119270444	0.08692049
0.2744804	0.18528728	0.05486143	0.19449355	0.070314646	0	0.11600983	0.14210951	0.07082539	0.08558186	0.2718873	0.30340686	0	0.025406059	0.11232057	0.1327742	0.07654084	0.018716246	0.09004387	0	0	0.110604	0	0.057338327	0	0	0.072892174	0	0.159532	0.059555024	0.2257747	0.3418109	0.006920334	0.11292279	0	0.047128607	0	0.122979864	0	0.10594101	0	0	0	0.13757512	0.09871542	0.025708126	0.15113461	0.09723553	0.21158756	0.046757996
0.23105016	0.11279786	0.03407301	0.18943264	0.11250891	0	0.16132347	0.26246667	0.06787622	0.05252993	0.22336948	0.27408352	0	0.06617547	0.09615143	0.1391913	0.1083711	0.058489002	0.004616276	0	0	0.08062874	0	0.14467236	0.048766747	0	0.009065297	0	0.19240764	0.08475706	0.14838964	0.29211172	0.036471818	0.14906761	0	0.06448876	0	0.10960086	0	0.046671897	0	0	0	0.1908044	0.057969112	0.11597341	0.003968879	0.11988968	0.13880464	0.08918065
0.26838553	0.140093	0.10867711	0.16484356	0.076592736	0.013758048	0.06926942	0.13935673	0.08529389	0.06773067	0.22753967	0.25031197	0	0.12076885	0.055246413	0.14911652	0.019505069	0.10651642	0.018651273	0	0	0.07621608	0	0.053448852	0	0	0.075722314	0	0.20892227	0.08506508	0.22872496	0.3264651	0	0.18442208	0	0.094961174	0	0.14961569	0	0	0	0	0	0.10060822	0.080430776	0	0.13639241	0.13325436	0.2720588	0.03268691
0.22678488	0.1470601	0.10358683	0.21120296	0.12666552	0	0.100372314	0.0600486	0.050734796	0.04129251	0.24830294	0.29004413	0	0.070989236	0.09988196	0.1432791	0.09839549	0.05719719	0.044291366	0	0	0.13924061	0	0.09108277	0	0	0.10383922	0	0.20888048	0.06331293	0.27505714	0.307631	0.023590708	0.1055356	0	0.056891575	0	0.14373383	0	0.025203083	0	0	0	0.14968923	0.041146167	0.020336114	0.10059525	0.1536339	0.25026286	0.026293166
0.2862672	0.08253421	0.05138184	0.18370906	0.044304058	0	0.12445101	0.2432141	0.050952353	0.069291085	0.2604942	0.31135115	0	0.03646969	0.13795319	0.11133597	0.05690413	0.022462606	0	0	0	0.067073405	0	0.13448018	0	0	0	0	0.20744625	0.10175936	0.117243506	0.34944382	0.001463581	0.15167288	0	0.05500669	0	0.11294329	0	0.019750297	0	0	0	0.17042212	0.06591871	0.047794968	0.06823206	0.106420964	0.20439969	0.048971944
0.28444675	0.10575994	0.006360163	0.19930124	0.032627378	0	0.12357268	0.26799315	0.03095577	0.020586696	0.24540666	0.31561413	0	0.016411947	0.0992323	0.13852084	0.03912069	0	0	0	0	0.07607259	0.001403111	0.18570022	0.057401232	0	0.000839754	0	0.24748707	0.13728848	0.16134383	0.29380962	0	0.16166286	0	0.06331791	0	0.13311136	0	0.019609775	0	0	0	0.16365086	0.038001537	0.045859247	0.048528597	0.15450178	0.24138118	0.05822196
0.2656469	0.0727786	0.066360004	0.21429355	0.13005012	0	0.06313387	0.14488074	0.104858555	0.09919252	0.28099084	0.29162708	0	0.060281806	0.1323054	0.16927493	0.073624514	0.003502161	0.019798052	0	0	0.08653481	0	0.10554418	0	0	0.079352185	0	0.20922238	0.15493657	0.24710727	0.34007215	0	0.14814225	0	0.07819475	0	0.095602185	0	0.020855136	0	0	0	0.18781278	0.04668526	0.06447552	0.14640903	0.12718414	0.24316877	0.05838625
0.25472662	0.1751784	0.04042376	0.21080808	0.101649806	0.0247451	0.02506353	0.09478567	0.08778999	0.09867593	0.26771745	0.33816412	0	0.04799131	0.09253846	0.110550955	0.06941984	0.036133483	0.008032256	0	0	0.1602042	0	0.08777821	0	0	0.096921615	0	0.25629315	0.077951476	0.30244353	0.2529266	0.012972798	0.11576116	0	0.034445666	0	0.112019904	0	0.06491063	0	0	0	0.11933631	0.061910056	0.012519944	0.1265772	0.16818081	0.28276125	0
0.323026	0.0295569	0.09980651	0.19857319	0.1189045	0	0.17471427	0.06451456	0.01161518	0.09394637	0.17502381	0.201674	0	0.127974	0.18435735	0.08741114	0.2559186	0.052852087	0.028893888	0	0	0.045090277	0	0.19608502	0.077924125	0	0.0901754	0	0.1117054	0.08811088	0.30276108	0.33875668	0.022031255	0.2027338	0	0.1363263	0	0.08706655	0	0.09413089	0	0	0	0.21146554	0.17442708	0.12940155	0.0410056	0.07486872	0.36247018	0.22852106
0.2815773	0.14150423	0.09919846	0.26280951	0.11060044	0	0.1954998	0.11058254	0.009079292	0.0710842	0.15642554	0.18478462	0	0.12504902	0.1456003	0.08654712	0.26046687	0.074234776	0.06250099	0	0	0.09995604	0	0.11869915	0.007885771	0	0.15530643	0	0.059714004	0.07482817	0.40693015	0.22232755	0.10425934	0.21760613	0	0.15255871	0	0.17571832	0	0.16473202	0	0	0	0.19061816	0.12780596	0.06114787	0.1145164	0.056615584	0.3739227	0.31146303
0.2756233	0.12195078	0.05623863	0.09682813	0.15160114	0	0.08440031	0.046729013	0.014269404	0.012831397	0.23190427	0.19775103	0	0.08139891	0.22344263	0.13182305	0.13302079	0	0.0976897	0	0	0.11547038	0	0.20454538	0.099582784	0	0	0	0.1423558	0.17600393	0.21530052	0.41691262	0	0.23941654	0	0.07867058	0	0.03216051	0	0.18249728	0	0	0	0.29707098	0.11429873	0.21302399	0.08219308	0.000183936	0.18698594	0.22959049
0.22267139	0.109167956	0.0353304	0.2229744	0.12440413	0	0.2656063	0.11959337	0	0.074175686	0.2032354	0.1765422	0	0.17092896	0.15476346	0.12905842	0.27601132	0.025439873	0.07823545	0.039382152	0	0.10747272	0	0.14537315	0.078053705	0	0.14734098	0	0.0868777	0.052826498	0.39005426	0.2693006	0.10132672	0.12879173	0	0.12968215	0	0.16432537	0	0.13159986	0	0	0	0.16068979	0.13922083	0.08619608	0.1338675	0	0.36265528	0.2881772
0.32025242	0.12716602	0.10698958	0.23711483	0.063425384	0	0.14152071	0.12675259	0.011307202	0.07939806	0.22385181	0.20534346	0	0.105776355	0.17707269	0.08930751	0.23358744	0.04911392	0.048890322	0	0	0.10350397	0	0.13873656	0.055782564	0	0.110424	0	0.14543366	0.054209508	0.3216387	0.3087805	0.051220965	0.22565645	0	0.109110735	0	0.17997928	0	0.13489543	0	0	0	0.26998454	0.09031582	0.061107017	0.06746047	0.047061495	0.32093143	0.24303645
0.34871024	0.106322326	0.11936971	0.16858023	0.10312429	0	0.11942235	0.018336924	0.1062561	0.10545016	0.2104439	0.116106994	0	0.06389099	0.11633848	0.09197157	0.23851687	0.074257836	0.07206677	0	0	0.15244018	0	0.15305585	0.029925162	0	0.08018251	0	0.1428397	0	0.25963563	0.21701656	0.064081736	0.13059263	0	0.08990099	0	0.056825757	0	0.13593183	0	0	0	0.17501351	0.20496017	0.1500819	0.013705561	0.03453721	0.24895039	0.16544202
0.360307	0.063607566	0.1969033	0.14413364	0.15841001	0	0.14674874	0.015980382	0.002696127	0.0388493	0.19608535	0.1265412	0	0.20821625	0.18723549	0.10954019	0.2588149	0.047318876	0.06676975	0	0	0.07050431	0	0.16086787	0.063147716	0	0.16213079	0	0.06817829	0.08817546	0.35767555	0.29340035	0.06772842	0.23515111	0	0.17588884	0	0.14263664	0	0.14622521	0	0	0	0.24215977	0.26032543	0.14687404	0.09772722	0.026322182	0.37757626	0.34624502
0.29014686	0	0.07444792	0.2244723	0.17334013	0.02639464	0.14698204	0.122888416	0	0.040996917	0.1403446	0.21287088	0	0.13066423	0.13655381	0.08922243	0.13521308	0.06804424	0	0	0	0.07979872	0	0.09427512	0.026864192	0	0.09378534	0	0.05780802	0.06710979	0.23661286	0.25709674	0.07129489	0.23084354	0	0.100070894	0	0.12567511	0	0	0	0	0	0.17858972	0.08362002	0.061877694	0.087234154	0.14675009	0.29935005	0.092067964
0.2690947	0.12862206	0.055659313	0.21621265	0.15985511	0	0.099378765	0.037591405	0.07789686	0.13097821	0.14569111	0.15808539	0	0.12918028	0.19467007	0.06244857	0.21018258	0.05115855	0.11942096	0	0	0.12678832	0	0.17975602	0.058880627	0	0.055036835	0	0.07415069	0	0.29709083	0.29028675	0.08110443	0.14244679	0	0.14709899	0	0.07631847	0	0.13237864	0	0	0	0.25174835	0.14511175	0.22067825	0.02896697	0.07817637	0.2691323	0.21758695
0.18157113	0.08083806	0.11713366	0.19910917	0.11795047	0	0.12642847	0.08008118	0.019271925	0.035868347	0.109359875	0.19518864	0	0.18306747	0.18382291	0.055888284	0.17642745	0.061830528	0.056501348	0	0	0.0657164	0	0.12569374	0.006497722	0	0.12859192	0	0.061825197	0.08137875	0.3702889	0.234397	0.11769278	0.13184951	0	0.19145674	0	0.096648596	0	0.07587249	0	0	0	0.13388072	0.16424727	0.12728994	0.09790626	0.094555445	0.38353112	0.2192331
0.16287099	0.10976194	0.19014397	0.1936175	0.15321277	0	0.191663	0.01862394	0	0	0.19744013	0.1489855	0	0.15014827	0.18613002	0.04509735	0.2221064	0.047648467	0.036769994	0.023619413	0	0.1721264	0	0.13616727	0.003067678	0	0.14329484	0	0.11578923	0.06822826	0.3941416	0.26923493	0.09810497	0.17669271	0	0.03878935	0.013778608	0.18995298	0	0.1876895	0	0	0	0.25483394	0.02988308	0.035130262	0.12562451	0.025555927	0.3112912	0.26559016
0.26910016	0.1438986	0.05181197	0.17720254	0.039951056	0	0.16198201	0.03383249	0	0.035473928	0.19627291	0.17633468	0	0.12479649	0.14333029	0.082204655	0.20950279	0.057565473	0.04408121	0	0	0.13584976	0	0.12891081	0.025635848	0	0.1156525	0	0.12712878	0.03624948	0.29566106	0.2077376	0.08293984	0.124553874	0	0.13136615	0	0.080226846	0	0.12550467	0	0	0	0.13224933	0.17536801	0.1115005	0.050928883	0.07258363	0.30314845	0.20578769
0.21749651	0.053158402	0.07438368	0.22306179	0.12719336	0	0.2375146	0.07598312	0	0.03654181	0.17331915	0.22211482	0	0.11112179	0.09699094	0.11069296	0.22304857	0.053397913	0.039392926	0	0	0.060503513	0	0.18912792	0.051530972	0	0.14744736	0	0.054914992	0.10487025	0.3885483	0.28179935	0.09668468	0.135776	0	0.20734912	0	0.1775071	0	0.09993375	0	0	0	0.13338923	0.07756425	0.03710095	0.13121444	0.0578853	0.35957307	0.24371094
0.2981906	0.1198643	0.09818165	0.19263682	0.20912439	0	0.04802534	0	0.08132546	0.05639544	0.15836398	0.1556607	0	0.19880399	0.24810182	0.11213401	0.1956315	0.07552308	0.09350249	0	0	0.17462923	0	0.15830395	0.03824444	0	0.13288972	0	0.097478956	0.14377792	0.37001324	0.3347341	0.0632615	0.1732825	0	0.21415956	0	0.04906759	0	0.09837985	0	0	0	0.26699975	0.14889698	0.27610415	0.1473507	0.06666841	0.36143836	0.23130062
0.19854614	0.064518616	0.106818534	0.12822601	0.02509204	0.049010206	0.19186078	0.0814513	0	0.024594499	0.106442094	0.11003682	0	0.17915758	0.026765214	0.040893108	0.21820122	0.06263892	0	0	0	0.013027413	0	0.104691625	1.56E-05	0	0.12524116	0	0.11207505	0.020944564	0.30204174	0.1594824	0.076891646	0.12352811	0	0.18875735	0	0.14883566	0	0	0	0	0	0.032787725	0.181581	0	0.025670461	0.16112736	0.32175004	0.24016711
0.32846144	0.12997876	0.12850125	0.20546784	0.10026579	0	0.15942451	0.13384932	0.046927027	0.051091917	0.17364627	0.19033083	0	0.07841365	0.15102902	0.06620252	0.21663097	0.052641805	0.06819659	0	0	0.0970571	0	0.14291182	0.088649884	0	0.102224246	0	0.0784035	0.032481257	0.29772127	0.17735879	0.11655545	0.22869048	0	0.11579941	0	0.14717032	0	0.14311403	0	0	0	0.18888696	0.20037833	0.11518349	0.029727072	0.06716085	0.29833484	0.24249223
0.3551307	0.12825847	0.13459063	0.21235727	0.1245662	0	0.18477099	0.100955516	0.024713472	0.056304548	0.20211253	0.19106872	0	0.06683873	0.16305012	0.09963226	0.26150003	0.07940607	0.088564664	0	0	0.1297025	0	0.1517533	0.07429627	0	0.08265537	0	0.059404742	0.03242764	0.28561935	0.20812216	0.13235706	0.21352196	0	0.14311354	0	0.10814043	0	0.16652986	0	0	0	0.21719815	0.16676354	0.15684325	0.018866692	0.041329738	0.26821426	0.26149973
0.23949051	0	0.12388187	0.15543297	0.1451663	0.05257109	0.15980034	0.07206348	0.015590355	0.0784583	0.10410622	0.14184943	0	0.13782999	0.085924216	0.017470134	0.24062684	0.110688485	0	0	0	0.0641409	0	0.13020577	0.039821938	0	0.09005994	0	0.060914733	0	0.20137408	0.16049458	0.121042624	0.16322573	0	0.08913318	0	0.08414595	0	0.015715737	0	0	0	0.16086765	0.1357919	0.07674296	0	0.11993396	0.2442372	0.14525656
0.2523123	0.08955523	0.082310714	0.17626624	0.13536818	0.00906673	0.1464159	0.0635712	0.015869446	0.029205203	0.16829142	0.12085733	0	0.18932387	0.11825928	0.09918385	0.23429814	0.08564938	0.039111953	0	0	0.10810578	0	0.043330237	0.007636393	0	0.14862832	0	0.11007066	0.093297906	0.23993984	0.21946812	0.07113962	0.17398526	0	0.11210827	0	0.13245913	0	0.0717527	0	0	0	0.12590757	0.16191769	0.12026586	0.12043912	0.04660503	0.23205839	0.16827826
0.31329748	0.15570883	0.05793558	0.2637691	0.06896397	0	0.2373707	0.080706224	0	0.059612624	0.23233345	0.2596294	0	0.124204166	0.19174407	0.11684323	0.22166353	0	0.06673523	0.015531167	0	0.12799907	0	0.18283843	0.06693573	0	0.12564956	0	0.10407132	0.008737763	0.33279097	0.24913958	0.07212733	0.16823961	0	0.10544057	0	0.19629231	0	0.14581716	0	0	0	0.20202528	0.10060366	0.08751114	0.055430718	0.06333538	0.4103252	0.20736496
0.3105293	0.12109769	0.09046446	0.23420228	0.14275585	0	0.14602554	0.038560957	0.015607372	0.0769115	0.16006845	0.18187076	0	0.12839231	0.1944456	0.06960268	0.28910863	0.06844306	0.10043455	0	0	0.12609237	0	0.15180214	0.08493762	0	0.1832214	0	0.056568228	0.03800527	0.43669862	0.24640249	0.0908943	0.21203563	0	0.1895145	0	0.10067726	0	0.19885355	0	0	0	0.24678545	0.20354949	0.17652069	0.0549791	0.056694824	0.43284255	0.2737316
0.2723045	0.14328045	0.042401213	0.2599822	0.110321745	0	0.21287899	0.10949046	0	0.03416741	0.21922919	0.22543254	0	0.06963619	0.11194278	0.09481891	0.2519034	0.06353013	0.0926854	0.016732551	0	0.115243785	0	0.14348276	0.08056858	0	0.17553407	0	0.07683502	0.08357574	0.4546068	0.20950332	0.046958134	0.24618083	0	0.18441474	0	0.20202555	0	0.20203978	0	0	0	0.21913402	0.08431852	0.027147131	0.13155305	0	0.39233372	0.2844289
0.34037432	0.11985154	0.1391825	0.20257151	0.2048948	0	0.13228796	0.0740666	0.03066592	0.06365823	0.17588563	0.22195071	0	0.16298956	0.18490125	0.112043425	0.25345653	0.07129827	0.07718545	0	0	0.15857624	0	0.19268733	0.06428195	0	0.10770655	0	0.08685838	0.06271774	0.37069875	0.34979537	0.097286336	0.24044684	0	0.13755576	0	0.13278718	0	0.1275698	0	0	0	0.24738821	0.20957609	0.14491211	0.06912954	0.07953687	0.36956954	0.2753794
0.25954923	0.1796063	0.1073689	0.28887698	0.07547865	0	0.119953275	0.024605978	0.040342998	0.03754592	0.20099023	0.18273365	0	0.08862989	0.20919447	0.08089405	0.1458933	0.000973495	0.074379504	0	0	0.13535765	0	0.13032463	0.008924414	0	0.11801408	0	0.14049256	0.0222762	0.343011	0.23964593	0.055536926	0.12969461	0	0.12999412	0	0.13120945	0	0.13711175	0	0	0	0.14355078	0.12482274	0.15346785	0.13071528	0.06127138	0.35607398	0.12539895
0.25152618	0.13263115	0	0.32214966	0.1384742	0.003154004	0.22039843	0.10714547	0	0.08804512	0.22900355	0.21260415	0	0.103042334	0.12960948	0.05904964	0.18315798	0.10492491	0.07818489	0.07863871	0	0.1301186	0	0.11332345	0.05461189	0	0.13595654	0	0.11042828	0.010353506	0.45652652	0.19627444	0.05300112	0.18133707	0.010040483	0.18886882	0	0.17010184	0	0.12060664	0	0	0	0.13869283	0.11930811	0.083147876	0.18457127	0.02109731	0.43039733	0.2320396
0.29063702	0.14377306	0.07020793	0.264917	0.08893703	0	0.22792721	0.1338885	0	0.02931673	0.2587053	0.27479365	0	0.055679906	0.1670974	0.08902134	0.2196481	0	0.038658783	0.06001205	0	0.12629518	0	0.20267422	0.10010544	0	0.10349435	0	0.11795426	0	0.35615787	0.20355779	0.078571804	0.20769654	0	0.07892175	0	0.17150162	0	0.20998323	0	0	0	0.24248883	0.09373312	0.06893444	0.03376186	0.03466258	0.37565318	0.24877813
0.30104524	0.12278866	0.20132105	0.17418559	0.18218093	0	0.2147105	0.05659782	0.043532185	0	0.1442503	0.25318712	0	0.079865724	0.17157249	0.090143256	0.17195925	0.13584416	0.07502172	0	0	0.12201863	0	0.23861277	0.054035887	0	0.1491682	0	0.03522771	0.12764452	0.4512979	0.36254454	0.118046805	0.19165534	0	0.21805376	0	0.19740023	0	0.17374863	0	0	0	0.2773618	0.04789231	0.0845997	0.10448311	0.055139814	0.3673568	0.25390416
0.27019948	0.092614345	0.035450082	0.35476258	0.1416527	0.010693287	0.24865746	0.055174142	0	0.115019	0.20792717	0.2229445	0	0.1879248	0.1976013	0.10552438	0.22917566	0.06949494	0.074034244	0.052735344	0	0.10478017	0	0.09141904	0	0	0.20596483	0	0	0	0.4518534	0.20170185	0.12765034	0.1383261	0	0.23750272	0	0.12904376	0	0.11527346	0	0	0	0.1400857	0.108357355	0.16293615	0.15237468	0	0.5266028	0.28399026
0.26839447	0.10855989	0.016852684	0.22801039	0.072940655	0	0.22200331	0.0434227	0	0.08954391	0.24533086	0.21536323	0	0.04615794	0.1313969	0.10191401	0.30611008	0.033604708	0.035934225	0	0	0.098103955	0	0.14925912	0.09941316	0	0.105806395	0	0.20813245	0.06522991	0.31000966	0.24092056	0	0.1997659	0	0.08495752	0	0.12384389	0	0.1523476	0	0	0	0.1766871	0.16303691	0.076979905	0.032660734	0.010414679	0.30737194	0.20420864
0.2756315	0.2036681	0.13983648	0.20790875	0.17596336	0	0.12775286	0.027813371	0.0775875	0.05304699	0.17826784	0.18909553	0	0.1335795	0.20104474	0.09436478	0.29749432	0.1213055	0.15690817	0	0	0.17718787	0	0.08927545	0.014424076	0	0.20432654	0	0.043677125	0.047595643	0.4343197	0.2882551	0.1498324	0.17692639	0	0.15083572	0	0.115239136	0	0.23753662	0	0	0	0.20884591	0.20459256	0.17225024	0.09281034	0	0.34668556	0.26261163
0.3489473	0.1231908	0.12653778	0.223493	0.18765068	0	0.14994027	0.042342734	0.019593857	0.06554766	0.18055485	0.20126252	0	0.16191652	0.23193265	0.09065419	0.2518163	0.09657528	0.09322907	0	0	0.1606891	0	0.19034708	0.093712434	0	0.10410888	0	0.08549004	0.062330525	0.3707732	0.3190341	0.10817744	0.2066453	0	0.16289322	0	0.120189585	0	0.12797698	0	0	0	0.23180988	0.18959995	0.21521261	0.059395976	0.058386587	0.36130235	0.25236613
0.29140726	0.17638113	0.119285256	0.17838822	0.18922289	0	0.12760709	0.124430016	0.048565008	0.060150456	0.15277106	0.17479217	0	0.18213391	0.122660995	0.05316273	0.21733266	0.1201184	0.11820954	0	0	0.14111736	0	0.09927826	0.03827989	0	0.1604847	0	0.03880074	0.06578317	0.4550203	0.19439659	0.099914044	0.2840211	0	0.20992367	0	0.15726776	0	0.18603128	0	0	0	0.21316633	0.21243039	0.08302756	0.14533615	0.09387308	0.3804615	0.35628614
0.2822127	0.10781054	0.09411974	0.21488404	0.1787693	0	0.19733097	0.02413921	0	0.06487978	0.14767095	0.17134845	0	0.14283332	0.19227509	0.08412999	0.26890627	0.097690694	0.12791377	0	0	0.10960059	0	0.1410061	0.084362395	0	0.105841845	0	0.06854779	0.04158062	0.34645328	0.31531668	0.063403025	0.179769	0	0.14072947	0	0.10284761	0	0.12308665	0	0	0	0.21962795	0.18276227	0.20967919	0.056148045	0.05465247	0.3691635	0.24331525
0.31975374	0.049808465	0.030853165	0.17647772	0.14558989	0	0.18052982	0.046287205	0	0.020918146	0.18411416	0.19804905	0	0.06319356	0.169392	0.12113616	0.17538267	0.05547708	0.049456548	0	0	0.10200994	0	0.24643369	0.13063534	0	0	0	0.15543279	0.1061006	0.2063064	0.34709835	0	0.190247	0	0.10308785	0	0.073282965	0	0.114708334	0	0	0	0.21549033	0.14067055	0.17435303	0.043925792	0.0738585	0.22991353	0.16592838
0.285187	0.12535225	0.07394101	0.22442333	0.16232379	0	0.14065942	0	0	0.0356572	0.21682897	0.19024955	0	0.15289596	0.24750434	0.12700933	0.2714328	0.078937896	0.073242314	0	0	0.19029327	0	0.16458166	0.071121395	0	0.15597895	0	0.11052421	0.07526581	0.35813385	0.31325713	0.089585125	0.13732235	0	0.1731995	0	0.11104438	0	0.13465156	0	0	0	0.2451698	0.116288476	0.20726606	0.09275066	0	0.37456	0.22841826
0.24921298	0.12576303	0.08479786	0.16447587	0.11979471	0	0.16019614	0.003730688	0	0.013758346	0.1835497	0.19045268	0	0.14578977	0.08484983	0.13949111	0.23404622	0.08637852	0.07140593	0	0	0.12350736	0	0.11935128	0.051518507	0	0.19279662	0	0.13760507	0.06235438	0.3411609	0.24341498	0.03801468	0.19136313	0	0.12470823	0	0.13215792	0	0.07143313	0	0	0	0.12949093	0.2128444	0.10983962	0.017645618	0.03951765	0.36295164	0.1999903
0.30349678	0.089015335	0.04426734	0.2963083	0.124535635	0	0.2086616	0.065069646	0	0.10111738	0.21976621	0.18953629	0	0.16965467	0.19007978	0.13771969	0.24074474	0.038032133	0.08989698	0.008132536	0	0.070230134	0	0.13786711	0.06022057	0	0.20033088	0	0.044135842	0.07007365	0.3979339	0.22781818	0.049731556	0.20630568	0	0.21121238	0	0.12448293	0	0.13571012	0	0	0	0.21053529	0.124419376	0.14904681	0.12184378	0	0.4552705	0.31521073
0.24458167	0.10016895	0.07473248	0.19730629	0.13937867	0	0.15958303	0.053438697	0.03772917	0.08252751	0.13630234	0.22626574	0	0.10756777	0.18843408	0.06948912	0.2826431	0.11697606	0.096989065	0	0	0.09120279	0	0.13344863	0.07925814	0	0.11936794	0	0.08715285	0.05375789	0.33255783	0.23437692	0.09749162	0.14435755	0	0.13496311	0	0.06515266	0	0.15001248	0	0	0	0.16095215	0.17159954	0.18498152	0.033904422	0.07771793	0.34702212	0.17835665
0.31810257	0.1040641	0.056760322	0.15982993	0.026374876	0	0.14671023	0.11559428	0.02447179	0.0700362	0.1362671	0.20650221	0	0.15906346	0.1416998	0.12606657	0.16852263	0.060890093	0.0250321	0	0	0.048333183	0	0.1912194	0.007268405	0	0.0916602	0	0.14930178	0.07814549	0.29635996	0.27549013	0.04119557	0.10273513	0	0.15502703	0	0.11108067	0	0.07817805	0	0	0	0.13287868	0.14387785	0.0457663	0.05068902	0.12827256	0.3653175	0.20054579
0.15557146	0.09860414	0.02594336	0.16870148	0.105596885	0	0.11916672	0.09119545	0.058724515	0.05788042	0.10142003	0.17048353	0	0.07403969	0.14809212	0.069795035	0.13551295	0.027907576	0.051751282	0	0	0.11512772	0	0.22526062	0.05323927	0	0	0	0.12767777	0.055122867	0.20471387	0.20752336	0.06347467	0.08017908	0	0.106664576	0	0.039254576	0	0.10950826	0	0	0	0.17136909	0.075077504	0.18331787	0	0.116848454	0.18685642	0.1260788
0.35492584	0.21767257	0.1515822	0.14924103	0.19963951	0	0.12686738	0.05162452	0.15675206	0	0.18957777	0.14619884	0	0.16891661	0.2259448	0.1607427	0.18066725	0.11054271	0.13813688	0	0	0.15633033	0	0.06788179	0.13118555	0	0.25405192	0	0.11459877	0.16977106	0.4288914	0.28373712	0.096870914	0.19406642	0	0.13794513	0	0.1959022	0	0.2398225	0	0	0	0.18653193	0.20457533	0.20383056	0.26463	0.0315517	0.32334083	0.22237034
0.28590858	0.23068234	0.08108667	0.24816833	0.070670694	0	0.1098426	0.042644113	0.091361925	0.029179297	0.19492777	0.14304456	0	0.13865656	0.24005131	0.06887689	0.17586476	0.076528125	0.12613577	0	0	0.17981948	0	0.06806159	0	0	0.1568999	0	0.12571193	0.047117792	0.3789674	0.26588896	0.06654474	0.16852342	0	0.15614149	0	0.16045058	0	0.1266815	0	0	0	0.17132506	0.09970463	0.13594426	0.15466478	0.09773566	0.37212434	0.2152571
0.3091862	0.21739168	0.07400817	0.2541111	0.057966314	0	0.1198985	0.030232476	0.074735254	0.03154233	0.21888347	0.17386588	0	0.085775085	0.22252922	0.1402348	0.18322259	0	0.1318325	0	0	0.14380823	0	0.13154817	0.022450773	0	0.11943026	0	0.15051195	0.034779742	0.3212149	0.2808278	0.024305822	0.12421049	0	0.09456478	0	0.10515415	0	0.17608713	0	0	0	0.16966328	0.15807521	0.1502682	0.10626599	0.06023118	0.33574894	0.13834502
0.20914766	0.15574725	0.060476176	0.2939498	0.08841239	0	0.13156839	0.030708943	0	0.042658173	0.24513422	0.18025288	0	0.12426277	0.23974456	0.101345055	0.2341384	0.051862013	0.10997648	0	0	0.16905472	0	0.0999424	0.02721708	0	0.1453513	0	0.13825005	0.08138269	0.3103861	0.30970433	0.03834188	0.09863828	0	0.12592532	0	0.15739034	0	0.122362405	0	0	0	0.19561915	0.055244673	0.17528722	0.09581633	0.014696308	0.33810735	0.16726673
0.27651098	0.12175568	0.06574625	0.20376848	0.06144964	0	0.24388883	0.097509146	0	0.075531535	0.1807227	0.15635824	0	0.13467595	0.14107482	0.124300815	0.23426509	0.053876135	0.07018251	0	0	0.074911095	0	0.15673539	0.03766167	0	0.113341644	0	0.1411505	0.02443227	0.2840094	0.28164726	0.011285562	0.112737864	0	0.14438803	0	0.18378276	0	0.07223741	0	0	0	0.17194377	0.12184111	0.067976296	0.048347313	0.07419755	0.34470674	0.23793069
0.31929234	0.0952256	0.112107	0.22662702	0.1289072	0	0.18919381	0.07097745	0.000413381	0.08466269	0.16749333	0.17467064	0	0.12958452	0.198097	0.11684831	0.2292622	0.055105846	0.05737186	0	0	0.101173945	0	0.21421133	0.046112366	0	0.10522632	0	0.11247441	0.0334172	0.3433089	0.39082906	0.026186142	0.1388138	0	0.17218478	0	0.15418787	0	0.104007095	0	0	0	0.2404342	0.1412899	0.104437694	0.103124805	0.048654556	0.35296142	0.23540907
0.31986353	0.16726749	0.1384301	0.2019988	0.09621682	0	0.12488046	0.099173956	0.03256528	0.02197276	0.21029727	0.23952281	0	0.084574096	0.18272729	0.09924878	0.21198636	0.011012473	0.057123628	0	0	0.16297594	0	0.17022406	0.075031616	0	0.10421622	0	0.15504569	0.07305619	0.30441183	0.2374933	0.09958814	0.211352	0	0.08098234	0	0.17554827	0	0.16916123	0	0	0	0.22790565	0.16538773	0.1014619	0.05076904	0.07573137	0.2804981	0.20477809
0.30541325	0.114650026	0.14934202	0.2118536	0.19674347	0	0.162964	0.020056916	0.04235931	0	0.11377214	0.16571324	0	0.13627443	0.25533292	0.13464916	0.17463967	0.05299274	0.07905585	0	0	0.16941549	0	0.1951779	0.106993295	0	0.19477648	0	0.09324909	0.20945127	0.40948364	0.38481656	0.031355917	0.17203987	0	0.19298206	0.022937644	0.17266287	0	0.15669712	0	0	0	0.25009254	0.11164733	0.20034699	0.23193997	0.058269847	0.42404217	0.23175995
0.309099	0.086696856	0.0345261	0.1573595	0.116166756	0	0.19378397	0.113420926	0.049478956	0.07216515	0.11948492	0.15819642	0	0.15129888	0.122401774	0.103921704	0.22086772	0.09008338	0.022667307	0	0	0.08093969	0	0.22535786	0.10786749	0	0.14020385	0	0.09410742	0.10309465	0.32967487	0.28221673	0.048335698	0.14260554	0	0.21216206	0	0.14992386	0	0.08048941	0	0	0	0.15837076	0.12587777	0.10728845	0.08104773	0.07856755	0.33037052	0.2465589
0.2687693	0.081784666	0.04087381	0.24821	0.15538798	0	0.12313002	0.082704976	0	0.043311857	0.21861117	0.2692317	0	0.055950295	0.17919253	0.12652475	0.13405597	0.008736423	0.050248615	0.00132538	0	0.14939645	0	0.12211853	0.06511911	0	0.10972171	0	0.100064546	0.0800609	0.22953802	0.30654985	0.009432998	0.21338186	0	0.05667327	0	0.09196839	0	0.10565139	0	0	0	0.23833384	0.07850409	0.15958384	0.07180556	0.04678931	0.27145365	0.05134125
0.24787769	0.08023471	0.011541893	0.22273822	0.058655255	0	0.07705352	0.03168982	0.002957009	0.10210532	0.22195809	0.23110303	0	0.114312805	0.18892981	0.04140542	0.24171501	0.042460043	0.03516322	0	0	0.096185185	0	0.10727233	0.009595903	0	0.1250614	0	0.11797179	0.08584145	0.36882868	0.25590736	0.06435603	0.16576555	0	0.17830744	0	0.025108183	0	0.1549827	0	0	0	0.19544028	0.13962306	0.12897228	0.10009744	0.041193977	0.3404402	0.24345317
0.25524712	0.14253454	0	0.37078634	0.106242135	0	0.264746	0.15396036	0	0.039925683	0.17572725	0.2197543	0	0.06096275	0.123935	0.11769862	0.1805512	0.08395255	0.08602785	0.037476614	0	0.10007306	0	0.11883478	0.080316894	0	0.156905	0	0.036713604	0.05068218	0.38840145	0.12923601	0.06800732	0.16400212	0.012409695	0.20019114	0	0.20394365	0	0.10746057	0	0	0	0.064613946	0.111869544	0.084471285	0.13408914	0.058375407	0.46311924	0.23058219
0.26317853	0.14450844	0.12259386	0.18421441	0.053258866	0	0.23421325	0.12570283	0	0.06529345	0.121917486	0.14383055	0	0.12254181	0.18899563	0.07377602	0.22137296	0.05084862	0.047758695	0	0	0.094905734	0	0.16673207	0.05124954	0	0.09225468	0	0.1176998	0.010642471	0.30422932	0.2666228	0.0916743	0.089228556	0	0.1564363	0	0.15386485	0	0.104615025	0	0	0	0.14539282	0.13928409	0.109989256	0.0842959	0.060838792	0.31870478	0.20676179
0.2713911	0.10754355	0.020045953	0.28644767	0.09995981	0	0.15657064	0.05589211	0	0.097541444	0.2586154	0.19365108	0	0.081094675	0.16942482	0.15098423	0.26382875	0.056490235	0.12389313	0	0	0.15593737	0	0.16415976	0.02915333	0	0.050361827	0	0.15557721	0.05242516	0.24235821	0.32950202	0	0.12613608	0	0.0925348	0	0.077302076	0	0.124974065	0	0	0	0.22035138	0.11691037	0.15356112	0.01881468	0.035441972	0.29353985	0.18816705
0.33339524	0.12281209	0.10456934	0.26808363	0.11324893	0	0.17961766	0.037451625	0.031974033	0.061662752	0.19469097	0.10327393	0	0.1994273	0.24664946	0.12621573	0.21796986	0.005797111	0.08278363	0	0	0.10161504	0	0.12501422	0.04411216	0	0.20136133	0	0.056894813	0.06495103	0.35246712	0.22684641	0.07075907	0.18013038	0	0.2038719	0	0.15865086	0	0.11830299	0	0	0	0.19875142	0.13449529	0.16472237	0.17600158	0.015706979	0.3995053	0.26872307
0.29032204	0.07477139	0.09396938	0.18594871	0.104310125	0	0.14841932	0	0	0.012825881	0.23491445	0.17776585	0	0.11408523	0.19216993	0.14087906	0.22879344	0.005338799	0.009745563	0	0	0.11854839	0	0.14929889	0.07538014	0	0.10937567	0	0.17320167	0.06258031	0.24166358	0.31988847	0	0.18912165	0	0.072605334	0	0.1103925	0	0.09084845	0	0	0	0.2553649	0.12949292	0.14117222	0.029506814	0.011467729	0.31141075	0.15250893
0.30368203	0.264336	0.11550625	0.21312498	0.17253342	0	0.13628298	0.053250637	0.115486965	0.026528824	0.1416807	0.120676644	0	0.18449554	0.22312085	0.15466982	0.18603078	0.09122124	0.15635137	0	0	0.164754	0	0.06986645	0.07249537	0	0.19493744	0	0.1372219	0.07989699	0.37144965	0.27396956	0.09336796	0.19004267	0	0.09338522	0	0.19370076	0	0.20265643	0	0	0	0.19698925	0.17681761	0.20575379	0.16157335	0.06638125	0.2979711	0.18858053
0.21077608	0	0.13238448	0.1268523	0.12621441	0.011195951	0.109317794	0.01877725	0.03385052	0.05536224	0.1344236	0.18600294	0	0.1710895	0.075554065	0.07943846	0.19802064	0.13321127	0	0	0	0.06951141	0	0.13486545	0	0	0.062168665	0	0.15612194	0.052561224	0.23348692	0.23684894	0.093890205	0.12062946	0	0.08125853	0	0.06272409	0	0	0	0	0	0.10291749	0.13496727	0.03993981	0	0.18538623	0.26901406	0.13041607
0.26873255	0.09565142	0.09732329	0.058709208	0.1756678	0	0.15303798	0	0	0	0.19039111	0.09860468	0	0.10941449	0.17873962	0.08680472	0.22584897	0	0.076821774	0	0	0.16629419	0	0.23192145	0.11635261	0	0.07101529	0	0.13407941	0.15262687	0.26137364	0.33852723	0	0.25361913	0	0.07970327	0	0.10402549	0	0.18083543	0	0	0	0.26758197	0.16319455	0.16688742	0.10686036	0.009945232	0.2151196	0.27425075
0.21914451	0.07424131	0.01607876	0.17464457	0.17942695	0	0.10403293	0.046044614	0	0.026074164	0.23062617	0.23199041	0	0.06433383	0.16322838	0.13186193	0.17134136	0.026185334	0.07340402	0	0	0.15301503	0	0.18387464	0.13109086	0	0.08612889	0	0.15378608	0.14636879	0.29060468	0.31178015	0	0.21813966	0	0.11017798	0	0.06550143	0	0.14659514	0	0	0	0.24525668	0.1282091	0.19772011	0.07659801	0.000175618	0.25303742	0.17369497
0.24904013	0.12900917	0.041939724	0.18234411	0.07356152	0	0.13122307	0.0751885	0.02254881	0.07526797	0.21763627	0.2099812	0	0.12338806	0.15695108	0.08916028	0.23703891	0.017561242	0.01806327	0	0	0.15064928	0	0.11296588	0.021507861	0	0.14760008	0	0.14664397	0.07330721	0.34654343	0.21203345	0.088854805	0.12521441	0	0.10962167	0	0.06210795	0	0.14948988	0	0	0	0.16626671	0.13043785	0.08383025	0.1035766	0.06578387	0.2971744	0.20076132
0.31112027	0.13030803	0.09399726	0.19638376	0.085335955	0	0.15368761	0.13400969	0.042963594	0.08378328	0.26171386	0.19872724	0	0.12915623	0.146344	0.15046465	0.25125557	0.025850281	0.058091935	0	0	0.11919597	0	0.1508129	0.05551766	0	0.10053398	0	0.20548308	0.06057295	0.24619871	0.30965275	0.015859142	0.19144915	0	0.049209516	0	0.14602847	0	0.08844826	0	0	0	0.17156187	0.18004791	0.08162761	0.036531944	0.04848141	0.26742092	0.19125734
0.33168447	0.11576718	0.13754368	0.18821864	0.13139273	0	0.17792141	0.078645036	0.07528047	0.120586336	0.17160149	0.13155524	0	0.11761052	0.14286603	0.109742425	0.27479768	0.117368795	0.1072742	0	0	0.09592575	0	0.117421106	0.03149221	0	0.1175418	0	0.09780943	0	0.29832533	0.28469214	0.07299098	0.14190418	0	0.103447825	0	0.12762131	0	0.09605684	0	0	0	0.15442783	0.23427969	0.12872136	0.034905136	0.054949436	0.31456158	0.22607668
0.2677602	0.11876556	0.11118632	0.22476548	0.09632855	0	0.18830377	0.06134803	0.025621839	0	0.13563196	0.21512583	0	0.11437922	0.2554101	0.09747795	0.1338323	0.02129924	0.07549784	0	0	0.06173054	0	0.16214353	0.07748978	0	0.18146273	0	0.07290033	0.1331632	0.3888638	0.30902618	0.067277536	0.12007733	0	0.23358929	0	0.16858777	0	0.13875738	0	0	0	0.19006586	0.12166354	0.14297847	0.19618726	0.034079634	0.3978442	0.18870184
0.2728485	0.059324138	0.07014532	0.26745996	0.11497919	0	0.21706744	0.10155712	0	0.06800487	0.24022402	0.24513511	0	0.11095851	0.19412307	0.12211531	0.2229136	0	0.04389504	0.011234172	0	0.06824219	0	0.18849593	0.0797188	0	0.1662498	0	0.039419785	0.09644327	0.39131156	0.2516629	0.07396293	0.18304665	0	0.16204251	0	0.124788046	0	0.19336146	0	0	0	0.23223707	0.10844296	0.14441521	0.10275195	0	0.44579402	0.34595713
0.2895251	0.13957763	0.05611874	0.26238504	0.13722892	0	0.12111446	0.026834205	0.01125855	0.085514955	0.2181147	0.18294476	0	0.09207632	0.2030039	0.103973284	0.24839517	0.04054192	0.14230737	0	0	0.14468385	0	0.15149482	0.06250116	0	0.091750175	0	0.074317455	0.05280725	0.30241814	0.30175903	0.029630117	0.19192009	0	0.12254243	0	0.080038145	0	0.18772398	0	0	0	0.26470587	0.14720051	0.19939917	0.044415377	0.017317913	0.29925704	0.22131498
0.2816721	0.11575214	0.09669841	0.17789254	0.06947403	0.009178358	0.19836228	0.08553913	0.007277958	0.09513666	0.22845364	0.08223441	0	0.122098185	0.11240642	0.08104907	0.292812	0.029229406	0	0	0	0.08393243	0	0.061669257	0.07516236	0	0.19400178	0	0.17759138	0.007340469	0.29231784	0.1997237	0.023509497	0.18184796	0	0.032127194	0	0.1824622	0	0.101660706	0	0	0	0.18213952	0.11938418	0.023025189	0.07517022	0.01121863	0.2748835	0.17671606
0.24294692	0.102086164	0.11150679	0.16337638	0.12923598	0	0.14446346	0.025332097	0	0.053755	0.1593692	0.2040834	0	0.1555224	0.2677185	0.034707062	0.28635362	0.077095374	0.035581708	0	0	0.1324443	0	0.13795477	0.07782266	0	0.11705814	0	0.076086886	0.078802645	0.38177732	0.21242535	0.15483508	0.14465046	0	0.15634117	0	0.09409126	0	0.16552436	0	0	0	0.19383147	0.12734385	0.18122858	0.053696595	0.048746184	0.3988319	0.26877135
0.3080946	0.16818066	0.10006689	0.13990273	0.15555824	0	0.16340524	0.07647604	0.053055298	0.024911717	0.14564085	0.17244294	0	0.08653659	0.20093125	0.047657117	0.19590238	0.0768189	0.11952585	0	0	0.09564302	0	0.13733196	0.12547526	0	0.06800113	0	0.0792425	0.11572836	0.26188225	0.2628633	0.05829426	0.26623884	0	0.11004567	0	0.12905265	0	0.1903711	0	0	0	0.21327119	0.19834812	0.17562549	0.10389908	0.054891486	0.19708681	0.2528888
0.36438212	0.12518965	0.1441042	0.15679686	0.20858309	0	0.10745016	0.07134756	0.080316246	0.06654188	0.12200366	0.17588556	0	0.18212587	0.21321712	0.08733028	0.22299188	0.08505454	0.10557936	0	0	0.09803837	0	0.1775821	0.09769089	0	0.117977254	0	0.084099405	0.07554346	0.35578716	0.35873932	0.05401243	0.26647285	0	0.124514215	0	0.11631844	0	0.15415438	0	0	0	0.2994865	0.16322373	0.1889812	0.086352795	0.09171344	0.3560022	0.2347733
0.29176596	0.075897135	0.1148493	0.21627447	0.12133588	0	0.18778916	0.08743753	0.025897667	0.0587922	0.15775211	0.18652348	0	0.12189291	0.2145708	0.096486464	0.21561882	0.026361555	0.049896564	0	0	0.065944284	0	0.21164565	0.102209575	0	0.16673867	0	0.09577851	0.08056213	0.37245438	0.32308745	0.06352721	0.16263014	0	0.16787587	0	0.16351272	0	0.15606785	0	0	0	0.25664532	0.13609575	0.13219239	0.12317271	0.018721972	0.3675904	0.25342435
0.18468371	0.17675185	0.08588642	0.18438394	0	0	0.19098942	0.14373139	0	0	0.20146386	0.20631339	0	0.12043277	0.13250555	0.14135483	0.09106756	0	0.08137873	0	0	0.053628013	0	0.09202993	0.003060246	0	0.21516697	0	0.07363704	0.13394246	0.39399981	0.18975803	0.054681063	0.111609116	0	0.17383748	0	0.20647751	0	0.11952894	0	0	0	0.104548	0.115566805	0	0.18728495	0.013647202	0.40071207	0.29119435
0.16578518	0.111340635	0.03719909	0.22183193	0.10027298	0	0.18215151	0.07501024	0	0.08089003	0.13643493	0.1431116	0	0.1406478	0.20520331	0.03486784	0.18475798	0.050154828	0.095684215	0	0	0.093188696	0	0.12398739	0.03774245	0	0.10349845	0	0.029393295	0.058467	0.35125482	0.25297782	0.101221725	0.115670964	0	0.21997355	0	0.1345008	0	0.15254657	0	0	0	0.16936992	0.08154977	0.16645324	0.14577726	0.017671984	0.321017	0.2701709
0.3005341	0.13016744	0.03902379	0.24980132	0.12577978	0	0.1415404	0.06195666	0	0.080207676	0.19598217	0.20232776	0	0.11114983	0.19822821	0.09925362	0.24349937	0.030016672	0.09367166	0	0	0.13403459	0	0.17277786	0.09093559	0	0.1284967	0	0.066544	0.063205935	0.37196636	0.28767347	0.06102442	0.1895104	0	0.15605395	0	0.12813479	0	0.18086293	0	0	0	0.2532038	0.13598979	0.1388485	0.084218636	0	0.36636397	0.26122725
0.21984772	0.083957136	0.14848399	0.26719174	0.12086122	0	0.2243458	0.07438298	0	0	0.17655516	0.26545262	0	0.10352654	0.22892703	0.099890634	0.25132868	0.04700157	0.035588164	0	0	0.13740204	0	0.1842127	0.035925537	0	0.13544033	0	0.092742294	0.15913132	0.37300462	0.34948605	0.11579166	0.1030377	0	0.1470446	0	0.1529067	0	0.11548877	0	0	0	0.14866312	0.10398512	0.13308132	0.13129613	0.047418907	0.40195328	0.2125714
0.2229386	0.15570559	0.0707741	0.22647347	0.12854117	0	0.118756935	0.17894182	0.09429745	0.11308095	0.23273148	0.25961775	0	0.15627134	0.22731794	0.119150646	0.25808617	0	0.13250133	0	0	0.113188736	0	0.112703025	0.035689004	0	0.176794	0	0.08556607	0.12739235	0.4206453	0.3153191	0.09099081	0.19304603	0	0.15033345	0	0.12665413	0	0.21693541	0	0.007401942	0	0.22937831	0.09843948	0.11654636	0.14188632	0.043332316	0.37504494	0.3319406
0.28005245	0.15969944	0.08944691	0.25793016	0.10237628	0	0.13423644	0.057396322	0.007749654	0.08132104	0.2440692	0.18387762	0	0.10215376	0.20492597	0.10760605	0.24774104	0.07418167	0.10780645	0	0	0.13612004	0	0.09855069	0.0549758	0	0.13919076	0	0.13184276	0.04719805	0.33544403	0.26837727	0.03044632	0.20089343	0	0.10783704	0	0.14042923	0	0.16389099	0	0	0	0.277202	0.051019553	0.12486164	0.06447549	0	0.32244498	0.20926586
0.25106058	0.064245194	0.072638094	0.15338142	0.09111877	0.034566462	0.16232356	0.07337603	0	0.060081713	0.16750862	0.11540396	0	0.14996698	0.06434591	0.07868622	0.23082978	0.07026716	0	0	0	0.08952285	0	0.09601456	0.014188251	0	0.09301568	0	0.14701188	0	0.28532773	0.18920587	0.084199816	0.17877018	0	0.1096326	0	0.08783876	0	0.054665126	0	0	0	0.1433281	0.17815775	0.039696366	0.02041756	0.11671369	0.26496232	0.20442283
0.32409486	0.09363565	0.119214416	0.12926126	0.21404946	0	0.13865602	0.033864222	0.008333862	0.0542886	0.16183107	0.15175627	0	0.17089221	0.22572665	0.09756457	0.2617124	0.016328111	0.08612782	0	0	0.11787133	0	0.18454711	0.12826236	0	0.090247326	0	0.099995926	0.12757795	0.3026491	0.376319	0.012921046	0.28235576	0	0.09866725	0	0.109968305	0	0.15565498	0	0	0	0.30219737	0.2023756	0.19293034	0.100387216	0.026658796	0.28302386	0.27353087
0.2369639	0.18823051	0.10523387	0.2659834	0.09071313	0	0.17629147	0.04580954	0.026840687	0.071539156	0.2168494	0.15169549	0	0.1281985	0.23249681	0.09943006	0.24693665	0.0841125	0.14550233	0	0	0.15473638	0	0.118192255	0.013904141	0	0.14342102	0	0.11492897	0.014740135	0.33294958	0.27208662	0.049506675	0.104215816	0	0.13974723	0	0.15945792	0	0.14398935	0	0	0	0.24723084	0.06871899	0.16679466	0.062461212	0.006273434	0.33045867	0.22414444
0.33736742	0.15378305	0.08235045	0.2620519	0.07553975	0	0.15065213	0.14521086	0.009400658	0.07784232	0.17975065	0.23828134	0	0.115045615	0.21123044	0.10429339	0.1766794	0.013240715	0.1146213	0.011255827	0	0.09460696	0	0.14847232	0.059658974	0	0.11885838	0	0.055471983	0.04218071	0.32911325	0.20209542	0.1071566	0.2121912	0	0.13100272	0	0.14435284	0	0.19041102	0	0	0	0.23492932	0.14389312	0.139448	0.059271306	0.049153507	0.34966072	0.24701017
0.10287072	0.065958984	0.059259262	0.24458648	0.21548508	0	0.16374598	0.14806983	0	0.048375584	0.2158763	0.26348218	0	0.1599111	0.11960119	0.10663574	0.28918055	0.09495912	0.05800155	0.013164438	0	0.18277632	0	0.12205012	0.021768602	0	0.17822574	0	0.09328166	0.06848067	0.46903458	0.25129563	0.17995316	0.1365088	0	0.0973896	0	0.15330213	0	0.22032194	0	0	0	0.25942242	0.08538868	0.052924007	0.13585046	0	0.28453425	0.2611246
0.21135347	0.052300714	0.08352944	0.26599413	0.13616952	0	0.300061	0.17433986	0	0.027494026	0.10705873	0.20095895	0	0.14302635	0.13745546	0.031422816	0.21081704	0.07893607	0.014649709	0.09336692	0	0.0984947	0	0.17376614	0.06748155	0	0.1391784	0	0	0.04620561	0.39027116	0.1257847	0.16390333	0.17099492	0	0.16547948	0	0.16219926	0	0.15639922	0	0	0	0.10809168	0.13024287	0.108409226	0.08948004	0.08046471	0.42125425	0.30082202
0.28650817	0.1007494	0.08551287	0.2819708	0.096618176	0	0.2242386	0.053297732	0	0.07342995	0.18250912	0.1743971	0	0.13433024	0.24392845	0.085414805	0.20998171	0.019332983	0.05367695	0	0	0.08121625	0	0.17132436	0.05342398	0	0.14895706	0	0.08430876	0.018289395	0.36619323	0.28537008	0.054797865	0.115233585	0	0.20043878	0	0.15273967	0	0.13530938	0	0	0	0.2341447	0.09403249	0.16079965	0.12634957	0	0.38753182	0.21131021
0.20857461	0.09023901	0.002037605	0.30715594	0.14735286	0	0.25791046	0.16104564	0	0.052224785	0.19741194	0.22306181	0	0.13017976	0.14239581	0.06771314	0.16247082	0.043197844	0.059160676	0.08416138	0	0.12702	0	0.14992997	0.060335122	0	0.16955577	0	0.034530472	0.005821031	0.4480757	0.1847168	0.084113955	0.17047639	0	0.20737468	0	0.19364084	0	0.11752223	0	0	0	0.15299223	0.08907705	0.06731023	0.15895158	0.03207741	0.43520436	0.23669487
0.32306385	0.09161897	0.122436605	0.17996423	0.14146769	0	0.18766731	0.08702767	0.016766451	0.048299033	0.15308559	0.16913584	0	0.15844202	0.21760401	0.056759257	0.23939323	0.040233508	0.04357764	0	0	0.07294487	0	0.20520636	0.1269563	0	0.13918954	0	0.1034089	0.068973705	0.36599904	0.32097524	0.029709809	0.20176972	0	0.16782114	0	0.15738985	0	0.13934427	0	0	0	0.28447682	0.15661104	0.16574664	0.0824044	0.072321355	0.38470015	0.2737274
0.18605772	0.113691606	0.040786386	0.18040851	0.057919003	0	0.19113353	0	0	0.010694133	0.22991082	0.15518358	0	0.109385334	0.06390228	0.116754614	0.23064938	0.039620906	0.033366226	0.010866504	0	0.14332	0	0.16298984	0.010944298	0	0.060033448	0	0.20431504	0	0.26789328	0.21011579	0.008687709	0.12768862	0	0.096400924	0	0.086338975	0	0.041698176	0	0	0	0.14419574	0.108623445	0.04711136	0	0.034718156	0.2508473	0.17470744
0.22355008	0.14327233	0.042061627	0.25244364	0.10154012	0.027402963	0.13142027	0.023538	0	0.0682469	0.19565274	0.275879	0	0.054459546	0.1564857	0.07613614	0.2145432	0.03615881	0.05490886	0	0	0.15307249	0	0.0911473	0.049573153	0	0.12127315	0	0.12112856	0	0.2682744	0.20900264	0.07238644	0.16508548	0	0.09708157	0	0.08280282	0	0.09397051	0	0	0	0.17009078	0.09386966	0.13372971	0.001761379	0.11982156	0.31679478	0.07483903
0.3127145	0.12005843	0.111510865	0.16234753	0.10812086	0	0.059440505	0	0.081467144	0.06093191	0.19954835	0.21470015	0	0.14409927	0.19150542	0.095522076	0.22252965	0.07149972	0.06368442	0	0	0.1407839	0	0.14110424	0.008328034	0	0.08623948	0	0.1942913	0.041444063	0.3004893	0.37099868	0.06923002	0.19662751	0	0.10931734	0	0.058909506	0	0.08535927	0	0	0	0.22974612	0.1612897	0.15019532	0.043494638	0.11704135	0.3025474	0.18171708
0.24211204	0.08761706	0.048594378	0.22273558	0.02430274	0	0.25732622	0.081969544	0	0.01909247	0.19878994	0.19784234	0	0.09642224	0.14802276	0.08525437	0.17982218	0.051404074	0.02552265	0.004526161	0	0.02806871	0	0.13683607	0.038823903	0	0.08139218	0	0.119232506	0.036108073	0.32504973	0.20046279	0.07810682	0.1189962	0	0.20070909	0	0.13585377	0	0.08990078	0	0	0	0.14857885	0.065630704	0.049330287	0.07445973	0.045636483	0.32301685	0.2068604
0.25234446	0.082561255	0.093895376	0.20353076	0.15711285	0	0.13455752	0.07472086	0	0.073196575	0.2366844	0.23840362	0	0.12553388	0.1949501	0.09592015	0.2558739	0.02579587	0.04755729	0	0	0.14696193	0	0.22908103	0.048147045	0	0.108248785	0	0.13280687	0.14868659	0.4405496	0.3817235	0.044364978	0.21587564	0	0.17563513	0	0.111525744	0	0.14685218	0	0	0	0.25586644	0.09625906	0.094582036	0.14620712	0.005330503	0.3750078	0.35064358
0.26386425	0.105121344	0.023200747	0.2809172	0.12669502	0	0.24335909	0.09251514	0	0.07376594	0.23902573	0.21056907	0	0.1339798	0.1750766	0.13987732	0.27800307	0.047720414	0.10142333	0.02662392	0	0.10242685	0	0.14716741	0.07717413	0	0.16471419	0	0.054828912	0.09288161	0.42406055	0.2585761	0.06249018	0.21284069	0	0.20403397	0	0.1529859	0	0.1652224	0	0	0	0.24108443	0.10365549	0.12027164	0.12435252	0	0.43622065	0.36038524
0.18529694	0.053000055	0.07936234	0.23232517	0.1075118	0	0.14997984	0.031844936	0.021656051	0.05606284	0.17732488	0.24333541	0	0.109653294	0.21602541	0.053353745	0.23136985	0.07437381	0.01897413	0	0	0.101889975	0	0.12977183	0.036917634	0	0.14332119	0	0.100756526	0.091576174	0.36981302	0.2287238	0.13094147	0.122898564	0	0.16862924	0	0.072198614	0	0.12188929	0	0	0	0.13773243	0.10113753	0.13717854	0.09802091	0.08931564	0.34336424	0.18734474
0.32425565	0.09975686	0.10373734	0.23729846	0.16371252	0	0.19715878	0.09945659	0.0035851	0.11005649	0.19414644	0.19729644	0	0.13057584	0.19708091	0.111277886	0.24704629	0.099916406	0.10564495	0	0	0.08349085	0	0.17864	0.06599194	0	0.10714269	0	0.06777287	0.059580646	0.37680706	0.36235735	0.037510432	0.17983535	0	0.1569653	0	0.12913316	0	0.13452819	0	0	0	0.2839958	0.11099016	0.15692818	0.06513444	0.000128899	0.38164893	0.2877582
0.30090922	0.17809176	0.14136419	0.16676323	0.11767106	0	0.17701913	0.05297357	0.008870393	0.022757381	0.121335626	0.101960935	0	0.1802291	0.18096057	0.080118984	0.2386063	0.03167432	0.11647895	0	0	0.13873108	0	0.16298385	0.062434763	0	0.20658056	0	0.06605424	0.05092642	0.41418394	0.25797647	0.05381834	0.21928868	0	0.19339463	0	0.20722003	0	0.19558446	0	0	0	0.26376846	0.19584411	0.13457231	0.13089037	0.06561636	0.40255323	0.35255593
0.2697943	0.16343078	0.09717668	0.2387441	0.090875536	0	0.23738767	0.14499798	0	0.040267706	0.18619397	0.24311917	0	0.16227555	0.19177793	0.15329409	0.19332668	0	0.1589881	0	0	0.056901325	0	0.13358423	0.016333347	0	0.17596166	0	0	0.050891366	0.4181533	0.22014098	0.13344403	0.16584861	0	0.18361811	0	0.14430757	0	0.21274439	0	0	0	0.17589185	0.12511063	0.12822087	0.09915386	0.032063186	0.42876863	0.29523677
0.24297634	0.094979346	0.025538146	0.25889188	0.18047112	0	0.23795776	0.17153054	0	0.037005816	0.15943375	0.16685851	0	0.17028147	0.16003452	0.08279991	0.2129145	0.048072584	0.07076124	0.060077444	0	0.123741336	0	0.19503419	0.12990145	0	0.17758809	0	0	0.09813787	0.42325702	0.21216008	0.07662518	0.2316131	0	0.1849303	0	0.19157791	0	0.17933229	0	0	0	0.2217952	0.10256322	0.12249866	0.145598	0.02992027	0.40263012	0.32827583
0.34626764	0.15958248	0.15399711	0.1478811	0.14949572	0	0.13584009	0.02272742	0.076760665	0	0.1796945	0.1249325	0	0.11988966	0.23250525	0.12002138	0.229226	0.060822107	0.10683192	0	0	0.16505148	0	0.17160971	0.07647374	0	0.1267515	0	0.072552845	0.102866955	0.3608962	0.31742114	0.07608796	0.20386048	0	0.15720423	0	0.13972043	0	0.21814315	0	0	0	0.29920992	0.14632915	0.15575221	0.10936743	0.041501544	0.33115697	0.29672223
0.27944708	0.027908398	0.09363965	0.20526963	0.13316071	0	0.17527229	0	0	0.021284444	0.20927376	0.23453315	0	0.09632204	0.17112431	0.11949856	0.13021088	0.020511847	0.0274552	0.003659006	0	0.031866852	0	0.08738887	0.03941544	0	0.088889234	0	0.09318814	0.11176509	0.22937366	0.27917975	0.025148151	0.16377218	0	0.0956597	0	0.11488885	0	0.06939816	0	0	0	0.1556324	0.10877925	0.1252958	0.092323095	0.0709811	0.28034496	0.10420715
0.33649242	0.15282136	0.12519684	0.16811545	0.19178276	0	0.092934266	0.072350904	0.13691875	0.08536015	0.17448466	0.10312133	0	0.15747046	0.22964124	0.10105539	0.2108829	0.0862232	0.13876113	0	0	0.13088652	0	0.18761317	0.10392672	0	0.145528	0	0.09366355	0.059685	0.37966272	0.35422355	0.07262822	0.23752597	0	0.20097803	0	0.16270784	0	0.15439896	0	0	0	0.33897758	0.16683808	0.17496586	0.1380696	0	0.27763453	0.2965992
0.23052791	0.10234833	0.016247544	0.24233468	0.12667762	0	0.11706078	0.023104034	0	0.090349816	0.23318252	0.2540634	0	0.1170805	0.2087933	0.10561911	0.24149066	0.07278536	0.0696386	0	0	0.1430388	0	0.13400677	0.045449167	0	0.11711337	0	0.12896635	0.09632494	0.35171604	0.2721061	0.07107571	0.1294858	0	0.14967324	0	0.053306576	0	0.138661	0	0	0	0.20887764	0.103410505	0.17260486	0.074237674	0	0.34988198	0.1973431
0.32558778	0.20545223	0.15959147	0.244915	0.14877152	0	0.16952889	0.04088272	0.05861526	0.006945781	0.1651218	0.17500985	0	0.05272049	0.15141755	0.09474468	0.16866723	0.15380968	0.13758487	0	0	0.20125195	0	0.19928883	0.040937893	0	0.07908381	0	0.12987229	0.028506277	0.42358565	0.33259135	0.108027846	0.18611512	0	0.1682465	0	0.17509903	0	0.16681702	0	0	0	0.27000353	0.10920062	0.11543313	0.13015437	0.09260719	0.3219805	0.2351683
0.27930364	0.17284961	0.11416255	0.10539712	0.19219102	0	0.06420359	0.06145641	0.09011635	0.07475544	0.20233165	0.20184384	0	0.11982983	0.1840799	0.08977937	0.23712468	0.08259388	0.12998681	0	0	0.18637936	0	0.15896589	0.04065562	0	0.10649608	0	0.1353961	0.11905487	0.32611313	0.3542947	0.02214954	0.2263278	0	0.11664714	0	0.07928104	0	0.22089249	0	0	0	0.27839044	0.21185756	0.2082133	0.10025742	0.005813699	0.24018247	0.25206846
0.21087608	0.119107865	0	0.24796699	0.15415387	0	0.12018445	0.11669289	0.017425865	0.039961513	0.25030008	0.2650753	0	0.001063612	0.13971168	0.14746755	0.13921407	0.043243133	0.031568434	0	0	0.22429685	0	0.21793988	0.096403204	0	0	0	0.23741016	0.06272661	0.14828098	0.3153426	0.024642698	0.1492917	0	0.04120193	0	0.07690429	0	0.022213645	0	0	0	0.23182647	0	0.1528197	0.007485427	0.0950336	0.105089016	0.008357397
0.24535373	0.116487786	0.057362404	0.2411118	0.09059921	0	0.11629118	0	0	0.052845675	0.14963093	0.2080644	0	0.13730052	0.20032416	0.08614611	0.26347387	0.06315206	0.081457905	0	0	0.17373501	0	0.117688134	0	0	0.11561213	0	0.11130569	0.030322595	0.33279774	0.2463582	0.09134481	0.12350573	0	0.13622998	0	0.049591623	0	0.12915881	0	0	0	0.15777119	0.16562803	0.17955573	0.042146582	0.115166605	0.39620572	0.16898666
0.29647824	0.19443697	0.06611049	0.17419794	0.16283214	0	0.07697655	0.005338032	0.061260212	0.032761987	0.21975584	0.2254138	0	0.12198638	0.28973842	0.11780501	0.21454117	0.083901726	0.1439034	0	0	0.16802432	0	0.15002407	0.094440944	0	0.1359187	0	0.104800954	0.12697929	0.33162403	0.31084087	0.08557555	0.14714554	0	0.17384307	0	0.056273934	0	0.18894559	0	0	0	0.26618004	0.10725727	0.2565014	0.097878926	0	0.30908504	0.20498984
0.25874084	0.15933998	0.07691182	0.17764728	0.07780659	0	0.13595298	0.02794329	0	0.060950242	0.16176938	0.12738943	0	0.16662154	0.21644253	0.06748004	0.2544507	0.12396338	0.10441257	0	0	0.1235963	0	0.13820279	0.0383605	0	0.11699543	0	0.12614328	0.043844115	0.355563	0.24101476	0.048282	0.15487325	0	0.1705011	0	0.12089664	0	0.12854742	0	0	0	0.23215273	0.11153264	0.15226917	0.052658893	0.04335408	0.36892265	0.2767846
0.26293463	0.118230864	0.05401785	0.28177765	0.09930379	0	0.18528458	0.09311294	0	0.028924448	0.2184359	0.22237505	0	0.10092195	0.2280368	0.15356901	0.19139197	0.008649356	0.08941589	0	0	0.12891266	0	0.15808748	0.059418708	0	0.15040898	0	0.13071182	0.1429911	0.3356701	0.37951973	0.015316151	0.14754178	0	0.16208489	0	0.14742799	0	0.117124595	0	0	0	0.2275013	0.09021964	0.14840227	0.16590822	0.030969553	0.36426556	0.21588863
0.36624315	0.160854	0.14281145	0.2341422	0.14953907	0.004407802	0.124369234	0.081168845	0.09327096	0.11732057	0.1348987	0.21332805	0	0.14141461	0.16945246	0.08206217	0.2422305	0.0745228	0.101852424	0	0	0.13826016	0	0.17274588	0.03308329	0	0.15292932	0	0.07391602	0	0.38519716	0.29839492	0.115391746	0.19967179	0	0.13561536	0	0.10590236	0	0.16419592	0	0	0	0.25091094	0.19404258	0.16670667	0.02340692	0.116165906	0.39948243	0.19999188
0.3218678	0.15417796	0.1153979	0.24566768	0.115295395	0	0.15027206	0.14483356	0.017605163	0.050841413	0.23019537	0.2944122	0	0.08942363	0.21559659	0.09561797	0.2058725	0.015453623	0.052681137	0	0	0.1582835	0	0.18174165	0.06573871	0	0.10342537	0	0.13617459	0.040447712	0.34240112	0.26861	0.1229983	0.19993038	0	0.07755446	0	0.14856109	0	0.19315861	0	0	0	0.26591447	0.10602508	0.11576931	0.045491185	0.039502047	0.31793094	0.21169356
0.27427328	0.17051964	0.11643087	0.21099328	0.15810399	0	0.21767414	0.14303257	0	0.039677773	0.15466426	0.22085992	0	0.18681297	0.18584803	0.13466856	0.24775219	0.027964208	0.16067304	0	0	0.09259869	0	0.16263138	0.06547195	0	0.19896857	0	0.018724453	0.08308143	0.46128395	0.2167772	0.13377848	0.22992909	0	0.18747887	0	0.17489548	0	0.22768667	0	0	0	0.21666068	0.18491936	0.093877286	0.12156197	0.045014326	0.39238504	0.34468034
0.29742795	0.1367486	0.07037365	0.21309027	0.11951992	0	0.08384293	0.007605866	0.03425482	0.045649983	0.20120844	0.23680729	0	0.15168995	0.21568705	0.10361433	0.26129794	0.07057961	0.04620603	0	0	0.18898177	0	0.17473347	0.04470904	0	0.13136423	0	0.1626693	0.07084985	0.3871221	0.2941819	0.11913541	0.19252908	0	0.15439017	0	0.07123052	0	0.13285823	0	0	0	0.24219327	0.14233735	0.13422853	0.052293748	0.103135824	0.35922268	0.21287628
0.25663945	0.094983466	0.07596392	0.12995596	0.13478148	0	0.07953982	0.10237896	0.04738923	0.051433433	0.21798241	0.22111355	0	0.09312606	0.19111131	0.11096554	0.1402193	0.03232523	0.1100836	0	0	0.08808346	0	0.09970224	0.06454134	0	0.050859608	0	0.12929764	0.13727075	0.18234214	0.36418673	0	0.22185184	0	0.08318154	0	0.06887117	0	0.10873099	0	0	0	0.22689934	0.12865834	0.17184478	0.073956266	0.03458023	0.19461198	0.1625862
0.28512558	0.10928651	0.11177728	0.119797915	0.15843078	0	0.09305614	0.12184718	0.083487526	0.06358654	0.17051071	0.27621478	0	0.09080882	0.1653648	0.068737775	0.16518968	0.101448655	0.11905354	0	0	0.07464654	0	0.105623245	0.054943137	0	0.0751906	0	0.05747334	0.12620229	0.2789472	0.2709212	0.08396064	0.22448587	0	0.07726622	0	0.07846184	0	0.23197363	0	0	0	0.20530176	0.19472453	0.14009307	0.080763675	0.058394518	0.20715958	0.18900724
0.2673676	0.1549177	0.06055446	0.21157044	0.13453752	0	0.17472753	0.19163558	0	0.09495785	0.23628446	0.2911112	0	0.11962285	0.18472351	0.10383674	0.25369287	0.025151696	0.10160577	0	0	0.121887095	0	0.17509457	0.10085419	0	0.1277985	0	0.0944117	0.09528354	0.34888443	0.27821198	0.09296526	0.21629602	0	0.12252798	0	0.10355276	0	0.22119914	0	0	0	0.23792548	0.15009522	0.15710293	0.058588564	0.04421089	0.32594046	0.31518346
0.2185178	0.09324792	0.00289543	0.2670342	0.14693168	0	0.24046502	0.10235856	0	0.06600175	0.2045656	0.2142496	0	0.083933204	0.19017361	0.050147302	0.28098986	0.026045639	0.049540464	0	0	0.16224512	0	0.17560382	0.1150654	0	0.1590192	0	0.038767055	0.06535758	0.3915631	0.20916492	0.068498895	0.18540458	0	0.14205675	0	0.12781233	0	0.20743491	0	0	0	0.20638129	0.020339739	0.14506373	0.086184666	0	0.3615347	0.23080117
0.27411184	0.08242384	0.056265943	0.22429831	0.18424717	0	0.19117069	0.064960934	0	0.07897031	0.22319451	0.15437399	0	0.12841135	0.18064995	0.09432887	0.20803654	0.06145765	0.010092924	0	0	0.13065061	0	0.15289927	0.092315465	0	0.09401138	0	0.148915	0.08577721	0.34372017	0.2593297	0.063641116	0.1758673	0	0.16002418	0	0.13077223	0	0.06991593	0	0	0	0.2247656	0.059143197	0.19586076	0.16407505	0.004681736	0.3022309	0.24224249
0.19521755	0.050445873	0.09194041	0.19146293	0.15893908	0	0.25254476	0.09404199	0	0.012294592	0.12298918	0.21127881	0	0.17954543	0.13660851	0.047051884	0.1825617	0.07257102	0.00127857	0.027564738	0	0.07661372	0	0.19681478	0.054383017	0	0.0870371	0	0.053527664	0.076634556	0.37002397	0.21463276	0.08541599	0.17816357	0	0.16262776	0	0.16580674	0	0.068086706	0	0	0	0.1046112	0.12727776	0.03896956	0.10508098	0.07824014	0.40761095	0.23908636
0.30709544	0.114269	0.09226646	0.12601344	0.1834291	0	0.116967976	0.017485937	0.040207617	0.037517644	0.1716904	0.18988736	0	0.13525572	0.20725176	0.11136933	0.21111041	0.09234827	0.07397379	0	0	0.1625312	0	0.23875552	0.06954659	0	0	0	0.17216036	0.13972351	0.29252553	0.39831224	0	0.20865156	0	0.13891082	0	0.060756538	0	0.10659827	0	0	0	0.2368736	0.14856322	0.19394763	0.0693577	0.09988797	0.2781213	0.23405182
0.24990904	0.052791942	0.030903716	0.37171564	0.0953948	0	0.2627682	0.06911039	0	0.08668935	0.22775158	0.20622881	0	0.120072424	0.14998296	0.10482507	0.22161731	0.060463093	0.027403139	0.09792067	0	0.07812896	0	0.13589673	0.011577824	0	0.18448246	0	0.06437527	0.005894177	0.4003575	0.12237713	0.095549285	0.10042456	0.036766905	0.22282617	0	0.13106492	0	0.07978882	0	0	0	0.12708806	0.088800214	0.15034728	0.10977284	0	0.49377546	0.23943996
0.2778335	0.09265453	0.09823211	0.21607152	0.14000893	0	0.1686103	0.09186758	0	0.07283104	0.23596765	0.22309296	0	0.115465984	0.17873125	0.111117736	0.26729807	0.043114554	0.06591066	0	0	0.13630122	0	0.17440183	0.06681526	0	0.19725364	0	0.08788535	0.09290142	0.41533482	0.2564867	0.07965682	0.19737089	0	0.188817	0	0.11420596	0	0.19520399	0	0	0	0.24200538	0.1591007	0.16546579	0.09475762	0	0.40520456	0.35093954
0.307737	0.066250496	0.1341461	0.18648635	0.12942961	0	0.18766966	0.002530959	0	0	0.17815249	0.1606208	0	0.14012682	0.22479011	0.108619444	0.15820774	0	0.03172776	0	0	0.094266884	0	0.24906604	0.08215299	0	0.12214158	0	0.12793703	0.1305627	0.33391732	0.38128328	0	0.114366844	0	0.18311995	0	0.16418302	0	0.10726946	0	0	0	0.21034263	0.11527411	0.15331565	0.14415112	0.038137205	0.36409134	0.22118793
0.30480337	0.18210183	0.033761334	0.26080465	0.053667225	0	0.10892126	0.025940387	0.07608169	0.06470003	0.23762655	0.19570285	0	0.105530426	0.21449628	0.120607845	0.2214255	0.021642257	0.096302964	0	0	0.15625513	0	0.12966771	0.02789521	0	0.17348643	0	0.1308472	0.024363779	0.38144955	0.23210691	0.059957884	0.12169033	0	0.16220033	0	0.09383913	0	0.16634646	0	0	0	0.1795614	0.121243596	0.10117459	0.10658693	0.042674363	0.39302185	0.16809188
0.29228646	0.14600214	0.07403546	0.2770737	0.137532	0	0.13942656	0.044282407	0	0.06080521	0.20101576	0.23062232	0	0.13926667	0.21455994	0.08518391	0.19137916	0.0553918	0.089888565	0	0	0.17461039	0	0.1378562	0.013062613	0	0.14621623	0	0.075082995	0.03138026	0.39298955	0.27632403	0.059508808	0.1681373	0	0.18195863	0	0.111862555	0	0.10926906	0	0	0	0.21023217	0.107340544	0.15502818	0.09464498	0.056821145	0.429592	0.18824214
0.2920164	0.13774502	0.109777525	0.22909898	0.062595434	0	0.21354738	0.07515208	0	0.07229954	0.15057932	0.1685184	0	0.16810447	0.2089867	0.109757945	0.23790067	0.05650697	0.06913117	0	0	0.0712993	0	0.12440702	0.041211568	0	0.18746991	0	0.103893146	0.023685928	0.33093873	0.25017273	0.071773484	0.0832448	0	0.15832826	0	0.1503029	0	0.117427416	0	0	0	0.18134159	0.1404187	0.17071205	0.05843892	0.031878084	0.39321983	0.18691777
0.29761654	0.11892154	0.060249485	0.25328377	0.06624546	0	0.15981314	0.06664525	0.041074883	0.111720815	0.19853325	0.2056977	0	0.09091148	0.21178892	0.103803314	0.23363316	0.021399021	0.09277434	0	0	0.080508836	0	0.13703199	0.046174303	0	0.1423894	0	0.09661566	0.031201154	0.33360603	0.25041223	0.085946634	0.13626696	0	0.10846199	0	0.093071	0	0.18942706	0	0	0	0.19393949	0.16300264	0.14614938	0.071736306	0.007948052	0.34398583	0.21532817
0.24924427	0.08067654	0.034589954	0.2678209	0.09551046	0.022124708	0.2514303	0.10050665	0	0.08308321	0.2455013	0.22042917	0	0.10059128	0.15789661	0.049644064	0.293193	0.0779108	0.02050912	0.027808592	0	0.14519179	0	0.16257742	0.047768883	0	0.10173976	0	0.117664985	0	0.3866093	0.18965842	0.123059645	0.16038097	0	0.14439669	0	0.13366073	0	0.123880476	0	0	0	0.15803461	0.060934342	0.05900005	0.05493529	0.07120432	0.35322687	0.24854979
0.26096392	0.13790156	0.06016596	0.16908924	0.10474439	0.014139677	0.14978133	0.015420878	0	0.038813766	0.123399034	0.12505257	0	0.13935938	0.18623418	0.11584128	0.26452678	0.058652952	0.09012674	0	0	0.16203001	0	0.19697408	0.071135186	0	0.08939133	0	0.13124129	0.040622897	0.2699441	0.2492892	0.03595503	0.1504468	0	0.12116278	0	0.119247235	0	0.123901606	0	0	0	0.19653606	0.15558034	0.17006119	0.009322399	0.07436121	0.31413844	0.19146654
0.38492963	0.13009523	0.13438256	0.27827707	0.05827584	0	0.16234644	0.14452353	0.05556402	0.09624743	0.22002085	0.19464462	0	0.13051778	0.19474834	0.13116848	0.222312	0.055456836	0.039862026	0	0	0.07876091	0	0.14083506	0.052406527	0	0.14288528	0	0.15872574	0.020914879	0.32917562	0.25438946	0.08768338	0.1710746	0	0.14218177	0	0.17590667	0	0.07333612	0	0	0	0.20031025	0.14709888	0.10122518	0.06843774	0.06898703	0.40273073	0.19690216
0.283479	0.14374755	0.13219081	0.16021647	0.14584194	0	0.12820342	0.05913575	0	0.027550697	0.19044958	0.24527395	0	0.13381487	0.2060888	0.07934967	0.23403862	0.054390673	0.051827766	0	0	0.12960973	0	0.14285734	0.05344022	0	0.09685875	0	0.107613	0.03597339	0.34196672	0.27905008	0.109901875	0.2148492	0	0.11939835	0	0.11440561	0	0.15135522	0	0	0	0.24232306	0.1673724	0.11626938	0.04276216	0.09010811	0.3583914	0.24786413
0.28061968	0.09850827	0.06937128	0.19388981	0.15856977	0	0.13306248	0.007934194	0.006848946	0.06949547	0.1917082	0.20348349	0	0.1283491	0.23051624	0.08409861	0.2584389	0.06700442	0.1064562	0	0	0.11709945	0	0.11832416	0.082096964	0	0.15640892	0	0.035933703	0.105396904	0.3838116	0.26242775	0.1082024	0.18273126	0	0.17287543	0	0.05366936	0	0.20302328	0	0	0	0.2244259	0.15841778	0.2128223	0.0928963	0	0.3544654	0.26729673
0.2560876	0.06727466	0.09184205	0.15674494	0.12355836	0	0.16120517	0	0	0.001584738	0.258214	0.21642745	0	0.14601338	0.18525305	0.1413075	0.25607044	0.041077323	0.00154367	0	0	0.10974488	0	0.13417189	0.075104296	0	0.0913156	0	0.22069168	0.09859842	0.23137957	0.31955433	0	0.19455916	0	0.055201434	0	0.08374774	0	0.063797474	0	0	0	0.21731727	0.13019727	0.12513436	0.008792711	0.015662037	0.26921257	0.13433391
0.2814909	0.115107514	0.05339563	0.26019672	0.110195845	0	0.16461249	0.050613374	0	0.0845216	0.24233735	0.18243016	0	0.10099554	0.19628888	0.1170087	0.2483395	0.03954132	0.10267062	0	0	0.13401647	0	0.15318143	0.046578415	0	0.09836293	0	0.12748148	0.0528054	0.31333718	0.33749688	0	0.14376906	0	0.11691087	0	0.0967123	0	0.118756704	0	0	0	0.21601437	0.119886026	0.1545151	0.062183373	0.001659758	0.3298411	0.20154424
0.22583732	0.058381617	0.12532046	0.13936299	0.08337743	0.011951865	0.15943758	0.052868724	0	0.037216343	0.13517232	0.1682376	0	0.16428944	0.02045765	0.098797716	0.19260794	0.10273936	0	0	0	0.045741905	0	0.110084206	0	0	0.12745905	0	0.1411097	0.026983459	0.32256415	0.24634299	0.09268892	0.13362098	0	0.14781463	0	0.12712343	0	0	0	0	0	0.07257611	0.18554641	0	0.05162917	0.12272531	0.30305257	0.20740733
0.29320136	0.030908104	0.11709567	0.18172668	0.22018716	0	0.12802374	0.059911035	0.02496928	0.06451998	0.16341646	0.15103307	0	0.15479356	0.15152252	0.058840908	0.24276736	0.033305757	0.049865674	0	0	0.099168636	0	0.16751201	0.09958885	0	0.11983672	0	0.066754684	0.121070825	0.33512557	0.3366225	0.057064116	0.26233697	0	0.10400193	0	0.11559937	0	0.17589799	0	0	0	0.27490875	0.1968421	0.16577518	0.12414453	0.03429235	0.2689536	0.2724037
0.23422995	0.13364004	0.03759731	0.23733385	0.100867644	0.047444176	0.18921237	0.12522215	0.026937053	0.09718354	0.1554338	0.16171974	0	0.12011882	0.17187424	0.046532527	0.20123991	0.0911287	0.11203486	0.001039822	0	0.10223924	0	0.11099745	0.01663171	0	0.104944825	0	0.053950325	0	0.38418016	0.19733204	0.11311719	0.15764433	0	0.16308923	0	0.15864912	0	0.1439575	0	0	0	0.13791549	0.102707624	0.09519751	0.14745328	0.09483397	0.38058066	0.19172004
0.17803507	0.06143821	0.05327198	0.2084126	0.12916976	0.012180592	0.2198937	0.08642417	0	0.04277537	0.19999596	0.20636244	0	0.15302542	0.15910296	0.06654526	0.23663595	0.0604909	0.009025955	0	0	0.12346376	0	0.17592314	0.038423277	0	0.07590071	0	0.13214645	0.058278047	0.34360927	0.26127476	0.10262969	0.18363595	0	0.17063418	0	0.13947517	0	0.054072246	0	0	0	0.16301662	0.091656595	0.049427226	0.08531987	0.11785244	0.3068967	0.24319714
0.26629132	0.11592253	0.040412705	0.25790983	0.15807602	0	0.15729858	0.03417248	0	0.06666589	0.23782252	0.26627716	0	0.045122106	0.087616526	0.17228955	0.17611367	0.015683051	0.09113384	0.018611692	0	0.12283674	0	0.09941426	0.06086196	0	0.12363063	0	0.10850233	0.057699345	0.23439515	0.25173515	0.006863102	0.1919421	0	0.04972255	0	0.11791286	0	0.10592186	0	0	0	0.18434083	0.11981247	0.10857396	0.02738788	0.009853289	0.25942418	0.096365444
0.29932064	0.13348325	0.15531772	0.22606573	0.15561055	0	0.16631396	0.041468296	0.04818029	0	0.15496688	0.24966756	0	0.032201592	0.20094673	0.11415648	0.12854275	0.1258887	0.14956108	0	0	0.14499839	0	0.1944359	0.06712433	0	0.11113908	0	0.06920272	0.11372012	0.39998245	0.3041246	0.07338999	0.13827221	0	0.18780482	0	0.1417281	0	0.18712407	0	0	0	0.21270086	0.12806316	0.15086597	0.1414806	0.04358609	0.3584473	0.20385443
0.260613	0.09524493	0.10286517	0.132389	0.16010934	0	0.22827671	0.07511089	0	0.013323096	0.2374326	0.20018704	0	0.048739366	0.12166007	0.124150485	0.22857046	0	0.007521073	0	0	0.16137159	0	0.18099876	0.10029803	0	0.06296025	0	0.15796179	0.076772586	0.20083182	0.33221388	0.028371938	0.16346891	0	0	0	0.1253243	0	0.12613995	0	0	0	0.23991385	0.121160425	0.09436396	0.03609407	0.047874786	0.14073688	0.13855228
0.1699619	0.05914425	0.005091556	0.2829966	0.13275243	0	0.25676233	0.12853582	0	0.07235707	0.17144231	0.1915165	0	0.1366727	0.170528	0.04988946	0.2588982	0.08506438	0.060770217	0.038922906	0	0.09407207	0	0.13111995	0.07053732	0	0.19288597	0	0.017672002	0.032649137	0.4417461	0.1618566	0.09670819	0.14034796	0	0.21667874	0	0.16787642	0	0.14193816	0	0	0	0.17613748	0.060898222	0.11399755	0.10930565	0.008590486	0.44616976	0.27126533
0.23807794	0.03288567	0.050577004	0.2730375	0.13292961	0	0.1996358	0.07886827	0	0.09869821	0.13787222	0.19738956	0	0.12395676	0.19456607	0.049985327	0.23552984	0.051611092	0.04194556	0	0	0.097154856	0	0.20649098	0.044764265	0	0.12372761	0	0.05020851	0.057946183	0.3995639	0.2695643	0.093192115	0.14159152	0	0.22132243	0	0.117839344	0	0.12140096	0	0	0	0.1909144	0.115786456	0.14634962	0.12042529	0.07771082	0.40682706	0.2756306
0.20220417	0.055874087	0.030439563	0.22966954	0.094027355	0	0.18281016	0.053799756	0	0.058923338	0.11335756	0.15442272	0	0.15601054	0.18986809	0.06915708	0.20070478	0.06331043	0.06265064	0	0	0.06467118	0	0.11972518	0.035151795	0	0.11871868	0	0.043761667	0.09459232	0.35241687	0.24121198	0.13110818	0.09540242	0	0.21748917	0	0.12504376	0	0.120569564	0	0	0	0.09687079	0.14216956	0.13078365	0.15942931	0.07231477	0.34613907	0.22768566
0.23103923	0.08446062	0.05623708	0.05738795	0.15300769	0	0.09543854	0.09072957	0.04111826	0.05724065	0.24189028	0.21391575	0	0.07453368	0.16083847	0.113153934	0.14520004	0.02303202	0.05695529	0	0	0.085458316	0	0.14981036	0.08705617	0	0.002101963	0	0.13905483	0.17963083	0.14859417	0.34182656	0	0.20085551	0	0.0647124	0	0.026288424	0	0.11849492	0	0	0	0.24773413	0.077371106	0.19033758	0.036816265	0	0.13777323	0.2172645
0.25365582	0.1024451	0.06504132	0.24974729	0.108014375	0	0.18119438	0.16758856	0.058238994	0.11026409	0.138618	0.19722256	0	0.07027425	0.13971049	0.065006346	0.13805106	0.059895493	0.045671325	0	0	0.040345456	0	0.1663998	0.03772857	0	0.089254834	0	0.124286994	0.035569966	0.3818968	0.23048142	0.08341825	0.18579525	0	0.1781058	0	0.15523171	0	0.080043525	0	0	0	0.14092985	0.15207036	0.07967051	0.11402609	0.10668486	0.3542502	0.21164635
0.2534115	0.10748663	0.101560205	0.18325691	0.09879802	0.04492122	0.14735726	0.11837081	0.052628703	0.084416434	0.11002645	0.15277164	0	0.13327411	0.082676016	0.061368994	0.2439515	0.108384036	0.05732661	0	0	0.09831733	0	0.16802472	0.022421123	0	0.043049388	0	0.12709317	0	0.2743507	0.14447424	0.13125694	0.11143838	0	0.05842929	0	0.13857593	0	0.115215644	0	0	0	0.12956953	0.19204447	0.04189634	0	0.13705632	0.27770498	0.18107952
0.24703255	0.12267545	0.035379767	0.2179028	0.09290141	0	0.15152395	0.058609925	0	0.032634992	0.15123487	0.16906716	0	0.11442708	0.1656961	0.09541138	0.18772286	0.055180125	0.07836494	0	0	0.123238206	0	0.2102568	0.040810406	0	0.073176935	0	0.102253966	0.03234181	0.32768115	0.27752435	0.039698996	0.09612205	0	0.20060186	0	0.09375501	0	0.109371535	0	0	0	0.19968107	0.08830983	0.16954874	0.034648664	0.076030165	0.35026458	0.21090606
0.24189126	0.0859146	0.07353186	0.21445289	0.12366149	0	0.17052697	0.079785645	0	0.04509283	0.21297549	0.19364108	0	0.12543839	0.08739622	0.095416546	0.19532377	0.05039423	0.002885563	0	0	0.13301374	0	0.10657394	0.009921266	0	0.12460882	0	0.14469162	0.02397899	0.31279254	0.26363623	0.058968954	0.19525172	0	0.078057714	0	0.11409555	0	0.045846265	0	0	0	0.18160257	0.07849884	0.04469761	0.068982914	0.083088145	0.26516432	0.14081576
0.22768429	0.16705401	0.06580451	0.2818572	0.105167806	0.025110025	0.16853362	0.10450631	0	0.0326529	0.15232056	0.21024708	0	0.0942663	0.023245284	0.09588388	0.20349297	0.092126235	0.099773936	0	0	0.11780903	0	0.108238354	0	0	0.18894437	0	0.024139713	0.04225084	0.41913903	0.18037611	0.14287378	0.16506791	0	0.22028078	0	0.18399116	0	0.1321111	0	0	0	0.059962787	0.12166721	0.051749855	0.09079872	0.15221936	0.3615675	0.24395055
0.24127543	0.15982164	0.0964899	0.26108637	0.13078454	0	0.1485148	0.035919774	0.083394215	0.07839494	0.22535819	0.18154143	0	0.11430677	0.18922698	0.09049704	0.2739693	0.12829997	0.10598474	0	0	0.18004411	0	0.11849211	0	0	0.19383973	0	0.09081787	0.055086963	0.37894243	0.29116857	0.09896314	0.09986989	0	0.14165173	0	0.12792978	0	0.19178955	0	0	0	0.22457503	0.06682543	0.17786089	0.098686434	0	0.30164707	0.22372794
0.1994963	0.12243017	0.056426913	0.21458398	0.14126883	0	0.15407397	0.11701433	0.027467512	0.09664029	0.2000232	0.20880513	0	0.11875084	0.14167883	0.08122292	0.27338964	0.05697368	0.11442283	0	0	0.11601391	0	0.14110245	0.0460765	0	0.115205616	0	0.061052546	0.107007764	0.35069093	0.23236354	0.09580944	0.17612337	0	0.15236232	0	0.09353369	0	0.19558787	0	0	0	0.1678613	0.14176059	0.13977964	0.10215623	0.010322046	0.27093723	0.29149398
0.34905064	0.1259971	0.13300486	0.14903727	0.08589221	0	0.17105559	0.04344212	0.013072386	0.044738222	0.20569107	0.16785024	0	0.12153471	0.10545783	0.12747827	0.23985383	0.039406825	0.030458007	0	0	0.11692283	0	0.18128249	0.053056315	0	0.10971769	0	0.18277943	0	0.30237088	0.2626808	0.062176872	0.1487533	0	0.08190705	0	0.12589343	0	0.13094807	0	0	0	0.12874599	0.22389613	0.100342005	0.015581923	0.053856574	0.3021607	0.17802021
0.32287127	0.15106753	0.08952703	0.23916875	0.1410653	0	0.113960594	0.06812689	0.04936352	0.07491558	0.20422713	0.23040305	0	0.14136434	0.20956093	0.09973746	0.24160331	0.05137274	0.10652575	0	0	0.1624404	0	0.16225953	0.038537018	0	0.15693074	0	0.082885176	0.05438432	0.41162932	0.32350796	0.08773684	0.20243153	0	0.17222631	0	0.10483802	0	0.15661496	0	0	0	0.24406013	0.14580275	0.14632203	0.06843473	0.05970308	0.3995231	0.24014375
0.28761178	0.114676625	0.080335535	0.22394982	0.11585066	0	0.17843784	0.071594164	0	0.079673	0.17082164	0.1426468	0	0.14409089	0.20889135	0.10099899	0.24217784	0.021444868	0.0822021	0	0	0.119752936	0	0.21409357	0.06201826	0	0.09757392	0	0.10342735	0.055553284	0.34320027	0.37641	0.019596484	0.10835339	0	0.15991734	0	0.14336367	0	0.15504438	0	0	0	0.25211468	0.121149436	0.13732636	0.095760226	0.04102023	0.33357698	0.2697077
0.2344206	0	0.059937913	0.1939296	0.14516383	0.019803084	0.16867012	0.05211564	0	0.064699404	0.19900936	0.20095193	0	0.10125392	0.14812376	0.061067536	0.2420657	0.10660524	0	0	0	0.090292074	0	0.123283595	0.048099108	0	0.0584433	0	0.0893199	0.062320802	0.22350201	0.26523253	0.102511115	0.14245756	0	0.10411397	0	0.08355365	0	0.06047059	0	0	0	0.1758395	0.040177725	0.09272428	0.042074412	0.105235234	0.21015674	0.111312024
0.28965032	0.12490323	0.04971119	0.19476372	0.059256084	0	0.15380399	0.011835521	0	0.048093416	0.16492471	0.12131349	0	0.15000793	0.17323962	0.12627834	0.25318125	0.04827462	0.09028564	0	0	0.12025284	0	0.104334906	0.04451111	0	0.13450095	0	0.10886364	0.029506626	0.25004533	0.25909865	0.053812444	0.118655905	0	0.11082908	0	0.0965972	0	0.11351699	0	0	0	0.1788189	0.1622255	0.17907923	0.017442625	0.036580347	0.31032428	0.18385981
0.19576001	0.11562364	0.057169408	0.22007132	0.03792327	0	0.19912891	0.1505113	0	0	0.14545622	0.2391757	0	0.11324617	0.16421126	0.08454918	0.18205321	0.005638842	0.027981192	0	0	0.05096058	0	0.095908135	0.06369784	0	0.1114027	0	0.1349273	0.17457367	0.31525943	0.22925411	0.041990373	0.11656672	0	0.15974388	0	0.115793966	0	0.06861841	0	0	0	0.077002995	0.1331084	0.0891573	0.13166818	0.09622574	0.37039664	0.18563803
0.3574574	0.10486022	0.114844285	0.18831205	0.13691798	0	0.11047371	0.054147158	0.04920125	0.04267708	0.19080311	0.16305996	0	0.18348107	0.19028527	0.12202503	0.22901553	0.017527089	0.047692604	0	0	0.1183458	0	0.17830911	0.08504498	0	0.1948065	0	0.07792831	0.14162272	0.39462206	0.2882637	0.056704417	0.2367593	0	0.18673018	0	0.1593654	0	0.16641793	0	0	0	0.2663265	0.145873	0.11678599	0.13522547	0.03337922	0.3917719	0.32060337
0.24327254	0.14945123	0.047707498	0.21413112	0.044011965	0	0.14991814	0.108452454	0.012887917	0.09734592	0.22230196	0.22053246	0	0.08734356	0.21132082	0.06981781	0.23433474	0.007123577	0.078912884	0	0	0.10807984	0	0.137239	0.065397345	0	0.12101866	0	0.13261318	0.025898062	0.36706275	0.22307236	0.080626816	0.15109526	0	0.10303635	0	0.15811695	0	0.1660133	0	0	0	0.18309765	0.1060355	0.045886047	0.083010845	0.01005302	0.37498787	0.24190378
0.24295455	0.024531346	0.04582412	0.2473004	0.116668746	0	0.1916712	0.090882264	0	0.08467485	0.17842834	0.21986312	0	0.13850987	0.20197293	0.039589275	0.19978306	0	0.0198468	0	0	0.07806931	0	0.14046967	0.02591669	0	0.10469135	0	0.05159325	0.081991434	0.35316545	0.26722527	0.07330755	0.16805694	0	0.17069536	0	0.11523391	0	0.09439779	0	0	0	0.15511958	0.11923562	0.083269686	0.16267669	0.034536332	0.38164142	0.21170077
0.2425775	0.09284565	0.06277145	0.23080415	0.1397985	0	0.1359411	0.045388352	0.021425694	0.030174065	0.2072333	0.16614138	0	0.12830523	0.1933129	0.14896071	0.23981673	0.06616332	0.06988207	0	0	0.16700341	0	0.21545127	0.04802365	0	0.056385912	0	0.14687778	0.13400841	0.31004927	0.3939661	0.06663068	0.11248134	0	0.13755669	0	0.11792929	0	0.11655834	0	0	0	0.18704168	0.12494859	0.13874029	0.109079204	0.03594385	0.29171973	0.2011254
0.3090484	0.13341369	0.10655929	0.18401194	0.12238194	0	0.13488168	0.09864568	0	0.03291264	0.19978979	0.21064174	0	0.12987334	0.16411392	0.13081989	0.23339891	0	0.06446986	0	0	0.11566099	0	0.17501874	0.079718865	0	0.12572096	0	0.116537444	0.10128583	0.30662933	0.29771996	0.04927339	0.23886219	0	0.09925773	0	0.189387	0	0.14985752	0	0	0	0.22867115	0.18715307	0.09232734	0.08030209	0.06252583	0.35027283	0.2650923
0.30226108	0.12538055	0.11114744	0.19865493	0.1550578	0	0.11312868	0	0.03564059	0.07200786	0.18612815	0.14698347	0	0.10767651	0.18879786	0.0642419	0.271652	0.041174658	0.10176507	0	0	0.16385649	0	0.18391784	0.059306465	0	0.06680128	0	0.09766658	0.01132568	0.29547843	0.29533598	0.062415518	0.20916083	0	0.11873757	0	0.08511084	0	0.1568082	0	0	0	0.25611296	0.20557277	0.18413286	0.029788181	0.07859897	0.31374824	0.27409938
0.37407643	0.13340642	0.18359983	0.18629178	0.20559528	0	0.14206158	0.024001822	0.0530688	0.027305845	0.14110036	0.17441171	0	0.1778506	0.21647568	0.12360939	0.24068165	0.04735051	0.10703259	0	0	0.12656026	0	0.15970679	0.07153079	0	0.1571361	0	0.035065517	0.08870599	0.38625753	0.31955957	0.101277545	0.24486026	0	0.13979684	0	0.15889546	0	0.17964299	0	0	0	0.27448162	0.19426575	0.18681088	0.11195737	0.044713482	0.37378702	0.2773164
0.28696847	0.08175246	0.02896062	0.23842604	0.058649056	0.007013608	0.22369272	0.080690235	0	0.07010359	0.14559692	0.10819425	0	0.12990618	0.16234109	0.0970183	0.22458223	0.043612313	0.06133454	0	0	0.08570186	0	0.19334291	0.04017712	0	0.0373682	0	0.07292077	0.018347982	0.26202896	0.28676474	0.07138336	0.10416347	0	0.21232955	0	0.13913026	0	0.07445122	0	0	0	0.14865622	0.12203367	0.12167421	0.068956465	0.0654985	0.30227387	0.23144844
0.15913299	0.0862662	0.046185322	0.24160905	0.12746924	0.005024165	0.13651751	0.052378044	0.01974038	0.10539059	0.13101189	0.16290821	0	0.14645049	0.21582691	0.050938148	0.22605589	0.07277281	0.09415484	0	0	0.13287069	0	0.096159115	0.039692804	0	0.12077191	0	0.06169998	0.05756192	0.34458748	0.22983308	0.11776996	0.13168818	0	0.18587407	0	0.1032098	0	0.11799413	0	0	0	0.14434464	0.13139795	0.17397211	0.103557535	0.069762535	0.3085351	0.21843341
0.28854382	0.1344785	0.05591742	0.24046825	0.20392393	0	0.16342613	0.0981464	0.000162788	0.031052116	0.16439018	0.16085215	0	0.13297927	0.16041529	0.11315981	0.18513128	0.05494783	0.08288105	0	0	0.20815907	0	0.18410388	0.10456831	0	0.13932803	0	0.06457071	0.1087841	0.3997462	0.22513413	0.12227644	0.24613973	0	0.1916563	0	0.1485533	0	0.15196136	0	0	0	0.209985	0.15853149	0.15310292	0.1942341	0.05509871	0.31018093	0.3014094
0.29114085	0.164996	0.07506829	0.2723504	0.1898538	0	0.17251548	0.06796648	0.013560861	0.08231581	0.19587523	0.13454919	0	0.13847011	0.19094093	0.10681533	0.28795376	0.0949442	0.14178371	0	0	0.15981297	0	0.09655115	0.10361258	0	0.22705948	0	0.036899276	0.08747474	0.393763	0.27188706	0.060340337	0.22688732	0	0.13588841	0	0.17588338	0	0.233819	0	0	0	0.24706171	0.11251824	0.19682582	0.14957392	0	0.33167672	0.24585268
0.3377766	0.13453771	0.1124014	0.2736236	0.14886831	0	0.09774965	0.11162791	0.078724034	0.08837111	0.2044456	0.24935119	0	0.06637193	0.1845538	0.07690169	0.20760989	0.044306558	0.07757825	0	0	0.14123967	0	0.20312035	0.05198101	0	0.117592074	0	0.08444297	0.056323573	0.3938396	0.26252064	0.12313776	0.19380558	0	0.14143492	0	0.110869884	0	0.19285582	0	0	0	0.25769046	0.14771289	0.1571183	0.07016996	0.027648676	0.34668577	0.19697863
0.30321553	0.1464846	0.10302153	0.18213266	0.16822569	0	0.15232773	0.045552958	0.019219443	0.064713776	0.15458938	0.16214137	0	0.113791466	0.19843048	0.08995252	0.270395	0.07487743	0.13662085	0	0	0.14879827	0	0.18726663	0.1136337	0	0.10555622	0	0.094175026	0.06491342	0.36142734	0.31666273	0.034605198	0.2389389	0	0.12777017	0	0.13052687	0	0.187073	0	0	0	0.23486538	0.20562354	0.18251403	0.06900955	0.020850219	0.3373049	0.26639372
0.26681983	0.059838697	0.21911976	0.122588634	0.20087993	0	0.113799766	0.05924815	0	0.008746685	0.12771364	0.120239474	0	0.21445346	0.1212955	0.065170184	0.22781378	0.060332604	0.025941998	0	0	0.13774611	0	0.1992063	0	0	0.14900988	0	0.001797818	0.09792271	0.5357016	0.31323078	0.19351952	0.25900275	0	0.2525307	0	0.13377479	0	0.17715077	0	0	0	0.25822687	0.23417664	0.07983194	0.1672295	0.061282914	0.40892413	0.5079789
0.28196648	0.077976555	0.047818154	0.215181	0.14274074	0	0.1465045	0.101528555	0	0.011406703	0.22398837	0.27340922	0	0.054356948	0.14658402	0.14635026	0.14913309	0.037646677	0.025963366	0.013591155	0	0.113690056	0	0.14736672	0.09552153	0	0.07773791	0	0.13617408	0.1069326	0.24606797	0.33687297	0.010997988	0.207421	0	0.06877436	0	0.12237695	0	0.08768658	0	0	0	0.22223829	0.11102987	0.10664675	0.070927404	0.040155217	0.26110643	0.1081645
0.32166156	0.19023709	0.062025495	0.2488731	0.11015265	0	0.20733653	0.13056247	0.051311016	0.07029517	0.2180875	0.21072042	0	0.15287578	0.1708703	0.19156691	0.18808636	0.026587985	0.19734772	0	0	0.09735095	0	0.12546998	0.007489003	0	0.19283636	0	0.011186633	0.07381749	0.38043764	0.26483947	0.10818876	0.18686599	0	0.21651776	0	0.13902754	0	0.19703132	0	0	0	0.18574333	0.1111777	0.15678956	0.15784624	0.041614998	0.34865797	0.26298273
0.24404404	0.08112393	0.07934621	0.27066422	0.1110639	0	0.16644111	0.045480784	0	0.06557665	0.26393625	0.16881905	0	0.11374263	0.1989127	0.115953706	0.25456464	0.035639796	0.06759368	0	0	0.11961979	0	0.17489806	0.044786625	0	0.09396251	0	0.15672989	0.09330264	0.27935126	0.3755105	0	0.09574031	0	0.12381932	0	0.14548974	0	0.09187836	0	0	0	0.20775014	0.078844	0.13661835	0.070971854	0.011914719	0.31590086	0.1960134
0.34871024	0.106322326	0.11936971	0.16858023	0.10312429	0	0.11942235	0.018336924	0.1062561	0.10545016	0.2104439	0.116106994	0	0.06389099	0.11633848	0.09197157	0.23851687	0.074257836	0.07206677	0	0	0.15244018	0	0.15305585	0.029925162	0	0.08018251	0	0.1428397	0	0.25963563	0.21701656	0.064081736	0.13059263	0	0.08990099	0	0.056825757	0	0.13593183	0	0	0	0.17501351	0.20496017	0.1500819	0.013705561	0.03453721	0.24895039	0.16544202
0.25615075	0.13936348	0.06378016	0.1893395	0.104437456	0.016979124	0.12538505	0.048141953	0.073014855	0.08700906	0.112953484	0.16185588	0	0.15821275	0.18801917	0.03541969	0.26704168	0.07341699	0.065812446	0	0	0.15358008	0	0.1155047	0.04255046	0	0.13507408	0	0.07850111	0.003302548	0.33490562	0.17978051	0.13232611	0.1414765	0	0.13910186	0	0.078826666	0	0.14152928	0	0	0	0.17945497	0.1379794	0.17231983	0.024601512	0.1487732	0.34911102	0.20390764
0.23149025	0.16009498	0.05378861	0.16066788	0.10354327	0	0.17591396	0.06188172	0.03294891	0.0789527	0.16365045	0.14938001	0	0.10432034	0.14832073	0.06406686	0.22210243	0.058720104	0.09632248	0	0	0.12475721	0	0.115205586	0.042172022	0	0.093907006	0	0.09444636	0.015547334	0.32567072	0.22640942	0.062042862	0.12832226	0	0.1228111	0	0.06581513	0	0.12807108	0	0	0	0.11556992	0.16408822	0.11861788	0.07578579	0.053250775	0.27961287	0.18091115
0.25589898	0.095518716	0.06653391	0.31015524	0.07871156	0	0.2714099	0.22628066	0	0.050418027	0.18432575	0.17055094	0	0.13053897	0.1308421	0.07012546	0.1917504	0.039684057	0.03114641	0.07071547	0	0.06467454	0	0.13609715	0.031075338	0	0.1699288	0	0.020305572	0.04391968	0.4498149	0.22916573	0.10815826	0.15658855	0	0.20539203	0	0.2708097	0	0.13602546	0	0	0	0.17688395	0.04575246	0.025650974	0.17587799	0.012124714	0.45973566	0.35892332
0.27993238	0.15216647	0.100921094	0.22227144	0.17020768	0	0.047157753	0	0.064592466	0.04464068	0.2052722	0.18827416	0	0.113300316	0.21070057	0.114238404	0.14484912	0.03880037	0.121368095	0	0	0.17622986	0	0.16722324	0.024906883	0	0.07649187	0	0.13652387	0.07625958	0.32752493	0.35708186	0.03272658	0.19146684	0	0.14023446	0	0.06494037	0	0.11394011	0	0	0	0.23081836	0.14962614	0.22328396	0.09930325	0.04875287	0.29914272	0.15632372
0.35945702	0.09696029	0.14277387	0.18416266	0.12681092	0	0.15273885	0	0	0.055921305	0.24381202	0.19822413	0	0.103062615	0.17531185	0.18357626	0.30461335	0.021000706	0.083776765	0	0	0.13795877	0	0.17603877	0.04672987	0	0.12266753	0	0.12273997	0.08188018	0.32030267	0.32135972	0.047489084	0.19215286	0	0.099306405	0	0.08283954	0	0.1803945	0	0	0	0.19870706	0.22200845	0.13590378	0.058671266	0.023821581	0.37912825	0.25765556
0.19558412	0.13631485	0.05569114	0.20831482	0.17355177	0	0.1584279	0.066492036	0	0.058864668	0.20866369	0.23838878	0	0.16616607	0.23568873	0.02854649	0.18581796	0.07301585	0.055151906	0	0	0.16682796	0	0.13809872	0.026580261	0	0.08877454	0	0.1283775	0.07942369	0.41538733	0.31041288	0.08677414	0.17578793	0	0.20337446	0	0.14420462	0	0.075520664	0	0	0	0.1989375	0.05324969	0.15816802	0.1848476	0.07139886	0.3732607	0.25178236
0.35132208	0.10890047	0.11341477	0.12981251	0.12654938	0	0.12750545	0	0.01589287	0.028689025	0.21719144	0.12544139	0	0.13207558	0.1884827	0.10100861	0.26131707	0.029732872	0.045734268	0	0	0.18497786	0	0.1952032	0.083476596	0	0.11369444	0	0.13252394	0.08523764	0.34557047	0.31345952	0.038577605	0.17868997	0	0.14028579	0	0.11047478	0	0.15035859	0	0	0	0.24955098	0.13743477	0.13948953	0.091245376	0.0162668	0.31278318	0.2557211
0.284791	0.102979355	0.117714204	0.16788675	0.07603716	0	0.25823566	0.10516145	0	0	0.102038845	0.16281766	0	0.123075984	0.20819667	0.070058286	0.1609275	0.070055604	0.06547148	0	0	0.06920576	0	0.2209064	0.12336574	0	0.12529613	0	0.06431173	0.08350816	0.38505492	0.2328734	0.071648836	0.11687487	0	0.25276005	0	0.22457922	0	0.14027607	0	0	0	0.17313248	0.108436175	0.11013241	0.12457173	0.11702267	0.41071874	0.255341
0.28965253	0.19548354	0.14698656	0.2763625	0.20857696	0	0.16519067	0.12069925	0.03889092	0.047024902	0.12613012	0.19996496	0	0.21401244	0.1889168	0.13716012	0.17418832	0.14073859	0.16300854	0	0	0.14237985	0	0.12409389	0	0	0.18358988	0	0.012081422	0.09503814	0.48072267	0.2687573	0.22356553	0.12301844	0	0.22998878	0	0.18791191	0	0.17556816	0	0	0	0.14682834	0.258016	0.20981124	0.21436253	0.026977824	0.43657452	0.28500876
0.21810226	0.12803318	0	0.26268712	0.11592576	0	0.24914595	0.12094327	0	0.06477691	0.20575066	0.24868365	0	0.13577422	0.2013796	0.07652716	0.27901146	0.05618459	0.07571236	0.006471608	0	0.15340751	0	0.14065649	0.09929814	0	0.15567905	0	0.0818969	0.04173765	0.38380432	0.20331798	0.10977498	0.1457115	0	0.1405954	0	0.15247193	0	0.14286304	0	0	0	0.14354417	0.08797019	0.12597683	0.0747426	0.017173402	0.40824464	0.22132419
0.24094957	0.12698205	0.089612216	0.21159823	0.16678527	0	0.11063191	0.050794348	0.08721514	0.07187138	0.15056297	0.17365506	0	0.16005367	0.23614915	0.07532329	0.1897783	0.065584816	0.08236414	0	0	0.14492588	0	0.15423514	0.05672262	0	0.1110907	0	0.10274791	0.076796785	0.3486648	0.24550825	0.10297365	0.15180385	0	0.18382472	0	0.09087876	0	0.11140857	0	0	0	0.21419808	0.1341692	0.2312607	0.12145994	0.098269016	0.3170895	0.19479851
0.35418135	0.06717004	0.15703402	0.21088178	0.14643246	0	0.16159722	0.06090157	0	0.04781822	0.15862454	0.15888831	0	0.14491433	0.19308098	0.1143929	0.25180322	0.005052153	0.032556806	0	0	0.09420211	0	0.17668082	0.0949287	0	0.12928677	0	0.05081977	0.061591025	0.34918043	0.29477477	0.090841025	0.24210602	0	0.13066638	0	0.18024193	0	0.14508274	0	0	0	0.25264102	0.23050353	0.105395794	0.095856845	0.03629987	0.40585414	0.2916246
0.25141737	0.13258354	0.045668703	0.22558239	0.10461493	0	0.16088922	0.058465935	0	0.09040257	0.23371077	0.1995582	0	0.10911343	0.21708289	0.078174084	0.20987117	0.07220988	0.098487526	0	0	0.09664173	0	0.11578731	0.059488304	0	0.07675944	0	0.10220104	0.04897216	0.3138173	0.25389525	0.063604124	0.14077142	0	0.15212224	0	0.09799754	0	0.14957806	0	0	0	0.23193383	0.10414208	0.163806	0.068806306	0	0.27706477	0.2365092
0.24691558	0.24695933	0.09601073	0.26584455	0.100961976	0	0.13718596	0.038727608	0.06936538	0.03879372	0.20629546	0.17151406	0	0.16860083	0.23834483	0.10927596	0.18114579	0.045948368	0.11903028	0	0	0.16394113	0	0.0590316	0.00143146	0	0.17871833	0	0.14400584	0.04020274	0.3645153	0.25479442	0.0866389	0.14257419	0	0.1303652	0	0.19065918	0	0.15093517	0	0	0	0.15544683	0.13349311	0.14085327	0.15960371	0.032243874	0.34483132	0.10446967
0.27571338	0.13416919	0.087304115	0.19730335	0.15297018	0	0.1622994	0.055473775	0	0.034721106	0.17322528	0.20497963	0	0.13618809	0.2142549	0.079109184	0.2604837	0.06526246	0.07879157	0	0	0.14530644	0	0.17147209	0.10657803	0	0.104100555	0	0.0981915	0.086426556	0.35509557	0.30988836	0.054004963	0.21508421	0	0.12995766	0	0.13765885	0	0.14800952	0	0	0	0.25919238	0.13153492	0.14924943	0.055515192	0.04050076	0.36993575	0.26361766
0.28661904	0.17192923	0.14515911	0.19419898	0.19316952	0	0.10922399	0.011317456	0.02231972	0.039975565	0.15083265	0.17459199	0	0.15239885	0.17841338	0.09137683	0.24664235	0.09448616	0.13925669	0	0	0.20181918	0	0.2116802	0.041688435	0	0.08008131	0	0.08167201	0.10535743	0.4101742	0.33063424	0.08067311	0.19970524	0	0.123964384	0	0.17290775	0	0.22546841	0	0	0	0.29106626	0.1654504	0.13693072	0.12534642	0.08634111	0.3395083	0.30215383
0.28350163	0	0.08080795	0.19859108	0.19138648	0	0.22068338	0.089528576	0	0.03821427	0.2005385	0.21514289	0	0.14765823	0.15192229	0.06968647	0.23440754	0.047575634	0	0	0	0.09373542	0	0.20176488	0.074620515	0	0.13032234	0	0.11064707	0.13816531	0.41341695	0.2997486	0.0576222	0.22554663	0	0.21637142	0	0.093038216	0	0.077042185	0	0	0	0.22975765	0.10696773	0.1303163	0.15184417	0.030958846	0.39323306	0.2817369
0.18849955	0.19219688	0.11787482	0.13270518	0.0868789	0.004422329	0.18108921	0.19015545	0.06532645	0.04736397	0.13535817	0.18674234	0	0.14638671	0.047754377	0.08625285	0.17269138	0.0825669	0.15881272	0	0	0	0	0.072871655	0.025268195	0	0.17597498	0	0.05942718	0.03502557	0.39769104	0.14693479	0.16581643	0.22009122	0	0.16949086	0	0.20510072	0	0.16622509	0	0	0	0.1309478	0.14108075	0.005117338	0.09314492	0.08544044	0.2510559	0.22114837
0.16160856	0.15908723	0.11037896	0.15303992	0.14403778	0	0.17429996	0.15012535	0.057283357	0.0547855	0.16284196	0.19733764	0	0.14058197	0.1371534	0.10437011	0.21988484	0.036539152	0.18035235	0	0	0.073607385	0	0.12860571	0.02423068	0	0.1372425	0	0.053851876	0.10499781	0.4183778	0.23356204	0.12532644	0.22104114	0	0.16027157	0	0.1338878	0	0.19058886	0	0	0	0.15044457	0.15289208	0.053653874	0.15320909	0.0521371	0.27756873	0.30474988
0.29129565	0.14707264	0.02731844	0.27980396	0.081511915	0	0.1684969	0.07465677	0.010658309	0.067939475	0.22663525	0.15903224	0	0.123628534	0.23261504	0.09371238	0.23330861	0.0527301	0.12564506	0	0	0.114843	0	0.10663834	0.049684823	0	0.18440071	0	0.06200492	0.07814121	0.38593513	0.25901878	0.027389137	0.20271046	0	0.20123816	0	0.15142627	0	0.1771735	0	0	0	0.25713322	0.08376951	0.13321686	0.15449327	0.00236411	0.39649877	0.2879793
0.2513183	0.09908454	0.038398802	0.26377597	0.106253505	0.009203601	0.1605134	0.043082427	0.006376006	0.095007874	0.17005572	0.19188064	0	0.11250049	0.19423622	0.061809886	0.28544915	0.0841535	0.09055267	0	0	0.1413772	0	0.12974656	0.043161817	0	0.12839024	0	0.09617184	0.022626638	0.35941124	0.26504433	0.06704028	0.17695248	0	0.16334817	0	0.102432504	0	0.13960393	0	0	0	0.17560418	0.14707087	0.14727579	0.06910012	0.0939382	0.3514024	0.20848139
0.22586244	0.08973628	0.080299616	0.27521342	0.105940744	0	0.18060642	0.06654612	0	0.060085453	0.26395148	0.19771662	0	0.08258264	0.17094317	0.12926187	0.25589493	0.009512306	0.067765415	0	0	0.122104354	0	0.15046686	0.032396704	0	0.12004325	0	0.14125755	0.0915779	0.2794253	0.34729022	0.003902637	0.10550152	0	0.052052602	0	0.13556552	0	0.140651	0	0	0	0.18897754	0.091934174	0.11309053	0.07772935	0	0.30084205	0.1787723
0.23451513	0.086566105	0.089813024	0.23659883	0.13142852	0.009860705	0.20744869	0.06693144	0	0.092135064	0.18320388	0.14715974	0	0.101637065	0.14022467	0.11199438	0.2515458	0.09593359	0.050503425	0	0	0.14714658	0	0.14866506	0.027837379	0	0.030145332	0	0.13389003	0	0.24541369	0.22996588	0.07524342	0.11637105	0	0.1279528	0	0.110843986	0	0.020771604	0	0	0	0.143548	0.14260678	0.112158984	0	0.053889588	0.2584655	0.18598513
0.27543616	0.076513335	0.034527164	0.25072277	0.105794474	0	0.14716393	0.070767894	0	0.08086508	0.24610467	0.23760495	0	0.1143072	0.2500372	0.06653672	0.25425407	0	0.043772604	0	0	0.13979143	0	0.14508906	0.051858455	0	0.112040065	0	0.10920059	0.09690769	0.37115753	0.3346214	0.045605782	0.21131563	0	0.13914056	0	0.11546468	0	0.15141793	0	0	0	0.24665189	0.05550712	0.093153015	0.1354346	0.00472277	0.35828528	0.24912384
0.26458916	0.14389722	0.092303224	0.2213439	0.15438803	0	0.05526885	0.043469954	0.09754667	0.047606938	0.1828901	0.2337235	0	0.14960149	0.21527487	0.08750689	0.12687784	0.051133636	0.08255537	0	0	0.13064104	0	0.14447641	0	0	0.116666764	0	0.1531948	0.10352232	0.3980927	0.31001258	0.09841694	0.14353064	0.006531944	0.18060626	0	0.07527321	0	0.050157003	0	0	0	0.14589384	0.15314989	0.14662199	0.16081539	0.091940954	0.39563078	0.12986846
0.3135058	0.07298974	0.15531874	0.21667881	0.24004926	0	0.1303052	0.12269429	0.12734866	0.11006642	0.23342732	0.2557478	0	0.105614424	0.17184927	0.125023	0.2766287	0.1208201	0.08158925	0	0	0.13599452	0	0.09002292	0.07176688	0	0.15585487	0	0.1008293	0.14765722	0.34952134	0.3496547	0.15946484	0.1928316	0	0.08522713	0	0.13325772	0	0.16281866	0	0	0	0.19665684	0.21948451	0.17207931	0.16539907	0.002949473	0.2509069	0.23452798
0.3226719	0.08904	0.06337283	0.1934152	0.2225108	0	0.12840348	0.03659904	0.004122213	0.019498704	0.24642329	0.18095362	0	0.11263762	0.12778912	0.12220638	0.2083514	0.05798704	0	0	0	0.16710502	0	0.07150708	0.08204726	0	0.16264686	0	0.08437367	0.15312043	0.36362755	0.22484808	0.050498992	0.25706312	0	0.089368306	0	0.126809	0	0.13002856	0	0	0	0.1960812	0.13056517	0.070720814	0.19791502	0.09506273	0.2916849	0.22994626
0.25792867	0.009388448	0.12087118	0.22416863	0.34880668	0	0.21135469	0.00631664	0	0.05402116	0.108841464	0.24847107	0	0.10066606	0.10977453	0.06873201	0.22310895	0.14700955	0.09678852	0.06050075	0	0.071647055	0	0.13533765	0.15685986	0	0.21116664	0	0	0.17289636	0.4277272	0.20239343	0.10833487	0.27705887	0	0.16603284	0	0.13585497	0	0.23221782	0	0	0	0.20187868	0.18741198	0.18421496	0.17702633	0.047578	0.3164101	0.2044578
0.34062675	0.1152697	0.12757663	0.10657206	0.28191173	0	0.09722741	0.072760224	0.13547295	0.07542063	0.13327104	0.21775751	0	0.118982494	0.18556933	0.11243521	0.17763668	0.1358682	0.2020823	0	0	0.09816313	0	0.18481757	0.14992729	0	0.11902493	0	0.01991179	0.21283002	0.37489796	0.35503897	0.07460345	0.26841092	0	0.17950685	0	0.11069778	0	0.24362953	0	0	0	0.24945931	0.22202799	0.23926137	0.18130481	0.04541401	0.23741204	0.30307087
0.32310107	0.041671924	0.13766913	0.19235133	0.36596823	0.0457092	0.1494149	0.08257896	0.058120195	0.07071598	0.23092654	0.16713598	0	0.17339897	0.087661274	0.1137134	0.25576138	0.1739104	0	0	0	0.20401637	0	0.10273723	0.0678042	0	0.15975301	0	0.1497416	0.06660153	0.36806837	0.2952874	0.059102193	0.23999572	0	0.045464262	0	0.13898687	0	0.031587392	0	0	0	0.22984631	0.19594161	0.04530175	0.14888269	0.10802705	0.2759257	0.11107882
0.33014792	0.08453416	0.14888911	0.09331377	0.302732	0.005078564	0.22808331	0.110917784	0.093967125	0.045201853	0.19709866	0.09837712	0	0.17031676	0.053509615	0.083227985	0.24191302	0.1388798	0.01435079	0	0	0.20045069	0	0.17837752	0.12771392	0	0.1075206	0	0.12408977	0.005109346	0.33837372	0.22126107	0.11786869	0.25918555	0	0.061559368	0	0.17160924	0	0.1260173	0	0	0	0.25431493	0.14833398	0.06717364	0.09464149	0.08581981	0.15023267	0.1956929
0.2984177	0.09261974	0.11328174	0.24647076	0.24844821	0.050721962	0.14331807	0.033283982	0.06101054	0.062360436	0.17180073	0.15041165	0	0.11200727	0.096664295	0.11345273	0.30629236	0.10669829	0.014224167	0	0	0.1712922	0	0.113480344	0.04425019	0	0.2033681	0	0.10046759	0.048270956	0.42992306	0.1413792	0.07561586	0.2555148	0	0.038119297	0	0.12503178	0	0.12964547	0	0	0	0.14129509	0.22782664	0.04678519	0.11269438	0.12606815	0.39240795	0.15788318
0.32139263	0.10326748	0.239201	0.1434627	0.30017012	0	0.19070119	0.012117041	0.08240562	0.018661115	0.19548932	0.17700174	0	0.104518235	0.13956682	0.14925587	0.26270214	0.11350731	0.0987829	0	0	0.16317725	0	0.12784924	0.07273603	0	0.18989687	0	0.06271081	0.097723566	0.42686814	0.31707466	0.1462132	0.18506344	0	0.087549895	0	0.120356135	0	0.22747645	0	0	0	0.22670151	0.24139664	0.15484338	0.16191438	0.011640366	0.27157852	0.26748818
0.28404912	0.08156334	0.09858788	0.10367957	0.28253734	0	0.04928209	0.08811408	0.20602275	0.13700272	0.21169226	0.18222041	0	0.14149296	0.17218931	0.119056426	0.20054966	0.13652657	0.15526117	0	0	0.07644523	0	0.09750426	0.08488364	0	0.13425441	0	0.04956466	0.20543891	0.34411258	0.37925577	0.08841316	0.2553455	0	0.12206363	0	0.028623227	0	0.2265722	0	0	0	0.2547692	0.17291795	0.24874645	0.19881287	0	0.18256411	0.28509575
0.29637942	0.10851263	0.1376789	0.1536888	0.23888205	0	0.09046151	0	0.06362373	0.04181089	0.20214589	0.15535937	0	0.14225805	0.11735597	0.1259624	0.18853611	0.038646605	0.030103914	0	0	0.19807364	0	0.09388766	0.020087192	0	0.18826939	0	0.07685966	0.07814715	0.36615014	0.24260853	0.061664756	0.21149878	0	0.08115964	0	0.12913226	0	0.14011824	0	0	0	0.23395722	0.1442041	0.049097054	0.15699944	0.09444322	0.27258125	0.18598342
0.3006912	0.2113929	0.118878365	0.15630004	0.27551007	0	0.08698338	0.09132412	0.16084343	0.11441997	0.13576262	0.19847697	0	0.1637671	0.11124049	0.11873863	0.2008754	0.15371569	0.22953865	0	0	0.19273643	0	0.15815295	0.020970771	0	0.2259085	0	0.034951445	0.09574577	0.51576394	0.3245568	0.12167978	0.2876936	0	0.20705096	0	0.13498549	0	0.24671175	0	0	0	0.313063	0.17618981	0.1415528	0.16055772	0.0727545	0.26018715	0.2831553
0.28617182	0.118312165	0.20683452	0.10053575	0.24351887	0	0.07029527	0.16800717	0.19039911	0.081858546	0.20779471	0.22692755	0	0.17737871	0.17185846	0.09565698	0.21100062	0.12007659	0.14765039	0	0	0.093723856	0	0.088726774	0.052674614	0	0.18351921	0	0.11441969	0.17719401	0.46049523	0.40128204	0.15086386	0.2712352	0	0.14563452	0	0.092457585	0	0.18712401	0	0	0	0.25097036	0.22746015	0.15796633	0.20785004	0.042813487	0.25490275	0.34961784
0.33734754	0.15412335	0.10895323	0.18475567	0.20918517	0.02579467	0.114581406	0.003654119	0.08270278	0.080517374	0.19210277	0.08032713	0	0.17290416	0.16661325	0.11024844	0.29966193	0.079424575	0.08077733	0	0	0.2687564	0	0.18265386	0.058171965	0	0.21770842	0	0.094461754	0.058848545	0.4595339	0.247298	0.07303001	0.23322436	0	0.15432629	0	0.16854848	0	0.21646503	0	0	0	0.3146975	0.11585954	0.1383673	0.13788822	0.095167786	0.35114613	0.30680078
0.21069951	0.10834176	0.1682208	0.12304954	0.2877651	0	0.062965766	0.09893035	0.17090952	0.09776704	0.15696082	0.20209269	0	0.13505	0.17365502	7.15E-05	0.25157666	0.12101094	0.10300633	0	0	0.21311554	0	0.17198528	0.054685004	0	0.07674073	0	0.09992843	0.09675962	0.3878732	0.35755095	0.14120877	0.20201191	0	0.125183	0	0.099649295	0	0.19932172	0	0	0	0.30944866	0.16841522	0.1851862	0.112318754	0.049332127	0.16978568	0.2517695
0.31602305	0.046632525	0.1517831	0.14457819	0.30003828	0	0.14945315	0.082546994	0.11370249	0.08351801	0.15510292	0.16979817	0	0.18504062	0.103264034	0.1200655	0.29789153	0.21246974	0.05188424	0	0	0.075146474	0	0.08002688	0.07681278	0	0.17548618	0	0.057861805	0.11875425	0.37210235	0.25901276	0.162736	0.21621047	0	0.106417485	0	0.08671357	0	0.1284949	0	0	0	0.17181854	0.23813118	0.14946194	0.1198413	0.038265638	0.22649707	0.19784923
0.20212927	0.16485718	0.1395298	0.065937236	0.1739211	0.025421929	0.02679559	0.08599295	0.3425446	0.15976569	0.055412874	0.15509136	0	0.1189046	0.13689527	0.041165706	0.20547572	0.20957278	0.1597932	0	0	0.15077214	0	0.12281807	0	0	0.086886436	0	0.07031322	0.019395454	0.35908163	0.27684817	0.1877948	0.055801205	0	0.12676801	0	0.006060087	0	0.20497724	0	0	0	0.20550635	0.13902095	0.16439821	0.050321262	0.18841963	0.16747132	0.22887196
0.3385878	0.15084945	0.1671667	0.1232207	0.22073025	0	0.14371718	0.13340735	0.139231	0.051686358	0.17372443	0.24962512	0	0.13695943	0.16591541	0.113057576	0.22840562	0.10227504	0.10999657	0	0	0.1166499	0	0.09538236	0.08854149	0	0.17669368	0	0.09557893	0.14135183	0.38119853	0.39443973	0.1270586	0.23577929	0	0.10664006	0	0.1349342	0	0.18908861	0	0	0	0.20417671	0.24279945	0.15785258	0.16116902	0.047295585	0.25604472	0.24492386
0.27199343	0.18253681	0.14045177	0.15588987	0.24859174	0	0.086275116	0.06917743	0.10954136	0.015155403	0.18238783	0.153184	0	0.16450143	0.12759581	0.15755868	0.14193326	0.08462618	0.05613548	0	0	0.21722268	0	0.090464726	0.046043716	0	0.20305999	0	0.11775455	0.104080826	0.36251965	0.26465458	0.061542578	0.18354835	0	0.06315783	0	0.15163566	0	0.11112331	0	0	0	0.24947073	0.07074038	0.10634644	0.16091499	0.058836747	0.25391856	0.15651754
0.32555136	0.1679541	0.06722282	0.24106629	0.19475138	0.025165055	0.16475599	0.062492076	0.03573041	0.030251618	0.18705435	0.12816456	0	0.14802092	0.12335558	0.16789737	0.27711132	0.06631329	0.014025257	0	0	0.24843703	0	0.1815691	0.11246181	0	0.15973781	0	0.12844786	0.03449757	0.3494077	0.23281206	0.116466984	0.20326248	0	0.11956502	0	0.22715674	0	0.13611865	0	0	0	0.20212221	0.14081275	0.08946575	0.11273434	0.09095824	0.2895653	0.19628626
0.25033382	0.08504285	0.111766286	0.1358234	0.1991281	0.058469135	0.1497619	0.044256646	0.07613333	0.058034226	0.071904555	0.15461625	0	0.13418308	0.107329145	0.03386397	0.24797684	0.1581056	0	0	0	0.18405809	0	0.15511605	0.037157923	0	0.09947665	0	0.07608591	0.025330769	0.38347596	0.19039239	0.20498332	0.08893565	0	0.17836408	0	0.16813006	0	0.045462333	0	0	0	0.1085291	0.13659991	0.026820976	0.093365386	0.19570051	0.30632272	0.20866002
0.31572318	0.055581488	0.13775276	0.19541554	0.3009814	0.012533956	0.15977675	0.053017944	0.06748663	0.08097746	0.2757659	0.15422493	0	0.20298943	0.14397946	0.15488291	0.27297786	0.10735401	0	0	0	0.24236926	0	0.12475817	0.059904397	0	0.22214429	0	0.13345765	0.07434662	0.3505288	0.32893264	0.0700833	0.18327968	0	0.04429031	0	0.15792757	0	0.10151059	0	0	0	0.24304578	0.13858593	0.08460558	0.18351921	0.03417384	0.28646794	0.16368854
0.2941598	0.050921246	0.13916963	0.15496019	0.26576847	0.006832959	0.15166202	0.102239065	0.045811903	0.057679765	0.08395645	0.17222624	0	0.18419054	0.21150462	0.073459506	0.2591539	0.1331276	0.09702874	0	0	0.13936585	0	0.22445221	0.08663473	0	0.15263349	0	0.00190993	0.15710868	0.39948928	0.35004914	0.07832204	0.27476084	0	0.16725093	0	0.15169324	0	0.20245449	0	0	0	0.34112445	0.13388273	0.15329994	0.12214435	0.13491522	0.33511916	0.3310155
0.33761054	0.15605533	0.0783021	0.22765164	0.15602887	0.052560017	0.1325522	0.025006354	0.088836476	0.055284005	0.16945249	0.15864626	0	0.13473842	0.14022428	0.10411441	0.23332703	0.20641197	0.086831756	0	0	0.1780453	0	0.15072049	0.011453247	0	0.11106758	0	0.14967343	0.017947922	0.37252682	0.23536937	0.09271335	0.15898372	0	0.13627881	0	0.10762769	0	0.13445777	0	0	0	0.16135992	0.15000479	0.11813091	0.07209711	0.14281851	0.32496423	0.21810263
0.43908843	0.1197066	0.11109553	0.14162573	0.2179524	0	0.18605483	0.10565583	0	0.025181644	0.28746343	0.1690719	0	0.056020454	0	0.085543685	0.27046797	0.12781645	0	0	0	0.12869716	0	0.20770174	0.093626626	0	0.088284254	0	0.1421821	0.065138765	0.45172313	0.34705946	0.041971996	0.2762926	0	0.11161266	0	0.16997585	0	0.19692704	0	0	0	0.118097685	0.2530453	0	0.1576305	0.099688105	0.31541395	0.21427289
0.26741153	0.15420227	0.07938938	0.16039015	0.04342474	0	0.05999893	0.08794998	0.12860218	0.058145206	0.20000227	0.11734074	0	0.1278893	0.13708134	0.12057265	0.146474	0.07368606	0.08376436	0	0	0.09607797	0	0.13751693	2.57E-05	0	0.028762775	0	0.15750533	0.042111743	0.23654303	0.20887753	0.0578292	0.13709551	0	0.09896245	0	0.072560914	0	0.12626721	0	0	0	0.19929162	0.108104385	0.085942134	0.045650814	0.08394064	0.19951385	0.20700788
0.17043537	0.17040385	0.067087926	0.05811814	0.156381	0.004720939	0.07299548	0.21209216	0.18647966	0.14889029	0.08879557	0.22851501	0	0.16749936	0.094557464	0.055151623	0.1936709	0.12530701	0.16449599	0	0	0.103643544	0	0.038043633	0.003061155	0	0.13993284	0	0.046259295	0.086518064	0.3855534	0.24063665	0.1838756	0.19479847	0	0.1981698	0	0.09007811	0	0.1381231	0	0.012658565	0	0.13153534	0.22144094	0.055850096	0.11758842	0.17105469	0.22804438	0.27872747
0.2917562	0.09798519	0.12950172	0.1865411	0.21922673	0.01841291	0.18098073	0	0.06076317	0.100159936	0.15274985	0.06996429	0	0.17057967	0.1455587	0.094641216	0.32105199	0.11674214	0.03514494	0	0	0.18813375	0	0.13047226	0.055502765	0	0.19607796	0	0.042014252	0.04401537	0.4421861	0.1914407	0.15017931	0.19119766	0	0.15546754	0	0.17094286	0	0.1686255	0	0	0	0.15900819	0.19675182	0.10438424	0.18053293	0.103825375	0.38101655	0.32081786
0.28619832	0.10053141	0.17338371	0.24770255	0.21803716	0	0.2200074	0.080693305	0.009263895	0.0501952	0.18921334	0.14832138	0	0.13111344	0.081197836	0.13097945	0.26611575	0.123136245	0	0	0	0.15710013	0	0.14007992	0.07696173	0	0.20527238	0	0.114220224	0.003682513	0.35522377	0.18886647	0.09559402	0.2307401	0	0.05510541	0	0.24355175	0	0.12997621	0	0	0	0.21288358	0.16555473	0.06350285	0.07710941	0.062931426	0.3191456	0.21772306
0.31331703	0.08027488	0.20005067	0.109227285	0.2774909	0.01813969	0.2195135	0.05647227	0.02149126	0.009747643	0.17221814	0.075239204	0	0.21718642	0.06752031	0.08617984	0.28765148	0.09923609	0	0	0	0.21260558	0	0.16366039	0.11166819	0	0.20362353	0	0.09735866	0.004561838	0.34908223	0.16246097	0.12240231	0.23831043	0	0.047936495	0	0.25009722	0	0.121138774	0	0	0	0.2636029	0.12895754	0.034853823	0.07324472	0.04698595	0.19849898	0.19875866
0.36834395	0.13042359	0.123910375	0.19397177	0.2356463	0.05065886	0.1147916	0.018384166	0.07737012	0.0793463	0.18453133	0.07430488	0	0.21550775	0.1593994	0.08187855	0.29592296	0.067118496	0.007186042	0	0	0.28649953	0	0.13833019	0.059630424	0	0.1974993	0	0.07332705	0.0475332	0.4022957	0.2635823	0.13462543	0.20841266	0	0.14062129	0	0.20038071	0	0.15971501	0	0	0	0.253351	0.14307816	0.13575484	0.20696396	0.07290628	0.29651403	0.29793206
0.25171894	0.123331204	0.13833867	0.11163932	0.20832692	0	0.08715621	0.13276216	0.14244814	0.08417049	0.12606461	0.12181986	0	0.26927117	0.21592239	0.09223566	0.18029028	0.11009727	0.11488624	0	0	0.06815809	0	0.030752018	0.030634677	0	0.18590876	0	0.03856948	0.17909978	0.30769014	0.29979306	0.07764891	0.24200237	0	0.15180331	0.002887391	0.14336337	0	0.12594888	0	0	0	0.22406037	0.16349627	0.18573157	0.20117304	0.013873953	0.27924266	0.2962164
0.32261643	0.15446271	0.18252008	0.1566997	0.19577928	0.04483569	0.20919175	0	0.058349803	0.085972674	0.20844764	0.02100013	0	0.143754	0.11353238	0.068931356	0.31703457	0.14059201	0.051824983	0	0	0.20053369	0	0.08743438	0.043559723	0	0.23664717	0	0.07636006	0	0.42998046	0.09857413	0.124698475	0.19391367	0	0.11893412	0	0.20436968	0	0.16281848	0	0	0	0.204591	0.14431107	0.12040894	0.10852597	0.04124671	0.34790236	0.28515533
0.36867025	0.17004254	0.15715387	0.12012817	0.23076098	0	0.08624195	0.06346926	0.16063935	0.03943026	0.14579813	0.1956552	0	0.11531839	0.19753994	0.10682801	0.14388245	0.11124203	0.13727418	0	0	0.12728971	0	0.08623421	0.11763274	0	0.15931766	0	0.055427823	0.1732524	0.33438176	0.33934644	0.09190291	0.23017514	0	0.13071963	0	0.15562761	0	0.1846473	0	0	0	0.19137079	0.21727914	0.23279436	0.2109515	0.02939079	0.22836785	0.2126611
0.3368442	0.031034753	0.09243975	0.24765442	0.3509869	0	0.17567824	0.17707214	0.011420734	0.08177484	0.28111544	0.2344676	0	0.13163373	0.11650039	0.14107648	0.22196493	0.106231615	0	0	0	0.15514806	0	0.09466882	0.11493597	0	0.1558454	0	0.121594734	0.14582294	0.3730746	0.29297203	0.058036	0.28427202	0	0.045364	0	0.16610685	0	0.084123336	0	0	0	0.2543918	0.11324244	0.07465136	0.20418021	0.07566944	0.2888594	0.11483623
0.3277299	0.09386544	0.087232254	0.21260656	0.20529816	0.03770504	0.16214448	0.015150173	0	0.009692095	0.20291533	0.12765566	0	0.12813312	0.118005455	0.08429262	0.31447715	0.08645046	0	0	0	0.24938461	0	0.1605626	0.10973879	0	0.1892169	0	0.107948154	0.03000036	0.39861482	0.18830211	0.10153035	0.25704712	0	0.09956077	0	0.17719401	0	0.1875051	0	0	0	0.2592575	0.13407442	0.058211416	0.09879373	0.11145662	0.30479693	0.2472831
0.34139615	0.07115889	0.1536732	0.1930757	0.277488	0	0.14088964	0.00890298	0.081126034	0.06874792	0.16104735	0.21581589	0	0.14730376	0.10832465	0.13040674	0.18023065	0.22473896	0.087663546	0	0	0.06941987	0	0.06733416	0.0706088	0	0.19609043	0	0.07395998	0.12219279	0.41331235	0.2651283	0.12388423	0.23417279	0	0.14691886	0	0.18238993	0	0.08308088	0	0	0	0.14824119	0.18840432	0.115047425	0.18247634	0.0378045	0.30527478	0.1583016
0.30884275	0.13697502	0.14109038	0.13304384	0.2761848	0.06949802	0.17587943	0.061393842	0.08183005	0.037352536	0.14313872	0.12699768	0	0.13927987	0.10643542	0.01696369	0.32036024	0.12285297	0.004438138	0	0	0.25074345	0	0.15934195	0.11558438	0	0.16691887	0	0.08812925	0.015175807	0.44562092	0.18590026	0.15376844	0.27830553	0	0.11161177	0	0.17199549	0	0.16207132	0	0	0	0.22916366	0.16197522	0.041616946	0.102873005	0.14650686	0.25381356	0.23933816
0.21895011	0.09644137	0.08455088	0.114304975	0.05329974	0	0.100376606	0.060356237	0.056240365	0.05381594	0.18726444	0.15832509	0	0.13097206	0.11973649	0.098168455	0.13797745	0.03621365	0.005399807	0	0	0.084585875	0	0.09531027	0	0	0.06271731	0	0.177663	0.028726581	0.22758415	0.19893251	0.0676051	0.12102258	0	0.09594412	0	0.07303613	0	0.026874248	0	0	0	0.10636675	0.111001834	0.04547472	0.024978828	0.12901892	0.19747496	0.12675586
0.33971557	0.14462674	0.11849713	0.15209101	0.25316513	0	0.14066009	0	0.06576141	0.052159216	0.13099585	0.1391667	0	0.11680157	0.18159503	0.120996654	0.20011953	0.133302	0.1456047	0	0	0.13208106	0	0.17325029	0.11298234	0	0.09328365	0	0.075672545	0.10691165	0.36485484	0.28521556	0.06819455	0.2173021	0	0.12386427	0	0.10014676	0	0.23952761	0	0	0	0.2585868	0.18642594	0.19454795	0.15136594	0.06008173	0.23063445	0.24679479
0.29258668	0.04756147	0.12838103	0.20956816	0.27710468	0	0.16985872	0.111845374	0.03160865	0.07501121	0.24877359	0.2524688	0	0.13672641	0.12709105	0.15479386	0.2394818	0.123329036	0	0	0	0.14660892	0	0.082628906	0.08273214	0	0.16191751	0	0.12101408	0.12646547	0.3548432	0.27952445	0.076305084	0.24045104	0	0.036098063	0	0.15327361	0	0.12810443	0	0	0	0.19032617	0.123093024	0.075044796	0.15804645	0.1120251	0.3293391	0.15223937
0.30636454	0.13241997	0.13107413	0.21696626	0.2166138	0.057681877	0.22636105	0.048338704	0	0.09485596	0.17442632	0.04234632	0	0.20381618	0.12713037	0.0570387	0.35983473	0.13794959	0.04590957	0	0	0.22153574	0	0.09178504	0.07882515	0	0.31604078	0	0.025818193	0	0.506087	0.1328296	0.12079188	0.2848958	0	0.17798853	0	0.23153877	0	0.18173246	0	0	0	0.26180252	0.13585718	0.122703806	0.12399333	0.04011284	0.4382357	0.3782828
0.37210736	0.1798853	0.099130474	0.19621292	0.2623548	0.014016907	0.13604334	0.066005945	0.14130816	0.10590971	0.14250177	0.14613289	0	0.12485703	0.113253936	0.12862316	0.17729375	0.09828708	0.14876314	0	0	0.20140131	0	0.1372378	0.07055972	0	0.19157411	0	0.022132698	0.09729023	0.3856855	0.24953775	0.096458845	0.20132557	0	0.12604058	0	0.16175772	0	0.18869607	0	0	0	0.18906836	0.18567379	0.20817164	0.19587353	0.07509852	0.25401896	0.19433734
0.30999568	0.11128564	0.09239198	0.12879753	0.19811866	0	0.14715351	0.09451182	0.10732269	0.05815703	0.13325651	0.1987616	0	0.075852655	0.14251083	0.115633935	0.13079008	0.119118534	0.11134202	0	0	0.065900825	0	0.23474042	0.09250649	0	0.019001676	0	0.09554197	0.15434195	0.31996727	0.31693602	0.04398803	0.247825	0	0.1582827	0	0.08595874	0	0.17908649	0	0	0	0.22894469	0.15821424	0.14569071	0.10226402	0.11442155	0.2402213	0.2659519
0.3600001	0.13637348	0.14766388	0.20580296	0.22900076	0.10264879	0.25901312	0.0834057	0.034931883	0.050302863	0.09516741	0.08247225	0	0.18312684	0.15851675	0.05078948	0.3421559	0.09024643	0.047595087	0	0	0.24327919	0	0.11172709	0.057351723	0	0.28877944	0	0	0.010393193	0.47104523	0.1361398	0.17669371	0.22557604	0	0.12107219	0	0.19961475	0	0.1958933	0	0	0	0.1905961	0.16247374	0.12046249	0.12555629	0.108419225	0.43773642	0.30562738
0.33536232	0.16860054	0.118144676	0.21077056	0.23146509	0.017813787	0.17538539	0.061253123	0.117846586	0.08732695	0.24612859	0.119086675	0	0.16801241	0.074105226	0.14568967	0.35819528	0.20673567	0.064924166	0	0	0.23375648	0	0.10517372	0.012917956	0	0.2588965	0	0.15672225	0.010085102	0.4759741	0.26490405	0.10840495	0.1536521	0	0.1003577	0	0.14674059	0	0.13665603	0	0	0	0.16094576	0.17094551	0.09246948	0.13238159	0.022802968	0.32492426	0.2199928
0.33968025	0.15739685	0.15214047	0.14656581	0.25581616	0	0.0978394	0.06085241	0.15022369	0.074840955	0.15379924	0.2061925	0	0.120728664	0.19374108	0.1183865	0.15328294	0.12458279	0.18652108	0	0	0.10652122	0	0.107618645	0.122184955	0	0.18457828	0	0.011263039	0.17840698	0.3501484	0.29204544	0.07252358	0.21629459	0	0.14322396	0	0.16254686	0	0.2034543	0	0	0	0.19787903	0.19404675	0.23401678	0.18330377	0	0.26054537	0.22835664
0.2642729	0.12537031	0.060330838	0.17402269	0.18934469	0.016219039	0.110519275	0.15963918	0.13890822	0.1326753	0.12224564	0.20343311	0	0.13425371	0.18112381	0.054014493	0.23278573	0.1655068	0.16813523	0	0	0.14398438	0	0.16299182	0.04124216	0	0.09917891	0	0.034335032	0.090850666	0.39291412	0.31357533	0.09824487	0.22209501	0	0.19825166	0	0.09219064	0	0.20054618	0	0	0	0.25989068	0.15860595	0.176206	0.08480767	0.12958302	0.32226616	0.3708943
0.2818769	0.11876646	0.2049998	0.11573346	0.2809471	0.038907215	0.1818368	0.13283503	0.13997057	0.10777881	0.11291514	0.1696213	0	0.17361918	0.10288209	0	0.3208212	0.17107308	0.03890866	0	0	0.22218136	0	0.11416575	0.06104608	0	0.1611645	0	0.034995288	0	0.41986227	0.19612685	0.2412978	0.23745397	0	0.13759601	0	0.20819983	0	0.1414178	0	0	0	0.25752863	0.16586621	0.033418696	0.08255127	0.106276125	0.18623902	0.23610522
0.34261727	0.0983299	0.10431952	0.19378386	0.24983762	0	0.18118368	0.015582087	0.035757206	0.010080607	0.19134362	0.16154876	0	0.15718511	0.16136199	0.16818148	0.26178706	0.16912459	0.084221475	0	0	0.1095102	0	0.10835266	0.11626013	0	0.188596	0	0.08171283	0.12413344	0.35284773	0.24931039	0.118073985	0.17941363	0	0.11975006	0	0.11556509	0	0.17433435	0	0	0	0.17615797	0.2083921	0.20740826	0.13364846	0	0.26578823	0.1805857
0.36683956	0.19788054	0.15338805	0.18305792	0.27813655	0.09866199	0.16010354	0.10485797	0.14680123	0.05767038	0.14178959	0.084446244	0	0.1913878	0.14127275	0.09397639	0.28549722	0.12522829	0.12216571	0	0	0.2913248	0	0.15087001	0.06844261	0	0.28513384	0	0.012009293	0.046772517	0.47930747	0.2245572	0.12548795	0.25916952	0	0.13310146	0	0.21510574	0	0.2108701	0	0	0	0.24903522	0.16513515	0.13599546	0.17171422	0.121550396	0.35348186	0.2865321
0.3384244	0.07921741	0.18787359	0.09954451	0.33140725	0	0.03484927	0.11764834	0.25388926	0.1437025	0.20003843	0.19204809	0	0.18569735	0.18305735	0.118658856	0.22178605	0.20819704	0.1625485	0	0	0.07524532	0	0.09473103	0.062291265	0	0.1855929	0	0.042567402	0.18527739	0.39610916	0.3946319	0.12064418	0.26598275	0	0.10802853	0	0.07555203	0	0.2301053	0	0	0	0.2926598	0.21494715	0.23855405	0.18677813	0	0.21749052	0.30814117
0.3329558	0.08871634	0.1816463	0.24527289	0.29228622	0	0.17725869	0.0766709	0	0.043811385	0.19601339	0.14804882	0	0.20660698	0.08113435	0.15282923	0.21660072	0.15955062	0.011077228	0.04725942	0	0.1829706	0	0.15680294	0.005789952	0	0.1437931	0	0.11767689	0	0.37478366	0.34092966	0.07909189	0.19746193	0	0.09949413	0	0.18716602	0	0.055132266	0	0	0	0.296426	0.17518705	0.042532627	0.12120763	0.041697703	0.29107398	0.19447586
0.2766957	0.1397042	0.18130404	0.09769133	0.20366189	0	0.08306957	0.07693152	0.20896828	0.14585122	0.08917694	0.18993372	0	0.13419026	0.16438648	0.043712087	0.17450365	0.18827106	0.23428245	0	0	0.06717218	0	0.11457966	0	0	0.091885895	0	0.000861336	0.06083481	0.3686154	0.2779356	0.16265848	0.19959448	0	0.15727973	0	0.046931047	0	0.23017704	0	0	0	0.22651358	0.20185855	0.18915434	0.09005643	0.048725206	0.21994486	0.2869091
0.36620393	0.16852699	0.14675927	0.22846419	0.25001663	0.09086049	0.25138536	0.09439014	0.004402429	0.097094774	0.13936101	0.08651313	0	0.21224836	0.13145106	0.11902252	0.33026057	0.086852215	0.056596022	0	0	0.26646265	0	0.13972755	0.058603436	0	0.2917048	0	0.021144925	0.006266704	0.4702423	0.18117957	0.13741402	0.21050344	0	0.10373894	0	0.25393897	0	0.14750883	0	0	0	0.21892114	0.13896066	0.119084716	0.12510759	0.07942652	0.4135755	0.27969822
0.27920535	0.055819362	0.11189552	0.23151404	0.29368895	0.015060266	0.1444632	0.08601496	0	0.059323687	0.2389521	0.22617552	0	0.107475355	0.10236274	0.13637659	0.13540596	0.07908823	0.036137156	0	0	0.1444776	0	0.1051774	0.034021758	0	0.09850157	0	0.107841715	0.10463832	0.3341536	0.30297148	0.022864241	0.2597251	0	0.038068257	0	0.1204954	0	0.06612597	0	0	0	0.21503203	0.13294743	0.05283534	0.16433606	0.13158962	0.3055679	0.10336347
0.35571533	0.12971677	0.07318497	0.23549841	0.18035719	0.014815482	0.19053905	0	0	0.018422367	0.21964146	0.065695144	0	0.12936482	0.07136183	0.17748573	0.30275998	0.054696172	0	0	0	0.2419725	0	0.17708088	0.11670802	0	0.19446312	0	0.14849971	0.020046271	0.34539673	0.1940891	0.06362576	0.1847538	0	0.08339327	0	0.21911553	0	0.13951755	0	0	0	0.17972742	0.1755057	0.086838566	0.13248566	0.053883553	0.32582024	0.21062693
0.3317249	0.13832365	0.106151715	0.12203857	0.2198952	0	0.057208918	0.11184492	0.12660146	0.08713599	0.13295917	0.0996511	0	0.2252461	0.17611009	0.08859312	0.12127171	0.10197711	0.12971295	0	0	0.08045581	0	0.09207223	0.038243666	0	0.106510974	0	0.041879397	0.16235681	0.27813035	0.32463053	0	0.2647129	0	0.1759322	0	0.10125216	0	0.12457032	0	0	0	0.25254843	0.19038922	0.2316606	0.1860863	0.03152892	0.2639082	0.29667994
0.28067937	0.06538196	0.135112	0.20197815	0.3483897	0	0.18328737	0.15869737	0	0.053292897	0.22020613	0.20089889	0	0.14639911	0.116573915	0.14075719	0.2239173	0.13748477	0.031389117	0	0	0.1491581	0	0.11145015	0.123748116	0	0.132727	0	0.09439923	0.1316945	0.37105486	0.31484225	0.051049363	0.31280068	0	0.05628553	0	0.16662231	0	0.08880078	0	0	0	0.27319053	0.13729487	0.066637054	0.16704449	0.0886329	0.27117863	0.1714023
0.3380575	0.095508546	0.109479256	0.21578357	0.20951527	0	0.113671124	0.08293786	0.1297106	0.11574801	0.14286207	0.2352397	0	0.13929749	0.0983018	0.14504322	0.16415814	0.17726086	0.07800466	0	0	0.060033493	0	0.15045744	0.015963396	0	0.10769832	0	0.09886867	0.13115132	0.34923714	0.3209098	0.09585149	0.24082467	0	0.11215997	0	0.105567425	0	0.10039035	0	0	0	0.14486717	0.18607594	0.118426085	0.1074398	0.10835417	0.29550922	0.1725194
0.24854669	0.10968376	0.14944413	0.13420554	0.2779026	0	0.02655026	0.011544887	0.120847665	0.0646587	0.12287216	0.12443434	0	0.16986522	0.1702577	0.047681965	0.1313979	0.08713268	0.15897223	0	0	0.14545748	0	0.1610396	0.024738694	0	0.08169888	0	0.02461286	0.13057818	0.39059287	0.3234533	0.070472494	0.23811373	0	0.16656761	0	0.035317127	0	0.17580646	0	0	0	0.23817776	0.23531024	0.25249884	0.18169248	0.06198302	0.26639915	0.32074144
0.2953102	0.02620236	0.13706462	0.19255386	0.31451166	0	0.11843486	0.04215059	0.09610262	0.07542832	0.18051276	0.16303496	0	0.16405755	0.14432438	0.12916854	0.288681	0.17575216	0.090040304	0	0	0.1232538	0	0.16957474	0.10856097	0	0.18004932	0	0.05825393	0.1342314	0.40905353	0.33418474	0.14898175	0.23916733	0	0.13459946	0	0.10069257	0	0.20020701	0	0	0	0.27056944	0.20642124	0.19879864	0.14367905	0	0.25803858	0.25075582
0.2805978	0.1031635	0.09134713	0.19644715	0.20738997	0.021284916	0.13675976	0.012581132	0.04809068	0.027707402	0.11480959	0.10300429	0	0.14490956	0.13827993	0.11534399	0.21679646	0.109763056	0.01480467	0	0	0.18344927	0	0.09779517	0.05310008	0	0.1969942	0	0.0626092	0.03375629	0.3878679	0.1669715	0.13637173	0.14488599	0	0.12163542	0	0.113562636	0	0.103000216	0	0	0	0.16395304	0.1721005	0.1120279	0.12888595	0.095759094	0.3265124	0.17283566
0.32922503	0.13766874	0.10194711	0.21073975	0.2644484	0.025551844	0.20890228	0.10591275	0	0.026443936	0.24452123	0.17796709	0	0.15159729	0.090615645	0.106126636	0.25787684	0.12963188	0.014248637	0.023877613	0	0.23667647	0	0.12625976	0.08586546	0	0.14054924	0	0.16219622	0.005371921	0.3866629	0.27641004	0.095671564	0.2553082	0	0.07761227	0	0.1717502	0	0.096461855	0	0	0	0.25043273	0.14725451	0.05624601	0.109762914	0.07822837	0.23480894	0.18526322
0.31357694	0.05701428	0.16816413	0.18531013	0.3387825	0.027153086	0.22342303	0.1180053	0.058055967	0.06625642	0.22430885	0.098628275	0	0.14875248	0.08510912	0.12644541	0.24105477	0.1259776	0	0	0	0.23885974	0	0.17686853	0.091807544	0	0.12780303	0	0.1275563	0.01040978	0.28641507	0.2742262	0.12416364	0.15342037	0	0.057663757	0	0.19662863	0	0.028256461	0	0	0	0.28074738	0.10972441	0.090340525	0.11705258	0.04839353	0.17782663	0.114038795
0.3490933	0.08263381	0.17390385	0.124699846	0.24717472	0	0.12576233	0.058139257	0.12265113	0.05715392	0.20696561	0.2033365	0	0.1481936	0.15836258	0.141732	0.27805978	0.12172256	0.07362212	0	0	0.123241745	0	0.14688386	0.08434245	0	0.13629256	0	0.11408768	0.17020482	0.37301737	0.4222298	0.11812371	0.22810975	0	0.10827728	0	0.08713718	0	0.1727311	0	0	0	0.21634889	0.2350325	0.15682577	0.15611586	0.001080979	0.25219503	0.2833538
0.3341693	0.16777241	0.089565046	0.1911374	0.1729842	0.005115144	0.20381002	0.11545339	0.03308648	0.05120156	0.15559614	0.16262908	0	0.12908259	0.1748421	0.09351636	0.27248406	0.124593504	0.08860703	0	0	0.14778575	0	0.17027245	0.08820458	0	0.12922943	0	0.10282688	0.063296095	0.3826513	0.2850785	0.09452948	0.2507008	0	0.1137219	0	0.134923	0	0.2034593	0	0	0	0.26572916	0.13969785	0.11395903	0.06990083	0.122933954	0.2824391	0.2730264
0.3292635	0.12155121	0.21137196	0.16032377	0.30232137	0.0611982	0.23931997	0.062257286	0.11094503	0.12050143	0.10881771	0.04212337	0	0.22218972	0.20046315	0.064769454	0.35991293	0.14457372	0.10522549	0	0	0.25274646	0	0.099252716	0.07216208	0	0.32570288	0	0	0.06907585	0.53343344	0.21629651	0.1865431	0.23119959	0	0.14544953	0	0.2513379	0	0.2064213	0	0	0	0.22505511	0.13148871	0.19148424	0.19672439	0.051593717	0.44282582	0.42637342
0.30187625	0.1810322	0.13608697	0.21164022	0.30010384	0.031273443	0.10874021	0	0.107598074	0.077629365	0.13971019	0.15297815	0	0.19568834	0.18716198	0.11476693	0.22080821	0.08651397	0.08253406	0	0	0.30202794	0	0.092597306	0.05652622	0	0.26410002	0	0.06571682	0.12809615	0.46789378	0.19032949	0.13713317	0.19452892	0	0.16013531	0	0.21073811	0	0.052417565	0	0	0	0.18110923	0.09254309	0.1743756	0.20422378	0.09420286	0.3731072	0.19595182
0.30178863	0.1017308	0.24611081	0.10653673	0.2697028	0	0.14334023	0.07292726	0.104797915	0.074277095	0.19621022	0.17161988	0	0.20500728	0.15547478	0.11330411	0.20809436	0.08751405	0.11982706	0	0	0.120825194	0	0.089986876	0.0319115	0	0.21841626	0	0.04713916	0.12670171	0.4722441	0.3483741	0.15437777	0.22696799	0	0.16140085	0	0.13971697	0	0.17782816	0	0	0	0.21879984	0.25210974	0.12691793	0.2385531	0	0.30790892	0.3963501
0.3433878	0.10640567	0.12931496	0.19211872	0.30514628	0.04177576	0.13648044	0.042880155	0.081728585	0.058005672	0.25010273	0.12716514	0	0.22201711	0.16353637	0.16414607	0.30243975	0.12824951	0	0	0	0.25935054	0	0.10573724	0.09445582	0	0.26489267	0	0.13039829	0.08743974	0.39581305	0.29061896	0.09233906	0.20789723	0	0.06951017	0	0.19603483	0	0.11395862	0	0	0	0.22883469	0.15396854	0.0836997	0.20864934	0.029116921	0.3213272	0.1576943
0.30558038	0.107457034	0.17731012	0.1535716	0.3093331	0.020770635	0.15895176	0.03495237	0.13293225	0.05394895	0.079095125	0.09911415	0	0.19068772	0.18985014	0.084185176	0.2500037	0.13782707	0.14891161	0	0	0.18292345	0	0.10802525	0.077797994	0	0.25527078	0	0	0.10718899	0.46434596	0.20997922	0.14566804	0.24739683	0	0.10963542	0	0.14384149	0	0.25984496	0	0	0	0.24083705	0.18837896	0.19880205	0.19047883	0.117395684	0.3480716	0.31194568
0.29469126	0.034584306	0.09887618	0.25229222	0.31288737	0.048952032	0.11401479	0.058284417	0.041449778	0.05251931	0.2301623	0.22980034	0	0.15032968	0.11733973	0.13825838	0.24403232	0.11570889	0	0	0	0.22708067	0	0.13060299	0.037327528	0	0.18139236	0	0.14235094	0.0996218	0.3773054	0.29494745	0.055083416	0.22406033	0	0.03489232	0	0.123662986	0	0.072132915	0	0	0	0.2027238	0.18233384	0.038094163	0.1607917	0.1520252	0.35801426	0.077180676
0.20243055	0.05841177	0.06748761	0.16657428	0.13413498	0.043876424	0.10992485	0.03192793	0.10415529	0.04149802	0.07424119	0.10170272	0	0.20041776	0.15198791	0.03534859	0.20481059	0.16413502	0.030281886	0	0	0.060935594	0	0.08931436	0.003946336	0	0.108809516	0	0.05255684	0.089239195	0.25942177	0.19498576	0.15185113	0.15063529	0	0.24335979	0	0.08156385	0	0.052740466	0	0	0	0.14019059	0.1256173	0.1912821	0.057951316	0.11163457	0.22949995	0.20837311
0.32754913	0.1509312	0.1655924	0.099443406	0.2795534	0.04595407	0.15817177	0.031922445	0.08940121	0.001922939	0.1600934	0.13914897	0	0.17337507	0.07662326	0.07548638	0.32370615	0.18207741	0.005551379	0	0	0.18413995	0	0.11192837	0.06586784	0	0.23598233	0	0.12592901	0.0681014	0.48734885	0.26745388	0.14050473	0.21635509	0	0.11929351	0	0.19155636	0	0.13099359	0	0	0	0.16077204	0.20360678	0.042985	0.16878465	0.08722401	0.29420692	0.17546268
0.27603868	0.1784894	0.09923217	0.19922478	0.03339357	0	0.1677385	0.07091394	0	0	0.24547574	0.26176104	0	0.055287287	0.16740128	0.13034812	0.15500203	0	0.012475149	0	0	0.1189749	0	0.13506326	0.03054109	0	0.10200054	0	0.21788204	0.053559907	0.2629622	0.2555822	0.029536592	0.10479356	0	0.05552916	0	0.15477245	0	0.10953733	0	0	0	0.094595835	0.105826	0.05399178	0.054739147	0.0890527	0.30743417	0.06019564
0.2632675	0.15964495	0.13480085	0.11154182	0.17192908	0	0.06812544	0.054167684	0.18489161	0.08167989	0.120113805	0.118123315	0	0.13340628	0.15958281	0.115964204	0.18936	0.13794743	0.12220603	0	0	0.14229205	0	0.12344065	0.034045205	0	0.14406438	0	0.12960804	0.07537723	0.35111898	0.25256592	0.071911	0.16094318	0	0.10511785	0	0.11659062	0	0.22421435	0	0	0	0.23970708	0.1471033	0.15228745	0.121326305	0.08000551	0.24232808	0.23291084
0.27189773	0.14460482	0.09458578	0.184108	0.1426025	0.023212127	0.11065441	0.10433373	0.12392694	0.102451034	0.09918353	0.14460643	0	0.2035476	0.14642772	0.043071143	0.14767212	0.1547664	0.110298455	0	0	0.06251922	0	0.06390755	0	0	0.09410331	0	0.05107535	0.06057926	0.32584515	0.23289417	0.10990259	0.18785962	0	0.20520504	0	0.11638677	0	0.095786706	0	0	0	0.14300552	0.1936195	0.13851516	0.13771027	0.10398011	0.27898222	0.25703186
0.29970384	0.091659024	0.20607507	0.11124633	0.2937398	0	0.16826054	0.071860015	0.065323636	0.065477945	0.15065451	0.14190492	0	0.19332695	0.09900914	0.14611164	0.28474644	0.13980322	0.11800431	0	0	0.14399032	0	0.16302866	0.08413243	0	0.17137414	0	0.07507104	0.10647496	0.42977202	0.3554256	0.12760311	0.22528934	0	0.16517544	0	0.15647669	0	0.10199251	0	0	0	0.2388845	0.24382143	0.1373813	0.123827346	0	0.30459946	0.38479102
0.34944406	0.16522631	0.11255399	0.13611619	0.26322103	0.001704793	0.10667504	0.12533115	0.13037008	0.07944951	0.16719252	0.1382041	0	0.12587592	0.122717574	0.116695166	0.17966959	0.0949501	0.127551	0	0	0.19798513	0	0.136506	0.083733656	0	0.11499358	0	0.04123205	0.068532385	0.33729306	0.2725218	0.13077444	0.25956213	0	0.10932391	0	0.13211028	0	0.24900287	0	0	0	0.27096748	0.1794628	0.16829927	0.18497902	0.042397078	0.14075804	0.25451615
0.30918592	0.15847565	0.07271958	0.21911688	0.24116035	0.0670242	0.15775846	0.11170341	0.045495637	0.042533886	0.15428323	0.16813518	0	0.121745594	0.13769579	0.12689555	0.23268312	0.058906406	0.07609282	0	0	0.2591754	0	0.16406141	0.10712337	0	0.091232486	0	0.11708298	0.000382127	0.31630394	0.24137713	0.13423806	0.23224297	0	0.10087189	0	0.16218708	0	0.14334723	0	0	0	0.2051263	0.16616772	0.12810424	0.117363654	0.14830953	0.20797245	0.13438536
0.3446544	0.081815675	0.16549674	0.15313512	0.3446445	0.04405927	0.23049319	0.16809404	0.06623113	0.068148285	0.20537	0.11991807	0	0.23156995	0.08055402	0.12336882	0.3119418	0.18907297	0.009783533	0	0	0.1933157	0	0.14757888	0.12931015	0	0.16616416	0	0.11953149	0.022207437	0.3744336	0.26216435	0.15692401	0.2637724	0	0.10437052	0	0.20533101	0	0.051324584	0	0	0	0.3013146	0.13916363	0.099888235	0.07619423	0.07520538	0.22362289	0.19773485
0.35903618	0.12454361	0.11445932	0.21710028	0.17700593	0.020346928	0.17827708	0.07418895	0.02618584	0.040129002	0.15367585	0.17717907	0	0.14069709	0.13981047	0.114051245	0.26584518	0.1258762	0.061366994	0	0	0.19610931	0	0.2264594	0.03635311	0	0.1405651	0	0.102290854	0.033452254	0.38977754	0.32495594	0.089452945	0.21751313	0	0.1437363	0	0.13615115	0	0.1527463	0	0	0	0.2529104	0.15740804	0.08829313	0.058978036	0.12146184	0.34120956	0.24208724
0.26805496	0.1270629	0.13571617	0.11708373	0.24292625	0.00626241	0.061991174	0.06616508	0.19678624	0.108580984	0.09448305	0.13230234	0	0.14316115	0.1353044	0.06501143	0.23104873	0.16195579	0.20725586	0	0	0.15089104	0	0.18520276	0	0	0.072861515	0	0.01954147	0.07688238	0.4098372	0.31351236	0.14979142	0.20057474	0	0.20005204	0	0.008222349	0	0.21567667	0	0	0	0.24314448	0.2100681	0.1921503	0.09210389	0.15489988	0.23600483	0.35492635
0.27019504	0.12484006	0.17507645	0.21007435	0.24887587	0	0.06243595	0.067406304	0.15601428	0.05266456	0.13612364	0.21072456	0	0.13523346	0.18139353	0.12659729	0.20894271	0.10304739	0.18581037	0	0	0.15265074	0	0.14691903	0.02768168	0	0.17548545	0	0.03709299	0.19993524	0.49088073	0.35189858	0.119140744	0.23367018	0	0.18972401	0	0.122778505	0	0.22271894	0	0	0	0.2347723	0.22200848	0.16107954	0.2448557	0.011859238	0.34382474	0.3650864
0.2619032	0.1118602	0.15779948	0.19180912	0.22328511	0	0.15776394	0.01612768	0.070714675	0.07557729	0.1838297	0.13278979	0	0.13158765	0.14109632	0.089820474	0.3159139	0.14296831	0.08750821	0	0	0.18155797	0	0.12178779	0.05568196	0	0.21648234	0	0.1098699	0.048868664	0.46051267	0.24456681	0.10491749	0.20359121	0	0.10798217	0	0.13431013	0	0.2413786	0	0	0	0.2605218	0.1643271	0.10950324	0.15347147	0.029313434	0.29658306	0.23025788
0.33446792	0.17112473	0.10950294	0.18129368	0.21077663	0	0.17935906	0.07704066	0.053452812	0.067543834	0.16043916	0.14872564	0	0.14578179	0.18418396	0.115743704	0.27565202	0.13961728	0.120315135	0	0	0.15726058	0	0.16824916	0.0704662	0	0.12171833	0	0.10643867	0.076740265	0.39554742	0.31813285	0.08497363	0.23900214	0	0.12081479	0	0.12716457	0	0.19967811	0	0	0	0.28778917	0.14838628	0.14699182	0.09344057	0.12145975	0.2881562	0.29603645
0.32072568	0.19342639	0.17155959	0.18610011	0.1907313	0	0.12709823	0.12031125	0.090198584	0.041572623	0.17415288	0.29154426	0	0.10019767	0.18217534	0.08952172	0.13549396	0.115993775	0.1407228	0	0	0.09461089	0	0.05387037	0.08316759	0	0.18540503	0	0.1152295	0.11585907	0.44190618	0.29634136	0.1443977	0.2678971	0	0.14849883	0	0.17704101	0	0.1821357	0	0	0	0.17527415	0.19689903	0.1407202	0.19559416	0.06921886	0.28377873	0.18821134
0.32523614	0.08123477	0.11768425	0.17773087	0.23444109	0	0.16719185	0.06803186	0.10961204	0.041958153	0.12822318	0.20735581	0	0.1672126	0.13937709	0.08945315	0.2534194	0.18170568	0.0448694	0	0	0.06580583	0	0.09729092	0.088998884	0	0.20090106	0	0.058243398	0.13486084	0.3459277	0.24517924	0.15915729	0.19679685	0	0.14481609	0	0.11835379	0	0.16447464	0	0	0	0.1555275	0.21587731	0.19481215	0.108093984	0.059655447	0.24149834	0.15996653
0.28494024	0.14835727	0.17737256	0.13752401	0.27485174	0.010618038	0.087880254	0.06281705	0.13427395	0.08613484	0.06852526	0.16016458	0	0.185096	0.22618993	0.08572901	0.23197964	0.13829866	0.21118355	0	0	0.18640317	0	0.15762548	0.06356679	0	0.20982632	0	0.015363697	0.08036203	0.4779306	0.32865772	0.12962222	0.25527716	0	0.18100856	0	0.14020756	0	0.29006264	0	0	0	0.36716455	0.16669233	0.22630045	0.1391258	0.08860449	0.32186037	0.33777645
0.36615092	0.2027926	0.06024382	0.22632717	0.16257212	0.017918207	0.17903604	0.0906489	0.04341003	0.09405622	0.25015712	0.10980843	0	0.17141765	0.091185026	0.11743781	0.35636762	0.14792153	0.06969153	0	0	0.20770316	0	0.1332419	0.07787409	0	0.23129648	0	0.18427879	0.020024773	0.45540074	0.2829055	0.042175975	0.23580956	0	0.15477099	0	0.16262372	0	0.15612197	0	0	0	0.27148196	0.16522925	0.10388997	0.089749865	0.039236665	0.3408156	0.30264518
0.25081015	0.113310106	0.05832859	0.22235498	0.23676811	0.004375119	0.13121139	0.06374121	0.11002385	0.11013176	0.10812792	0.20340192	0	0.094332024	0.16095987	0.056048084	0.21978122	0.18034677	0.17850052	0	0	0.11992021	0	0.1269429	0.06943898	0	0.13314742	0	0	0.120665625	0.3872948	0.25213206	0.089392215	0.21168801	0	0.1925798	0	0.1090907	0	0.19103733	0	0	0	0.22446251	0.13892628	0.18632805	0.15037084	0.10259052	0.30383784	0.23919299
0.34160265	0.121912025	0.13468882	0.082597464	0.29432702	0	0.025397357	0.041536745	0.2084549	0.08939974	0.18572062	0.1901173	0	0.17987865	0.16661133	0.104023635	0.22013405	0.15435123	0.15561453	0	0	0.12837529	0	0.09915447	0.055234484	0	0.12637126	0	0.08210373	0.20707543	0.36031505	0.45008665	0.07799226	0.26785406	0	0.13931872	0	0.030325623	0	0.18191272	0	0	0	0.22708392	0.26878262	0.2574718	0.19637832	0.035224304	0.20102583	0.28573114
0.3227658	0.04816144	0.09869459	0.22733763	0.34324348	0.024917208	0.13533543	0.08785561	0.0373933	0.07842373	0.2535847	0.20958506	0	0.16689831	0.14872044	0.16192913	0.22262761	0.13191843	0.010672205	0	0	0.19973862	0	0.087160125	0.08511715	0	0.16958822	0	0.11972741	0.11224356	0.36127818	0.32501945	0.07004383	0.266972	0	0.06715401	0	0.13741034	0	0.06977341	0	0	0	0.2481913	0.14693013	0.08552448	0.18402138	0.09569053	0.29449585	0.1310385
0.2749612	0.15836906	0.12899822	0.16166621	0.31651312	0.024161715	0.101143286	0.09161552	0.14000538	0.09549174	0.17092806	0.14165299	0	0.16258112	0.08877536	0.09328053	0.26973996	0.11006982	0.15697192	0	0	0.22564892	0	0.15896082	0.076300636	0	0.30011076	0	0.04897551	0.08947457	0.5140208	0.2630038	0.06765076	0.27931577	0	0.15580766	0	0.16396804	0	0.23863786	0	0	0	0.294088	0.1819775	0.1452936	0.19261435	0.069762796	0.29454696	0.28026682
0.31079713	0.099996395	0.09475048	0.23748124	0.30981308	0.047236387	0.11839558	0.05460605	0.06169489	0.061956584	0.2282591	0.19701211	0	0.16440865	0.16202725	0.14634138	0.2784828	0.14035983	0.000719992	0	0	0.22891395	0	0.09518169	0.08740453	0	0.21604255	0	0.1402382	0.10396092	0.39443922	0.26271278	0.0750913	0.21540591	0	0.052162334	0	0.15639947	0	0.09733403	0	0	0	0.18148676	0.17692013	0.066127524	0.19377041	0.08504346	0.3502575	0.07418671
0.24626979	0.13445412	0.15247001	0.14276218	0.19035113	0	0.14142612	0.08968584	0.15890934	0.08806748	0.14430913	0.17355739	0	0.09220938	0.13923882	0.05239498	0.28387544	0.14430319	0.16663665	0	0	0.15999682	0	0.16075516	0	0	0.1498032	0	0.002664574	0.079446524	0.42438644	0.3192632	0.1609698	0.1800626	0	0.14940059	0	0.08107846	0	0.26114094	0	0	0	0.2111246	0.148183	0.12885126	0.11313034	0.09330456	0.27338722	0.3404596
0.33141798	0.14589731	0.15789461	0.13780113	0.2488782	0	0.1278295	0.07381225	0.09924676	0.055206075	0.1644257	0.29602268	0	0.092635445	0.17445058	0.12600397	0.20903358	0.118725665	0.16467057	0	0	0.11449686	0	0.14015356	0.10120779	0	0.19902638	0	0.041425742	0.1323066	0.4090136	0.4056814	0.100977354	0.22955376	0	0.14390516	0	0.13656788	0	0.20922987	0	0	0	0.2512796	0.16980879	0.14633289	0.13095313	0.025188595	0.25368026	0.19064301
0.25674853	0.15270716	0.17260931	0.09991434	0.3276127	0	0.046400875	0.104643784	0.2139448	0.06796432	0.15603708	0.16884574	0	0.16968098	0.15729946	0.051903646	0.24555954	0.14422193	0.18470348	0	0	0.18095139	0	0.14729814	0.087843254	0	0.15417442	0	0.08331303	0.13418642	0.45760956	0.34238613	0.12764767	0.2538475	0	0.16470903	0	0.093122	0	0.23969285	0	0	0	0.28283495	0.23409377	0.21128114	0.1866872	0.044314057	0.17641191	0.2922085
0.2795367	0.09402384	0.17996965	0.14107521	0.34462726	0	0.08796938	0.065743655	0.13376269	0.08028816	0.08732778	0.23022188	0	0.1601538	0.13895689	0.10328859	0.14419115	0.18574423	0.13555409	0	0	0.094258875	0	0.03236173	0.07761239	0	0.1933499	0	0.008160684	0.111092664	0.42475298	0.22945297	0.15556382	0.2653396	0	0.1554261	0	0.111544915	0	0.13035004	0	0	0	0.21044882	0.19878188	0.15200874	0.18685693	0.06929776	0.25749475	0.120717466
0.27754447	0.116667986	0.1364969	0.1750588	0.22291453	0.008587512	0.203027	0.02907719	0.042726826	0.08496637	0.1430716	0.10966678	0	0.10344041	0.12657312	0.055631977	0.24975955	0.12829319	0.085891835	0.025943048	0	0.16860333	0	0.09311336	0.08221671	0	0.1874962	0	0.013633579	0.032521576	0.3913756	0.14527576	0.1498213	0.20546864	0	0.11393492	0	0.19255921	0	0.1767242	0	0	0	0.21413377	0.103777885	0.11676708	0.14068013	0.030661814	0.2574711	0.257556
0.3320079	0.040474363	0.13358149	0.18147045	0.34590888	0	0.14261808	0.09398013	0.038567383	0.08004249	0.28343573	0.249635	0	0.111339994	0.115718365	0.14243111	0.20692652	0.09055843	0.013614175	0	0	0.15616694	0	0.09290223	0.10300994	0	0.14748332	0	0.08710077	0.17306505	0.33809868	0.3139243	0.018631114	0.32270685	0	0	0	0.121204406	0	0.19575374	0	0	0	0.23534606	0.16183978	0.083373934	0.21282926	0.03411017	0.2560555	0.1537818
0.257391	0.121514365	0.16998872	0.09819673	0.16800143	0.050134487	0.13586268	0.10518865	0.19782709	0.111021645	0.052568175	0.15605934	0	0.16036332	0.19286369	0.004990258	0.26998347	0.1845585	0.16017774	0	0	0.091735214	0	0.16631396	0	0	0.084985845	0	0	0.05526287	0.33356917	0.2626094	0.16469397	0.14662115	0	0.16482963	0	0.05374299	0	0.20491862	0	0	0	0.2197672	0.16879481	0.16149801	0.010546966	0.16295241	0.26670486	0.29365632
0.2579557	0.057236753	0.2064164	0.08155534	0.3149429	0	0.11200078	0.13027903	0.11165371	0.087039754	0.16359487	0.1965913	0	0.24123296	0.1720717	0.106882855	0.20020398	0.14650391	0.1340567	0	0	0.056308657	0	0.040608563	0.059222467	0	0.15379237	0	0.026415693	0.17086527	0.36287	0.35946533	0.1319144	0.3107605	0	0.10572368	0	0.10072034	0	0.1729554	0	0	0	0.2529909	0.26159027	0.17557918	0.19249895	0.023877122	0.24602345	0.30535328
0.23365736	0.12343337	0.20158696	0.14768212	0.24432833	0.017895706	0.20481148	0	0.06570998	0.06591677	0.13028917	0.036552615	0	0.189379	0.12622258	0.07496223	0.2834698	0.13353209	0.067070395	0	0	0.20314647	0	0.13012181	0.051653124	0	0.2639321	0	0.023041839	0.028570855	0.4693661	0.11168693	0.1472601	0.18023014	0	0.15100113	0	0.21870467	0	0.1631565	0	0	0	0.19150124	0.14005268	0.12523107	0.1423527	0.07629824	0.36945343	0.3367097
0.26862946	0.15974522	0.099284865	0.2171938	0.028115697	0	0.1639913	0.11239172	0	0.009179899	0.2191225	0.29588354	0	0.030901492	0.1926023	0.10255503	0.11178207	0	0	0	0	0.12062229	0	0.1496004	0.016330311	0	0.06450333	0	0.20998621	0.046829585	0.26572546	0.27511153	0.04782452	0.122774735	0	0.063215084	0	0.16754816	0	0.088261425	0	0	0	0.1323025	0.04264585	0.047220886	0.055515617	0.121593535	0.3501868	0.0475299
0.2867324	0.04885112	0.1266421	0.1457507	0.23318551	0.034245305	0.16876663	0.06304063	0.04976874	0.03274805	0.19429098	0.12704109	0	0.18862584	0.0913441	0.12038974	0.20988819	0.10837989	0	0	0	0.19014566	0	0.105630904	0.05713261	0	0.16465352	0	0.12342193	0.004903102	0.32169816	0.19651908	0.15617354	0.1486564	0	0.08620046	0	0.19305031	0	0.08354314	0	0	0	0.19001542	0.09040399	0.021545587	0.14738953	0.054460786	0.19701916	0.10149335
0.29299268	0.08338743	0.11045953	0.12932509	0.22227801	0.040715408	0.15836954	0.06453665	0.10676396	0.09217775	0.21023962	0.10477755	0	0.15551445	0.08829623	0.055267382	0.31028363	0.18756674	0.09101795	0	0	0.13304256	0	0.052325986	0.044494838	0	0.19169138	0	0.04454775	0.051178876	0.40536326	0.19052725	0.12446658	0.28571784	0	0.15025015	0	0.116269924	0	0.15393618	0	0	0	0.19436793	0.19911607	0.10255487	0.12515032	0.09656961	0.29414672	0.30255517
0.3674149	0.20861837	0.11811746	0.18933378	0.19890895	0.010957043	0.15937015	0.036933642	0.032303184	0.078437544	0.17837308	0.1378227	0	0.18068278	0.116438985	0.11234823	0.26593575	0.068899244	0.09120933	0	0	0.21458559	0	0.14937142	0.055200145	0	0.18693615	0	0.060291834	0.004828999	0.4119914	0.2134191	0.11492799	0.21562736	0	0.15525275	0	0.15760699	0	0.2022944	0	0	0	0.28834996	0.14817679	0.16413185	0.035520833	0.10006217	0.29868555	0.30167425
0.23578364	0.07048996	0.18016881	0.07107322	0.35256404	0	0.07627227	0.06912833	0.18953556	0.09654529	0.18308312	0.14238784	0	0.13346577	0.11243953	0.086957306	0.1577372	0.18869215	0.11957012	0	0	0.10613596	0	0.054696213	0.05415768	0	0.07786959	0	0.056302875	0.12587178	0.34050977	0.26389757	0.1530572	0.20435525	0	0.08164832	0	0.057854336	0	0.22945528	0	0	0	0.26380423	0.19188857	0.19347732	0.21349335	0	0.08082135	0.19424535
0.39964247	0.19858535	0.11813017	0.17064455	0.24578495	0.0899992	0.099599674	0.075413376	0.15305269	0.119138986	0.12176132	0.039260432	0	0.25205678	0.15982372	0.11068407	0.2627672	0.14216089	0.13141765	0	0	0.24489038	0	0.14006627	0.050921105	0	0.26280296	0	0.07784331	0.06237506	0.474954	0.28378877	0.08613905	0.26819658	0	0.18168256	0	0.19616859	0	0.15079746	0	0	0	0.30352706	0.14498363	0.17096502	0.17721105	0.09771476	0.34165227	0.32439175
0.33009332	0.1457621	0.18541144	0.17285909	0.28022254	0.058997545	0.22952421	0.10878323	0.08361569	0.1163678	0.0923229	0.09594117	0	0.25785473	0.20036106	0.079630405	0.30736992	0.11487516	0.12584928	0	0	0.25502872	0	0.13123462	0.07910531	0	0.31768543	0	0	0.069403544	0.5336517	0.23406437	0.167951	0.27430376	0	0.16361634	0	0.26307818	0	0.20865054	0	0	0	0.26906434	0.116509	0.174235	0.1544765	0.10688156	0.43541974	0.4210841
0.3622324	0.15592234	0.13859022	0.19973291	0.2239183	0.07610708	0.17425829	0.061868317	0.07026981	0.11654256	0.1180771	0.13354953	0	0.22110611	0.19168673	0.11008762	0.28801364	0.085088074	0.10524492	0	0	0.24928105	0	0.17621306	0.05471076	0	0.2585261	0	0	0.05912805	0.4870212	0.25244576	0.12298496	0.25071612	0	0.16951954	0	0.23565798	0	0.20599763	0	0	0	0.25601968	0.10115108	0.15315232	0.123932414	0.12795883	0.4533184	0.34003797
0.27287138	0.117110394	0.13801816	0.12513486	0.20488678	0	0.055411384	0.113344826	0.12045126	0.08261142	0.13296886	0.12187615	0	0.25990883	0.18208113	0.05779187	0.17180204	0.10333401	0.14844713	0	0	0.075410776	0	0.062409762	0	0	0.1411131	0	0.012818672	0.15613282	0.33021924	0.33615547	0.045600012	0.23327848	0	0.21439259	0	0.09027958	0	0.12567823	0	0	0	0.23404364	0.19304556	0.2238901	0.18157661	0.016446576	0.30607975	0.34257367
0.27377057	0.11271437	0.12355685	0.10715918	0.2192573	0	0.033701696	0	0.13196917	0.03277241	0.14431329	0.11829432	0	0.22034857	0.098719686	0.14033858	0.16259784	0.027089521	0	0	0	0.18699177	0	0.06727819	0.014426017	0	0.23082003	0	0.083808154	0.14159308	0.3507891	0.22021504	0.08578851	0.16198581	0	0.09447439	0	0.114277475	0	0.08383048	0	0	0	0.1351448	0.16297875	0.09519917	0.20611677	0.13433059	0.28704923	0.15039195
0.40928632	0.16856097	0.1835019	0.18584697	0.24706371	0.0451082	0.17463604	0.011489065	0.088018134	0.0946656	0.1503895	0.06898063	0	0.15064397	0.0958415	0.11969316	0.28847817	0.117983796	0.079938084	0	0	0.20495895	0	0.14185669	0.0715242	0	0.24102812	0	0.063205175	0.037247658	0.4471048	0.20858364	0.096034184	0.26802003	0	0.1305019	0	0.25092176	0	0.15204513	0	0	0	0.2442469	0.16802739	0.12500446	0.16145447	0.06606599	0.3657147	0.28646296
0.3689933	0.14173883	0.09390006	0.2091198	0.21852303	0.018245123	0.17613412	0.063125804	0.043951437	0.07945165	0.2073929	0.09634897	0	0.15886039	0.11620572	0.10817665	0.34570208	0.11342868	0.05720264	0	0	0.2463568	0	0.1635121	0.074473605	0	0.25201678	0	0.06935582	0.08355957	0.49055588	0.25445256	0.09328362	0.25850046	0	0.16044235	0	0.18863137	0	0.1957567	0	0	0	0.28630444	0.14519203	0.106278345	0.16562203	0.060374748	0.37883896	0.3427442
0.33115277	0.08578357	0.11163334	0.16051981	0.26833725	0	0.11296387	0.03283869	0.09636825	0.072762676	0.10077502	0.18369724	0	0.14157045	0.15902038	0.11314175	0.21715009	0.1283161	0.14739683	0	0	0.122568645	0	0.2317402	0.121020265	0	0.10981555	0	0.009519935	0.17735435	0.3571246	0.33603936	0.09263061	0.21514554	0	0.1880172	0	0.12203504	0	0.17438725	0	0	0	0.20343071	0.22687635	0.21897326	0.13652018	0.08489613	0.2756883	0.29668006
0.3023804	0.12514566	0.17961589	0.2206608	0.18262404	0	0.23214671	0.011658503	0	0.005984647	0.17997426	0.13525996	0	0.20451269	0.13979569	0.12073117	0.33126584	0.093640395	0	0.010708883	0	0.19230579	0	0.13254699	0.07804513	0	0.22962986	0	0.104654685	0.037384715	0.4074024	0.26616892	0.10439835	0.22182487	0	0.09913357	0	0.25127134	0	0.14162402	0	0	0	0.20267265	0.1932893	0.058799163	0.12209924	0.064788744	0.40492958	0.30069336
0.29869193	0.16337894	0.08269315	0.21262218	0.22174184	8.21E-05	0.13423547	0.13112167	0.08886294	0.09258427	0.1759112	0.1723559	0	0.13337591	0.15648928	0.08176	0.24435642	0.16564906	0.18347415	0.001137558	0	0.13776298	0	0.07183939	0.06417699	0	0.2368822	0	0.027904611	0.06693501	0.4362447	0.26564562	0.07005962	0.29507178	0	0.15497606	0	0.1321334	0	0.23643611	0	0	0	0.2999288	0.16034146	0.17675863	0.1308892	0.06272829	0.30453515	0.3045609
0.33788675	0.16331965	0.045994874	0.23899741	0.24632634	0.004385578	0.097212225	0.13203466	0.10384455	0.06860414	0.1918822	0.15533498	0	0.12931427	0.13052031	0.1147671	0.18716884	0.08669874	0.012382804	0	0	0.2526596	0	0.15782541	0.10788638	0	0.14097543	0	0.09242523	0.103127904	0.3424488	0.22724596	0.097492844	0.22955063	0	0.14430277	0	0.18753584	0	0.15479036	0	0	0	0.28281334	0.08842366	0.17684491	0.1625106	0.078117885	0.23092872	0.22001918
0.29964438	0.07808987	0.13793327	0.0843845	0.33498335	0	0.087877184	0.08819854	0.19347501	0.10229463	0.18626705	0.15538794	0	0.18383032	0.1404	0.098176315	0.22814342	0.15224598	0.12644327	0	0	0.108135745	0	0.13269143	0.08078877	0	0.13793352	0	0.06163236	0.17424807	0.34187275	0.4002704	0.092078075	0.28208962	0	0.14030428	0	0.05710813	0	0.17181511	0	0	0	0.28128943	0.21431735	0.24940935	0.1597664	0.013565227	0.15920521	0.29295835
0.3379876	0.082037516	0.090051666	0.22181374	0.29591656	0	0.14537542	0.12996438	0.014374405	0.035538815	0.18657422	0.115738824	0	0.124667175	0.055454247	0.12872948	0.1221594	0.090867095	0	0.026643295	0	0.17845145	0	0.18690796	0.07971585	0	0.0736512	0	0.11301092	0.061297737	0.3253394	0.30911422	0.027915558	0.2479249	0	0.099946834	0	0.14586872	0	0.060777027	0	0	0	0.33563092	0.12565194	0.075578585	0.16452584	0.102095775	0.20579073	0.14498174
0.29774252	0.16079909	0.13820133	0.19742434	0.2269976	0.056775298	0.17037342	0	0.080370456	0.061393797	0.11517525	0.082938164	0	0.17499459	0.16868229	0.09518046	0.25792113	0.11906537	0.09806471	0	0	0.22301696	0	0.14139748	0.050373964	0	0.2284909	0	0.06914081	0.04670871	0.4368029	0.18910329	0.10224776	0.17268203	0	0.13160908	0	0.17372702	0	0.18802634	0	0	0	0.18627423	0.15114886	0.1736565	0.15838546	0.10204755	0.36001286	0.24405903
0.36628038	0.15702476	0.10306749	0.20455308	0.19070384	0.01455865	0.17329085	0.060895987	0.001616292	0.019428948	0.17446105	0.14769717	0	0.172313	0.109383315	0.15185884	0.27200827	0.03974707	0.017383508	0	0	0.22167592	0	0.16200723	0.09896827	0	0.21010582	0	0.04978596	0.07086326	0.36396512	0.23191336	0.11366272	0.21255256	0	0.11227346	0	0.22537278	0	0.18558194	0	0	0	0.2188589	0.15653346	0.10502912	0.12335665	0.084653854	0.32626992	0.2735387
0.36734542	0.127014	0.120743066	0.12696677	0.21095935	0	0.11861582	0.028703347	0.08518435	0.037101973	0.18898563	0.2046519	0	0.13736197	0.20197153	0.118863694	0.12972161	0.14615843	0.1500078	0	0	0.085729614	0	0.10407366	0.11685052	0	0.16637793	0	0.08332132	0.2326182	0.39941403	0.3327	0.057232145	0.29163402	0	0.19275331	0.00033471	0.16165993	0	0.17628297	0	0	0	0.21543713	0.135183	0.18395045	0.22202298	0.07301755	0.2817177	0.30546218
0.38466844	0.081585705	0.14156668	0.24106468	0.36238366	0.012405363	0.15426983	0.11108627	0.082433656	0.05088167	0.18467402	0.1488464	0	0.17019048	0.12642433	0.17071879	0.29310814	0.13345781	0.029679984	0	0	0.2116282	0	0.0769676	0.11229596	0	0.2094094	0	0.040133186	0.12093237	0.35386413	0.19290335	0.09865531	0.29646227	0	0.029024705	0	0.17821786	0	0.17006849	0	0	0	0.243149	0.20770597	0.12639128	0.19874248	0.05969531	0.28243005	0.14968215
0.3752719	0.124434635	0.14341472	0.22108611	0.23575287	0.027142439	0.105159	0.04666504	0.10027419	0.09800023	0.19722973	0.18267846	0	0.15159348	0.13715266	0.13824776	0.24814841	0.12523144	0.033267837	0	0	0.19722675	0	0.10275957	0.04603695	0	0.2530799	0	0.13260731	0.09922286	0.3891307	0.291089	0.06717701	0.24951589	0	0.12090131	0	0.17873634	0	0.0864792	0	0	0	0.22503841	0.16580532	0.13301681	0.15357447	0.088238806	0.33815828	0.15359014
0.28318647	0.16209418	0.14529657	0.18198632	0.24065788	0.044704232	0.11302659	0.005846575	0.12248738	0.09997119	0.16251183	0.07380195	0	0.21074289	0.15477839	0.085580856	0.29840887	0.1317246	0.11993942	0	0	0.27482396	0	0.15498695	0.05425769	0	0.27165896	0	0.08529358	0.032701395	0.50802904	0.21776108	0.091560364	0.21453032	0	0.17919685	0	0.17720129	0	0.21123222	0	0	0	0.26471975	0.14891149	0.18169211	0.15180185	0.07809314	0.37530276	0.30665618
0.35192728	0.12783855	0.15427949	0.13266918	0.29119807	0.049389962	0.24133775	0.13138667	0.04034573	0.026258823	0.18361609	0.14571232	0	0.16140226	0.09402344	0.06637052	0.34571934	0.094645016	0	0	0	0.261651	0	0.19419101	0.15214211	0	0.15078835	0	0.116148695	0.024993153	0.36446485	0.23374067	0.16131745	0.26160187	0	0.05311455	0	0.2588045	0	0.1366837	0	0	0	0.22606808	0.16347519	0.01005578	0.09215834	0.084203064	0.19199467	0.19728026
0.3597585	0.1397413	0.14117864	0.14199446	0.21137847	0	0.13369979	0.044177383	0.09871551	0.049478028	0.1348337	0.14635137	0	0.12508836	0.1325319	0.123071834	0.23394898	0.14023551	0.1270608	0	0	0.16103029	0	0.2284082	0.04411851	0	0.08550549	0	0.08223773	0.06987192	0.34066123	0.32845742	0.060585268	0.2004968	0	0.12208131	0	0.06875073	0	0.19124329	0	0	0	0.24406545	0.20941365	0.15689258	0.05906094	0.088112056	0.26113406	0.254844
0.23584622	0.0822549	0.13395146	0.1272702	0.14061816	0	0.12082946	0.13306408	0.08878395	0.058995396	0.1360587	0.13805662	0	0.21282065	0.07056788	0.049819157	0.17018357	0.07192601	0.08848621	0	0	0.06576952	0	0.11162682	0	0	0.10065497	0	0.03794337	0.07167232	0.26644766	0.27734452	0.113185	0.19346373	0	0.15058479	0	0.093222916	0	0.10780102	0	0	0	0.18150248	0.2098066	0.14399669	0.06691002	0.094286025	0.19652998	0.3273034
[truncated: 1,069 more rows]
[truncated: 20 more columns]
