# Supplementary material for: Dynamic guided metric representation learning for multi-view clustering
Source: PeerJ Comput Sci. 2022 Mar 8;8:e922. doi: 10.7717/peerj-cs.922 (PMC9044235; doi:10.7717/peerj-cs.922)
Supplement: Supplemental Information 1 [file peerj-cs-08-922-s001.zip › Handwritten/mfeat-pix.txt]

1.8744364	0	2.0565958	7.9637756	0.53200746	1.8709775	3.672122	1.3515499	3.8783	5.241691	3.0791588	6.680217	0	0	0.26191097	9.511909	0	4.4832973	0	9.640765	0.6306139	4.9375787	0	10.883044	0	0	5.3794513	0	0	0	3.9706128	1.2739582	5.0565257	2.5881565	5.394133	0	0.7429723	0	0	0	6.0148525	8.269452	0	5.0621347	0	0	0	0	0	5.7568088
0.16565259	1.5163043	0	3.6827116	0	1.523749	0.56410956	0	3.0190716	3.6496239	1.0581034	8.165666	0	0	0	9.707561	0	5.149102	0	8.255177	0	3.6648161	0	7.0215664	0	0	6.1143327	0	0	0	3.893507	2.0317101	2.1379366	1.0390311	4.896651	0	3.5172915	0	0	0	4.3529487	9.765373	0	7.403468	0	0	0	0	0	2.4630873
2.404887	0	0.019952817	4.055974	0.040249363	0	3.257771	0	5.0302315	2.7559574	2.0136285	7.0696282	0	0	0.20584859	12.345236	0	0	0	10.841355	0	0.23316492	0	9.52697	0	0	6.9750543	0	0	0	2.3517687	3.720497	0.64866745	1.5836354	5.633226	0	0	0	0	0	5.789067	7.7199984	0	4.3747478	0	0	0	0	0	2.2878094
0	0	2.2677414	7.255112	0	0.8752611	0.90291786	0	2.4731765	3.386773	0.49006036	4.788525	0	0	0	6.6858	0	4.3376675	0	8.584511	0.95551723	1.8788438	0	7.310966	0	0	6.6700177	0	0	0	3.1789114	3.2017643	2.7848501	4.1241107	5.285731	0	4.936685	0	0	1.3526418	6.9656973	8.192072	0	6.253243	0	0	0	0	0	5.47324
4.589908	0	0	4.3559937	1.1259915	0.49020702	1.7045071	0	0.9062002	2.3806753	2.518457	8.837282	0	0	1.3582617	11.143831	0	5.4102736	0	8.09862	0	4.655132	0	10.38566	0	0	4.2891965	0	0	0	3.1342707	1.6039059	0.5801323	0	3.4812074	0	0	0	0	0	4.3836946	8.992461	0	7.337461	0	0	0	0	0	3.5792844
1.7286748	0.012249803	0	0	0.7017628	0.38970646	0.3984865	0	0.4563653	3.2315516	1.3509637	8.449093	0	0	0.011087275	9.897823	0	5.1966157	0	5.0300775	0	2.304043	0	5.44195	0	0	6.6143327	0	0	0	0.47513342	0.9525257	1.1895475	0	2.9581664	0	0	0	0	0	1.7366841	9.16864	0	1.7602044	0	0	0	0	0	4.659548
2.197109	0	0.6582515	6.830692	0	4.071436	4.259087	0.9272539	0.46259388	5.117721	2.2140157	7.3297625	0	0	2.2451205	8.859402	0	5.5816827	0	10.195656	0	5.5624604	0	10.121098	0	0	4.0506783	0	0	0	3.1326349	1.5740083	5.288298	1.3706762	4.876686	0	1.4046298	0	0	0	6.0641046	9.190637	0	4.347428	0	0	0	0	0	6.8189898
2.1804302	0	0.5725783	8.307399	0	3.0684738	2.9272473	1.8931462	1.4838729	5.1384144	1.0807145	6.2883916	0	0	0.87936735	9.967556	0	5.460407	0	11.072182	0	5.4948635	0	11.211077	0	0	5.088468	0	0	0	2.8876255	2.0664861	3.2980149	2.6291664	5.942493	0.4102382	2.3075078	0	0	0.14873573	6.7397866	8.503765	0	6.213849	0	0	0	0	0	4.8932967
2.6516473	0	0	7.572114	0	1.8138783	4.8685913	1.4475927	1.6633332	5.0877466	2.957891	7.310296	0	0	1.9755222	9.751817	0	5.480271	0	10.497797	0.085751206	5.659425	0	10.215513	0	0	3.8095324	0	0	0	3.9401708	1.4575433	4.243177	0.70797926	5.974059	0	0.8774003	0	0	0	6.4339156	9.341272	0	4.628049	0	0	0	0	0	7.9055076
2.093334	0	2.1602063	4.434104	0	2.0999427	4.5941963	0	2.7248812	4.293648	1.4865941	5.595296	0	0	1.8175377	9.766954	0	0	0	10.078748	0	1.5096083	0	10.437108	0	0	4.8607244	0	0	0	4.96452	1.5722625	4.243606	0.9008056	5.0247145	0	1.3200651	0	0	0	5.4965334	9.437257	0	3.2659454	0	0	0	0	0	6.363602
1.9257008	0.5549139	0.20510846	4.2941265	0	0.4875584	3.115803	0	1.1490413	3.3483562	2.2592163	7.466421	0	0	2.6016514	9.714818	0	0.4553141	0	10.878811	0.45292655	1.0102104	0	8.727119	0	0	5.3520956	0	0	0	1.0220599	5.616006	1.2547847	0.51047844	5.3567615	0	2.563929	0	0	0	4.5189257	9.281757	0	5.826254	0	0	0	0	0	4.069984
2.1142726	0	1.7367419	5.6506267	0	2.2740047	3.603654	0.45040545	4.5441008	3.7097473	0.94263583	7.5852065	0	0	1.8145688	11.209352	0	1.6102492	0	10.920645	0	2.7644491	0	9.426675	0	0	6.545834	0	0	0	3.130741	4.1336284	3.096366	1.5888656	6.5722613	0	1.4300871	0	0	0	6.2450705	9.936437	0	3.7600772	0	0	0	0	0	4.454144
0.7869946	0	2.4909852	6.1782	0	2.1008024	0.8495143	0	0	5.309353	1.0297565	7.6533313	0	0	0	6.3081703	0	5.791149	0	9.343365	1.8977187	4.363215	0	9.23609	0	0	4.4809957	0	0	0	1.9461125	2.5799816	5.221524	3.263734	5.7100534	0	3.8921359	0	0	0.49064678	6.9965954	7.811985	0	6.2142625	0	0	0	0	0	7.0515485
1.296297	0	0.66891456	7.9229755	0	2.2780137	2.180776	0	2.3444161	3.9946008	0.608201	6.4148645	0	0	1.3604821	9.065539	0	4.877026	0	11.928339	0.7023429	3.8208025	0	10.427431	0	0	7.20186	0	0	0	5.5692387	0.4321908	4.8648024	3.6502934	6.0271626	0	2.891202	0	0	0.005459875	6.466718	10.253828	0	5.247654	0	0	0	0	0	6.929559
2.6233733	0	1.0648046	7.637054	0	1.9670229	2.2647908	0	1.8963239	4.7249293	1.3559507	6.7726736	0	0	1.8409551	9.650684	0	5.4717956	0	10.425587	0	3.2552476	0	10.690381	0	0	5.671913	0	0	0	4.0892515	1.6763868	4.052584	2.6441035	6.6077633	0	2.7489073	0	0	0	5.95463	8.575414	0	6.182098	0	0	0	0	0	4.902011
2.321462	0	0.9029754	6.780678	0.35093608	2.8684545	0.69820935	0	3.1274288	3.596191	0.09792521	6.6341877	0	0	2.659921	10.606071	0	6.0159326	0	9.207914	0	4.5388117	0	8.858164	0	0	5.867808	0	0	0	3.6189866	2.568034	3.7188663	0.9061041	6.301365	0	3.4470453	0	0	0	4.254769	10.311337	0	5.80075	0	0	0	0	0	4.5084763
3.1404781	0	1.7087573	4.4901133	0	0	1.6471466	0	4.037121	3.556119	0.38340765	7.080325	0	0	1.2954333	11.492298	0	2.0055225	0	7.8656526	0	2.8894508	0	8.277498	0	0	6.18402	0	0	0	2.917181	4.3817244	0.8357194	0.18617466	6.2390966	0	2.0151024	0	0	0	5.1791053	8.516901	0	5.16878	0	0	0	0	0	2.097854
3.048053	0	1.5360248	7.2351966	0.32029548	1.8696696	3.9709573	0.6589309	2.7345307	6.04623	1.8873942	6.7838874	0	0	0.10323359	9.250465	0	4.563409	0	11.171645	0	2.9413414	0	11.254194	0	0	5.331093	0	0	0	3.6345892	1.3045404	4.508886	2.7710547	5.262218	0	0.917073	0	0	0.102887265	5.6089673	6.312088	0	3.2779884	0	0	0	0	0	5.3106956
2.659519	0	0	6.9873586	0.38934967	3.0875669	3.3524485	0	1.4386948	3.6948152	0.8555783	6.373797	0	0	0.78033984	9.977741	0	1.8899512	0	8.994546	0	2.9701266	0	10.229513	0	0	3.336903	0	0	0	2.9654346	2.6599245	5.247358	1.7030579	5.6224027	0	0	0	0	0	5.2838535	7.464772	0	4.417974	0	0	0	0	0	3.9128096
1.7865946	0	0.18019491	6.91823	0	2.06168	1.184381	0.026161678	1.0093561	3.9323678	2.235148	6.5283055	0	0	0	7.655777	0	6.1432495	0	9.192223	1.957077	3.7016056	0	10.880702	0	0	5.295404	0	0	0	5.1294136	2.8644967	3.9726272	1.970144	6.4196796	0	3.5142965	0	0	2.2147734	6.860765	7.754273	0	7.5793996	0	0	0	0	0	3.180841
2.365607	0	0	5.348838	0.8474563	1.6956297	3.431658	0	1.8396097	4.1615744	1.7436044	7.733202	0	0	1.5788717	10.310418	0	2.1218114	0	10.957467	0	2.5157335	0	11.531465	0	0	6.1150155	0	0	0	3.4757884	3.2775247	3.2592852	1.393586	5.932756	0	0.21347745	0	0	0	5.635226	7.9141245	0	5.2420244	0	0	0	0	0	2.471804
3.7204545	0	0	4.151929	0	0	1.3842788	0	1.6640443	2.9829378	0.32514656	6.693377	0	0	0.24552244	10.97102	0	5.3348036	0	9.289567	0	4.5788074	0	8.512606	0	0	5.148976	0	0	0	2.8627365	1.7369374	0.9157355	1.4109144	3.492322	0	2.1875825	0	0	0	5.209143	9.685879	0	6.364257	0	0	0	0	0	5.8449516
3.7306607	0	0	6.092648	0	1.7010491	3.259813	0	2.0087743	2.880769	1.4942873	8.766009	0	0	3.492724	13.401276	0	2.4435246	0	10.79848	0	4.269653	0	9.495018	0	0	3.988717	0	0	0	0.7908936	2.548372	1.8138249	0.36340836	6.563489	0.1533324	0.8649935	0	0	0	6.49426	11.011945	0	5.1172748	0	0	0	0	0	6.807943
1.4935952	0	0.12231562	6.2439504	0	2.155138	1.5136532	0.0770106	1.0708772	4.961621	0.7011674	7.5271945	0	0	0	10.684677	0	3.344386	0	11.067846	0	3.1486433	0	10.832749	0	0	5.9600844	0	0	0	3.3322046	2.2246532	3.5779552	2.2338169	6.3820467	0	1.6638329	0	0	0	6.201123	7.7020082	0	4.7367964	0	0	0	0	0	3.6745195
3.289102	0	0.25955388	6.8459387	0.2423733	2.238446	2.2071865	0	1.2511375	4.925771	1.9377316	8.452331	0	0	1.1457092	11.493259	0	4.0594525	0	11.804542	0	3.9867125	0	11.759682	0	0	5.9862566	0	0	0	3.3297248	2.3075843	3.6369524	1.3702768	5.23268	0	1.9115355	0	0	0	5.06126	10.968801	0	6.7148795	0	0	0	0	0	5.562363
2.1948369	0	1.7759885	8.449873	0	1.0068048	1.5141951	0	4.0512104	4.529528	0.6836802	6.5765233	0	0	0	10.776532	0	4.5832872	0	10.808601	0	2.4899075	0	10.652289	0	0	7.040155	0	0	0	4.178862	1.72743	3.6308973	3.2983582	7.1381927	0	1.8389616	0	0	0	7.042067	8.186587	0	5.6924725	0	0	0	0	0	4.9915175
1.9031883	0	2.8398597	5.841753	0	3.1909482	3.9648788	1.3373	2.4331083	5.4471745	3.2624156	7.5649176	0	0	0.042444132	9.512469	0	2.421274	0	9.928819	0	3.151152	0	10.961222	0	0	3.977908	0	0	0	1.5845745	0.5648189	5.5136824	0.77154773	5.314315	2.1726518	3.087849	0	0	0	5.649297	8.008235	0	5.072313	0.8812314	0	0	0	0	4.939842
2.8775284	0	0.42915308	4.901442	0	1.3863133	4.4623485	0.743001	1.0902506	3.3213434	1.6915607	7.2233405	0	0	1.5982447	9.668581	0	0	0	8.311146	0	0.35869753	0	8.171622	0	0	2.518805	0	0	0	0.59755725	2.0271187	2.7138255	2.1839983	6.312889	0.93048936	0	0	0	1.4904938	7.0925293	5.716435	0	1.4725782	0	0	0	0	0	4.879994
3.9893723	0	0	6.2127447	0	1.7778847	1.7338517	0.146304	0.21150492	3.913565	2.5565863	8.062603	0	0	3.0029879	9.84866	0	5.9132004	0	9.510613	0	3.7957716	0	10.88168	0	0	4.1929164	0	0	0	3.0264604	1.8217255	2.5492918	0.5428621	6.324024	0	0.86501104	0	0	0	5.7779136	8.121836	0	5.8066654	0	0	0	0	0	4.166559
3.9160473	0	0.28303543	8.337042	0	2.5384545	2.736276	0	1.3691847	4.2905526	2.6219025	6.156277	0	0	0.59569496	11.780066	0	8.406696	0	10.85518	0	6.1118703	0	10.390767	0	0	3.9546638	0	0	0	3.601207	1.3743608	2.7534654	1.9691178	5.744421	0	2.5403	0	0	0.5179329	6.2762094	9.862499	0	7.586187	0	0	0	0	0	7.3106422
2.23318	0	3.6473994	5.4708023	0	0.15888783	3.705716	0.039208043	6.0300713	4.3656898	2.121118	7.629048	0	0	0.44442213	10.587266	0	1.2005383	0	9.096086	0	0	0	8.50913	0	0	6.05269	0	0	0	2.3487406	1.9241958	3.6755884	1.427438	6.795038	0.06895695	1.1303078	0	0	0	5.5307374	7.7218657	0	4.2375917	0	0	0	0	0	3.2987309
2.2610688	0	2.311436	5.5866065	0	1.3355587	2.6781723	0.20775472	2.5514817	3.3550124	0.078446776	7.3956566	0	0	0	9.850821	0	0	0	11.809202	0	0.45914283	0	9.541842	0	0	5.977265	0	0	0	2.647226	3.1121938	3.3076663	1.8835089	5.44451	0.37611583	2.1275642	0	0	0	5.0271325	6.9968367	0	4.5626307	0	0	0	0	0	1.8630763
3.7494297	0	1.1392503	4.8600764	0	0	1.5446734	0	1.7666376	4.017257	0	8.45495	0	0	0	8.96566	0	1.9158151	0	10.60576	0	3.273143	0	9.036547	0	0	7.020581	0	0	0	1.1200441	2.7594504	2.1073914	1.3479545	4.6149845	1.4244642	4.88038	0	0	0.45667002	5.967987	6.8278866	0	2.7219522	0	0	0	0	0	5.5012617
4.226808	0	1.3579292	4.2044406	0	0	3.258634	1.1796945	4.978619	0	0	7.4020343	0	0	0.84604055	10.658318	0	1.6441455	0	7.247192	0	3.2113051	0	2.8031003	0	0	7.6859074	0	0	0	0	1.3717976	2.2282872	0.7505564	7.729301	1.6847239	2.1822133	0	0	2.7535937	8.409472	8.345182	0	1.3321986	0	0	0	0	0	6.7467504
3.8919368	0	0	4.4123416	0.32555586	0.84066343	0.22000892	0	1.7675376	2.9616706	2.046484	5.657151	0	0	0	10.133101	0	6.0546713	0	6.752897	0	5.2949963	0	7.5842333	0	0	4.9840803	0	0	0	1.4403844	2.7383206	0	0.3953215	2.957563	0	2.4728692	0	0	0.0984223	2.3858716	7.090937	0	4.7088075	0	0	0	0	0	2.5395844
2.651618	0	0.61095124	7.661409	0	2.0915086	1.6000736	0	3.5874581	4.9496546	1.227749	5.929795	0	0	0.7629606	10.890228	0	7.434062	0	10.014351	0	4.309034	0	11.026495	0	0	6.176727	0	0	0	4.451201	1.0132737	3.4856737	3.4525225	6.077759	0	2.308077	0	0	0	6.320783	9.667799	0	6.166702	0	0	0	0	0	6.5308003
2.5981202	0	1.042052	8.689777	0	1.3431488	2.2090623	1.004586	2.8191478	4.873089	1.520842	6.5312757	0	0	0	7.5700707	0	5.80594	0	11.268135	1.2458899	4.0263653	0	11.183009	0	0	7.579115	0	0	0	4.2403917	1.8087618	4.6130114	3.3301861	4.6969147	0	4.1965785	0	0	1.3938637	6.517897	8.143636	0	5.9194264	0	0	0	0	0	6.2870193
2.9839318	0	0.6376545	5.834552	0.9192853	2.3714979	3.3313909	0	2.1261652	2.2750936	1.3803198	7.3000917	0	0	1.6919739	10.035979	0	2.2717805	0	10.193374	0	1.9949647	0	10.479835	0	0	6.1515985	0	0	0	4.5273967	2.6052148	4.3772407	1.3357803	6.7958026	0	1.4415604	0	0	0.19058472	5.8698854	8.140157	0	6.173251	0	0	0	0	0	2.8419564
2.5356498	0	0	6.3395767	0	3.109165	0.8294028	0	0	4.5175304	0.8085099	9.890694	0	0	1.7204059	10.818215	0	3.3367212	0	11.684062	0	3.811935	0	11.582844	0	0	5.3921723	0	0	0	3.2479603	1.6334581	3.0118144	1.5360345	5.4968596	0	1.946072	0	0	0	5.1524615	9.287516	0	5.6214356	0	0	0	0	0	4.8547125
2.2408426	0	0	4.6084566	0	0.75775814	0	0	0.61998785	2.6617813	1.205708	8.808953	0	0	3.1775439	10.506367	0	4.707473	0	7.863781	0	3.8803265	0	7.968644	0	0	5.042667	0	0	0	3.9661767	2.5285485	1.3378516	0	6.234995	0	1.092863	0	0	0	4.480499	11.822984	0	5.7810936	0	0	0	0	0	3.938153
1.6336508	0	0.24836881	4.9657407	0	0	3.552777	0	3.3158238	3.8131843	2.6442652	6.562591	0	0	1.5939866	10.697498	0	0	0	11.891231	0	0.033415325	0	9.748864	0	0	6.1458187	0	0	0	3.075337	4.0952926	1.8047652	1.8379503	5.963103	0	0.6638977	0	0	0	6.0690727	8.569793	0	3.6489544	0	0	0	0	0	3.7303874
1.6526688	0	2.193208	3.7382147	0	0	0.69258946	0	4.6003323	2.760853	0	7.1168237	0	0	0	9.476114	0	2.2076752	0	8.44928	0	2.7547145	0	6.1655955	0	0	7.606915	0	0	0	2.9828663	3.450871	1.3898139	1.7244796	5.518582	0	3.5968568	0	0	0.9031779	6.2552586	9.000041	0	3.9692056	0	0	0	0	0	5.007099
1.8701259	0	0	6.9802794	0.078095354	1.7846936	0.96808	0	1.6523058	4.0894885	1.3636352	7.165461	0	0	3.2481225	9.132623	0	5.1790915	0	11.5814905	0.86374635	3.518329	0	8.936765	0	0	5.594545	0	0	0	4.183808	3.654901	4.1633053	2.0350025	7.2222476	0	1.2073232	0	0	0	5.078594	10.192556	0	4.863687	0	0	0	0	0	5.466855
1.1162395	0	0.50686973	7.7213197	0.43004912	4.22221	3.1993816	1.1763659	0.49446914	4.464238	2.622921	7.598352	0	0	0.43414342	9.370286	0	3.1526337	0	11.468285	0	3.6529686	0	10.317403	0	0	5.3504243	0	0.1575498	0	3.115343	2.5055625	6.2654357	2.675025	5.5579925	0	0.117005385	0	0	0	6.7175717	9.872586	0	4.6734133	0	0	0	0	0	5.210101
4.926535	0	0	5.249186	0	0	3.896845	0.89921767	4.2942204	0.28840542	2.6103787	8.35255	0	0	2.2170792	13.220229	0	1.1123464	0	11.332229	0	3.1542852	0	8.285423	0	0	6.062335	0	0	0	0	2.7590642	0.27337828	1.0040586	6.672507	0.685814	0	0	0	0	7.4286985	9.432508	0	3.7007928	0	0	0	0	0	5.6564617
2.6429427	0	1.6590211	4.05216	0	2.706463	5.5220575	1.5032959	0.98314923	3.5114985	2.184987	8.497065	0	0	2.877738	8.468972	0	1.9242488	0	6.947236	0	2.4999557	0	7.690632	0	0	1.6371223	0	0	0	0.47045922	1.3587319	3.4749062	0.65476006	5.7834067	1.5892631	0.3371501	0	0	1.3461858	6.837696	7.0942464	0	2.7080157	0.043641012	0	0	0	0	5.4746513
2.832796	0	0.008117777	4.8750634	0	2.4462917	4.398418	1.0565687	2.6731422	0.3677429	2.081152	9.922093	0	0	3.0069077	9.759037	0	2.8009775	0	9.010483	0	3.4440804	0	7.6867204	0	0	5.24535	0	0	0	0.65117705	1.9035069	3.2865674	0.34517834	6.753275	0.21366146	0.3041679	0	0	1.078768	7.408038	10.020483	0	4.033976	0	0	0	0	0	4.8339043
2.9306312	0	2.8038502	7.764878	0	4.2965918	3.0726483	0.19641249	1.3220893	5.173701	1.455456	6.626252	0	0	0	9.030442	0	5.01833	0	11.639101	1.5901048	4.768573	0	11.503925	0	0	6.2712874	0	0	0	4.9626503	1.706423	6.6635566	2.6820893	5.2299075	0	5.2283974	0	0	0.29867458	3.7363918	9.051163	0	6.2220535	0	0	0	0	0	5.878284
1.6496588	0	0	4.92691	0	0.65204287	2.7157059	0.40311754	2.424743	4.184118	1.0037166	6.610105	0	0	0	10.093222	0	1.6310695	0	11.74096	0	1.9948665	0	9.433374	0	0	5.0646644	0	0	0	1.5881053	2.3160894	3.0475664	2.0066605	5.925766	0.7431683	0.39055267	0	0	0	7.543339	8.901121	0	3.6072962	0	0	0	0	0	4.5313697
2.1952593	0	1.2204493	5.6991997	0.029957939	1.5279475	5.0076084	0	5.8873744	3.6309938	1.6593707	5.970911	0	0	2.9465773	10.648544	0	1.4177899	0	9.30187	0	2.4632652	0	7.8803334	0	0	2.6241326	0	0	0	0	2.7900684	4.133615	1.7191173	6.4454675	2.1356301	0	0	0	0	6.015849	7.796904	0	4.1639967	0	0	0	0	0	5.3912816
3.7396376	0	0.978764	4.474964	0	0	3.3076055	1.756038	3.2306402	2.232192	0	6.332704	0	0	0	9.066778	0	0.054677438	0	8.064512	0	1.4214476	0	5.4989567	0	0.09243599	3.8666103	0	0	0	0	0.37146047	1.9288495	0	6.9413514	4.9457116	2.4427633	0	0	0.74429786	7.4826274	6.1277695	0	1.1957994	0	0	0	0	0	3.737652
2.5814593	0	0	7.09493	0	0.3366418	2.450879	0	2.479486	5.1465926	2.907047	6.9235563	0	0	1.3670188	10.79945	0	6.064129	0	10.243937	0	3.9188476	0	8.291768	0	0	3.3047364	0	0	0	2.0404038	4.811475	2.6208944	1.5868585	6.848782	0	0.6288283	0	0	0	5.245403	9.0366955	0	5.626191	0	0	0	0	0	6.451569
4.318253	0	0	6.3708773	0	0	1.5923681	0.24620776	1.6541725	1.9942124	0	7.0176597	0	0	0	11.77286	0	0.8219378	0	9.237901	0.2272229	2.9875493	0	9.467092	0	0	4.979663	0	0	0	0.47524333	4.7012315	1.1855696	1.969286	7.2025747	0.13816419	0.8354051	0	0	3.3630016	7.119083	4.45385	0	2.9107397	0	0	0	0	0	2.7794228
2.327143	0	2.700541	6.5882254	0	0.16574685	3.2257957	0	5.2423763	5.9013195	1.5016439	5.776225	0	0	0	9.905303	0	2.204809	0	7.719188	0	2.385404	0	10.108001	0	0	5.506513	0	0	0	2.6315613	1.3694882	3.3949776	3.8128512	4.8572392	0.16629004	1.549858	0	0	0.2899642	7.5655446	7.4390035	0	3.5303886	0	0	0	0	0	6.486011
2.602993	0	0	6.303828	1.0290179	2.077591	2.9484935	0.06986088	2.869691	3.9816184	1.338995	8.550211	0	0	3.6785376	13.467895	0	3.3953848	0	10.269163	0	4.9131603	0	11.036007	0	0	5.056833	0	0	0	2.7588398	3.2897813	2.7427702	0	7.1874523	0	0.010680832	0	0	0	5.624648	11.011571	0	6.0447755	0	0	0	0	0	3.5763
2.4437447	0	0.3825858	6.532166	0	1.121867	5.213623	0	4.865507	0.2332285	3.5448964	6.6980376	0	0	2.6766396	9.766517	0	2.9709606	0	11.461096	1.0216968	1.9027851	0	9.128068	0	0	7.5456033	0	0	0	1.707554	3.8723276	2.3427927	3.1713698	6.328122	0	0.12321623	0	0	0.33429727	7.4601207	10.471411	0	6.689878	0	0	0	0	0	5.262212
2.5855744	0	1.3298975	7.0632124	0.98865	1.9681591	2.8246076	0.8433304	4.1902394	3.395309	0.71739817	7.1323924	0	0	1.1666764	10.467986	0	2.6351109	0	9.212131	0	5.259999	0	10.256918	0	0	8.050222	0	0	0	5.23527	1.9436058	4.565872	0.40355605	5.3526273	0	1.4325788	0	0	0	6.027009	10.111186	0	5.689713	0	0	0	0	0	4.0786257
1.0281913	0	1.2185737	8.3059435	0	1.6653475	2.9875913	0.32698193	3.6253314	2.8891683	1.9204144	6.9851584	0	0	1.3894681	8.915944	0	5.0326996	0	11.258231	0.28055307	3.0891514	0	9.706726	0	0	6.7478657	0	0	0	3.2156422	1.2724681	3.8681722	3.145039	6.582273	0	2.1758838	0	0	0	7.4674706	10.311783	0	7.3096375	0	0	0	0	0	6.1625257
1.8021733	0	0.5167815	8.435	0	2.9475322	2.2941656	0.74506027	0.92724895	4.6679463	2.2102263	6.871101	0	0	0	8.275731	0	5.8450317	0	10.747463	0.9031567	4.1045814	0	10.860195	0	0	4.8733487	0	0	0	3.615398	2.8415058	4.0794187	3.4490824	5.3602996	0	2.561682	0	0	0	6.5287385	9.160799	0	7.2078695	0	0	0	0	0	4.9597073
2.9702315	0	0	7.144937	0	4.9949217	2.5235424	2.8601527	0.27178946	0.9674831	1.0992068	6.261158	0	0.06393908	0.46879557	9.160986	0	6.065211	0	11.270524	0.85133564	7.450232	0	8.048544	0	0	5.903286	0	0.08981048	0	1.810236	0	6.196177	0.016693464	6.6610966	1.3762798	2.3270717	0	0	2.2869937	6.2875905	9.36012	0	3.8463416	0.49433678	0	0	0	0	7.9151564
3.4170833	0	0	4.532569	2.2311811	2.416355	0.9811961	0	0.17780006	1.6990598	3.4502802	6.162789	0	0.15035439	3.4175355	12.02704	0	7.936805	0	7.025925	0	7.4034467	0	7.226628	0	0	4.2106934	0	0	0	0.24451832	3.0489604	1.7439651	0	2.3107312	0	2.0194032	0	0	0	2.0861647	10.852403	0	6.8401246	0	0	0	0	0	5.5386324
3.4708571	0	1.2558316	5.220251	0	0	4.408385	1.6983625	3.6081254	1.451866	1.4011337	8.282955	0	0	2.887156	8.523272	0	1.6033537	0	7.486434	0	1.1563143	0	4.9183455	0	0	3.5976658	0	0	0	0	0.7710466	2.0473514	0.868913	6.651838	3.114449	0.006478434	0	0	0.05850988	7.7920995	9.112968	0	2.1445532	1.4584066	0	0	0	0	5.9390426
2.4244945	0	1.4622209	5.6233673	0	1.4997969	2.3679304	0	2.4322538	4.989244	0.692553	7.1479483	0	0	0.20297205	10.817771	0	2.6975884	0	9.153451	0	3.7023616	0	10.411133	0	0	4.888916	0	0	0	2.7909408	1.2220054	3.0945127	2.1225066	4.965354	0.71484464	2.7922714	0	0	0	6.0333185	9.05335	0	5.7952976	0	0	0	0	0	5.664792
3.9747558	0	0	6.211165	0.60105854	3.1333096	4.6343765	0	1.1636856	3.1807048	1.8480657	5.8422437	0	0	0.71059877	10.340815	0	4.869541	0	11.16219	0	4.0471563	0	9.717351	0	0	4.19008	0	0	0	1.7923657	3.234777	3.7865279	1.9034381	4.316963	0.6417646	1.8255788	0	0	0.47412843	4.919715	7.985421	0	5.9284525	0	0	0	0	0	5.821889
3.447774	0	0	3.4727767	0	1.0778362	0	0.18363892	0	2.1175284	2.8075004	6.230667	0	0	0.61221015	8.279714	0	6.494291	0	4.228685	0	3.468958	0	5.451895	0	0	1.2578418	0	0.40718108	0	2.7042305	1.9772357	0	0.15731454	2.743028	0	1.659124	0	0	0	1.1581204	7.267996	0	6.481258	0	0	0	0	0	2.9384391
0.050732996	0	3.0395417	7.7261405	0	3.903134	4.3766866	0.6083516	3.7505887	5.915896	2.798978	6.718813	0	0	1.1108252	8.915106	0	3.7615573	0	11.333294	0.36266866	3.9148388	0	10.362417	0	0	5.9132075	0	0	0	3.0427403	1.638199	7.138075	2.1796052	6.4737678	0	2.4752095	0	0	0	6.604025	10.773176	0	6.4277825	0.59788436	0	0	0	0	6.3264017
4.164953	0	1.356356	3.9473197	0	2.500989	3.010236	1.4918417	0.7476925	0.48171037	0	6.8487453	0	0	0.7795783	10.234921	0	2.5785987	0	10.051094	0	5.480983	0	7.385935	0	0	6.2967386	0	0	0	2.9342535	0	3.7284613	0	4.99843	0.19588384	1.7275811	0	0	0.6710835	4.6976423	9.296578	0	1.8428712	0	0	0	0	0	7.9809794
2.1443691	0	0.8082657	9.019627	0	3.0652635	3.3328385	2.0909946	1.1804646	4.6490464	2.4067013	6.9564776	0	0	0.15166388	9.509397	0	5.5199547	0	12.072137	0.28061342	4.5097775	0	11.149776	0	0	5.3931313	0	0	0	3.5372462	2.1113496	4.025456	3.28017	6.141098	0	1.009374	0	0	1.1716352	7.485518	8.726814	0	6.2400227	0	0	0	0	0	5.439361
5.0457635	0	0	5.3916755	0	1.3436147	3.6471102	0.028203307	1.3314568	1.089114	1.2552683	7.9347143	0	0	1.1552366	11.955731	0	1.1159879	0	10.00396	0	3.210427	0	10.771414	0	0	4.7512345	0	0	0	1.8167967	2.4993038	1.9623168	0.44329962	6.008357	0	0	0	0	1.4631889	6.5223236	6.790053	0	3.1497347	0	0	0	0	0	3.4444005
1.2350667	0	1.6631632	5.303976	0	3.1778688	3.630864	0.77177167	1.5114548	6.4240117	1.6423404	7.289698	0	0	0	9.432215	0	3.095396	0	9.119013	0	3.7090526	0	10.9867	0	0	3.5310256	0	0	0	2.0485687	0	5.0952187	2.6662352	4.539803	1.8308226	1.6337408	0	0	0	6.4862223	6.506291	0	3.7056034	1.0728371	0	0	0	0	5.585055
3.0418494	0	3.0543547	4.438902	0	1.8764493	6.299945	1.255125	4.2282124	1.5998929	2.0358386	6.3006864	0	0	1.7377982	9.547638	0	0	0	6.37887	0	0.74882966	0	7.487594	0	0	1.9094404	0	0	0	1.2277927	3.6966825	2.7182114	0	6.3673873	0.4654183	0	0	0	2.0018244	7.4908767	6.49958	0	3.7840593	0	0	0	0	0	2.504324
4.760407	0	0.7917034	7.448138	0.44500926	0.7861905	2.6073825	0	2.3388886	3.3266234	1.8928407	7.785164	0	0	0.5816148	12.278266	0	3.8111522	0	10.429669	0	4.0318217	0	11.287951	0	0	4.965294	0	0	0	3.475881	1.5956414	2.5220249	1.7131895	4.794385	0.066271104	0.60177577	0	0	0	4.7728915	8.894743	0	7.5960445	0	0	0	0	0	4.604913
3.1641076	0	0.5656278	3.4569864	0	0	2.8789225	0	3.2380083	0.8293636	0.6377845	6.608756	0	0	0.81074715	10.382776	0	2.513925	0	12.003049	0	4.47582	0	8.376682	0	0	7.082078	0	0	0	3.106979	2.1900086	1.3828307	0.76286817	5.0934467	0	0	0	0	0.2326165	6.625865	8.81207	0	4.3182707	0	0	0	0	0	6.318729
1.9394659	0	0.9041611	7.616997	0	2.6842365	2.6566532	1.1731031	3.979741	3.2232118	1.4052094	7.47358	0	0	0	10.815547	0	3.78043	0	10.960714	0.18470186	6.5008235	0	10.720364	0	0	7.4119506	0	0	0	2.7342331	2.376073	4.762276	1.1705515	5.965962	0	2.4838345	0	0	0.15720175	7.140119	9.768737	0	6.255855	0	0	0	0	0	5.06499
2.646776	0	0.90535676	5.131951	0.15259363	1.0651623	3.7161925	0.3993469	1.3794298	2.0791025	2.5620804	9.2632475	0	0	3.7481358	10.905799	0	1.8743707	0	8.781992	0	3.22459	0	10.907432	0	0	4.760582	0	0	0	2.492608	3.2019827	1.2407593	0	5.4508605	0	0	0	0	0	5.9203596	10.1669	0	7.0988007	0	0	0	0	0	3.1142273
3.3791652	0	0.1492801	4.1895733	0	0	0.7448616	0	1.7644255	2.330647	0.8526035	8.601164	0	0	1.1769973	8.932031	0	3.9124002	0	5.5868583	0	3.7288415	0	7.393387	0	0	6.027868	0	0	0	0.26356605	2.1282778	3.463213	0	2.5104003	0	2.6426764	0	0	0	2.6908402	9.818711	0	5.5019627	0	0	0	0	0	4.2407055
2.198114	0	1.1434249	5.9104934	0.018456366	3.9999044	3.4922915	1.4660312	2.5624254	2.905178	1.2596872	7.378651	0	0	1.9512528	10.711958	0	1.8594456	0	9.070188	1.7329608	3.1622524	0	10.679752	0	0	6.314029	0	0	0	5.5456076	2.5198874	4.5310636	0.11252663	6.861781	0	0.25633565	0	0	0	4.4178805	9.103261	0	4.1984234	0	0	0	0	0	1.256593
2.9721177	0	0.39351344	5.5621552	0	2.1228428	0.8405811	0	2.0294147	4.8983474	0.6065949	7.310868	0	0	0	11.909526	0	5.3736053	0	10.111239	0	4.3336115	0	9.766833	0	0	5.404004	0	0	0	4.3197894	0.9184871	1.9359138	2.279541	4.906393	0	3.0493853	0	0	0.40655342	4.2171264	9.54982	0	5.633272	0	0	0	0	0	4.626588
1.8868494	0	1.6424936	8.317114	0	2.4677074	3.373444	0.5616383	1.6358948	5.92478	1.1885895	6.5374284	0	0	0.34153298	8.480907	0	3.3567736	0	9.991319	0	2.1743429	0	11.431045	0	0	4.629195	0	0	0	3.4459455	1.822026	5.3772807	3.273444	6.492361	0.35151473	0.092793554	0	0	0.25557196	6.68171	5.982023	0	5.258282	0	0	0	0	0	4.335216
3.7982657	0	0.13100608	4.3472853	0	0.52958715	2.9836051	0.501532	1.6000861	1.9905368	0	8.506593	0	0	0.024533667	10.987019	0	0.26981315	0	11.819076	0	3.2772274	0	8.793945	0	0	5.0204935	0	0	0	1.2570248	0.7884182	3.379768	0	6.3585696	2.1344457	1.493533	0	0	0.54090756	6.381016	6.687698	0	2.9923267	0	0	0	0	0	4.8739705
1.7535356	0	0.96585566	6.674677	0	1.1033128	2.4400747	0	2.541398	2.9295142	0.9410865	7.1607356	0	0	1.5243369	9.3633375	0	1.342381	0	10.832929	0.07882333	1.5709716	0	9.069655	0	0	5.9105124	0	0	0	1.7453127	3.5267982	2.8626096	2.6147988	6.653374	0.66801333	1.4942546	0	0	0.14931323	6.4542494	7.598971	0	5.056466	0	0	0	0	0	3.7383797
3.2838097	0	1.9656898	3.9006276	0	1.3445088	4.8651643	0	3.477759	4.3520236	2.011166	7.2482643	0	0	1.2390515	11.465867	0	0	0	7.859556	0	2.405164	0	9.176826	0	0	3.9690459	0	0	0	1.9956756	3.7890038	3.1984444	0.13530505	4.971558	0	1.1252753	0	0	0	6.380055	8.374054	0	3.9288604	0	0	0	0	0	4.672255
2.376944	0	0	4.1110544	0	0	0.10346158	0	2.5578215	3.684483	1.6261116	7.047122	0	0	0	9.796937	0	5.58853	0	7.1965523	0	3.9785252	0	9.458657	0	0	7.1883426	0	0	0	5.4514055	2.3284216	0.8787016	0	5.4187684	0	1.9274795	0	0	0	5.3738027	9.414392	0	5.5441756	0	0	0	0	0	2.3444421
3.116936	0	1.4569166	6.065326	0	1.9277923	2.3968549	0	4.3881507	3.6882463	1.8684217	7.787244	0	0	0.50819916	12.899863	0	2.8608158	0	10.423777	0	2.7723527	0	10.186398	0	0	6.877078	0	0	0	2.0577197	1.9758364	3.606765	1.4607227	6.820639	0.0704854	3.0029545	0	0	0	5.535251	9.705786	0	5.3090544	0	0	0	0	0	4.1373086
3.5841787	0	0	8.324303	0	0.8878118	3.3332584	1.9575918	3.0619755	3.7749748	2.2679644	6.6879897	0	0	0	9.236093	0	5.7593794	0	11.286187	0.4530466	6.4556394	0	9.838609	0	0	5.6284046	0	0	0	1.2235392	1.096669	3.8295493	2.0597944	5.3592954	0.71401566	0.86680156	0	0	0.97926843	7.8430877	8.057119	0	3.1093116	0.18410005	0	0	0	0	8.349367
1.3419384	0	2.0689287	6.9067144	0	0.43094268	1.4201065	0	3.2501786	4.871794	0.32070738	5.730029	0	0	0.035873678	10.082473	0	1.3359895	0	10.561714	0	0.76226777	0	9.513079	0	0	7.112413	0	0	0	3.8241494	3.3991838	3.3856227	4.2531705	6.292338	0	1.1351205	0	0	0	5.6586976	6.950677	0	4.566327	0	0	0	0	0	3.542678
3.2433934	0	0	2.9908059	0.70233923	0	3.194474	0	2.4240363	2.2878242	2.67893	8.540369	0	0	1.883031	13.907	0	2.34123	0	10.527125	0	6.2732887	0	8.521502	0	0	5.5768332	0	0	0	0	2.4834156	1.2370365	0	3.6640837	0	0.836933	0	0	0	5.0225687	10.224855	0	4.445853	0	0	0	0	0	6.4246664
2.915112	0	1.3873754	6.736567	0.50562495	1.2952706	3.2482922	0.15388928	5.036071	4.000546	1.3500441	7.8184457	0	0	1.0306276	12.170721	0	1.6347349	0	10.442894	0	3.1932583	0	10.707335	0	0	5.880946	0	0	0	2.4721966	2.7126968	3.91593	2.1189642	6.70522	0	0.34269273	0	0	0	6.806498	8.347339	0	4.1079054	0	0	0	0	0	4.695924
3.3328862	0	0	4.3043175	0	0	3.2812052	0	5.993077	0	0.8091497	7.6001215	0	0	2.306895	12.396988	0	1.7648517	0	10.221203	0	6.009474	0	5.8296256	0	0	6.328765	0	0	0	1.294848	1.4041172	0.38523868	0.36120328	5.8384523	0.27118343	0.45649382	0	0	0.7538902	8.310174	10.297531	0	4.257662	0	0	0	0	0	8.074892
2.280464	0	1.96061	7.012034	0	2.0607939	1.698992	0	1.259519	2.4585083	2.4364762	5.371236	0	0	0.5045005	6.256015	0	5.138494	0	9.78206	2.7315814	1.9410641	0	9.078903	0	0	5.683208	0	0	0	3.6391397	3.703562	3.8814669	3.2475176	5.735763	0	3.9958553	0	0	1.2550472	5.8852863	8.226079	0	7.2486534	0	0	0	0	0	5.4547915
2.4245028	0	0	6.3479815	0	3.5818093	4.1467185	2.2906857	1.1163548	2.069759	2.2923195	8.645278	0	0	3.2870536	10.087264	0	1.7424167	0	10.444178	0	4.120476	0	8.503234	0	0	2.672315	0	0	0	0.2803636	0.25781912	4.148894	1.2818176	6.414499	1.7842672	0	0	0	0.14405078	8.381247	10.109591	0	2.4916956	0.5413011	0	0	0	0	7.358172
2.4468358	0	2.4388425	6.6746354	0	2.4053807	3.4627702	0.6511352	4.6301174	3.7582386	1.5241345	7.443871	0	0	1.1570516	10.828482	0	3.5221224	0	10.691154	0	4.8538976	0	10.183933	0	0	6.160096	0	0	0	3.831023	2.898564	4.862086	0.85010314	6.5179963	0	2.5643327	0	0	0	6.2801695	10.414811	0	5.7660737	0	0	0	0	0	5.703099
4.101788	0	0	4.266013	0	0	3.2065542	1.2729789	4.374204	2.1415393	0.6905684	5.5685325	0	0	0	11.078209	0	0.09727771	0	10.878867	0	1.7123284	0	6.917388	0	0.67510307	3.9738345	0	0	0	0	1.3255812	1.4531803	0.26856762	6.325722	4.0051317	0.22607136	0	0	0	7.940019	7.416499	0	0.13068953	0	0	0	0	0	5.69727
1.1730862	0	2.1501052	7.9850116	0.39950478	1.9847926	2.1052804	0	3.7490351	4.925724	2.0184557	6.9634833	0	0	1.3998865	10.396084	0	3.44098	0	11.86039	0.2731278	3.2129953	0	11.041961	0	0	6.8492055	0	0	0	4.034863	3.336147	4.8450346	2.7410738	6.264489	0	3.0134792	0	0	0	4.9689884	11.012215	0	6.760003	0	0	0	0	0	4.954635
0.8048887	0	1.3368104	6.871328	0	3.5959945	1.6016244	1.4112322	0.6282689	6.0521183	1.5601846	6.541137	0	0	0	6.5167737	0	6.2102795	0	7.6522694	1.4038221	3.6474526	0	9.575666	0	0	3.1082866	0	0	0	3.3027482	1.3593018	4.905119	3.2832077	5.7961807	0.7889311	2.378911	0	0	0.8349553	6.436075	5.6560483	0	5.997547	0	0	0	0	0	4.038169
4.275999	0	0	5.598588	0	1.1721301	2.7093647	0	0.8356567	3.3413625	1.2240059	8.987739	0	0	2.0563543	11.870581	0	2.0289826	0	11.977756	0	2.1268408	0	11.232348	0	0	6.005487	0	0	0	3.0815473	1.3671222	3.6328242	1.0532138	6.500661	0	1.634967	0	0	0	5.1748476	8.859734	0	5.059665	0	0	0	0	0	4.731676
3.0509744	0	1.2423611	5.205713	0	0	2.7974715	0	5.3057404	0.7829567	0.51703435	6.66213	0	0	1.0893373	9.55939	0	1.6270266	0	7.113315	0	1.9108237	0	5.1039176	0	0	6.389127	0	0	0	0.38770008	2.146078	0.85688376	2.2104435	5.9016705	0	1.7822691	0	0	1.0798346	7.24966	8.566941	0	2.7847238	0	0	0	0	0	6.6910486
4.474603	0	0	5.14982	0	1.3481212	1.5169781	0	0	1.568014	1.8392546	9.572757	0	0	3.2664258	10.331831	0	5.209663	0	8.955953	0	5.651077	0	9.674261	0	0	3.5913124	0	0	0	2.6580045	0.9221833	2.1010177	0	4.0116925	0	0	0	0	0	4.7887216	9.265642	0	6.466764	0	0	0	0	0	4.4483824
2.4994276	0	0	2.4291337	0.660583	0.54863024	1.2912052	0	1.7501668	2.3382132	2.2958148	7.611394	0	0	3.0155637	13.201198	0	3.9276383	0	8.520685	0	5.188049	0	7.620336	0	0	5.0698357	0	0	0	0.8092337	3.4043932	0.16762035	0.70768803	4.115957	0	1.1999289	0	0	0	3.859221	11.605269	0	5.0218954	0	0	0	0	0	5.4555492
1.0432036	0	2.0270138	7.4608703	0	3.0963423	0	0.082766995	1.0424911	6.6906304	0.50533974	4.44644	0	0	0	6.8759737	0	6.4408402	0	8.214182	2.1485224	3.9375942	0	10.968718	0	0	5.339217	0	0	0	4.276561	1.1040021	3.7715764	3.8614779	3.9185245	0	3.986325	0	0	1.1506522	5.5646224	5.776151	0	5.3724055	0	0	0	0	0	3.8563492
5.177501	0	1.8172574	6.4508533	0	3.4792573	4.8657227	0.5966202	2.058251	3.0732892	0.9338965	7.5474997	0	0	0	11.846041	0	1.0183074	0	11.628889	0.06456842	2.7112164	0	11.878216	0	0	5.9913673	0	0	0	1.7192464	2.6862183	4.8700504	0.9827506	5.762412	1.5361662	1.090256	0	0	1.9026288	6.2714796	5.9708557	0	4.3021107	0	0	0	0	0	2.4469137
3.7520862	0	0	6.2484355	0	0.76730484	1.696587	1.349833	1.3857863	0	1.896127	9.814554	0	0	5.2273717	13.395208	0	3.3723912	0	9.807972	0	5.541228	0	7.8265834	0	0	5.8896666	0	0	0	0	1.9830587	0.9233679	0	6.1641374	0	0	0	0	0	6.24796	11.0327835	0	5.3552666	0.027130613	0	0	0	0	4.878078
2.4154148	0	0	4.4552026	0	1.5256599	0.7220193	0	0.621917	2.0313444	3.3366191	7.691615	0	0	2.239278	11.937968	0	7.310273	0	7.503968	0	5.920701	0	7.9857607	0	0	5.225322	0	0	0	1.2590197	2.4510076	0.38051826	0.27347317	4.187585	0	2.2646422	0	0	0	4.8332	11.809077	0	8.2485	0	0	0	0	0	5.58807
2.5058935	0	0.72313875	6.3800178	0.39825335	0.25032526	2.5487497	0.008818245	3.145611	3.6633852	2.469842	8.396075	0	0	1.166092	11.071512	0	2.4370618	0	10.301293	0	2.6917799	0	11.19518	0	0	6.8595104	0	0	0	4.6407003	1.4736761	3.7225955	0.8077105	5.388499	0	0.29445922	0	0	0	5.600758	10.142589	0	5.936688	0	0	0	0	0	4.230369
0.6979007	0	2.3509476	9.120245	0	2.9377222	3.1403272	1.81425	2.0297923	7.6563973	2.1387749	7.892453	0	0	0.8582148	9.486717	0	3.6778383	0	10.008245	0	4.193272	0	11.959531	0	0	3.5217755	0	0	0	3.1135893	2.349701	5.845521	2.2653837	5.9114738	0	2.0230582	0	0	0	5.9301076	8.101251	0	5.0197334	0.97320896	0	0	0	0	5.557785
2.2087464	0	1.5337247	8.172026	0	1.0113806	3.215555	0	4.6285367	4.159309	2.4859786	6.803221	0	0	0.60379523	9.265151	0	4.1526365	0	11.366893	0.039025992	3.6973794	0	10.807871	0	0	6.741106	0	0	0	3.0706422	2.9921143	2.957668	2.6464677	4.6661615	0	2.1010036	0	0	0	6.6544333	10.206301	0	6.460454	0	0	0	0	0	6.048147
3.8986468	0	3.5797021	1.2520684	0	0	0	3.6232142	7.3536606	0	0	5.3317647	0	3.5183442	0.39545846	6.769277	0	1.5521036	0	0.16516598	0	4.451127	0	0	0	1.6219717	1.4007344	0	0	0	0	1.1839287	0	0	7.410682	6.8266644	1.5939922	0	0	2.257711	9.403233	5.106263	2.4325733	0	0.820936	0	0	3.5116377	0	6.632522
1.705785	0	2.453725	0	0.26204327	0.15918864	1.2837585	0	2.5298626	3.9091952	1.341387	3.57933	0	1.217811	0	8.133137	0	4.354417	0	3.2211483	0	2.9511852	0	4.1225696	0	0	4.6111937	0	0	0	3.5482616	0	1.2024685	2.3909755	1.0588685	0	4.254181	0	0	0	1.2655357	6.596094	0	1.9066759	0	0	0	0	0	5.691187
3.2693698	0	0.34922504	6.1607547	0	1.9345123	2.8625693	0.78198636	2.535231	2.4102914	0.29727802	7.3662543	0	0	0.6296692	11.124978	0	4.172914	0	11.494155	0	5.789928	0	8.7837515	0	0	7.171086	0	0	0	2.4830801	0	4.803153	0.178447	6.76741	0.6760624	2.2286325	0	0	1.1893095	6.919397	9.474325	0	3.1054099	0	0	0	0	0	7.707067
2.553398	0	1.7870448	5.26437	0	0	3.0476773	0	2.7806833	3.7070358	0	6.813464	0	0	0	9.231901	0	4.1849604	0	9.513293	0	6.020245	0	9.164428	0	0	7.3023114	0	0	0	4.114442	0	3.9202254	0.73377335	4.3872194	0.5152715	2.8154352	0	0	0.006898767	6.5180426	8.216246	0	3.4649522	0	0	0	0	0	7.6137643
1.9404391	0	0.63038766	5.997404	0	2.3427033	3.0870278	0.54950434	3.937283	4.876292	1.647419	7.915539	0	0	0.4111521	11.288311	0	1.8835453	0	12.017043	0	3.178067	0	11.423185	0	0	7.3659563	0	0	0	3.0597718	0	4.5705667	2.441279	5.727329	0.32076284	0.7839159	0	0	0	6.4484415	8.89636	0	3.0073843	0	0	0	0	0	6.1127386
2.5473983	0	0.5705373	8.375442	0	3.9231334	3.369713	0.77114254	0.8747701	5.0645013	3.2695098	5.075004	0	0	0	8.666675	0	8.075681	0	11.452537	2.0147388	5.4036446	0	10.880779	0	0	4.165864	0	0	0	1.9443737	3.188688	3.7381775	3.0965855	4.182792	0	2.9947708	0	0	0.18514876	5.944561	8.789835	0	7.823449	0	0	0	0	0	6.4236865
1.7258948	0	0.32927254	6.588872	0	1.8670274	3.6294625	0.44348758	1.9525915	3.268478	1.5672419	6.287753	0	0	0.10418673	8.859569	0	2.4944572	0	11.023016	0	2.6844902	0	8.650793	0	0	3.6940992	0	0	0	1.2509178	2.219536	3.8024964	2.6822147	6.113944	1.294039	0.14671864	0	0	0.58910567	8.0204	7.880194	0	4.3348575	0	0	0	0	0	5.3808675
2.3114314	0	3.4374762	4.462033	0	0	2.605862	0	4.7154794	6.5753098	1.0764511	6.816502	0	0	0	10.762826	0	1.5754459	0	11.441323	0	0.50640345	0	9.894857	0	0	7.8421907	0	0	0	2.8627498	2.5305247	2.4803495	3.9054658	5.338389	0.39337417	2.54411	0	0	0	6.1085076	5.129625	0	2.4536283	0	0	0	0	0	4.571768
2.6460485	0	1.3789854	7.367894	0	2.166021	2.4324622	0.17369185	2.8125987	5.2832985	1.0899867	6.605783	0	0	1.9337527	8.55403	0	5.8771906	0	11.220753	0.74343425	3.6001546	0	9.95318	0	0	5.632019	0	0	0	4.6134152	2.0471232	4.554045	2.1373749	6.556353	0	2.4494405	0	0	0	4.8746643	8.196623	0	4.3424516	0	0	0	0	0	6.160907
0.42686847	0	1.1364757	5.7860556	0	2.585257	2.0784	0	0.86387867	2.4568272	0.7471753	5.6471934	0	0	0	5.043754	0	4.0951214	0	8.585317	1.6914618	2.690716	0	7.9848113	0	0	5.9690547	0	0	0	2.9974823	1.8040411	3.897242	2.3683631	4.215675	0	4.666341	0	0	2.036445	6.0207644	8.621305	0	5.8556643	0	0	0	0	0	4.8822036
3.438622	0	0	5.672062	0	0.8739009	2.5604768	0.25728562	2.7059703	2.31181	0.8459863	7.1104846	0	0	1.0512518	11.127432	0	2.055614	0	9.259235	0	2.0003543	0	9.132628	0	0	4.794225	0	0	0	2.142089	2.0576932	1.8207644	2.2684946	6.2330036	0	0	0	0	0.5277247	7.1458273	6.8506794	0	3.1965451	0	0	0	0	0	4.4317374
1.3480185	0	0	7.1025596	0	2.6208856	2.1037247	0	1.3548787	4.92853	1.7316691	7.6011133	0	0	1.035926	9.200164	0	3.7001588	0	8.922653	0.5700782	2.773937	0	10.044637	0	0	4.703621	0	0	0	1.8293438	1.932822	3.9922616	2.6719375	6.0385323	0	2.048336	0	0	0	6.167457	7.57735	0	4.6984644	0	0	0	0	0	5.4170585
1.3206418	0	1.7681198	6.8094425	0	1.5821282	2.6837015	0	2.9700131	5.3910484	0.9876948	7.315227	0	0	0.49270248	9.471792	0	1.0746994	0	9.193925	0	0.8710673	0	9.420523	0	0	5.043316	0	0	0	2.4115295	2.4917274	3.829288	3.6016703	5.5346236	0	1.9553621	0	0	0	5.5677934	8.216177	0	4.030595	0	0	0	0	0	5.123835
3.7373352	0.026868105	0	3.871742	1.6874423	0.030903932	2.5939445	0	2.411863	2.5178306	1.3073593	7.598417	0	0	1.4788054	12.574287	0	4.5597196	0	9.357566	0	6.427444	0	8.898441	0	0	5.9395037	0	0	0	1.7649605	3.965777	1.8228499	0	4.6738114	0	0.31149063	0	0	0	4.4826927	9.5859785	0	5.344052	0	0	0	0	0	3.5343068
3.0968034	0	0	2.737903	0.7049803	1.075965	1.9002932	0	0	2.321332	1.8624749	9.978426	0	0	0.3038751	11.626665	0	3.0749004	0	8.724556	0	4.401172	0	10.709194	0	0	5.849706	0	0	0	4.40088	1.3710352	2.2035983	0	3.5375133	0	0.24326177	0	0	0	3.1854901	9.67808	0	6.9508634	0	0	0	0	0	2.2787538
3.405864	0	0.69610906	6.9011893	0	1.839589	1.2326573	0.6777418	1.556093	4.561829	1.6970794	7.326292	0	0	0.69590724	11.903005	0	6.847502	0	10.652193	0	4.839147	0	10.8141365	0	0	5.5567255	0	0	0	3.7693133	1.3423264	1.2994744	1.9193456	5.865484	0	2.5360012	0	0	0	6.2702847	9.946839	0	6.315324	0	0	0	0	0	5.7939186
2.8158119	0	1.5468837	5.876622	0.299883	0.85585964	3.3992143	0	5.1087813	3.426336	1.396942	7.067422	0	0	1.3523296	12.796401	0	2.424153	0	12.465736	0	4.0372677	0	11.021719	0	0	8.130345	0	0	0	5.0193505	1.0308954	3.7101095	1.8337476	6.3404846	0	1.6408173	0	0	0	5.3767242	10.017113	0	5.449877	0	0	0	0	0	5.188535
3.232834	0	0	6.1765914	0	2.2443883	4.154165	0.66262704	2.49616	5.222914	3.0667078	7.0661488	0	0	2.13809	10.957111	0	6.070199	0	11.72725	0	5.0705028	0	10.236349	0	0	4.623404	0	0	0	1.5762755	2.9733357	3.969765	2.179785	5.6060696	0	1.4582621	0	0	0	5.5396996	8.810118	0	4.719485	0	0	0	0	0	6.0204697
2.6427755	0	1.3076004	8.518753	0	2.705408	2.7126002	0.33392003	2.645685	4.1021056	2.2317617	6.4141846	0	0	0	8.643537	0	6.872227	0	10.667706	0.78952277	4.2831492	0	10.583803	0	0	5.969667	0	0	0	3.203797	1.9209687	4.767185	3.3832026	5.808249	0.10822298	4.186257	0	0	0.8055705	6.8372045	9.119318	0	7.4258914	0	0	0	0	0	5.997964
1.8584154	0	0	6.9103045	0.46002322	5.0017314	4.626884	0.8888639	0	6.502118	2.252226	6.8812346	0	0	1.2196302	8.380925	0	4.4346604	0	7.7209525	0.9973861	3.6429288	0	10.004852	0	0	1.7263899	0	0	0	1.3058294	2.4664867	5.667137	1.5918478	4.8828163	0.24287535	0.32708532	0	0	0	5.4830065	6.9064493	0	2.6567338	1.2049605	0	0	0	0	6.510823
1.3558389	0	1.2964097	7.6175046	0	1.6998097	1.4400169	0.37336183	0	5.1019435	1.4393768	5.479825	0	0	0	8.376017	0	3.4434967	0	10.333697	0.621125	4.5150023	0	9.399635	0	0	3.0575974	0	1.5557276	0	0.40171617	3.097533	2.6354728	2.8127542	5.394437	0.9635783	1.6569425	0	0	1.3820249	9.519856	7.4508276	0	5.4097023	0	0	0	0	0	7.8541293
3.289699	0	0	6.5587006	0.47887507	0.029166427	1.5694615	0.77907914	2.878471	1.791162	1.8847407	8.802384	0	0	2.777014	11.836861	0	4.1591125	0	11.513627	0	5.871908	0	10.09377	0	0	7.1505384	0	0	0	5.0481834	2.7342637	1.9026353	0	5.2557583	0	0.24338597	0	0	0	5.5543313	11.391602	0	7.229962	0	0	0	0	0	4.6265316
3.7193975	0	0	2.1962755	0	1.5268251	0	0	0	0.7179438	2.3524861	5.4199986	0	0	0.7990627	7.5107446	0	7.0810046	0	5.5418615	0	4.0850043	0	5.632557	0	0	3.0057168	0	0	0	3.1595042	0.92364293	0	0.4086363	2.1758213	0	1.1832978	0	0	0	1.3314719	7.7265277	0	6.2504177	0	0	0	0	0	2.721118
2.344904	0	1.7369913	6.6513133	0	2.2472568	2.3475425	0.012168123	0.35439312	5.2485175	3.1490633	4.8177056	0	0	0	4.5906563	0	5.2829905	0	10.328419	3.6880488	2.7638018	0	10.418562	0	0	5.4178104	0	0	0	3.5556097	3.7127187	4.201109	3.6228743	3.7040534	0	4.6287885	0	0	3.1137974	5.86331	6.1452336	0	4.708576	0	0	0	0	0	4.822266
2.8790808	0	0.15851635	3.6454275	0	0	2.4888866	0	4.21903	2.060063	0.70809495	6.5647187	0	0	1.075204	10.548169	0	0	0	9.527476	0	1.0116575	0	7.9453998	0	0	6.8610945	0	0	0	1.0393978	3.8798723	0	2.7202225	5.457868	0	1.1701822	0	0	0.6736544	6.1785755	7.8665867	0	3.3082137	0	0	0	0	0	3.7891521
2.6994016	0	1.2596538	6.6045656	0	3.5272133	4.8603926	1.4740958	0	4.4439096	1.8620145	7.914585	0	0	2.5795178	9.337608	0	1.7094558	0	8.921631	0	4.247034	0	9.930536	0	0	1.2952528	0	0	0	2.7305903	0	4.622118	0	4.8219805	1.0662438	0.54555935	0	0	0	4.6185846	8.0294895	0	3.7199402	0	0	0	0	0	6.161384
2.686332	0	1.8076466	8.756266	0	0.65997815	2.73455	0	2.3092942	4.332007	1.3528099	7.8114986	0	0	1.6112094	10.110574	0	4.1437798	0	10.306832	0	4.0528526	0	11.2816305	0	0	6.8215866	0	0	0	4.2798333	2.125028	4.6354985	1.0897828	5.634004	0	3.1300807	0	0	0	5.6391935	9.678048	0	7.380054	0	0	0	0	0	4.920846
1.6288203	0	0.99156815	7.1645703	0	2.1222267	1.542277	0	2.5997837	3.842489	0.89060885	5.965188	0	0	0.2984813	9.724647	0	2.5726411	0	10.997785	0	1.7895703	0	10.140553	0	0	6.1978793	0	0	0	3.3656652	2.1742508	3.7093801	3.1633706	6.206031	0	1.7112087	0	0	0	5.637924	8.126262	0	5.350209	0	0	0	0	0	4.0474825
4.3731904	0	0	5.0714912	0.24441929	1.7400019	0.68933195	0.20934606	1.6185315	0.15981095	1.9306364	5.620385	0	1.5238115	0.06955761	11.695794	0	4.871752	0	10.6385565	0.036220867	4.4315133	0	9.32107	0	0	6.363368	0	0	0	2.4578083	3.2575824	0.2562173	1.3265109	6.445123	0	1.3109764	0	0	3.1842356	6.4244795	7.343267	0	5.2435555	0	0	0	0	0	2.2601905
5.726241	0	3.0900722	0.9180579	0	3.3367329	4.6254807	1.6774905	4.103669	1.2070315	2.5918128	4.6508765	0	0.23379083	2.8811502	8.255459	0	2.7118368	0	4.921724	0	0.9502108	0	2.799842	0	0	2.2781339	0	0	0	0	1.1025265	2.977094	1.823805	6.5753865	2.7998006	0.6233682	0	0	1.9385089	7.14546	6.4964056	0	1.2658452	0	0	0	1.6182606	0	4.8484435
2.0288517	0	0	7.2879224	0	2.366219	2.8395324	1.3671283	1.0910025	4.4472876	1.2350445	7.2871547	0	0	0.26494446	8.457409	0	3.98485	0	11.115096	0.31435496	5.6338778	0	11.270108	0	0	6.269506	0	0	0	3.3641145	0.84017146	4.847226	2.2304733	5.164664	0	0.21135789	0	0	0.44415367	8.277098	8.482463	0	4.3562975	0	0	0	0	0	6.028566
3.2888496	0	0.8556442	5.5789986	0	0	2.8886838	0.08582077	4.474593	2.9876983	0.8039885	8.040891	0	0	1.4651783	12.814912	0	0	0	10.939419	0	1.870794	0	9.011953	0	0	5.642621	0	0	0	0.13441458	4.6246643	0.31018153	0.7009603	6.6507273	1.0066695	0.46555653	0	0	0	7.0558834	7.895533	0	2.8616412	0	0	0	0	0	4.4872527
1.603596	0	0	6.283237	0	1.8002391	1.1226543	0.29880127	1.7188745	3.8411489	2.1835248	7.931298	0	0	1.7385467	8.851503	0	4.856262	0	9.454969	0.6430509	4.3269916	0	10.265443	0	0	5.843928	0	0	0	4.413582	2.826415	3.4996614	0.16723707	5.5575514	0	1.757627	0	0	0	4.9417405	10.002356	0	6.76756	0	0	0	0	0	3.506107
1.2831243	0	2.1886892	9.145448	0	3.207423	2.547771	0.58362323	1.7600156	6.6218214	2.3899899	5.926781	0	0	0	8.311148	0	4.4447317	0	10.587014	1.3578854	3.0625477	0	12.138366	0	0	5.740626	0	0	0	3.1337306	2.7515216	5.541709	4.8122888	5.3580704	0	3.540788	0	0	1.025988	6.8769155	8.2713375	0	5.8268447	0	0	0	0	0	5.5332413
1.6766341	0	0	7.3979506	0	2.621371	3.1661146	0.025118684	1.7189085	5.5260096	1.9116415	7.6127157	0	0	3.2029948	10.614026	0	3.0043166	0	11.32815	0	2.756494	0	10.094681	0	0	3.6425543	0	0	0	1.6300831	2.8172412	4.49732	2.2726774	7.027839	0	1.2246684	0	0	0	6.2027154	9.785034	0	4.0906405	0	0	0	0	0	7.157985
1.3861558	0	1.6234457	7.6270227	0	3.3109283	2.628449	0.015834615	0.41083542	3.9022734	1.844288	6.9187417	0	0	0.7651221	7.1878567	0	3.0557058	0	10.623698	1.0432675	2.6879847	0	10.775043	0	0	5.0969048	0	0	0	3.3675618	2.7022753	5.279756	1.8109359	4.547874	0	2.6354666	0	0	0.08269454	5.484422	9.031841	0	6.266674	0	0	0	0	0	3.8140981
5.2684965	0	0.38066524	4.3470616	0	0.5160889	4.047553	1.9826684	1.9491457	0.48962742	1.608245	8.702907	0	0	0	10.227473	0	0.9227359	0	11.600588	0	3.176895	0	8.588762	0	0	5.7703633	0	0	0	0.6324008	1.6966573	3.0246387	0	5.655019	1.4259331	2.24699	0	0	1.922073	6.0093145	7.2030573	0	2.8031614	0	0	0	0	0	4.3360543
1.6218611	0	1.0619543	4.6557016	0	2.5335658	4.9592495	1.0235478	2.2581286	3.9619837	2.4509795	6.0627155	0	0	0.564793	8.7051115	0	0.36391515	0	8.827656	0	2.2397673	0	8.564776	0	0	2.4755669	0	0	0	0.4450547	1.4388376	4.1647215	1.6698911	4.2922854	2.26966	0.868185	0	0	0	5.972832	7.289191	0	2.436935	1.5074267	0	0	0	0	6.2035046
1.9814054	0	0.46852338	6.586197	0.33352673	2.0253887	4.3095365	1.5504963	2.8086514	3.6382153	2.3253677	6.6260715	0	0	1.0982956	10.419469	0	2.8842847	0	10.354323	0	3.9848127	0	10.135019	0	0	5.295152	0	0	0	3.4016159	0.9670467	4.0497665	1.8620063	6.015791	0	0	0	0	0	6.1246996	7.84104	0	4.2187104	0	0	0	0	0	4.718517
2.240206	0	0.7063671	5.6032114	0	1.7870984	3.9113178	0.015185169	3.6476147	5.717139	2.4013999	6.8336244	0	0	0.79076743	11.618892	0	1.8550555	0	11.170885	0	2.3734355	0	10.191941	0	0	4.301397	0	0	0	1.9076774	2.8838542	3.329593	1.6222212	5.78926	0.27608266	1.5056646	0	0	0	5.514921	8.299732	0	3.6714587	0	0	0	0	0	6.156218
1.159331	0	2.1585267	5.631934	0	1.884925	3.5113554	1.0863663	2.4613042	5.4196014	2.1602116	9.044818	0	0	1.4942919	9.017237	0	2.6108117	0	11.0397625	0	4.1967535	0	10.790236	0	0	5.53083	0	0	0	3.042179	1.2845174	5.1836896	1.9915516	5.565914	1.0457022	2.6244617	0	0	0	7.1461115	9.4468355	0	4.7271285	0	0	0	0	0	5.934755
2.2034996	0	1.0865376	4.470063	0	0	2.9176393	0	2.841154	2.831396	1.9933605	8.7717085	0	0	2.1169145	11.79608	0	1.0834414	0	9.1000805	0	3.174375	0	8.232049	0	0	5.347937	0	0	0	2.4129746	3.3890836	0.46880984	0	4.6449857	0	1.0211167	0	0	0	5.785357	12.603877	0	6.146053	0	0	0	0	0	4.5234656
1.5107102	0	1.9152598	8.532592	0	2.9068553	2.4299912	0.19651148	2.7250621	4.1575756	1.2997451	6.681013	0	0	0.37672418	9.956655	0	4.2399297	0	11.492272	0	5.658605	0	10.631728	0	0	6.0722847	0	0	0	3.8291166	2.360434	4.743533	2.873417	6.0032983	0	3.0943484	0	0	1.9494286	7.748947	10.805039	0	6.2343016	0	0	0	0	0	6.891339
2.7660944	0	0	6.2152605	0	2.111102	3.0653238	1.3007178	1.1185035	3.6777833	1.1637461	6.7950745	0	0	1.0938929	9.640076	0	2.877573	0	10.098114	0	4.773095	0	9.068107	0	0	3.9641826	0	0.019043962	0	0	1.2809316	3.4637947	1.5404146	4.7286124	2.9312625	1.7266189	0	0	0	6.0640287	8.680404	0	3.4303944	0.36603987	0	0	0	0	5.439681
1.0986843	0	1.6809225	7.3419	0.19183585	2.163191	2.506764	0	5.15404	4.6303596	1.3964756	7.7517533	0	0	2.5730839	10.401797	0	4.3282423	0	9.69703	0	3.1312008	0	10.043598	0	0	6.835875	0	0	0	4.468594	2.0099742	4.315074	2.1190116	6.9487443	0	1.9786735	0	0	0	6.029755	10.631494	0	5.2541623	0	0	0	0	0	5.193945
3.8808835	0	0.91882867	8.6914835	0.4775229	2.8627906	3.2951138	0	2.52164	4.9810886	2.719608	6.8640523	0	0	1.1382743	10.341009	0	6.4947863	0	10.710727	0.004061209	4.096617	0	10.907252	0	0	4.422968	0	0	0	2.51526	2.670856	5.5243425	2.9068432	6.130838	0	2.176168	0	0	0	5.1605825	8.721043	0	6.1113663	0	0	0	0	0	6.0224657
0.39857575	0	0	7.203865	0	2.1399534	3.2642212	1.6216819	0.9964273	2.5489342	1.4343861	7.183031	0	0	0.1307224	7.7925277	0	4.860477	0	10.458158	0.48586348	6.064105	0	8.143766	0	0	6.524522	0	0.8481181	0	3.5036361	1.114858	4.914925	1.9586974	5.4992356	0	2.3408625	0	0	1.8317648	8.172965	9.935104	0	5.688921	0.7449476	0	0	0	0	6.397864
1.71027	0	2.2196171	8.08495	0	1.9859501	4.2143626	1.097569	1.5735743	6.1988707	2.8446126	6.822144	0	0	0	8.209117	0	1.9608574	0	10.594732	0.6215886	2.581118	0	11.720594	0	0	4.340728	0	0	0	2.0367732	3.0372481	5.206107	2.901129	4.6341352	1.1490605	1.2895089	0	0	0.07279809	5.8906584	6.398836	0	5.455697	0	0	0	0	0	3.8348436
1.0797817	0	1.5242782	7.590106	0	2.863774	2.4716144	0	4.109602	4.572833	2.0717056	7.055756	0	0	1.9190813	9.519947	0	4.9321404	0	11.260158	0.6339976	2.7807107	0	10.101669	0	0	7.444907	0	0	0	3.2384744	2.428619	5.1672654	3.0387983	6.97694	0	3.8917131	0	0	0	6.001669	10.643697	0	6.3118243	0	0	0	0	0	5.6852145
2.7428386	0	0	4.566696	0.9983548	0.83986807	1.6258473	0	2.4746964	3.1503205	1.7399865	8.09646	0	0	1.0851784	11.930899	0	3.7535195	0	9.496505	0	5.3032417	0	8.389398	0	0	5.561235	0	0	0	2.7571437	1.851141	2.6646411	0.55911463	4.644432	0	1.1214418	0	0	0	4.239879	10.425504	0	4.319859	0	0	0	0	0	5.889234
1.3913807	0	1.2958862	6.9189	0	2.447626	2.3209994	1.2958986	1.1900747	3.5376492	1.1610571	6.1682734	0	0	0	5.706061	0	4.7503366	0	9.207518	0.7386747	4.0198755	0	8.969364	0	0	6.099074	0	0.079622164	0	3.0946944	1.6418192	5.540335	2.4291828	4.3655863	0.86831295	4.4025736	0	0	1.7580514	6.2294564	8.0573015	0	5.894236	0.27703556	0	0	0	0	4.4166884
2.3485723	0	1.0948948	6.66913	0.321679	0.78898805	1.8906742	0	4.2100983	2.460193	1.5099523	8.885591	0	0	2.4504867	12.200876	0	3.1380286	0	11.08624	0	5.7707615	0	8.662904	0	0	6.4594607	0	0	0	2.6494455	2.4455903	2.874601	0.5251903	5.7063613	0	1.1172643	0	0	0	6.379256	12.473452	0	5.6397557	0	0	0	0	0	6.904689
2.6334555	0.28494793	1.0402228	1.4369458	0.6752928	0.14938566	1.5479546	0	3.9940155	3.8694272	2.3163357	3.6608613	0	0	0	8.205463	0	8.602794	0	7.9274087	0.5027969	3.2187624	0	6.321941	0	0	10.101216	0	0	0	3.2864785	0.69236237	1.1742989	4.673519	0.8999085	0	4.3909574	0	0	0.019712996	0.5051347	7.6821404	0	2.332689	0	0	0	0	0	6.0715513
2.3415508	0	2.9743154	6.315087	0	1.30066	3.942496	0.9789852	2.0713706	3.5987945	1.462082	7.3916802	0	0	0.55273	8.302232	0	1.3859411	0	11.34324	0	1.6254493	0	8.373839	0	0	6.1288447	0	0	0	3.4673433	3.3914344	4.3222027	0.29363868	4.9332685	0	2.8259718	0	0	0	4.357977	8.833161	0	4.1958413	0	0	0	0	0	3.7099628
4.652106	0	0.74781877	6.0739174	0	0.12608764	4.8988194	1.5212528	2.942437	0.13136123	1.4024161	7.4027677	0	0	3.069916	10.537028	0	1.9884089	0	9.87958	0	3.1146786	0	6.3912597	0	0	6.2501388	0	0	0	0.3734326	2.915856	3.1839242	0.9000927	7.7142057	0.40390277	1.4903437	0	0	1.6094792	6.9324713	9.920677	0	3.7280366	0	0	0	0	0	6.6050315
3.178677	0	0.75985086	5.398805	0	2.2645683	5.447622	0.9545124	0.95193607	5.379632	1.4726893	8.732963	0	0	3.4534054	10.405901	0	0.456781	0	8.447133	0	2.1432557	0	9.2502	0	0	0.9472975	0	0	0	1.1120435	3.1965957	3.8500884	0.20595936	6.9141073	1.2376357	0	0	0	0.4419818	6.4576106	6.7641354	0	1.8024592	0	0	0	0	0	5.729118
2.2912774	0	0.3409743	7.3561225	0	3.2080185	2.0197678	0.59522665	1.308449	5.9398613	1.203652	6.3795986	0	0	0	8.941575	0	4.544238	0	10.240007	0.6155574	2.7317586	0	11.979469	0	0	4.0605702	0	0	0	3.4676557	1.5713147	4.5546803	3.1587038	5.8776445	0	0.7471644	0	0	1.3569511	6.553077	6.114197	0	4.6939898	0	0	0	0	0	3.6908882
3.4196506	0	0	5.8919272	0	2.462901	3.3352988	0.9876079	0.5853736	3.172478	3.7293336	6.5992103	0	0	2.8169136	10.104559	0	7.2324896	0	11.103218	0	5.243869	0	8.679501	0	0	3.0256565	0	0	0	1.3912209	2.2866228	1.7555447	0.5963908	5.181467	0	1.1724528	0	0	0	4.7454824	9.254068	0	6.407273	0	0	0	0	0	6.3842936
2.4029813	0.34111658	0	5.8708525	0.888895	2.865643	3.8918867	0	1.0698316	3.4306579	2.193403	7.6418543	0	0	3.3525245	9.948424	0	3.0991843	0	11.010389	0	4.0805154	0	9.750621	0	0	3.9641864	0	0	0	2.9115183	3.4060788	3.8527937	0	5.540573	0	1.2147968	0	0	0	4.4149756	10.472939	0	5.1977205	0	0	0	0	0	5.3731637
3.3899782	0	1.908757	6.5326114	0	2.946119	5.0518866	1.3153341	1.6840025	3.8472164	2.366932	8.503641	0	0	1.4741118	11.081383	0	1.0633142	0	11.590952	0	3.6281478	0	11.267753	0	0	5.65365	0	0	0	2.9692957	1.0257983	5.476486	1.3730214	6.409645	1.0135866	1.5258979	0	0	0	6.395913	8.827483	0	4.072977	0	0	0	0	0	5.8714294
4.569075	0	2.6873145	4.6315284	0	0	5.2122736	0	5.8532724	2.0062587	0.42198452	6.5695944	0	0	1.1339597	11.025253	0	0.13465057	0	11.300594	0	2.7240639	0	6.712117	0	0	6.3436146	0	0	0	0.568575	1.6389321	1.5339074	2.947923	5.494097	2.2254972	0.2287673	0	0	2.1488276	8.215845	7.1669374	0	1.6168644	0	0	0	0	0	9.033621
2.5474834	0	0	5.935635	0	1.9299958	2.4972427	0	3.9318256	1.7596924	1.5287551	6.498431	0	0	0.73013276	10.726537	0	3.7538905	0	10.124815	0	3.6592965	0	9.145128	0	0	7.3118615	0	0	0	2.8334415	1.425586	4.2687035	2.6075704	6.311437	0	1.7367772	0	0	0	6.83942	10.097868	0	5.703901	0	0	0	0	0	5.939855
2.2023318	0	1.053256	6.681532	0	2.3566406	0.721216	0	1.0204331	3.7087579	0	6.8644342	0	0	0	9.33391	0	4.8980956	0	10.759935	0	4.5359626	0	9.735986	0	0	7.1445003	0	0	0	4.3135386	1.4585844	4.750781	1.7542063	6.3264937	0	3.2991078	0	0	0	6.4663744	9.196113	0	5.169636	0	0	0	0	0	5.629619
2.3595424	0	0	4.9095964	0.6331347	0.26899847	2.1689212	0	3.9905865	3.1109266	0.78877246	9.56657	0	0	3.575548	13.497085	0	3.1903887	0	9.3924675	0	6.4890604	0	8.766667	0	0	6.1402926	0	0	0	2.784452	1.7757813	1.9290013	0	5.862659	0	0	0	0	0	6.823342	12.383086	0	4.3396373	0	0	0	0	0	6.461249
1.1956521	0	1.6141956	7.9545875	0	2.3667266	4.2144485	1.2367839	1.8301824	4.379216	2.4668021	7.7848663	0	0	1.6425189	8.09885	0	4.696709	0	13.292131	1.1412965	4.705631	0	10.8491745	0	0	6.499065	0	0	0	3.6933339	2.2797356	4.996659	2.9028304	5.435559	0.14729816	2.8942838	0	0	0.53978115	7.3102345	10.680626	0	5.9363985	0	0	0	0	0	7.1714983
0.22284858	0	1.5062678	6.4242887	0	5.882876	3.6587555	3.6774206	0	6.241715	1.1790421	5.618862	0	0	0	8.633323	0	4.5699253	0	9.028412	3.1875184	5.2762465	0	10.070565	0	0	2.248977	0	0	0	2.7639637	1.6744825	5.9310803	0.9626312	5.8229885	1.2567989	0.9106667	0	0	2.0338814	7.392756	5.3745446	0	2.9618013	1.526208	0	0	0	0	6.2633176
2.4817693	0	0.31669962	0	3.718389	0	1.8786627	0	5.4318986	2.6814334	1.4862993	5.1413503	0	0.43489745	0	7.827961	0	5.7285705	0	2.242519	0	4.600116	0	6.83273	0	0	5.2527757	0	0	0	2.6246967	0.43621948	1.4458624	0.6731173	0	0	0	0	0	0.7483925	1.7601465	6.9192176	0	3.8444228	0	0	0	0	0	2.1274393
2.3576183	0	1.3741481	6.8692384	0	4.3590946	2.8677073	1.104069	0	5.298164	2.658255	8.616594	0	0	1.3934492	9.31281	0	5.3949747	0	11.103245	0	4.4616504	0	11.422956	0	0	3.7609587	0	0	0	3.6268733	0	3.954913	0.98717177	4.323092	0.7500466	2.4531572	0	0	0	5.4986196	10.723891	0	7.1289954	0	0	0	0	0	6.304135
0.95136267	0	0.2520958	7.092924	0	0.75203	3.0734222	0	2.6359127	6.344993	0.502881	5.4827805	0	0	2.757377	7.557501	0	2.9809105	0	8.784132	1.9642248	0.15503478	0	7.922951	0	0	1.584516	0	0	0	2.3437788	5.330807	2.8697631	1.4756901	7.072031	0.46751502	1.6692083	0	0	0	4.8175554	7.3494596	0	4.240935	0	0	0	0	0	5.619184
5.4898415	0	1.8016262	2.3987536	0	0	6.270157	1.9756886	5.4042516	1.8056369	1.5578017	7.018481	0	0	0.41976678	11.073808	0	0	0	9.133017	0	1.4107844	0	7.2453165	0	0	3.5424209	0	0	0	0	2.4091897	1.031464	1.9373626	4.2182927	3.9453237	0	0	0	1.8814977	7.27674	5.9714684	0	0	0	0	0	0	0	6.2685285
2.6848662	0	0	6.9583836	0	3.1531441	3.4137216	0.12655184	2.1896555	4.3112397	3.042182	9.24535	0	0	2.8964548	9.962739	0	3.164943	0	11.909827	0	3.101316	0	10.796708	0	0	5.6202474	0	0	0	0.68630373	2.4537091	4.7132106	2.0555992	6.5844526	1.1062673	2.9524074	0	0	0	7.0634084	9.644585	0	4.270163	0	0	0	0	0	6.5289164
2.140491	0	1.1015124	4.5771623	0	0	2.8798134	0	3.6708124	3.280254	0.11228473	7.243002	0	0	0	10.119206	0	1.8189982	0	10.502817	0	3.7497404	0	10.002974	0	0	8.447269	0	0	0	5.230514	1.551363	2.0294416	0	4.663562	0	2.6245596	0	0	0	5.873611	9.381701	0	4.9022584	0	0	0	0	0	4.9798927
3.9435453	0	0.043702733	5.5391726	0	1.5192784	2.8663118	0.064614005	3.254998	1.9394139	0.689269	7.6230335	0	0	1.0987271	11.125337	0	0.89354235	0	11.710244	0	2.5695267	0	8.885552	0	0	4.853995	0	0	0	0.46655568	1.065609	2.756441	0.8726914	5.8340974	1.8376371	2.648395	0	0	0	6.4149675	9.226576	0	2.5263243	0	0	0	0	0	6.3261456
0.5229092	0	1.8171968	6.876836	0	4.6213355	2.4855776	1.1534867	0.6256852	5.8144484	2.1257782	7.198037	0	0	0	7.0362253	0	5.589554	0	9.989085	2.3555515	4.2233453	0	10.3788	0	0	5.4768486	0	0	0	3.322966	0.7534327	6.8307705	2.8161864	4.3425884	0	3.9799528	0	0	0	4.205824	8.288364	0	5.3771634	0	0	0	0	0	5.2481747
0.26882255	0.7127464	1.1112216	4.0332394	0	0	1.54204	0	3.65094	4.796644	0.58788425	7.462021	0	0	0	9.410564	0	0	0	10.454899	0	0.81888765	0	7.455826	0	0	5.848293	0	0	0	1.6031841	4.5177584	0.5270957	1.7478046	4.7604113	0	1.3606133	0	0	0	6.257939	8.295588	0	2.919271	0	0	0	0	0	4.259878
3.0242193	0	0	5.037622	0	0.37308952	1.3885478	0	2.0238664	2.4185545	1.1186713	7.478928	0	0	1.7384541	12.39494	0	5.143448	0	9.548397	0	5.1400094	0	7.189863	0	0	4.5154514	0	0	0	1.5701281	3.0548086	1.1075919	1.0609494	4.6538754	0	2.9019392	0	0	0	4.639073	11.164742	0	6.123378	0	0	0	0	0	6.570158
0.9541191	0	0.5579302	5.8397894	1.394181	0	1.3574808	0.019830534	2.2780735	3.0288854	2.6435375	7.812321	0	0	1.1934526	10.72818	0	3.6726818	0	9.27596	0	6.109287	0	9.951494	0	0	6.8153367	0	0	0	5.557091	3.8894238	2.1841211	0	4.2232213	0	1.5464368	0	0	0	5.217375	12.143061	0	7.716161	0	0	0	0	0	3.6894808
2.919915	0	0.02666797	4.8969464	0	0.74187255	0.37426943	0	3.1143532	1.8942299	0.7830473	6.447066	0	0	0	8.51546	0	6.6679354	0	8.041601	0	3.5418184	0	9.130838	0	0	6.223751	0	0	0	4.811713	0	2.3010397	2.6358624	4.508171	0	2.395894	0	0	0.8245392	6.5131764	8.964466	0	7.3641257	0	0	0	0	0	5.1596394
2.591418	0.4167476	0.5219788	3.80234	0	0	1.705473	0	4.5365047	0.38339013	0.4508707	7.641626	0	0	0	12.575326	0	1.6059316	0	9.425066	0	4.042963	0	5.962088	0	0	6.521468	0	0	0	1.245559	3.261879	0	0.4965388	5.759108	0	1.0867774	0	0	0	6.532953	10.310161	0	4.95298	0	0	0	0	0	5.3218694
2.6259046	0	1.1652044	5.8149233	0	2.387109	2.7661877	1.4606404	3.529502	2.3261046	0.8895567	9.737426	0	0	1.4433664	10.922248	0	2.3694322	0	10.407403	0	6.2674084	0	10.707269	0	0	7.6154633	0	0	0	4.211715	0.07575568	5.064906	0	5.0747323	0	2.9214342	0	0	0	6.1995816	11.747383	0	4.72477	0.83154166	0	0	0	0	5.6600876
1.1823579	0	0	6.332538	0	2.5253015	2.6515703	0.64829534	2.7386515	3.9793253	1.6180134	7.981431	0	0	2.300466	10.566181	0	3.0878448	0	10.085045	0	3.3163383	0	8.605689	0	0	4.682685	0	0	0	2.022043	1.4289049	4.3700266	2.5158365	7.275265	0	0.30645075	0	0	0	7.5245543	9.126264	0	3.1130419	0	0	0	0	0	6.587669
1.0669749	0	1.4546862	7.849638	0	2.162309	1.3014218	0	1.9608306	5.4841514	0.71004194	5.7478004	0	0	0	8.681859	0	2.8951924	0	8.514661	0.05222878	1.8408316	0	11.019258	0	0	5.652269	0	0	0	4.7713604	2.0359395	4.4678965	3.0952497	6.108352	0	1.903837	0	0	0	6.195454	7.428196	0	6.0825524	0	0	0	0	0	3.687492
2.2854311	0	1.3302779	5.7641783	0	0.7577534	2.4910052	0	3.614589	4.071039	1.7839836	6.372165	0	0	0	10.626768	0	3.6933553	0	10.642494	0.23314255	3.0677605	0	10.804373	0	0	7.95761	0	0	0	4.2919517	1.8946079	3.9819372	3.2047129	5.688021	0	2.1699955	0	0	0.27878734	6.2456837	7.5618935	0	5.623868	0	0	0	0	0	4.090361
3.9183931	0	0	4.2877645	0	0	2.8038504	1.0151824	2.8891711	0.11492491	1.2248682	6.1749315	0	0	0.104603514	11.046372	0	0.9279453	0	11.835191	0	4.173069	0	6.776984	0	0	5.7205825	0	0	0	1.549582	2.8370805	1.0284829	0.737607	6.043546	0	0	0	0	0.970929	7.6478887	7.4360814	0	1.8913987	0	0	0	0	0	6.4734187
4.5409317	0	0	6.8109617	0	1.8045399	4.078116	1.5174989	1.3396122	1.5950556	1.9360977	7.5882955	0	0	1.0528188	13.143301	0	3.4614136	0	13.795886	0	3.9316478	0	9.268783	0	0	6.626245	0	0	0	0.44170302	1.2819545	3.7770529	1.6874822	7.8637614	0.77383804	0.6501743	0	0	0.8480701	7.2095556	8.675318	0	3.395887	0	0	0	0	0	6.097165
2.4009333	0	0.26853707	7.0782895	0	2.7558596	4.5811877	1.1397413	3.4332337	2.469313	2.6771884	8.406813	0	0	2.5959406	10.431755	0	2.467771	0	10.925216	0	2.9479532	0	9.109941	0	0	4.493591	0	0	0	0.58421487	1.9679857	4.350205	2.8531072	6.5697737	0.5897675	0.08537977	0	0	0.5879932	7.9781175	10.044559	0	4.195779	0	0	0	0	0	6.6057434
2.6705625	0	0.85028577	6.3250275	0	1.2833012	3.7247636	0	3.5224288	5.14314	2.0898287	6.7581224	0	0	1.7328105	10.264676	0	4.438926	0	10.427844	0	2.8504415	0	9.79426	0	0	4.808351	0	0	0	3.1157029	1.5186343	3.9969776	2.5102751	6.9190674	0	1.1239691	0	0	0	5.732251	7.053973	0	4.598797	0	0	0	0	0	5.180257
3.0597441	0	2.5304606	3.159707	0	1.1042404	4.7787304	1.8082753	4.999717	0	0.9482339	6.93046	0	0	1.5227499	9.296896	0	0.13936771	0	7.2680264	0	2.836868	0	5.208063	0	0	5.81864	0	0	0	1.4376715	1.4151757	3.0118191	0	4.895475	0	1.2940544	0	0	0	5.1518464	9.383959	0	2.541322	0	0	0	0	0	3.8974195
2.9697406	0	0.18332614	7.465521	0	0.4310029	1.8840939	0.73095673	3.5752552	3.2086241	1.5937765	7.6358705	0	0	2.1627383	12.224678	0	5.603626	0	11.390481	0	5.355818	0	10.797763	0	0	8.250606	0	0	0	5.108167	2.4662983	2.5856497	1.4695266	7.184432	0	2.481569	0	0	0	6.0444617	10.649085	0	6.7655687	0	0	0	0	0	4.984306
2.1069796	0	1.2336217	9.086786	0	1.116122	1.2226113	0.14217204	3.5101907	2.9528277	1.0924629	6.598556	0	0	1.3526239	9.547644	0	6.135222	0	11.640268	0.26096457	4.8761005	0	9.113476	0	0	7.9365234	0	0	0	5.245814	2.9368703	3.9515474	2.3698912	7.030375	0	4.019267	0	0	0	6.34155	11.512474	0	6.581387	0	0	0	0	0	6.819644
2.244671	0	0.80188894	5.4240084	0.9090307	1.2753226	3.7906408	0.2713947	2.0656157	4.35513	2.0101032	7.97986	0	0	0.97331315	8.937436	0	1.3418853	0	11.033373	0	2.5449803	0	11.46165	0	0	5.866253	0	0	0	3.8628302	1.8842711	3.4997118	2.1125662	3.5486143	0	0	0	0	0	6.453752	8.44348	0	3.000263	0	0	0	0	0	5.9645
2.030448	0	0.7224447	6.3768034	0	1.0142914	4.1940846	0.95802647	3.2290664	3.869244	2.111159	7.802783	0	0	0.5643779	10.545152	0	2.2844625	0	9.487916	0	2.7631073	0	9.066534	0	0	4.150965	0	0	0	0.66413397	2.6890724	3.323571	2.540107	6.755169	0.7918182	0.00982372	0	0	0.6029671	7.758319	6.868224	0	4.0869465	0	0	0	0	0	5.3116307
4.8411922	0	0	6.267533	0.46962392	2.5713384	2.960294	0.4689391	3.5249155	1.3952717	1.9203455	6.7966914	0	0	4.562828	10.148098	0	7.137464	0	7.981777	0	4.0084476	0	6.670564	0	0	3.6301863	0	0	0	0.9922766	3.0397031	3.3825626	2.0145493	7.477762	0	0	0	0	0.9334027	6.239196	8.734223	0	3.7565062	0	0	0	0	0	6.7261286
2.6887085	0.2689613	0	4.48256	0.61497694	1.1213478	1.8704218	0	1.458998	2.9944503	1.1585966	8.666706	0	0	1.1111735	12.1998625	0	2.1085508	0	10.631555	0	4.283875	0	9.743999	0	0	6.7835283	0	0	0	2.99062	1.5048883	2.733534	0.41600838	4.451683	0	1.9125135	0	0	0	3.7692163	11.230353	0	6.186369	0	0	0	0	0	5.167895
0	4.332385	6.8278904	0	0	0	0	0.17141064	0	3.5566418	0	5.204984	0	2.0085437	0	4.3627286	0	2.1446397	0	0.39059415	0	3.280441	0	0	0	0	6.005278	0	1.6025844	0	1.0919157	0	2.4041224	1.6803088	2.9286218	0	4.8426275	0	0	1.3803326	0	2.9881337	0	0	0	0	0	0	0	6.8392577
0	6.365579	7.0296597	0	0	0	0.07865333	0	1.8549641	7.3770456	0	6.8283052	0	0.012416107	0	1.5634079	0	1.076013	0	0.91072845	0	2.49134	0	0	2.25559	3.3737175	7.4146013	0	2.1684883	0	0	2.040903	1.2381585	0	0.80502844	1.664381	10.102228	0	0	1.3018386	2.352939	4.550115	0	0	0	0	0	0	0	8.875971
0	1.3057152	3.7922347	0	0	2.376315	0	1.2548372	0	2.287099	0	6.2187533	0	3.0356412	0	4.3992352	0	2.5159087	0	0.5587224	0	3.8061273	0	0	0	0	3.2455797	0	0	0	0	0	2.1963637	0	1.7888218	0	5.758135	0	0	0	0	3.5625408	0	0	0	0	0	0.5532654	0	5.100931
0	5.1995234	4.327379	0	0	0	0	0	4.195116	2.0967965	0	7.7117624	0	1.694531	0	6.6206803	0	1.9789222	0	1.6780119	0	2.2973385	0	0.07284405	0	0	9.085177	0	0	0	1.1805953	0	2.2222018	0	2.81531	0.61461514	4.0305	0	0	0	1.9940693	7.2909937	0	0	1.0532038	0	0	0	0	7.0977726
0	4.7727942	8.62316	0	0	0	0.103616305	0	5.029891	3.937641	0	5.8939395	0	0	0	3.3146996	0	0.58086777	0	0	0	0	0	0	0	0.37525713	6.244158	0	0.5784424	0	0.07826195	0	4.642788	0	1.7798015	1.8373226	5.134237	0	0.5617362	0	0.5830668	5.556527	0	0.1526595	2.524577	0	0	0	0	6.325719
0.44803476	2.4125366	3.320786	0	0	0	0	1.2119168	5.5231643	0	0	3.6803885	0	4.5074873	2.201355	5.6461473	0	2.5427325	0	0.26788032	0	6.504029	0	0	0	0	4.022797	0	0	0	0.74454534	0.541208	0.07478281	0	5.5990243	0.57329255	2.4873207	0	0	2.0025363	5.7399044	6.2588115	0	0	0	0	0	3.7734923	0	6.6261168
0	5.5201273	7.4467173	0.9847686	0	0	0.23950458	0	3.8985293	5.217115	0	6.593446	0	0	0	2.8436599	0	1.2855268	0	1.13367	0	0	0	0	0.25827315	3.8907394	7.8210754	0	1.776773	0	0.22031975	2.0791879	2.7669594	0	0	0.79648006	7.3026853	0	0	0	0	7.4302874	0.63278145	2.3657358	0	0	0	0	0	5.1931353
0.033452712	4.1390653	8.91741	0	0	0	0.7954971	0.60327095	8.417138	3.137817	0	7.5753913	0	0	0	9.52067	0	1.6088333	0	3.0967534	0	2.7688446	0	0	0	0	11.227432	0	0	0	0.6448982	0	1.6588421	0	6.492005	0.63153636	4.762693	0	0	0	3.2174613	7.541826	0	0	0	0	0	0	0	9.239166
0	3.0772107	4.8440566	0	0	0	0	0	4.767934	2.8688216	0	9.517214	0	1.4226701	0	8.174481	0	2.0112262	0	2.1840327	0	5.004587	0	0	0	0	7.9874573	0	0	0	0	0	0.8461099	0	3.902764	2.1592739	4.8342	0	0	0	5.5257325	7.3853397	0	0	1.9249817	0	0	0	0	7.637502
0	3.3690352	3.3979764	0	0	0	2.0116186	0.5761361	4.1819487	0.36598727	0	6.972026	0	1.5317115	0.22810714	7.5144463	0	1.2957789	0	2.892702	0	6.307511	0	0	0	0	8.366537	0	0	0	0	0	0.29305717	0	4.217871	2.0954137	3.4528534	0	0	0.016638238	6.0346417	8.6594715	0	0	0.5783317	0	0	3.2644167	0	10.938903
0	8.445559	7.491342	0	0	0	0.49579334	0	5.7427444	3.9764	0	5.9994493	0	0	0	5.482635	0	3.135335	0	0	0	3.8765757	0	0	1.6808997	2.0693586	9.904476	0	0.52844703	0	0	0	3.2308965	0	2.321071	1.0579888	7.3400974	0	0	0	1.7483895	9.593351	0	0	3.1856647	0	0	0	0	11.0330715
0	6.118162	5.967885	0	0	0	0.4628056	0	2.4786923	4.567618	0	7.3056808	0	0	0	3.9653854	0	0.5661096	0	0.8256448	0	0	0	0	1.2015108	0.022083983	7.9132066	0	2.9712205	0	0	2.5277028	1.9229552	0	2.4601724	0	5.7276125	0	0	0	0.08067635	8.809759	0	0.4597142	1.6035482	0	0	0	0	6.446663
0	3.2903562	4.967962	0	0	0	1.6196836	0	6.549081	5.126435	0	8.67873	0	0.11646433	0	9.027177	0	0.13576043	0.8191298	2.778435	0	0.6400749	0	1.8889942	0	0	4.713583	0	0	0	0	0	0	0	2.5429149	4.408854	2.5393164	0	0.46249843	0	6.9300194	6.842331	0	0	3.1152923	0	0	0	0	7.538808
0	3.261074	5.761453	0	0	0.23954691	0.7496267	0	0	4.710432	0	4.3473806	0	2.2466862	0	4.5360527	0	3.3777297	0	2.1118994	0.07354192	4.277832	0	0	0	0	6.5044823	0	0	0	0	0	1.3603379	4.354884	1.8927057	0.46866763	6.7565613	0	0	1.3538067	0.9171661	2.9407055	0	0	0	0	0	0.9633673	0	8.213313
0	8.183619	8.518906	0	0	0	0.038956083	0	5.8168097	5.501304	0	5.577934	0	0	0	5.6711874	0	0.3713018	0	0	0	1.448404	0	0	1.6733271	2.0092235	9.815155	0	0.85277843	0	0	1.3372488	2.0907545	0	3.9491658	0.92944837	8.2728	0	0	0	1.780233	8.30156	0	0	0.10214194	0	0	0	0	9.537944
0	2.8501046	6.6083813	0	0	0	0.38445565	0	3.0865993	5.2153635	0	6.2078986	0	0.6905078	0	5.952872	0	0	0	0	0	0.74525785	0	0	0	0	5.7727475	0	0.057200883	0	0.9554556	0	0.13543366	2.4645157	1.2980489	0	4.414535	0	0.55377835	2.2610831	4.178223	2.914917	0	0	0	0	0	0	0	5.5062623
0	3.367836	4.1878476	0	0	0	0	0	0.6849921	4.3496795	0	5.9151955	0	1.8744802	0	4.028065	0	1.9756871	1.3860083	0.3821655	0	1.2703038	0	0.19900315	0	0	3.8804638	0	0	0	2.195827	0	0	0	1.2862272	0	2.3540254	0	0.83357817	1.8767842	4.197509	0.8634786	0	0	0	0	0	0	0	6.4854984
0	6.7543535	6.4720883	0	0	0	0	0	5.9819083	4.0084352	0	8.109457	0	0.00388812	0	7.5097265	0	0.87435263	0	0	0	2.219267	0	0	1.1048741	0.7520611	7.8997717	0	0	0	0	0	2.7896612	0	3.5107446	0.28947225	4.5177093	0	0	0	1.0927634	8.184169	0	0	1.561648	0	0	0	0	7.947386
0	4.5137057	7.725826	0	0	0	1.3730016	0	7.790321	4.8811393	0	7.4229865	0	0	0	7.099694	0	0.5123354	0	0	0	0	0	0	1.0017109	0	6.7085576	0	0	0	0	0	1.6783276	0	3.5222764	1.5895162	3.16591	0	0	0	2.8088439	7.130057	0	0	1.6769055	0	0	0	0	8.720644
0	4.0921254	2.5263903	0	0	0	0	1.3242476	2.2797415	0	0	7.030041	0	3.0788667	1.714301	4.9837694	0	3.112438	0	0	0	5.917923	0	0	0	0	3.4875362	0	0	0	1.4931356	0	0.9242496	0	4.8885365	0	2.0684917	0	0	0	3.3785636	6.1358047	0	0	0.5934876	0	0	2.8835435	0	6.257344
0	4.435872	8.6041565	1.2267714	0	0	1.881912	1.5184878	8.541445	2.4902184	0	4.3242574	0	0	0	6.0233855	0	2.2129228	0	0.8625741	0	4.3053503	0	0	0	2.6277537	11.701065	0	1.4464062	0	0	1.2164463	3.900493	0	5.083499	1.7258292	5.8297563	0	0	0	3.1254258	7.825027	0	0	0.8358111	0	0	0	0	10.737003
0	5.1815295	6.7320175	0	0	0	0.6504395	0.11336046	8.57554	0	0	7.439376	0	0.8678896	0	9.417221	0	1.9451934	0	2.0416121	0	4.177041	0	0	0	0	10.07169	0	0	0	0	0	0	0	5.163473	1.2145119	3.9266825	0	0	0	4.0261817	9.26494	0	0	1.5727621	0	0	0	0	9.571199
0	6.9837265	8.6623125	0	0	0	0	0	5.477941	5.7123246	0	7.5202837	0	0	0	4.4283595	0	1.7265185	0	0	0	3.293146	0	0	0	1.9115145	8.498319	0	1.3627145	0	0	1.6396515	4.387365	0	1.6106977	1.335532	9.012584	0	0	0	1.6730279	8.841262	0	0.08722427	3.2902763	0	0	0	0	7.13593
0	5.7001743	6.860737	0	0	0	0	1.0456194	7.864281	0	0	7.781454	0	2.3192017	0	8.11878	0	1.0164196	0	1.6473899	0	2.8475	0	0	0	0.4412173	9.245366	0	0	0	0	0	0.16744055	0	4.74949	2.806	4.8274436	0	0	0	4.1494384	8.870995	0	0	1.3331732	0	0	0	0	8.287375
0	4.958533	5.45871	0.090403266	0	0	0	0	0.5115991	6.925546	0	7.0276194	0	0	0	2.5286255	0	2.1319973	0	2.298813	0	1.7095	0	0.49331903	0.758838	0	5.514661	0	3.7264392	0	0	1.1057847	1.6811446	0.7624167	0.23344281	2.921295	8.299069	0	0	0.9810283	1.9374019	4.497373	0	0	2.12697	0	0	0	0	5.3049073
0	5.4014735	9.534135	0.9973849	0	0	0.4034315	0.19281138	6.0656066	5.0746236	0	4.8175764	0	0	0	4.6095176	0	3.1646326	0	1.6958256	0	1.401881	0	0	0	2.56442	10.544923	0	0.9244993	0	1.1056467	1.4301351	2.665259	0	4.5130453	0.4635797	8.42591	0	0	0	2.1891818	9.143046	0	0	0	0	0	0	0	9.65679
0	6.4463425	6.1077714	0	0	0	0	0.09967282	4.053249	4.1875215	0	6.8507752	0	0.64020365	0	3.4642584	0	2.8590038	0	0	0	3.8601978	0	0	0.91704875	3.405349	8.184206	0	0.7667793	0	0	0	1.8090652	0	1.8278406	0.43686035	7.848434	0	0	0	1.814874	7.3783174	0	0	1.278161	0	0	0	0	9.981283
0	5.219141	8.045245	0	0	0	0	0.4398607	7.0726786	3.1229906	0	7.3550706	0	0	0	5.8027005	0	1.3015493	0	0	0	1.3053244	0	0	0.66484535	1.1256411	9.473726	0	0	0	0.65081817	0	1.2105099	0	4.113301	0.9400596	5.9111032	0	0	0	3.0671368	6.0220923	0	0	1.6642708	0	0	0	0	8.384958
0	3.5006914	2.6103203	0	0	0	0	1.9386308	5.272936	0	0	6.3547063	0	3.0808933	3.131144	8.925988	0	4.2853856	0	5.0211644	0	6.651296	0	0	0	0	8.093167	0	0	0	0.06523411	0	1.7026557	0	5.1217093	1.7407104	4.7529726	0	0	0	2.625334	8.953691	0	0.72897804	1.3859084	0	0	1.4054004	0	7.4315357
0	6.0167117	7.463933	0	0	0	0.54961693	0	8.030539	2.6108725	0	7.2557154	0	0	0	6.5275855	0	0.5568054	0	0	0	1.6679418	0	0	0.23608801	0.34690976	8.725328	0	0	0	0	0	0.6148834	0	3.0812888	1.3238721	5.1757307	0	0	0	3.2791739	8.853612	0	0	1.0744544	0	0	0	0	8.505351
0	4.865677	9.019976	0.35086572	0	0	0.33424962	0.589731	6.4971237	6.0806117	0	5.665031	0	0	0	3.6488242	0	3.859874	0	1.4480305	0	2.3838093	0	0	0	2.9681003	10.311483	0	0.7935146	0	0	2.1341465	3.1049511	0	3.3376608	0	10.04462	0	0	0	2.1426039	7.9480925	0	0	0	0	0	0	0	9.63393
0	2.5262012	6.2048583	0	0	0	1.749784	0	6.6319194	6.278583	0	9.425528	0	0.6839226	0	9.050285	0	0	0	1.0313064	0	0.5439604	0	1.4239863	0	0.3223992	7.4850826	0	0	0	0	0	1.388488	0	3.6411126	1.6599193	1.9608622	0	0	0	5.17229	6.2336574	0	0	2.8528142	0	0	0	0	8.292465
0	4.6051445	5.9654803	0	0	0	0.2330955	0	6.9551134	4.158485	0	8.363646	0	0.8013896	0	8.901473	0	1.2322991	0	1.9983537	0	3.5647337	0	0	0	0	9.685061	0	0	0	0	0	0.5389465	0	2.874297	0.33086258	5.8857317	0	0	0	3.168552	8.524943	0	0	1.9927313	0	0	0	0	7.3340106
0	4.816512	8.346725	0.3421351	0	0	0	0.24497809	2.6013172	2.0317385	0	4.6056232	0	0	0	1.8740029	0	1.8555118	0	0	0	1.762961	0	0	0	1.121334	6.6850038	0	4.8242445	0	0	1.0941908	3.077383	0	2.9185085	0.083750844	6.735722	0	0	0	1.0187188	7.356435	0	0.33504495	2.3525472	0	0	0	0	6.9074845
0	5.372638	5.6597676	0	0	0	0.18742712	0	5.810722	3.9152558	0	8.559751	0	0.34020418	0	7.7113843	0	0.36036524	0	0.34959877	0	0.050192535	0	0.4400302	0	0	7.800783	0	0	0	0	0	0.85604775	0	3.5243037	1.9474492	2.742618	0	0	0	4.121909	7.042612	0	0	0.8308694	0	0	0	0	5.9671173
0	5.913237	7.526917	0	0	0	0.8232979	0	5.2349687	3.24896	0	7.038818	0	0	0	5.2594876	0	0	0	0	0	1.677565	0	0	0	0.84635466	6.9402885	0	0.822431	0	0	0	3.7129176	0	2.5746567	1.3747134	5.2004185	0	0	0	2.0805316	7.7468443	0	0	3.413291	0	0	0	0	6.831241
0	6.171484	6.065489	0.25279188	0	0	0	0.57313704	3.5985057	0.7428103	0	5.7476897	0	0	1.2599261	4.878568	0.48932257	1.9737684	0	0	0	1.3546242	0	0	0	0	7.8209605	0	2.2848961	0	1.8123654	0.79921085	4.6403003	0	4.337273	0	5.4415364	0	0	0	0	8.290553	0	1.4218706	1.7338321	0	0	0	0	4.32122
0	4.802532	5.657674	0	0	0	0	0	2.293778	6.0862145	0	5.571981	0	0	0	1.4991959	0	1.9510032	0	1.0575597	0	0	0	0	1.112824	2.036377	8.549601	0	3.4883025	0	0.1891979	3.0946736	3.1319618	0.35833588	1.2652034	0	7.484344	0	0	0	0	7.8265285	0	0.9653857	0	0	0	0	0	5.806469
0	6.951456	9.191625	0.081972875	0	0	0	0.5518558	6.3054075	3.804891	0	5.6219873	0	0	0	5.7318144	0	0.83141863	0	1.046547	0	0.32862598	0	0	0	1.6988938	11.105494	0	1.3866215	0	0.979755	0	1.8901483	0	4.441404	0.55209166	7.0938253	0	0	0	1.4752572	8.195942	0	0	0.9727889	0	0	0	0	8.019287
0	4.3701143	5.274387	0	0	0	0.062208384	0	7.2267933	1.0600691	0	7.712404	0	0.026492337	0	10.169144	0	0.8268515	0	2.692603	0	3.5220568	0	0	0	0	9.743008	0	0	0	0	0	0	0	3.4422812	1.3702418	3.6857636	0	0	0	4.2781844	7.9927425	0	0	3.358593	0	0	0	0	8.1385145
0	5.855676	8.067461	0	0	0	0	0	5.260799	3.1187484	0	6.583371	0	0	0	4.389713	0	0.39888263	0	0	0	0	0	0	0.41448638	1.9260036	8.423702	0	2.752591	0	0.05974064	0	4.113638	0	2.4693406	1.1364549	5.3133745	0	0.5432717	0	0.07450158	7.314988	0	0	1.907307	0	0	0	0	7.764372
0	6.163969	5.538651	0	0	0	0	2.1089642	1.252946	2.2458467	0	5.003656	0	0.60676146	0	0	0	3.0769217	0	0	0	7.3119493	0	0	0	1.5472414	4.1545205	0	0	0	0	0.1896916	3.2516546	0	2.0168166	2.6553004	7.3334255	0	0	0	3.960354	6.0792017	1.1115304	0	4.211586	0	0	1.7213266	0	9.784834
0	5.675988	7.111257	0	0	0	0.36906746	0	5.099563	1.1007183	0	5.622008	0	0	0	5.255523	0	2.4712007	0	0.30170208	0	1.4919673	0	0	0	2.1666005	9.71944	0	3.6540737	0	0	0.5862168	3.8398902	0	3.670586	0.60451514	5.618608	0	0	0	0.44540152	10.274041	0	1.6178083	0	0	0	0	0	9.485778
0	2.604482	5.473307	0	0	0	0.9368546	0	9.124181	3.7478528	0	9.499478	0	1.7860701	0	11.656445	0	0	0	1.4348791	0	3.3552456	0	0	0	0	7.657167	0	0	0	0	0	0	0	3.842843	0.92226386	2.9053128	0	0	0	4.8178744	9.219642	0	0	0.3224831	0	0	0	0	9.823023
0	6.7167253	8.050929	0	0	0	0	0.07778229	6.197754	1.9652345	0	6.133857	0	0.2969203	0	5.529811	0	0.7548147	0	0	0	2.160393	0	0	0	1.8490944	8.104634	0	2.3973885	0	0	0.977531	2.399257	0	3.4196236	0.02161529	6.7996225	0	0	0	0	9.351561	0	0	2.95223	0	0	0	0	8.211565
0	5.944861	6.705835	0	0	0	0.43960357	0.88146937	6.9268064	4.0064764	0	8.4112835	0	0	0	7.94523	0	1.9426678	0	4.609887	0	5.182376	0	0	0	0	10.979715	0	0	0	1.2997985	0	2.714382	0	5.584522	3.3361995	7.4623327	0	0	0.47905517	6.6583343	8.476685	0	0	2.1740346	0	0	0.2722565	0	8.465569
0	7.4301476	8.557135	0	0	0	0	0	5.6748414	6.6831746	0	7.3233733	0	0	0	5.697076	0	1.6370373	0	0	0	1.9183203	0	0	1.3235469	1.243151	9.458205	0	0	0	0	0	2.3611224	0	2.543722	0.75240445	7.5751667	0	0	0	1.1166334	8.598551	0	0	2.4481792	0	0	0	0	9.2199745
0	5.439018	8.631701	0.65454435	0	0	0.80218065	0	6.26323	5.3357286	0	5.58765	0	0	0	3.346106	0	0.3436072	0	2.0780559	0	0	0	0	0.5652765	3.851598	9.13689	0	0.50655663	0	0.5329556	3.3238213	1.4299349	0	1.4757631	1.5797347	8.729714	0	0	0	0.4043704	7.058993	0	1.2865167	0	0	0	0	0	6.7106614
0	5.134589	4.704778	0	0	0	0	0	2.278482	3.4317193	0	6.3867517	0	1.5346458	0	6.2588444	0	4.2482996	0	2.1103246	0	4.6179996	0	0	0	0	8.604525	0	0.9040277	0	0	1.1349875	1.9417409	0	3.4514832	0	7.507319	0	0	0	1.7748914	6.8875546	0	0	0	0	0	0	0	6.571057
0	5.0051336	7.679203	0	0	0	0.08798345	0	6.589899	3.060602	0	6.8221993	0	0	0	6.215333	0	2.4016309	0	0.82366925	0	1.4395264	0	0	0	0	8.897053	0	0	0	0	0	0.5425515	0	3.0894887	0.75785893	5.7198887	0	0	0	3.1897428	6.5713277	0	0	2.203269	0	0	0	0	7.07921
0	4.783181	7.9525614	1.227761	0	0	0.5869525	2.5495377	5.7775044	1.5525997	0	4.9914246	0	0.026995413	0	6.0569625	0	2.5435205	0	0.028096138	0	4.99891	0	0	0.24131325	2.5449333	8.413099	0	0.2764603	0	0	1.0941163	3.2838256	0	6.95257	3.2616365	6.1128807	0	0	0	3.4096265	6.634826	0	0	0.60079265	0	0	0	0	9.638214
0	4.300311	4.364171	0	0	0	0.849649	0	4.2805696	4.0732436	0	7.5714254	0	0	0	9.419959	0	0.6538244	0	6.8870835	0	4.618094	0	0.93439716	0	0	9.791512	0	0	0	1.5499172	1.468421	0.89030725	0	4.7639985	0	5.520326	0	0	0	6.0544195	9.862244	0	0	0	0	0	0	0	8.243542
0	3.9035034	9.621054	2.3582914	0	0	1.4112214	0	6.434541	4.68713	0	6.5839095	0	0	0	0.6023876	0	0.2846814	0	2.4128337	0	1.1190152	0	0	0	3.210397	8.969648	0	0.31576255	0	3.002434	2.5256722	2.6817	0	1.5178584	1.7655699	8.786478	0	0	0	3.3428066	6.5817738	0.7322995	1.2551675	0	0	0	0	0	9.71546
0	4.223804	6.1098313	0.27555138	0	0	0	0.074267454	3.6988018	1.2328312	0	3.4462662	0	1.2388248	0.036962602	4.3016825	0	6.775588	0	1.6674812	0	3.8598135	0	0	0	0	5.9627643	0	0	0	2.560728	0	2.8588371	0	6.4014726	0	5.472215	0	0	0	1.705687	7.2298183	0	1.15172	0.45321205	0	0	2.6615665	0	7.992345
0	7.7185874	8.212752	0	0	0	0	1.0764714	5.505701	5.66123	0	6.2141495	0	0	0	7.510153	0	1.8751042	0	0.98038185	0	0.42304245	0	0	0.27658996	0.619367	11.558934	0	0	0	0.11878865	0	3.4712	0	4.904591	0.66271716	7.7249956	0	0	0	0.6310727	7.49646	0	0	2.618428	0	0	0	0	7.907425
0	3.2788928	7.3474584	0	0	0	0.32792366	0	3.167022	4.9950423	0	5.38979	0	0	0	3.5685024	0	4.0147557	0	0.9545744	0	2.3333519	0	0	0	0	8.830528	0	1.077909	0	1.2504991	0	2.476475	2.2379935	0.56961197	0	6.359086	0	0	0.70226365	2.0600448	5.207944	0	0	0	0	0	0	0	9.0302305
0	7.437639	9.923114	0	0	0	1.318281	0	6.430773	5.6819286	0	6.819026	0	0	0	3.7074785	0	0	0	0	0	0.443743	0	0	1.129295	1.5418255	7.7198453	0	0.6292439	0	0	0	4.7273355	0	2.0761635	2.715055	6.8121986	0	0.75348	0	1.7844826	8.963755	0	0	2.0920637	0	0	0	0	10.436901
0	5.173398	6.6137967	0	0	0	0	0	3.0086906	3.9168582	0	6.931315	0	0.89520884	0	4.204472	0	3.372233	0	0.32251683	0	1.1170374	0	0	0	0	6.3222704	0	0	0	0.19340146	0	2.2296247	0	3.123001	0.7337018	4.702595	0	0	0	1.5511494	5.452931	0	0	0.52133757	0	0	0	0	7.5235333
0	4.057052	5.7713313	0	0	0	0	0	2.686881	3.6754885	0	4.7879806	0	0.6517968	0	4.4625454	0	3.0006187	0	0.6020345	0	2.51796	0	0	0	0	6.990303	0	0.59735316	0	0.29303747	0	2.552965	0.28688973	2.7218614	0	3.1471817	0	0	0.6062996	1.0046258	5.1032844	0	0	0.11046962	0	0	0	0	6.8892837
0.59811	3.3231359	0.5268875	0	0	2.903314	0	1.7038231	0	0.269942	0	5.5337	0	2.1960661	1.5700102	8.204515	0	4.3400555	0	3.4768453	0	7.8976893	0	0	0	0	3.892163	0	0	0	0	0.45969334	0	0	7.2202024	0.61389923	3.870476	0	0	3.029812	7.4607406	6.6098776	0	0	0.88084936	0	0	4.018691	0	8.945296
0	6.2013097	10.037989	1.7568141	0	0	1.5311382	0	4.5550203	8.771018	0	6.080212	0	0	0	1.1598408	0	3.059051	0	1.0903695	0	2.0774767	0	0	0	1.1024659	8.255374	0	0.052779235	0	1.7375283	1.7551675	4.2902675	0.12979946	1.8650723	2.4756224	11.646978	0	0	1.0068357	2.4470944	6.6851115	0	0	0.116284736	0	0	0	0	8.58267
0	7.418262	9.041906	0	0	0	1.4698088	0	5.4790983	7.9757795	0	6.290301	0	0	0	3.8753493	0	1.8167098	0	1.7924333	0	0.081185564	0	0	2.064195	3.1920044	9.780449	0	0.53873134	0	0	2.727478	2.6805859	0	1.5040383	2.4171107	10.17733	0	0	0	0.13170591	7.762749	0	0.4024319	1.7515146	0	0	0	0	7.668594
0	6.076884	6.408833	0	0	0	0	0	5.358682	3.173875	0	8.049546	0	0.21808188	0	6.242138	0	3.14259	0	2.2641344	0	4.904189	0	0	0	0.40912074	10.694572	0	0	0	0.9945765	0	1.5594478	0	3.1118422	0.62240684	7.6829953	0	0	0	4.1385303	9.026226	0	0	0.80118066	0	0	0	0	8.696021
0	5.753294	7.008493	0	0	0	0	0	3.4154437	5.453347	0	8.2017565	0	0	0	4.1749954	0	1.1236302	0	0	0	0	0	0	1.4706665	0	8.517549	0	0.87775517	0	0	0	2.2381973	0	1.3917075	0.93107396	4.9109917	0	0	0	1.409054	5.5996146	0	0	3.2458298	0	0	0	0	7.4729705
0.54614073	2.773373	3.102322	0.21021953	0	4.625666	0.030166991	1.8408223	0.98846906	1.6959695	0	4.26178	0	3.4691496	0	7.7646947	0	6.9037633	0	9.023407	0	7.03758	0	0	0	0	6.4184976	0	0	0	0.14816761	0.37770522	3.650196	2.581314	6.4337516	1.8642985	6.5173373	0	0	3.2404685	3.8402188	7.249836	0	0	0.7715771	0	0	3.3268998	0	7.949221
0	5.807051	7.4198666	0.99749094	0	0	0.86877906	0.8111099	6.9353776	0.84946966	0	5.061178	0	0	0	5.653083	0	1.697435	0	1.2884245	0	2.004383	0	0	0	1.8557944	10.366057	0	3.6976655	0	0	1.2252098	3.0499966	0	4.6534395	0.60242134	5.642267	0	0	0	1.2298532	10.567143	0	0.8557363	0.606918	0	0	0	0	9.946282
0	3.6844895	5.6716557	0	0	0	0	0	1.3419963	7.251379	0	4.999723	0	0.8000091	0	4.9268923	0	3.5964842	0	0.9185892	0	2.683176	0	0	0	0	6.5452957	0	0.75422215	0	1.0350689	0.009380052	1.4541032	2.6853306	1.3212343	0	7.9968996	0	0	1.4508655	0	3.6792064	0	0	0	0	0	0	0	5.985815
0	6.456713	8.133999	0	0	0	0	0.056564838	3.9399097	5.10431	0	6.449566	0	0	0	2.3215759	0	3.457583	0	0	0	1.2957689	0	0	0.07058452	2.0843253	7.769001	0	2.2548137	0	0	2.2184222	3.6816504	0	2.1158013	0.23685485	8.6365385	0	0	0	0	8.229548	0	0	0.005146375	0	0	0	0	7.865243
0	4.7026157	2.8152125	0	0	0	0	0	2.2335756	1.0331731	0	5.6865335	0	1.8309338	0	4.1900454	0	2.1828356	0	0.20304216	0	0.42204025	0	0	0	0	4.2109466	0	0.4572658	0	1.3974708	0.03741882	0.45672202	0	2.2027462	0.19889423	1.677534	0	0	0	0.64097583	5.1037025	0	0	0	0	0	0	0	3.7846534
0	7.1636953	10.212108	0.27434096	0	0	0.8088269	0.8749715	6.126544	5.541105	0	6.0772724	0	0	0	5.121983	0	1.1591688	0	0	0	1.0972602	0	0	0.56432515	1.9893713	8.904655	0	1.9658345	0	0	2.9223847	2.7703297	0	5.0255675	2.3140259	10.11359	0	0	0	1.3524406	8.734564	0	0	0.76862156	0	0	0	0	10.039438
0	3.546648	6.7404118	0	0	0	1.0583076	1.7804831	7.1178255	3.5486414	0	8.826313	0	1.2952678	0	9.403585	0	0.25758636	0	1.9081981	0	2.5828454	0	0	0	0.23786092	9.108155	0	0	0	0	0	1.7763064	0	5.826211	2.3053625	3.6713767	0	0	0	4.643487	7.3623157	0	0	2.9618173	0	0	0.060833167	0	8.915168
0	2.904028	7.523172	0	0	0	1.3549579	1.1572245	7.4153566	0	0	7.6006303	0	2.8390112	0.16053084	6.087932	0	1.0518013	0	0.5743341	0	6.9623427	0	0	0	0	8.212867	0	0	0	0	0	1.4353641	0	4.9763093	1.7216101	4.698285	0	0	3.203694	6.959817	7.7020683	0	0	0.5316622	0	0	2.8657126	0	10.142014
0	6.1360493	9.151903	3.4958704	0	0	1.9257923	1.308525	4.5171404	8.489258	0	7.7921805	0	0	0	1.3451402	0	4.3968415	0	3.0140524	0	4.829501	0	0	0	0.119829856	9.426717	0	0	0	0.8567361	1.159494	6.018717	0	3.2019815	3.7860072	11.308613	0	0	0	4.5679913	8.608396	0	0	4.7399964	0	0	0	0	10.314753
0	5.061385	9.0468	1.1416602	0	0	0.23731981	0.94228065	6.5937824	4.713655	0	7.5085163	0	0	0	4.307204	0	2.2585893	0	1.1705393	0	3.4160604	0	0	0	0.47779047	9.624248	0	0	0	2.4362762	0.51034874	3.6739652	0	4.917878	1.69183	8.447397	0	0	0	4.6635695	7.549008	0	0	0.60461575	0	0	0	0	9.000921
0	5.906594	10.124264	0	0	0	0	0	5.8138404	5.871701	0	6.8963494	0	0	0	4.469223	0	1.436576	0	0	0	0.64707047	0	0	1.0294373	0.8012429	6.653084	0	1.4431092	0	0	0	2.838928	0	2.411096	1.3225304	7.359124	0	0	0	1.3869245	7.61918	0	0	3.050563	0	0	0	0	9.10498
0	6.9359646	6.8901176	0	0	0	0	0.80338687	3.8094413	4.4130073	0	7.8531137	0	0.7402615	0	5.153106	0	2.390684	0	1.988547	0	2.4394956	0	0	0	2.9620104	10.212291	0	0	0	0	1.3486273	3.105802	0	4.7626886	0.47775295	8.601369	0	0	0	1.7735821	7.616368	0	0	0	0	0	0	0	7.9039974
0	5.3611655	7.8497105	0	0	0	0	0.090877295	6.5865917	3.1864684	0	5.282642	0	0	0	4.0459814	0	1.3421872	0	0	0	1.629988	0	0	0	3.2953148	9.642347	0	2.841849	0	1.5226876	0.8816185	2.2946432	0	2.7868974	0	7.6582036	0	0	0	1.0265799	9.298889	0	0	0	0	0	0	0	8.124184
0	1.5369606	4.208122	0	0	0	0.6626881	0	4.2444634	3.1976411	0	7.370297	0	0	0	6.6724043	0	0	0	2.6646068	0	4.577605	0	0	0	0	6.760575	0	0	0	0	0.43257365	0.80179167	0	3.8017373	1.3871579	5.7881603	0	0	0.8973557	7.044079	6.516354	0	0	0	0	0	0	0	8.656598
0	6.00242	6.7427363	0	0	0	0.5383605	0.36951315	6.081442	3.6056898	0	7.805557	0	0.5349377	0	6.88592	0	2.9864993	0	0	0	2.3729837	0	0	0.54544014	0.7518187	8.790359	0	0	0	0	0	4.675778	0	3.9566975	0	4.1431003	0	0	0	0.19756897	8.241604	0	0	1.7688204	0	0	0	0	8.332975
0	6.4209347	8.611239	0	0	0	0	0	7.031943	1.5044395	0	5.7747746	0	0	0	5.6964192	0	1.1824207	0	0	0	1.9958992	0	0	0	0.120359376	8.048335	0	2.1960688	0	0	0	2.842213	0	2.9752536	1.0713854	6.1756964	0	0	0	0.3451839	8.20473	0	0	3.2821903	0	0	0	0	8.362093
0	6.139042	6.872003	0	0	0	1.2845845	0	6.5462036	4.7541757	0	7.400833	0	0	0	5.6477695	0	2.333315	0	0	0	0.9568716	0	0	0.42376375	0	8.659835	0	0	0	0	0	2.3151429	0	2.6526778	2.9347208	5.739582	0	0	0	3.4551563	7.286506	0	0	4.0895166	0	0	0	0	8.663435
1.4245365	3.6630497	6.64263	0	0	0	0.22724816	0	7.1735334	2.6700175	0	7.4528604	0	0	0	4.529357	0	0.1058232	0	0	0	1.8837414	0	0	1.0701749	4.310092	6.622295	0	0	0	0	0.83683586	0.6030546	0	0.85862607	4.3880568	4.9746523	0	0	0	3.324218	4.801305	1.2692014	1.7554382	0	0	0	0	0	4.4357843
0	3.8280592	6.649923	0	0	0	0.10216543	0	6.212482	4.4994793	0	6.7089033	0	0	0	2.7772279	1.1466267	0.83953154	0	0.7703373	0	0.8640419	0	0.93656737	0.9986962	3.7458115	8.183221	0	0	0	2.4364984	0.8807659	1.8936669	0	0	0.9732408	6.3205485	0	0	0	1.99865	5.2871857	0	2.153217	0	0	0	0	0	6.8494773
0	6.0353484	4.9993434	0	0	0	0.23660982	0	1.9940689	4.3768277	0	8.6004715	0	0	0	1.4580381	0	1.0708197	0	2.2207398	0	0	0	0.87632054	2.215869	2.59209	7.8524404	0	1.4475149	0	0.060508102	1.2203153	2.2556612	0	0.20581518	1.6298494	5.578202	0	0	0	0.21401863	5.384198	0.044694584	0.6414355	0	0	0	0	0	6.4477572
0	5.149524	6.541688	0	0	0	0	0.47766578	3.20559	3.7858126	0	6.429424	0	0	0	3.7667363	0	0	0	0	0	1.467482	0	0	0.16814475	0.68923765	3.3001864	0	0.2830293	0	0	2.6772606	1.9179561	0	3.3598504	1.0787007	4.9850483	0	0	0	1.0263286	4.279686	0	0	0	0	0	0	0	3.5475574
0	5.710733	7.8182707	0	0	0	0.9638388	0	8.779718	4.822303	0	7.067097	0	0	0	6.606036	0	1.1613033	0	0	0	0.36317068	0	0	0.29524118	0	7.7506104	0	0	0	0	0	1.0114158	0	2.3811414	0.49065515	3.9862623	0	0	0	2.2279508	7.9905195	0	0	1.2230563	0	0	0	0	9.7912245
0	5.2887135	7.170977	0	0	0	0.08364164	1.1388361	7.883251	2.2006707	0	5.778782	0	0	0	7.6367574	0	1.3368127	0	0.6048654	0	2.0321374	0	0	0.10464487	0.3175577	10.812167	0	1.1471117	0	0	0	0.74401796	0	4.295976	0.34266213	3.8842623	0	0	0	2.9478571	7.352331	0	0	2.2358768	0	0	0	0	8.295511
0	3.2468643	7.626246	0	0	0	0	0.14824496	3.3160825	3.165859	0	4.5470033	0	0.16156916	0	2.3713567	0	4.202669	0	0	0	3.556121	0	0	0	2.4377172	6.170216	0	3.5256944	0	0	1.1754668	2.3767004	0	2.6078439	0	8.849089	0	0	0	1.5867908	5.3448076	0	0	0.31348395	0	0	0	0	8.717259
0	7.9809175	7.624715	0	0	0	0.32989505	0.38358146	4.923368	5.614731	0	7.6052804	0	0	0	5.930522	0	1.7654008	0	0.8363341	0	2.2186568	0	0	0.32376426	1.5368545	8.730199	0	0	0	0	1.9575158	2.3778064	0	3.825771	1.5209692	8.539522	0	0	0	1.60401	8.289736	0	0	2.1349425	0	0	0	0	7.765216
0	5.489132	7.06334	0	0	0	0	0	4.937566	5.546402	0	5.981374	0	0	0	5.1468005	0	2.3441658	0	0.09592199	0	0	0	0	0.07597625	0	8.120427	0	0	0	0	0	3.1599913	0	1.7778741	2.1091897	5.873427	0	0	0	0.698566	6.1894107	0	0	2.8349726	0	0	0	0	6.9061365
0	1.7247851	2.7809176	0	0	0	2.6117523	0.14588526	7.8177676	0.64121395	0	8.10844	0	3.113499	0	10.90541	0	2.650095	0.3006043	1.3288406	0	7.4273376	0	0	0	0	8.117727	0	0	0	0	0	0.7364073	0	3.1414506	0	1.9555401	0	0	0	4.8039618	9.851551	0	0	0.3123785	0	0	0	0	9.874289
0	4.8641996	8.56397	1.061564	0	0	1.3973517	0	6.9946814	3.8824005	0	5.202507	0	0	0	7.4803395	0	2.630728	0	3.6453419	0	0.96058804	0	0	0	0	11.329803	0	0.065856785	0	0.6499216	0	2.531543	0	5.528769	1.0694649	6.0324287	0	0	0	2.9767232	9.5429125	0	0	0.18915918	0	0	0	0	10.109983
0	5.5657086	6.029573	0	0	0	0.07335361	0	3.9016643	4.1645484	0	8.182798	0	0	0	2.7459965	1.4339515	0	0	0.03003065	0	1.2955637	0	0	1.0102131	3.3745651	6.6284304	0	0.45677173	0	0.15923174	0.67085785	1.7208588	0	0	2.2176287	6.5415187	0	0	0	1.0210499	6.52264	0	2.017613	0.3488059	0	0	0	0	6.4101095
0	4.576492	5.561865	0.3806028	0	0	0	2.421074	1.7465992	1.3696702	0	7.2962093	0	0.7286006	1.0959817	0	0	3.7131271	0	0	0	8.106029	0	0	0	1.1080022	4.0621004	0	0	0	0.55430055	0	4.932016	0	4.3004203	1.5227827	6.3193383	0	0	0	5.7422028	7.463885	1.427829	0	2.927348	0	0	2.1472723	0	12.068392
0	4.4662423	8.569028	0	0	0	0.3717494	0	8.517181	3.4928231	0	7.0906305	0	0	0	6.465482	0	0.20355254	0	1.370701	0	0.94503725	0	0	0	0.18955885	8.274513	0	0	0	0	0.80851406	0.28239405	0	4.405483	0.9984699	4.799673	0	0	0	4.329678	8.366135	0	0	0.073617436	0	0	0	0	8.565912
0	4.042699	6.456994	0	0	0	0	0.42894888	7.3343415	2.0638793	0	7.08985	0	2.9857874	0	7.6850514	0	2.0365684	0	0	0	5.0567303	0	0	0	1.2149216	8.716691	0	0	0	0	0	0	0	2.688229	2.6315494	5.737836	0	0	0	4.362987	6.7170563	0	0	3.1891491	0	0	0.116139494	0	7.5205774
0	3.63516	7.0843134	0	0	0	0	0.3798939	7.167906	1.0693295	0	7.4272647	0	1.9581295	0.11192304	9.087631	0	2.333703	0	3.760545	0	1.8216513	0	0	0	0.15189311	9.705198	0	0	0	0	0	1.1424454	0	5.0497856	0	4.555539	0	0	0	1.8802438	8.329085	0	0	0.93591875	0	0	0	0	8.521564
0	3.1411204	6.3736634	0	0	0	0.79177344	0	5.29732	3.6212897	0	7.0683184	0	0	0	7.0584946	0	0	0	3.4638956	0	1.8941035	0	1.1504993	0	0	7.805221	0	0	0	0	0	0	0	1.8946881	1.3049461	5.051752	0	0	0	5.0679364	6.3214755	0	0	1.2099185	0	0	0	0	7.807976
0	5.4827437	1.5098262	0	0	0	0.28193223	2.0407894	1.1483091	0.50913036	0	8.086902	0	2.715097	0	7.678645	0	1.2363563	0	3.4496346	0	5.9768276	0	0	0	0	7.053174	0	0	0	0	0.4751743	0	0	5.525975	0.87218875	5.1603956	0	0	1.476089	5.193133	7.611644	0	0	0	0	0	2.4078133	0	6.6514273
0	5.066525	8.775603	1.7352779	0	0	1.4125656	0	2.9643703	7.5211477	0	7.6817613	0	0	0	1.3273646	0	1.7736827	0	3.499526	0	0.5439018	0	0	0.662136	3.12512	7.1236205	0	1.0920105	0	0.004405125	3.5120914	2.840968	0	2.6564765	2.3952017	8.553692	0	0	0	3.5304942	6.563479	0	2.0879471	0.15061738	0	0	0	0	8.743364
0	7.0304713	9.524976	0	0	0	0	0	5.0093303	4.3972754	0	5.57582	0	0	0	5.0564394	0	1.7364811	0	0.76159436	0	1.660644	0	0	0	1.6160196	9.137429	0	1.4870188	0	0	2.6883292	3.1113467	0	4.521295	0.33148342	8.432189	0	0	0	1.9136612	7.4825544	0	0.20799483	0.12703353	0	0	0	0	7.0218244
0	4.238083	3.1981726	0	0	0	1.5187374	0	6.7411304	3.0375426	0	8.801062	0	2.489375	0	12.601191	0	1.710219	0	3.4261334	0	4.6409187	0	2.026488	0	0	8.342885	0	0	0	0.5751456	0	0.2216429	0	3.855436	0	3.6574748	0	0	0	3.9068997	9.679432	0	0.378865	0.83266485	0	0	0	0	6.3340993
0	5.5929046	3.1690402	0	0	0	0.46713975	1.1681578	5.7800684	0	0	9.218192	0	4.997513	1.4515647	11.69514	0	2.0774822	0	1.3512466	0	6.3346386	0	0	0	0	7.5736713	0	0	0	0	0	0.6794354	0	6.0273542	0	1.2611654	0	0	0	3.2772012	10.585844	0	0.8907023	2.6457114	0	0	0	0	5.30523
0	7.3961954	7.8100104	0	0	0	0	0.27591202	5.8157315	2.8058794	0	6.575952	0	0	0	6.1448727	0	2.0577593	0	0	0	1.8994741	0	0	0.37274688	0	10.106526	0	1.0764729	0	0	0	3.1974854	0	3.4845974	0.2590244	5.3000135	0	0	0	0.47187755	7.9025016	0	0	3.5562766	0	0	0	0	7.265644
0	4.7909975	5.530984	0	0	0	0	0	1.7217361	5.463208	0	7.469729	0	0	0	2.4829059	0	1.5415001	0	0	0	0	0	0.08917092	0	0	4.904181	0	2.1303082	0	1.6025617	0	3.7645624	0	2.5526829	0.1628088	2.720166	0	0.75537705	0	2.05831	6.143241	0	0.56085175	2.6631901	0	0	0	0	4.1759562
0	5.6604514	8.382715	0	0	0	1.3125519	0.6077969	6.865035	4.536801	0	6.5281706	0	0	0	5.665342	0	2.3845544	0	0.23105042	0	2.1427314	0	0	0	1.4512419	9.27852	0	0.78695333	0	0	1.862465	2.517492	0	3.279466	0.9412033	8.024178	0	0	0	1.5505244	9.24755	0	0	2.446656	0	0	0	0	8.728559
0	6.5724087	8.17465	0	0	0	0	1.0481199	6.5216837	1.4005291	0	6.2365146	0	0	0	5.418788	0.4446155	0.4815642	0	0	0	2.9447496	0	0	0	0.8475693	9.5210495	0	3.0979168	0	1.0865294	0	4.36688	0	3.725354	0.068809696	5.6053066	0	0	0	0.80807096	8.113125	0	0	3.4859238	0	0	0	0	7.5116563
0	4.204247	5.3943853	0.7173257	0	0	0	1.0604275	4.4090405	0	0	4.0408382	0	0	0	2.0770428	0	3.1805184	0	1.5851831	0	2.8306441	0	0	0	1.3613622	8.485261	0	2.708853	0	1.3040327	0.3881148	2.4298239	0	2.62737	2.0531225	4.797567	0	0	0	2.4836102	8.431696	1.021587	1.007381	0	0	0	0	0	7.7691035
0	4.901749	9.003008	0.003473125	0	0	0.41930264	0.16479291	6.1783023	5.9789925	0	5.792872	0	0	0	3.4184017	0	3.761748	0	1.5672565	0	2.2961414	0	0	0	3.0994272	10.105348	0	0.5185541	0	0	2.2663817	3.2315795	0	3.2466772	0.019443654	9.907272	0	0	0	2.170484	7.8745565	0	0	0	0	0	0	0	9.884189
0	3.8720458	6.8442416	0	0	0	0	0	0.3138122	5.7173185	0	6.8228006	0	0	0	3.66792	0	0	0	0	0	1.841786	0	0	0	0	4.0950813	0	2.9596996	0	0.08989952	0	2.6443708	0	1.3048009	2.3546977	5.27678	0	1.5892693	1.3876672	2.963079	2.342072	0	0	1.0047933	0	0	0	0	5.034818
0	6.0189466	7.343451	0	0	0	0	0	6.843129	4.450291	0	8.729404	0	1.2372383	0	6.225829	0	0.5205357	0	0	0	0.08157134	0	0	0	1.5626211	6.925697	0	0	0	0	0	1.8391012	0	4.2851205	3.1289732	5.133834	0	0.5764158	0	3.1165779	8.089706	0	0	2.6211746	0	0	0	0	7.910328
0	6.47281	4.012946	0	0	0	0	0	3.4113953	3.5822692	0	7.5399785	0	0	0	5.673854	0	3.167193	0	0.09604515	0	0	0	0.94288254	0.15693913	0	5.23374	0	0	0	2.006861	0	2.1229742	0	3.8988492	1.40558	1.5788593	0	0	0	0.59275126	4.364139	0	0.49342558	0.23648712	0	0	0	0	4.4402857
0.24397907	0.9375983	3.2171266	0	0.17242457	4.0438104	0	1.3687165	1.3753629	2.447319	0	7.0289574	0	1.936131	0	7.5715714	0	0.7135588	0.008075727	3.0501044	0	4.8602	0	1.2901016	0	0	3.5438008	0	0	0	0.76512444	0	2.5836158	0.46377188	2.2591712	0	1.3493856	0	0	0.9073558	3.4300594	4.2709255	0	0	0	0	0	0	0	5.469247
0	3.7822394	4.1910725	0	0	0	1.0738751	0.10139825	6.5113487	0.14751433	0	8.586108	0	4.320417	1.9930588	12.38789	0	0.84029096	0	2.0418415	0	6.345401	0	0	0	0	8.473368	0	0	0	0	0	0	0	4.264049	2.7262514	3.2088227	0	0	0	4.9540906	8.916321	0	0	5.2101755	0	0	0	0	8.299296
0	4.309367	6.721387	0	0	0	0.20249958	0	7.289713	5.0827727	0	8.789458	0	0	0	8.448912	0	0.55393255	0	0.8832838	0	0.080891185	0	0.37866497	0	0	7.8962283	0	0	0	0	0	0	0	3.29559	2.2515383	2.4749408	0	0	0	5.2138104	6.142847	0	0	2.7149036	0	0	0	0	8.385945
0	6.9858384	7.6429763	0	0	0	1.128955	0	6.1021028	6.1935577	0	7.042703	0	0	0	3.8507695	0	0.8786789	0	0.87489986	0	1.2560273	0	0	0.6760454	3.6837094	10.196622	0	0.041265406	0	0.8092798	1.9565433	2.5753255	0	2.5677352	0.5580272	9.298692	0	0	0	1.9399635	10.189463	0	0	0	0	0	0	0	10.868154
0	5.8509803	7.8620133	0	0	0	0.021148778	0	5.5433645	6.758367	0	6.833208	0	0	0	4.07599	0	0.044529695	0	0	0	0	0	0	2.5033627	2.436426	7.8644257	0	0.7201113	0	0	0	2.7363641	0	0.64113426	1.5580175	5.965023	0	0	0	0.9068579	6.6484303	0	0	1.3868958	0	0	0	0	8.788841
0.6856733	1.3303434	7.8668513	0	0	0	1.6150063	0.7991886	9.180988	1.4635003	0	3.5911794	0	0.18541656	0	6.0636535	0	2.6997497	0	0.39320326	0	4.5404625	0	0	0	0.6197843	9.465051	0	0	0	0.435852	0.5981834	0.9528228	0	5.1395564	2.4481306	4.7522902	0	0	1.6692381	5.062678	5.180167	0	0	0	0	0	0.7240827	0	10.313586
0	7.349721	7.956576	0	0	0	0	0	5.3165946	5.226038	0	6.080304	0	0	0	3.6091697	0	1.9016459	0	0.7595301	0	0	0	0	0.6514555	3.5364363	10.111728	0	1.2359097	0	1.6875385	1.3167202	2.1986268	0	2.526626	0	9.148205	0	0	0	0	8.09416	0	0	0.16080558	0	0	0	0	8.349587
0	4.1085825	5.6703334	0	0	0	0	0	3.6290836	0	0	2.9168804	0	1.2319236	0.27675495	1.591068	0	4.485438	0	0	0	5.4119725	0	0	0	0.12144863	5.2901506	0	0	0	1.9840459	0	3.696157	0	3.4213505	0.20941797	6.187399	0	0	0	1.4962407	7.3275933	0	1.638119	0.7809647	0	0	2.9666336	0	8.373328
0	3.6859155	7.727916	0	0	0	1.0765939	0	8.308063	0	0	5.670871	0	0.1391755	0.18920146	7.58925	0	0.5937682	0	2.2832208	0	5.1805286	0	0	0	0	7.9875927	0	0	0	0	0	0	0	4.121458	2.2362874	4.0894732	0	0	0	4.8197436	8.357961	0	0	0	0	0	1.3904667	0	9.760696
0	4.356454	11.0334015	2.6451776	0	0	1.1636014	0.7786134	7.7981634	3.6603892	0	4.0677166	0	0	0	5.85102	0	1.9345636	0	1.1957414	0	2.3880234	0	0	0	1.6981869	9.697069	0	0.706392	0	0.5927168	1.4058408	3.363779	0	6.343333	2.274967	8.282679	0	0	0	3.8316057	7.728202	0	0	0.03537141	0	0	0	0	9.666791
0	4.5141687	6.0555835	0.25360507	0	0	0.8285019	0.6255209	3.990436	2.752175	0	7.0280137	0	0	0	4.375428	0	0.5140035	0	0	0	1.582975	0	0	0	0.93879	6.05205	0	2.034259	0	0	2.258338	3.1969004	0	2.5804584	0	3.6927447	0	0	0	1.1253351	8.981643	0	1.2882024	2.330943	0	0	0	0	6.1151733
0	5.9500446	8.088987	0	0	0	0.007217329	0	5.871953	0.84761006	0	3.3784316	0	0	0.45653233	5.5440593	0	4.3031497	0	1.6892127	0	2.4303648	0	0	0	0.57617646	10.134794	0	0	0	0	0	1.5004661	0	4.629846	0.23469894	5.6403685	0	0	0	0.7815257	8.457717	0	0	0.01739872	0	0	1.2483989	0	11.377061
0	6.7365475	7.3424335	0	0	0	0	0	4.3357673	4.861355	0	5.9631	0	0	0	4.4791913	0	2.1328912	0	0.29796064	0	1.68981	0	0	0.108778454	1.22263	9.171028	0	0.91450804	0	0.124291085	0.6489783	3.4888034	0	2.9223247	0	6.876518	0	0	0	1.6180257	7.696561	0	0	0	0	0	0	0	7.75755
0	1.9348137	8.344395	1.4412571	0	0	0.62105113	0	5.361595	5.636162	0	7.8856087	0	0	0	0	0.2597798	0	0	0	0	0	0	0.41022533	0	2.6809006	7.0457745	0	1.8457056	0	2.7837467	0.4556727	3.1050043	0	0.6952581	1.499073	5.7368727	0	0	0	5.38721	5.1886587	0	2.0783305	0.26699713	0	0	0	0	8.486564
0	5.61499	8.241713	0	0	0	0.82765114	0	6.67195	5.2351418	0	6.764169	0	0	0	6.1322303	0	0.6797506	0	0	0	0	0	0	1.069756	0	7.594512	0	0	0	0	0	2.6067147	0	3.4286835	1.5518612	3.9198139	0	0	0	2.0145066	6.561094	0	0	1.928459	0	0	0	0	8.044786
0	5.376353	5.358662	0	0	0	0	0	4.167281	0	0	3.0188463	0	3.5910308	0	3.8162985	0	2.2977545	0	1.522593	0	5.893058	0	0	0	0.4737461	5.048276	0	0	0	2.4085193	0	2.1979823	0	4.6575923	0.8208748	4.9404435	0	0	1.0656246	4.0289974	7.796491	0	0	0	0	0	3.7589936	0	8.180572
0	6.679625	6.5615416	0	0	0	0	0	3.1620424	6.6479406	0	7.3307676	0	0	0	3.5630515	0	1.7938142	0	2.0466425	0	0.36415228	0	0	1.2367859	2.017502	9.177616	0	0	0	0.6224667	0.98403716	0.8197773	0	1.2177916	1.2685091	8.364881	0	0	0	1.2165354	6.7895865	0	0	0.84710836	0	0	0	0	7.79657
0	5.6839495	4.296783	0	0	0	0	0	2.1099932	5.627575	0	9.1846075	0	0	0	0.80973345	0	0.49651578	1.4074054	0	0	0	0	0.061022654	0.41937983	1.0544953	4.2594733	0	0	0	0.6501484	0	0.87909025	0	0.62940186	1.935254	3.823422	0	0	0	3.8039804	4.727006	0	0	3.6181297	0	0	0	0	5.976089
0	4.275776	7.019132	2.0469441	0	0	1.3356459	0.34626967	6.2068963	3.058288	0	4.706888	0	0	0	4.637838	0	1.0045356	0	2.5602083	0	0.72718555	0	0	0.19242774	2.983488	9.740106	0	2.8316634	0	0.41289163	2.1617749	2.0655904	0	2.76637	0.954461	6.1402516	0	0	0	0.9890236	7.8954964	0.8246315	1.3172926	0.15080862	0	0	0	0	6.5007524
0	4.516856	6.578232	0	0	0	1.2356606	0	8.511523	3.0724554	0	7.171988	0	0.45496312	0	11.127059	0	1.599461	0	5.9891486	0	6.35541	0	0	0	0	10.158428	0	0	0	0	0.80782676	1.0674968	0	7.2818727	1.5359128	5.349344	0	0	0	7.923139	10.773352	0	0	0	0	0	0.13550308	0	10.030894
0	5.330577	9.246166	2.5819128	0	0	2.6928084	1.8522477	6.558726	5.014073	0	5.29258	0	0	0	3.3343322	0	0.24911284	0	3.045881	0	1.558588	0	0	0	3.615941	10.671534	0	1.6134325	0	1.5698837	2.565764	3.910188	0	3.5156498	2.234714	7.3996797	0	0	0	2.4136398	7.4948683	0	0.84055954	0.36591533	0	0	0	0	8.227327
0	8.268654	8.248011	0	0	0	1.4321798	0	5.433722	8.095668	0	5.7946396	0	0	0	3.9022703	0	1.5711219	0	3.356902	0	1.0465428	0	0	0.7909551	2.6840966	11.390222	0	0	0	0.7780236	3.0646174	1.9295404	0	1.6120857	1.3213031	9.727942	0	0	0	1.7264718	9.112773	0	0	0.37263736	0	0	0	0	8.799532
0	3.3527076	4.2465568	1.5571221	0	0.077268705	0	2.8332076	2.4013143	0.62740666	0	2.59705	0	1.0532792	0.26808202	3.948245	0	5.5250287	0	1.3258113	0.16019434	6.3426476	0	0	0	0.5484026	6.493704	0	0	0	0	1.798193	2.2948322	0	6.0740957	0.41142836	6.890526	0	0	1.1330715	3.4125042	5.5197268	0	0	1.0334231	0	0	3.634805	0	7.8172407
0	7.9266024	10.588876	0	0	0	0	0	6.7918744	4.8771224	0	6.355188	0	0	0	4.6127205	0	1.4878858	0	0	0	1.9368398	0	0	0.25883478	1.6658305	9.517013	0	2.61131	0	0.7188535	0	4.0843477	0	3.0908983	1.4706784	10.059494	0	0	0	0.11444286	8.979104	0	0	1.6594656	0	0	0	0	9.73441
0	7.9511952	7.901595	0	0	0	0.727497	0	5.68452	6.2236533	0	6.5337887	0	0	0	4.4955397	0	0.032312594	0	0	0	0.21003246	0	0	2.2335937	2.524424	8.6552	0	1.5418926	0	0	1.141795	2.7092729	0	1.3219814	1.2342026	8.448989	0	0	0	0	9.242916	0	0	0.8979921	0	0	0	0	9.506224
0	7.4091268	7.420567	0	0	0	2.2762878	0	5.3521075	7.7057786	0	6.706708	0	0	0	4.031728	0	2.266656	0	3.027587	0	0.9176112	0	0	1.366511	2.531298	10.381172	0	0	0	1.7808675	0	2.42274	0	1.6945441	2.316519	8.91821	0	0	0	1.6341578	7.209238	0	0	0.4201805	0	0	0	0	8.667863
0	5.448776	8.511028	0.75053924	0	0	0.5336455	0	5.478263	5.1130896	0	6.6535707	0	0	0	2.9811246	0.36263305	0.38716552	0	1.2376618	0	1.1158725	0	0	0.72399586	3.5043473	7.862825	0	0.92442	0	1.6937425	1.7031018	1.6773764	0	1.696225	1.9712685	8.92355	0	0	0	1.1959883	7.2843976	0	1.1149635	0	0	0	0	0	8.832037
0	6.3618703	6.499599	0	0	0	0.6152111	0	6.6411386	0	0	5.822702	0	2.2242281	0.17515118	7.4246244	0	1.1246387	0	2.2706473	0	2.7015483	0	0	0	0	8.548861	0	0.23693466	0	0.8958328	0	1.3072155	0	3.5725365	1.0495628	4.7275786	0	0	0	1.5558288	10.42508	0	0	1.4131691	0	0	0	0	9.272686
0	7.0152707	7.1727805	0	0	0	0	0	4.821942	3.490148	0	6.5256443	0	0	0	5.8316383	0	2.6169345	0	0	0	1.2114731	0	0	0.48432034	0	9.136874	0	0.770791	0	0	0	3.941607	0	4.1014366	0.035797995	5.673743	0	0	0	0	8.841883	0	0	1.1776325	0	0	0	0	7.649298
0	6.6407127	4.0966215	0	0	0	0	0.3760845	3.1867888	2.7735455	0	8.84783	0	2.1526942	0	6.479802	0	1.7986816	0	0.3921032	0	2.8201673	0	0	0	0	7.5041785	0	0	0	0	0	1.2227622	0	2.7181346	2.4192815	4.4873495	0	0	0	3.418699	5.594475	0	0	1.9290456	0	0	0	0	5.097994
0	6.7126074	9.481895	0	0	0	0.017924812	0	5.915686	4.711366	0	6.115137	0	0	0	4.8983264	0.12559715	0.068894766	0	0	0	0.72331655	0	0	0.7227811	2.1932466	8.375956	0	1.7883765	0	0	0	4.813346	0	2.9617445	1.537868	5.8066907	0	0	0	1.1960635	6.7755733	0	0	2.250096	0	0	0	0	7.6642256
0	2.5868115	3.979269	0	0	0	0.90666	2.2570176	5.524113	0	0	6.892303	0	2.009308	1.8475801	7.3156676	0	1.8281112	0	2.4949152	0	8.450302	0	0	0	0	9.084305	0	0	0	0	0	0.43482345	0	4.434625	1.0835052	3.475455	0	0	1.0611917	5.9609904	7.1875086	0	0	0.8259845	0	0	2.2011921	0	9.4789295
0	2.370933	3.598997	0	0	2.6889307	0.10040464	1.0845172	0	2.9622273	0	6.273798	0	2.727349	0	5.423395	0	1.8034003	0	1.3061575	0	4.9583683	0	0	0	0	4.23948	0	0	0	0.92935574	0	3.0254416	0	0.9912489	0	3.914638	0	0	0	1.0035176	3.594748	0	0	0	0	0	0	0	5.189868
0	3.856454	8.080929	0	0	0	1.4358159	1.0627394	7.944517	3.6045532	0	6.891607	0	0	0	8.054466	0	0	0	0.7556449	0	1.3308785	0	0	0.35211828	0	8.845988	0	0	0	1.0120844	0	1.7117958	0	4.00144	1.4139766	4.8645873	0	0	0	2.4690316	6.630569	0	0	0.6055803	0	0	0	0	7.336729
0	5.9423285	4.848479	0	0	0	0.32929102	0	4.787166	2.8092668	0	6.332096	0	2.089977	0	6.686215	0	1.6946359	0	1.7980086	0	2.1306386	0	0	0	0	6.0551496	0	0	0	0	0.017698912	0.33570346	0	3.9688406	1.2694262	2.5514102	0	0	0	3.541858	5.44677	0	0	0.7694459	0	0	0	0	5.7674184
0.6164181	2.4390206	6.282429	0	0	2.3570726	0.15621072	0	0	2.4759295	0	5.0114784	0	1.8207704	0	4.071615	0	1.1046873	0	1.1949302	0	3.9443238	0	0	0	0	3.5893407	0	0	0	0.34778482	0	2.6964848	0.2332452	0.7173985	0	4.5404153	0	0	0.2931362	0	2.1131124	0	0	0	0	0	0.004002476	0	5.627193
0	5.6707087	7.8591294	0	0	0	0.3475654	0	3.0074828	6.9317064	0	6.7944846	0	0	0	2.4704711	0	2.4041336	0	1.9111698	0	3.651114	0	0	0	2.7699997	7.1308627	0	0	0	0	1.7106396	1.9512665	0	2.386087	2.5667415	9.286698	0	0	0	3.5837986	4.329761	0	0	0	0	0	0	0	8.068104
0	7.0374374	7.666901	0	0	0	0	0	5.669729	4.474884	0	6.7969475	0	0	0	6.5086102	0	1.4445583	0	0	0	1.5662072	0	0	1.2666249	1.8822689	9.920479	0	0.22942348	0	0	0.15422103	2.792013	0	3.187633	0.34387368	6.6373496	0	0	0	0.36074594	8.961007	0	0	0.18243845	0	0	0	0	9.185088
0	3.306105	9.226102	0	0	0	1.5726542	0	9.015463	4.1563	0	6.594132	0	0	0	8.674928	0	0	0	2.0111997	0	1.2202841	0	0	0	0	8.349313	0	0	0	0	0	1.1932013	0	4.2452044	2.6120033	3.9502175	0	0	0	4.77897	7.8432913	0	0	2.1034167	0	0	0	0	8.730884
0	6.502921	8.564741	0	0	0	0	0	6.2329926	3.828374	0	7.506446	0	0	0	5.5664897	0	1.9493217	0	0	0	1.6847407	0	0	0.4955897	2.3245695	8.8729725	0	0	0	0	0.50687534	1.4942223	0	3.7819786	1.4831119	7.267762	0	0	0	1.641027	7.874521	0	0	0.62435883	0	0	0	0	9.236959
0	6.563416	10.506508	0.8570605	0	0	2.0760834	0.05275085	7.3356543	5.375672	0	5.511832	0	0	0	4.1036367	0	0	0	2.0309556	0	1.5364283	0	0	0.056519866	2.225749	10.109439	0	0.04052281	0	1.2281698	2.5050626	3.7295713	0	4.706588	2.19405	7.75464	0	0	0	3.2674553	8.681519	0	0	0.49065074	0	0	0	0	9.632746
0	7.6983237	6.133498	0	0	0	0	0	4.647631	5.135864	0	7.4289603	0	0	0	4.701784	0	0	0	0	0	0.62875533	0	0	2.4774678	1.595478	8.321756	0	1.2601372	0	0	0.28397012	2.1972716	0	0.8535729	0.4227337	4.7883167	0	0	0	0.28409562	9.580181	0	0	1.7195735	0	0	0	0	8.628392
0	3.9380512	7.4399147	0.10058566	0	0	0	0	2.5483806	4.388906	0	6.268169	0	0	0	3.681623	0	2.390036	0	0	0	0.8205719	0	0	0.04473507	1.9869628	7.7480726	0	4.505608	0	0	2.0549147	3.0752778	0	3.2537174	0	7.9411497	0	0	0	0.14985013	6.711063	0	0.7864599	0	0	0	0	0	6.1336718
0	8.173051	9.325649	0	0	0	1.1814657	0	6.756661	6.88807	0	6.0218706	0	0	0	4.4206142	0	2.7538753	0	0.26048023	0	2.0332837	0	0	1.3452705	1.1320072	10.487038	0	0	0	0	0.6797409	3.0720053	0	1.49936	1.4628303	9.865421	0	0	0	0.76017237	8.787201	0	0	3.0484076	0	0	0	0	10.491526
0	6.55019	6.3308954	0	0	0	0	0.021991644	5.2252855	3.6877728	0	8.238324	0	0.6840715	0	7.7327504	0	1.5389132	0	0	0	2.9512548	0	0	1.2509674	0.6872572	8.567839	0	0	0	0	0	3.2772007	0	4.101851	0.7114768	4.480256	0	0	0	1.4398448	7.525511	0	0	2.1390576	0	0	0	0	8.103928
0	6.261168	8.971056	0	0	0	0.5836425	0	9.187483	0	0	5.9549093	0	1.9396822	0	7.421387	0	0.22747606	0	2.214415	0	4.312915	0	0	0	1.1206847	10.636811	0	0	0	1.3636723	0.40194893	0.9953855	0	5.253266	0.9964638	4.951029	0	0	0	3.5441504	10.199871	0	0.00049212	0	0	0	0.17744933	0	8.801006
0	7.0504565	8.981251	0	0	0	0.76757383	0	6.6383686	5.9370937	0	4.9978323	0	0	0	5.1365247	0	0.90117943	0	1.5840707	0	1.086242	0	0	0	2.3110962	10.312	0	0.30115014	0	1.9222375	1.6183624	2.3787143	0	2.5306647	0	9.064692	0	0	0	0.4239574	9.82411	0	0.25979668	0.47998613	0	0	0	0	8.796347
0	7.5093107	8.490463	0	0	0	0.48016474	0.61010325	5.270078	3.3473914	0	5.8388205	0	0	0	5.9098434	0	1.0571573	0	0.32929116	0	2.2709813	0	0	0.2589355	0.40131363	10.699008	0	1.7746928	0	0.32469216	0	2.733226	0	3.7949061	0.80900216	5.892129	0	0	0	2.2491698	8.340586	0	0	4.161491	0	0	0	0	9.283192
0	3.9240284	4.524331	0	0	2.6750715	0.47312924	0	0	4.6691837	0	6.2220273	0	0.6849369	0	2.0802948	0	0	0	0.9020185	0	2.6633112	0	1.3255239	0	0	2.4320228	0	0	0	1.3741746	0	2.3308113	0	0	0	5.6467476	0	0	1.1431599	0	2.7011685	0	0	1.0509841	0	0	0	0	3.5857725
0	3.9431372	5.829329	1.9073383	0	0	0.9179738	0	5.886749	3.7009544	0	6.395092	0	0	0	7.3645535	0	0.8233662	0	1.5893455	0	1.6924472	0	1.0383074	0	0	9.11102	0	1.7113214	0	0	0.017445056	1.6655121	0	2.9669514	0.35721892	4.134459	0	0	0	4.307334	9.041989	0	1.9801459	3.8752065	0	0	0	0	8.146225
0	6.6189437	6.9745874	0	0	0	0.31709516	0	4.7669077	3.4924903	0	5.1572146	0	0	0	5.999896	0	3.098033	0	1.6149223	0	3.2924223	0	0	0	0.23143443	10.30588	0	0.39961886	0	0	0.9121623	2.910512	0.08471018	2.6343203	0.1587638	8.13154	0	0	0	2.0577366	7.5144362	0	0	1.4031906	0	0	0	0	8.50423
0	4.2776074	6.8951507	0	0	0	0	0.1649664	9.121283	1.8215338	0	7.691388	0	0	0	8.706336	0	1.6452925	0	3.3323872	0	2.8695629	0	0	0	0	9.942962	0	0	0	0	0	0	0	4.8906817	0.70714927	4.44179	0	0	0	5.1262817	8.934033	0	0	0.4294301	0	0	0	0	9.4761095
0	6.441784	8.284981	0.69675624	0	0	0.1961969	0	5.9639487	5.39913	0	5.777744	0	0	0	5.6403584	0	0.1469778	0	2.219844	0	1.0021274	0	0	0	1.7920707	11.82474	0	0.4739198	0	2.6078308	0.81260496	3.2588942	0	4.9457054	0.5771885	7.5078406	0	0	0	3.2859073	8.763767	0	0	0	0	0	0	0	8.222087
0	3.630977	5.073937	0	0	0	0.2181014	0.52248496	4.894828	1.3906572	0	5.8960075	0	0	0.70428693	5.014871	0	0	0	0	0	0.31785098	0	0	0	0	4.827757	0	2.5705254	0	0	0.9234544	3.087493	0	3.4598963	1.8161107	1.6054282	0	0	0	2.2441797	7.9086485	0	0.5337789	2.5828648	0	0	0	0	3.8173003
0	3.0146255	4.280573	0	0	0	0	0.05622029	4.524648	2.6669104	0	7.772605	0	0.9297545	0	7.5809097	0	1.3849103	0	2.9541807	0	4.6660285	0	0	0	0	8.324769	0	0	0	0	0	0	0	2.3400943	1.2245727	4.8811464	0	0	0	5.1536574	6.330114	0	0	2.3020656	0	0	0	0	7.380806
0	7.8184767	9.910193	1.1588901	0	0	0.27097952	0	6.637702	5.4804034	0	4.1105366	0	0	0	5.7338967	0	2.5494094	0	2.0937018	0	0.43286473	0	0	0.37704667	0.25771427	11.672024	0	1.1259924	0	0.6277349	1.6005834	3.7724006	1.0584391	5.3992577	0.5003185	8.874562	0	0	0	2.6644728	7.5898366	0	0	0.86160105	0	0	0	0	8.051564
0	3.7972498	7.300947	0	0	0	0	0	6.6704392	2.6083636	0	6.829626	0	1.3467556	0	9.296859	0	0.980315	0	2.172753	0	0.80360395	0	0	0	0	8.352836	0	0	0	0	0	1.5608621	0	5.120798	3.0885754	5.75486	0	0	0	3.1043398	7.078193	0	0	2.124894	0	0	0.36091357	0	8.167144
0	4.786415	2.5232098	0	0	0	0.96412814	2.200338	4.987001	1.5102103	0	7.273682	0	3.1100264	0.95392	7.229515	0	5.1267533	0	4.6098046	0	9.570225	0	0	0	0	7.89164	0	0	0	0	0	2.313421	0	4.2461076	2.1336336	5.990117	0	0	0	5.3545575	10.459166	0	0	3.3960128	0	0	2.3558705	0	11.794796
0	2.3597438	8.343325	4.7708282	0	0	2.360015	0.3298642	6.015083	5.5758944	0	7.026845	0	0	0	3.1797457	0.62299407	0	0	2.5436728	0	1.3518203	0	2.664995	0	1.2524706	6.5733533	0	0	0	2.1765304	2.9335485	3.0948143	0	2.402612	2.0958111	4.794588	0	0	0	2.9316468	6.544148	0	3.652048	0	0	0	0	0	5.1142488
0.2580669	3.347198	5.4921937	1.5657988	0	0	0.391993	0	5.5538464	2.1618013	0	5.971973	0	0	0	4.8815985	0	0	0	3.0347302	0	0.24410208	0	1.2840148	0	0.38402987	9.432593	0	0.79913026	0	0.5217913	2.698768	2.8382432	0	1.9714888	0	4.3482785	0	0	0	1.617349	8.25778	0	2.6032515	0	0	0	0	0	5.9822097
0	3.3521497	5.295667	0	0	0	0.54602265	0	6.770597	3.0333657	0	8.680052	0	0.7423956	0	9.798329	0	0.6729605	0	3.6423693	0	4.2419186	0	0	0	0	9.649465	0	0	0	0	0	0.31629738	0	3.8290756	0.2892666	4.5978036	0	0	0	4.125152	8.598229	0	0	1.4576353	0	0	0	0	7.3762245
0	5.788911	7.0794563	0.60121804	0	0	0	0	4.7027597	2.083519	0	5.7230334	0	0	0	4.948084	0	0	0	0	0	0.79503554	0	0	0	1.1523014	8.248816	0	4.258632	0	0	1.0450631	1.7010212	0	1.9251497	0.82315344	5.536823	0	0	0	1.863865	9.390364	0	1.8619796	2.8835485	0	0	0	0	6.6118083
0	3.6997166	8.269102	0.13612314	0	0	0	0	6.948154	2.5817757	0	5.3759947	0	0	0	7.808786	0	3.148163	0	1.1058321	0	2.1078734	0	0	0	0	9.761312	0	1.3189275	0	0.06073751	0	1.6276063	0	4.159415	0.54834306	5.8140607	0	0	0	1.9318173	8.693414	0	0	1.6961838	0	0	0	0	9.517102
0	8.277206	8.584111	0	0	0	1.8374869	0	5.838418	6.5930333	0	8.353884	0	0	0	4.4442964	0	0.085185856	0	0	0	2.3592675	0	0	2.7861001	2.7418122	7.932505	0	0	0	0	0	2.1321166	0	1.2541811	3.2334344	8.553417	0	0	0	0.6183306	7.6058908	0	0	0.45772812	0	0	0	0	10.701195
0	6.4818454	7.285494	0	0	0	0	0	4.910349	5.104174	0	6.420995	0	0	0	3.748632	0	0.31398323	0	0	0	0.079290025	0	0	1.5405436	2.7384079	9.312589	0	3.027766	0	0	1.4006377	2.6612184	0	2.1611228	0.4701607	7.4852934	0	0	0	0.268554	8.389755	0	0	0.033047188	0	0	0	0	7.8902392
0	5.7797265	7.914874	0	0	0	1.0420238	0	7.693379	4.4444356	0	7.792152	0	0	0	7.3716087	0	2.5400085	0	0.40909925	0	0.71421933	0	0	0.43114334	0	10.035168	0	0	0	0.4245017	0	1.6941615	0	3.2610831	0.31428957	4.2642956	0	0	0	2.0753007	6.9850793	0	0	2.3389263	0	0	0	0	9.582225
0.30291393	4.10849	6.0874743	0	0	0	1.3880708	0	6.9510717	1.690169	0	7.560728	0	0	0.062297564	9.424512	0	2.1278763	0	5.2832417	0	3.7962372	0	0	0	0	9.468979	0	0	0	0	0	0.86603117	0	6.8736434	1.6463308	4.7496142	0	0	0	6.478089	9.995126	0	0	0	0	0	0	0	11.276738
0	2.8975701	5.654546	1.1824499	0	0	0	1.9366164	2.6492994	0.04805651	0	2.7976868	0	1.4687943	0	2.6419737	0	5.3795595	0	0	0	7.8672414	0	0	0	0	2.8648252	0	0	0	0.092452325	1.2544128	3.1458282	0	5.009063	0.37238732	7.656487	0	0	0.9215163	3.5970232	4.61851	0	0.41054046	1.4502205	0	0	3.3033981	0	7.548941
0	7.8665276	7.9947853	0	0	0	0	0	5.4646063	3.6690757	0	5.5379357	0	0	0	6.3563004	0	2.5994987	0	0.20611197	0	2.302508	0	0	0	0	10.335786	0	1.135226	0	0	0.775486	3.0183787	0	4.0656095	0.3904038	8.393323	0	0	0	1.0742399	9.549431	0	0	1.9945261	0	0	0	0	8.698315
0	7.152035	7.1886487	0	0	0	0.071012445	0	6.296256	2.8514185	0	5.4577627	0	0	0	7.91191	0	1.5420011	0	2.6676586	0	2.4409637	0	0	0	0	9.832784	0	0	0	0	0	0.7484971	0	4.926717	1.4758147	5.758913	0	0	0	3.7983305	9.037843	0	0	2.6165438	0	0	0.3615961	0	10.035694
0	4.087413	4.540136	0	0	0	2.2589629	0	6.0557117	5.6123686	0	9.905296	0	1.9571921	0	10.098475	0	0.280945	0	1.8516726	0	3.4528003	0	2.3054955	0	0	7.6682734	0	0	0	0	0	0.5453899	0	0.8185906	3.8390615	4.0635347	0	0	0	5.1763906	6.325263	0	0	3.642612	0	0	0	0	6.700437
0	3.1104484	4.798071	0	0	0.44503066	0.6035837	0	3.2487578	3.9804685	0	7.2048063	0	1.4463102	0	8.23273	0	0	0	1.6580601	0	3.2476034	0	2.2629035	0	0	6.2141967	0	0	0	0.9208719	0	0.29225504	0.15225743	0.6297001	0.904127	5.494035	0	0	1.7511196	3.349019	4.8210096	0	0	0	0	0	0	0	4.6438622
0	6.3364515	7.9253163	0	0	0	0.03976179	0	7.4840536	5.8970056	0	7.2386417	0	0	0	4.7313476	0	0.55744463	0	0	0	1.184167	0	0	1.9849626	2.744936	7.7348466	0	0	0	0	0.34968385	2.3013258	0	1.2940606	0	6.023092	0	0	0	0.14694133	7.9505696	0	0	0.9392546	0	0	0	0	9.121808
0	5.2697268	9.890218	2.4203262	0	0	0	0	4.819277	6.371463	0	5.0740986	0	0	0	3.085696	0	2.7855678	0	0	0	1.1507978	0	0	0	2.8153079	9.427155	0	1.7538359	0	3.7775064	0.72861403	4.9910827	0	5.6089716	0	9.516783	0	0	0	1.2665484	6.5192566	0	0	0	0	0	0	0	8.295304
0	6.510333	8.355449	0	0	0	0.5395723	0	7.4369674	4.8252687	0	7.2590437	0	0	0	7.236689	0	3.393595	0	0.1657288	0	0.8685606	0	0	0	0	10.395608	0	0	0	0.49061966	0	1.4738183	0	2.6896572	1.2185026	7.640287	0	0	0	1.9524146	7.889218	0	0	3.6367433	0	0	0	0	9.39991
0	3.804631	7.406301	2.9659724	0	0	1.6779344	0	6.380849	4.8275056	0	6.23692	0	0	0	2.0356138	0.16599366	0	0	2.868663	0	1.0322657	0	0.12529205	0	2.7255101	9.956615	0	1.2271584	0	2.9624648	1.8681196	3.4818387	0	1.822619	1.6001674	7.2235475	0	0	0	3.0384188	6.896309	0	1.016761	0.030421806	0	0	0	0	7.6951933
0	3.8819451	6.398472	0	0	0	0.46121287	0	6.254814	4.4866805	0	7.5181475	0	0	0	6.1337876	0	2.517554	0	1.9904221	0	1.6620059	0	0.13092323	0	0	9.4995775	0	0	0	0.47819346	0	1.2048305	0	1.984662	1.104098	5.1194	0	0	0	4.3660927	6.8356028	0	0	3.5081513	0	0	0	0	9.926105
0	5.9958158	9.245709	2.4510412	0	0	0.8214175	2.1440794	7.160763	3.175775	0	5.482756	0	0	0	6.2198644	0	2.3994937	0	1.6248366	0	3.6834695	0	0	0	1.7034566	10.306933	0	1.7525959	0	0	1.3246338	4.1688333	0	6.3553276	3.0058715	7.602965	0	0	0	2.2703795	9.005806	0	0	1.523233	0	0	0	0	10.549354
0	3.3255079	9.035662	2.4201353	0	0	2.0126646	0	6.0221596	7.9875565	0	6.048255	0	0	0	0.93315	0	1.4301214	0	4.222434	0.47532845	0	0	1.6396853	1.197493	4.679499	9.484398	0	0	0	0	4.9108515	2.4733164	0.3455145	0.42770883	2.5693352	8.962478	0	0	0	2.1942282	4.8916397	0	2.1288166	0	0	0	0	0	7.496442
0	5.623272	8.415626	0.05985894	0	0	0	0	2.4135792	7.617316	0	6.604812	0	0	0	0.7781915	0	1.8034346	0	1.5782483	0	1.3188788	0	0	0.062214784	2.9982684	7.018357	0	0.66912055	0	1.393336	2.4530516	3.0016544	0	2.7661185	1.5997063	10.058551	0	0	1.6330276	3.1816156	5.3051653	0	0	0	0	0	0	0	7.964035
0	6.3715363	7.080493	0	0	0	0	0	3.0648682	3.0852056	0	5.4283442	0	1.2953612	0	4.5068316	0	2.8724988	0	2.071081	0	2.6718826	0	0	0	1.5964066	8.549982	0	0	0	0	1.885184	0.69268245	0.015699307	2.880037	0	7.512999	0	0	0	2.664028	7.1501923	0	0	0	0	0	0	0	8.235203
0	4.9723306	6.5317936	0	0	0	1.3796967	1.2529386	7.6010594	2.484965	0	7.559796	0	0	0	8.435031	0	0.45449972	0	0.41965473	0	2.6372275	0	0	0	0	8.241806	0	0.17222267	0	0	0.1435862	1.5511352	0	4.817368	1.800108	3.7628672	0	0	0	3.7152846	7.594037	0	0	1.9075397	0	0	0	0	6.0292716
1.6478463	0.8199697	6.799759	0	0	0	1.6108316	0	5.2304673	3.1446795	0	6.1979284	0	0	0	7.890991	0	0	0	3.4702666	0	2.1857364	0	0.79694635	0	0	6.624516	0	0	0	0	0.000268577	0	0	2.8879888	1.2518097	5.62682	0	0	0	5.66726	4.862543	0	0	0	0	0	0	0	8.229106
0	5.5867023	8.356384	1.8333106	0	0	2.2835832	1.423015	8.140591	4.116053	0	4.7505546	0	0	0	3.3346777	0	2.4771328	0	1.9064296	0	3.5536623	0	0	0	4.2181735	11.315747	0	0.562087	0	2.742479	0.9300311	6.299298	0	4.4877315	1.7222068	8.429455	0	0	0	2.1204634	8.61632	0	0	1.704015	0	0	0	0	9.178924
0	4.766805	7.01559	0	0	0	0	0	4.994047	4.181165	0	5.6177278	0	0	0	4.867074	0	1.5572432	0	0	0	0	0	0	0	0.626966	7.582966	0	0.06390411	0	0.99664146	0	1.6765503	0	3.4721332	1.5721005	5.0995827	0	0.5807306	0	3.158601	4.0392966	0	0	2.7485769	0	0	0	0	6.5360556
0	2.6730695	5.856572	0	0	0	0	0	3.4839096	2.6368623	0	4.4789557	0	1.2924743	0	3.7749531	0	2.398268	0	0.39610872	0	2.503777	0	0	0	0	6.399675	0	0	0	0	0	0.87214404	0.80440587	1.6587639	0	4.6557517	0	0	0	3.057823	4.71098	0	0	0.09337764	0	0	0	0	7.9739814
0	5.900792	7.2644324	1.1908149	0	0	0.7216378	0	4.6081023	5.851186	0	5.6606526	0	0	0	1.6777226	0	1.1469232	0	3.44835	0	0.57004136	0	0	0.262694	4.279167	10.409848	0	0.53540385	0	2.511149	2.3404381	1.8962132	0	0.9132284	1.1978781	8.674453	0	0	0	1.2169042	6.569445	0.2586004	0.3679977	0	0	0	0	0	7.2496433
0	5.3024335	7.0501504	0	0	0	0	0.43038052	4.3234262	5.2649736	0	8.524752	0	0	0	5.446994	0	0.5363654	0	0.63717955	0	0	0	0	0	1.1299133	8.428791	0	0	0	0.1978857	0	1.962001	0	3.9937725	2.1403973	6.090701	0	0	0	3.4485884	5.054603	0	0	3.5590985	0	0	0	0	7.3608093
1.5487716	0.7288722	5.467622	0	0	0	5.17339	2.691929	2.298589	3.826585	0.93822265	4.9076657	0	0	0	1.2796162	0	0	0	3.790724	0	2.1511145	0	2.880789	0.060627535	1.4432963	5.1895313	0.48302317	1.4488637	0	0	1.2612945	2.580862	0.9242009	0	6.8853583	6.993158	0	0	2.5568523	5.5769677	1.0050514	0	0	4.2158303	0	0	0	0	6.369344
1.3246285	0	3.8866825	0	0	3.9398892	2.4738963	3.3942144	0	2.1137056	0	6.140205	0	0	0.8741665	4.8891826	0	0	1.8337182	4.4094515	0	5.848296	0	1.387898	0	0	0.7253712	0	1.1159872	0	0	0	1.9739414	0	0.1789804	4.4788775	3.5188453	0	0.9329204	1.609035	4.468457	4.848618	0	0	2.9336631	0	0	0.23355022	0	9.485778
1.128381	1.6779151	7.1194787	1.793906	0	0.17904454	4.992084	2.7660346	0	6.052945	2.3960547	5.1392226	0	0	0	2.7564385	0.10549793	0	0	8.94449	3.9199557	0	0	7.984518	0	0	3.3442593	0	0	0	0.28424948	7.364589	1.7707	0.7226643	1.4052557	3.8188431	6.2758346	0	0	2.5779448	3.6223917	0.35694158	0	0	0	0	0	0	0	3.2997282
1.4312137	0	7.15394	0.24870479	0	5.3999352	5.5124764	4.2078547	0	7.252822	0.49737054	8.344649	0	0.76136607	0	3.0145175	0	0	0	10.043628	2.5618548	3.5103066	0	7.380022	0	0	3.871511	0	0	0	0.452114	0.8342584	6.6506534	0	1.3519425	5.1824727	9.259977	0	0.61124575	2.9892654	5.9387903	3.251475	0	0	0.04573301	0	0	0	0	9.594289
4.411923	0	2.3173735	2.7302318	0	5.432673	6.149218	4.1561832	0.938005	2.5174997	0.63319737	5.576514	0	0	0	8.017932	0	1.0369703	0	10.716009	0	8.719227	0	8.500178	0	0	6.153521	0	0	0	3.081055	0	5.973781	0	2.5760863	2.296609	5.0514026	0	0	4.101824	7.5762353	5.9462466	0	0	0.7696894	0	0	0	0	9.134405
2.0036438	1.325689	6.160305	0	0	2.7867224	4.62012	7.00176	0	5.648884	0	7.602645	0	0.9471742	0	1.4261367	0	0	1.0126979	7.6388183	1.9265996	7.5009637	0	3.4176311	0	0	4.547893	0	1.8915927	0	0	0	5.301461	0	0.50187415	7.3781013	8.539395	0	1.2824588	4.31773	5.9304647	1.0107831	0	0	3.636286	0	0	0	0	9.996011
1.1386393	0	6.2642317	1.7558361	0	2.656073	3.9031942	5.6186175	0	6.599765	1.1678736	7.4928985	0	0	0	0.065554745	0	0	0	7.7823477	3.5884235	3.0091462	0	8.029817	0	0	5.6007504	0	0	0	0.061715174	2.1708546	4.1438603	0	0	4.0487285	9.413422	0	0	2.0186698	6.1499295	1.6010865	0	0	1.5504496	0	0	0	0	7.870344
1.1089538	2.2445955	3.346423	1.2670932	0	0.6746476	3.9186406	4.6741376	0	4.8893943	0.37414363	8.528434	0	0	0	2.642366	0	0	0	8.090831	0.6532246	3.9153178	0	6.344495	0	0	5.630839	0	0.49873358	0	0	1.6777399	1.423282	0	0.3379238	6.006634	7.4163713	0	0	2.6396132	5.733688	1.726947	0	0	2.191419	0	0	0	0	5.869566
0.51621264	2.1470103	8.073534	1.5725018	0	2.5283768	3.2063048	3.0547318	0	8.433616	0	6.1092343	0	0	0	0	0	0.8914063	0	7.5354643	4.0170894	2.6435838	0	8.526455	0	0	5.9711423	0	0	0	1.3109246	3.253868	4.6263247	1.504998	0	5.0743484	11.528564	0	0	4.187659	3.150572	0.5141155	0	0	0.93330777	0	0	0	0	6.5599217
2.5388708	0	4.642008	4.8748155	0	5.5649853	5.9836383	4.8853602	0	5.4382367	3.1757338	4.12933	0	0	0	1.240757	0	0	0	9.769618	7.483893	2.7035046	0	9.023578	0	0	2.6452866	0	0	0	1.7637427	6.553834	4.898581	1.1996065	1.3627813	1.8983939	7.7070527	0	0	6.3625174	2.363974	0	0	0	0	0	0	0	0	2.4542472
0.36124763	1.9835732	8.972849	1.764271	0	0	4.342267	1.6337069	0	8.524402	1.2133157	5.5600996	0	0	0	1.0228056	0	0	0	9.56172	3.953879	1.3044851	0	7.838834	0	0	6.790665	0	0	0	0.8671097	7.104804	2.2043703	1.9765239	0	3.9308736	9.16475	0	0	1.4245499	3.76505	1.3634212	0	0	0	0	0	0	0	5.9332323
0.9619238	2.2710726	7.6581287	0.34510842	0	0	5.425475	4.642938	0.76105374	4.3020787	0	6.640683	0	0	0	0	0	0	0	3.8977869	0	5.7902946	0	2.0074673	0	0.037657127	4.8036475	0	1.7383732	0	0	0.95458114	2.3616796	0	0	7.9678087	6.8503265	0	0	4.4725914	6.8218474	0.7920277	0	0	4.5446057	0	0	0	0	8.943341
3.1949918	1.220899	2.1907291	0.055418793	0	2.9937701	3.5585692	6.5477633	0	1.3082808	0	5.6339126	0	1.8081063	0.44441426	4.7497835	0	0.66955733	0	6.2702284	0	8.997242	0	1.032664	0	0	3.310528	0	0	0	0	1.1457634	2.3627372	0	1.9978878	7.275577	7.423362	0	0	4.363084	7.3729033	3.1980402	0	0	4.328984	0	0	1.4883889	0	7.757997
0.9424212	1.3242142	8.253188	1.5875609	0	0	5.222921	3.040698	0	5.475352	0	5.9218273	0	0	0	0	0	0	0	5.355426	0.8710961	3.5560071	0	5.4094114	0	0	4.765297	0	1.1201433	0	0	2.322869	3.0672412	1.164265	0	7.2220755	7.8142014	0	0	5.547236	8.010487	0.64497536	0	0	3.2409184	0	0	0	0	8.601631
1.3634436	0	8.573661	1.040563	0	0	4.5225077	0.3207258	1.7964436	7.21872	3.9788551	5.7600174	0	0	0	0	0	0	0	5.054501	4.44177	0.9856853	0	6.3171906	0	1.0513967	5.224548	0	0.19319238	0	0	5.805205	0.88288605	2.2050853	0	4.292096	8.448214	0	0	3.7638638	6.698624	2.0341601	0	0.18528703	0	0	0	0	0	10.287059
1.8227595	0	6.165468	2.6260278	0	3.3376467	2.1894999	2.2098045	0	5.0015354	1.0509096	2.3744013	0	0	0	1.5496826	0	1.6224678	0	5.152335	4.632358	1.3034011	0	5.0717854	0	0	2.8452682	0	0	0	0	1.8396132	2.244736	5.4373255	1.6417093	1.5250423	4.2026157	0	0.52909744	4.16947	2.7394602	0	0	0	0	0	0	0	0	5.4175973
0	1.3953733	8.341122	0.92025185	0	0	5.7922983	3.811299	0.30182517	6.2119393	0	5.5645504	0	0	0	0	0	0	0	5.4333572	2.2705276	4.368857	0	2.6365778	0	0.17538534	6.235182	0	2.46401	0	0	0.9679063	3.9596276	3.2548752	0	6.998624	9.525759	0	0	4.841912	5.6144953	1.0919719	0	0	3.389753	0	0	0	0	8.859114
0.6305133	0.6400479	7.7580132	0.78817695	0	0	5.923386	1.2220228	2.1811426	6.4863043	2.1765263	4.6565332	0	0	0	0	0	0	0	6.2195735	3.0418177	0	0	6.0105224	0	0	5.2718306	0	0	0	0	4.182131	1.7227925	3.9149055	0	4.857933	6.16022	0	0	4.071197	5.4368587	0.1743429	0	0	0	0	0	0	0	5.906936
2.9543824	0.40806437	3.3361423	0	0	2.4584987	4.8672433	6.9281015	0	4.1389055	0	6.9941144	0	1.2648668	0	2.0835626	0	0	1.492192	7.178877	1.8406105	7.503665	0	4.2028556	0	0	3.0899851	0.05057566	1.4604256	0	0	0	3.7196043	0	0	6.800657	5.791714	0	0.004320462	4.252415	4.4802704	0	0	0	4.6333942	0	0	0	0	8.854878
0.6311747	3.6770895	4.344594	0.17685588	0	5.1808114	0.76513505	2.8269176	0	7.3961725	1.1404513	6.577244	0	0	0	2.8666015	0.58687305	2.1969125	0	8.799342	5.093413	1.0988184	0	8.162635	0	0	5.398175	0	0	0	0	3.39221	1.9008905	1.1014299	0	4.4022455	9.41563	0	0	1.6776434	0	0	0	0	0	0	0	0	0	2.2712185
3.0257967	0.05084202	9.242457	0	0	1.8274342	5.1915607	2.443232	0.0725045	7.6442294	1.5496794	6.0151076	0	0	0	2.185054	0	0	0	8.391578	4.77838	2.708439	0	8.781533	0	0	4.4146953	0	0	0	0.53571457	3.1853945	2.7622716	0.19269364	0	4.6567516	8.399759	0	0.03470363	3.8598392	4.5267572	0.24832623	0	0	0	0	0	0	0	9.348292
3.195234	0	8.538396	0	0	0	5.1127896	0.9770441	4.3715487	7.8160577	1.5337013	4.9500437	0	0.0530605	0	8.194459	0	0	0	8.980415	2.0200672	2.7071276	0	9.681236	0	0	7.909245	0	0	0	3.6457748	1.3121799	2.951625	2.0745907	1.0130961	1.909275	6.0052686	0	0.11986762	1.5938791	4.461251	1.8610388	0	0	0	0	0	0	0	6.463073
1.3290697	0.3240962	8.926631	1.4410778	0	0	5.36503	0.35403374	2.7740493	5.724694	1.3777785	5.160635	0	0	0	1.067403	0	0	0	7.502832	2.916261	0.45807907	0	6.720366	0	0.6542202	6.2114115	0	0	0	0	5.0588684	1.0269282	2.6314063	0	5.394733	8.617908	0	0	4.1518216	5.8916473	0.9326437	0	0	0	0	0	0	0	6.97959
1.13432	1.1692127	5.9853945	0	0	0	5.3703046	5.054688	0.0646087	5.4917297	0	5.174247	0	0.012468517	0	0	0	0	0.050832417	2.8079734	0	6.6556215	0	0	0.38191164	0.6248674	1.5267094	0	0	0	0	0	4.038668	0	0	6.6173224	6.3289723	0	0	3.9409754	5.721368	0	0	0	4.9044504	0	0	0.15191166	0	9.181852
0.74864227	1.5160413	9.456628	2.3067622	0	0	2.093383	0	3.4522781	7.9456205	0	3.0178602	0	0	0	3.4176579	0	0	0	6.2765737	0	0	0	4.3371115	0	0.6522087	5.708411	0	0	0	0.9228002	6.7723317	0	2.1428173	2.578813	3.0873942	7.078997	0	0	1.54321	4.846207	1.0925928	0	1.4719217	0	0	0	0	0	4.407316
0.24477327	0	6.6953764	3.178154	0	0.19401526	3.1136434	0.76917475	0	7.5621266	3.920561	4.442629	0	0	0	0	0	0.86202556	0	5.128981	3.5239332	0	0	7.565537	0	0	3.984122	0	3.2020364	0	0.64367455	6.3763027	0.9272092	1.3885714	0	2.4593794	8.668586	0	0	0.5149439	0.8588429	3.430293	0	1.8964231	0	0	0	0	0	3.529403
1.286844	0.21285154	8.985852	1.3261443	0	0	4.3077474	0	2.76622	7.779846	0.948094	4.665689	0	0	0	1.5224078	0	0	0	6.733362	1.8187933	0.81478125	0	6.7913904	0	0.9649295	5.0802865	0	0	0	0.2834516	4.1123123	1.2319466	2.0901682	0	5.3027806	7.3043494	0	0.44913203	1.9904525	5.7545977	0.3725082	0	0	0	0	0	0	0	6.9229064
4.1612973	0.4621936	3.9659197	0.9333222	0	0.6332258	5.337732	5.266823	0	3.0211937	0	4.9702597	0	0	0.55797946	2.1557243	0	1.3461161	0	5.2862453	0.81664443	5.4404025	0	2.5014427	0	0	4.519942	0	0	0	0	0.6054562	1.8564098	1.760862	1.6969492	5.5428443	5.237191	0	0	4.288402	4.7805343	1.2869058	0	0	3.5770316	0	0	2.2276638	0	9.055218
0.5795176	1.3405769	7.9439282	1.197305	0	6.755619	4.981441	4.0612283	0	9.031641	0.6871793	6.150189	0	0	0	0.10655381	0	0.10893635	0	8.76098	4.591113	1.0767055	0	10.872189	0	0	4.406531	0	0	0	2.128578	0.78436226	6.957794	1.3235909	0	4.492637	9.755246	0	0	2.9899821	2.78381	0.4610524	0	0	0.83016324	0	0	0	0	6.181933
2.0285246	0.7535078	5.976477	0.43062016	0	3.2143643	4.382883	5.6336527	0	4.8338437	0	7.275861	0	0.35417986	0	0.20392577	0	0.039009683	0	6.808504	2.2821805	5.9113464	0	4.257336	0	0	3.8919218	0	0.1089138	0	0	0	4.4120417	0.32138127	0	6.0722313	6.481971	0	0	5.414183	4.7500257	0	0	0	3.0355613	0	0	0	0	8.825838
0	4.1016045	4.0005836	0.07993073	0	3.8962622	2.9233766	3.3937292	0	7.967059	2.9820135	7.8071933	0	0.32525617	0	3.436478	0	1.3631532	0	9.761364	4.4253073	2.0987532	0	7.3729663	0	0	5.1771727	0	0	0	0	4.9857473	2.438036	1.4640886	0.08159063	3.5841033	8.890966	0	0	1.6472169	0	2.2292514	0	0	0	0	0	0	0	4.357754
1.5625671	1.1253396	5.535231	0	0	2.7473907	3.7623234	3.8944304	0	6.0978727	0	5.9859843	0	1.2632235	0	2.6943164	0	0.596643	0	5.631859	2.625515	5.171246	0	5.5374217	0	0	4.834023	0	0	0	0	0.57256746	4.178018	0.6130178	0.79016405	4.8569336	8.864255	0	0	2.8306212	5.044469	0.73906034	0	0	0.7510132	0	0	0	0	6.266013
0.31514212	0.043368086	7.6064596	0.5570099	0	4.9679565	4.926279	1.9058079	0	8.876035	0.52636033	6.1132154	0	0	0	2.1078875	0	1.1764048	0	9.004123	4.8008094	3.483443	0	9.123195	0	0	4.9072123	0	0	0	1.8228668	0.3100667	5.931344	2.5892415	1.1058614	3.7831945	8.755115	0	0	3.4554205	4.9515705	0.7543147	0	0	0	0	0	0	0	7.8194537
1.1369873	0.48762453	9.637138	0.5914466	0	0	5.3743033	1.9207785	1.6358755	7.9796996	2.653769	4.930207	0	0	0	0	0	0	0	4.535474	2.5377636	0	0	7.937304	1.2847179	0	2.4396744	0	0	0	0.009804791	4.297187	3.0095878	0	0	6.552881	5.8949428	0	0	1.5958282	4.2780066	0	0	0	1.9788002	0	0	0	0	5.792644
1.0346918	0.035116725	6.3001266	1.2056882	0	2.8738828	3.1185336	3.396054	0	7.7463994	2.7223911	6.143535	0	0	0	0.6691763	0	0	0	8.01841	5.3625827	2.3625102	0	9.994998	0	0	1.8945711	0	0	0	0	5.3601565	2.8686578	0	0	4.534209	8.126411	0	0	2.9367418	4.5519137	0	0	0	0	0	0	0	0	4.7383823
1.1328099	1.4436642	9.478851	0.71979207	0	0	4.565366	3.12096	4.1700945	7.2958508	0	5.698798	0	0	0	0.50684637	0	0	0	3.6139185	1.1492826	2.8230047	0	3.8627818	0	0.1685356	5.634875	0	0	0	0.34997532	3.015926	2.7927582	0.9129307	0	4.262276	8.474594	0	0	5.2386327	5.3670487	0.6273293	0	0	0	0	0	0	0	7.160812
1.1080579	0.8325377	8.517645	0.461165	0	1.4320226	5.7786083	2.5987883	0	7.2998943	0	4.349692	0	0	0	1.5685062	0	0	0	9.011335	2.997551	4.0658083	0	8.184896	0	0	4.68764	0	0	0	1.77855	2.9162621	3.8979664	0.4940654	0	4.663924	9.442216	0	0.050530218	4.1597824	4.7917404	0.33645555	0	0	0.78515345	0	0	0	0	7.4345884
2.8906655	1.9393716	8.666281	0	0	1.918697	5.260708	2.710709	0	8.313584	0.573746	6.120197	0	0	0	2.1011465	0	0	0	9.628786	2.7572184	0.57962614	0	11.494178	0	0	7.1426525	0	0	0	1.5850731	2.8964412	3.0843453	0.34618223	0	5.8442445	10.114115	0	0	3.8894014	3.652472	0	0	0	0	0	0	0	0	5.2287297
1.6681868	1.457866	7.058543	1.1617881	0	0.31946734	5.8108516	3.928283	0	4.251784	0.2173585	4.8542023	0	0	0	2.0343428	0	0	0	6.66335	1.8970892	3.9045572	0	5.515259	0	0	5.5203385	0	0.22680889	0	0.2333841	2.4865375	2.2733402	2.0260427	0	4.6551733	6.644608	0	0	5.617215	5.631099	0.087088495	0	0	0	0	0	0	0	6.6994896
1.4584621	1.1484948	4.914579	1.7634436	0	2.3821223	5.3942804	4.271883	0	4.91298	0.07184653	6.629312	0	0	0	1.2320095	0	0	0	7.728058	3.9489453	5.4507275	0	5.9106874	0	0	3.9806235	0	0	0	0	0	3.1142993	1.5675722	0	4.718818	7.5255322	0	0	6.05286	5.516789	0.6447847	0	0	2.4123085	0	0	0	0	7.7700796
2.0319772	0	2.6390524	0	0	4.372589	0.034983594	1.2391108	0	5.495866	0	6.7993274	0	0	0	1.9033016	0	2.624145	0	5.005052	3.4430096	0	0	6.1569047	0	0	3.3091505	0	0	0	0.3442496	0	2.9361079	0.58930206	0	2.1606586	7.178347	0	0.10601089	1.1279068	0	0	0	0	0	0	0	0	0	3.8776493
1.1021087	1.621016	9.294871	0	0	1.3146839	5.1846704	0.8542247	0	9.085184	0.47236997	7.663057	0	0	0	0	0	0	0	5.5287604	2.7448704	2.276047	0	6.675675	0	0	1.2677569	0	0	0	0	2.0225058	3.9088576	0	0	6.4813185	8.664898	0	1.3567643	4.5468063	4.677886	0	0	0	2.640238	0	0	0	0	8.839583
0.6275933	3.370937	5.5478024	1.9586489	0	2.3481903	3.067076	2.999818	0	8.791421	1.0941478	7.3644247	0	0	0	0.8359394	0	0	0	10.508733	4.8665566	1.5178652	0	9.188984	0	0	5.9264255	0	0	0	2.1594346	4.828923	2.8065434	1.1254115	0.3825934	2.81921	9.310102	0	0	1.9873627	1.3692806	1.1868013	0	0	0	0	0	0	0	4.269553
0	1.7433404	10.841158	1.1164544	0	0	4.1312184	2.2401693	0.75004137	9.694406	1.7069867	5.916624	0	0	0	0	0	0	0	4.065527	3.1939502	0.10305912	0	7.1274724	0	0.6542534	3.9594457	0	0	0	0	4.148264	3.107451	1.2625895	0	5.969606	9.871599	0	0	1.5677258	4.9599004	0	0	0	2.2383533	0	0	0	0	7.644504
1.8074917	5.0193453	4.5204024	0.3015281	0	2.0191243	4.0355296	6.665507	0	3.310385	0	4.132363	0	1.3919722	0	3.0649505	0	1.8577543	0	5.029498	1.4211457	8.228281	0	0	0.11877891	0	4.555068	0	0	0	0	3.1986566	2.916287	0	3.3844242	3.8532875	7.722976	0	0	3.110613	3.4011433	2.3736658	0	0	3.7769146	0	0	1.1884571	0	8.210455
2.1916277	0.67911726	8.608	5.216281	0	0	4.612495	1.4393672	0.40688705	7.4999604	0.9751557	5.368083	0	0	0	2.3762286	0	0.34259415	0	9.668627	2.7512133	1.3317127	0	9.271364	0	0	6.336687	0	0.31733543	0	0.17051539	6.6952534	3.8679612	3.3486807	1.3886188	4.8279634	8.135798	0	0	3.5815217	4.828282	0.36313236	0	2.34732	0	0	0	0	0	3.7824266
5.0529084	0.10466516	3.7292433	0	0	1.3477261	3.545699	6.5759697	0	1.3281186	0	4.1145906	0	0.564851	0	3.2559638	0	1.7712611	0	3.7276502	0.03624846	6.9184647	0	0	0	0	2.7566342	0	1.016974	0	0	1.1719818	2.999229	0	1.6235566	6.583029	5.2250576	0	0	3.0897503	3.4559033	0.12095311	0	0	4.0255275	0	0	1.3692235	0	7.842054
0.42927083	2.2911837	7.678783	0	0	1.6329279	5.191115	3.2814078	0	9.803405	3.3110964	5.390395	0	0	0	0	0	0.9987943	0	9.733064	6.7246957	1.3924087	0	9.80168	0	0	4.0476966	0	0	0	0	5.5046306	2.585286	2.0620124	0	5.274775	8.647371	0	0	3.6487176	4.0090723	0	0	0	0.8761771	0	0	0	0	7.356185
3.420434	0.83554834	5.757301	1.2206211	0	0	5.8028903	4.9686627	0.1030325	4.355487	0.45570934	6.857272	0	0.43168244	0	2.6800127	0	0	0	6.0630713	1.9324347	5.945488	0	4.02043	0	0	5.3323407	0	0.3889907	0	0	1.2555411	1.669977	0.61242414	0.003661531	6.674828	8.784303	0	0	6.1179075	6.242733	0.29030162	0	0	2.7757156	0	0	0	0	7.8989644
0.36629525	1.632531	10.573682	0.7545446	0	0	4.213954	0.83763254	2.539788	5.2932334	0	4.6186004	0	0	0	0.24500015	0	0	0	5.1109586	1.1355308	1.5473264	0	3.8151667	0	0	6.6366057	0	0	0	0	3.9801939	1.1241276	1.5400163	0	5.2141356	8.71836	0	0	3.1938546	6.813687	2.314706	0	0	0	0	0	0	0	8.677232
1.2332096	3.065451	9.424228	0.22381686	0	0	3.988491	2.197207	0	8.172208	2.087976	5.605367	0	0	0	0.09341403	0	0	0	8.152115	4.3050747	0.9383782	0	6.6210747	0	0	6.74161	0	0	0	0	8.204285	2.1379251	1.4037662	0	3.850808	11.325369	0	0	1.4135401	1.3252937	2.6039102	0	0	0	0	0	0	0	6.9555597
3.7856677	0.04779877	2.1799812	0	0	1.3971535	4.095283	5.323871	1.2912692	4.017881	0	6.704758	0	3.1956482	0	8.656923	0	2.4165742	0	8.217753	0.2332306	9.561695	0	4.1323667	0	0	7.533322	0	0	0	0	0	2.1126225	1.1298481	3.0027163	5.097471	8.563614	0	0	4.7207947	7.0566044	3.328995	0	0	2.2533045	0	0	1.6500795	0	9.211158
1.3429524	0.57708424	9.915374	2.318406	0	0	5.824012	2.4192576	0.61940026	8.158306	1.9175332	3.953405	0	0	0	0	0	0	0	6.934034	3.3458767	0	0	6.959391	0	0.14351471	4.4264007	0	0	0	0.63286275	6.2917714	3.9153526	1.3299892	0	4.2428184	9.255081	0	0	2.9509683	2.8030798	0	0	0	0	0	0	0	0	5.894552
2.3399842	1.258988	5.481463	0	0	0.32635006	3.9343214	5.6923194	0	3.6980188	0	6.4548287	0	0.3062528	0	1.2911344	0	0	0	3.8261065	1.4065889	5.2923207	0	2.6464121	0	0	3.613821	0	1.8843834	0	0	0.6699379	1.0899097	1.4955024	0	7.560349	6.436625	0	0.26389268	5.8831773	4.8600044	0	0	0	4.104381	0	0	0	0	7.0369744
2.2034848	0	6.87123	0.35785314	0	0	5.395213	5.629761	0.53692037	3.7574618	0.5407494	5.835523	0	0	0	0.11459919	0	0	0	3.9476554	0.35581246	6.187467	0	1.6679723	0	0	4.6035333	0	1.8336337	0	0	0.72211707	2.6636355	0.20751038	0	6.51175	5.77479	0	0	4.4632974	5.923579	0.66350675	0	0	3.9522357	0	0	0	0	11.149347
2.0845063	0	6.4711194	0.1744266	0	4.9237022	4.972618	4.0221314	0	6.9729123	1.092955	4.599339	0	0	0	1.8682109	0	0	0	8.822792	5.4773526	2.086512	0	11.059366	0	0	3.6470833	0	0	0	0.8005082	3.3818138	4.733648	0	0	4.1754465	7.589701	0	0	3.3498106	3.9328089	0	0	0	0	0	0	0	0	4.6042914
0	2.7130475	4.062875	1.7620238	0	1.07693	0.37013915	0.08100291	0	5.9191813	1.8681207	5.9460297	0	0	0	0	0	1.3350677	0	6.7617264	3.032949	0.25842267	0	4.437916	0	0	4.4670143	0	0	0	0	6.0073967	0	1.3993244	1.1463292	1.2893065	8.095493	0	0	0	2.415883	3.775049	0	0.07891959	0	0	0	0	0	3.8230126
1.4316636	2.0122972	5.83127	0.9388334	0	2.4029157	5.2078786	5.265015	0	6.22206	0	7.491806	0	0	0	0.8762611	0	0	0	9.398577	2.1470444	5.891741	0	5.6441565	0	0	5.3852262	0	1.0802448	0	0	0.37007302	3.837655	0	0.34455514	7.622938	9.829584	0	0.12114552	4.4847836	6.309103	1.0809065	0	0	3.9132369	0	0	0	0	8.221033
1.4595582	0.45769712	8.070857	2.4638476	0	4.289346	6.214095	4.4794507	0	10.062452	2.508479	6.2573533	0	0	0	1.0588318	0	0	0	10.798516	5.3544464	1.6221051	0	11.961148	0	0	3.9937272	0	0	0	2.1914475	3.5926325	6.1721444	1.8506382	0	4.8609347	9.748941	0	0	4.320511	3.1865363	0	0	0	0	0	0	0	0	5.0446486
0	2.047651	10.449702	0.8167068	0	0	3.8725884	0.1106612	0.115835115	8.235005	0.63552356	5.726528	0	0	0	0	0	0	0	4.0026913	2.3499188	0	0	2.5465565	0	1.0311137	4.5542974	0	0.7753926	0	0	6.061216	3.08411	2.4162757	0	5.0004926	10.535402	0	0	3.465351	4.7448993	2.3662667	0	0	0.91504043	0	0	0	0	9.62391
0.84768945	1.6251551	7.778765	0	0	1.2471548	4.767061	1.2661265	0	8.694932	0.9383265	6.0940104	0	0	0	0.9692171	0	0	0	8.188574	4.6671987	2.206437	0	9.680398	0	0	4.266708	0	0	0	1.5910525	1.909148	2.3185637	1.1969907	0	4.695692	7.475382	0	0.54047847	3.8790412	5.032491	0	0	0	0.21265543	0	0	0	0	7.343709
1.242921	0.89951485	4.0082436	1.4336239	0	0	4.1685257	3.7399116	0	4.956181	0	5.6534386	0	0	0	1.5773717	0	0	0	6.781025	0.3714298	4.9974875	0	3.7907963	0	0.59487486	5.3599176	0	0.25037223	0	0	0.005771366	2.3591552	0.3956869	0.38220403	4.7377343	6.2148657	0	0	2.8576262	5.774093	1.4808434	0	0	2.4291654	0	0	0	0	8.155915
1.8904381	0.8263701	7.814552	1.523333	0	0	5.9027557	2.0906358	1.8222005	5.3194556	1.143944	5.5206594	0	0	0	0.7404153	0	0	0	6.8608055	1.8452357	2.368189	0	5.562312	0	0.48621535	7.050611	0	0.5819162	0	0	3.378815	1.484659	2.7226727	0	5.774288	7.4639754	0	0	4.44349	5.8789105	0.76503485	0	0	0	0	0	0	0	8.183315
4.6998787	0.4337278	2.1664438	0	0	0	5.8043694	5.7873993	0.77719456	1.4020605	0.13599688	5.414978	0	1.7156547	0	5.731881	0	0.84469837	0	5.2683487	0.6161603	7.298105	0	1.5046334	0	0	7.532872	0	0	0	0	2.0059652	0.75067616	0	2.6714728	4.498903	5.9654465	0	0	4.3221574	6.2712874	2.9482427	0	0	3.3008919	0	0	0.27492973	0	9.147663
0.07241002	1.0238657	8.245841	0.080602184	0	0	5.295874	2.9729767	1.3984158	6.4806523	0	4.650562	0	0	0	0	0	0	0	3.0079613	0	3.3996003	0	1.8515899	0	0.39545557	5.0507092	0	0.9368227	0	0	1.6685286	3.219369	1.6516029	0	6.3357644	7.260299	0	0	4.0589156	5.8110075	0	0	0	3.2593122	0	0	0	0	8.031637
1.1044664	2.681137	5.184756	0	0	0	1.7704319	4.8101172	1.8021793	4.116199	0	4.826074	0	2.0173821	0	2.6054196	0	0	0	2.1124732	0.06449517	6.5561333	0	0	1.0409435	1.2831107	0.8399913	0	1.4369804	0	0	2.634088	2.0461562	0	2.1933262	6.461146	6.127176	0	0	4.830657	5.3764687	1.0452144	0.81980944	0	0.56554437	0	0	1.4600468	0	6.037932
0.8664858	0	7.5267544	2.0558648	0	0	4.9659796	1.1914407	0	7.640248	1.0554627	4.989662	0	0	0	0	0	0	0	3.5485768	1.7773169	0	0	7.1916943	0.56764096	0	2.6454945	0	0.9720198	0	0	3.8713503	3.1086197	0.6667019	0	4.730791	5.6177616	0	0	0.59455913	4.0705748	0.023289008	0	0	2.2989645	0	0	0	0	4.5353074
2.9056976	1.2098331	6.8945622	0	0	0	6.106676	6.1732254	0.50020146	2.279756	0	4.0061536	0	0.7750035	0	2.9798558	0	0	0	3.849059	0.9296775	7.2757807	0	0.49493834	0	0	5.9670873	0	0	0	0	2.3590226	1.239314	0.50492114	0.7886492	5.0379386	7.2928724	0	0	4.8950367	5.722634	2.3091178	0	0	3.2252014	0	0	0.9915589	0	11.189461
0	2.0281706	8.554674	0	0	0	4.757345	2.6801503	0.030762408	6.66406	0	6.8570027	0	0	0	0	0	0	0	3.2512264	0.11289114	3.7152014	0	2.6398902	0	0	4.8792086	0	2.1363404	0	0	0.24430445	3.4210024	1.3755559	0	7.1092534	8.074074	0	1.0160996	4.3946085	7.2315	1.54317	0	0	4.402349	0	0	0	0	9.891395
5.318217	0	4.9206977	0.91650295	0	1.6588074	5.566462	4.3756175	2.1533294	4.0738597	0.9541672	7.4649215	0	0	0	8.565293	0	0	0	9.462346	0	6.5839252	0	9.455022	0	0	7.797396	0	0	0	2.7406867	0	2.9350958	0	1.3568486	3.5497236	7.395364	0	0	3.883702	7.8638625	5.0791183	0	0	0	0	0	0	0	9.834582
0	2.682807	10.726318	1.2766511	0	2.542717	3.4099984	0.06286038	0	9.198522	0.3696293	6.2554803	0	0	0	0	0	0.93061256	0	5.6878943	5.07491	1.0032899	0	6.220219	0	0	3.9165456	0	0	0	0	4.433858	5.137561	2.5432749	0	5.6345735	12.425529	0	0	4.7832813	2.9595926	1.2984627	0	0	1.8042458	0	0	0	0	9.115088
0.45891762	0.17237633	5.0960746	0.9593963	0	5.282168	2.872884	1.5583377	0	7.5180993	0.4557675	5.894149	0	0	0	2.4417982	0	2.679538	0	7.4047046	4.1166687	2.3835552	0	6.960037	0	0	4.397827	0	0	0	1.2769034	0	4.5482426	2.558853	1.8019358	2.1291602	7.9142914	0	0.40423676	2.137856	3.6864953	1.7480344	0	0	0	0	0	0	0	7.090375
0.65112424	2.853585	4.941148	0	0	1.3983513	2.4639971	2.6005843	0	5.3322473	0	5.923314	0	0	0	6.7519364	0	0	0	6.395144	0	5.312493	0	3.0769272	0	0	3.897832	0	0	0	0	0.39901152	0.8174284	0.45728198	3.093214	3.2685058	5.920254	0	0.6012892	2.1312218	5.9349732	2.0215323	0	0	0	0	0	0	0	8.234608
0.9023277	0	9.799399	0.40521896	0	1.2547228	5.217341	1.7659951	1.5468886	8.8878145	0	4.7646117	0	0	0	4.4068074	0	0	0	7.0430565	2.915305	2.9451573	0	7.987772	0	0	4.956511	0	0	0	2.7292402	0.45469812	4.7195983	2.167067	0.9590967	3.31245	8.214458	0	0.07295258	2.4028661	4.345678	0.8160712	0	0	0	0	0	0	0	7.7880583
2.2606168	1.2330213	7.6554933	1.7479324	0	2.5874858	4.023885	4.585458	0	7.827386	1.4529709	6.2098174	0	0	0	3.9330122	0	0	0	10.731023	4.824223	2.7631462	0	11.000153	0	0	6.404146	0	0	0	3.021506	3.1582623	3.2135584	0.09948391	0	3.43592	8.442958	0	0	1.6801273	2.3484561	0.7690427	0	0	0	0	0	0	0	4.8324013
2.4944637	3.6400816	4.8123155	0	0	0.21302912	1.666267	5.748962	0.025336724	5.529671	0	6.4880223	0	3.2807262	0	3.4158728	0	0.3626799	0	2.401776	0	7.0040545	0	0	0.8142475	1.267004	3.0807247	0	0	0	0	0.7059202	1.3216871	0	1.2299149	6.160691	7.584956	0	0	6.368737	4.770952	0	1.3897762	0	2.5149548	0	0	1.9156227	0	6.7567444
0	4.0549645	2.9601057	0.63953966	0	2.6786408	2.554975	3.2860708	0	5.177699	3.5823698	7.517209	0	0.21691209	0	3.9483283	0	0.45863813	0	6.9225574	2.4228005	3.617672	0	5.585787	0	0	3.9254565	0	0.35944965	0	0	5.6319737	1.3641224	0	0.044364233	2.6159782	6.8931017	0	0	0	1.3564886	4.6704674	0	1.1730347	0	0	0	0	0	3.5494294
0.73856294	1.8666937	8.771114	0	0	2.835029	4.03396	4.6877036	0	7.725102	0	5.507544	0	0.060956962	0	1.6642909	0	0	0	5.0250926	2.8757415	5.5662165	0	4.7913733	0	0	3.6125426	0	0	0	0	1.3329	4.1654024	1.5226113	0	6.00872	9.109708	0	1.4001377	4.4279003	4.499063	0	0	0	2.2683415	0	0	0	0	7.7809577
2.1389961	0.9864905	7.0294585	0	0	1.9632187	5.309162	6.559878	0	3.5880613	0.75067455	5.5453043	0	0.3230011	0	1.3945909	0	0	0	3.144343	1.997893	4.7545414	0	2.6513214	0	0	3.1282382	0	0.7784051	0	0	0.43231803	3.243988	1.919466	0	6.3683043	5.882966	0	0.38528302	5.314081	4.326361	0	0	0	3.345112	0	0	0	0	7.884321
0.80356085	2.2217994	10.743376	1.7694501	0	1.7153196	4.0444555	1.9456882	0	7.494248	0	5.8447623	0	0	0	0	0	0	0	6.6522145	4.105068	1.9115137	0	5.2099547	0	0	4.567122	0	0	0	0.83528215	3.9986565	5.6771092	0.33405492	0	4.7777944	10.695106	0	0	3.992045	3.3369696	0.32341984	0	0	0.1810816	0	0	0	0	7.8142223
1.7014802	1.4098682	5.14034	2.0231886	0	0.89013934	5.498925	3.819774	0	8.767864	2.8187304	7.9253144	0	0	0	2.9586282	0	0	0	9.6009035	2.3938048	2.121138	0	10.487525	0	0	4.687839	0	0	0	1.0831428	5.746978	2.4947329	0	0	3.645372	8.264487	0	0	1.42219	2.559453	2.169796	0	0	0	0	0	0	0	3.4619834
2.4298356	1.5625044	9.073956	1.4886824	0	0	5.341449	2.409803	0.5376681	9.378734	1.2290487	6.1559505	0	0	0	0	0	0	0	7.129041	3.576858	0.22599933	0	8.755094	0	0	5.5659623	0	0	0	0.60436314	3.5126407	3.4579637	1.9655807	0	5.720556	8.180553	0	0	3.1611657	2.4080865	0	0	0	0	0	0	0	0	6.2483845
1.7812665	0.038281772	3.9879396	1.1280122	0	3.004752	4.581665	5.2288713	0	5.755225	1.2769676	9.276031	0	0	0.42731485	2.6106749	0	0	0.31257555	8.105834	1.6814632	5.5269303	0	7.5852256	0	0	5.443989	0	0	0	0.6994786	0	3.8299708	0	0.119103655	4.807605	7.130294	0	0.98290414	2.4114425	6.275098	3.4603713	0	0	2.3751733	0	0	0	0	8.0290365
2.615089	2.9376185	5.8047037	0	0	0	3.7886178	6.1983504	0	4.5917816	0	5.7001743	0	1.2483581	0	2.0256271	0	0	0	3.845881	0	8.643461	0	0	0	0.023171661	4.1348805	0	0.9591202	0	0	1.1811439	3.5711346	0	1.0165159	7.4232235	8.27374	0	0	4.3901653	4.7619777	0.603794	0	0	4.721747	0	0	0.3596388	0	8.590828
0	1.0569746	9.996732	0	0	1.4423177	4.5737367	2.9258013	0	8.63939	0	6.8929234	0	0	0	0	0	0	0	5.377593	2.3843927	4.6900806	0	2.8237953	0	0	2.6947577	0	0.95545685	0	0	1.4160807	4.862567	0.17649694	0	6.5250688	10.173738	0	2.123335	5.0349526	7.504094	0.5498896	0	0	4.729803	0	0	0	0	9.828396
0	2.9444542	7.9531817	0.98980325	0	2.1990082	3.2477553	2.4186957	0	8.441198	0	8.479509	0	0	0	0	0	0.46837756	0	7.1698112	4.0810237	2.6607788	0	5.336181	0	0	3.745444	0	0.15324292	0	0	1.5821809	4.8192663	0.7117426	0.13713285	5.661829	10.312115	0	0.63984925	4.81456	6.2318664	0.5264508	0	0	1.972149	0	0	0	0	8.966588
0	0.97675574	10.003103	0.7418137	0	1.8343704	5.2618895	2.6916494	0	7.129071	0	6.492448	0	0	0	0	0	0	0	7.6364517	4.183644	1.3217065	0	6.1315565	0	0	3.0676866	0	0	0	0	3.7837052	4.0406218	0	0	6.115946	9.865724	0	0.5403166	4.650236	6.2634726	0.7669898	0	0	2.1497607	0	0	0	0	9.006539
1.0620728	0.3479543	7.017156	0.912743	0	5.3212185	5.5859046	3.5622308	0	9.060711	0	9.749429	0	0	0	0	0	0	0	7.841683	4.052881	3.0369442	0	8.19794	0	0	3.3057406	0	0	0	0	0	7.311272	0.4839201	0	6.8313193	11.335647	0	0	4.2923303	3.9049335	0.15129498	0	0	1.4994823	0	0	0	0	7.150438
1.1828912	0	8.335119	0	0	2.7377903	4.753176	0.8103302	0	9.128922	1.7423356	6.208549	0	0	0	2.979522	0	0	0	7.642926	4.209342	1.3951378	0	10.898211	0	0	4.9144125	0	0	0	1.6710705	0.25577933	3.827535	1.5365555	0	4.192366	8.732176	0	0	1.0367283	3.9234776	0.5936563	0	0	0	0	0	0	0	8.266488
2.946227	0	2.4559126	1.1624424	0	1.8592644	4.6901956	4.907701	0.92190236	3.2686527	1.4611585	5.7289896	0	2.4002993	0	8.374862	0	1.3627635	0	9.109687	1.7778698	6.3818154	0	5.7895827	0	0	6.874312	0	0	0	0.2541783	0.18085088	2.5160515	1.3178266	3.5026264	3.8368552	6.4173894	0	0	3.5333457	5.2429504	3.5586343	0	0	0.5126445	0	0	0.7035738	0	6.513989
1.8139032	0.57297987	6.2259502	1.0538527	0	0.8254416	5.504308	2.8512533	0	7.560549	0	6.3788633	0	0	0	1.5145751	0	0	0	7.8353624	2.1205652	5.3918233	0	6.2427773	0	0.1761048	4.961846	0	0	0	0	0.17930113	4.368917	0.88506484	0	6.0183954	9.87369	0	0	4.9912553	5.864346	0.27296236	0	0	2.2024274	0	0	0	0	8.801341
1.3657464	0	8.957447	0	0	0	4.602236	0.81231564	1.4231982	9.527163	1.6675088	5.9606624	0	0	0	0	0	0	0	4.915509	2.6761909	0.69919115	0	6.765349	1.0803312	1.034366	3.0947807	0	0	0	0	4.3494043	2.2995706	1.5958564	0	6.1469984	7.6715	0	0.29045403	3.6729686	5.9707527	0	0	0	0.76424515	0	0	0	0	8.454795
2.0753968	1.2475947	8.302394	0.8662266	0	0	6.8976526	3.7493515	0	9.176301	1.3212578	7.5501847	0	0	0	0.7667715	0	0	0	8.657911	2.4107234	2.3327246	0	10.426149	1.4470949	0	4.9256363	0	0	0	0	4.7485857	3.557851	0	0	7.1301517	9.0611	0	0	1.7099735	4.7686896	0	0	0	2.6800911	0	0	0	0	6.3841977
0.7435372	2.259706	9.828936	0	0	0	5.1669693	2.8420339	0.91514313	7.0678988	0	5.6949706	0	0	0	0	0	0	0	4.113405	1.8435338	2.1295514	0	4.8779902	0	0	4.2477584	0	0	0	0	2.1438031	3.8305006	1.4903754	0	5.567185	8.509634	0	0	5.025898	5.765284	0	0	0	2.2379153	0	0	0	0	7.1685944
3.0809731	0.1465891	5.830929	0	0	1.7284468	3.6590931	3.2503421	0.5828295	4.9091997	0	4.5241365	0	0.4967857	0	5.411149	0	0	0	4.2786603	1.5509986	4.185001	0	5.0279026	0	0	4.4739366	0	0	0	0	0.30771258	2.498331	2.5839236	0.9669746	3.2373521	6.0051208	0	0.9026155	3.2288034	3.7382975	0	0	0	0	0	0	0	0	4.981615
0	2.4091976	8.605723	3.6407676	0	0	3.1223168	0.7742658	0.9653231	8.997153	0	8.853003	0	0	0	0	0	0.6099519	0	1.8919114	0.6429354	1.9091393	0	3.8292153	1.2746388	0.37459308	3.657707	0	2.7381017	0	0	3.1368296	3.2410345	0	0	6.885942	9.8234415	0	0	3.151522	6.33028	1.3876085	0	0	4.8378406	0	0	0	0	8.120981
0.6673969	1.2283378	8.217901	3.2681296	0	2.711293	5.75456	4.9497027	0	7.8757787	0.42764807	5.786725	0	0	0	0	0	0	0	10.107842	4.043698	1.8652015	0	8.820672	0	0	4.4199595	0	0	0	2.0765395	5.8359165	6.0126967	0	0	3.9378455	8.5191555	0	0	2.1229157	4.1318617	1.7877468	0	0	1.1225183	0	0	0	0	5.72865
2.201687	0.80319536	7.846763	0.33611402	0	0	5.6076884	3.8158934	0	5.4704704	0	4.470724	0	0	0	0	0	0	0	6.1228576	0.8696501	3.98089	0	4.3404903	0	0	4.133921	0	1.4233941	0	0	2.9332776	3.0061831	1.043426	0	7.629137	7.975415	0	0	5.144402	5.713269	0	0	0	2.08696	0	0	0	0	7.0538077
0.77548414	1.721379	3.5831969	0	0	3.191615	0.18747878	1.9547286	0	6.4731684	0	5.70357	0	0	0	3.0755064	0	1.0092252	0	5.300966	2.2348375	0.6021184	0	5.3800893	0	0	4.918285	0	0	0	1.1341555	0	2.269989	2.0462582	0	1.028497	6.149955	0	0	1.6217035	0	0	0	0	0	0	0	0	0	3.4586945
1.6296281	1.5123692	9.04905	0	0	0	6.3750377	2.4247286	2.1525028	7.0814114	2.1349602	6.511839	0	0	0	0.2470659	0	0	0	5.4931974	3.1346216	1.8687584	0	4.909372	0.18921253	0	6.384091	0	0	0	0	6.2118597	1.9228501	0.90525985	0	4.54956	9.587573	0	0	5.397853	4.556799	2.4640634	0	0	0.58714837	0	0	0	0	8.27188
0	1.3399249	10.285194	0	0	0	4.7233872	0	2.3258743	9.917343	0	6.256876	0	0	0	0	0	0	0	2.3849843	1.3332722	1.0926158	0	2.925592	0	0.75892913	4.117185	0	0	0	0	1.7627597	3.3135328	1.6480953	0	4.855648	9.784703	0	1.6560501	4.5950904	5.666083	0.7101955	0	0	1.8476253	0	0	0	0	8.248465
0	3.9747427	8.1968975	1.5876986	0	2.720932	5.1141996	4.151805	0	9.309541	1.8651462	6.485335	0	0	0	0.35585007	0	0	0	10.397309	5.2349977	3.6788034	0	9.314601	0	0	4.784877	0	0	0	1.083396	6.0727406	3.7124977	0	0	4.4331717	12.065567	0	0	1.4325379	2.669171	2.2013905	0	0	0.51905775	0	0	0	0	7.3664565
0.35000882	1.8488126	7.0318365	0.8282242	0	0	4.798771	3.9161463	0.78275365	3.0781472	0.6664846	5.4752197	0	0.076854326	0	0.503465	0	0.2347947	0	4.4943213	0.97643244	2.9941423	0	1.3369368	0	0.8265696	6.514254	0	1.8702959	0	0	2.5053606	1.9211208	1.9465644	2.11774	5.491477	7.5569124	0	0	5.3357754	6.2383113	2.3762467	0	0	2.5124786	0	0	0.4050098	0	7.802113
0.75141484	2.165735	8.466902	0.16207998	0	0	4.8498735	4.26187	2.2086346	6.7947125	0.57692116	5.718779	0	0	0	0.87641317	0	0	0	4.2082677	1.396434	3.6405275	0	2.8766267	0	1.5859871	5.748076	0	0.4121675	0	0	4.50086	2.2746756	1.1195806	0	5.178993	9.478682	0	0	4.64473	5.7801743	1.6785588	0	0	1.3687769	0	0	0	0	8.655906
2.288831	1.0246376	9.018117	1.5820653	0	1.5516851	5.8377876	4.0260644	0	9.487701	1.5620044	7.0122576	0	0	0	0.7485889	0	0	0	11.248095	5.2340927	2.7788	0	11.5182905	0	0	5.910307	0	0	0	1.3188883	4.935253	3.8024855	0	0	5.2965856	8.468517	0	0	3.944839	5.3513746	0	0	0	0	0	0	0	0	7.9831004
0.4744551	1.3900228	7.012707	4.2390924	0	5.2330422	5.3397627	4.9985294	0	8.731758	1.9887143	6.6757894	0	0	0	1.5022485	0	0	0	10.851992	6.6856575	1.8734235	0	12.158379	0	0	4.414058	0	0	0	1.4146421	5.7553387	4.946996	0.7901908	1.3273971	3.9352846	8.040199	0	0	3.6418588	4.1461463	0.18366663	0	0	0	0	0	0	0	3.208538
0.71244264	1.125799	4.8775773	0.4407307	0	5.0508566	2.5389853	3.104149	0	5.9874067	1.7561612	7.446237	0	0.24547915	0	2.6826425	0	1.4410216	0	9.697582	5.117649	1.6100278	0	7.298645	0	0	4.929253	0	0	0	1.2264812	1.5073266	2.571378	0	0	3.300527	9.526283	0	0	2.0825682	0.99126256	2.806971	0	0	0	0	0	0	0	6.1195993
1.1298592	0	4.8241158	0	0	4.3943243	3.6615276	1.0027739	0	6.503456	0	8.3411665	0	1.0968465	0	2.6328132	0	1.4965965	0	6.9858556	3.276437	4.2628937	0	7.4630494	0	0	4.4909444	0	0	0	0.6444618	0	4.974961	1.6785046	0.79167044	3.549032	6.8155055	0	0.91970277	3.3177814	6.7214603	2.5414774	0	0	0.12234518	0	0	0	0	8.984356
0.33202296	2.0285323	6.767523	0	0	0	5.79979	4.458459	0	6.0072427	0	8.395692	0	0	0	0	0	0	0	3.3055496	0	5.1627445	0	2.6068444	0	0	3.4473717	0	2.666963	0	0	0	3.0779006	0	0	9.523067	7.750811	0	0.12108299	5.601371	7.5937543	0	0	0	6.230938	0	0	0	0	8.982797
0	3.7358778	4.309335	0.8420865	0	4.887689	1.0971302	2.784997	0	7.2016344	1.0453602	7.194946	0	0	0	0.8016343	0	0.929819	0	6.643788	4.7679973	3.081105	0	5.590776	0	0	4.467941	0	0	0	0	1.9418105	2.2408636	0.7054451	0	2.8030732	10.399937	0	0	2.5403469	0	1.1054237	0	0	0	0	0	0	0	4.6070514
0.9926758	1.2377872	8.506822	0.8324317	0	4.4658513	5.8599973	2.5201502	0	9.054483	2.1532419	6.3531675	0	0	0	2.5258706	0	0	0	10.553632	5.1835413	2.7146435	0	10.946862	0	0	5.383699	0	0	0	2.4659135	2.1334774	5.1844745	0.9435713	0	4.4664187	10.673159	0	0	1.9340583	3.0251887	1.9958391	0	0	0	0	0	0	0	7.74055
1.3443643	1.73302	5.430611	0	0	1.402055	4.7441125	3.0491352	0	7.9003625	1.5384338	7.9492664	0	0	0	0.48409396	0	0	0	9.41185	3.2701044	2.5610764	0	9.684828	0	0	5.7218766	0	0	0	1.4157706	3.029989	3.2658072	0	0	3.4979718	8.285618	0	0	0.24136479	3.912719	2.5371845	0	0	1.1537311	0	0	0	0	6.7284966
1.5528986	0	7.4787173	2.1225781	0	0	5.5678825	0.60898185	0	8.85917	0	7.1434345	0	0	0	0	0	0	0	6.0596504	0.77065045	4.4321985	0	5.6103888	2.3908553	0.029858816	2.4629948	0	1.8516753	0	0	3.223155	2.6612413	0.095240906	0	8.027405	7.474536	0	0.05031603	2.6228242	6.154118	0	0	0	3.8150566	0	0	0	0	8.079264
1.1840678	1.3956269	7.40114	1.567972	0	0	4.5631275	2.9591763	0	7.247204	0.19447137	5.932612	0	0	0	0	0	0	0	7.299855	1.4726324	2.2817373	0	6.1714754	0	0	5.93071	0	0.30219302	0	0.05058175	4.1012053	3.396296	0	0	4.7886662	7.951622	0	0	0.4902584	5.4459157	1.9365048	0	0	1.9813839	0	0	0	0	7.133392
0	2.3932977	7.006354	3.3073058	0	0	4.915408	3.759006	0.5869628	9.219586	1.2498097	8.631007	0	0	0	4.531025	0.1136663	0	0	9.73334	0.58850026	2.7773864	0	8.663431	0	0	6.773978	0	0	0	2.1081524	6.5438256	3.2724142	0	1.7674159	3.5355783	8.952766	0	0	0.39592415	3.4091158	4.97249	0	0.9020601	0.3811722	0	0	0	0	3.9089086
0.41341117	0.07830289	8.623483	0	0	3.2609124	5.8162518	1.6715269	0	7.558077	1.5247098	7.1774154	0	1.9056932	0	1.3796126	0	0.11767658	0	7.475718	4.022328	3.6075046	0	6.4699607	0	0	5.1980953	0	0	0	0	0.3169808	4.8992767	1.3434743	0	4.627807	8.2238865	0	1.0487502	4.2079263	6.2766585	1.7078323	0	0	0.7577664	0	0	0	0	10.603312
2.2231627	2.8508084	5.3355503	0.36269644	0	0	4.5779786	4.9858046	0.021585146	4.1379194	0	6.370111	0	0.30787045	0	1.6070195	0	0	0	6.0397377	0	5.648342	0	3.6068933	0	0.043680705	7.230928	0	0.076054774	0	0	0.3378588	2.1537998	0.15152214	0.108839914	6.083248	7.4900374	0	0	4.691401	5.767303	0.6979073	0	0	3.0897787	0	0	0	0	7.236067
2.1161892	1.5391905	5.1503363	0	0	3.4968657	5.0626135	5.6131945	0	6.5403037	0	6.138605	0	0.58983785	0	2.8229976	0	0	0	7.4543924	2.384486	7.4162145	0	6.045486	0	0	4.059418	0	0	0	0	0	4.9440265	0.3814929	0	6.7000775	8.6312475	0	0.21131264	4.5623426	4.9765725	0	0	0	3.9461887	0	0	0	0	7.2918196
1.6541355	4.168482	5.003474	0	0	0.23013006	4.436041	5.817673	0	2.7329464	0.005286611	5.291349	0	1.9161696	0	2.0892181	0	1.0105745	0	4.0846562	2.292281	5.8859506	0	0.49890777	0	0.4857135	7.282735	0	0	0	0	2.353888	0.8192542	1.9843947	1.7927473	4.3530264	8.704955	0	0	5.500375	4.435088	2.000554	0	0	2.7287595	0	0	2.8256674	0	7.199942
3.319713	0	5.4070144	0	0	4.9819627	4.5196047	4.3409867	0	2.163523	1.0044904	3.606481	0	1.185231	0	2.9863758	0	1.7103329	0.25911838	5.4384575	3.5056021	5.1629605	0	5.371733	0	0	4.1208334	0	0	0	0.5404179	0	3.964996	0.3468911	0	4.192453	5.0198426	0	1.6169397	2.6998663	3.5910037	1.4931922	0	0	1.6851879	0	0	0	0	7.9405413
1.676986	1.4445833	8.993648	0.8709972	0	0.3836629	4.8082643	5.811424	0	6.03987	0	5.2595773	0	0	0	1.5055668	0	0	0	5.057947	1.2365037	6.366378	0	4.1144223	0	0	4.9850783	0	0	0	0	1.9572072	3.7551105	0	0	6.0170593	9.404281	0	0	5.083328	5.777567	0	0	0	2.1750422	0	0	0	0	7.6252832
3.526875	0	5.797916	0	0	4.0060577	5.3241973	4.4597554	1.021374	5.6545253	1.7065426	4.438472	0	1.2890676	0	6.9782667	0	1.0246023	0	8.520825	4.1778746	5.4483886	0	8.757814	0	0	7.3530784	0	0	0	2.1149673	1.7435923	4.235455	3.4167752	0.89317924	1.8951842	5.9292545	0	0	3.9993067	5.967716	2.010774	0	0	0	0	0	0	0	8.542407
2.696254	0.42024344	6.069133	0	0	2.3711948	6.041731	5.136673	0	2.2049568	0.054009877	6.2914753	0	0.7490923	0	2.247233	0	1.1460611	0	5.1122212	2.8447213	6.7066483	0	1.3119955	0	0	5.1582737	0	0	0	0	0.7812749	2.719464	1.37801	0.49674782	5.256676	6.2268553	0	0	4.384492	5.3040595	3.1211057	0	0	2.2807844	0	0	0.14227797	0	11.039064
1.2001653	0.21075135	8.877617	1.4291387	0	0	7.4790573	2.1792326	3.0205224	7.1103573	2.3746772	5.3011246	0	0	0	0	0	0	0	5.5557017	0.7927744	0	0	4.36228	0.7290146	0	4.2152896	0	0	0	0	4.524449	3.315823	2.4626403	0	5.6067824	5.596011	0	0	3.622681	6.2197886	1.0855885	0	0	1.7344277	0	0	0	0	6.627076
0	3.0983222	9.462017	0.37414473	0	2.77458	5.2084894	4.3682456	0	9.458356	0.52054065	6.579163	0	0	0	0.647491	0	0	0	10.58102	4.9115806	3.3694224	0	9.979027	0	0	5.601728	0	0	0	1.2561111	2.8851588	3.5518205	0	0	5.3289413	8.757609	0	0	2.964161	5.115177	0.7828549	0	0	0.55686826	0	0	0	0	8.52917
2.2867825	0.8612973	1.3400549	0.7912585	0	4.083997	2.1111553	0.54128265	0	6.6546955	0.5636764	6.4590116	0	0	0	5.0418563	0	3.8959525	0	7.797346	1.81213	2.7018309	0	7.869848	0	0	5.632502	0	0	0	1.3203946	0	4.0312777	2.747812	0	2.0220068	6.0456977	0	0	1.0189477	0.3922265	0.95891696	0	0	1.48182	0	0	0	0	5.3612075
0.5945923	0.6832797	5.3120375	2.1741896	0	6.137459	1.9736686	2.425115	0	7.8012404	0.2109683	6.027745	0	0	0	3.7456014	0	3.695	0	8.248059	4.0650215	3.1457126	0	6.4255843	0	0	4.6904354	0	0	0	2.384818	0	4.8073063	1.8608944	3.2951658	1.930529	9.509476	0	0	2.2237985	1.6736957	2.6697419	0	0	0	0	0	0.61132354	0	6.9721084
1.2774314	2.3083756	2.14019	1.6494216	0	1.2795161	2.754364	3.3649263	0	6.109657	3.8985684	8.554871	0	0	0	1.1426152	0	1.2477465	0	8.122606	4.4388347	2.7939334	0	6.594412	0	0	2.3240936	0	0	0	0	7.411141	0	0	0	3.7338705	7.54421	0	0	1.8643353	1.0611826	2.5683658	0	0.09497389	0	0	0	0	0	3.027319
1.4325914	0.21630722	7.304543	1.3411162	0	0.66627985	4.812706	3.3610642	0	6.1135087	0.21297227	5.4184365	0	0	0	1.675103	0	0	0	6.134721	2.2721353	4.042385	0	5.5673776	0	0	4.262361	0	0	0	0	2.0361168	3.676002	1.9574687	0	4.641751	8.634084	0	0	5.3432274	5.3508997	0	0	0	1.0023617	0	0	0	0	7.73462
0.79623824	0.9069559	8.378467	1.1976699	0	3.4598227	6.160382	3.901625	0	11.036498	0	7.498782	0	0	0	1.5769691	0	1.084048	0	9.625962	3.7004871	4.075148	0	8.576988	0	0	4.1022	0	0	0	3.0436695	0.27065304	7.6157155	1.2696589	1.3470128	4.781225	10.998747	0	0.03195626	3.998226	3.3613331	1.3853773	0	0	0.49672693	0	0	0	0	7.5651984
3.0659673	0.6616308	4.994573	0	0	4.792227	5.6038475	5.0535808	0	5.066414	0.08267108	5.9002466	0	0.83572364	0	3.1772373	0	1.866679	0	5.613917	2.4757578	5.631624	0	6.0435123	0	0	3.6878982	0	0	0	0	0	5.920901	0.59598064	0.6572438	5.4237185	5.542772	0	0.380232	2.9181533	3.9058821	0.08495462	0	0	3.0990906	0	0	0	0	5.8811445
0.9665842	1.5010371	5.96992	1.3969843	0	3.0214453	4.2227054	6.056589	0	7.3264394	0	7.652111	0	0	0	0.11857408	0	0	0	7.8803153	2.336464	6.491307	0	4.4500885	0	0	3.976158	0	1.2649685	0	0	0.9036689	6.329727	0	1.1042522	6.3660717	9.390573	0	0	4.940126	6.411827	0	0	0	3.153778	0	0	0	0	8.066775
1.3416663	2.4931004	7.2864785	0.4228464	0	0	5.443744	4.864588	0.082957104	5.177964	0	6.2861123	0	0.063742414	0	0.50293237	0	0	0	4.752246	0	5.437414	0	2.5156174	0	0.0609899	5.739122	0	0.3019454	0	0	1.0269835	3.818936	0	0	6.152065	8.259977	0	0	4.8728714	6.039747	0.9777013	0	0	3.804726	0	0	0	0	9.0039015
3.6900733	0.17065868	5.628817	0	0	3.4348195	3.9289668	5.4037905	0	3.439771	0	5.563819	0	1.8504088	0	3.3374836	0	0	0	5.6584353	1.960097	5.1470156	0	3.6830344	0	0	3.572702	0	0	0	0	1.4622619	4.5631304	0	1.4283249	6.0140095	7.7547326	0	0	4.9641366	4.536921	0.18326265	0	0	0	0	0	0	0	5.476297
2.2414448	0.6031381	8.198079	0	0	3.484592	6.363469	3.2533514	0	6.791898	1.238248	6.0839434	0	0	0	3.2207627	0	0	0	9.434998	3.748547	3.6422374	0	9.45451	0	0	4.064418	0	0	0	1.53226	0.56041944	3.8488576	0.54472375	0	4.9226584	8.256402	0	0.78927183	3.810299	4.18089	1.5601025	0	0	0.44711852	0	0	0	0	7.786111
0.035154767	3.3937845	8.827387	1.2997288	0	0	4.7645273	1.943616	0	8.525971	0	5.6249614	0	0	0	0	0	0	0	7.6197186	2.2250884	3.2118237	0	6.445433	0	0	6.2601995	0	0	0	2.1953049	5.958348	3.4186182	0	0	3.6535592	11.197606	0	0	1.865656	3.6226022	3.125024	0	0	0.9945007	0	0	0	0	6.7647424
3.019739	0	3.630811	1.0743717	0	0.7513826	4.86368	5.2407155	0.9667043	3.5111268	0	5.8487988	0	1.1910436	0	2.7718406	0	0	0	4.1792107	0	3.5664876	0	2.1082308	0	0.42886484	2.3468163	0	0	0	0	0	3.8121998	0	2.6213882	4.250613	5.4912224	0	0	4.626331	6.963024	1.197708	0	0	3.094501	0	0	1.4855427	0	6.498772
2.0592704	2.361932	6.9367175	0	0	0.4943738	7.292732	3.404133	0	7.803859	2.4177594	7.1415997	0	0	0	2.2733486	0	0	0	10.6651125	3.513449	4.2346106	0	9.576017	0	0	6.1507998	0	0	0	1.0821192	5.8623023	2.2214642	0	0	4.2520185	10.535663	0	0	1.918896	3.9274497	3.3051763	0	0	0	0	0	0	0	7.138272
1.5458632	1.7706712	10.189939	0	0	0	4.635945	3.1933467	0	8.515618	0	5.731115	0	0	0	1.6972163	0	0	0	6.5290456	1.3991925	6.4450703	0	4.0119567	0	0.15796587	6.1223707	0	0.92987996	0	0	2.419647	2.923682	1.4855441	0	6.984542	11.523159	0	0.21179159	5.5692234	6.2150817	0	0	0	1.5527152	0	0	0	0	10.767286
0.33839998	1.5861869	8.587762	1.7425002	0	0	4.0938115	1.0195196	2.081451	6.787302	0	4.840881	0	0	0	0	0	0.4019459	0	4.231323	1.2115381	3.2204564	0	3.5760574	0.82894605	0.7761319	3.4429255	0	0	0	0	2.599019	3.0327744	1.9314685	0	5.2464757	5.4084153	0	0	3.7389655	6.278633	0	0	0	1.9798418	0	0	0	0	8.209152
3.574456	1.4752439	4.21812	1.0820184	0	1.872183	4.4407525	4.824369	0	4.8766904	0	7.9486504	0	0	0	3.5022783	0	0	0	6.819412	0.8806859	5.7543354	0	4.186399	0.2404861	0	2.27048	0	2.4257305	0	0	2.1721196	2.9368792	1.2563189	2.5675068	6.9919596	5.483154	0	0.38371083	6.119134	6.0658855	0	0	0	0.086334266	0	0	0	0	7.5040436
2.6227727	0	6.5533957	0	0	5.685338	5.0856795	2.5182216	0	7.370895	0.072367735	6.4480104	0	0.4084713	0	5.373351	0	1.0520933	0	9.595314	2.4050796	4.4158964	0	8.912899	0	0	4.809543	0	0	0	2.7520723	0	6.3739486	0.58699995	1.6378133	3.057497	8.271092	0	1.6768948	3.5418305	5.540671	1.8503625	0	0	0	0	0	0	0	8.376139
1.6925784	0	7.5808616	2.5762608	0	0	4.639875	1.2622774	0.10302921	8.018071	1.5708953	5.4563427	0	0	0	0	0	0.67417264	0	4.2216797	2.382068	1.6354665	0	9.056514	0.986151	0	2.5532284	0	0.8967713	0	0	3.5232706	2.2691498	1.8960574	0	7.205748	6.3782735	0	0	1.7621752	5.0091753	0	0	2.5895932	3.436536	0	0	0	0	5.7781916
0	1.58677	8.6461115	1.8577584	0	0	3.741993	1.1966263	0	8.773355	0	6.8934155	0	0	0	0	0	0.34197187	0	7.485958	4.155952	2.2899408	0	5.4435024	0	0	3.8705082	0	0.28516158	0	0	4.199468	4.104236	1.6361732	0.4329762	4.4157457	8.845185	0	0.38922605	3.7409282	6.5090284	1.6429026	0	0	1.3810679	0	0	0	0	9.979181
1.6629636	0.1704299	9.321657	4.1246624	0	1.4038677	5.7287445	2.3563564	0	9.111176	3.1802366	5.7732663	0	0	0	0	0	0.8113141	0	10.447464	5.8019614	0.48130876	0	9.570233	0	0	4.4218388	0	0	0	0.18182938	6.7313514	4.710589	3.445633	0.40528202	5.688951	9.234622	0	0	3.97856	3.2913103	0.035015672	0	0	0	0	0	0	0	6.7464423
3.1819816	1.003299	4.0374784	0	0	3.3678396	2.8290784	1.2920285	0	5.679096	3.2111735	4.6316667	0	1.3689438	0	9.408299	0	2.4187655	0	10.290635	2.251137	5.563758	0	7.1730647	0	0	7.5581	0	0	0	0	3.6257367	1.5876321	1.3859175	0	2.0852582	8.13112	0	0	0.2504725	1.3795147	4.8816147	0	0	0	0	0	0	0	7.770952
0.9590573	1.3698069	7.00305	0	0	0	6.0457273	4.1610017	2.0975223	4.7372484	0	5.614156	0	0	0	0.8595052	0	0	0	3.402653	0	6.2974863	0	2.2682378	0	0	4.681436	0	1.2163593	0	0	0	2.484986	0	0	7.4824686	4.7580914	0	0	4.0139203	6.9701166	0.24333946	0	0	4.616489	0	0	0	0	9.895949
0	1.2406188	10.862588	0.51544344	0	1.8302801	4.182869	3.0546415	0.25475472	8.677182	0	4.6967235	0	0	0	1.5408065	0	0	0	3.0944548	1.9211783	4.4060907	0	4.9424276	0	0	4.019624	0	0	0	0.21963689	0.328612	4.6260705	1.2434391	0	5.1848483	9.134419	0	1.1662369	3.6455104	5.5675235	0	0	0	2.8491373	0	0	0	0	7.5502176
1.8418056	0.7796717	7.319969	2.0339978	0	1.8357034	4.2071414	0.44161174	0	7.94601	1.8526075	5.8117824	0	0	0	1.5038042	0	0.17579299	0	9.83086	5.3052397	1.1127062	0	8.512535	0	0	5.283675	0	0	0	0.66952163	5.432578	3.6780026	3.2219548	0.8808719	2.2988553	8.21008	0	0	3.0675628	3.8045607	0.853074	0	0	0	0	0	0	0	6.0557017
2.6494758	1.1757188	3.7229342	1.8972534	0	2.179627	5.693973	5.314005	0	2.2280586	1.4365743	6.141683	0	0.29167336	0	2.7619696	0	0	0	7.178486	2.5286853	5.6483274	0	3.6484354	0	0	3.5976114	0	0.78595996	0	0	2.208229	1.4824253	1.112876	1.9231673	5.131515	6.0224767	0	0	5.8934245	5.8893666	2.145164	0	0	1.808089	0	0	0	0	8.580153
0.25520778	1.6767024	7.491835	2.654895	0	0	4.9462276	2.3887568	0.85867774	6.5386086	2.1949914	5.715193	0	0	0	2.9164073	0.12171093	0	0	8.29531	2.6431558	1.9214438	0	8.479855	0	0	5.168786	0	0	0	0.76966065	6.6756835	1.9736098	1.3316144	0.4400897	3.7834752	7.917479	0	0	2.0599198	4.078167	2.8150623	0	1.5338244	0	0	0	0	0	4.259481
2.2472699	3.2249436	5.5675697	0	0	2.075627	4.0359063	4.8798585	0	5.8071227	3.1507924	7.4893093	0	0.5813254	0	1.3147881	0	0	0	7.634008	4.455519	3.704523	0	7.7952285	0	0	5.097661	0	0	0	0	3.5763092	2.0237472	0	0	4.196139	8.742065	0	0	1.8084629	1.1145066	0.5262899	0	0	0	0	0	0	0	5.1601105
0	4.1689153	5.7699957	0	0	0.98771507	4.253461	3.02983	0	7.696938	4.697538	6.6273427	0	0	0	1.9995722	0	0	0	9.937884	3.838081	1.3974409	0	8.575225	0	0	4.6213565	0	0	0	0	6.3445363	0	0	0	4.640746	9.252329	0	0	0	2.1241438	3.5336432	0	0.10865028	0.52834815	0	0	0	0	5.453371
0.2826519	2.0383694	8.620989	0	0	0.84278417	5.075772	2.8815343	0	8.261561	0	7.0158195	0	0	0	0	0	0	0	7.894852	2.550166	2.7421575	0	7.1123114	0	0	4.632309	0	0	0	0	3.1675756	3.2019095	0	0	5.729896	9.711064	0	0	2.775397	5.580158	0.67245775	0	0	1.9602127	0	0	0	0	7.7581863
1.237569	1.6867441	8.884699	0	0	0	4.0507364	0	3.1424196	7.203866	1.3182985	5.1355653	0	0	0	3.2748065	0	0	0	6.907776	2.5253797	2.2584958	0	6.922112	0	0	6.7075815	0	0	0	1.2275931	4.321478	0.11849339	1.8133426	0	3.8167236	9.514859	0	0	3.4390638	4.476598	1.9980116	0	0	0	0	0	0	0	6.7392507
0.52235144	1.2425921	10.4159355	1.0081936	0	0	5.644409	0	2.5832882	8.175812	0.53544885	6.2362537	0	0	0	0	0	0	0	4.6842346	1.1018219	1.6513163	0	5.0518737	0.07091562	0.5337775	3.9044998	0	0	0	0	4.6036005	1.9094826	0.77455246	0	7.442397	8.198984	0	0.4140083	2.995508	7.759414	1.6487191	0	0	2.1725519	0	0	0	0	9.498854
3.314581	0.15940693	6.1450624	2.0250769	0	0	5.769096	5.287999	0.6004098	4.0655093	0.46350667	6.9145103	0	0	0	2.0658002	0	0	0	6.6703744	2.5093577	5.583573	0	4.2839484	0	0	6.344275	0	1.1629758	0	0	1.4860727	2.164356	0.8179709	0.10938434	6.8186655	9.094491	0	0	6.230271	6.955058	0.85435665	0	0	2.6870372	0	0	0	0	8.39993
0.07840817	0.99858963	4.921251	0.8511872	0	0.69570696	3.102458	3.1809974	0	8.556777	2.8819866	9.795689	0	0	0	3.1046472	0	0	0	9.676214	2.8114586	0.78823596	0	9.495016	0	0	4.3759317	0	0	0	0	5.1524906	1.6794975	0	1.1350754	3.9874308	7.1686006	0	0	0	4.5274906	2.1249385	0	0	0.2958594	0	0	0	0	4.307406
0.29252428	0.3526043	6.2756157	1.3055143	0	0.10294662	5.4434485	4.135128	0.07944509	5.114012	2.5774376	6.3773255	0	0	0	3.229177	0	0	0	6.324021	4.08048	3.997451	0	6.6652865	0	0	4.462114	0	0.30820912	0	0.39603308	6.5659027	3.016445	0.008053198	0.10693747	1.8359053	5.506372	0	0	2.4835727	3.59934	4.4730525	0	1.0061296	1.0144838	0	0	0	0	4.5579095
5.6488543	0	3.2093272	0	0	2.1294925	5.381355	5.0451694	0.63151324	0	0	4.973061	0	1.9902276	0	5.616865	0	0.76598966	1.27758	5.482551	0.08810171	6.374044	0	1.8437445	0	0	4.046101	0	0	0	0	0.024933495	1.2903346	0	0.31435388	5.1139555	2.7508028	0	0	5.4927297	4.146406	2.5131645	0	0	0.86838603	0	0	0.570026	0	7.9115787
0.89834976	0.98077226	8.461722	0	0	1.0771853	2.795175	0.16167232	0	7.697643	0	5.0933247	0	0	0	0	0	0	0	8.518699	5.1581717	1.1782544	0	7.6020555	0	0	6.7275877	0	0	0	1.3417104	2.0077941	2.3538492	2.6862273	0	3.0971456	9.134638	0	0.47964054	3.8125317	4.9003572	0.15800819	0	0	0	0	0	0	0	8.091199
1.1649219	1.461218	1.948569	0	0	4.15973	3.0280836	4.0382013	0	5.6754813	4.315901	7.13832	0	0	0	3.8200538	0	0.65723777	0	7.9008703	4.3562255	2.1037652	0	7.4236803	0	0	4.9941077	0	0	0	0	2.5987182	1.4475448	0	0	0.9847497	6.9566526	0	0	0.8290429	1.1146157	3.1204345	0	0	0	0	0	0	0	3.9977784
1.0057856	0.8676463	9.548192	0.7890057	0	0	4.977032	0	2.406535	8.789672	0.96763295	5.7003527	0	0	0	0	0	0	0	5.7085834	2.9841216	1.412892	0	5.5530014	0.6348051	1.8522232	4.880019	0	0	0	0	5.0694723	2.5632505	1.6135836	0	5.9070077	8.520908	0	0.15250629	2.8723707	6.1741138	0	0	0	0.71561825	0	0	0	0	9.127532
2.270678	2.7110517	7.6237807	0.8007628	0	0	4.5429225	2.500082	0	8.843214	1.0625565	6.866755	0	0	0	1.185203	0	0	0	10.370024	2.9253154	1.7375649	0	8.99721	0	0	5.850462	0	0	0	0.025678698	6.3386607	2.0865402	0	0	5.536327	10.414838	0	0	0.8317589	3.3616428	0.94799155	0	0	0	0	0	0	0	5.591206
2.821563	1.7890791	6.943779	0	0	4.019011	5.1823606	2.6421988	0	8.483715	0.4305341	7.1088123	0	0	0	3.8287892	0	0	0	9.95392	3.7535963	4.1367936	0	10.17887	0	0	5.697313	0	0	0	2.1753392	2.3096275	3.408189	0	0	4.5869603	9.663537	0	0	3.7328653	3.4414148	0.43706098	0	0	0	0	0	0	0	6.395857
1.5251566	0	6.653915	1.471105	0	1.754055	4.335889	6.6225743	0	4.821007	0	6.6558633	0	0	0	0	0	0	0	5.0566344	0.3578602	6.1242967	0	2.4450214	0	0	4.3394237	0	2.4142656	0	0	0	4.989414	0	0	6.7261176	9.470939	0	1.1329902	4.9880385	6.952063	1.2718464	0	0	4.383456	0	0	0	0	9.944495
0.77047855	2.4992206	9.400755	0	0	0.43599156	5.9484406	1.3961227	0	9.690712	0	6.7262993	0	0	0	0	0	0	0	7.295863	2.3078084	1.6761765	0	8.012787	0	0	5.5110245	0	0	0	2.2675042	1.5206097	4.2349515	0.8300704	0	6.079965	11.38125	0	0	5.013985	3.703809	0	0	0	1.1688151	0	0	0	0	7.4376087
2.115645	1.885351	4.7641783	1.1409885	0	1.2879218	5.0831766	5.3128176	0	4.930771	0	6.726192	0	0.21628866	0	2.96542	0	0	0	8.874408	1.7102195	6.817831	0	5.6388235	0	0	6.602865	0	0.16315688	0	0	0	2.9316962	0.04226258	0.08246903	5.8206344	8.5203	0	0	5.0340824	5.888952	1.4853479	0	0	3.0875185	0	0	0	0	9.106723
0.7531399	0	7.215815	0.12702721	0	5.2027287	5.2517095	3.4690852	0	7.481205	0.43773913	6.685088	0	0.3230774	0	2.9348981	0	0.1808556	0	9.147473	4.616733	2.6126482	0	9.233463	0	0	5.8044567	0	0	0	2.5946257	0	5.3279095	0.36511907	0.8647414	3.836922	9.337764	0	1.366693	1.9257052	4.9559836	2.1099043	0	0	0.94760543	0	0	0	0	7.0352826
3.7135146	1.6232356	4.09972	0.244229	0	0.5983139	4.719264	5.0401363	0	2.5027926	0	6.1112614	0	0.9252353	0	3.170753	0	1.723071	0	2.0846953	0	6.96636	0	0	0	0	3.1201494	0	0	0	0	0	3.9333208	0	3.3341115	6.397836	6.8055587	0	0	5.1928983	7.3895025	2.3545885	0.58477783	0	4.747393	0	0	3.2745686	0	8.055006
0	0.34458533	10.178742	1.5990207	0	0	3.9341812	1.7249758	0.35355738	8.625827	3.597682	4.14487	0	0	0	0.75467265	0	0.055647276	0	6.5075655	4.4752884	0.5960198	0	7.5695662	0	0.53228176	4.8543615	0	0	0	0	4.8883743	2.327977	3.7320979	0	5.143323	8.928925	0	0	1.4826629	4.7188263	0.37270945	0	0.7453419	1.070667	0	0	0	0	6.6785793
0.52552426	1.4679141	8.247943	0.4146202	0	2.7304974	5.5371847	4.0407524	0	8.3750105	1.2312151	7.4099274	0	0	0	3.3478234	0	0	0	10.419754	4.3843603	3.3736527	0	11.083007	0	0	6.452412	0	0	0	2.2718337	2.3252726	3.4581356	0	0	4.9524302	8.461147	0	0	1.7595373	4.784118	1.2061838	0	0	0	0	0	0	0	6.5588737
1.3225074	1.496738	6.6544476	0.68199694	0	0	5.4154696	4.1860533	0	4.0944557	0	5.881347	0	0	0	1.2616979	0	0	0	4.2437367	0	5.232989	0	2.6458802	0	0	4.2409067	0	1.2007657	0	0	0	2.8910162	1.037358	0.46902782	6.1684065	6.9162827	0	0	5.5807557	5.7171197	1.1938581	0	0	2.6269011	0	0	0.9590993	0	9.127953
0	2.7052565	3.3359551	0	0.24350247	2.0025222	0.017688982	0	0.14052907	5.107845	0	7.1787386	0	3.182394	0	7.756509	0	1.901699	0	4.048309	0	4.4892564	0	4.262683	0	0	5.523961	0	0	0	1.759646	0	2.5488355	1.4391242	0	2.4063215	5.0062795	0	0	1.9208088	1.16111	1.7980077	0	0	1.2384663	0	0	0	0	3.2212648
0.7098501	1.3776221	7.897849	1.1031741	0	3.24824	5.062908	5.158833	0	8.971641	0.17027643	5.966107	0	0	0	1.0965273	0	0	0	9.775191	5.0632014	3.5155377	0	9.9538145	0	0	6.3382134	0	0	0	2.8124697	1.7655542	5.0669503	0.042658787	0	3.8407848	10.7281475	0	0	2.7302172	3.4202967	0	0	0	0	0	0	0	0	6.3497763
0.44033924	0.08878595	11.111135	0	0	0	3.8111334	3.0590768	1.368792	7.554415	0	3.8431194	0	0	0	0.40357023	0	0	0	2.582464	1.0842152	4.617125	0	2.1096811	0	0.5753039	4.8569827	0	0	0	0	1.7613142	4.145998	1.9178739	0	5.1944075	8.759728	0	1.7952447	4.390841	7.2498283	0	0	0	2.227054	0	0	0	0	9.827476
0.30168813	0.10901079	7.4955006	1.4463338	0	0	4.960984	0.77975345	0.30715844	7.359399	0	4.8040423	0	0	0	0.1728743	0	0	0	5.835375	1.9390317	2.6231518	0	6.543149	0	0	3.0553389	0	0	0	1.9357466	1.0997972	3.7126863	0.58225554	0	4.0906935	7.3743043	0	0.30809292	3.3852224	5.4235272	1.4669858	0	0	1.7665378	0	0	0	0	8.565922
1.2655873	1.9433259	9.8678	0.08985966	0	1.8122491	5.23177	1.9274492	0	8.738374	2.1050184	4.7871823	0	0	0	0.18096125	0	0	0	9.806035	5.566987	1.5149686	0	9.47909	0	0	6.6700706	0	0	0	0.42183265	4.6605725	2.821419	2.3831668	0	5.4850645	10.564029	0	0	3.4022427	2.7187352	0.68996555	0	0	0	0	0	0	0	8.1510935
0	0	8.5079365	3.76232	0	0	3.582733	0	4.3332806	8.540978	2.2379549	4.6906595	0	0	0	0.3068908	0	1.4480306	0	4.9527693	3.330401	0	0	6.200176	0	2.0434687	4.524488	0	0	0	0.21793358	4.946427	2.3607614	3.1953018	0	3.2911463	7.3893514	0	0	2.638945	4.5794425	1.4114536	0	3.1523523	0.41771513	0	0	0	0	6.111615
2.3878376	1.6098567	7.531207	2.214896	0	2.4861827	6.2037525	5.150257	0	9.825122	2.2478857	7.1311684	0	0	0	2.0769796	0	0	0	10.707788	3.8881319	2.1539576	0	11.879714	0	0	6.462795	0	0	0	1.7442864	3.098608	5.00836	0.57345885	0	5.238729	10.119487	0	0	2.3959308	3.460893	0	0	0	0	0	0	0	0	5.912711
0.48264307	2.7333028	8.258614	0	0	2.7057512	5.040799	1.9213413	0.18116516	7.592337	1.521007	5.78621	0	0.25820154	0	3.3936388	0	0	0	7.6414633	2.961874	3.2547333	0	8.219422	0	0	4.909537	0	0	0	0.046601903	2.9591205	1.9653617	0.055533137	0	5.0344973	9.618779	0	0	2.0894537	4.6478	1.79175	0	0	0	0	0	0	0	8.534924
0.8827835	4.91924	2.3179924	0.90611815	0	2.8043442	2.2530415	3.6328259	0	5.6782503	2.8455548	8.251678	0	0	0	2.8226545	0.06174873	0.002778265	0	8.9938135	3.1811547	3.7024603	0	6.805369	0	0.041626826	4.141117	0	0	0	0	5.9842796	0.81479794	0	0	4.7286215	8.798802	0	0	0.36915973	0	1.8436602	0	0	0	0	0	0	0	2.8275812
2.534505	1.8044212	7.47639	0	0	3.0045083	5.2848163	3.496841	0	8.491533	0.4783235	7.23975	0	0	0	0.68118334	0	0	0	8.654503	3.472792	3.9634497	0	9.912063	0	0	4.3987427	0	0	0	1.0517567	0.8354962	4.519341	0.1788198	0	6.1213183	8.11229	0	0.14061004	4.3433523	4.360681	0	0	0	0.5904058	0	0	0	0	6.5741014
2.5168104	0.28890863	4.7311316	0	0	1.2678144	6.004673	6.9044967	0	4.098716	0	6.5539107	0	0.5902916	0.30686668	1.7796386	0	0	1.3641764	5.725289	0.6362921	8.887063	0	1.9191169	0	0	3.241716	0	1.5992062	0	0	0	4.0632114	0	0.26045814	7.4100876	5.7995615	0	0.9046536	4.927868	6.7275534	1.4480113	0	0	5.8973317	0	0	0	0	10.04528
1.119657	1.8813381	6.294039	0.6061097	0	0	3.0239763	1.6665634	0	6.173763	3.1984398	5.71732	0	0	0	0	0	0.45581535	0	6.2450023	3.521037	0	0	6.8940883	0	0	4.0283546	0	0	0	0	4.4156723	0.92227405	0.87802815	0	4.836499	7.6532125	0	0	0.20325133	2.4840317	0	0	0	0.55186516	0	0	0	0	4.1207614
3.5772524	1.1100097	7.011015	0	0	1.5877849	6.839005	3.7366772	0	8.336276	2.062394	7.4565597	0	0.03548713	0	2.8992603	0	0	0	10.91488	5.287148	4.257837	0	9.249654	0	0	5.8349323	0	0	0	0.54082745	3.1958404	2.8672984	0.2154648	0	4.667392	8.839267	0	0	4.5127816	4.284947	0	0	0	0	0	0	0	0	7.8299084
2.3848915	0.3647023	4.1769543	0.80348027	0	1.3771795	3.9560385	4.1222205	0.013975824	5.8068094	0	7.581912	0	1.732097	0	6.379955	0	1.0720074	0	10.364541	1.2236922	7.561966	0	7.4008746	0	0	8.105072	0	0	0	1.0928736	0	3.3696158	0.354078	1.6767098	3.539012	9.620385	0	0	3.0414526	7.5857472	4.1380296	0	0	0.9997338	0	0	0	0	9.512695
2.1488717	4.108313	8.495136	0.5712716	0	0.4716156	4.2836685	1.9279287	0	8.770619	0.22505988	7.087457	0	0	0	2.0170226	0	0	0	8.853582	3.0993469	2.1512473	0	6.680232	0	0	5.1187024	0	0	0	0.690522	6.6911774	2.769632	0.28870925	0	3.5926964	9.964387	0	0	3.490907	1.1305162	1.1287745	0	0	0	0	0	0	0	5.4305487
2.353164	0.5233879	7.5755405	1.264652	0	2.268808	4.783121	3.3008304	0	6.657162	0.15330625	4.5491223	0	0	0	0.4495684	0	0	0	8.618218	4.218627	3.6651437	0	7.2184553	0	0	5.818925	0	0	0	0.50144476	2.8525496	4.0495915	1.8866959	0	4.372235	9.254071	0	0	3.9984596	4.0153236	0	0	0	0	0	0	0	0	7.2972198
0.6989428	3.1783981	9.9145355	0.06442647	0	2.4931855	5.164969	5.278215	0	8.689429	0	6.3729835	0	0	0	1.1623799	0	0	0	9.794541	3.6035984	5.0043225	0	9.026279	0	0	5.655672	0	0	0	1.0623802	2.5651748	4.1619205	0	0	7.504432	12.100349	0	0	4.004043	5.494474	0.028854068	0	0	1.5420502	0	0	0	0	8.441157
0.9928128	1.9690387	4.2755094	0	0	2.988252	4.0256944	6.144196	0	5.3302684	0	4.7252812	0	0.79602057	0	1.9899485	0	1.1070746	0	4.5073385	0	7.8955994	0	0	0.00631795	0	0.92538065	0	0	0	0	1.1232984	3.9301083	0	1.4367864	4.7968926	7.3313613	0	0	2.792053	6.2145586	3.3222215	0	0	2.9718177	0	0	3.0019605	0	9.7709255
1.0783141	1.2777978	9.518732	0.61818296	0	0.72999513	3.8817143	4.894436	0	5.5905604	0	6.2286625	0	0	0	0	0	0	0	5.8844	1.2418532	6.3894796	0	1.6548133	0	0.21256527	5.2206187	0	2.2181792	0	0	2.6061442	3.925634	0.11371782	0.3774687	7.676432	11.424321	0	0.98580927	4.947342	6.9519	0.8040304	0	0	2.888011	0	0	0	0	10.201499
1.228446	0.45023233	8.723132	1.9390086	0	0	5.216421	0.89449966	2.2727642	8.026562	1.5244038	5.0624695	0	0	0	0.7752315	0	1.0138971	0	7.26835	2.832989	1.766051	0	8.133082	0	0	6.967976	0	0	0	0.35842204	4.389771	2.5001447	2.170956	0	5.6157455	7.7808456	0	0	1.3203889	5.067977	0.9838864	0	0.9721243	1.6344	0	0	0	0	6.324823
0	2.3662696	9.875402	0	0	3.6596763	6.9068604	4.030923	0	8.684314	0	6.568971	0	0	0	0	0	0	0	10.126817	3.3664358	3.450912	0	7.809825	0	0	4.617137	0	0	0	1.8359447	2.4308722	5.5729275	0	0	5.928371	10.266988	0	0	4.717564	5.3411036	1.3919463	0	0	2.111315	0	0	0	0	9.39403
2.9069889	1.8612692	8.423561	0.000436712	0	2.115007	5.0065365	3.9541833	0	7.8385334	1.7863153	6.1204486	0	0	0	1.3975058	0	0	0	9.474256	4.692444	2.1813886	0	9.463575	0	0	6.1759276	0	0	0	0.15804256	5.116045	4.1392145	1.0373645	0	5.415845	11.151284	0	0	4.9326887	2.968095	0	0	0	0	0	0	0	0	4.764236
1.0556843	1.1666857	7.772829	0.39144856	0	0.84151155	4.868032	3.9710453	0.36969027	3.5034156	0	5.4668474	0	0	0	1.3413157	0	0	0	3.7097707	0.14111413	4.7495694	0	1.1385258	0	0	2.7685957	0	0.3696223	0	0	0.41648826	2.8818269	1.3980551	1.4793851	6.313758	4.78366	0	0.57366174	5.1804223	5.8983192	0.5428672	0	0	2.1894188	0	0	0	0	8.8326645
0	2.427498	9.104333	0	0	0.85468835	4.6858964	3.6322932	0	6.639391	0	5.8288608	0	0	0	0	0	0	0	4.466635	1.1279012	4.816701	0	2.5020587	0	0	4.244974	0	0.9856337	0	0	0.7666661	4.810668	1.0299854	0	7.0235395	10.142498	0	0.7783385	5.5960402	6.24015	0.06901268	0	0	3.3558586	0	0	0	0	7.96509
1.5406828	3.0994048	5.1303515	0	0	0	4.9720955	6.1492395	0.11017272	4.2443676	0	6.329425	0	1.1879742	0	2.086727	0	0	0	2.8458536	0	6.272571	0	0	0	1.1816579	4.475026	0	1.1275922	0	0	1.0148597	3.5429251	0	2.3265693	7.269688	8.087867	0	0	4.366537	7.0734954	2.0146189	0.5867793	0	5.2032876	0	0	0.9951928	0	7.5229554
0	1.296189	11.330238	0.7388736	0	0	4.3111258	2.6557202	1.7881411	4.934718	1.0864265	3.3921127	0	0	0	0	0	1.0119568	0	5.1450686	4.112462	2.3620155	0	1.7532004	0	0.44274515	7.6519194	0	0.6473161	0	0	5.2317843	2.7497704	4.0570517	0.18566018	4.435053	9.794536	0	0.22736053	4.2221646	6.8770857	2.692213	0	0	1.2953593	0	0	0	0	10.030745
1.6187031	0	5.7934985	2.4706652	0	0	4.596811	2.6288514	3.872905	4.8473077	0	5.0290647	0	0	0	1.7063766	0	0	0	0	0	4.345633	0	1.432736	0	0.1439123	2.8413982	0	1.8815494	0	0	0	3.087267	1.7321728	0.93729305	5.2597847	4.200651	0	0	4.2197294	8.066066	0.66302764	0	0	3.0826283	0	0	0	0	9.854522
0	1.1451843	2.5677707	8.39357	0	0.35047188	0.9302022	4.1141233	0	3.2004478	0	5.74138	0	0	1.8050112	0	0	7.167993	0	0.9166076	0	4.332948	0	0	0	0	7.6779504	0	7.8125873	0	0	1.0257424	8.632499	0	3.0115774	1.4194257	9.157858	0	0	0	3.5347216	12.486301	0	1.0730746	8.176538	0	0	0	0	10.738128
1.0481238	2.2098558	0	4.6830335	0	1.3595966	5.072058	3.8162258	0	2.8973796	1.6470393	7.053866	0	0	3.8767164	7.236947	0	3.7710886	0.41268554	7.8472304	0	8.160139	0	4.574829	0	0	4.3007245	0	3.7862318	0	0	1.8076628	4.9949994	0	1.870858	0.8806545	3.0224805	0	0	0	1.2655318	13.171802	0	3.7139418	4.9698863	0	0	0	0	9.409128
0	1.6996787	6.9569507	0	0	0	1.462984	0	0.5243498	5.9290605	0	3.2450495	0	0	0	1.7920957	0	2.3906236	0	0	0	2.4096715	0	0	0	0	4.79166	0	2.218001	0	0.41078106	0	3.743427	2.647113	0.5456296	0.19578864	4.7654147	0	1.0185426	0	1.801445	4.396103	0	0	2.4851217	0	0	0	0	7.9843054
0	0.8297675	3.3147647	5.1186357	0	0	4.06017	3.43318	0	6.229275	0	7.829206	0	0	1.2619559	1.1354141	0	0	0	0.6882688	0	3.3115017	0	2.5904253	0	0	1.587582	0	7.0217233	0	0	0	6.795135	0	0.8438561	4.637952	4.8115306	0	0.7865318	0	5.744461	6.6825013	0	0.05670954	9.029664	0	0	0	0	7.3051558
0	1.4750597	5.430429	8.94799	0	0	2.2813582	2.5221515	0	5.411141	0	6.058394	0	0	1.3391943	0	0	2.5147212	0	1.5787026	0	3.0116694	0	0.22085257	0	0	3.7358208	0	8.4164	0	0	3.4209123	6.4088726	0.9667288	1.1013466	4.381046	9.232114	0	0	0	3.5253413	9.913039	0	3.5413716	8.435092	0	0	0	0	9.810221
0	0.5347217	0	4.7024207	0	1.7027885	1.2334434	3.0922322	0	3.8656487	0.7394514	8.501423	0	0	1.5250386	3.7441733	0	7.8090463	0	5.305915	0.040748633	8.968821	0	4.2144456	0	0	4.3914843	0	3.8705776	0	0.5214561	1.0937997	5.1388383	0	1.3221639	0	5.665057	0	0	0	3.346889	12.89446	0	5.161753	5.234495	0	0	0	0	9.071208
0.70800126	1.2614174	4.4391055	5.3381777	0	0	0	5.713813	0	0	0	5.426463	0	0	1.6147307	0.8913154	0	10.437914	0	2.485399	0	4.243189	0	0	0	0.05386483	7.8803916	0	9.18195	0	0	3.466421	3.1730835	0	3.9154992	3.4323502	6.5369654	0	0	0	2.0470266	10.970209	0	4.1155562	3.6136723	0	0	0	0	12.085267
0	3.8529713	7.2409053	2.9841514	0	1.2600191	2.2825737	4.499254	1.1441375	5.9100595	0	6.253728	0	0	0	2.7266753	0	4.0073113	0	1.9736311	0	2.9487371	0	0.8417892	0	0	4.5697618	0	1.7549721	0	0	0	7.7743483	0	2.7281861	4.275603	5.648928	0	0.97938395	0	1.861041	5.2088666	0	0	7.39009	0	0	0	0	8.8401985
0	0.8869952	3.3661566	5.653065	0	0	0.037559588	2.5462258	0	2.809933	0	5.5625005	0	0	1.2598242	0.14180116	0	8.113325	0	0.43401915	0	3.9698236	0	0	0	0	5.14951	0	9.355375	0	0	2.5471427	3.9476037	0	1.3412503	1.1652187	6.3384595	0	0	0	2.1927898	12.738623	0	4.3007255	5.423161	0	0	0	0	10.51248
0	3.882029	3.4364955	7.149757	0	2.462954	2.5364792	4.042455	0	4.200455	0	7.290212	0	0	2.4311724	0	0	5.134617	0	2.3377395	0	5.3184566	0	0	0	0	4.954075	0	7.3153925	0	0	0	10.156267	0	1.3956236	3.3363342	6.8323746	0	0	0	1.8264464	11.03025	0	0.50405884	8.595435	0	0	0	0	10.687414
0	1.2423347	7.322949	2.2021747	0	0	0.808712	0	0.32694376	5.298667	0	5.0398107	0	0	0	0.6008733	0	2.1933951	0	1.6696526	0	4.1954927	0	0	0	0	2.241423	0	5.07861	0	0	2.9404438	2.0512037	2.0847046	0.7783906	3.928868	8.635661	0	0	1.8811135	3.8544688	2.988902	0	1.5064863	1.596913	0	0	0	0	7.336771
0	2.8937597	4.616232	0.8057539	0	1.9811949	3.5079489	3.3043113	0	4.075801	0	5.3315864	0	0	0	4.3989787	0	1.7188004	0.13280289	4.137916	0	5.272463	0	1.255567	0	0	4.032681	0	3.3449976	0	0	0	6.204264	0	0.61043745	4.6137323	5.213967	0	1.7769732	0	2.615169	5.120982	0	0	7.1975985	0	0	0	0	11.568184
0	1.4841672	0.5494054	3.4254785	0	1.2191944	0.7737947	0.3598638	0	4.3308	0	7.929016	0	0	0	5.688382	0	2.4601352	0	4.2483478	0	5.6406293	0	2.8238993	0	0	2.1872845	0	3.6258843	0	0	2.03115	2.0120487	0	1.158577	1.5622492	5.068283	0	0	0	5.120931	11.544824	0	3.2132475	6.731114	0	0	0	0	7.6518846
0	2.3009996	2.6765282	6.0640364	0	0	0.023083918	2.7649214	0.19326499	3.3526142	0	6.71295	0	0	2.7815943	0	0	5.9897385	0	0.6749966	0	4.094655	0	0	0	0	4.9529552	0	4.555425	0	0	0.5641903	6.608682	0	2.6727889	0	6.2731466	0	0	0	2.0718722	11.187509	0	1.0516465	7.3042145	0	0	0	0	9.249542
0	2.6588485	7.645107	5.292169	0	0	0.18375762	0	2.7368793	5.7048287	0	5.818682	0	0	0	2.8100095	0	3.2935572	0	0	0	3.3194153	0	0	0	0	4.7819686	0	6.41176	0	0	0.9527873	5.403598	0	2.049324	2.6091862	9.11251	0	0	0	3.263191	9.9235115	0	2.016383	5.670614	0	0	0	0	8.653079
0	3.3180912	3.6843646	4.5690355	0	0.26447847	1.6777486	5.216413	0.65840983	0	0	6.4355993	0	0	4.484713	0	0	9.283128	0	2.68796	0	6.81368	0	0	0	0	8.484499	0	4.8579454	0	0	0.6063926	7.161974	0	4.8350644	3.411023	8.3224945	0	0	0	3.3063192	13.480584	0	1.1296508	6.2996883	0	0	1.6232837	0	14.1120825
0	3.5370896	2.5477448	8.778704	0	1.8579488	3.4046617	4.728104	0	4.225664	0	5.993509	0	0	0.344189	0.40805542	0	3.157584	0	7.998949	1.3318993	4.055846	0	3.7754192	0	0	5.2293525	0	7.8964033	0	0	3.5197392	6.1735654	0.25867283	1.8416098	2.698446	6.999204	0	0	0	3.2644606	10.435083	0	4.426368	4.3302965	0	0	0	0	9.351141
0	2.092429	6.0786886	3.1219552	0	1.5869371	0	4.8704824	0	2.9109447	0	6.6661873	0	0	0	0	0	4.936998	0	1.2071637	0	3.5419977	0	0	0	0	4.1372466	0	2.6355164	0	0	0	5.7485003	0	3.757635	2.0727868	6.800656	0	0	2.4116855	2.9671297	4.7120504	0	0	4.5486803	0	0	2.0146632	0	8.778114
1.4728789	1.6275363	4.271871	6.1672792	0	0.55601054	0	5.794804	0	0	0	4.5645485	0	0	1.6441768	1.4351912	0	9.192545	0	1.3758885	0	4.0509653	0	0	0	0	7.032012	0	6.142357	0	0	0	7.7649603	0	3.821644	2.7365859	5.486867	0	0	0	0	8.3936405	0.9858637	1.2794019	4.7248216	0	0	0	0	9.229726
0.41042206	0.79731315	5.065909	6.3900857	0	0	5.3615055	1.5053909	0	6.5533977	0	7.852471	0	0	0	0.5463407	0	0	0	3.0485866	0	0.75954026	0	4.924617	0	0	0.60132873	0	5.8625126	0	0	1.2631058	4.666095	0.74552256	0	7.5212274	3.9960752	0	0	0	7.2885175	5.5760612	0	1.6667873	6.3627625	0	0	0	0	7.768855
0.023763403	0.96207786	5.314196	11.653066	0	2.95054	1.8955077	4.0151367	0	5.126294	0	6.2420297	0	0	2.340424	0	0	7.1723313	0	1.8718357	0	4.70759	0	1.4900011	0	0	7.6197367	0	5.8855834	0	0	0.17763792	11.971717	0	3.2648835	2.4127276	9.087293	0	0	0	3.437449	11.717016	0	2.8631706	7.4363923	0	0	0	0	10.971218
0.47995716	3.3681533	0.72944427	3.24039	0	0.60948485	3.7312477	3.1697285	0	0	0	7.6817517	0	0	3.1984353	8.2521515	0	2.0442746	0	4.6734915	0	6.5925226	0	0.7334434	0	0	4.153176	0	6.090668	0	0	2.0328965	3.3912823	0	4.053273	3.4950716	3.4127917	0	0	0	2.7462628	12.625755	0	2.7285953	6.1423426	0	0	0	0	9.553626
0	2.782021	1.3035939	4.8635697	0	0.46941635	3.5081751	4.1523576	0	3.1992323	0	5.983817	0	0	3.71553	0	0	4.322401	0	1.4958076	0	3.5027394	0	0	0	0	4.7856307	0	7.194244	0	0	1.1855239	6.6533546	0	1.0298979	3.3330095	5.960083	0	0	0	1.757104	11.266082	0	1.3477243	8.260416	0	0	0	0	10.9277725
0	0.73162717	6.7574725	3.8961062	0	0	1.9096826	0	0.24625221	7.692114	0	4.866714	0	0	0	2.0587068	0	2.7509468	0	1.5952289	0	1.5979578	0	0.32940403	2.2092204	0	1.4374065	0	7.5132103	0	0	2.8995702	1.6674926	2.2070427	0.16387868	5.0344586	5.984241	0	0	0.36043885	3.2258148	4.6241775	0	1.1352564	4.1004324	0	0	0	0	7.432332
0	0.96232617	1.946741	6.7316427	0	1.0773708	4.7879157	2.8650625	0	5.4962063	1.3845831	8.06658	0	0	1.0992494	5.550519	0	4.6589217	0	6.5761504	0	8.068003	0	5.8538895	0	0	4.0314226	0	6.8894315	0	0	2.4875531	5.6080785	0	0.25450346	1.366552	5.9331684	0	0	0	2.4795563	14.276294	0	5.2832837	6.979418	0	0	0	0	10.364346
0	2.724272	2.3016539	0	0	0	5.3836346	2.0638812	1.6313041	3.3744328	2.8434942	6.9335814	0	0	1.0287601	4.5563025	0	0	1.295476	4.2792044	0	2.5348384	0	2.8283675	0	0	3.1359954	0	4.5105247	0	0	3.1749156	0.49078226	0	0	3.3363593	1.1137737	0	0	0	3.1489909	10.185279	0	2.822818	6.273562	0	0	0	0	8.278856
0	0.56615907	6.7329435	5.439177	0	0	1.6799856	0.3862675	1.3161968	8.6751585	0	4.6098533	0	0	0	0	0	0.059820123	0	0	0	1.9747449	0	1.8709877	1.237069	0	2.2247758	0	5.3712587	0	0	3.397082	4.8565536	0.26557636	0	2.7659864	7.2370925	0	0	1.1592803	2.6904676	2.4549468	0	2.2953205	3.7250676	0	0	0	0	2.3233767
2.0795932	0	0	7.2885623	0	1.4281324	3.2657106	4.8630695	0	2.7980394	0.09107033	7.151446	0	0	4.327853	3.1626816	0	6.3372684	0	5.8486986	0	6.6673636	0	3.0172467	0	0	4.633031	0	4.9844513	0	0	0.51664263	5.546799	0	2.5413542	2.0935721	4.980506	0	0	0	3.3037393	11.658102	0	2.162817	4.6548085	0	0	0	0	11.811559
0	3.663763	5.5652585	1.5827942	0	0	4.206114	1.763929	0	8.078687	0	7.2936	0	0	0	3.1269498	0	0	0	2.8251107	0	2.8233554	0	0.72534573	0.8118248	0	1.2531266	0	5.2996893	0	0	2.0963578	4.338402	0	0.13208489	5.1739936	5.325972	0	0.31714192	0	4.0356503	8.323058	0	0	6.7963057	0	0	0	0	9.715058
1.4679492	0.4267474	5.1449347	6.305652	0	0	1.331893	0.5132355	2.590658	3.1774218	0	2.899567	0	0	0	3.7290406	0	4.0832186	0	2.0042734	0	3.4033632	0	0	0	0	3.9778702	0	7.634031	0	0	4.6748834	1.1654325	2.9009264	3.2181137	1.4112302	5.31007	0	0	2.7939475	1.9971898	8.081231	0	2.6455963	0	0	0	0	0	7.2371078
0	0.507239	1.0402602	5.375374	0	0	1.2322685	3.6795347	0	4.297046	0	8.093681	0	0	0	1.5264537	0	7.437108	0	2.503146	0	6.535314	0	3.6511803	0	0	6.999656	0	5.8604183	0	1.6541175	0	7.2181215	0	0	0.17906669	5.371199	0	0	0	2.453639	11.847247	0	2.257418	6.8288894	0	0	0	0	9.706737
2.0004501	1.545806	0.309435	5.5299196	0	1.0749286	5.108467	5.129255	0	1.171406	0	5.4367666	0	0	5.0919833	1.0835011	0	4.5131974	0.6773076	4.4804955	0	5.204043	0	0.94221306	0	0	5.213433	0	5.40167	0	0	1.1526439	7.671967	0	2.525273	3.639379	4.352378	0	0	0	1.4635412	10.96592	0	0.9183646	7.0237594	0	0	0	0	11.248337
0	2.5329452	4.2406597	6.861913	0	1.8881766	0.89629775	2.1906075	0	4.6694193	0	8.153923	0	0	2.3253777	0	0	5.6789756	0	0.43924817	0	4.625944	0	0	0	0	5.632674	0	6.568556	0	0	0	9.181921	0	1.4875373	2.8785698	8.436753	0	0	0	1.7627128	13.075878	0	1.7414253	7.7183666	0	0	0	0	12.053763
0	2.7214544	6.9543753	1.5260057	0	0	0	2.0315182	0	2.7914479	0	3.0284412	0	0	0	0.93433625	0	9.411133	0	0.5307387	0	5.3031664	0	0	0	0.053981975	7.5359125	0	6.7579083	0	0	1.5744638	2.7636642	1.7284788	2.20541	1.5542939	7.581403	0	0	0.3809381	0.8681325	8.925401	0	0.9134682	2.1145668	0	0	0.5859582	0	12.3651085
0	3.1936138	4.134799	5.6115894	0	0.85004026	1.0357846	2.567119	1.4075427	4.2231207	0	6.9669924	0	0	0.7888106	1.9981561	0	8.0085945	0	2.9475427	0	2.9315667	0	1.1906466	0	0	8.968466	0	2.911698	0	0.61787885	0	9.381772	0	2.0170584	1.3553258	7.080721	0	0	0	1.2040029	11.762311	0	0.84922665	5.7305455	0	0	0	0	10.379521
0	3.8679361	5.7599416	5.604534	0	1.8318963	2.210691	3.7600825	0	3.644224	0	4.939106	0	0	0	0.91297406	0	4.446679	0	0.99620104	0	4.5590577	0	0	0	0	6.347469	0	3.7288144	0	0.08139843	0	9.606494	0	3.0622284	3.2061152	5.1352463	0	0	0	2.4494004	6.9451385	0	0.73007715	6.677802	0	0	0	0	8.291858
0.3389496	0.001713036	0	6.910739	0	0.010580342	3.765322	3.3174837	0	5.04699	0	8.094065	0	0	3.2841299	3.2173193	0	3.2833989	0	4.383978	0	5.1206727	0	5.460437	0	0	5.4883227	0	5.6215377	0	0.5480181	0.51753724	6.1011314	0	0.74773496	0	4.134726	0	0	0	3.7194626	12.797345	0	3.056904	6.8551054	0	0	0	0	8.331117
0	0.14539617	2.8774495	5.9677663	0	0	0.96839964	2.928174	0	4.056135	0	6.8139195	0	0	0.20679288	0.30512673	0	7.780491	0	0.48826668	0	3.5596108	0	1.1390952	0	0	7.489916	0	8.833869	0	0.9260264	0.20072752	6.8813825	0	1.0590353	0.70309967	6.485708	0	0	0	2.1990528	13.173809	0	3.3861482	6.054043	0	0	0	0	10.816889
0	0.55300164	0.71856695	5.7723126	0	1.6868417	1.1201254	2.601605	0	6.4969096	0	9.303414	0	0	0.43442696	2.628785	0	5.818375	0	2.1191666	0	7.734217	0	2.6375494	0	0	1.5752761	0	6.575489	0	0	0.44804913	6.954801	0	2.0204368	1.49539	6.5733595	0	0	0	3.5326054	11.16936	0	2.957245	7.896801	0	0	0	0	9.467485
1.0977998	0.9350698	5.9663587	1.8306025	0	0	2.2134118	2.4545875	3.216227	2.1551142	0	4.2655253	0	0	1.1629254	4.0027256	0	1.6025491	0	1.704581	0	4.13087	0	0	0	0	5.881281	0	5.8702846	0	0	1.6792374	1.3467134	0.236145	0.077130266	5.0242333	5.0127625	0	0	0	4.118166	8.885826	0	0.88498664	4.422548	0	0	0	0	10.165948
0	1.5818813	6.703561	6.375313	0	0	1.8861784	0.16101797	1.2797811	4.153073	0	3.3554664	0	0	0	0	0	2.3818662	0	4.2569585	0	3.7180731	0	0.29783097	0.09622324	0	3.7580338	0	5.7840433	0	0	5.091876	1.3333552	2.8516943	0	5.419449	8.122347	0	0	1.653869	3.7906644	4.223004	0	2.8029802	3.3609695	0	0	0	0	7.2828097
0	1.2754025	6.8105545	3.7038062	0	0	0.36349753	0	0.4852047	6.907612	0	4.4633737	0	0	0	0	0	4.644811	0	0	0	1.2318968	0	0	0.7877935	0	3.3492842	0	5.6445107	0	0	4.3104534	2.1466289	1.8183908	0.5561652	2.3351886	8.86183	0	0	0.20128894	1.9457642	6.8152018	0	2.4763458	3.193839	0	0	0	0	7.3667097
0	0	6.0401425	4.546884	0	0	0.4116458	0.41006708	0.31704938	6.5185714	0	4.060493	0	0	0	0	0	3.9227293	0	0	0	1.3472039	0	0	1.1883298	0	2.5366683	0	7.2223206	0	0	3.6173308	3.4789448	1.0754325	1.4051943	1.9463031	6.52793	0	0	0.93592465	1.9023051	5.354565	0	2.032433	2.3152328	0	0	0	0	5.602424
0	0.066993654	7.420905	4.5517073	0	0	2.0282564	0	1.1177838	7.386781	0	5.2870564	0	0	0	0.61874306	0	0.2525255	0	0	0	3.2996516	0	1.8710669	1.3834628	0	1.1225778	0	6.7323856	0	0	3.3444805	2.2397504	0.91567636	0	3.612405	5.3687086	0	0	0.7351902	4.038114	3.6819336	0	3.5094314	3.9290373	0	0	0	0	6.028462
0	2.317354	3.5044115	3.8274474	0	0	4.2564597	1.286297	0.9565894	5.174249	0	7.574455	0	0	0.91192657	3.245341	0	0	0	1.7682896	0	2.7178895	0	2.5848215	0	0	2.3727765	0	5.2610636	0	0	2.651263	3.8026621	0	0.74852765	1.8996909	2.4308066	0	0	0	4.6998224	10.516354	0	3.1229253	6.244025	0	0	0	0	6.6034966
0	0.49559125	3.3315232	7.1240945	0	1.1279317	2.7632098	3.6288772	0	4.3694625	0	7.8459806	0	0	2.1742594	2.4168763	0	5.4347405	0	2.2172494	0	4.2110596	0	0.99341357	0	0	3.3776336	0	8.588993	0	0	2.8414273	6.1356344	0	2.955673	2.4583473	6.025812	0	0	0	2.959051	12.903596	0	3.3436718	5.609004	0	0	0	0	10.154174
1.509041	0.8719252	0	4.153817	0	0.9868626	4.4397087	3.285468	0	3.3875787	0	6.3469777	0	0	2.7715461	2.812326	0	2.56882	0.7888178	4.598062	0	5.507042	0	3.121041	0	0	4.984954	0	5.237638	0	0	1.8409497	4.0630803	0	0	1.5870136	3.770703	0	0	0	3.6889	11.187336	0	1.9531295	6.0954447	0	0	0	0	11.3201
0	1.2202117	7.445446	0	0	0	1.5809671	2.253327	0	7.728601	0	5.0617113	0	0	0	1.2793683	0	1.3213598	0	0.97841674	0	3.0912647	0	1.6002077	0.7489553	0	3.3020186	0	5.708146	0	0.35870564	2.5878732	2.7661202	1.6688721	0	2.0590067	6.3149366	0	0	0	0.9866201	3.9455059	0	0.73839486	1.3445154	0	0	0	0	6.10688
0	4.291388	5.2731557	2.8177333	0	1.9914613	0.7346978	2.58353	4.9152417	1.3260822	0	1.8843607	0	0.688428	1.9542114	3.5142615	0	3.3226202	0	0	0	4.9935107	0	0	0	0	4.0338616	0	0	0	0.17352857	0	5.342999	0	6.648701	1.8839552	5.951652	0	0	0	1.7595295	7.2914577	0	0	3.9359655	0	0	5.066842	0	7.677572
0	3.6407228	5.7454505	3.0185642	0	0	1.5118178	2.2555723	3.2563062	5.672037	0	7.034709	0	0	0	3.3014655	0	4.370344	0	0	0	4.084227	0	0	0	0	8.900129	0	0.30015442	0	0	0	7.620613	0	3.8706994	3.4000213	7.370455	0	0	0	4.434312	6.573565	0	0	5.664985	0	0	0.123455144	0	10.25506
0	0.6591082	3.98832	4.468811	0	3.406549	1.3731433	4.087785	0	1.5728607	0	5.425555	0	0	0.79738516	4.6012516	0	6.4224396	0	4.912566	0	4.2020464	0	0.9318984	0	0	5.9091945	0	2.8873258	0	0	0	7.2048254	0	4.0109167	1.969372	4.26851	0	0.3814229	0	3.2472064	7.637238	0	0	5.4944077	0	0	1.5147386	0	11.310949
0	3.0800717	1.0194777	6.0245028	0	4.0663223	3.0222151	4.521098	0	3.8785474	0	8.883033	0	0	3.0912366	3.492036	0	5.436356	0	4.2981205	0	6.536181	0	2.6284251	0	0	6.003975	0	3.8929055	0	0	0	9.767232	0	2.719825	2.6927056	5.1050153	0	0	0	2.4524019	12.51756	0	1.0619107	7.4293976	0	0	0	0	9.648728
0	2.2131462	3.8533456	2.929669	0	2.3439772	3.4753442	0.5461054	0	7.4588385	0	8.4981575	0	0	1.4039844	5.499796	0	1.0720497	0	4.587089	0	3.631807	0	3.7902093	0	0	1.4501592	0	1.693244	0	0	0	7.198095	0	2.7691286	2.556825	4.4107594	0	0.7153665	0	2.2990632	10.052759	0	1.3580076	6.846233	0	0	0	0	8.788359
0	0.637328	5.6867533	5.077992	0	0	0	1.6308044	0	5.490094	0	4.7490635	0	0	0	0.6505479	0	3.3750954	0	0	0	3.0895727	0	0.101560526	0	0	2.2557583	0	8.374431	0	0	2.929994	3.4359164	0	0.76939154	2.1376572	7.39704	0	0	0.39010572	1.4130856	6.0450783	0	3.067494	3.5970614	0	0	0	0	5.201018
0	1.8924142	3.6737685	9.47975	0	0	0.91785234	3.3147426	0	4.5139546	0	7.8033504	0	0	1.9225334	0	0	4.3452916	0	0.38054195	0	3.3812377	0	1.2519444	0	0	6.214248	0	8.17054	0	0	1.2052771	8.264864	0	2.2729414	2.1267424	6.8598022	0	0	0	3.3538005	11.119243	0	3.4660769	6.4586473	0	0	0	0	8.562369
0	3.5680254	8.048756	2.5905557	0	0	1.9544442	2.825275	1.4352621	6.114395	0	6.9644523	0	0	0	0	0	2.7868855	0	0	0	3.2948961	0	0	0.9909148	1.0372306	4.583142	0	6.042239	0	0	1.7002981	5.391251	0	1.4576654	4.1799054	8.801546	0	0	0	1.8699889	8.3268175	0	0	7.818749	0	0	0	0	10.709969
0	0.75465083	7.7560463	3.442374	0	0	2.383866	0.112927236	1.1745973	5.14746	0	3.727992	0	0	0	0.4129055	0	3.655778	0	0.7114899	0	4.397418	0	0	0	0	3.2681801	0	7.0668736	0	0	2.91723	3.5052624	2.3164592	0.14431615	3.601626	8.071489	0	0	0	2.35171	5.5957866	0	2.210242	4.0241327	0	0	0	0	7.8449216
0	2.702562	5.116919	1.4508013	0	1.0494155	0	1.2862929	2.0634563	5.4180427	0	10.3127165	0	0	0	3.328784	0	6.4473085	0	2.556604	0	4.49233	0	0	0	0	6.352244	0	0	0	0.5735401	0	7.192183	0	4.7827034	2.522241	5.517285	0	2.0742517	0	6.3573947	9.063679	0	0	5.7556224	0	0	0	0	13.187137
0	0.47418362	0	2.0728314	0	1.1412696	1.4965596	3.6627123	0	3.152862	0	6.406946	0	0	2.3547196	2.222985	0	9.136167	0	0.8006429	0	8.392089	0	0.04637702	0	0	6.427588	0	3.6248834	0	0	0.1906373	5.368327	0	1.0596868	0	6.319607	0	0	0	2.6240382	12.904857	0	2.054527	6.35737	0	0	0	0	10.264534
0	0	4.7353864	1.0049242	0	0.2879058	1.6968595	0.73813665	0.5664334	6.0273523	0	5.2237787	0	0	0	1.8511577	0	6.7343726	0	0.4133828	0	4.6700053	0	0.39196652	0	0	4.715033	0	2.1692877	0	0.04869757	0	4.6859875	1.7978494	1.1715572	1.556605	4.978131	0	0.18044691	0	3.1831727	5.702943	0	0	3.6578593	0	0	0	0	10.117287
0	1.6690512	0.5834405	1.883745	0	2.6424541	2.3229356	2.902597	0	3.7325633	0	7.5669675	0	0	0.21466853	2.6166005	0	5.18278	0.177889	2.6476085	0	6.9509926	0	2.6194017	0	0	4.3252153	0	2.6445038	0	0.13611166	0	7.4155674	0	0	0	4.8034654	0	0	0	1.9994016	10.952528	0	1.0131956	7.131978	0	0	0	0	8.195613
0	2.1177547	4.094534	8.0291	0	0	0.91363025	1.6672978	0	4.7097073	0	5.8995347	0	0	1.935775	0	0	2.6988106	0	1.527645	0	1.2268859	0	0	0	0	3.3293273	0	7.6432443	0	0	2.4692054	5.1547494	0	2.3694658	3.547728	9.399964	0	0	0	3.301006	9.710809	0	2.2015934	6.2515593	0	0	0	0	9.801716
0	0.8214682	4.1753983	3.8486176	0	0	2.8710985	0	1.7913569	4.3295484	0.1634978	7.487627	0	0	3.7356296	4.392216	0	1.469767	0	2.4892619	0	3.577121	0	0.63282466	0	0	2.8442502	0	5.0185785	0	0	2.8974328	3.6353407	0	1.80134	1.257577	3.4020205	0	0	0	3.6583414	14.601197	0	3.5349486	6.326887	0	0	0	0	10.39673
0	2.4437585	6.802143	6.7091813	0	0	0	1.9834123	1.2589695	6.8579297	0	6.3198094	0	0	0	0	0	4.303199	0	0	0	3.6355696	0	0	0	0	5.2115107	0	6.832522	0	0	1.0614	6.5457673	0	2.125741	1.4149054	9.689019	0	0	0	2.6691067	8.571612	0	0	6.1630416	0	0	0	0	8.332528
0.09610033	1.9270443	1.904037	6.753852	0	1.0624365	3.1043384	2.7558296	0	2.269008	0	7.0661383	0	0	2.9601555	1.7253982	0	4.9956126	0	2.8004463	0	5.772466	0	2.2349522	0	0	6.2836723	0	5.943519	0	0.028247278	0	8.058424	0	0.3551546	1.2829163	5.4651446	0	0	0	2.1142378	12.812098	0	4.4530444	7.2380986	0	0	0	0	8.519022
0	3.0527966	7.5826464	3.758151	0	0	0.67808276	1.0328066	0.045952573	5.324913	0	4.694472	0	0	0	1.833914	0	5.0188274	0	0	0	2.9297724	0	0	0.5291011	0	4.365465	0	8.34405	0	0	3.7597127	4.1070714	0	1.4746689	2.0140953	7.863958	0	0	0	0.077392116	9.16711	0	2.9295924	2.427917	0	0	0	0	7.9254327
0	1.4457848	6.316074	4.786661	0	0	0.46347204	0	1.3136995	6.8554354	0	4.8590727	0	0	0	0.917217	0	6.119011	0	0	0	2.8881898	0	0	0	0	5.498331	0	7.1884627	0	0	0.79999626	6.589821	0	1.2229849	0.5009228	8.556566	0	0	0	1.4347273	10.362785	0	0.19853997	5.4138746	0	0	0	0	10.54162
0	2.5575488	3.6429648	4.6275826	0	0.07761845	2.6689675	4.597016	0	1.5838257	0	5.9392343	0	0	1.159042	2.169057	0	6.738292	0	4.082995	0	2.2254956	0	0.024381176	0	0	7.1393304	0	5.672094	0	0	0	6.9667788	0	4.0035505	2.6117523	2.9734917	0	0.8450449	0	2.7827709	9.9893675	0	1.0187556	5.6504745	0	0	0	0	11.523155
0.4619585	1.860114	3.2447028	5.2931795	0	0	4.591661	2.83135	0	3.6494827	0	5.809778	0	0	4.3016853	1.2535281	0	1.0554696	0	1.6468124	0	2.8023908	0	0	0	0	3.5384345	0	7.4835796	0	0	2.6207044	5.3430543	0	0.6362592	4.2219276	5.2990794	0	0	0	2.9570503	11.843481	0	1.1750734	7.891255	0	0	0	0	12.753792
0	3.0344543	1.9380475	6.849451	0	1.7970321	1.1871232	3.8169348	0	4.780761	0	8.108212	0	0	0.42585254	1.116594	0	6.859064	0	3.3320203	0	7.0555096	0	2.3418353	0	0	4.890053	0	7.9544888	0	0	0	7.624381	0	0	1.6285999	7.043063	0	0	0	1.834426	12.429086	0	2.6219103	8.043545	0	0	0	0	10.095649
0	1.9538836	5.4828496	9.125264	0	1.5019348	2.4761555	4.1357226	0	4.871509	0	6.991459	0	0	2.4117637	0	0	6.456803	0	2.2857835	0	6.320611	0	0	0	0	3.5920725	0	9.775926	0	0	2.417587	7.9975505	0	1.8597255	3.800822	8.956504	0	0	0	3.3820488	13.4821	0	3.3898966	8.823396	0	0	0	0	13.038014
0	3.8894417	2.369531	1.6696104	0	2.6973145	4.3257623	4.6211653	0	7.4018617	0	10.218387	0	0	0	4.629897	0	1.7533108	0	5.68614	0	4.8142214	0	4.4860387	0	0	3.6247895	0	3.3748202	0	0	0	7.895378	0	3.2042117	6.590195	6.7910433	0	0	0	2.919713	5.683525	0	0	6.832527	0	0	0	0	7.8454022
0	0.05261617	10.559139	5.985929	0	0	2.3499858	0	0.65481734	7.7113137	0	3.8658006	0	0	0	0	0	4.9034925	0	0	0	4.049827	0	0	0	0	1.365979	0	7.58849	0	0	1.5903088	6.5553713	2.6309872	0	4.8497357	8.927051	0	0	0	1.7893267	5.764821	0	1.6416799	8.014122	0	0	0	0	9.327154
0.82079613	0	2.6695337	7.7834888	0	0	2.0498855	3.0470502	0.62720925	1.3798487	0	3.9695857	0	0	4.7152934	0	0	5.698382	0	1.3356856	0	2.910679	0	0	0	0	6.6770873	0	7.016926	0	0	1.1955552	6.6041255	0.90806276	3.367383	2.7359204	6.491435	0	0	0	2.4115436	11.126395	0	1.6581645	6.216326	0	0	1.0974165	0	11.533854
0	1.7424568	8.155039	0.5847779	0	0	2.6633759	0.30230838	0.016421976	5.5210404	0	3.7743006	0	0	0	0	0	1.0003942	0	0	0	2.5737863	0	0	0	0	3.4301143	0	6.6615205	0	0	2.651035	2.0854845	2.3652682	0	3.234388	4.7204585	0	0	0	1.4097632	4.119351	0	2.5328066	4.3337016	0	0	0	0	5.8649163
0.6639011	2.7416224	1.3140407	5.8195677	0	0	3.3176994	2.6815898	0	3.9196086	0.22626182	6.995733	0	0	0	4.4211698	0	0.8756947	0	5.889087	0	4.7149377	0	4.797479	0	0	5.0642576	0	6.1817837	0	0	3.763687	4.1217055	0	0.92567724	3.1015394	4.3545403	0	0	0	2.741694	8.46887	0	4.1734614	4.0955615	0	0	0	0	6.0792675
0	4.1919317	3.1259625	4.610095	0	0	1.1981158	4.050608	0	3.7687986	0	7.1726766	0	0	0	0	0	4.897563	0	3.501793	0	3.4171312	0	0	0	0	4.366159	0	7.4113216	0	0	4.362116	3.3199236	0	0.5670899	1.8876327	6.687787	0	0	0	2.33123	10.494611	0	4.9676647	4.5942683	0	0	0	0	7.7272773
0.6070403	2.0127943	4.531611	3.9432015	0	2.017967	0.40180466	1.4223317	0	6.667096	0	6.5152707	0	0	0	3.7404187	0	7.5886335	0	2.9263725	0	4.496798	0	2.1697695	0	0	6.631951	0	2.8500316	0	1.5963042	0	8.251941	0	3.2974243	1.2953556	7.529594	0	0.63785684	0	1.6494708	6.6583076	0	0	2.7448556	0	0	0	0.538679	9.25187
0.073048405	1.9133633	3.6489165	6.4211726	0	0	0.5314235	4.7076235	0	1.5122292	0	5.9392977	0	0	4.5835824	1.6742351	0	6.8579183	0	0.45597705	0	4.258128	0	0	0	0	5.92977	0	5.6108403	0	0	0	5.7967577	0	3.4157822	2.3856418	5.665848	0	0	0	0.91663885	10.27773	0	1.7070658	5.8935113	0	0	0	0	10.967268
0	1.0612311	7.307929	5.8943214	0	0	1.3020276	0.941691	0.93361825	7.7037506	0	5.6824093	0	0	0	0	0	1.957361	0	0	0	0.62738174	0	0	0.70783734	0	3.6344538	0	7.083166	0	0	2.8457804	4.6373515	0.030251749	1.0825108	2.6426618	7.2062263	0	0	0	3.2089221	7.1135125	0	2.145207	4.936618	0	0	0	0	6.8010917
1.3632054	0.5926896	0	5.0398393	0	0.8599564	4.3219385	2.450897	0	2.4368365	2.0101588	8.832681	0	0	4.158274	6.846284	0	3.1614952	0	6.0242777	0	7.23211	0	6.0909867	0	0	4.387763	0	5.460347	0	0	1.8564202	3.8324752	0	0.66121066	0.8865559	2.908111	0	0	0	3.9613392	14.765581	0	5.552213	6.905645	0	0	0	0	9.857385
0	1.0270065	8.894828	2.7890887	0	0	0.16958411	0	1.6948723	5.8807354	0	4.7496834	0	0	0	0	0	0	0	0	0	2.952228	0	0	0	0.4761526	0.92739165	0	6.824969	0	0	3.9180064	2.545449	0	0.19517879	3.4459863	8.578116	0	0	3.2794642	5.3036475	2.6863308	0	0.6262329	4.2890735	0	0	0	0	6.472402
0.6418428	2.9675925	0	3.4782352	0	1.9557483	2.0110369	4.8272514	0	0.96817106	0	7.403563	0	0	1.9849269	4.056579	0	5.6321945	0.6997932	3.6310883	0	7.1542706	0	2.8328686	0	0	7.253382	0	5.3378944	0	0	0	6.4962673	0	0.64902294	2.1827824	2.256928	0	0	0	1.9851784	10.604221	0	1.0223674	7.236389	0	0	0	0	9.8429785
0	1.6810435	3.9005454	6.614059	0	1.2090799	0.09343564	4.299852	0	2.0216534	0	5.9310203	0	0	2.642371	0	0	6.084651	0	0	0	2.5477986	0	0	0	0	4.798611	0	9.517145	0	0	1.5403968	7.1224117	0	2.4670916	2.957741	8.634896	0	0	0	2.4854643	11.343232	0	2.5233889	7.147377	0	0	0	0	9.744558
0	1.6589048	0.55571735	3.807605	0	1.4786606	4.137281	4.030683	0	3.0936253	0.050069038	8.767955	0	0	4.892997	4.617284	0	2.3182807	0	3.6557698	0	8.642102	0	3.496103	0	0	3.326371	0	4.822232	0	0	0.8052016	6.3958087	0	1.1304533	1.9408824	3.8150046	0	0	0	3.8450851	13.480137	0	2.7693734	8.887904	0	0	0	0	8.474662
0	1.0129815	4.0565896	8.982394	0	0.51299477	1.5245605	3.977219	0	4.475287	0	5.730394	0	0	2.125801	0	0	7.7818	0	0.8188056	0	4.6926455	0	0	0	0	5.9601398	0	8.824107	0	0	2.9997816	7.5396223	0	1.8211052	2.696621	10.319678	0	0	0	3.3994157	13.116454	0	3.1625786	9.040107	0	0	0	0	11.774001
0	3.1129017	1.768131	1.6450781	0	2.1843321	0.80877554	2.3516998	0	2.8449097	0	7.2787423	0	0	0	3.0590298	0	8.458654	0	1.3226949	0	7.270251	0	0	0	0	6.6557765	0	2.1750767	0	0.59214157	0	6.2066474	0	1.6922685	1.1210899	5.7067313	0	0	0	3.1363993	11.772716	0	0.9480141	6.721143	0	0	0	0	10.347881
0	0	7.8757725	3.5778935	0	0	1.8466792	0	0.809437	3.7713919	0	3.2263963	0	0	0	0	0	2.9448845	0	0	0	2.7526684	0	0	0	0	3.3433301	0	9.560196	0	0.54115325	3.5588057	3.1403818	2.1700504	0	2.4683309	4.7726536	0	0	0	1.3744572	7.8487444	0	5.9691386	4.6953373	0	0	0	0	6.611208
0	5.46714	6.4007034	3.7205684	0	0	4.6801624	3.5542233	0	7.7362666	0	7.8608217	0	0	0	1.7121351	0	0	0	4.54993	0	2.069178	0	1.8864584	0.5106772	0.30441716	3.4290943	0	5.1435533	0	0	0.22137628	6.35302	0	0.5900179	7.6514683	5.144854	0	0	0	3.6863928	5.737583	0	0	7.087223	0	0	0	0	9.667368
0.37047848	0.5276557	6.9724245	3.6907852	0	0	0	0.13163364	0.5650376	2.8430352	0	2.8100019	0	0	0	3.1521578	0	7.0875435	0	0	0	3.074834	0	0	0	0	4.4015665	0	9.713306	0	0	4.727308	0.8691419	3.367079	2.8413184	1.9557598	6.242388	0	0	0	1.4137697	8.898007	0	2.2682033	1.8205597	0	0	0	0	10.87188
0	4.4753504	4.0759444	6.61253	0	3.0824597	1.9317986	3.7859406	0.06404437	2.108866	0	6.1600323	0	0	2.3255386	4.647598	0	6.5910764	0	5.6229906	0	7.7378345	0	0.87615496	0	0	5.805877	0	4.7284627	0	0.4620626	0.612805	7.2908716	0	2.6204405	2.0969484	6.8799386	0	0	0	0.020076295	13.676639	0	4.8257422	5.908085	0	0	0	0	9.965094
0.1991548	1.5757153	2.0706565	5.998496	0	0.26515877	3.372571	2.572785	0.85413605	1.068301	0.990809	6.7296762	0	0	4.213817	5.29567	0	5.5029955	0	4.218877	0	5.471706	0	2.5563037	0	0	6.0063868	0	5.8458753	0	0	1.8604548	4.6020927	0	1.868248	0.4718408	3.40258	0	0	0	2.410399	15.287832	0	6.536755	6.4265137	0	0	0	0	8.765417
0	2.0290918	5.9261446	7.4722137	0	1.1186302	2.2885296	0.8776756	3.044611	5.17254	0	5.32581	0	0	0.12279453	3.6930234	0	4.2261877	0	3.9424164	0	3.107594	0	1.1601031	0	0	6.6991415	0	2.54425	0	0	0	7.0465426	0	4.150071	3.3616042	8.108332	0	0	0	4.337697	10.447201	0	0.99789804	5.5435057	0	0	0.27516282	0	9.672476
0.30115914	0	1.9786823	7.7653546	0	0.42639086	0.6141847	1.9676434	0	6.3990355	0	8.126177	0	0	0.88990575	1.4886223	0	6.792035	0	1.1359121	0	4.3366747	0	2.4781868	0	0	4.7713923	0	6.4415507	0	0.35138568	0.4138697	7.975372	0	1.2083486	0.22693184	7.8981805	0	0	0	0.8182295	12.48512	0	1.604795	5.222624	0	0	0	0	9.075733
0	1.5207474	2.3387556	6.5316405	0	0	2.8692195	3.6054094	0	4.2203555	0	7.222424	0	0	0	1.9457691	0	3.5533006	0	3.1984737	0	4.625911	0	4.4364295	0	0	6.5281234	0	8.348343	0	0	2.6753967	5.182297	0	0.6068239	2.4801776	4.98683	0	0	0	4.5217934	9.854638	0	5.273686	6.5687866	0	0	0	0	6.792059
0	5.635052	3.7116432	4.7028456	0	0	2.6812174	3.4331367	0	7.4652295	0	7.2248354	0	0	0	3.1023278	0	5.1570163	0	7.413783	0	5.148453	0	2.494556	0	0	7.840215	0	4.6621532	0	1.0407444	1.6068289	6.342692	0	2.5597243	2.0107038	8.247692	0	0	0.057155415	1.9111716	10.489188	0	0.1028685	5.39166	0	0	0	0	8.986933
0.75865585	1.6323472	1.3437781	5.705678	0	0.07494832	4.115413	3.8698506	0	3.0143762	0.7454667	7.2122455	0	0	3.8839772	3.7677314	0	4.120477	0	5.215193	0	6.0946684	0	3.3405068	0	0	5.2018666	0	5.553851	0	0	2.1133406	4.9161797	0	0.44532052	1.7343268	4.309732	0	0	0	2.0049863	13.567937	0	4.920701	6.0787396	0	0	0	0	9.3381195
0	2.5965226	4.956573	6.476907	0	0	0.2186736	4.466639	0	3.1586747	0	5.534731	0	0	0	1.8633076	0	5.2379923	0	2.9634292	0	4.6943107	0	0.24175264	0	0	5.4231763	0	6.565917	0	0	4.443705	3.7559462	0	3.011521	2.6932147	7.1783943	0	0	0	2.2084064	9.520948	0	4.225365	3.9742792	0	0	0	0	7.7700796
0	3.213612	5.6130815	4.381838	0	1.295721	1.9160289	3.1131167	0.19235507	4.5610957	0	6.3565817	0	0	0	1.0529703	0	5.172443	0	0.6767549	0	4.8947434	0	0	0	0	5.0543437	0	3.9031746	0	0	0	9.640951	0	3.7691894	3.4499128	5.7599797	0	1.7871743	0	3.497159	8.256537	0	0	6.7130427	0	0	0	0	11.089629
0	1.461627	3.256138	6.6514654	0	0.8438692	2.1294725	2.7722306	0.204852	2.6977339	0	5.3361382	0	0	3.050002	3.1887498	0	4.709832	0	3.746555	0	4.3659744	0	0	0	0	5.3527713	0	5.109299	0	0	3.4934452	3.9374413	0.124517515	3.7049031	1.8636979	8.249562	0	0	0	3.6143308	12.398771	0	2.5682876	6.103126	0	0	0	0	10.627007
0	4.333013	6.4193487	6.827434	0	1.365033	3.154145	5.036574	0	6.4503827	0	7.593882	0	0	1.1107793	0	0	3.1659918	0	2.2214425	0	4.248657	0	0.85683453	0	0	5.5350533	0	6.4688783	0	0	0	11.0603895	0	2.0203726	5.591121	7.3613133	0	0	0	2.6084125	9.026727	0	0	9.140998	0	0	0	0	11.886702
0	1.294094	9.7646475	1.1452687	0	0	2.363476	1.771429	0	7.1575303	0	6.1822476	0	0	0	0	0	0	0	0	0	3.1634598	0	0.053871103	0	0	1.3984771	0	5.766212	0	0	1.8750696	4.782684	1.1463047	0.008647372	5.2889876	8.5150585	0	0	2.16634	2.0129714	1.0943155	0	0	2.513811	0	0	0	0	5.8803463
0	5.1340966	5.293008	2.2319849	0	0.5451333	0.29925323	3.7204924	2.2390947	2.2255256	0	2.8720303	0	0	3.5457256	1.0626123	0	5.7355914	0	0	0	5.0602927	0	0	0	0	4.536297	0	0	0	0	0.41764933	5.994793	0	4.7406683	3.3112063	7.821489	0	0	0	0.77437186	8.216665	2.084279	0	5.813582	0	0	4.35523	0	6.992072
0	3.7958574	6.4595585	3.6214511	0	0	1.8836217	4.5962486	1.2751763	5.480375	0	7.3250017	0	0	0	0.40955764	0	1.9958365	0	0	0	4.9699197	0	0	0	1.0855327	6.0051017	0	2.7706187	0	0	0	7.43301	0	3.896101	4.727121	7.5750437	0	0.32417163	0	5.72507	4.995803	0	0	8.453844	0	0	1.4291292	0	11.60356
0	5.352377	6.734924	3.8889005	0	2.0464904	3.9991572	2.5327406	0	7.7900033	0	7.965944	0	0	0	2.3823414	0	0.24207555	0	4.3120112	0	4.254003	0	1.0635734	0	0	2.2063918	0	4.501997	0	0	0	6.8557053	0	0	5.757101	7.0388985	0	0.067257784	0	2.2729383	9.831369	0	0	9.147472	0	0	0	0	10.823221
0.15146887	1.8897336	2.9497237	7.1275315	0	0.6932846	1.2951938	4.3714004	0.9965574	1.7346585	0	4.7778654	0	0	2.5917454	0	0	8.937963	0	0.7160414	0	6.313526	0	0	0	0	8.385394	0	5.5399466	0	0	0	8.659518	0	3.2060814	1.6543721	6.9541874	0	0	0	2.7764163	11.599036	0	0.3934718	6.5591245	0	0	0	0	11.0557
0.5763784	1.311949	3.512061	3.0724869	0	0.6984323	1.1420672	2.8142138	0	7.082285	0	5.460623	0	0	0	3.558398	0	6.3626137	0	1.1678752	0	6.521849	0	3.4011214	0	0	5.4495664	0	3.3201296	0	2.8518043	0	7.408296	0	0.440511	0.28378454	6.0765934	0	0	0	0	4.8549776	0	0	4.0250664	0	0	0	1.0224432	6.8366137
0	0.803882	6.5807548	7.2091565	0	0	0.23573759	0.4196301	0.9027387	5.5774064	0	5.3046727	0	0	0	0	0	1.3403769	0	0	0	0.6009331	0	0	0	1.0290753	5.2221317	0	6.160662	0	0	3.7102523	4.3583655	1.0192142	1.5128672	2.8996632	7.7722178	0	0	0	3.7225115	6.3876014	0	3.6784499	3.4805524	0	0	0	0	5.6504383
0	0.4295183	3.0780387	7.9331574	0	0	0	3.3485863	0	4.5255027	0	6.4859905	0	0	1.37386	0	0	6.6903152	0	0.46484536	0	3.010883	0	0	0	0	6.560713	0	6.2819643	0	0	0	7.8313704	0	1.7484432	1.0054802	8.776796	0	0	0	3.0484993	9.534609	0	1.0448958	6.1223435	0	0	0	0	9.914759
0	2.8014927	3.6728566	6.1488657	0	0	4.359439	3.1320908	0	4.6976986	0	5.5405335	0	0	3.2189744	0.6607015	0	1.731623	0	4.071175	0	2.6545925	0	0	0	0	3.0748014	0	5.770531	0	0	3.416097	5.5905023	0	1.0205432	4.0147295	5.7911673	0	0	0	2.136627	10.504323	0	2.1445954	6.0552044	0	0	0	0	10.939441
1.9764682	0.55770093	1.8226031	6.962142	0	0.12104589	4.8893642	3.7636392	0	2.1938913	0	6.449055	0	0	3.1362467	3.3448431	0	1.1224718	0	4.552925	0	4.939812	0	3.748299	0	0	5.802793	0	6.6880546	0	0	0.82059586	7.221208	0	0.66585606	2.7250485	3.5566401	0	0	0	3.2075748	11.573806	0	3.1119137	5.8441405	0	0	0	0	10.121995
0	3.4640481	4.0109825	5.4280686	0	0	1.9251684	4.13658	0	2.3871424	0	6.2026534	0	0	1.583338	0	0	6.871028	0	1.2927984	0	3.8638377	0	0	0	0	7.601259	0	7.921952	0	0	0	8.290137	0	0.95318013	1.9423565	5.8510747	0	0	0	1.1286949	12.280019	0	1.909326	8.075866	0	0	0	0	11.011655
0	4.8668537	5.6668286	1.7809405	0	0	1.5956676	3.8868067	2.0048196	1.5040787	0	4.3792286	0	0	0	2.9874372	0	3.12677	0	0	0	4.1046853	0	0	0	2.2586534	8.076954	0	3.789963	0	0	0	6.391757	0	2.7201858	2.357531	7.1891704	0	0	0	1.2527938	7.767432	1.1216342	0	5.058686	0	0	0	0	10.317043
0	6.3341503	7.3663106	3.129225	0	0	2.4730222	4.982507	4.214241	3.4357455	0	4.061127	0	0	2.3106408	1.0543185	0	0.99868363	0	2.4753084	0	5.5283647	0	0	0	2.0302162	5.310249	0	0	0	0.68337685	2.4249375	6.4598484	0	5.2122436	5.4494767	8.174753	0	0	0	3.5925205	8.796896	1.508433	0	5.9237337	0	0	1.804777	0	8.931645
0.011171133	1.809099	5.3410964	3.5525777	0	0	6.4544487	2.8313003	0.3825408	5.859237	0	7.522296	0	0	0	2.8738	0	0	0	3.717034	0	4.076324	0	2.2988155	1.1355519	0	2.01014	0	6.0390253	0	0	2.0104957	4.8881407	0	0	6.442378	4.4991183	0	0	0	5.764134	6.777075	0	0	5.7828207	0	0	0	0	10.522261
0	0.2919862	1.74692	4.2231956	0	0.5154657	0	2.545853	0	3.1249566	0	7.036408	0	0	1.3251826	2.974272	0	7.623798	0	2.3136146	0	6.8001328	0	1.2402918	0	0	6.073688	0	2.383543	0	2.5448282	0	6.0125546	0	3.3729184	0	4.5041165	0	0.29768187	0	2.786595	11.99165	0	2.6455603	4.4657493	0	0	0	0	8.823169
0	2.416999	1.8138417	7.145675	0	2.9293709	1.3553889	5.421652	0	0.94122916	0	5.418633	0	0	4.2881193	1.4150094	0	7.8480654	0	5.0427322	0	5.580276	0	0	0	0	7.960962	0	5.429679	0	0	0.8477641	8.04135	0.5293627	4.469143	1.4837961	5.3042593	0	0	0	2.505576	12.492863	0	0.66369337	4.5310836	0	0	0.27711615	0	12.503354
0	4.0877366	2.6504183	6.882254	0	1.4254519	4.099389	4.735094	0	3.5306895	0	7.115336	0	0	1.9452426	3.3021128	0	3.9379425	0	4.7319984	0	7.7985377	0	1.8282969	0	0	6.2320504	0	6.718709	0	0	0	8.840974	0	1.0065694	2.9649515	5.8879633	0	0	0	1.2566558	12.330522	0	1.3311981	8.938003	0	0	0	0	10.68489
0	6.4794917	6.761811	3.184133	0	0	4.077887	4.2398386	0	6.7298045	0	7.549252	0	0	0	3.2302966	0	0	0	1.5957667	0	4.2246423	0	0	1.7617924	0.40199453	4.389499	0	5.6030927	0	0	0.56609577	7.3962364	0	1.6555102	5.6510367	6.604703	0	0	0	1.7142981	6.3485594	0	0	6.645733	0	0	0	0	10.197994
0.31079832	0.4326331	2.5860286	7.039747	0	2.532516	5.55526	4.1646852	0	4.1146455	0	7.3454995	0	0	4.110152	1.7294853	0	2.8108635	0	3.8004463	0	4.6171803	0	3.0129554	0	0	2.5913599	0	6.492654	0	0	0.88243896	7.0945044	0	1.268224	3.158769	4.501549	0	0	0	4.4414473	12.368193	0	2.893167	8.219664	0	0	0	0	10.506837
1.23941	1.7978295	0.99069995	5.5932474	0	0	1.4271048	3.8409016	0	0	0	5.932226	0	0	3.4144866	3.4473772	0	7.1929784	0	3.9726517	0	6.134512	0	0	0	0	5.103919	0	7.083162	0	0	2.8801913	3.6583905	0	2.6015644	2.3013768	5.0189476	0	0	0	1.5661714	13.034687	0	4.8614917	4.0067086	0	0	0	0	10.551987
0	2.0838187	9.51642	5.6309724	0	0	1.0555475	0	2.120853	7.624599	0	3.5014265	0	0	0	0	0	4.6797357	0	0	0	2.7413042	0	0	0	0	5.2072678	0	5.6283255	0	0.6167266	1.125147	7.2096796	2.0643432	0.72159106	2.2741344	11.546427	0	0	0	1.1126207	8.067497	0	0	5.5727563	0	0	0	0	9.436362
0	0.27966437	3.0217073	6.4882317	0	0	1.4022434	0.5697546	0	5.618307	0.034240704	7.4428725	0	0	0	3.0884674	0	5.758341	0	2.437319	0	3.272174	0	3.244154	0	0	5.160203	0	7.371208	0	0	2.7836266	3.6458013	0	0	1.8159484	7.2474055	0	0	0	2.8459342	12.801127	0	5.676388	5.5776167	0	0	0	0	9.569546
0	1.9407368	4.3259945	5.964198	0	0	1.4119753	4.080624	0	2.3018577	0	5.1911273	0	0	3.5737154	0	0	4.0833845	0	0	0	3.6780734	0	0	0	0	5.024647	0	7.8498554	0	0	2.111771	7.07335	0	3.4315228	3.4287324	7.6256766	0	0	0	2.349313	9.93159	0	0.30242732	6.037294	0	0	0	0	10.3313465
0	3.5393405	7.726017	8.268888	0	2.0846932	2.9751265	5.299992	0	9.792851	0	7.5095997	0	0	0	0	0	2.567692	0	2.6950724	0	2.703126	0	4.441362	0	0	3.620831	0	3.803362	0	1.8324736	0.32264686	11.087562	0	2.7344651	2.9777536	7.6851287	0	0.27142578	0	1.9569832	7.2101517	0	1.2663065	6.9219384	0	0	0	0	7.8330913
0	0.339298	0.72133434	5.638629	0	1.559896	2.5526278	2.2414603	0	6.3340616	0	9.549692	0	0	2.7403905	3.4269662	0	2.345433	0	3.2568672	0	4.7765455	0	6.7497654	0	0	2.900828	0	4.478354	0	0.6206512	0.12079381	6.4099364	0	0.76869345	0.33443296	4.297398	0	0	0	4.374218	12.597463	0	3.8779905	8.232886	0	0	0	0	7.266568
0	0.77561724	0	3.876453	0	1.2757275	1.1655536	1.8265178	0	2.5773926	1.9634055	8.218508	0	0	2.4208357	6.0140367	0	5.246751	0	5.145814	0	8.118993	0	4.49023	0	0	4.238291	0	1.5942818	0	0.29735032	1.0834857	3.2682784	0	0.24959093	0	3.6397424	0	0	0	3.1814277	13.814063	0	6.495638	4.944656	0	0	0	0	6.6929135
0	4.210245	4.5402927	5.1780376	0	0.6775961	1.3144863	4.312833	0	5.572656	0	7.727998	0	0	1.0128412	0	0	3.3188176	0	0	0	4.3567433	0	0	0	0.19621862	4.541091	0	6.74242	0	0	0	9.271275	0	0.97285676	3.2140393	7.852845	0	0	0	2.2094953	8.181167	0	0	8.877382	0	0	0	0	11.3499975
0	0.3034527	2.3886585	8.524129	0	0.72458273	0.2430443	2.7851398	0	5.7924566	0	8.928554	0	0	2.0204785	0.79832107	0	3.8742635	0	1.6816639	0	4.530748	0	1.8066721	0	0	1.5307418	0	7.8169155	0	0	1.0304022	6.028355	0	2.5596385	2.6404138	7.225979	0	0	0	4.1332717	10.472659	0	2.9067366	6.6022825	0	0	0	0	9.179909
0	1.4691095	3.326915	4.8679266	0	0	1.4919019	2.9174352	0	2.2733455	0	5.561522	0	0	2.6000109	0.76680416	0	7.173068	0	0.5497916	0	3.9847727	0	0	0	0	4.983834	0	8.448523	0	0	2.9681146	3.5111983	0	1.0141876	3.0502346	7.0699053	0	0	0	2.609681	13.214343	0	2.6383862	7.196813	0	0	0	0	12.287868
1.2657454	0.32591388	2.6306994	9.340735	0	2.4967523	1.2344638	5.044026	0	2.5245454	0	6.1713405	0	0	2.433922	0.6196673	0	6.9273005	0	1.2800814	0	5.4787674	0	1.0166776	0	0	7.1656127	0	6.600784	0	0	0	8.7391815	0	3.469103	2.954886	5.805483	0	0	0	4.5766187	9.516045	0	1.3745371	6.2673793	0	0	0.73381203	0	11.092785
0	2.1349368	3.5900311	4.603571	0	0	0	2.304857	0	4.0656657	0	7.3119335	0	0	0.94661623	0	0	4.789553	0	0	0	3.683927	0	0	0	0.84301054	4.2341714	0	5.700282	0	0	0	7.121677	0	0.321243	2.5347488	7.2320676	0	0	0	2.122168	8.751032	0	0.60111713	5.8000603	0	0	0	0	9.714525
0	1.3657457	6.1510935	4.516543	0	0	0.2779529	0.9397293	0	6.261591	0	5.478292	0	0	0	0.36340633	0	3.9804122	0	0	0	3.949525	0	0	0.101660036	0	2.1211746	0	8.668046	0	0	2.1295903	4.8312917	0	0.18726127	2.0177135	8.154946	0	0	0	1.437024	7.794233	0	1.4043566	5.424176	0	0	0	0	7.784559
0	4.8233895	8.705002	4.4615626	0	0	4.8380394	4.216223	2.8140266	6.378592	0	8.8752365	0	0	0	0.82658046	0	0	0	4.6931458	0	2.800478	0	1.0803881	0	1.4764812	8.480293	0	1.3046927	0	0.23463513	0	7.3343472	0	3.9610105	6.632189	7.462548	0	0	0.7374894	6.599302	5.3658075	0	0	4.140037	0	0	0	0	9.5673685
0	2.265466	2.5477111	4.323395	0	1.7732166	1.2601812	2.1277778	0	4.5745063	0	5.9402575	0	0	2.6367943	2.5371954	0	2.5318124	0	4.243528	0	4.594692	0	1.34032	0	0	0.19359969	0	6.6186085	0	0	2.8478668	3.3363712	0	1.0317616	3.6650074	6.7073174	0	0	0	1.2657222	9.855179	0	3.0835357	7.139506	0	0	0	0	8.807171
0	0	1.9771373	6.844809	0	1.73138	1.278497	1.9251618	0	6.6244025	0.52127165	7.296157	0	0	0.63714516	2.493654	0	3.5538466	0	2.198816	0	3.504461	0	5.860437	0	0	3.4100878	0	6.146185	0	1.8271955	2.163221	5.73657	0	0.722485	0	5.5254517	0	0	0	3.0724442	11.788414	0	4.9661045	2.9901779	0	0	0	0	6.0795183
0	4.0853486	3.7579322	3.7798314	0	0	2.619118	3.3741333	0.1869286	4.66167	0	8.213544	0	0	3.215344	2.8588212	0	0	0	2.048925	0	5.5598283	0	0	0	0	4.450095	0	4.686025	0	0	0	6.2079725	0	2.7571125	4.0023623	5.237877	0	0	0	3.9662335	9.457184	0	0	7.514841	0	0	0	0	9.296764
0	3.148735	2.4511466	1.0291195	0	0.6962379	1.6872691	1.3020715	0	4.3618484	0	6.8437524	0	0	0	5.18513	0	6.4842734	0	2.3117113	0	6.972002	0	0	0	0	4.7629404	0	2.6735055	0	0	0	6.307111	0	2.8569314	0.42231178	3.7072518	0	1.0274917	0	2.0021927	10.832657	0	0.26400837	6.202592	0	0	0	0	10.754887
0	0	9.556112	2.7907774	0	0	3.7008154	0.025132377	0.19665423	7.228256	0	4.182271	0	0	0	0	0	0.8070068	0	0.7773896	0	3.4112437	0	2.0789087	0	0	0.89303786	0	7.30717	0	0	3.2998247	4.0896244	2.3495264	0	4.235593	6.313101	0	0	1.2091991	3.061513	4.117058	0	2.5596294	4.7707233	0	0	0	0	7.0427904
0	2.4941196	7.518456	3.6138039	0	0	0.69907975	0	4.03897	6.7321877	0	4.5315022	0	0	0	2.5041976	0	6.786079	0	0	0	3.703235	0	0	0	0	6.0699744	0	2.5280852	0	0	0	7.772944	1.0457679	2.82566	2.9035623	8.482012	0	0	0	2.7895842	7.6533847	0	0	5.0091047	0	0	0	0	11.409225
1.8378997	0.3710889	1.0766171	6.1742706	0	1.1609148	1.0758026	4.3651485	0	0	0	6.095657	0	0	2.9695592	3.964987	0	6.917339	0	4.048128	0	4.2464046	0	1.7551541	0	0	5.263624	0	6.310551	0	0	1.1084648	4.8358474	0	4.033706	1.8201972	2.9896278	0	0	0.5799646	3.3233912	10.445763	0	3.118886	3.7368016	0	0	0	0	9.256954
0	0.88396335	3.1671472	8.839243	0	0.13961168	1.6026922	2.4157412	0.05545778	4.445839	0	7.473767	0	0	1.4083201	1.6313704	0	4.618691	0	1.6806597	0	3.807066	0	2.8232613	0	0	5.789215	0	7.716323	0	0	0.72349435	8.144669	0	1.7628491	2.051178	7.071355	0	0	0	2.8028176	12.059367	0	3.1397076	7.1043825	0	0	0	0	8.4866295
0	2.5141253	8.026464	5.9378157	0	0	0.22752139	0.16365838	1.2234648	7.014011	0	6.536862	0	0	0	0	0	3.1823678	0	0	0	2.4539185	0	0	0	0	3.5598946	0	4.993567	0	0	0	6.405237	0	1.8523326	3.3241265	7.11594	0	0	0	2.9318779	6.588072	0	0.4340888	4.139541	0	0	0	0	8.060642
0	0.8948292	5.904838	0	0	0	2.404401	0.2239655	0.1641052	6.15127	0	3.9859223	0	0	0	0	0	4.079216	0	0	0	3.1818178	0	0	0	0	5.3521667	0	2.2222462	0	0	0	3.9317007	1.9942929	0	1.4728373	4.943968	0	0.76299864	0	3.1517594	4.980432	0	0	3.8231878	0	0	0	0	10.83807
0	2.1551802	4.159511	6.4080925	0	1.7117591	1.7902752	3.9797943	0	3.1771495	0	9.273933	0	0	2.5767214	1.3598009	0	2.2425673	0	0.6724576	0	4.386151	0	0	0	0	4.877652	0	8.703781	0	0	0.6187648	9.110657	0	3.6467164	3.234344	6.9471316	0	0	0	3.3707669	11.6107	0	1.676088	5.7751484	0	0	0	0	9.717772
0	0	4.4241037	7.25036	0	2.1260998	0.5756095	1.5492271	0	4.817786	0	6.837433	0	0	0	0	0	2.3771968	0	2.21459	0	1.1991644	0	5.3490853	0	0	4.2274547	0	5.6401467	0	0	2.8916547	6.753722	0.98849446	0.2463645	1.5720032	5.7749	0	0	0	3.4092495	9.000028	0	6.0921097	2.8052852	0	0	0	0	4.9906096
0	1.9852668	7.252865	3.118526	0	0	2.8704462	0.55391526	2.0167596	6.8774443	0	4.6688795	0	0	0	0	0	2.416209	0	0	0	3.410094	0	0	1.9877249	0	3.0820708	0	7.0641284	0	0	2.9637852	4.497175	0.49293157	0	3.832046	6.4194083	0	0	0	0.5737872	7.1015334	0	0	5.697215	0	0	0	0	9.292325
0	3.0452614	3.8808079	3.7146196	0	2.7509706	0	2.652407	0	3.1273026	0	5.6375365	0	0	0.3653259	2.1596901	0	6.994728	0	1.3339291	0	5.3498535	0	0	0	0	5.1229033	0	3.5983214	0	0	0	7.477174	0	2.558312	1.6312441	5.330919	0	0.33472475	0	1.4517894	9.072454	0	0	6.7788086	0	0	0	0	9.974817
0	2.3109903	1.6729357	5.9300175	0	0	3.0676742	3.97608	0	4.3843117	0	7.8825307	0	0	2.5459516	0.29940283	0	1.033137	0	2.8241603	0	4.3518257	0	1.2983165	0	0	3.1860096	0	7.498627	0	0	0.3525631	5.6417437	0	0.4504435	4.349705	4.527522	0	0	0	3.490498	9.093626	0	1.3986692	9.02612	0	0	0	0	9.99424
0	0.30489928	8.314924	5.129352	0	0	1.7449887	0	1.7311372	6.4254446	0	3.0886002	0	0	0	0	0	4.688496	0	0.10424181	0	3.0392263	0	0	0.6048538	0	4.6772776	0	7.0272455	0	0	5.0197845	2.3727324	3.7388673	0	3.3633676	8.735128	0	0	0	2.5968788	6.3204136	0	2.3943217	4.0645003	0	0	0	0	9.072152
0.39519185	3.7594073	1.9326326	2.7287714	0	0	4.2327213	2.4290028	2.0614605	3.3301945	0	8.146966	0	0	1.0381867	7.2440505	0	0	0	4.2654023	0	5.364823	0	0.78102916	0	0	2.801117	0	2.3687172	0	0	4.3138237	2.153759	0	2.7116232	4.2872095	2.7582245	0	0	0	5.0705614	9.916237	0	1.7166008	5.8311152	0	0	0	0	6.856057
0	0.66560614	2.4100735	5.0264187	0	0	0.15489091	2.1904383	0	5.026426	0	7.999599	0	0	0	1.2060263	0	5.9827886	0	2.4208586	0	3.3972964	0	1.64045	0	0	4.307439	0	6.5025997	0	0	0.15241697	5.1107097	0	2.2720304	0.9572907	5.4513164	0	0.76155484	0	3.8208163	9.828369	0	2.7562685	4.57106	0	0	0	0	8.026962
0	1.9768938	3.1384895	6.8501077	0	0	1.6254493	1.56157	0.8695816	5.576602	0	6.9637394	0	0	0.32145828	0	0	4.2730923	0	1.4547048	0	2.0055668	0	0.80173856	0	0	5.335364	0	4.832093	0	0	2.5312278	5.371362	0	1.6280127	1.0071723	6.795792	0	0	0	3.3963206	10.551257	0	3.2636957	6.5571523	0	0	0	0	7.352738
0	0.49147904	4.5738664	4.482379	0	0	0.7954853	1.6389853	1.5936258	3.310291	0	3.0533757	0	0	0.5463575	0	0	5.9295692	0	0	0	1.3267827	0	0	0	0	4.4803734	0	7.54777	0	0	3.0252335	4.053266	1.0382024	1.6038201	1.2420679	6.6803865	0	0	0	1.077295	9.486628	0	1.2065864	4.6054597	0	0	0	0	8.920552
0	3.9877763	7.8669925	3.185577	0	0	3.1713912	4.8748927	0.7971494	5.1472464	0	8.717616	0	0	0	0.8451735	0	4.006074	0	3.985821	0	6.2777042	0	0	0	0	5.580226	0	3.0897675	0	0	0	5.5116167	0	2.84889	7.2462883	8.015514	0	0	0.3666018	6.903583	5.8297906	0	0	6.7022786	0	0	0	0	12.148929
0	0.5984085	0.5384821	7.7651367	0	2.7110484	0.33224344	2.6373787	0	3.7147171	0	7.6325016	0	0	2.3996894	0	0	7.319373	0	1.8669925	0	6.7595944	0	1.5048794	0	0	5.2157154	0	5.506942	0	0.24690898	0	9.213424	0	0.95046264	0.8535263	6.909407	0	0	0	3.3577936	11.995234	0	2.069685	8.5798855	0	0	0	0	9.949709
0	2.1813133	6.4620204	6.5229893	0	1.9661576	0	2.8717597	0	7.8760333	0	7.0011406	0	0	0	0	0	2.804307	0	0	0	1.8469677	0	2.2567906	0	0	3.1618383	0	7.3577476	0	0.111712374	0.90240955	6.8568287	0	1.0018437	2.1599722	7.984685	0	0	0	2.721256	5.291741	0	1.7279336	5.3627214	0	0	0	0	4.89707
0	1.3855315	2.368144	5.39626	0	0	1.5240192	1.5379099	0.13767816	5.209982	0.528656	6.5200233	0	0	2.0423803	2.0087132	0	3.5769908	0	3.250667	0	3.1577399	0	3.4268708	0	0	5.127376	0	5.61973	0	0	4.236941	3.2482073	0	0	0.005139435	4.726993	0	0	0	2.9165072	12.306237	0	5.654835	5.92446	0	0	0	0	7.135342
0.4579991	0.9589068	0	5.6223845	0	2.6856763	0.90186745	1.9181097	0	2.7860577	0	9.530625	0	0	2.6562896	4.641361	0	4.210236	0	2.787744	0	4.995001	0	4.826019	0	0	5.382876	0	4.924281	0	0.16243717	0	7.624072	0	1.766557	0.10754207	4.7085385	0	0	0	3.4207177	13.500531	0	3.9795876	5.743172	0	0	0	0	7.5363874
0	1.8832431	2.9775765	6.4001317	0	1.4205025	3.8001976	2.7916749	0	5.895316	0	8.724759	0	0	2.6638434	0.91836596	0	4.907954	0	3.268326	0	6.7106695	0	3.0001671	0	0	2.9670699	0	6.580857	0	0	0.92898726	7.7960734	0	0	2.2275543	6.4055395	0	0	0	2.2421882	13.679531	0	4.288152	8.893519	0	0	0	0	10.890546
0	3.0923216	10.867367	0.37175074	0	0	2.5685725	1.0997404	0	8.349109	0	4.2824106	0	0	0	0.4670977	0	1.8042067	0	0.69728607	0	3.43472	0	0	0	0	3.5287743	0	7.326643	0	0	3.3475852	3.943358	3.5381804	0.53216124	3.246043	8.360935	0	0	0.63760644	0.6320863	4.992505	0	0.43234473	2.3786635	0	0	0	0	8.619782
0.8686073	1.3379252	4.315631	4.14965	0	0	5.6073084	2.618918	0	5.392864	0	7.6162314	0	0	1.3160267	5.2928243	0	0	0	1.7889915	0	3.175472	0	3.1818519	1.0075063	0	0.8190238	0	5.028019	0	0	1.7091554	4.3397717	0	0.78759885	4.202442	1.5457273	0	0	0	4.4815135	6.6982226	0	0	6.1923175	0	0	0	0	8.601585
0	1.6645925	2.5157433	6.247111	0	0	0.5705695	4.2393064	0	2.1583488	0	5.9497085	0	0	1.9300373	0	0	7.972376	0	1.1167111	0	4.826216	0	0	0	0	5.474157	0	9.349183	0	0	2.7497776	4.9248405	0	0.62187445	2.317696	7.023719	0	0	0	2.2796333	12.057925	0	3.8335114	6.5467663	0	0	0	0	11.169605
0	0.2200015	2.1915925	5.3403015	0	0	0	3.1783879	0	0.80821115	0	6.869014	0	0	3.4498422	0	0	6.942926	0	0	0	3.7340782	0	0	0	0	5.137128	0	7.1419106	0	0	0	6.2220917	0	2.0931246	0.6678639	4.745761	0	0	0	2.3983886	10.454394	0	3.3980224	5.297872	0	0	0	0	8.912823
0	2.3459313	9.0241375	1.5691137	0	0	1.1283175	0	0	6.005592	0	5.399992	0	0	0	3.2244976	0	4.591964	0	2.4300394	0	5.015291	0	0	0	0	3.3454745	0	6.749718	0	0	2.5121796	3.4620953	2.6595836	2.767236	2.7401252	6.7973137	0	0	0.5110214	2.9809718	7.7354856	0	2.2343712	2.3176715	0	0	0	0	9.626633
0	0.5767705	8.065102	3.8142235	0	0	1.6596342	0.4731709	1.6083546	6.133052	0	4.7015524	0	0	0	1.9085319	0	0.90895885	0	0	0	2.578044	0	0.16361302	1.2015887	0	4.210704	0	7.604495	0	0	0.6939912	4.4111595	1.3907698	0.26801094	4.1295686	5.5416803	0	0	0	2.5432017	5.163256	0	1.0883276	3.9149153	0	0	0	0	8.051722
1.051174	1.0787685	0	4.3203874	0	0	3.6574955	3.6731906	0	4.472152	0	9.69946	0	0	2.1834793	3.2100658	0	3.4506023	0	1.9863026	0	3.9847722	0	3.1183746	0	0	6.311831	0	5.9313498	0	0	0	7.7998853	0	0.8967754	2.0992997	3.776424	0	0	0	2.989917	13.005493	0	0.8293791	7.2787557	0	0	0	0	11.083262
0	0	6.42482	3.0163233	0	0	0.4118985	0	1.2490946	7.2227426	0	4.4144325	0	0	0	0	0	3.8470907	0	0	0	0.1650409	0	0.32101145	1.3561099	0	3.2818513	0	7.2173524	0	0	4.0454903	2.3794854	2.5797565	0	1.148529	4.9530907	0	0	0	1.0570695	5.241478	0	1.1309396	2.3727095	0	0	0	0	5.674426
0	1.839783	1.6918553	6.4631166	0	0.12565061	1.5544883	4.99971	0	2.3127248	0	5.6825757	0	0	3.341178	0	0	6.6050415	0	3.2298493	0.060985766	3.780738	0	0	0	0	6.306373	0	5.432035	0	0	0.63348615	6.073564	0.5394709	2.331894	3.01551	4.8826942	0	0	0	2.1547918	9.401829	0	1.0819695	4.9199963	0	0	0.05392679	0	11.338258
0.42712563	2.3779843	3.270811	7.7412148	0	1.8389978	0.9245158	5.6077156	0	2.2029588	0	5.7528033	0	0	4.497543	0	0	6.9106283	0	1.7180263	0	4.0074587	0	0	0	0	7.2220497	0	6.5741143	0	0	0.67890364	8.353666	0	3.3210835	2.6321971	6.652287	0	0	0	2.019482	11.241341	0	1.1679424	7.360667	0	0	1.0217135	0	11.968336
0.95258576	3.1523907	0.5334955	5.606185	0	0	5.104601	5.6222963	0	3.20061	0	7.902186	0	0	4.267346	4.2243	0	1.7684213	0	4.4478216	0	7.146849	0	1.5156288	0	0	5.783234	0	6.7859087	0	0	0.6701518	7.1840353	0	1.2330525	2.6672375	5.1720066	0	0	0	2.070925	12.91356	0	0	7.839682	0	0	0	0	12.272207
0	3.4532964	6.4034452	3.8006892	0	0.21733062	1.4546232	2.8415842	1.6601025	7.1684527	0	7.2393203	0	0	0	0.46301094	0	3.7466614	0	0	0	2.7556713	0	0	0	1.164647	6.260972	0	2.073716	0	0	0	9.616869	0	2.9556997	3.233111	7.4576135	0	0.31826043	0	3.069068	7.699701	0	0	6.7824683	0	0	0	0	9.531612
0	6.08434	3.5724828	4.8353925	0	0	2.6299376	3.4094112	0	7.407906	0	6.876976	0	0	0	3.1161904	0	5.138434	0	7.8160243	0	4.7976403	0	2.3385897	0.01400876	0	7.87864	0	4.8056474	0	1.0059323	2.0229285	6.437085	0	2.9282928	1.9900397	8.635054	0	0	0	1.5465142	10.614524	0	0.34175485	5.474531	0	0	0	0	8.865053
0	1.8193151	7.3385377	3.6274078	0	0	0.65252656	0	0	6.0118847	0	3.7446322	0	0	0	0	0	2.9558377	0	0	0	2.5694213	0	0	0.79364944	0	2.8351579	0	6.0715203	0	0	3.308769	2.3639827	1.930325	0	3.872993	7.6417494	0	0	0.3977484	1.9377346	4.152116	0	0.8749691	4.5323114	0	0	0	0	7.7892714
0	0.5347217	0	4.7024207	0	1.7027885	1.2334434	3.0922322	0	3.8656487	0.7394514	8.501423	0	0	1.5250386	3.7441733	0	7.8090463	0	5.305915	0.040748633	8.968821	0	4.2144456	0	0	4.3914843	0	3.8705776	0	0.5214561	1.0937997	5.1388383	0	1.3221639	0	5.665057	0	0	0	3.346889	12.89446	0	5.161753	5.234495	0	0	0	0	9.071208
0	2.4181166	3.4086475	6.5555415	0	0.6951073	0.17295708	2.1015277	0	2.1591227	0	6.9322977	0	0	0.77912354	1.320549	0	5.3990126	0	0	0	5.6812034	0	0	0	0	5.3348284	0	6.9407163	0	0	0	8.279084	0	2.5489838	2.6594305	6.8931227	0	0	0	2.5461261	10.188416	0	1.004572	6.065488	0	0	0	0	9.3463545
3.0674036	0	4.7571483	0.42153862	0	1.3696604	2.4842553	0.15551439	0.029000787	3.7857723	3.558301	3.7713175	0	0.86750394	0	4.674495	0	6.004157	0	6.6017857	4.40002	2.4696853	0	5.2976923	0	0	6.006125	0	0	0	0.091712	2.8403275	2.1592107	3.5003593	4.8224344	1.5939173	2.2586358	0	0	0	3.3816574	2.0720577	0	1.571639	0	0	0	0	0	4.3143034
1.0386299	2.18804	1.5292274	3.953432	0	0.63933426	4.9116926	2.434546	0	3.7583477	1.003097	6.9163537	0	0	1.7420309	4.882352	0	0.9363085	0	5.062643	0	4.1687512	0	5.0151334	0	0	4.5092664	0	4.0720005	0	0	1.3253713	5.1080866	0	0.20724969	2.1482346	1.4394085	0	0	0	3.4200165	10.641155	0	2.888983	5.502696	0	0	0	0	7.8138313
0	2.010728	6.8504224	4.6144066	0	0	0.7895418	1.4539999	0	7.2012715	0	4.5607324	0	0	0	0	0	3.465134	0	0	0	0.76043934	0	0	0.72971815	0	3.255931	0	6.538742	0	0	0.99787825	5.8736267	1.4403764	0.31643704	3.6974854	8.24668	0	0	0.2759356	1.1008276	4.150434	0	0	5.68692	0	0	0	0	7.4660673
0.30504358	1.2703576	2.254241	5.9179754	0	0	1.4971309	4.6944437	0	3.0340073	0	6.2825913	0	0	2.82413	0	0	5.742907	0	1.6138843	0	3.4776323	0	0	0	0	5.695379	0	6.3320765	0	0	0	6.6581035	0	1.4919614	2.4522424	5.1838813	0	0	0	2.849557	8.959993	0	1.4239677	5.8745503	0	0	0	0	11.093401
0	2.71654	3.1316595	5.555985	0	1.0888896	2.6557906	6.413404	0	4.640515	0	7.3904676	0	0	2.448383	0	0	5.19656	0	1.6560336	0	3.9719024	0	0.37498057	0	0	5.3541374	0	8.559792	0	0	0	9.38782	0	0.16302107	3.7884583	6.07213	0	0	0	1.011142	9.647191	0	0	7.9494033	0	0	0	0	12.192938
0.08802143	0	2.1953373	4.2570167	0	0	0	1.6727375	0	2.8213408	0	5.413285	0	0	0	0	0	7.9977245	0	0.85825074	0	4.023187	0	0.9132594	0	0	4.653019	0	6.5423546	0	0.3540125	0.30139697	2.6604497	0	0.8999868	0.5687433	4.7667284	0	0	0	2.5603297	8.201806	0	2.9328835	4.405303	0	0	0	0	8.423906
0	2.412869	5.6134973	7.062034	0	1.7851154	0	1.2830501	0	5.763584	0	7.3491263	0	0	0	0.77767354	0	3.2433946	0	0	0	4.108733	0	0.19784951	0	0	2.1728148	0	6.8219666	0	0	0	6.90735	0	2.2246127	5.0997753	7.883666	0	0	0	4.38757	6.7341566	0	1.3772317	6.2640133	0	0	0	0	8.918223
1.7061391	0	0	1.9877408	0.103381574	1.3891431	1.5691255	0.36735058	1.2418743	3.4822836	3.0040028	7.6402054	0	0.13838726	1.3880537	10.454703	0	4.436635	0	4.224154	0	5.6712875	0	6.868192	0	0	1.9305661	0	0	0	0	1.6040121	1.6608253	0	3.325218	0	0	0	0	0	4.465714	8.997323	0	2.8604705	2.4352252	0	0	0	0	4.2941217
0.59153247	1.9399261	0.26587838	5.53044	0	1.9732287	2.6933951	3.681676	0	2.8867595	0	6.9690313	0	0	3.3054855	1.9706837	0	5.923349	0	3.7073622	0	5.691076	0	2.277528	0	0	6.859917	0	4.258885	0	0	0	8.012499	0	0	0.64120317	4.984053	0	0	0	1.8880309	12.981748	0	1.1811386	8.303647	0	0	0	0	11.352637
0	1.5901495	5.0107255	7.2094564	0	0.41898656	0.81529635	3.2574677	0	2.5177262	0	5.839063	0	0	1.994578	0.302089	0	7.8901253	0	1.1751198	0	5.2877946	0	0	0	0	5.191978	0	9.852718	0	0	2.4299688	5.046467	0	1.1434612	2.7361054	8.135833	0	0	0	2.423906	13.374569	0	3.039188	8.065282	0	0	0	0	13.536162
0	0.06415151	0.8706551	6.792606	0	0.044381335	1.9220558	2.3299706	0	4.5935407	0	8.955542	0	0	0.48193392	2.5123148	0	4.1760435	0	1.9217399	0	5.1778812	0	4.986375	0	0	5.651094	0	5.9790053	0	0	0	7.8250923	0	0.9587192	0.91016906	5.135061	0	0	0	4.3104596	11.512098	0	4.126059	6.5068674	0	0	0	0	8.557893
0.628883	2.200286	0.05779148	4.324983	0	1.1179744	1.1548237	2.4415998	0	0.05860298	0	7.05247	0	0	2.8332467	2.738057	0	7.804393	0	2.3978071	0	5.6592436	0	1.5239662	0	0	7.855046	0	5.0037675	0	0	0	6.9408355	0	0.5949064	0.09145434	3.65594	0	0	0	1.4806575	13.081346	0	3.8232512	5.594792	0	0	0	0	10.03095
0	0.4852691	8.032485	5.416914	0	0	1.1951929	0	0.8824967	8.416301	0	4.0199594	0	0	0	0	0	3.7967312	0	0	0	1.9651281	0	0	0	0	2.4620633	0	6.2190914	0	0	1.8027064	5.292023	3.3319342	0.13300397	3.7904897	9.089122	0	0	0.7567022	2.8270824	4.5754733	0	0.001296142	6.5661244	0	0	0	0	7.337335
0	4.530807	4.094747	5.587792	0	0.9929078	1.9349121	2.3271284	0	3.9129984	0	7.127968	0	0	0.8866969	1.4396902	0	4.334743	0	1.9173937	0	4.25688	0	0.46448803	0	0	6.2126307	0	5.8959265	0	0	0	8.5451565	0	0.8235166	2.0528626	6.637286	0	0	0	0.4339523	11.613743	0	2.0920818	6.785212	0	0	0	0	7.822871
0.017653296	1.9622036	4.1907487	3.115147	0	0	1.11232	0.29272094	2.019178	6.9873877	0	6.564765	0	0	0	2.2393777	0	4.141753	0	0	0	1.9549332	0	0.41747138	2.5727956	0.62145495	3.2585497	0	4.0565934	0	0	3.76132	2.205566	0	0	2.7877042	5.787965	0	0	0.6773347	2.759324	5.144338	0	2.216194	2.5667408	0	0	0	0	4.6472416
0	2.6869256	1.2195112	5.549594	0	1.8221253	1.4535007	4.313669	0	3.0406914	0	7.295497	0	0	3.2811046	0.5493346	0	7.630829	0	2.1959293	0	7.345076	0	0.22293247	0	0	6.1703615	0	5.47544	0	0	0	8.740759	0	0	1.2761796	5.975091	0	0	0	1.0056416	12.479676	0	1.5823889	8.230118	0	0	0	0	13.126409
0	2.405259	2.2508051	3.2997875	0	0	1.8814387	0.7915551	0.8640851	3.143541	0.06596494	10.293481	0	0	0.60695875	5.348518	0	0	0	6.498341	0	3.9308653	0	3.4204159	0	0	2.547715	0	3.2305605	0	0	5.0308642	0	0	1.1860354	4.035066	4.590866	0	0	0	5.6323743	9.479048	0	3.836222	2.3833907	0	0	0	0	6.4012065
1.6106434	1.5160277	3.036072	3.1824954	0	0	5.5451045	2.1855085	0.6310085	4.2806363	0	7.2653704	0	0	1.7585056	3.5572453	0	0	0	3.757994	0	3.4898798	0	1.7655215	0	0	1.7357672	0	4.074635	0	0	2.522641	2.084662	0	0	5.4938893	2.446632	0	0	0	5.2197013	6.913124	0	0	5.1396604	0	0	0	0	10.048995
0	0	5.1155376	8.157611	0	0	1.3676322	2.5386	1.2881732	2.6727579	0	4.6007504	0	0	2.090286	0.36095446	0	4.6888456	0	1.2507249	0	1.6886162	0	0	0	0	6.0299435	0	7.70871	0	0	2.9117615	5.519213	0.009169841	2.717029	2.9101248	5.882198	0	0	0	3.8329182	10.489601	0	3.8452306	5.3405914	0	0	0	0	8.388659
0	3.3495815	4.3056026	4.3071566	0	0	2.2178833	2.3422146	1.4584483	3.881304	0	6.496312	0	0	1.049156	2.6162443	0	0.6988369	0	0.6315705	0	1.3361675	0	0.04995364	0	0	5.5003824	0	5.0445204	0	0	0	5.994217	0	2.394825	3.420748	3.9530776	0	0	0	2.7501597	9.098986	0	0.052446138	5.320882	0	0	0	0	8.618592
0	2.4420142	7.4728703	3.272676	0	0	1.5302494	0.5372858	0	6.5901284	0	5.467644	0	0	0	0	0	0.6857296	0	0	0	1.0059272	0	0.021307226	1.0153782	0	3.0789742	0	7.849197	0	0	3.7954059	3.2653768	0.7207101	0	3.2843924	7.465181	0	0	0.56475914	2.2800238	5.8097553	0	3.4355502	4.25835	0	0	0	0	5.8801656
0	0.70748645	8.231573	6.3224525	0	0	1.0293658	1.1561809	0	3.520896	0	2.2678854	0	0	0	0	0	6.493605	0	0.8777953	0	2.4674823	0	0	0	0	4.651828	0	8.326261	0	0	5.756386	1.4550098	2.9778862	0.15448616	3.8028305	7.8674364	0	0	0	1.9046733	8.260623	0	5.6468782	4.4755893	0	0	0	0	9.354886
0	1.5884775	3.385386	6.331942	0	0.786622	3.9380846	2.3512857	0	5.662835	0	6.6625204	0	0	1.9180199	2.3853242	0	0.5079862	0	2.8863957	0	4.7559347	0	2.1724377	0	0	2.8980918	0	7.3778224	0	0	1.8185446	5.484038	0	0.020206397	3.6156507	5.528326	0	0	0	3.8934677	10.832047	0	1.9755638	9.055306	0	0	0	0	10.648616
0	2.0691326	3.474172	7.845177	0	0.4075155	1.4274662	4.0761056	0.84801096	2.7177787	0	5.1436596	0	0	2.0422695	0.5582078	0	7.8560796	0	1.8906217	0	5.0775084	0	0	0	0	9.30227	0	5.762459	0	1.1382079	0	9.015946	0	3.3192723	1.6766181	7.364834	0	0	0	2.8948944	11.889107	0	0.831738	6.2243805	0	0	0	0	10.477054
4.236302	0	1.873638	0.46393436	0.64373684	0	0.21788496	0	7.338032	0	0	4.4566336	0	1.4573554	7.105242	11.518414	0	2.2878196	0	3.3577776	0	3.2851098	0	0	0	0	2.8030252	0	0	0	0	1.0664917	0	0	5.5128093	1.4245057	0.20618379	0	0	0	3.6495528	9.868361	0.9302193	2.1273386	0	0	0	0	0	6.6665397
1.8856223	0	0	0	0	0	1.0235995	0	6.9742727	0	0	6.1136026	0	5.0143323	6.838616	11.645801	0	5.663225	2.3245037	0.6969289	0	8.135082	0	0	0	0	3.0786784	0	0	0	0	0	0	0	4.8670654	0.6791248	0	0	0	0	7.7179585	11.3525	0	0	2.477372	0	0	1.704602	0	9.173075
8.155058	0	0	0.339538	1.9839675	0	3.4239943	0	6.4395623	0	1.673668	4.8945527	0	2.997541	7.8317714	15.525272	0	3.0090451	0	4.023574	0	6.776278	0	2.1138716	0	0	2.3341534	0	0	0	0	0.13386784	0	0	5.7926345	0	0	0	0	0	7.5514984	10.735174	0	2.6710582	0	0	0	0	0	5.7776513
0.88583636	3.9207604	0.35448816	0	0	0	0.5836758	1.2666143	6.076209	0	0	7.9697757	0	3.7189991	3.1110177	6.167063	0	5.0365906	2.084774	0.5120707	0	5.3366933	0	0	0	0	4.3994694	0	0	0	0	0	0	0	4.085267	0.821283	0.04798599	0	0	0	5.6835575	9.998442	0	0	4.3312283	0	0	1.091899	0	9.189927
4.0473924	0	0	0	0.5781106	1.0964416	0.9733992	1.0288149	2.2080235	0	4.4289975	4.4914856	0	3.0411794	7.4878983	13.067606	0	4.8279653	1.1576189	4.2930403	0	7.5464625	0	0.9838439	0	0	4.6178613	0	0	0	0	2.5142906	0	0	2.8198717	0	0	0	0	0	4.4835763	9.222003	0	1.7536546	0.70625794	0	0	0.05590703	0	6.987467
4.399953	0	0	0	1.5684874	1.6952728	0.5726129	0	3.893553	0	3.0756629	3.840462	0	4.521451	6.800136	14.614639	0	4.0369234	1.1901691	4.7765474	0	9.441388	0	2.7044346	0	0	2.8735483	0	0	0	0	0.8330053	0	0	3.3567476	0	0	0	0	0	9.124499	10.4648	0	2.783195	0	0	0	0	0	6.660315
0.29863733	2.7457201	0	0	0	0	0.7033463	0.8425424	7.5397015	0	0	5.9193864	0	5.9093575	2.966309	10.456882	0	3.2559376	2.5101662	1.3891307	0	7.189735	0	0	0	0	4.3324666	0	0	0	0	0	0	0	5.11195	2.398461	0.025615191	0	0.82953435	0	6.670751	10.706175	0	0	1.6242415	0	0	0.64327854	0	7.642826
2.5442028	0	1.7402081	0	0.8333547	0	1.0295665	0	7.399306	0	0	5.2207246	0	0	7.0748606	8.453358	0	3.1896267	0	2.0599124	0	2.7588847	0	0	0	0	4.4875064	0	0	0	0	0.23083429	0	0	4.118849	0	1.2693758	0	0	0	3.3544703	9.3321085	0	1.4237008	0.9668413	0	0	0.37358966	0	8.187075
1.0537407	0	0.60126936	0	1.7211746	0.32638344	0	0.55377996	9.842667	0	0	4.1118383	0	4.0809984	3.641229	11.505077	0	3.0707204	0	4.3655815	0	6.580411	0	0.9938979	0	0	2.7898679	0	0	0	1.8895292	2.0104637	0	0	8.087138	0	0	0	0	0	8.964134	9.610111	0	4.070184	0	0	0	1.1487584	0	2.9832852
0	1.6378641	0.6640511	0	0	0	0.8641972	0	7.77847	0	0	6.1655855	0	4.974252	4.0303226	10.365867	0	3.9684348	2.0638297	0	0	7.158991	0	0	0	0	3.9362755	0	0	0	0	0	0	0	4.0936966	2.603731	1.1799009	0	0	0	5.123305	9.732817	0	0	2.853577	0	0	0.5145554	0	7.742837
1.1187909	0	0	0	1.3974307	0	0.4359731	0	4.94974	0	1.1024692	6.401472	0	5.6208773	4.222512	12.112513	0	5.4866595	0	3.6349108	0	5.61057	0	0	0	0	5.168048	0	0	0	0.9208693	1.020433	0	0	6.9476867	0	0	0	0	0	5.491851	10.483787	0	2.141302	0	0	0	0.012352838	0	4.8031964
3.7684858	0	1.0594323	1.9704101	0	0	0.44202316	0	6.1831093	0	0	5.3927593	0	0.9281372	7.576848	12.823918	0	2.967115	0	3.1304414	0	5.6220713	0	0	0	0	2.9268742	0	0	0	0	1.2493926	0	0	7.4466915	1.6227243	0	0	0	0	6.0558224	8.951644	0	2.3814807	0	0	0	0	0	5.2876287
6.6502695	0	0	0	0.20586643	0	1.676944	0	6.107098	0	3.6975415	5.0032873	0	7.5449786	9.671666	14.842547	0	5.5705447	0.075668745	2.0199199	0	6.8071566	0	0	0	0	1.2105417	0	0	0	0	0.43367267	0	0	7.1575484	0	0	0	0	0	9.083901	13.213876	0.17471728	2.0929036	0	0	0	1.4592123	0	6.649436
1.042442	0.037512355	3.1885004	2.5225537	0	0	0	0.3474981	8.842467	0.35460636	0	3.9430916	0	0.8039177	4.8217335	10.184629	0	1.0272856	0	2.5767322	0	4.656734	0	0	0	0	1.1172687	0	0	0	0.90283155	1.931874	0.3177974	0	7.5052176	2.4914362	1.0985652	0	0	0	7.71055	10.755005	0	2.685344	0.2660074	0	0	2.4326682	0	4.191417
1.6595348	0.57932466	2.8071723	0	0.20109145	0	0	0	3.5746613	0	0	4.3650084	0	0	7.099411	9.172049	0	3.9444847	0	2.2358644	0	0.9156314	0	0	0	0	4.4340887	0	0	0	0	0	0	0	4.3067513	0	0.12877978	0	0	0	1.5246748	8.882368	0	1.8620274	0	0	0	0	0	6.950354
0.5790246	0.5777449	1.2419633	0	0.42024255	0	1.9617441	0.15507452	8.29373	0.09624306	0	4.2302337	0	4.5098433	1.4735106	9.548032	0	3.6708682	0	5.432485	0	5.215792	0	2.324348	0	0	5.0280514	0	0	0	3.101217	0	0.5825505	0	6.471551	0	0.938661	0	0	0	6.291334	8.661542	0	1.7617885	0.14694507	0	0	1.1909832	0	5.0163245
2.98616	0	2.8038774	0.6490724	0	0	0	0	4.6669674	0	0	5.081878	0	0	7.246779	10.373786	0	3.6747682	0	3.8433688	0	0.9832564	0	0	0	0	4.807552	0	0	0	0	0.8526267	0	0	6.0738916	0.43046677	1.1634061	0	0	0	0.55094963	8.614685	1.6231192	2.5121887	0	0	0	0	0	5.2571416
4.0815	0	0	0	0.2807934	1.3815303	0.43633425	1.1423318	3.125036	0	1.4314358	6.284001	0	6.0430226	5.713667	14.578371	0	4.515893	0	4.0205474	0	7.319436	0	0	0	0	4.411953	0	0	0	0	0.34110498	0	0	6.6763616	0.6015402	0	0	0	0	5.894781	8.5307045	0.8956181	0	0	0	0	1.6020486	0	6.264535
6.9015217	0	0	0	0	0	1.5897783	0	4.623835	0	3.5875537	4.6296415	0	7.283444	9.204926	16.052204	0	5.5791874	0	3.0621154	0	7.263705	0	0.6834936	0	0	2.6929376	0	0	0	0	0	0	0	6.485433	0.03746799	0	0	0	0	8.728762	10.956569	0.110137574	2.2991378	0	0	0	1.262665	0	5.919675
0.8595323	0	0	0	0	0	0	0.67881995	3.5584664	0	0	6.5775204	0	5.1644397	6.576034	13.022437	0	4.631365	0	2.0991993	0	5.8654857	0	0	0	0	4.1131134	0	0	0	0	0	0	0	4.9804044	1.363256	0.621785	0	0	0	3.1621368	9.5875225	0	1.3468189	2.4476209	0	0	0	0	7.0604234
3.0332596	0	0	0	0	0	1.2653034	0.8756619	4.52059	0	1.1587881	5.643963	0	4.6080503	8.071702	14.039783	0	3.8146124	2.0986402	4.3729186	0	9.438033	0	0	0	0	6.2473655	0	0	0	0	0	0	0	2.672883	0.91695637	0.3624314	0	0	0	5.5288067	11.466184	0	0	1.8739771	0	0	0.42662925	0	10.820534
3.9070892	0	0	0	0.14005896	0	0	1.1605737	7.083885	0	1.3869076	6.0750284	0	6.9698315	5.9928846	15.589496	0	5.103326	0	4.6273103	0	8.615914	0	1.6527272	0	0	3.3509705	0	0	0	0	0.27710974	0	0	8.491654	0.2610679	0	0	0	0.44156417	10.020899	9.601376	0	2.0218687	0	0	0	0	0	4.9590673
4.2049804	0	0	0	0	0	0.8785502	0	8.107706	0	0.14042085	4.274398	0	4.0090837	6.208502	12.3737755	0	3.5622687	0	2.6238246	0	6.6099663	0	0	0	0	3.346664	0	0	0	0	1.9077239	0	0	5.8501277	0.4441501	0	0	0	0	7.348871	10.787482	0	2.3247027	0	0	0	0.40819973	0	7.1679883
3.578103	0	0	0	1.1057484	1.3311899	1.1222013	0	3.4153092	0	2.9465332	3.3227098	0	2.381025	5.177442	13.010163	0	4.0558057	2.8025792	4.432878	0	6.6996803	0	2.9106524	0	0	4.173828	0	0	0	0	0	0	0	2.3409302	0.6297955	0	0	0	0	8.583928	8.873155	0	0.8310679	0	0	0	0.40129662	0	9.193858
2.2723627	1.175851	3.2852685	1.4278753	0.27052975	0	0	0	5.499881	0	0	3.5082607	0	0	6.7690234	9.63577	0	3.2240272	0	4.0695763	0	1.6858926	0	0.3998704	0	0	4.173647	0	0	0	0	1.7547512	1.0885843	0	6.560618	1.282209	1.0365608	0	0	0	1.6281188	9.303855	0.8067889	3.5189402	0	0	0	0	0	3.917626
0	1.0130842	1.3323467	0	0	0	0	0	6.0350475	0	0	5.0379505	0	3.557201	0	5.7109823	0	2.122317	0.5667591	1.2802473	0	4.771988	0	0	0	0	2.86385	0	0	0	1.3122735	0	0	0	2.3816457	0.2449961	0.29103938	0	0.7392214	0	5.705371	6.3456855	0	0	0.6259531	0	0	0.6486232	0	6.463655
0	4.772361	1.3460824	0	0	0	0.98914653	0.14508979	8.626969	0.56250477	0	7.444616	0	8.069475	0.386162	13.09436	0	3.4259734	1.7778063	0.47870493	0	6.9984775	0	0	0	0	4.291006	0	0	0	0	0	0	0	6.390954	3.7505088	0.51896924	0	0.12069091	0	5.952749	10.793173	0	0	1.2360032	0	0	0.85269046	0	5.795046
4.7408743	0	0	0	2.1558642	0	2.0452018	0	5.616954	0	1.8706397	3.6766312	0	4.984056	7.1707125	15.391632	0	3.4434965	0.23464711	5.573259	0	8.749832	0	1.179467	0	0	4.622187	0	0	0	0	0.060318496	0	0	5.768983	0	0	0	0	0	8.59851	9.602556	0	2.0699658	0	0	0	0.58633494	0	7.9162526
0.84632117	0.45646426	0.9119468	0	0	0	0.39865693	0	8.270686	1.6847229	0	5.9783373	0	5.9111857	3.0171096	13.726486	0	4.193348	1.9945555	3.1278355	0	7.056667	0	0	0	0	6.357547	0	0	0	0	0	0	0	5.037816	2.2377038	2.2928383	0	0.36037478	0	7.873134	10.763499	0	0	2.6784346	0	0	1.4867305	0	9.413167
4.404408	0	0	0	0.5441077	0	0.17905754	0	4.925358	0	1.9625057	6.279206	0	4.768303	6.534971	17.059687	0	5.399585	0	5.8199935	0	8.04193	0	2.2906115	0	0	4.9078445	0	0	0	0	0.71289176	0	0	7.5236793	0	0	0	0	0	9.426699	12.360445	0	5.2921762	0	0	0	0	0	4.579851
0.49700102	2.2152336	4.0092554	0	0	0	0	0	4.848623	0	0	4.1790714	0	0	4.2373347	7.1290655	0	2.9518764	0	1.0007489	0	0.15793814	0	0	0	0	5.84727	0	0	0	0	0.17856674	0.3781811	0	4.0674696	0	1.0755368	0	0	0	0.015146397	7.362588	0.5067046	0.84086734	0	0	0	0	0	5.686449
3.7658083	0	0	0	0	0	0.41534722	0	5.3858385	0	0	4.496057	0	5.3717747	7.29045	13.319365	0	3.5990698	2.017552	3.959236	0	7.6253667	0	0	0	0	4.012673	0	0	0	0	0	0	0	3.0856676	1.5228748	0	0	0	0	7.317028	9.45747	0	0	2.0826538	0	0	0.19624178	0	8.184552
0.53992766	0.7539408	1.7169932	0	0	0	0	0.74367505	5.3714876	0.7837055	0	5.685206	0	3.7367504	2.5275114	9.075107	0	4.007696	0	4.1716495	0	5.0586953	0	0.52714616	0	0	5.7040176	0	0	0	1.895432	1.3922349	0	0	6.768312	0	2.7298102	0	0	0.19329245	5.8878493	7.912247	0	2.1975846	0	0	0	0.028688282	0	4.510463
0.5146896	1.511624	0	0	0	0.6564761	0.5868914	0	3.095876	0.32463643	0.8111721	5.3370857	0	3.7284591	4.265921	9.597414	0	5.099314	4.4153004	3.9444504	0	6.3615537	0	0	0	0	5.3538013	0	0	0	0	0	0	0	1.1190102	0.22851744	1.2599322	0	0	0	4.7304277	9.998773	0	0	2.6922944	0	0	2.1850152	0	8.248201
6.509872	0	0	0	1.6722411	0	2.1889305	0	4.866754	0	2.8115206	4.595136	0	7.4981346	8.123142	16.196754	0	3.9230726	0	2.1502235	0	8.874697	0	0.99699897	0	0	1.7302958	0	0	0	0	0	0	0	5.7053823	0	0	0	0	0	7.678262	8.819851	0	1.6888582	0	0	0	0.11085307	0	6.938352
2.6801224	0	2.0283647	0	0	0	0.9311198	0	9.198799	0	0	5.7953477	0	3.016386	6.148747	9.623345	0	2.7977283	0	0	0	6.4927607	0	0	0	0	3.9034376	0	0	0	0	0	0	0	3.607044	1.0836471	0	0	0	0	6.776618	8.761854	0	1.050699	1.7824008	0	0	0	0	9.123764
3.8972363	0	0	0	0.82937926	0	0.84771264	0	5.314953	0	3.9781203	2.9120817	0	4.7391825	5.813032	15.173589	0	5.9782815	0.34821326	6.8816047	0	7.928343	0	3.1187212	0	0	6.303986	0	0	0	0	1.1086802	0	0	4.2846465	0	0	0	0	0	6.6731796	10.584691	0	3.6217787	0	0	0	0	0	7.5445356
0	4.1908593	5.165115	0	0	0	0	0	5.686418	0.54494977	0	4.1417985	0	0	2.950796	7.2963486	0	4.44702	0	2.1768622	0	1.3948237	0	0	0	0	7.3940525	0	0	0	0.3584164	0	1.3506091	0	3.8370886	0	4.2036905	0	0	0	0	8.500368	0	0	3.3031273	0	0	0.61655474	0	8.628966
3.9820933	0	0.9547134	0	0.45442495	0	1.7138648	0	9.339638	0	1.7757297	5.4851675	0	4.003366	7.230508	13.088736	0	3.1648712	0	2.9775774	0	4.0316734	0	0	0	0	4.0235853	0	0	0	0	1.3665086	0	0	5.61113	0.34119505	0	0	0	0	4.7357	10.867996	0.45274732	3.0551553	0	0	0	0	0	7.2448335
2.1647122	0	0	0	0	0.96735007	0.44467014	1.1092846	1.437227	0	1.6264166	5.865796	0	1.5137306	7.2990522	9.997536	0	3.9637504	3.9297473	4.2452774	0	6.8516383	0	0.25653234	0	0	4.55323	0	0	0	0	0	0	0	1.5014541	0.5506833	0	0	0	0	4.573454	9.641503	0	0	1.2961388	0	0	1.0179516	0	9.928049
6.1761756	0	0	0	1.2337589	0	1.3166361	0	6.602341	0	0.820989	4.654182	0	4.947662	7.555506	17.154436	0	2.0419521	0	4.5534773	0	8.896677	0	0.7126521	0	0	2.8114257	0	0	0	0	1.5613389	0	0	5.395073	1.6243118	0	0	0	0	8.490828	10.823459	0	3.6970012	0	0	0	0	0	6.076105
0.2911225	2.0274518	0.7670667	0	0	0	0.01876187	0.40547442	4.571466	0	0	6.582622	0	5.7344823	3.0172808	8.184424	0	5.794472	0.6221832	2.6932604	0	6.03954	0	0	0	0	5.9792094	0	0	0	0	0	0	0	3.364183	0	0.41017804	0	0	0	3.5051265	7.93405	0	0	2.7245097	0	0	0.8452927	0	8.858873
1.0162348	0.08913906	1.1333551	0	1.025095	0	0	0.04051129	8.858494	0	0	4.799581	0	6.539343	2.2589643	8.296951	0	4.1322355	0	2.4971008	0	7.0900025	0	0.11997219	0	0	3.629142	0	0	0	2.4095125	0.15930155	0	0	5.5470724	0.3242126	0.11818858	0	0	0.4833382	6.4519506	7.3329816	0	1.4891136	0	0	0	0.6406188	0	3.7221713
3.5955825	0	0	0	1.3025596	0	1.0690193	0	8.461104	0	0	4.6599703	0	6.196562	4.619397	11.3120985	0	4.366757	2.6374102	2.0360572	0	7.6269555	0	0	0	0	3.1049423	0	0	0	0	0	0	0	3.7386913	1.1892165	0	0	0	0	8.470569	10.360549	0	0	2.698764	0	0	0.5270617	0	8.102249
6.8701167	0	0	0	1.6760011	0	2.6991143	0	6.10748	0	1.9039506	6.5130153	0	6.5124955	9.48141	16.992207	0	3.636373	0	2.7254186	0	8.921387	0	1.1768563	0	0	2.0430205	0	0	0	0	0	0	0	8.744713	0	0	0	0	0.33029556	10.393526	11.256238	0	2.4731934	0	0	0	1.0086797	0	5.6609573
2.8883216	0	0	0	1.4097141	0	0.9447037	0	6.563065	0	1.557465	5.638139	0	5.4114885	4.0238085	11.93834	0	3.4425898	0	5.2416315	0	6.3087344	0	1.6057965	0	0	4.401582	0	0	0	0	0	0	0	7.595383	0	0	0	0	0	7.9920444	8.897091	0	2.6819694	0	0	0	0	0	5.021045
0.15077646	2.2762043	2.4431303	0	0	0	0	0.7508208	5.4529686	0	0	5.974284	0	2.1107414	3.3877223	9.315807	0	3.4282603	0	2.539671	0	2.1149204	0	0	0	0	6.74465	0	0	0	0	1.5918325	0	0	5.143415	0	0.6524801	0	0	0	3.2230315	8.818731	0	1.9797167	0	0	0	0	0	4.469552
0.90441126	0.5486785	0	0	0	0	0.1724108	0	6.396606	0	0	5.8095136	0	3.6601326	7.0993347	14.400575	0	2.31623	2.5522776	1.6475191	0	6.8277287	0	0	0	0	4.2999835	0	0	0	0	0	0	0	3.4220433	2.3653197	0	0	0	0	6.558212	10.8644495	0	0.4766992	1.7861968	0	0	0.07718672	0	7.2041445
2.2377238	0.34053892	4.495001	2.6783671	0	0	0	0	4.99697	0.07523873	0	4.0066767	0	1.0692244	6.909455	12.860357	0	5.568333	0	3.5552561	0	1.1823081	0	0.55001014	0	0	5.00594	0	0	0	0	0.8506394	0	0	8.459025	0.4857801	1.3813823	0	0	0	0	8.03585	2.448571	1.2797726	0	0	0	0	0	5.7657156
4.4986825	0	0	0	2.3010902	0	0.94607574	0	5.0451846	0	1.0273364	3.8496876	0	4.6176906	5.620212	14.832245	0	3.981805	0	6.3116565	0	8.939505	0	1.399148	0	0	5.2156844	0	0	0	0	0	0	0	5.4125724	0	0	0	0	0	8.463693	10.5913725	0	3.460086	0	0	0	0	0	7.7278132
0	0.755293	1.6392413	0.9158557	0.17355597	0	0.3687495	0.080918424	7.859828	0	0	4.328122	0	2.5585248	5.087464	9.40236	0	2.3899252	0	3.2304413	0	4.7109566	0	0	0	0	1.8801503	0	0	0	2.7373323	2.6106043	0	0	7.6379695	0	0	0	0	0	7.4634657	10.187324	0	3.003339	0	0	0	0	0	4.533225
3.8731542	0	0	0	1.1700336	0.972739	0	0.44313577	3.8994987	0	3.3137667	4.710006	0	4.9463205	5.9591994	14.138081	0	5.0544243	0.94234776	3.531744	0	8.980418	0	0.8035387	0	0	4.19037	0	0	0	0	0	0	0	3.5014288	0	0	0	0	0	8.350989	9.148808	0	1.2503725	1.2628958	0	0	0.8973927	0	8.092997
0.67075646	0	2.351059	1.6167274	0	0	0	0.7307125	3.7021976	0	0	7.4581738	0	3.1512756	3.2167997	9.39168	0	5.089588	0	3.85159	0	4.339429	0	0	0	0	5.4300075	0	0	0	0.18098375	2.8157253	0	0	8.613752	0	0.26546595	0	0	0.28727835	5.357344	8.857903	0	2.2137697	0	0	0	0	0	5.2988048
5.3831477	0	0	0	0.5986001	0	0.8070754	0	6.6616096	0	2.4238875	3.1591775	0	5.228094	7.5561996	17.178566	0	4.9832144	0.9208602	5.1428413	0	8.135354	0	1.240128	0	0	4.1024017	0	0	0	0	1.2896066	0	0	5.1025863	0.40424708	0	0	0	0	8.190553	10.119261	0	2.4514244	0	0	0	0	0	7.3947315
0	1.2352685	0	0	0	0	0.008879719	0	4.0567217	0.3476264	0	5.8682027	0	4.272597	4.3805127	8.8420315	0	3.8229694	3.337075	2.042115	0	6.229514	0	0	0	0	3.9650466	0	0	0	0	0	0	0	2.61217	0.17882402	0.3726123	0	0	0	5.34222	9.622367	0	0	3.0875673	0	0	1.4350145	0	7.9575005
5.152126	0	0	0	2.0709069	1.4134346	1.9797591	0.89808744	6.6007123	0	3.4094443	4.3553157	0	5.2739863	8.72945	15.392518	0	5.0649514	0	6.786753	0	8.314865	0	3.1096454	0	0	5.4110084	0	0	0	0.03865179	0	0	0	7.527987	0	0	0	0	0.15051396	9.845821	11.88965	0	1.9444349	0	0	0	0.8241469	0	9.274711
0.15274645	2.4710553	2.7058272	1.7589068	0.11601116	0	0	0.016416939	6.508997	0	0	5.310149	0	0.8905817	4.2676907	8.005757	0	4.5136323	0	4.5009003	0	3.280293	0	0.9112091	0	0	4.19496	0	0	0	3.8145962	1.2483374	0.9546895	0	7.7419806	0	0.524157	0	0	0	2.987432	9.866721	0	2.7649467	0	0	0	1.8549842	0	5.7188516
0	1.8405538	0	0	0	0	0	0	3.9682505	2.8029435	0	7.462485	0	6.468063	0	10.978999	0	3.5703099	2.8730748	0.23691502	0	7.20794	0	0	0	0	2.4807942	0	0	0	0	0	0	0	4.7065096	0.7125127	0	0	0	0	6.527678	7.971142	0	0	0.2519705	0	0	0	0	4.4742765
2.178249	0	0.77450615	0	1.154951	0	1.030707	0	9.186638	0	0.17745902	5.6472464	0	4.084237	6.902154	12.752664	0	4.0936065	0	3.0764966	0	6.803459	0	0.5184572	0	0	4.7042727	0	0	0	1.1070232	0	0	0	7.982991	0	0	0	0	0	7.3463373	10.786727	0	1.9520024	0	0	0	0.5063645	0	6.2094784
0.7205994	1.26083	3.7281487	1.1839403	0	0	0	0	6.595298	0.20899978	0	4.4368653	0	0	7.3267264	11.208923	0	3.1083233	0	4.87955	0	2.092372	0	0	0	0	4.844738	0	0	0	0.30568096	1.0889958	0	0	7.9532943	1.187082	0.7178484	0	0	0	2.851323	10.357401	0	2.7860975	0	0	0	0.30804864	0	4.9270926
2.2067013	0	0	0	0	0	0.068162546	0	6.6493497	0	0.73018754	5.4947357	0	3.1786492	6.074461	11.622212	0	2.4904058	0	2.535373	0	3.4366612	0	0	0	0	1.0568068	0	0	0	0	1.5004495	0	0	7.816662	0.4413058	0	0	0	0	7.27197	9.996672	0	2.316336	0	0	0	0	0	3.2893667
2.3958616	0	0	0	0.29288432	0	0.6530522	0	7.967714	0	0	3.5819364	0	7.232623	7.345814	14.615377	0	4.843489	0	0.49536005	0	8.18787	0	0	0	0	3.2653415	0	0	0	0	0	0	0	5.10677	2.059292	0	0	0	0	6.3113494	9.116212	0	2.809398	1.4341738	0	0	2.0841773	0	6.9382267
5.374611	0	0	0	1.4797648	0.520546	1.007996	0	3.7107506	0	2.4681776	4.1395245	0	5.206671	5.5683355	14.192352	0	5.552838	0	4.9031835	0	8.736973	0	1.5265231	0	0	3.4518743	0	0	0	0	0	0	0	5.7208843	0	0	0	0	0	9.67473	9.929863	0	3.0964432	0	0	0	0.26463023	0	6.683013
2.873054	0.11120364	0	0	0	0.66108674	0	2.0250373	3.489735	0	1.4533193	5.5964675	0	5.502218	8.444986	13.774466	0	4.9460444	0	4.1475167	0	7.037234	0	0	0	0	5.605701	0	0	0	0	2.1296742	0	0	5.3175473	0.6025101	1.5087072	0	0	0	5.459155	9.619886	0.059300978	0	0.7779334	0	0	2.2515717	0	7.1441193
1.6482604	0	1.7429609	3.678198	0.08071612	0	0.9726985	0	7.5843663	0	0	4.0803013	0	0.14145173	5.9837165	9.748381	0	3.8843164	0	4.051278	0	4.3325524	0	0	0	0	1.7776644	0	0	0	0.58473355	1.9278036	0.44079572	0	8.376419	0	0	0	0	0	7.118912	9.973184	0	3.322146	0	0	0	0	0	5.955509
5.7592573	0	0	0	1.8125392	0.8943833	0.80948496	1.1293269	8.158342	0	1.1772414	4.285088	0	7.3584557	8.683246	16.077686	0	4.543859	0	4.101335	0	9.779368	0	0	0	0	2.6495845	0	0	0	0	1.6373599	0	0	8.898503	0	0	0	0	0	11.090661	10.661546	0	0.37969515	0	0	0	0.5494906	0	6.2756867
6.0531282	0	0	0	2.0180807	0	2.9520144	0	5.7730064	0	3.1280615	4.255656	0	4.0980186	9.893783	16.884098	0	4.6379137	0	2.8739767	0	7.684162	0	2.3074257	0	0	3.529169	0	0	0	0	1.3212215	0	0	4.772669	0	0	0	0	0	5.921763	11.480499	0	2.1162236	0	0	0	0	0	6.408859
6.104504	0	0	0	0.9425923	0	1.8552643	0	4.5521517	0	2.8234963	3.3927917	0	5.5541363	6.6240177	13.095618	0	5.1478624	0.020459732	3.3908076	0	6.624202	0	0.29450715	0	0	1.9172523	0	0	0	0	0.16081683	0	0	5.1728215	0	0	0	0	0	6.3756623	10.407423	0	1.9723921	0	0	0	0.39965788	0	6.678006
0	0.13874279	1.1368153	0.4267624	0	0	0	1.6432459	4.7224197	0.8604002	0	5.344609	0	4.022141	3.4307032	7.3481264	0	4.7211576	0	6.2685924	0	6.676306	0	0	0	0	3.3100855	0	0	0	1.3176744	2.3784852	0.447066	0	7.99893	0	0.5918709	0	0	0.193217	6.502209	8.826578	0	0.8968343	0	0	0	0	0	6.1075864
3.9414043	0	0	0	0.1536067	0	0	0	4.251687	0	3.2981935	3.1959	0	4.13452	5.141087	14.578128	0	6.197705	0	6.8876204	0	7.245027	0	2.5503662	0	0	6.1383476	0	0	0	0	1.6308666	0	0	4.9777055	0	0.054216202	0	0	0	7.184843	10.948909	0	4.712935	0	0	0	0	0	6.8405113
6.5114875	0	0	0	0	0	1.6300422	0	7.866508	0	0	4.492683	0	6.9986496	7.423788	14.863871	0	5.063665	0.8108628	0	0	8.227039	0	0	0	0	1.8718566	0	0	0	0	0	0	0	5.015633	1.1595144	0	0	0	0.6756967	8.248131	8.029231	0	0	1.7229633	0	0	0.124005646	0	6.006549
3.7286057	0	0	0	0	0	0	1.1411215	3.7930038	0	0.48366553	6.093813	0	5.439481	10.69213	14.507734	0	5.853852	1.4135315	2.19086	0	9.042647	0	0	0	0	4.0146317	0	0	0	0	0	0	0	5.266011	1.6326035	0	0	0	0	7.458365	11.163214	0	0	2.5701313	0	0	1.902668	0	9.199197
0.3260142	2.0536525	5.495585	0	0	0	0	0	6.933206	0.021929767	0	4.9924955	0	0	2.7887576	6.763602	0	3.5079842	0	1.3700633	0	1.6481013	0	0	0	0	6.613249	0	0	0	0	0	1.00855	0	3.0041497	0	3.4136643	0	0	0	0.55338246	8.368235	0	0	2.0093925	0	0	0.44152457	0	9.753808
0.58686215	0.1822308	0	0	0	0	0.497809	0	3.1032622	0	0	4.787409	0	4.036426	4.3003078	11.327468	0	4.1754513	3.010564	3.181963	0	7.2977295	0	0.040190354	0	0	5.4241962	0	0	0	0	0	0	0	1.4281611	1.3018743	0	0	0	0	5.4185205	9.30169	0	0	1.6281756	0	0	1.176251	0	9.384687
1.6650381	1.936691	0	0	0	0	0.95923287	0.72008175	6.255349	0	0	6.354368	0	5.523626	4.024502	13.661343	0	4.5797043	2.1847453	4.389537	0	9.580339	0	0	0	0	8.27811	0	0	0	0	0	0	0	3.9422193	0.98072976	0.8664073	0	0	0	8.264471	9.775157	0	0	3.7130578	0	0	2.912667	0	10.853412
2.792694	0	0	0.7206698	0	0	1.1090064	1.4655612	8.880127	0	0.8804853	4.9229956	0	3.869273	4.627745	13.905302	0	4.2386804	0	7.4916096	0	7.7658525	0	3.2850008	0	0	3.8584151	0	0	0	0	2.5497143	0	0	8.393708	1.5064868	0	0	0	0	10.702135	12.753005	0	2.6243103	0	0	0	0.22756018	0	5.198688
1.3813411	1.598328	3.606388	2.1894832	0	0	0	0	4.2946467	0	0	4.9668326	0	0.632149	4.8224506	11.918979	0	5.9970965	0	5.1755366	0	1.9487258	0	0.18838142	0	0	5.5672607	0	0	0	0	1.526693	0.09692101	0	7.895985	0	1.4493592	0	0	0	0.34364828	8.855032	0.6000206	4.1297364	0	0	0	0	0	4.0234423
0.6910394	1.9444982	1.2624967	0	0	0	1.7108254	0	6.160813	0	0	5.4012065	0	1.8650572	4.419312	6.868362	0	4.061155	0.737819	0.97641003	0	4.405616	0	0	0	0	4.532903	0	0	0	0	0	0	0	3.598674	0.99596846	0.77904314	0	0	0	4.1671786	9.769057	0	0	3.8797271	0	0	0	0	8.784773
1.9861835	0.26659098	0.12424836	0	1.410412	0	1.2278144	1.0536516	8.21378	0	0	5.0872364	0	6.248261	2.6988	10.603245	0	4.2206936	0	3.3604112	0	7.414511	0	0.20436008	0	0	5.80412	0	0	0	0.6662305	0.09235235	0	0	5.7455883	0	0	0	0	0.56015253	6.9070935	7.7976832	0	0	0	0	0	0.85635185	0	5.3041134
6.0246205	0	0	0	0.596842	0	0.94352037	0	6.30682	0	3.1345131	4.581889	0	4.7665834	10.135624	18.236292	0	5.2267175	0	6.522829	0	7.9471893	0	1.7336893	0	0	4.028494	0	0	0	0	1.8636653	0	0	9.145528	0	0	0	0	0	10.015682	11.228414	0	2.0570734	0	0	0	0	0	7.6999063
3.1352546	0	0	0	0	0.4264358	0.44884604	0.7597975	3.567633	0	2.2538874	5.049016	0	4.003962	5.7923403	14.561659	0	4.4377537	0.8709955	4.5686417	0	6.498846	0	0.26165187	0	0	4.749431	0	0	0	0	0.50217587	0	0	4.3888984	0.2733612	0	0	0	0	6.5981646	10.719244	0	2.1650248	0.3136482	0	0	0.9670877	0	6.1533732
5.145739	0	0.20789376	0	0	0	0.70692974	0	5.721074	0	0	4.995186	0	2.9059272	6.9863014	11.604096	0	4.2988343	0	1.6089026	0	5.438736	0	0	0	0	3.045234	0	0	0	0	0.13277867	0	0	6.4633923	0.21575929	0	0	0	0	5.365427	8.858193	0.13131352	0.9167863	0	0	0	0	0	7.1685104
0	3.2323432	5.832453	4.817486	0	0	0	0.12726608	6.74446	4.815227	0	4.20889	0	0	0	4.908974	0	4.070426	0	2.805957	0	2.2540863	0	0.5853421	0	0.4744938	10.059238	0	0	0	3.5665083	3.3663294	5.3220825	0	3.7438521	0.26348066	7.814138	0	0	0	1.3348655	8.094762	0	3.521216	0.5342697	0	0	0	0	2.6873531
0	4.2017803	5.2374973	0	0	0	0	1.3725373	7.3070574	0	0	6.93814	0	5.1137047	2.0780277	9.681412	0	3.7629294	0	2.5817788	0	6.257514	0	0	0	0	6.287316	0	0	0	0	0	3.5643413	0	7.747173	2.2531104	3.9186254	0	0	1.1286045	4.4523077	10.105325	0	0	1.5577381	0	0	0.84781814	0	8.330901
0.5931646	0.7721792	2.3605857	0	0	0	1.5397085	0	8.823454	0	0	6.8384	0	4.066161	5.2099757	11.629641	0	3.0626109	0	0	0	5.783852	0	0	0	0	5.5295186	0	0	0	0	0	0	0	5.611063	1.5233198	1.8166245	0	0	0	5.2327766	10.444149	0	0.5385939	2.8263278	0	0	0.42114487	0	10.035492
3.9012823	0	0	0	1.6862255	0	1.1535318	0	5.819954	0	0.5784892	5.487348	0	5.655173	6.7505765	15.132183	0	3.0534506	0	5.408801	0	7.479784	0	1.5397129	0	0	3.541999	0	0	0	0	0	0	0	8.257379	0	0	0	0	0	8.774253	10.091063	0	4.0370255	0	0	0	0	0	4.3506866
2.265799	0	1.7648097	0	0	0	0	0	8.349017	0	0	5.769911	0	3.297488	7.4635878	12.615164	0	2.884793	0	3.7008402	0	4.7260594	0	0	0	0	3.732118	0	0	0	0	0.37979162	0	0	6.7393203	2.0953643	0.050699376	0	0	0	5.6108565	10.8655405	0.085835874	2.500505	0	0	0	0.18824437	0	6.0942807
0	2.1032434	4.4653087	0	0	0	0	0	5.570129	0	0	4.373288	0	0.22893506	5.4252176	9.296248	0	1.7589308	0	0.9713237	0	1.5263788	0	0	0	0	5.472591	0	0	0	0	0.7489637	0	0	4.940913	0	0.3936276	0	0	0	1.2566823	9.375605	0	0.29889333	0	0	0	0	0	7.5059347
0.016328862	1.2661741	1.7861702	0	0	0	0	0.1577774	6.0251184	0	0	6.432347	0	2.7204506	3.5217905	10.317353	0	3.5038552	0	1.6172947	0	3.9206667	0	0	0	0	6.287177	0	0	0	0	2.0251484	0	0	4.008661	0	0.1374046	0	0	0	4.216288	8.033316	0	2.9978254	1.5412889	0	0	0	0	5.7292485
5.6934643	0	0	0	1.4623661	0	3.3604279	0	8.018716	0	0.7300364	5.2224264	0	5.734366	8.802301	13.022676	0	2.6180825	0.40465608	0.6614719	0	6.581988	0	0	0	0	1.9630677	0	0	0	0	0	0	0	6.652807	0	0	0	0	0.001501248	8.252013	10.00299	0	0	0	0	0	1.6527365	0	8.958204
2.473818	0	0	0	0.9265814	0	1.0825095	0	7.396815	0	0	5.310833	0	3.317515	5.9663496	13.074988	0	1.9471201	1.1584955	1.9046942	0	5.1783986	0	0.49452436	0	0	3.9068267	0	0	0	0	0	0	0	3.7739735	0.29589382	0	0	0	0	6.500846	8.833433	0	2.1987727	2.3205903	0	0	0	0	5.404612
1.1740083	1.9907532	3.2809381	1.5795854	0	0	0	0	6.448509	0.009131694	0	4.3135834	0	1.8220733	5.1992807	12.231188	0	4.9185605	0	3.3294177	0	3.250056	0	0	0	0	5.185157	0	0	0	0.35548154	1.4403889	0.6524562	0	9.628619	0	1.8065987	0	0	0	2.2603583	8.793774	0	2.0521939	0	0	0	0	0	4.855624
3.4660132	0	0	0	0.75714725	0	1.1265287	0	5.875946	0	2.4891887	5.34745	0	2.9854016	8.791296	15.102034	0	4.6775274	0.3502096	4.335779	0	6.4967384	0	0.4568159	0	0	4.4184527	0	0	0	0	1.0062494	0	0	4.830674	0	0	0	0	0	5.470836	11.855765	0	1.8623277	0.006634003	0	0	0	0	7.549079
2.5195158	0	0	0	1.2220112	0	1.5130599	0	4.7110476	0	1.0852664	4.528806	0	2.95227	4.068302	10.519506	0	4.1254125	0	3.1836648	0	4.8160124	0	0	0	0	6.7456064	0	0	0	0	2.394914	0	0	5.482099	0	0	0	0	0.2360997	4.680259	7.4678864	0	0.09567825	0	0	0	1.4029473	0	6.472945
2.0223267	0	0	0	0	1.471732	0	1.1421556	1.1942941	0	1.1283796	5.27757	0	2.6836908	8.592326	12.510975	0	5.2063675	0.948607	4.167737	0	6.711271	0	0	0	0	4.40954	0	0	0	0	0	0	0	4.143619	0	0.72025317	0	0	0	4.704788	9.588127	0	0.6003008	2.3531635	0	0	1.6221606	0	8.648692
2.179759	0	1.0509067	0	0	0	0.098468415	0	5.910785	0	0	6.2166996	0	4.4350767	4.033632	13.742834	0	3.5111039	0	6.1922555	0	6.9760346	0	1.4517916	0	0	5.6767955	0	0	0	0	0.58361083	0	0	6.597781	0.8059202	0	0	0	0	7.339655	8.39164	0	2.6011817	0	0	0	0	0	6.189693
2.2896461	0	0.0991053	0	0.4601662	0	1.680821	0	6.4360256	0	0	5.3502936	0	2.5766633	5.5749	7.5960712	0	3.9256735	0.90030265	0.8172875	0	3.9012678	0	0	0	0	4.779579	0	0	0	0	0	0	0	2.638875	0	0	0	0	0	4.538271	7.9060993	0	0	0.8438983	0	0	0	0	7.987442
2.922783	0	0.8308365	0.81391156	0	0	0	0	5.6519427	0	0	5.81836	0	1.4645317	7.474036	11.965168	0	1.9473492	0	4.604096	0	3.167555	0	0	0	0	3.0880098	0	0	0	0	2.6878283	0	0	7.1882205	1.3924695	0	0	0	0	5.426159	10.864792	0.33283073	4.4507275	0	0	0	0	0	4.3959227
3.7576694	0	0	0	1.3476379	0	1.3396912	0	5.484178	0	3.0405252	6.5739923	0	5.0876594	8.280902	17.203617	0	4.3417635	0.2801943	4.122133	0	8.277619	0	1.0830419	0	0	1.8942007	0	0	0	0	1.51515	0	0	7.576876	0	0	0	0	0	9.632662	12.92014	0	5.236381	0	0	0	0	0	5.1966987
1.625853	0.18695016	0	0	0	0	0.78210163	0.70081645	7.824403	0	0	5.07711	0	5.7244306	2.4127424	10.506284	0	5.065323	2.867076	1.7248647	0	6.228399	0	0	0	0	3.0762534	0	0	0	0	0	0	0	5.136181	0.70559675	0	0	0	0	6.717766	9.061579	0	0	0.93809116	0	0	1.9806025	0	7.08868
0	0.756333	0	0	0	0	0.2923635	0	1.8963652	1.0083224	0	5.652944	0	5.541779	0	7.913338	0	4.324839	2.4699004	1.3111094	0	6.8284793	0	0	0	0	1.5969119	0	0	0	0	0	0	0	4.188512	0	0.34077263	0	0	0	5.101596	6.259196	0	0	0.9405096	0	0	0	0	5.00354
1.3210555	0	0	0	0	0	0	0	4.8580713	0	1.8406723	5.7001233	0	3.8439515	4.317253	13.421874	0	2.6110446	0.059633315	4.0561647	0	4.089009	0	2.4092495	0	0	3.8410528	0	0	0	0	0.98770684	0	0	4.679853	0.15449446	0	0	0	0	5.504713	9.903399	0	4.094674	0	0	0	0	0	3.5029702
0.51459837	0.84278345	2.4627397	3.2950795	0.9033598	0.4791253	0.38545188	0.66512704	7.163143	0.54276085	0	3.1979616	0	1.5055821	4.198914	10.094945	0	0.92103773	0	4.460595	0	3.7202148	0	0.1458958	0	0	1.397409	0	0	0	2.8668928	4.230251	1.9232125	0	9.642076	0.15192702	0	0	0	0.69938916	7.001898	9.257826	0	1.5784582	0	0	0	0.6045811	0	3.0389063
3.2608871	0	0	0	0	0	0	0	3.6975746	0	0.36470172	4.206807	0	4.9743156	6.6440706	14.393004	0	5.3314476	0	2.5140636	0	5.652525	0	0	0	0	2.720321	0	0	0	0	0	0	0	4.5353293	1.7312247	0	0	0	0	3.912528	8.299418	0.16274156	2.0194032	0.60384893	0	0	0.054961883	0	6.7266946
1.237382	0.56803226	0	0	0	0	2.060825	1.1526278	4.7754884	0	1.22638	7.1260977	0	3.3302245	7.053387	13.370898	0	4.5520253	2.9354143	4.9579473	0	7.876768	0	0	0	0	6.975549	0	0	0	0	0	0	0	4.060198	1.2892439	0	0	0	0	6.4145293	10.92792	0	0	3.2040913	0	0	2.0009644	0	11.362402
0	0.39933828	0.2815271	0	0	0	0	0.527139	2.2144568	3.4315305	0	7.3360715	0	3.6754975	1.5313185	9.044859	0	3.2553787	2.643626	2.3699708	0	7.4921565	0	0.23834802	0	0	3.4084632	0	0	0	0	0	0	0	4.3340116	2.1765301	1.3532723	0	1.0254984	0	6.9382215	7.055617	0	0	2.869383	0	0	0.80232567	0	7.208922
2.138187	0	0	1.617484	2.3418918	0.7426131	1.2324514	0	6.606854	0.15612976	3.005151	3.7797093	0	3.67617	3.754937	12.040457	0	6.6084275	0	8.496971	0	8.440743	0	4.814316	0	0	7.1450033	0	0	0	4.0944905	0	0.7426759	0.12868945	4.9772	0	0.47452083	0	0	0.68885577	6.432157	10.392072	0	2.9780545	0	0	0	0	0	9.2210455
6.3760047	0	0	0	0.94255245	0	3.1054363	0	7.2825885	0	1.1902105	4.7111454	0	4.316058	8.389457	13.490467	0	3.3368614	0	2.5909073	0	5.4669585	0	0	0	0	3.3347878	0	0	0	0	0	0	0	7.04935	0	0	0	0	0.30545345	8.463413	10.832798	0	1.5961021	0	0	0	1.545244	0	7.3376
0.56011105	0.78949517	0	0.0243855	0.4849725	0	0.29315993	0.54030156	5.3662105	0	0.36028236	7.074096	0	1.8599489	4.551846	12.163344	0	1.3438725	0.51622653	6.0533385	0	7.035301	0	3.6953595	0	0	3.91511	0	0	0	1.9189382	1.839992	0	0	4.988197	0	0	0	0	0	6.4563317	10.61453	0	5.5988173	0	0	0	0	0	2.635947
4.257057	0	0	0	0.2276671	0	1.5683906	0	6.7970138	0	1.7800062	5.1131573	0	5.64809	6.928615	15.336749	0	4.742355	0	3.172233	0	5.527849	0	0	0	0	4.6131463	0	0	0	0	1.4790841	0	0	6.543768	0.038659092	0	0	0	0	5.5139184	11.195801	0.86186457	4.8876433	0	0	0	0	0	5.7539096
4.696604	0	0	0	0.36494964	0	2.125281	0	5.9386	0	1.331759	5.0625987	0	4.892825	7.821085	13.307284	0	2.3435993	0.43237722	1.5249652	0	6.6237535	0	0	0	0	0.9158585	0	0	0	0	0.8449678	0	0	5.8164473	0.8312394	0	0	0	0	8.264764	8.748448	0	1.9876322	0	0	0	0.24291545	0	6.837988
2.1649854	0	0	0	0.37206322	0	0.96303177	0.13151824	5.88875	0	0	4.695142	0	2.7719378	4.192641	8.66907	0	4.822686	2.2000573	1.1599127	0	4.8239465	0	0	0	0	3.7899458	0	0	0	0	0	0	0	3.1985075	0.6546778	0	0	0	0	6.20036	9.1307335	0	0.9006776	1.9006977	0	0	0	0	7.385895
0	3.4413903	6.868475	3.8433516	0	0	0.58850545	0.5472082	5.2492123	2.8603034	0	3.7882333	0	0	3.1587343	7.380214	0	3.85156	0	4.427838	0	1.3222177	0	0.9277046	0	0	6.871852	0	0	0	1.3610345	1.0981575	3.4089901	0	5.406977	0	4.0271482	0	0	0	0	9.862316	0	3.0838654	0	0	0	0	0	6.973409
3.349725	0	0	0	0.026153184	0	0.5681226	0	3.2132518	0	2.617176	6.31427	0	5.504908	7.2899046	13.252075	0	5.0853724	0	2.4243386	0	5.151907	0	0	0	0	3.4401507	0	0	0	0	0.14554231	0	0	6.512156	0	0	0	0	0	6.0542407	12.103689	0.97074753	4.681498	0	0	0	0.88007003	0	3.223751
2.9739602	0	0	0	2.3367782	0	1.7035868	0	5.9939737	0	1.205515	4.528832	0	4.9099617	4.7840247	12.840475	0	3.239918	1.0785007	1.5106053	0	7.4754066	0	0.529769	0	0	4.0809565	0	0	0	0	0	0	0	2.9571588	0	0	0	0	0	6.681444	9.243874	0	0.834903	0.5594094	0	0	0	0	7.2066593
7.583156	0	0	0	0.6937822	0	2.7488554	0	8.793768	0	1.9665228	4.7897315	0	3.9430394	8.816814	15.148681	0	2.1513634	0.9202872	2.0048578	0	6.426829	0	1.1921391	0	0	2.5417628	0	0	0	0	0	0	0	5.385073	1.1455659	0	0	0	0	10.3646145	10.30258	0	0.26468015	0	0	0	0	0	8.81391
2.7685552	0	0.9882895	0	0.38437128	0	1.4752833	0	7.017188	0	1.0236081	4.4654346	0	2.2662804	4.985598	11.5742655	0	5.1241894	0	1.0369807	0	3.7534475	0	0	0	0	3.4000323	0	0	0	0	0.31568098	0	0	5.345847	0	0	0	0	0	3.549144	8.786362	0	2.647436	0	0	0	0.12535061	0	5.7843885
4.5787606	0	0	0	0	0	2.2927334	0	8.319083	0	0	6.253589	0	4.771462	7.3018775	13.0073185	0	2.170983	1.2998683	0.98433906	0	7.8978696	0	0	0	0	4.2092013	0	0	0	0	0	0	0	3.9017262	1.0972921	0	0	0	0	9.684356	9.25992	0	0	2.6409354	0	0	1.178995	0	10.360162
3.33092	0	0	0	1.9733766	0	0.99206424	0	8.152656	0	1.062134	3.2153382	0	4.4903007	6.640267	13.942846	0	2.7977293	0	4.9884815	0	7.196055	0	2.0811608	0	0	3.9009464	0	0	0	1.1999234	0.53861725	0	0	6.96813	0	0	0	0	0	9.2727	9.996509	0	2.5176973	0	0	0	0	0	5.3697186
3.6865227	0	0	0	0.97083145	0	0.8571951	1.1564097	7.698888	0	1.4477514	6.603916	0	7.8314276	5.6362853	14.082808	0	5.2395134	0	3.6371822	0	10.501319	0	0.6876601	0	0	4.4696126	0	0	0	0	0	0	0	7.3375783	0	0	0	0	0	7.7906337	9.801781	0	1.7498862	0.08992128	0	0	0.8599816	0	6.395362
3.3855247	0	1.1091602	0.06522507	0.05688436	0	0	0	4.4812374	0	0	4.4028907	0	2.1515713	7.425106	11.3752775	0	2.8097007	0	3.8353145	0	4.494088	0	0	0	0	2.3707297	0	0	0	0	1.0650241	0	0	6.4956107	1.3989668	0.072169766	0	0	0	3.581354	8.855311	0.35692015	1.8947738	0	0	0	1.0582782	0	5.388428
1.6790842	0	0	0	0	1.5834023	0	0.49516106	2.0183592	0	0.24860275	5.602346	0	3.6678896	6.116365	10.976267	0	4.50076	2.849805	4.1824613	0	7.3846793	0	0.27373627	0	0	5.11207	0	0	0	0	0	0	0	1.5141578	0.90709496	1.9692657	0	0	0	4.911394	9.452385	0	0	3.075151	0	0	2.2208319	0	8.913962
4.142326	0	0	0	1.4089404	0	1.0777159	0	4.6604805	0	2.022551	5.091084	0	4.041112	5.990368	13.692247	0	2.7849355	0	5.390383	0	6.518835	0	2.2999728	0	0	3.613251	0	0	0	0	0.813324	0	0	4.994874	0	0	0	0	0	8.103197	11.397172	0	5.278144	0	0	0	0	0	5.6722817
6.579972	0	0	0	0.9073972	0	1.6062425	0	6.684419	0	1.8439845	3.8186183	0	5.50978	8.453614	16.774168	0	4.4104896	0	3.405113	0	8.545566	0	0.4156949	0	0	3.280358	0	0	0	0	1.7480658	0	0	7.3408427	0	0	0	0	0	8.454592	10.123172	0	3.2058883	0	0	0	0.019518387	0	6.314002
3.4171584	0	0	0	0.3412311	0	1.9650935	0	8.781218	0	0.04560057	4.5777283	0	3.599234	7.3565555	12.52243	0	2.4143887	0	2.7159944	0	5.502517	0	0	0	0	1.2748055	0	0	0	0	1.6694502	0	0	8.363978	0	0	0	0	0	8.7149935	11.677108	0	1.7672619	0	0	0	0	0	6.6333523
3.308649	0	0	0	1.2780085	0.004598571	0.9357858	0	3.687844	0	3.2691846	3.2727141	0	3.415027	4.9858484	12.245791	0	5.2139206	1.6629251	4.0241365	0	8.014086	0	1.3891261	0	0	4.856862	0	0	0	0	0.53804433	0	0	2.1890168	0	0	0	0	0	5.4534545	8.33233	0	1.6031444	1.2659699	0	0	0	0	7.4510446
4.3843975	0	0	0	0	0	0.87706447	0	5.554414	0	0	6.7659063	0	4.022814	7.630037	11.640317	0	3.252915	0.1586996	2.0970552	0	5.387048	0	0	0	0	3.0342307	0	0	0	0	0.66676956	0	0	6.2444944	0.6886774	0.18303078	0	0	0	5.253281	10.639187	0.83123595	1.6128261	0	0	0	0	0	6.8180842
3.4058626	0	0	0	0	0.30077267	0.8141178	0	6.047681	0	1.169596	7.383743	0	5.1295586	8.1053705	16.463158	0	4.183902	0.2549077	7.0792546	0	8.1061535	0	0.7224429	0	0	4.7538624	0	0	0	0.54997176	0	0	0	8.467027	0	0	0	0	0	8.782904	13.768351	0	2.3822608	0	0	0	1.2801205	0	7.9302373
2.2550116	0	0	0	1.821539	0	0.6793686	0	4.779159	0	1.2011535	3.6831386	0	4.001882	5.1511374	12.4766865	0	3.0720222	3.3313603	2.8746326	0	8.229	0	0.76473904	0	0	4.5170712	0	0	0	0	0	0	0	1.5275726	1.0541575	0	0	0	0	7.6543717	9.425111	0	0.6673468	1.0511762	0	0	0.39762577	0	8.246698
3.5528858	0	0.92917496	0	0	0	0.38333747	0	7.0809393	0	0	6.217896	0	6.560259	5.748711	14.722581	0	3.45875	0	3.4708648	0	6.572484	0	0	0	0	4.994367	0	0	0	0	0	0	0	7.2212815	2.085975	0	0	0	0	6.2383947	9.431957	1.529192	2.1762817	0	0	0	0	0	5.9688964
1.315983	1.7453094	4.351967	0.15246667	0	0	0.73920465	0	5.977109	0	0	2.7034824	0	0.34502342	3.959875	8.985097	0	5.9101176	0	1.5451275	0	1.077995	0	0	0	0	5.51494	0	0	0	0	0	0.48879316	0	5.1659927	0	2.7160819	0	0	0	0	8.743198	1.7045246	2.5669415	0	0	0	0.7495877	0	5.8153434
0.3142195	1.6522224	0	0	0.7897813	0	1.9822353	0	8.723758	0	0	6.959744	0	6.6756086	4.304832	13.107465	0	2.2857668	2.3686624	1.6217394	0	8.457336	0	0	0	0	3.474928	0	0	0	0	0	0	0	3.1418035	1.4793742	0	0	0	0	6.4400253	13.21471	0	1.3911102	3.7944584	0	0	0	0	7.37997
1.5812392	1.2423782	0	0	0	1.855266	0.12825492	3.0815268	0.72215855	0	0.88715404	6.6612997	0	4.7888603	6.566309	12.038508	0	4.884729	3.1486752	5.058059	0	9.390517	0	0	0	0	5.435437	0	0	0	0	0	0	0	3.1391954	3.0295415	1.9774036	0	0	0	5.4797797	8.841238	0	0	3.3533473	0	0	2.1601105	0	10.230811
2.6063094	0	0	0	1.466761	0	1.2393785	0	6.6710086	0	0.016893804	6.663909	0	5.6355596	8.30383	15.991101	0	2.3292015	0.4863117	1.2530625	0	7.8562365	0	0	0	0	2.7198071	0	0	0	0	0	0	0	4.9819913	1.1505855	0	0	0	0	7.962181	10.618023	0	2.15112	1.1015515	0	0	0	0	7.469544
0.3218439	1.2052326	2.8743985	0	0	0	0	0	4.544917	0	0	6.789144	0	2.5408545	5.197966	10.7731695	0	3.1159365	0	4.482177	0	4.2665753	0	0	0	0	4.7425127	0	0	0	1.6975602	0.54713404	0.8099121	0	7.1858478	0	0.2183491	0	0	0	4.165905	9.726157	0	3.210281	0	0	0	0	0	5.0302105
3.430128	0	0	0	0	0.52080303	0.6716113	1.1674507	6.337317	0	2.0597858	6.624974	0	6.618453	8.573292	15.154288	0	5.2726207	0	6.720465	0	9.182298	0	0	0	0	4.843463	0	0	0	0	1.916836	0	0	8.758549	0	0	0	0	0.17364477	9.357374	12.791479	0	2.1851535	0	0	0	0.6981581	0	7.0307107
4.587155	0	0	0	0.7401473	1.7598783	1.5367916	0.19139953	1.2898806	0	4.472385	4.9059234	0	4.1066475	5.4036694	15.255996	0	7.25574	0.80772597	8.503071	0	9.354445	0	3.5253692	0	0	5.635877	0	0	0	0	0.8430276	0	0	5.310552	0	0	0	0	0	6.659378	9.957539	0	2.1268554	0	0	0	0.6151757	0	8.734612
3.6356697	0	0	0	1.3631512	0.37174764	1.1870543	1.3543308	7.9327273	0	1.4589146	4.485497	0	7.3694043	6.344823	13.9919195	0	4.7080827	0	4.7154636	0	9.083673	0	0.82662934	0	0	3.7444727	0	0	0	0	1.0255618	0	0	7.7087784	0.22249651	0	0	0	0	8.397443	10.252838	0	1.654242	0	0	0	0.3609581	0	5.172208
4.105844	0	0	0	0.10947218	0	0.62592137	0	5.7514486	0	0.81070024	3.8920481	0	5.1182594	6.4575152	14.99949	0	3.537196	0	5.9555035	0	6.7716203	0	1.9054683	0	0	4.1239414	0	0	0	0.07690319	0.4695635	0	0	8.090209	0	0	0	0	0.4979666	8.8393545	9.16198	0	2.6878688	0	0	0	0	0	5.4481716
0.38607138	3.26732	1.2074044	0	0	0	0	0	2.3584552	0.12950863	0	6.78323	0	5.31347	0.51342916	10.111979	0	4.322445	1.0860479	2.7608898	0	6.4726615	0	0	0	0	5.2783036	0	0	0	0	0	0	0	3.616905	0.6064114	1.1150577	0	0	0	3.790673	6.487635	0	0	0.5638951	0	0	0.3784317	0	7.4690537
3.3607862	0	0	0	0.78683925	0	1.1003871	0	5.5509825	0	0.9363345	4.4288673	0	2.7549767	4.7103186	12.910836	0	2.5151732	0	2.6580875	0	6.3717523	0	0	0	0	4.7364116	0	0	0	0	1.6776736	0	0	4.1924644	0.62163216	0	0	0	0	6.760721	7.209736	0	0.001579208	0	0	0	0.7606692	0	6.92824
3.1944413	0	0.051473804	0	1.3006412	0	2.4723597	0	8.941052	0	0	6.2502303	0	1.7654833	7.0254827	10.343638	0	1.7537124	1.4899485	0.36863896	0	7.4167347	0	0	0	0	3.494556	0	0	0	0	0	0	0	2.9777026	0	0	0	0	0	7.6840672	10.246421	0	1.1246344	2.4151194	0	0	0	0	9.070063
3.484511	0	0	0	0.1302715	0	1.7543517	0	5.6108875	0	2.0164597	6.3292933	0	5.4338775	8.781978	15.453929	0	4.946907	0	1.8204819	0	5.6259327	0	0	0	0	3.0740466	0	0	0	0	0.72143185	0	0	7.1482973	0	0	0	0	0	4.7111497	12.540617	0.35155064	3.41635	0	0	0	0.50474167	0	6.07197
0	2.9603984	0.6336866	0	0	0	0.21245988	0.06273616	3.8074667	0	0	7.996802	0	3.8694072	1.5168314	9.101547	0	2.9560857	0.9671249	2.8939629	0	5.782956	0	0	0	0	5.046769	0	0	0	0	0	0	0	4.1409726	0	0	0	0	0	4.823906	9.344173	0	0.33573046	2.2212589	0	0	0	0	6.3687243
3.0496037	0	0	0	1.9858831	0	0.93338764	0	7.404946	0	1.2417167	4.9959564	0	5.8461795	5.9771276	12.772962	0	3.5546176	0	4.421689	0	7.6593847	0	1.7157105	0	0	4.499284	0	0	0	1.2918245	0	0	0	7.390186	0	0	0	0	0	8.199593	9.295144	0	2.4966023	0	0	0	0.2712573	0	4.679462
0.53991264	0	0.87933725	0	0.78931564	0	0	0.47981605	8.698149	0	0	3.9993672	0	6.2484927	2.982783	10.812697	0	4.185616	0	2.8530352	0	7.158633	0	0	0	0	3.4170158	0	0	0	1.1271535	0	0.03303099	0	7.249464	0.515559	0	0	0	0.28500053	7.861111	8.405983	0	2.480053	0	0	0	0.01926064	0	3.9901385
2.8807123	0	1.557522	0	0	0	1.8897063	0	7.9630666	0	0	5.337759	0	1.1563897	5.4800625	9.773001	0	1.7088317	0.81801784	1.68748	0	4.396014	0	0	0	0	4.2595024	0	0	0	0	0	0	0	3.86288	0.2897853	0	0	0	0	6.7207136	8.923311	0	0.928242	1.8319509	0	0	0	0	9.658705
1.7529113	0	0	0	0	0	1.3591903	0	8.249659	0	0	5.66281	0	7.0211387	7.241061	13.675975	0	4.533488	2.3807251	1.206946	0	8.953504	0	0	0	0	3.4734988	0	0	0	0	0	0	0	4.859494	2.1851845	0	0	0	0	7.945662	11.996766	0	0	3.3348203	0	0	1.0780618	0	9.46858
4.707703	0	0	0	0	0	1.3215303	0	5.437599	0	2.54114	3.487584	0	4.094929	7.498638	16.4325	0	5.0556016	0	6.195376	0	8.0842495	0	0.86626786	0	0	5.4423776	0	0	0	0	2.2667804	0	0	7.100184	0	0	0	0	0	7.9532332	11.195686	0	4.25871	0	0	0	0.66887003	0	7.344083
1.6231017	0	0	0	0	0	1.1903628	0	8.094569	0	0	5.5885925	0	6.04044	7.567359	13.9146595	0	4.4444957	3.089861	1.9160126	0	9.643695	0	0	0	0	3.8450873	0	0	0	0	0	0	0	4.27547	2.166867	0	0	0	0	8.569525	12.783237	0	0	3.7051823	0	0	0.82784027	0	10.577264
0.14656377	3.073717	0.7591112	0	0	2.4319007	0.90838456	3.2787783	3.1873565	0	0	5.4010878	0	4.1233516	4.7964234	5.9907064	0	4.469488	0	0	0	7.147178	0	0	0	0	1.7712501	0	0	0	0	0	0	0	5.5658355	1.2739897	0.7426108	0	0	0.4482575	5.487322	7.1544	0	0	2.5211837	0	0	5.0497937	0	6.185624
0	4.569718	7.4055614	2.986259	0	0	0.2262084	0.18612613	5.3444414	2.1634924	0	3.9738286	0	0	1.982932	6.7088666	0	2.5222955	0	2.222929	0	2.1932075	0	0	0	0	6.5439696	0	0	0	1.926299	1.3164737	3.0093312	0	4.8097258	0	4.5101676	0	0	0	0	9.70976	0	3.0091598	0	0	0	0	0	6.4890847
4.487643	0	0	0	0.63055396	0.6480863	1.288833	0.07727794	1.8777322	0	4.1338296	4.771807	0	3.0779653	5.442417	14.151383	0	4.5798335	0	6.8144917	0	8.267962	0	3.9211435	0	0	3.909056	0	0	0	0	2.0662081	0	0	3.3524523	0.04714311	0	0	0	0	6.8296366	8.735135	0	2.8543973	0	0	0	0	0	6.7644334
4.5009336	0	0	0	1.6708726	0	2.0123193	0	5.5091143	0	2.529201	4.6561913	0	5.2614465	6.1336393	14.670749	0	5.658769	3.5528684	3.7932389	0	9.710941	0	1.6991547	0	0	5.924392	0	0	0	0	0	0	0	2.4527414	1.223978	0	0	0	0	7.509319	10.640931	0	1.1657857	2.2323914	0	0	0.08695846	0	9.732375
3.289565	0	1.6091627	0	0.9423191	0	1.0856987	0	9.2536125	0	0	4.37701	0	3.9682453	6.7832003	13.379322	0	3.0492892	0	2.274407	0	4.1258473	0	0	0	0	4.157258	0	0	0	0	1.7765181	0	0	6.6232467	0.74585694	0	0	0	0	5.507823	10.308286	0.6862704	2.294371	0	0	0	0	0	6.176985
0	1.4103585	4.8302217	4.3202543	0	0	0	0.9180496	6.219384	0.7591981	0	3.897569	0	0	5.102746	8.545166	0	5.8989353	0	1.8859286	0	3.1418574	0	0	0	0	5.328907	0	0	0	1.8003192	0.8047309	2.5972373	0	8.422687	0	3.4945958	0	0	0	1.6227349	9.326351	0	2.1106224	0	0	0	0	0	6.535189
3.578798	0	0	0	0.68049634	0	0.54193485	0.7248897	7.5705895	0	1.3080976	5.417	0	6.508143	5.2587185	14.61643	0	4.8802066	0	4.413088	0	8.273643	0	1.3375505	0	0	3.9452047	0	0	0	0	0.33697888	0	0	7.4669113	0	0	0	0	0.07292652	8.844495	9.322483	0	2.7057168	0	0	0	0	0	4.5505457
1.836665	0.5093512	2.849593	0	0	0	0.18772194	0	2.8340836	0	0	4.404059	0	4.098457	0	4.7573814	0	1.0045236	0	0	0	4.3117223	0	0	0	0	0.5154302	0	0	0	0	1.9048048	0	0	3.4413662	0.11092551	0	0	0.06434393	0.44227076	4.289634	3.7570653	0	0	0	0	0	0	0	5.5425906
5.2605906	0	0	0	0	0.99054956	1.5855721	2.1690836	2.2559528	0	3.3247669	6.6757407	0	4.7463255	11.808942	14.549676	0	4.4608145	0.13243589	6.0296917	0	6.08003	0	0	0	0	3.985169	0	0	0	0	2.2039871	0	0	6.4053564	1.4864348	0	0	0	0	5.6336174	10.719674	1.7944964	0.77327347	0	0	0	3.0878944	0	6.3660326
1.9892892	0	0	0	0	0	0	0	6.464299	0	1.4077437	5.968361	0	4.046421	7.3128486	14.664218	0	4.8879037	0	4.987091	0	7.182099	0	0.15565982	0	0	5.6369905	0	0	0	0	1.590069	0	0	4.5152435	0	0	0	0	0	5.623397	13.552771	0	4.1848917	0.23183554	0	0	0	0	7.571852
0	4.136559	0.6180523	0	0	1.0531459	0	1.5707877	0	2.6258924	0	8.336823	0	1.7015209	1.2410481	8.066936	0	2.2877162	2.5225518	3.0330608	0	5.8743258	0	0.2699551	0	0	5.7433977	0	0	0	0	0	0.26406157	0	2.1098545	1.2571229	2.0705178	0	0	0	3.920046	6.8999147	0	0	2.0473316	0	0	1.0641899	0	6.657966
1.0451239	0.95606095	3.0029836	0.8995647	0	0	0	0	5.91279	1.2381064	0	3.8665	0	1.0231704	5.319803	10.93277	0	0.9117274	0	7.118825	0	1.2091081	0	1.0739626	0	0	2.8281004	0	0	0	1.2744977	2.084142	0	0	8.245742	1.2482486	0.08494397	0	0	0	4.9778743	10.042071	0	2.7191043	0	0	0	0	0	3.5029964
0.19962043	1.0609934	0.61296064	0	0	0	1.6680982	0	9.722622	0	0	5.621197	0	7.7855406	4.820301	13.32101	0	4.0836983	1.7879941	1.4010918	0	7.625526	0	0	0	0	4.55106	0	0	0	0	0	0	0	5.628151	2.4936182	0.10047518	0	0	0	8.141629	11.975347	0	0	2.6885374	0	0	1.376253	0	9.852091
2.6125064	0	3.3653855	0	0	0	0.8398038	0	6.6821184	0	0	4.3385525	0	1.7854184	8.682008	13.621126	0	3.0397096	0	2.7993634	0	2.56886	0	0	0	0	3.3266366	0	0	0	0	0.023836821	0	0	6.6669636	1.075535	0	0	0	0	3.4311264	10.495757	2.2225294	3.5536227	0	0	0	0.04472571	0	6.092101
0.66300535	0	0	0	0	0	0	0.73776776	6.9675384	0	0	5.0327344	0	5.50251	3.843374	10.166084	0	4.1655498	0	3.1214235	0	5.090624	0	0	0	0	1.940187	0	0	0	0	0	0	0	7.574798	1.0901579	0	0	0	0	7.0474253	8.686087	0	1.794853	0	0	0	0.01433026	0	5.0570455
2.6213102	0	0	0	1.3043964	0	1.0473692	0	8.544137	0	0.801957	4.8573847	0	6.8395915	5.0280485	14.416611	0	3.345627	0	4.592792	0	7.934193	0	1.0459772	0	0	3.8339167	0	0	0	0.27082056	0.9788241	0	0	7.9684577	0	0	0	0	0.01088846	8.884575	9.580403	0	3.3748915	0	0	0	0	0	3.7689362
1.7034924	0.8754639	4.6234627	2.6794732	0	0	0	0	6.0010457	0.72735506	0	3.2013106	0	0	5.555492	10.040002	0	4.7671466	0	2.5136774	0	1.9206775	0	0.2898438	0	0	4.023863	0	0	0	0	0.19775712	0.9102447	0	5.3757067	1.6178002	2.2288117	0	0	0	0	8.756562	1.859451	1.9205515	0	0	0	0	0	6.253266
5.8112535	0	0	0	0	0	0.73955977	0	6.7609963	0	0.96814924	3.8662632	0	5.569344	7.134608	13.180725	0	3.579925	0	0.9136341	0	5.822613	0	0	0	0	0.8217374	0	0	0	0	0.76376206	0	0	6.1299105	1.8818548	0	0	0	0	8.771706	9.213547	1.3157985	2.5431228	0	0	0	0	0	5.6030545
0	1.9464546	3.740319	0	0.5730588	0	0.50117445	0	6.960537	0	0	5.718214	0	2.5919313	5.8558383	11.251353	0	4.1021757	0	3.2791114	0	3.3862224	0	0	0	0	6.8755245	0	0	0	0	0.8551862	0	0	5.898922	0	1.9676185	0	0	0	0.5371717	10.8990755	0	3.0867715	0	0	0	0.31150204	0	7.824081
4.85238	0	0	0	1.1418964	0	1.3300993	0	8.113942	0	0.7701665	2.8441699	0	5.4849443	6.292478	13.35122	0	4.039986	0.6322235	3.1611855	0	6.073101	0	0	0	0	2.5147772	0	0	0	0	0	0	0	4.8545904	0.9714558	0	0	0	0	8.3622675	8.633851	0	0.8344757	0	0	0	0.50832087	0	7.008071
5.340766	0	0	0	2.3136926	0	2.2417626	0	5.924355	0	2.0796342	4.7996817	0	4.6850204	8.083459	16.428288	0	4.8226066	0.30864584	1.5707519	0	7.8584228	0	0.5935407	0	0	2.7928324	0	0	0	0	0.14888938	0	0	5.338784	0	0	0	0	0	6.860725	10.837109	0	2.3542857	0	0	0	0.3188956	0	6.116559
2.1709492	0	2.8517618	0	0	0	0	0	5.1113486	0	0	3.9327583	0	3.4283352	2.7537577	11.112446	0	4.7644897	0	3.2770715	0	4.6653547	0	1.6193631	0	0	4.0725555	0	0	0	0.46229324	0.3419466	0	0	7.345813	0.034874983	0.43641087	0	0	1.7030315	5.942884	5.6882076	0.05730455	2.330779	0	0	0	0.1181171	0	4.303848
2.7673728	0	0	0	0	0	1.0743295	0.38513336	4.7745824	0	2.0600219	6.7970715	0	4.800986	9.127242	15.904781	0	6.3568225	0.25426966	3.2957225	0	7.934741	0	0	0	0	4.763373	0	0	0	0	1.4190253	0	0	5.0988746	0	0	0	0	0	4.4692316	12.699399	0	1.4975884	2.6775243	0	0	0	0	8.321737
5.083779	0	0	0	0	1.8930429	0.514486	1.8659486	2.180247	0	3.299465	5.5548806	0	3.8457117	9.114941	15.909513	0	5.109169	1.0965774	6.3206325	0	6.8879776	0	1.6491619	0	0	5.1633124	0	0	0	0	2.0759497	0	0	5.1661763	0	0.019064853	0	0	0	5.070992	10.992964	0	0.8091595	1.00876	0	0	1.3021218	0	6.273924
0	5.039723	0.15073334	0	0	0	0	0	4.4142513	0	0	7.6446877	0	3.833614	0	8.042958	0	5.6440463	1.6746777	0	0	3.667992	0	0	0	0	2.3913536	0	0	0	0	0	0	0	5.5401354	1.2577856	0	0	0	0	4.7248974	9.351666	0	0	1.2287433	0	0	0	0	8.223866
2.425823	0	1.0066308	0	0.40912697	0	1.7321271	0	6.908264	0	0	4.977516	0	2.2159183	5.8908615	11.125705	0	3.0316415	0	2.3730175	0	4.2724814	0	0	0	0	2.5869293	0	0	0	0	0.46478856	0	0	7.476578	0	0	0	0	0	6.224299	9.310923	0	1.4781106	0	0	0	0	0	6.392038
1.5026059	0.40685785	0.61448646	0	1.4660797	0	0.86269516	0	6.8479147	0	0	4.331117	0	4.9097548	6.1792827	13.134088	0	2.356633	0.31001696	1.533485	0	6.163701	0	0.67325014	0	0	4.2428966	0	0	0	0	0	0	0	3.6293974	1.584055	0	0	0	0	4.441055	8.653563	0	2.7088156	0	0	0	0.39437363	0	4.021076
1.6163335	1.0825396	3.5821881	0	1.2741313	0	0.9666415	0	6.5314965	0	0	3.4722123	0	0	5.350384	8.717344	0	5.261817	0	1.5161114	0	1.3847356	0	0	0	0	4.730038	0	0	0	0	0	0.6119104	0	4.336009	0	2.1843057	0	0	0	0	9.056152	0.4669904	1.3123395	0	0	0	1.654224	0	6.9096556
3.7993872	0	0	0.3178448	1.9046031	0	1.3802341	0	3.5050988	0	3.984093	3.4325445	0	2.3233814	6.034004	13.532767	0	6.2210245	0.30817646	7.4145727	0	8.956749	0	2.5207791	0	0	6.645521	0	0	0	0	2.1911964	0	0	3.7470772	0	0	0	0	0	7.027249	10.503848	0	3.8369532	0	0	0	0.758699	0	8.579162
3.6410592	0	0	0	2.5411682	0	2.6824362	0	6.7959847	0	1.7426915	3.154459	0	4.009151	6.4432163	12.504107	0	3.388594	0	3.5683594	0	5.857304	0	0	0	0	5.0193257	0	0	0	0	1.1581678	0	0	4.3285036	0	0	0	0	0	6.06485	9.449719	0	2.2243898	0	0	0	0	0	7.2431645
2.453545	0	2.1632357	0.21569936	0	0	0.39839867	0.92986476	7.8718686	0	0.76578623	5.1040807	0	2.7722433	5.556269	14.659417	0	0.95276755	0	5.231989	0	5.725067	0	3.1213875	0	0	4.507442	0	0	0	1.7015245	3.7136397	0	0	8.425068	0.5134144	0	0	0	0	9.0900135	10.58009	0	5.6705723	0	0	0	0	0	1.977188
3.283579	0	0	0	0	0	0.9345221	0	6.528448	0	1.1577086	4.152593	0	6.652139	8.977828	15.763069	0	4.884441	0.11286215	1.6185085	0	7.476544	0	0	0	0	3.691142	0	0	0	0	0	0	0	4.6358523	1.117454	0	0	0	0	6.9257803	10.9518795	0	1.2724155	1.6261455	0	0	0.16980332	0	7.6703334
4.036807	0	0	0.21324266	0.6985138	0	0.97618836	0.6126296	5.7315187	0	1.6445915	5.189617	0	4.328409	4.6316648	13.666934	0	5.826708	0	6.6212626	0	9.099156	0	2.770694	0	0	6.677201	0	0	0	1.2031267	1.8698796	0	0	7.363362	0	0	0	0	0.18058172	9.002476	9.395433	0	3.0602243	0	0	0	0.5537963	0	4.686281
1.0407469	0	0	0	2.8420143	0	1.6559268	0	6.8005724	0	1.688265	5.038932	0	4.0668597	4.1471214	12.1519575	0	2.0015364	1.3994299	3.2644486	0	6.750169	0	0.84208965	0	0	5.40952	0	0	0	0	0	0	0	1.8556803	0	0	0	0	0	6.293786	9.739209	0	1.1182537	1.0739176	0	0	0	0	8.526172
2.2153664	0.20566495	0.24644683	0	0	0	1.7073547	0	9.0032015	0	0	5.4197145	0	6.436573	6.3059387	13.245548	0	3.4341526	1.239959	0.97445774	0	7.8945713	0	0	0	0	3.7359202	0	0	0	0	0	0	0	4.2771254	2.0390158	0.07909362	0	0	0	6.338036	10.542652	0	0.55823916	3.1468983	0	0	0.58985716	0	8.311651
4.8940043	0	0	0	1.9046077	0	2.3908463	0.6582259	2.879921	0	3.6934094	4.964869	0	5.0491557	10.469902	17.134762	0	5.360665	0.44368863	4.8445215	0	9.054708	0	2.3339596	0	0	5.2330356	0	0.49497578	0	0	2.9037104	0	0	4.4453177	0.3805029	0	0	0	0	5.869422	11.546337	0	2.8218026	1.0708834	0	0	0	0	7.447901
1.5988417	0	0	0	0	0	0.35939786	0.67650694	2.9509683	0	0	7.279917	0	3.947416	8.277316	13.525987	0	2.9177547	1.8456721	2.6215343	0	7.541434	0	0	0	0	4.582674	0	0	0	0	0	0	0	3.4170394	1.9990901	0	0	0	0	6.9058266	9.5141735	0	0	3.7039537	0	0	0	0	7.273489
3.504898	0	0	0	1.7293874	0	0	0.042789426	7.260876	0	0	1.4243591	0	5.2907014	2.833314	11.029885	0	2.6416245	0	3.9847918	0	7.9870787	0	1.5833807	0	0	0.8283393	0	0	0	0	1.9907434	0	0	6.778622	0.86049	0	0	1.1535213	0	10.185984	6.6471906	0	0.5859787	0	0	0	0	0	4.224769
4.0842705	0	0	0	1.7031257	0	1.5571611	0	7.451471	0	1.4112303	2.4665706	0	4.074972	5.488886	13.385418	0	4.122759	0	6.1850057	0	8.487243	0	1.8550438	0	0	4.481045	0	0	0	1.0956506	1.2092708	0	0	6.659426	0	0	0	0	0.06464784	9.90914	10.0972185	0	2.5169377	0	0	0	0	0	8.619105
4.869099	0	0	0	0.60383046	0.682543	1.121832	0.29634267	2.6428614	0	4.4237576	3.8129718	0	2.869003	6.350953	13.726246	0	5.393843	0.11484991	4.110979	0	6.5943527	0	2.1684525	0	0	5.197175	0	0	0	0	1.5687196	0	0	3.1280122	0.11636215	0	0	0	0	5.9336514	9.032038	0	2.4295585	0.24442956	0	0	0.828645	0	7.2343087
4.1468744	0	0	0	0.9424322	0	1.7912971	0	4.964708	0	0.83710974	7.5077043	0	4.800785	8.441195	14.851257	0	3.4027553	0	2.9580321	0	7.285559	0	0	0	0	2.4924202	0	0	0	0	2.0390983	0	0	9.024607	0	0	0	0	0	8.894411	12.440107	0	2.0439558	0	0	0	0	0	5.330305
3.7413754	0	0	0	0.06978987	0	1.8563054	0.09370504	5.236273	0	3.6506677	4.34813	0	3.8538706	5.4271054	13.675726	0	4.060001	1.3379933	3.1765015	0	6.4158034	0	0.37662077	0	0	5.193281	0	0	0	0	0	0	0	2.8629298	0	0	0	0	0	6.8987875	9.737282	0	0.8672291	0.9792056	0	0	1.8482307	0	7.3773756
4.437169	0	0	0	1.3510678	0	0.9502613	0	6.783574	0	0.20823005	5.760996	0	6.4522443	7.771977	15.90148	0	3.5445566	0	5.1804547	0	8.277857	0	0	0	0	3.5364828	0	0	0	0	1.0952783	0	0	9.31787	0	0	0	0	0	9.716035	10.807253	0	2.6163406	0	0	0	0.265733	0	5.076538
4.108871	0	0	0	0.37150282	0	0.24281992	0	5.831285	0	0.75019497	4.6250167	0	5.0368123	5.805406	12.071851	0	4.396647	0	3.7660959	0	5.724451	0	0	0	0	3.4614081	0	0	0	0	0.61128986	0	0	6.415598	0.5885391	0	0	0	0.20114814	7.9325695	9.284331	0	3.9865143	0	0	0	0.13605832	0	3.588827
4.833836	0	0	0	0	0	0.90717506	0.7318385	6.5173917	0	0	6.4165688	0	8.58134	7.767	16.317766	0	4.831863	0	0.11631907	0	8.780736	0	0	0	0	2.2332435	0	0	0	0	0	0	0	6.8817825	2.6397457	0	0	0	0	7.6994076	9.303084	0.52289593	0	0.69211	0	0	2.213737	0	7.250297
2.1499243	0	0	0	0	0	0.70303667	0.27622518	3.416752	0	1.8975192	5.5722876	0	2.4054706	8.414139	14.695766	0	4.492512	2.1193492	5.6667986	0	6.344601	0	0	0	0	5.311133	0	0	0	0	1.4670167	0	0	4.960985	0	0	0	0	0	5.7893167	10.805525	0	0.88494813	0.9652504	0	0	0.81731427	0	7.5248427
0.0948891	0.2597641	0	0	0	0	0	0.8686797	2.6505294	0	0	8.335111	0	1.8902829	9.004198	8.843403	0	4.296019	2.9101832	3.95993	0	7.7003074	0	0	0	0	5.364119	0	0	0	0	0	0	0	2.9195645	0.32450452	1.0462018	0	0	0	4.8679967	11.197782	0	0	4.5034666	0	0	0.8364512	0	10.639027
0	3.675254	5.713437	1.5286766	0	0	0	0	6.1602416	0.31844345	0	4.519152	0	0	2.7847333	9.715415	0	4.093183	0	2.7556026	0	2.151281	0	0	0	0	7.325908	0	0	0	0	1.4570482	1.915953	0	5.9761624	0.73759604	4.765389	0	0	0	0	8.999924	0.80257565	1.3222039	0	0	0	0	0	6.475897
3.4256816	0	0	0	1.9826236	0	0.6166907	0	4.5027704	0	1.754032	3.800408	0	4.529088	5.3613987	12.955626	0	3.865718	0	6.0778093	0	8.199355	0	0.6631216	0	0	3.8721173	0	0	0	0	1.8186035	0	0	5.4155397	0	0	0	0	0	7.855744	10.445842	0	4.8538094	0	0	0	0	0	6.462052
0.8640729	0	1.2974745	0.6122414	0.30458397	0	0	0.9243729	7.1359143	0	0	5.516179	0	1.5172424	8.432317	11.1784	0	2.65808	0	5.2117295	0	4.181127	0	0.2917736	0	0	3.951799	0	0	0	1.5200168	1.3125008	0	0	7.7962084	0.06311255	0	0	0	0	5.0969744	10.379389	0	2.7172441	0	0	0	1.3038688	0	4.686014
0.122638635	1.6035532	0	6.427408	0	0	3.5097282	3.4349647	0	3.3404875	1.7500906	7.631976	0	0	7.30375	4.7417793	0	3.6456847	1.156881	9.637833	0	5.6740017	0	4.4788465	0	0	3.3516018	0	2.9040902	0	0	6.700385	1.8875929	0	4.02066	0	4.2303724	0	0	0	3.6316848	12.495644	0	5.169727	2.023216	0	0	0	0	7.0022297
0.6393105	1.5042467	2.82709	2.5939052	0	0	1.2180653	2.028697	0	3.4740503	0	4.306853	0	0	0	1.7397114	0	9.06876	0	3.650567	0.40317336	4.8068976	0	0.088828966	0	0.4629155	9.4667635	0	3.5092998	0	1.4592884	1.8062104	3.2942464	1.5224068	2.9007764	0.48481694	8.808721	0	0	0.5315903	2.063659	9.439596	0	2.0505888	0	0	0	0	0	10.785647
0	0	7.5495896	8.892462	0	1.4989024	1.2313308	1.9105192	0	5.163674	0	4.6385283	0	0	2.6317308	0	0	8.65338	0	3.955359	0	0.9931079	0	0	0	0	3.8049371	0	5.664209	0	0	3.4968932	7.0732436	3.705155	4.3459315	4.7563453	9.1762085	0	0	0	1.9406462	10.063035	0	4.947128	2.160342	0	0	0	0	12.730723
0.592786	0	2.7853541	8.662582	0	3.0681546	2.197779	1.5242277	0.3624458	2.023453	0.0961395	3.5293877	0	0	5.911535	2.8827415	0	10.9215555	0	8.02516	1.389401	2.5907133	0	0.99514633	0	0	5.533198	0	1.9264245	0	1.5931214	2.0604815	5.3677936	4.10192	7.383223	0	5.5719905	0	0	0	3.9726398	14.5002575	0	4.7890863	1.9147263	0	0	2.0857525	0	13.718283
0	0.9486931	3.6961884	5.013578	0	0	0	1.9073452	0	1.1827381	0	3.0578406	0	0	3.9780443	0	0	8.159948	0	3.9890716	0.4686618	1.1169639	0	0	0	0.2013269	5.4912467	0	4.2200265	0	0	4.3110957	0.9850734	0.25494635	5.3079796	0.75375116	7.8818645	0	0	0	2.295908	11.085116	0	5.737321	0	0	0	0.53242844	0	9.564244
0	1.9031343	4.148841	7.7182317	0	4.5935507	1.92317	1.8174387	0.18835573	4.569748	0	4.1325946	0	0	3.0932727	2.94876	0	5.1919203	0	8.895468	1.3560086	1.5666182	0	3.5819612	0	0	5.81625	0	0	0	0.7320982	2.7541044	5.8123736	4.8631945	6.4765806	1.2601303	4.696836	0	0	0	4.5324373	10.307002	0	4.8729277	0.9573362	0	0	2.5726168	0	9.326557
0	1.3601662	8.2855425	6.425012	0	2.6451476	0	0.23824547	0.11279445	3.9039793	0	1.3446805	0	0	0.7988449	0.5160596	0	9.787199	0	1.1427623	0.52614194	2.2789114	0	0	0	0	4.0629015	0	1.72985	0	0	4.3496666	3.363861	4.8056197	7.2297764	0	7.6586204	0	0	0	2.241258	9.470908	0	4.9958572	1.5550789	0	0	3.5624022	0	9.505402
0	0	12.595828	3.9217103	0	0.12025768	1.2452291	0	0	5.473594	0	0.06234973	0	0	0	0	0	5.6373405	0	4.13741	1.7474223	0.37460914	0	0	0	0	2.2343783	0	5.4465985	0	0	5.248103	5.8331885	6.8662477	4.026776	4.064711	7.7716713	0	1.227233	1.7317977	2.9340847	5.6698117	0	4.619805	0	0	0	0	0	10.287131
0	0.32604936	9.141944	4.468823	0	0	1.3812275	0	3.3307984	3.0866485	0	0	0	0	0	0.6680522	0	7.0111756	0	4.6547008	0.5947267	1.2458888	0	0	0	0	7.5585146	0	2.07158	0	1.6733695	4.64491	2.2991552	6.9450765	4.3015337	1.8069645	7.4036317	0	0	0.94420373	2.4118176	6.671396	0	5.3305407	0	0	0	1.2752414	0	9.141556
0	1.6325699	4.4584904	7.8886843	0	3.3821542	3.7477858	3.0245643	0.5952807	2.809287	0.052693255	4.398782	0	0	4.61129	2.4880595	0	6.178809	0	8.802106	0.6500763	1.6429378	0	1.3156552	0	0	6.683631	0	2.0524192	0	0.034235623	2.400768	6.1478996	4.725754	7.415229	2.2609305	5.3803244	0	0	0	4.215184	12.804382	0	4.4851894	3.0768797	0	0	2.9746108	0	11.44369
0	0	7.9326615	5.9667473	0	1.2051533	0.31235936	0	2.4010386	3.9039962	0	0	0	0	0	0	0	7.236489	0	4.069115	1.0892544	0.91966873	0	0	0	0	4.126397	0	3.2651563	0	0.95876324	5.4485316	3.1587892	6.4019756	4.9199796	0.7406296	5.811555	0	0	2.5369933	2.7455466	7.617294	0	5.5040836	0	0	0	0.1517118	0	7.881595
0	0.9354574	5.2835755	6.5093045	0	0	0.5153996	0.4341089	2.9038248	1.2246274	0	2.901835	0	0	3.1796653	1.5058186	0	9.618422	0	5.6352463	0	2.656137	0	0	0	0	9.523796	0	1.7935077	0	3.0762885	0.53652334	5.7962055	2.0848074	5.092388	0.28444368	7.646261	0	0	0	1.9120511	12.21856	0	4.2464223	0.22814347	0	0	1.7442011	0	11.906361
0	1.5095283	4.236797	5.580391	0	0.010535182	0.46739608	2.3812146	0	1.9136294	0	4.6768713	0	0	4.6756935	0	0	8.885485	0	4.401125	0.31672922	3.2113662	0	0	0	0	5.524035	0	3.0951817	0	1.3805391	2.8094597	4.9838047	0	4.802148	0	6.4270597	0	0	0	2.2201257	12.5578575	0	6.857497	0.30486438	0	0	0	0	9.26511
0	0.03931317	5.6177807	8.966213	0	3.419407	1.4338483	2.95532	0	4.6447062	0	3.6837692	0	0	3.627973	0	0	9.435718	0	7.365297	2.5602689	1.8541577	0	0.95848405	0	0	4.931238	0	3.967146	0	0.029760405	3.3871965	6.589205	4.6514373	4.2679896	2.0409272	8.46877	0	0	0	2.758208	10.906648	0	5.5956917	3.0028672	0	0	0	0	11.404191
0	1.2165092	1.7730914	7.116013	0	4.1378865	0.49791086	4.4964633	0	2.085841	0.17417656	5.0273633	0	0	5.26361	2.173804	0	10.784055	0	7.8751545	0.88482326	5.1502743	0	2.3804955	0	0	6.8696733	0	0.7718059	0	3.5703294	0.5998103	4.25465	0.38387188	6.1377163	0	5.852666	0	0	0	3.845617	13.4461775	0	6.324874	2.1810186	0	0	2.1647336	0	10.209
0	1.1838051	11.318897	4.6914716	0	0	0	0	1.2297869	3.8130198	0	0	0	0	0	0	0	7.5901766	0	3.9110987	1.3736764	0.29610032	0	0	0	0	7.0720963	0	4.32494	0	1.1360832	6.126243	4.4030523	7.8986607	4.7997246	0.77123106	10.225331	0	0	1.1980532	3.1784866	8.1720085	0	5.342731	0	0	0	0.3234523	0	9.958816
0	0	4.4402995	9.027367	0	2.7994158	0.7651731	0.7355223	1.1730658	1.6748928	0	2.097222	0	0	4.334756	0.86190313	0	10.749043	0	6.042498	0.016028535	3.0087109	0	0	0	0	7.1825614	0	2.6860282	0	1.2171	2.873642	5.1954083	4.8885474	6.1350446	0.6155576	9.401101	0	0	0	3.657126	13.687724	0	6.3367195	2.1025462	0	0	2.5047622	0	12.868305
0	0.8327514	4.640234	6.7509117	0	3.2067482	0.4095681	0.5523087	1.4504741	1.7841012	0	1.6047547	0	0	2.1666424	1.9156355	0	6.324543	0	8.868197	1.3790643	1.5421845	0	0.81376976	0	0	5.919182	0	1.261503	0	0.856775	3.8382976	4.343414	4.3628907	5.704023	1.4535002	6.0997744	0	0	0	4.5627456	11.7664795	0	6.337725	0.6557964	0	0	1.4405189	0	8.858505
0	1.1155512	2.2095392	3.436376	0	1.723306	1.9332777	2.9648776	0.6130096	0.8955847	2.6982222	4.449786	0	0	3.988361	4.1682205	0	4.1013556	0.26710072	9.699999	1.5052918	1.2355888	0	2.0041943	0	0	5.28823	0	0.34755093	0	0	6.0078874	0.7273053	1.9911939	5.7652283	0.50403976	3.7549367	0	0	0	3.2856462	12.052041	0	4.843926	0.47562551	0	0	0.5254203	0	9.162279
0.6624502	0	7.671346	5.311954	0	0	1.3868957	0.6514143	2.2417705	5.714436	0	1.5488483	0	0	0	0.44637793	0	3.341887	0	6.0848618	1.579044	0.8356175	0	2.186607	0	0	7.0632634	0	3.5205996	0	0.46300873	4.55736	5.100867	5.8129973	2.4463453	2.6943595	7.1489825	0	0	3.1233969	4.277796	4.3980794	0	1.6701502	0	0	0	0	0	7.0758076
0.20285107	1.443265	2.7771635	5.99	0	1.1400136	1.0836864	3.991819	0	2.1582806	0	4.0788264	0	0	4.2414885	5.52761	0	7.1615515	0	6.6574287	0	3.0088346	0	1.7137036	0	0	4.4733195	0	0.3814232	0	0	0.22020057	3.6336772	0	6.9019485	0.21772917	3.3172438	0	0	0	1.9673783	10.012749	0	2.868785	0.22177711	0	0	0.52030855	0	8.726853
0	0.18964301	3.7821417	6.357461	0	3.7198784	0.8693791	2.5326843	0	2.2889426	0	2.3423395	0	0	3.9545362	0	0	11.026799	0	5.932934	1.2758666	3.2392354	0	0.26613683	0	0	7.9135637	0	1.8034683	0	2.84073	0	6.106457	4.453647	4.968831	0.017476242	5.856606	0	0	0	3.1557636	11.968594	0	4.0281696	3.1016169	0	0	3.0852602	0	12.317095
0	0	9.54798	5.2831616	0	0	0.3285253	0	2.9747772	1.5863038	0	0	0	0	0	0	0	7.597108	0	5.1343813	2.8188941	0.001093784	0	0	0	0	5.176007	0	4.895832	0	0.96898216	6.1284537	2.4090405	8.758648	5.1110334	1.2811682	6.2636127	0	0.3615552	4.0791664	5.3017683	6.7702484	0	7.7462544	0	0	0	0	0	8.646878
0	0.18429074	4.888321	4.1050024	0	1.8218055	1.4353167	0.515977	3.2533088	1.5043478	0	1.4198557	0	0	2.050965	3.5794928	0	10.2742815	0	6.7153544	1.1127611	3.3390787	0	0	0	0	7.663897	0	0	0	2.4359064	1.6636658	5.926789	3.802973	6.8772864	0	3.5975986	0	0	0	2.4056046	10.874883	0	2.92736	0	0	0	1.2260417	0	11.534347
0	0	10.268144	3.4797862	0	0	0.55822045	0	2.2364314	4.3303766	0	0	0	0	0	0	0	8.758388	0	1.5119345	0	1.9197656	0	0	0	0	5.0003796	0	3.4350505	0	0	4.9472995	2.4729147	7.0814776	4.3048935	2.709284	8.677259	0	0	1.2321427	2.3505337	5.3684893	0	4.6310725	0	0	0	1.0249882	0	10.226147
0.18633609	0.18543503	5.1196446	7.87419	0	1.7713408	0	1.2004348	2.1748006	1.905577	0	1.7381521	0	0	2.6072547	0.96621937	0	12.290561	0	5.8675704	0	3.6447568	0	0	0	0	9.748668	0	2.8889651	0	2.7885368	0.85848695	6.0137925	4.1735697	5.694288	0.29728913	8.069033	0	0	0.7934166	3.4126117	12.595758	0	3.7372983	1.9458997	0	0	1.314944	0	13.432347
0	0.23964065	3.1587439	5.7818522	0	2.7977028	1.0832703	2.5359633	3.015004	0.84335935	0	2.6793003	0	0	4.4861517	5.9164777	0	9.069127	0	5.0325036	0.6568634	3.915165	0	0.41990206	0	0	5.971472	0	0	0	0.7067526	0.43674284	4.476537	1.609976	8.095874	0	2.769403	0	0	0	3.0818663	11.356112	0	4.725912	1.6577322	0	0	2.182406	0	9.807908
2.7538862	0.30620053	4.761128	4.931195	0	0	2.0349205	2.3816192	6.209717	0.59131074	0	2.0094151	0	0	4.160584	4.9044566	0	2.45792	0	4.5541553	0.16837724	1.9810646	0	0	0	0	4.898724	0	0	0	2.6040108	2.741783	4.872581	0	6.858562	0.9577645	3.531337	0	0	0	3.131194	9.322069	0	1.0998209	0.44670478	0	0	2.826299	0	5.2653513
1.0279878	0.6687014	9.482903	4.2641177	0	0	2.1004114	0	3.5955546	2.550683	0	0.16725105	0	0	0	2.0955014	0	4.7772217	0	6.9456005	0	2.3181083	0	0	0	0	7.5784526	0	3.1321375	0	1.813063	4.8937364	4.0255103	6.7110763	4.4226832	2.4521234	6.70433	0	0	2.4261866	3.886668	6.4003196	0	4.242595	0	0	0	0	0	8.404923
0	3.925258	7.6844635	2.613195	0	0.59432435	0	0	1.6300045	2.8245766	0	0.020496286	0	0	0	0.79879683	0	7.7166867	0	3.6846352	0.8187491	2.1554134	0	0	0	0	8.759602	0	0.65676796	0	1.9805902	4.4548745	3.532711	5.1670165	4.7759	0	9.251317	0	0	0.018770304	0.43485877	8.37515	0	3.7565086	0	0	0	2.2089467	0	9.501601
0	0.6881751	5.4765472	5.0292673	0	0	0	1.7735642	0.12438893	3.2413878	0	1.5689874	0	0	0	0	0	10.738967	0	4.096207	2.998548	1.2685856	0	0	0	1.2154881	7.088251	0	2.20102	0	1.5118749	3.9503288	4.066831	1.6981709	3.5889478	0	8.203395	0	0	0	0.3729563	9.262223	0	4.5246143	0.4085832	0	0	0	0	10.082921
0.9130311	0	1.2224035	6.4013634	0	1.0447779	2.667889	3.2626193	0	3.3370805	3.535053	4.3196287	0	0	1.4328587	4.305522	0	8.338976	0	10.353368	3.1207004	5.6864624	0	3.1069434	0	0.40016606	6.1589127	0	2.889567	0	0	3.8558056	2.5863872	2.5511074	5.664616	0.52015007	7.352341	0	0	0	4.1048226	11.062075	0	4.88079	0.024322925	0	0	0	0	12.509684
0	0	12.052867	3.314766	0	0	1.8512435	0.19197486	3.4309168	6.1632586	0	3.1207898	0	0	0	0	0	1.2049415	0	2.354348	1.3718112	0.3835641	0	2.9126363	0	0	7.2963843	0	3.6707683	0	1.2044048	5.592776	3.9457521	4.842551	0.34472358	2.5518217	9.985392	0	0	4.713054	4.126568	4.511732	0	3.2670307	0	0	0	0	0	6.356274
0	2.2317524	6.852321	8.605192	0	4.5099277	0.9606395	2.5589616	0	3.058156	0	2.369309	0	0	4.1225595	0	0	9.321684	0	6.6070724	1.6446196	3.0022976	0	0	0	0	5.644415	0	2.8877714	0	2.0525627	2.4764452	8.318371	2.7532353	5.19808	1.024501	8.497804	0	0	0	0.8758519	12.356243	0	5.1637263	3.3979611	0	0	2.5173452	0	11.416458
0	2.0249233	3.1515336	7.881038	0	2.6698873	1.9657576	3.6961112	0.1902434	3.4962213	0.09747353	2.9700897	0	0	1.8533039	3.236328	0	7.9038186	0	10.230681	2.969091	4.31657	0	3.594095	0	0	7.1923714	0	0.9850682	0	2.490668	2.9126542	4.632183	2.8838847	5.3927317	0.20602386	5.511539	0	0	0.057569828	2.8582375	10.278542	0	4.7278023	1.2594769	0	0	0	0	9.29973
0	1.5371424	5.8223042	6.3351808	0	0.5762029	0	3.05731	0.20450169	3.0319076	0	2.544937	0	0	1.3537914	0	0	8.918367	0	2.751664	0.7538636	0.6939306	0	0	0	0	6.919507	0	4.4228773	0	2.7957392	3.9328423	4.7503886	1.8630228	5.6017838	0	8.908953	0	0	2.4374561	2.4904099	10.259825	0	4.891531	0	0	0	0	0	8.103175
0.03940506	1.0286787	0.9395908	3.11712	0	0	3.2193897	2.0422487	1.7063919	1.0831506	1.8054334	6.2405868	0	0	6.376213	6.4840174	0	0	0	5.809382	0	1.5867465	0	0	0	0	2.275244	0	1.3548528	0	0	8.576152	0	2.0264132	6.82405	0	0	0	0	0	5.456049	10.56387	0	2.6234784	0	0	0	0	0	8.533026
0	2.1976767	4.698858	3.8489118	0	3.7766275	1.9796777	4.0321517	1.7702492	1.0539566	0	4.400187	0	0	4.9064054	2.8366272	0	10.110758	0	4.9685674	0.44234154	4.4475985	0	0	0	0	6.2092543	0	0	0	0.8205552	0	5.6262884	1.0868287	7.282321	1.6498749	4.9265866	0	0	0	2.7348824	11.978626	0	2.552176	3.822234	0	0	3.9107714	0	11.966771
0	1.3946359	3.7848492	7.445822	0	3.7203813	3.286896	2.3667784	0	3.7053945	0.12892455	2.9258237	0	0	4.6672354	2.4914844	0	6.4966774	0	6.457529	0	1.8411005	0	0.48298758	0	0	3.6703732	0	1.5464389	0	0	2.846239	6.697313	2.8349547	5.6209	1.3941798	4.4464054	0	0	0	1.8093011	10.938692	0	3.8229942	3.304164	0	0	1.5757903	0	10.619353
0	1.5052954	3.328739	7.7251053	0	3.8740005	0.91636187	3.173919	0	2.2281303	0	3.6875756	0	0	4.927316	1.4589533	0	9.980637	0	5.473872	0	5.537768	0	0	0	0	6.1261163	0	3.3660247	0	0.28400597	3.7897372	5.6497355	1.326658	5.4788694	0.2589501	7.7494407	0	0	0	2.0377052	13.811902	0	5.5718694	2.4396849	0	0	1.3392831	0	11.394017
1.1105072	0	2.4819198	7.7218685	0	1.9223224	2.526466	3.6006017	0	0.65023136	0.36656684	4.0923796	0	0	4.5853105	0	0	7.2838387	0	8.120295	1.8087522	1.7352086	0	1.5352819	0	0	7.518041	0	2.8510363	0	0.15340814	2.0561228	5.204454	4.459508	5.6159077	1.6044761	5.0892677	0	0	0.48430574	5.185723	11.451118	0	5.683824	1.3172266	0	0	2.7850082	0	12.299299
0.6966197	0	3.1780102	9.57451	0	3.9419909	0	2.3057466	0	0.8991102	0	2.9050317	0	0	5.9337296	0	0	10.519027	0	6.855985	1.6661476	2.2928329	0	1.752276	0	0	6.2039046	0	3.5498774	0	1.102453	3.3666468	3.8469272	5.061509	5.870605	0.16857532	7.483028	0	0	0	3.4968488	12.782292	0	7.530055	0.17961639	0	0	2.7585561	0	11.041569
0	1.7509673	5.628093	5.152171	0	0.29864225	0	3.0587444	1.6607053	2.0553806	0	2.2778027	0	0	3.2919135	3.1532652	0	10.517616	0	4.6705837	0	4.3912487	0	0	0	0.48336333	8.13666	0	0.47250384	0	1.9753003	1.423809	4.1028705	0	6.8083897	0	6.9863634	0	0	0	1.4256704	11.169947	0	3.8461993	1.7215912	0	0	1.315519	0	10.623648
0	0	2.6588337	8.995307	0	4.0938	0	3.3622928	0	1.947593	0	3.9078631	0	0	5.948264	0.607293	0	10.133658	0	7.3305244	1.3710966	3.7336388	0	1.9551048	0	0	4.378447	0	3.9714835	0	1.6742451	1.7349042	5.018742	2.430162	7.1228695	0	5.4775834	0	1.0229534	0	5.161645	13.079451	0	7.2018304	1.6644651	0	0	0.9244321	0	11.648806
0	0.47733694	2.4486475	3.7229643	0	1.2289665	0.62238336	0	0	3.1866024	0	3.7433634	0	0	4.4367237	3.5828063	0	9.48887	0	6.79941	0	5.162904	0	0	0	0	5.5119395	0	2.56701	0	0.5671713	3.1070735	2.6819441	2.5104935	5.8096957	0	5.2215276	0	0	0	3.698869	13.810036	0	3.9610589	0.894692	0	0	0	0	13.603053
0.14528428	0.81947577	2.2114162	6.724379	0	5.082778	1.6301656	2.1783674	0.1817302	1.2683812	0.19311257	2.9991236	0	0	4.969554	3.8893952	0	8.330976	0	9.607005	1.5715239	2.8636458	0	2.40967	0	0	6.3377404	0	0	0	1.1475842	3.2015128	5.0056605	4.2607613	6.954828	0.48443684	3.1451583	0	0	0	3.0990806	12.30749	0	5.959711	0.60650235	0	0	2.3229117	0	10.027736
0	3.5690792	1.1982712	2.5758476	0	0	0.8740714	1.4161023	0	0.81538194	0	4.8834925	0	0	5.322179	3.4001498	0	5.202864	0	4.3555236	0	0.880938	0	0	0	0	3.3649874	0	2.7450216	0	0	1.241905	2.9773335	0	5.79163	0	3.4688997	0	0.36566597	0	1.389268	10.88423	0	2.6203046	0	0	0	0	0	8.915767
0	1.0607085	4.3261423	7.7818646	0	0.60188955	0.13409944	1.3028113	0	0.8966568	0	3.2401192	0	0	4.5763903	0.49134678	0	9.228541	0	5.0318847	0	2.5390954	0	0	0	0	6.4198914	0	4.689385	0	0.56923646	3.4075298	3.3215203	0.9759566	3.697907	0.26419678	8.068917	0	0	0	1.6611452	13.661505	0	6.5625286	1.352098	0	0	1.0809157	0	10.23136
2.0488636	0.47598007	2.2505453	4.9637046	0	0.96724933	0.07236608	3.146909	0	0.017485961	0	4.0860043	0	0	4.4154625	5.6153607	0	8.131342	0	4.6486464	0	3.0108204	0	0.96718425	0	0	4.795102	0	0	0	0	0	3.578058	0	5.848894	0	2.5200567	0	0	0	1.9101872	9.689659	0	3.4750018	0	0	0	1.508777	0	8.929009
0	0.525372	5.883097	6.1883693	0	1.3860419	0.027185015	0	1.7551267	2.2296956	0	2.5543056	0	0	0.30877957	3.0577323	0	11.27854	0	5.685552	0	3.9569895	0	0.06292535	0	0	8.886848	0	2.4679496	0	2.518256	1.0017987	4.83823	3.6048803	5.566348	0.35794902	8.158274	0	0	0.24173248	3.7519686	12.60785	0	5.550778	1.212663	0	0	0.47062945	0	12.854108
0.21355835	0	4.1722536	6.1594353	0	2.3497515	0	0.8276996	1.1953366	2.072849	0	3.0203662	0	0	2.5978105	3.1170526	0	12.537983	0	4.5503244	0	4.5983386	0	0	0	0	7.6048098	0	0.84370166	0	1.6037006	0	5.6323466	1.8921733	6.1501985	0.061618075	7.3723164	0	0	0	2.3228548	11.885864	0	3.9394338	0.14212456	0	0	0.056157928	0	12.862596
0.19614398	0.6876518	5.012438	4.291484	0	1.8677524	1.7530866	3.6624327	3.3863368	1.1984962	0	3.1038215	0	0	3.924293	4.3118706	0	8.154917	0	4.184109	0	2.6601028	0	0	0	0	6.3093653	0	0	0	0.16264081	0.7876638	4.075614	1.1299369	7.0442896	1.0762469	4.8776336	0	0	0.5003134	2.9958835	9.274015	0	2.336466	1.3520534	0	0	1.9577154	0	9.674809
0	0.5260476	5.8016925	2.2822866	0	1.1870364	0.3296643	0.5137699	3.57823	1.8606131	0	2.7225928	0	0	0.07046978	4.0188026	0	10.552337	0	4.8440304	1.5662335	4.712379	0	0	0	0	7.6194296	0	0	0	1.900994	0.54756993	4.0071173	2.5788484	6.4028025	0	4.817939	0	0	1.0172417	3.6199083	9.810577	0	3.7800682	0	0	0	1.8534603	0	11.159555
0	0.41348693	6.004943	3.5595276	0	0.9744717	0.2870369	0.10106018	0	3.3561766	0	1.1654723	0	0	0	0.44700927	0	7.387212	0	1.0121542	0.098983295	2.8057559	0	0	0	0	3.6896203	0	2.183129	0	0	2.0561554	2.5835972	3.4933858	4.375881	0.7226771	4.3369403	0	0	1.7646265	2.278698	4.2705183	0	0.61529833	0	0	0	0	0	7.87529
0	0	4.9320717	5.262168	0	3.6764486	0	0.8076584	0	1.8951232	0	0	0	0	0	0	0	8.956555	0	2.9415429	2.926274	3.423818	0	0	0	0	4.5623755	0	3.315238	0	1.5098042	2.1702707	4.24538	6.5885286	4.9216313	0	4.492159	0	1.3147768	2.5045717	2.9572294	5.407493	0	2.2433453	0	0	0	2.2393484	0	9.566417
0.6105076	0	2.4655032	5.3183255	0	1.7557926	2.977585	1.6998106	0	0.63571036	0.3297706	3.029863	0	0	6.2609057	2.3596418	0	7.9274907	0	6.5193415	0.1688896	1.797552	0	0	0	0	3.8538074	0	2.5612526	0	0	3.0207155	3.1149988	3.8608334	8.370314	1.578582	4.105215	0	0.96929044	0	5.7754083	13.41249	0	4.4348087	1.6798295	0	0	3.963862	0	14.323445
2.132588	0	3.3565967	4.7772155	0	2.1660392	0	0.8863695	0	0	0	1.6077971	0	0	1.4169979	5.4685507	0	9.048947	0	4.576081	1.2775798	5.2664003	0	0	0	0	3.5875044	0	1.9208884	0	0	2.7580564	0	3.9242105	6.839136	1.0841268	2.7817585	0	0	2.3692217	3.3905756	4.9936833	0	2.950673	0	0	0	0.29254124	0	8.505776
0.8657935	0	5.7610736	5.200681	0	0	2.7531435	0	6.2751374	0.52823305	0.403092	1.840979	0	0	1.2223259	2.9383724	0	5.315062	0	5.976499	0	0.26978216	0	0	0	0	7.961691	0	1.9885134	0	0.28814593	6.2403617	1.433882	4.158265	4.393856	0.39928848	6.4407434	0	0	0	5.5299616	12.251546	0	7.8410964	0	0	0	0	0	9.70711
0	1.4319584	1.7664914	4.8804092	0	4.6598277	2.2519817	2.7862642	0	2.8955386	2.0447822	6.5551047	0	0	4.498304	1.8751402	0	6.046205	0	8.447972	3.2868977	2.5965753	0	4.299104	0	0	4.7180166	0	0.8911983	0	0.104986034	5.4814134	2.9284556	2.4106278	4.9809465	0.43494537	6.609882	0	0	0	3.7848248	12.010081	0	5.975619	1.567013	0	0	0	0	7.6322007
0	1.5982827	5.415331	8.082032	0	0	1.7535973	0.453818	3.6123135	4.5619946	0	4.056342	0	0	0	4.4375544	0	1.413007	0	7.315718	0	0.9460384	0	3.299067	0	0.89761955	5.425619	0	1.0727158	0	0	3.852792	3.563979	2.4120758	4.565732	2.951539	6.747305	0	0	0	4.304243	8.851626	0	5.646527	0.1321116	0	0	0	0	6.51952
0	3.4711778	1.0385661	6.4645605	0	0.81299037	3.5041726	3.1346755	0	3.1970747	0.515005	5.221143	0	0	5.8941836	1.710969	0	6.6061707	0	7.8944488	0	5.3729296	0	1.6727443	0	0	5.1698112	0	3.1829221	0	1.394929	5.1076865	3.1704357	0	2.487461	0.17855749	7.032564	0	0	0	1.8286071	15.419188	0	6.990719	4.435043	0	0	0	0	8.846086
0.48678982	0	9.161832	2.2393963	0	0	1.480938	0	0	5.440365	0	0.008294493	0	0	0	0	0	8.33062	0	0.81089574	0.40879625	0.9206477	0	0	0	0.12429378	4.6353707	0	4.23003	0	0	3.7173417	3.7371614	7.3654838	4.5567026	1.3572226	9.3675	0	0.34182265	2.6826425	1.831246	5.479941	0	2.0615227	0	0	0	0.04123194	0	11.433305
0.1721625	0	2.1087327	0	0	0.61850095	1.55253	0	1.5020523	4.331994	0.24668224	4.203085	0	2.4327085	0	5.048604	0	6.781667	2.7719114	2.098641	0	4.9744487	0	0	0	0	4.1566825	0	0	0	0	0	1.1161585	1.2609017	0.15022376	0	2.651926	0	0	0	0.92679775	4.653576	0	0	0.99706745	0	0	1.0061206	0	9.836389
0	1.0127902	5.5774875	1.9777874	0	0	0	2.3345234	0	0	0	2.1553614	0	0	0.3172148	1.3377477	0	9.384918	0	1.6231145	0.8919429	2.0753818	0	0	0	0.60066843	5.1278977	0	5.1432304	0	0	2.64242	1.000762	0.10896576	5.0879593	0.44401607	4.3496337	0	0	0.6034779	0.13454977	8.006855	0	3.8493915	0	0	0	0	0	8.279056
0	2.7156348	3.9886236	4.600307	0	2.3459313	4.267672	3.258063	0.066477664	2.0858073	0.23505013	4.8280945	0	0	5.301514	4.5989985	0	6.127233	0	7.541085	0	4.821914	0	0	0	0	4.8207664	0	1.7451966	0	0	2.955801	3.7978623	1.6181469	6.4469852	3.2656446	6.064822	0	0	0	2.7307851	13.225462	0	3.0353658	5.165754	0	0	3.4901354	0	13.2948675
0.035428032	0	2.9241786	5.103118	0	1.824505	0.9744262	0.6404854	2.123286	1.9482957	0	3.9727478	0	0	4.8847494	5.8387003	0	10.050272	0	8.280908	0	4.369461	0	0	0	0	6.304654	0	0	0	2.610462	1.9165765	3.115073	2.145507	9.0881	0	3.5453389	0	0	0.7554141	6.7723713	13.4885025	0	3.8576634	0	0	0	1.4330615	0	12.5183115
0.6447396	0	8.95293	3.0973861	0	0	0.64027023	0	3.223212	3.0686567	0	0	0	0	0	0.9198462	0	7.8826427	0	3.5801358	1.0654452	2.3532174	0	0	0	0	5.8101616	0	3.2626176	0	1.006935	4.3147306	4.0859394	7.0263925	3.7234042	1.583546	7.4727445	0	0	2.3638897	2.7161021	6.428265	0	5.427768	0	0	0	0	0	9.068183
0	0	3.2060087	7.516061	0	1.3600806	0.33405134	1.9237146	0.19798952	0.69443554	0	2.844892	0	0	5.1030865	1.6753755	0	11.220363	0	8.201128	0.64234996	3.4671102	0	0	0	0	7.8007364	0	2.6442287	0	1.3321	4.1547217	3.6386273	3.8206785	7.8153276	0	5.850535	0	0	0	5.0357666	13.609882	0	5.936686	0.46555376	0	0	0.39661252	0	13.013577
0	2.3114183	4.945785	7.1111183	0	4.2661686	0	4.3283615	0	1.2245891	0	4.261543	0	0	6.0082717	3.2590692	0	8.974104	0	5.7049575	0	2.5958562	0	0	0	0	6.9594865	0	0.2876307	0	1.805214	0	6.2872963	0	7.9486823	0.8647066	7.0713305	0	0	0	1.1164621	11.962898	0	2.4064882	1.8228568	0	0	3.7270901	0	9.564302
2.6053329	1.6308664	7.018557	4.076736	0	0.84625196	1.1635666	1.3956894	4.3789124	3.945848	0	4.8419623	0	0	0	5.663363	0	6.2904477	0	2.7361398	0	1.0696411	0	0	0	0	8.14722	0	0	0	0.6470233	0.32604757	3.4540186	3.7773716	7.2448635	1.2175865	7.107956	0	0	1.3070056	2.8068008	7.1192327	0	0	0	0	0	3.8796167	0	7.9484453
1.2938879	0	8.689536	4.0296164	0	0	0	0	5.0549817	0.07950595	0	0	0	0	0	0.59389096	0	6.4220395	0	4.7650356	1.3476791	0	0	0	0	0	6.7612276	0	3.7632878	0	1.1798415	5.874945	2.3733711	8.964057	4.347316	2.097024	3.6630979	0	0	1.791308	4.426727	7.8883777	0	7.428712	0	0	0	0	0	6.4901066
0.91888636	1.8198463	4.671817	7.3579516	0	0	5.1502566	4.378161	1.0376726	4.27943	0.54776555	5.6909056	0	0	3.4974935	2.7146692	0	3.785495	0	8.642437	0.8815991	4.0129113	0	3.265174	0	0	5.378414	0	2.321757	0	0	6.21433	3.802063	2.745466	5.286727	2.6333904	3.7179391	0	0	0.825064	4.368752	10.013982	0	3.2397506	2.2478366	0	0	0	0	10.107022
0.949263	0	7.933394	2.821626	0	0.6678953	0	0	1.0114609	1.0388018	0	0	0	0	0	0.36974344	0	9.385954	0	5.0544934	1.7007259	4.4482975	0	0	0	0	8.702588	0	2.5274343	0	0.35657138	2.4282973	1.6427424	8.647604	5.056161	1.7519468	7.361974	0	0	5.1410227	4.8581686	6.8215976	0	1.4957724	0	0	0	5.359082	0	14.528221
0	0.46486327	6.2428937	6.3274775	0	1.0500543	0	4.313433	0	1.4222718	0	2.5068996	0	0	3.88719	0	0	11.493479	0	3.1857414	1.617983	3.35562	0	0	0	0	7.120603	0	3.4364312	0	2.121348	3.103942	4.472987	1.1621552	6.2850943	0	7.318693	0	0	0	1.7735951	10.838691	0	5.4123173	0.7869747	0	0	1.4114971	0	9.707941
1.6630828	0	7.3481464	2.8712394	0	0	2.4379156	0	2.9053266	4.4934273	0	0	0	0	0	0.64320004	0	8.382166	0	2.238815	0	2.3783927	0	0	0	0	5.287778	0	2.7072554	0	2.2455919	2.0586703	5.208305	4.806056	4.575887	0	5.999528	0	0.61032677	2.0087278	1.764247	7.2082696	0	2.3636084	0	0	0	0	0	10.827385
0	0	5.702922	5.7107024	0	1.9648466	0	1.4040185	0	0	0	0	0	0	0.44020778	0	0	10.888904	0	3.0004532	3.6042066	3.4639957	0	0	0	1.179104	5.0792704	0	2.6288443	0	0.75636524	4.084229	1.9527799	5.3466473	6.0094223	0	5.792764	0	0	0.81086785	2.866762	7.1280417	0	6.0515466	0	0	0	2.3695557	0	8.676827
0	3.32169	3.614746	4.001427	0	0.718966	2.84884	2.4834864	1.8356041	5.3339415	0	4.5804734	0	0	5.0049996	2.9537413	0	4.3749533	0	5.309037	0	3.3329756	0	0.028098185	0	0	4.554007	0	0	0	0.11969244	0.97091335	6.4870434	0	6.226734	2.162474	4.773445	0	0	0	1.8487659	9.89314	0	0.06440096	3.361873	0	0	2.321699	0	8.851211
0	1.4426676	9.703367	5.841103	0	0.60133636	0.2748111	0	0.55489767	4.978453	0	0.42549267	0	0	0	0	0	6.906326	0	5.9055986	1.8023891	0.3724279	0	0	0	0	3.9859054	0	3.138828	0	0	6.497243	3.8066976	6.2213645	4.188008	3.4495056	9.106205	0	0	1.6887411	3.4008195	7.398194	0	5.2464156	0.65196943	0	0	0	0	8.939746
0	0	4.3420563	8.974008	0	4.1661253	0	4.5338416	0	2.0774138	0	2.530896	0	0	3.9995432	3.4888618	0	8.916892	0	6.617605	2.5697258	3.551918	0	2.0492318	0	0	4.028623	0	0.37422767	0	1.340822	1.354264	6.0385323	1.2559727	8.766906	0	3.2877283	0	0	0	2.1282907	7.4997196	0	4.5670195	0	0	0	1.8406171	0	7.417712
0.7208929	2.013844	5.760103	2.8361466	0	0	0	0	0.77842313	1.9571093	0	2.5659006	0	0	0	2.054858	0	8.83807	0	3.807244	0.696959	1.6022209	0	0	0	0	9.190881	0	3.5778556	0	2.7616107	2.27485	3.0323813	2.2172775	5.070521	0	5.6623187	0	0	1.4333493	0.40742543	8.094651	0	2.6954749	0	0	0	0	0	8.525801
0	0	4.5724854	9.373581	0	2.9248292	0.7468312	0.6982528	1.6400834	1.821278	0	1.860061	0	0	4.6480336	1.1778374	0	10.517853	0	6.4932256	0.034517515	3.3206084	0	0	0	0	7.389586	0	2.252305	0	1.6562237	2.958292	5.4951525	4.8095164	6.1783643	0.2717137	9.075443	0	0	0	3.599759	13.782812	0	6.6527624	2.0929866	0	0	2.8125765	0	12.756706
0	0	4.1822553	3.5355747	0	2.4206161	0.73671025	2.0258305	0	2.5152898	0	2.9325657	0	0	2.528258	3.4882205	0	7.436006	0	2.0981572	0	4.7376237	0	0	0	0	2.1762557	0	0	0	0	0.36998993	1.6360738	1.9764949	7.2704096	1.1705239	2.4954975	0	0.93617874	0	6.1966577	6.334228	0	2.5260062	0	0	0	3.5891001	0	9.412833
0.5739752	0	0.50378025	7.6204805	0	3.9948997	1.7496061	3.488284	0	0.5776629	0.09099259	4.9284234	0	0	7.2416577	4.802618	0	9.737449	0	8.031122	0	6.423814	0	0.85578144	0	0	7.310091	0	1.874287	0	0.9363885	0.93018115	5.5952497	0.471429	7.767071	0	5.218351	0	0	0	4.8217006	15.725944	0	5.5723305	2.808208	0	0	3.1280959	0	13.527178
0	0	2.6057057	6.8002195	0	2.352184	0.874955	1.4495298	1.1027081	0.36293036	0	3.872259	0	0	7.60506	4.5461555	0	7.823373	0	7.8920593	0	2.2492917	0	0.64261836	0	0	5.6478577	0	0	0	2.428258	1.9038203	3.0238779	2.1998925	9.036476	0	3.5973272	0	0	0	5.040528	13.984474	0	5.977776	0	0	0	3.9332929	0	10.255417
0	0.18312813	3.8621602	4.0847597	0	5.4107575	0.18214113	1.1495947	0	1.195131	0	2.1050994	0	0	1.3773913	2.4208279	0	6.9530478	0	4.688806	1.584927	5.6197886	0	0.34650087	0	0	2.145625	0	0	0	1.1468563	0.61282307	3.9215457	1.9082981	7.0340934	0.31123772	2.6192305	0	1.8493519	1.4077815	5.724034	6.7306476	0	4.1429124	0	0	0	2.8834636	0	9.248252
0	0	8.714363	4.9801717	0	0	0.7130921	0	0.47177076	4.253542	0	1.0189207	0	0	0.4801766	0.2801061	0	9.472105	0	2.6027665	0	1.8239503	0	0	0	0	4.0406885	0	5.4042616	0	0	5.402307	3.2541912	5.636685	5.2909374	0.7623627	6.9639173	0	0	0	1.4082764	10.328701	0	5.452121	0.6593665	0	0	0	0	11.488792
0	0	8.09037	5.8545337	0	0.75975937	0	0	2.0269396	1.4653976	0	0	0	0	0	0.94880193	0	8.941918	0	2.6510031	1.8926599	0.94245476	0	0	0	0	6.4394264	0	3.3793397	0	1.2010862	5.7782936	1.9857467	6.715793	6.817756	0.23575595	6.677077	0.09665653	0	1.8763123	3.0183728	7.347072	0	8.023477	0	0	0	0.8651385	0	7.1501803
0.10544199	0.5270817	5.242152	0	0	0	0.58001626	0.6470789	2.2863746	3.8558848	0	5.306053	0	0.6636192	0	2.5616105	0	4.5751395	0	0	0	3.6010447	0	0	0	0	6.215751	0	0.91389537	0	1.7986311	0	3.1411872	0.23825072	0	0	6.093345	0	0	0	0	4.9858675	0	0	0.78595436	0	0	0	0	8.613864
0.36075434	0.3059073	1.8690362	6.815509	0	4.220186	1.8671663	2.5183296	0	3.0289185	0	5.1807365	0	0	5.499956	4.248555	0	7.9759703	0	6.462045	0.8674437	2.6353934	0	1.6121	0	0	4.5488305	0	0	0	1.3053124	0.8642616	6.2992067	1.8341075	7.810187	0	4.4836097	0	0	0	2.3835673	10.609371	0	2.2715576	3.4135766	0	0	2.8142145	0	8.710195
0.75050783	1.2649689	3.467037	4.503928	0	0.8593891	0.5164346	3.3473763	0.9953876	0	0	2.626785	0	0	4.3623133	4.5298905	0	9.38897	0	5.8439193	0	4.060373	0	0	0	0	8.847699	0	0.66027784	0	1.6099885	0	4.395226	0	7.222539	0	4.251464	0	0	0	1.7170501	10.997491	0	2.4769444	0.35698646	0	0	2.7243114	0	11.074205
0.29527152	1.5840796	5.5391746	8.560987	0	0	0.9505423	3.1565135	0	2.9313033	0	3.1057298	0	0	4.735583	2.0054958	0	7.0866013	0	7.250649	0	1.5724927	0	0.45724002	0	0	7.0450315	0	3.8118966	0	0	6.0998225	3.0108566	2.8800223	6.38226	0.86428547	7.7802687	0	0	0	2.001753	11.605109	0	5.3524375	0.2819679	0	0	0.1449863	0	10.204751
0.90411574	0.039866272	2.7520952	6.992281	0	2.4968138	1.5309991	5.3555007	0	2.802023	1.285743	5.54387	0	0	4.950872	2.9491487	0	12.0211115	0	8.488001	0.9265271	7.54546	0	3.5586588	0	0	6.911601	0	3.9257143	0	2.6175714	3.4155347	4.5065794	0	5.551036	0	5.951001	0	0	0	2.9636266	14.728562	0	6.7617226	2.5769835	0	0	0	0	12.318466
1.538178	0.98339516	5.0105	10.609938	0	0	4.3386855	3.257619	1.6805241	3.9560785	0.23644145	3.567022	0	0	3.9006894	2.3139036	0	5.225383	0	7.598078	0	2.8252406	0	3.3865612	0	0	7.347131	0	3.9216301	0	1.3116754	7.1591887	5.222847	2.6804419	4.9371033	0.95042485	6.598144	0	0	0	3.2085712	12.185433	0	6.772378	1.720231	0	0	0	0	9.261483
0.2537278	0	7.0090876	2.2512937	0	1.0656013	0	0	1.6424315	2.1289957	0	0	0	0	0	2.853744	0	10.349577	0	3.3434463	0.12944146	3.6540732	0	0	0	0	7.3770423	0	2.196926	0	0.22928688	1.4337778	3.075073	8.036471	7.8892255	0	6.3538747	0	0.0981172	2.1953917	3.8019314	7.0227323	0	1.0226839	0	0	0	3.6002848	0	12.570104
0.07195726	0	4.208186	8.20209	0	3.0033493	1.0214428	0.36923012	1.7738925	1.2954489	0	1.3534017	0	0	3.0968049	4.2621713	0	7.345489	0	8.92945	2.1677587	0.6616936	0	2.4522476	0	0	6.715425	0	0	0	2.0586565	4.691532	3.055062	5.267056	8.845823	0	4.232452	0.17582403	0	0.5806831	4.6195664	10.5993805	0	7.567654	0	0	0	1.1832186	0	7.5782633
0	0	10.223138	4.542659	0	0	1.8906437	0	1.8218769	4.600911	0	0.30337405	0	0	0	0.8600941	0	7.5470204	0	4.5604043	0	1.9669975	0	0	0	0	5.1302476	0	4.1837687	0	1.4761679	3.1436749	4.377751	7.224823	4.3414288	1.3383533	7.835927	0	0	0	2.6248248	8.2584	0	5.28848	0.22059077	0	0	0	0	10.570803
0	0	6.099198	5.925928	0	0.75365454	0.015693586	0	0	1.4568706	0	0.439567	0	0	2.098215	0.481083	0	9.725718	0	6.3879504	1.3344241	0.5472502	0	0	0	0	5.9479775	0	3.951623	0	1.0108287	6.491331	0.7945009	6.8510795	7.897261	0	5.8174963	0	0	1.3476826	5.0487013	11.623268	0	8.602171	0	0	0	1.9705874	0	10.957232
0	2.6105864	0	1.8980749	0	2.1635365	0.12361739	2.5406747	0	2.8528605	0.8820236	3.6286716	0	0	0.7812786	1.1697874	0	9.357118	0.60026354	6.8241906	4.03385	5.467844	0	0	0	0	7.343849	0	0	0	0.9291188	3.2666357	0.059487216	2.1770067	3.3515866	0	6.038093	0	0	1.5228435	2.5046515	6.656201	0	1.1593328	0.74413097	0	0	1.0107826	0	7.677738
0	1.0366895	5.7572327	6.6407294	0	2.032657	2.4948328	1.1907954	0.116446994	4.6884713	0	3.7860808	0	0	3.5954225	0	0	9.99962	0	5.02604	0	2.8756754	0	0	0	0	6.0672536	0	2.4182992	0	0	2.488635	7.4002085	3.0898407	3.7434993	1.864881	9.551847	0	0	0	1.0546592	13.183541	0	3.7264316	4.865116	0	0	0.7606893	0	14.436433
0	1.4775472	4.7428126	4.9007597	0	0.20615634	0	1.1054462	0	1.5917583	0	4.760956	0	0	4.191154	2.6787379	0	9.319652	0	3.270512	0	1.5941672	0	0	0	0	6.9635916	0	3.500965	0	0.41728893	1.3759291	3.1317525	0.50457835	5.9910703	0.668087	5.7644362	0	0	0	1.5182045	12.724774	0	3.275276	0	0	0	1.5438685	0	11.277447
0	1.2193472	7.2613435	2.3666358	0	0.46200886	2.5369422	0	0.07829191	3.7417324	0	0	0	0	0	0	0	5.918413	0	1.9471685	0.7195165	3.5497842	0	0	0	0	5.038985	0	2.5664942	0	0.7617216	1.7895163	3.124935	5.2221675	4.7896137	0.7178609	6.030778	0	0.6141529	2.4932907	3.4695578	5.7571125	0	0.19904365	0	0	0	3.2078254	0	10.578168
0.70299494	3.0064144	4.4469852	3.3281143	0	0	0.4035305	3.3667662	3.6361988	1.3998486	0	5.5690155	0	0	2.5450714	4.093872	0	7.0579963	0	1.2808477	0	4.839673	0	0	0	0	8.033868	0	0.8381636	0	0	0	5.210604	0	4.3552456	2.4090776	6.349353	0	0	0	2.3374283	9.369117	0	0	5.257215	0	0	0.5559625	0	12.013631
1.5472192	0	3.297797	2.793119	0	1.6637784	2.0214386	0.8709624	0.5876399	1.5335972	0.81792426	3.0540936	0	0	1.6872228	3.135883	0	8.985305	0	5.789388	0.20277683	2.720994	0	0.21725418	0	0	5.358075	0	0.71487	0	0	3.2954097	4.6103563	3.1372051	4.692923	0.43701252	4.7821865	0	0	1.0054796	2.8647614	9.543272	0	3.2805445	0	0	0	0	0	11.104867
0.23437002	0	10.145795	4.6679773	0	0	0.96102124	0	1.0910914	1.9392306	0	0.49439985	0	0	0	0	0	4.764345	0	5.771086	1.749436	1.3706701	0	0	0	0	5.337957	0	4.7688513	0	0	6.546101	3.7607224	6.3960824	5.455989	2.3453553	6.939118	0	0	2.404272	4.5714755	6.208429	0	5.6888866	0	0	0	0	0	8.3400345
0	0	10.584158	5.5113354	0	0	1.1578616	0	2.3195915	3.0272267	0	0	0	0	0	0	0	4.4421306	0	4.0359488	2.3096745	0.89107823	0	0	0	0	4.2645016	0	5.7145324	0	0.8751561	7.93611	3.6279464	5.8665853	4.6766376	2.6092694	9.108366	0	0	3.1010022	5.2337003	7.2962036	0	6.795863	0.9568793	0	0	0	0	9.065101
0	1.7419324	5.7054806	4.772581	0	0	1.7367191	0	3.5610647	3.768728	0	3.1346943	0	0	2.5021312	5.1082544	0	7.93054	0	5.940787	0	2.968399	0	0.055223163	0	0	7.158134	0	0.458718	0	3.4922743	1.8171302	3.3484168	1.5842438	3.8567376	0.002079988	7.0468297	0	0	0	1.3589355	14.170962	0	6.704969	0	0	0	0	0	11.786223
0.13067834	0	5.735512	6.423851	0	0.36771202	0.16883202	0	3.0711882	1.8543438	0	0.4558855	0	0	1.7104698	4.145803	0	8.819868	0	4.376589	0	0.8587027	0	0	0	0	4.6640596	0	1.233844	0	0.25055686	4.1846375	1.512049	4.602733	8.133114	0.55990547	6.3026147	0	0	0	4.113336	11.980638	0	5.479625	0	0	0	3.9866364	0	10.146616
0	0.28215817	2.8090076	8.728497	0	2.7934809	1.7633828	3.6504169	0	2.6858695	0.17515072	3.257831	0	0	6.2722344	0	0	9.534467	0	6.189884	2.795732	2.174072	0	0	0	0	3.5371244	0	4.5015883	0	0.2713833	4.861817	4.3825355	2.8688352	5.6998167	1.6823859	7.70132	0	0	0	2.869	12.525994	0	5.929052	3.3273838	0	0	0.74506384	0	12.139858
0	1.6487145	7.0693026	1.9806932	0	0.032547202	0.9126253	0	2.847854	2.3494542	0	2.7253177	0	0	0	0.5660319	0	8.292466	0	1.6352496	0	3.8009052	0	0	0	0.15068626	6.4454546	0	0	0	1.2320482	1.7241975	4.3441057	1.9457024	5.226145	0.5363716	6.2909007	0	0	0.778404	4.8876185	8.712705	0	3.0777314	0	0	0	0.7310818	0	12.357423
0	0	10.01092	4.887346	0	0	1.3928387	0	3.2738175	3.3419824	0	0	0	0	0	0	0	5.5586014	0	3.4809859	3.2849076	0	0	0	0	0	5.5339565	0	4.6817427	0	1.2150491	6.4833393	3.2026024	7.409592	2.1307297	2.5842166	8.2403555	0	0	2.8266587	2.4612186	5.562755	0	6.3379617	0	0	0	0	0	6.870612
0	2.4267497	3.1787043	7.8782144	0	1.0716621	2.701305	4.8184977	1.3911011	3.0459526	0	4.118084	0	0	3.1390126	2.7254415	0	7.764832	0	8.563021	1.4323182	5.7086787	0	0.43720055	0	0	8.800907	0	2.2798762	0	1.2863129	3.0023859	6.766039	1.5433453	6.222058	1.3841531	6.230935	0	0	0	2.9268084	11.074531	0	2.2364998	3.3842785	0	0	0	0	12.295001
1.11466	0	8.350487	6.94693	0	0	0.071760215	0	1.8600191	2.0912068	0	0.59557873	0	0	0.42958674	0.9004464	0	7.2352686	0	5.08337	0	0	0	0	0	0	7.4468	0	7.264019	0	0	6.843019	0.54620224	7.6646385	5.331773	1.2609788	6.417365	0.104035914	0	0.32286856	3.217086	10.1089735	0	6.797317	0	0	0	0	0	9.604846
0.5122017	0	3.7694	7.275167	0	1.6327173	3.036069	0	0	3.5468721	0.40664387	3.9148235	0	0	3.2264166	2.1004243	0	5.6145034	0	5.3863	0	2.7521076	0	3.417435	0	0	4.3016906	0	3.5192232	0	0.6229928	5.757921	4.712046	2.856637	4.1325235	0.74775386	5.635699	0	0	0	3.4981291	11.962159	0	7.085357	1.9517975	0	0	0	0	9.510262
0	1.1546638	4.3722515	9.561009	0	4.367639	2.1286411	4.480919	0	4.720226	0	4.260218	0	0	4.522575	0	0	9.892578	0	7.5356965	1.3216258	4.7894406	0	0.05617358	0	0	5.3035545	0	4.006092	0	0.2334424	1.2018335	8.7370825	2.53338	5.1923857	2.3688624	7.6624694	0	0	0	2.4698443	11.702772	0	2.3424237	5.046789	0	0	0.1749115	0	13.065056
0.9851542	1.1321434	4.328197	5.781064	0	3.0598671	1.6052791	4.1845174	0.15482746	2.0953972	0	4.727556	0	0	3.2548985	4.5078793	0	9.364777	0	7.9528594	0	5.26077	0	0.22304992	0	0	5.793909	0	0.76764494	0	0	0.6101459	4.9326906	0.23482798	7.1680083	2.6592352	6.6524377	0	0	0	3.281363	11.556665	0	1.3893816	3.9417264	0	0	2.5801125	0	13.168158
0.20076312	0	3.326613	7.705681	0	2.3415124	2.4371958	2.7102892	0	2.1540182	0.713009	4.4862013	0	0	7.5240703	1.0218982	0	9.773192	0	6.7044435	0.685576	4.4130707	0	0	0	0	2.3727627	0	4.109983	0	0	5.1435623	4.940273	2.1044111	7.2299013	1.7058077	7.196211	0	0	0	2.885882	13.812028	0	6.204552	3.4608395	0	0	0.29960275	0	14.029432
0	0	9.433671	2.8877122	0	0	0.28084895	0	1.9350935	2.0268848	0	0	0	0	0	0	0	6.50362	0	4.49895	1.4245058	0.07760875	0	0	0	0	7.3607564	0	3.4096305	0	2.8951077	3.6618168	2.9791193	7.7123747	4.8337693	0	5.0938406	0	0	0.028068962	2.5366514	7.7840133	0	5.293408	0	0	0	1.1801497	0	9.560081
1.6506382	0	0.34386945	8.125196	0	4.0636854	2.1634254	3.1771119	0	0	1.1145294	3.8150413	0	0	8.376315	2.8879054	0	11.822927	0	6.773821	0.8718279	4.8204293	0	0	0	0	4.175887	0	2.4669774	0	0.33682045	3.186444	3.4718742	3.242322	8.893529	0	3.6783369	0	0	0.8098949	6.03533	14.02696	0	6.04016	1.7049934	0	0	1.5835835	0	13.110223
0	2.4103503	2.1720757	7.659436	0	3.2195742	1.6177001	2.348412	0.5109311	2.1483264	0	4.3970814	0	0	6.2056966	4.6156254	0	8.456992	0	6.647981	0	5.8599625	0	1.427568	0	0	6.90944	0	0	0	3.8362641	0.4067083	5.0991282	0	6.281759	0	5.300572	0	0	0	2.854321	13.742146	0	5.734228	3.06301	0	0	3.40049	0	9.464498
1.2757257	0	1.3111854	5.7655735	0	3.6991508	3.343263	1.6412243	0	1.4997793	0.16211072	3.8395875	0	0	5.641759	2.999932	0	7.8870435	0.13078603	8.603624	0	2.6086373	0	2.442974	0	0	5.8281183	0	1.8031337	0	0.80366963	0.054413367	5.9653993	3.8302233	6.1158047	0.7395775	3.1470754	0	0.79945153	0	5.0225277	13.157488	0	3.151778	3.5097067	0	0	3.1493974	0	14.734403
1.1055356	2.4861608	1.2532257	2.3965173	0	0	4.017175	3.0604432	3.0052905	2.3820074	0	6.4047265	0	0	4.394579	3.788736	0	0.8071012	0	3.4286163	0	4.337494	0	0	0	1.2650222	2.70056	0	0.38913438	0	0	5.342941	0.6291266	0	5.8423524	5.80587	4.1264424	0	0	0	6.125958	9.891086	0	0	3.9995167	0	0	0	0	11.5576515
0	1.0476329	2.8601658	5.823381	0	1.5371418	0	1.6217834	0.6287906	0.85824436	0	5.784213	0	0	7.1308436	5.563657	0	9.428697	0	7.1705875	0	4.4585133	0	0	0	0	8.549576	0	1.3339705	0	1.8911588	1.1361223	4.214723	0.6997235	7.3906813	0	4.145763	0	0	0	2.781437	14.919807	0	3.536793	0	0	0	1.2990619	0	12.921632
0	0	4.932478	5.6609077	0	3.5263977	0.07401248	0	0.91751873	2.9006927	0	2.4039168	0	0	2.4789598	1.2631233	0	10.410229	0	4.2822	0.6555986	2.5677457	0	0.29431316	0	0	6.2368517	0	1.2037135	0	1.9549729	0	6.597078	4.0157456	5.054553	0.065662086	6.3261304	0	0	0.64509773	2.6863062	11.644559	0	4.0903435	0.7302973	0	0	1.6333611	0	12.379527
1.4757425	0	9.072623	4.84741	0	0	2.223476	0	3.1496298	4.4931765	0	0	0	0	0	0	0	8.9521265	0	4.5617123	0.54552704	0	0	0	0	0	6.9214177	0	4.1249895	0	0.14966457	5.840422	4.6743865	8.6884775	3.3847482	1.4673955	7.8761272	0	0	0.8599131	1.0535383	7.416085	0	4.7711544	0	0	0	0	0	9.629087
0	0.1387331	6.6817737	3.6730034	0	0	0	0	2.061835	2.8456457	0	2.6296253	0	0	0.19847101	2.8522155	0	9.704759	0	5.9225273	1.1443295	1.3838634	0	0.36093476	0	0	7.940481	0	0	0	3.001964	1.2179925	4.1440887	2.0859916	6.3709536	0	6.3210654	0	0	0	0.7820824	9.8476515	0	3.782561	0	0	0	1.0214932	0	9.995281
0.82245386	0	2.78402	8.688238	0	3.1297812	1.8165733	1.8777122	0	2.597156	1.2563713	3.8648918	0	0	6.52092	1.8936301	0	10.784064	0	5.19896	0.79885435	2.4048545	0	0.39533424	0	0	2.8945966	0	2.6628022	0	0	3.7648253	3.0255003	4.1148577	6.7827697	1.647729	5.81439	0	0	0	3.127722	13.11003	0	6.3318257	2.018038	0	0	2.1551385	0	12.7405815
1.5375172	0	5.4372716	4.8070416	0	0	0.95168275	0	4.8465843	1.7997524	0	2.3461382	0	0	1.4570934	5.207232	0	7.968921	0	3.8434558	0	1.0805942	0	0	0	0	6.764108	0	0	0	0.31988844	1.8713127	1.4627118	4.5223193	6.40803	0.98203015	4.9879684	0	0	0	3.8415995	9.58596	0	3.7100353	0	0	0	2.0525284	0	9.263573
0	0.7510579	1.0727781	6.383633	0	2.7864642	3.6186619	3.2032094	0	1.2523074	3.2102773	4.6658792	0	0	6.2545733	4.1735215	0	7.749205	0	8.658816	1.5012717	4.8899536	0	2.273212	0	0	4.530049	0	2.2583377	0	0.8179084	5.286178	3.15325	1.5509951	5.5065618	0.033485338	5.0448337	0	0	0	2.4935277	14.446301	0	6.505901	2.9391224	0	0	0.30370328	0	10.8506155
2.4060113	0	1.3006293	6.395178	0	2.0730827	0	0.040828675	0	1.3159512	0	3.3660853	0	0	5.0167294	3.0708444	0	12.002774	0	7.009202	0	4.0873156	0	0.8466261	0	0	7.35787	0	1.4939938	0	1.2062539	1.1970178	3.3806422	3.796018	6.124973	0	6.7244706	0	0	0	4.1822944	13.42206	0	5.1160483	0.44502714	0	0	1.341792	0	14.130764
1.2140982	0.67372435	2.995016	0	0	2.2596512	2.4692504	0.20756641	1.6860403	3.8481221	2.2007995	4.152119	0	0	0	4.037665	0	6.3215237	0.32253456	2.3014755	0	2.847506	0	0	0	0	5.2753935	0	0	0	0	0	0	4.1405687	0.9660082	0.13626827	5.5728955	0	0	0.6555539	0.6240925	5.968557	0	0	0	0	0	2.9894433	0	10.150146
0.096476056	1.6442684	2.5021424	3.7862902	0	1.0962229	3.0596113	3.377571	1.7650523	2.67337	0	4.3911304	0	0	3.3610175	3.4682186	0	4.2332225	0	6.521109	0	3.1848896	0	0	0	0.37959942	5.2624927	0	0	0	0	3.8637388	4.4123383	0	7.372372	1.094538	5.794246	0	0	0.6521171	5.719992	10.462044	0	1.495034	2.2077136	0	0	2.1177845	0	8.273658
0.6384383	0	6.472593	6.4253526	0	1.5558572	0.089313835	0	1.6471905	1.4789665	0	0.2209473	0	0	0	0.52471995	0	6.2592645	0	4.9525914	1.2992438	0	0	1.1681786	0	0	6.7602177	0	3.4320073	0	1.231626	4.76894	3.590904	7.371636	4.9794292	1.8755573	6.090307	0	0	4.8446984	4.2230926	5.789193	0	5.9179397	0	0	0	0	0	6.120507
1.34868	0.5391767	4.19392	3.7727644	0	4.30725	0	1.8654298	2.0160532	0	0	4.927105	0	0.884032	4.4784174	6.741603	0	9.566859	0	5.2259955	1.6033256	4.4461827	0	0	0	0	6.8373404	0	0	0	0	0	4.8042016	2.4639044	7.7471566	1.079026	4.8879113	0	0	0.33456427	1.8020375	9.530655	0	2.883884	1.3238244	0	0	3.0633698	0	9.1166725
0	2.5901597	3.7659144	5.8747287	0	1.5794103	0	1.8069104	0	1.1218569	0	2.53797	0	0	3.3388703	1.562892	0	8.979596	0	5.0846667	0	3.2788115	0	0	0	0	6.413048	0	4.9490266	0	0	4.394211	3.6057556	2.3977077	5.857457	2.060502	8.0237055	0	0	1.5589842	3.0862596	11.720398	0	4.5749426	0.5988326	0	0	0	0	10.103634
0.4976242	0	9.54068	4.4882417	0	0	0.77501285	0	3.6129484	4.023469	0	0	0	0	0	0	0	5.3641715	0	5.0692477	0	0	0	0	0	0	5.3436217	0	2.4950197	0	0.7238159	5.9451365	2.1704972	7.7910438	3.7606018	3.8781734	6.365475	0	0	3.4001832	5.296808	5.5072265	0	3.7660005	0	0	0	0.41714907	0	7.719416
2.585915	0	6.3086405	4.0663915	0	0	0.043993045	0	6.9316883	2.1699035	0	2.6780624	0	0	0	4.0979476	0	9.37994	0	2.7029238	0	1.0448626	0	0	0	0	9.78531	0	0.29424572	0	0.15383114	1.6904125	2.6500175	5.472568	5.2093706	0.38329774	6.497295	0	0	0	1.3916243	9.203273	0	1.009069	0	0	0	1.1749842	0	12.224694
0.807032	0	8.068549	5.9112372	0	0	1.3579186	0	3.5997775	2.786775	0	0.007290415	0	0	0	0	0	4.1652164	0	5.2259784	0.4923027	0	0	1.3290982	0	0	5.3337965	0	3.7491596	0	0.6659817	5.1669426	3.442278	7.716587	2.6468828	2.619993	5.795952	0	0	4.152583	4.2733817	5.4326353	0	5.404094	0	0	0	0	0	5.185849
1.8062888	0	0.11110472	7.2845945	0	4.4901614	0.9891032	2.8775582	0	0	0.51716894	4.40974	0	0	6.9576488	3.405507	0	12.056696	0	7.0595393	1.0813662	6.8449564	0	1.9639207	0	0	6.804426	0	0	0	3.234967	0.60002315	5.1778154	1.9873815	7.3571343	0	5.2779756	0	0	0	5.133414	13.576492	0	6.3633995	0.9819089	0	0	2.429958	0	11.3216505
0	1.6211822	5.5788713	6.602656	0	0.3295225	2.4997914	2.3669934	0.22069713	2.4938364	0	4.1319547	0	0	5.800818	0.2304848	0	5.2392173	0	6.3943424	0	0.98580027	0	0	0	0	4.1768665	0	2.2155378	0	0	4.8073235	3.0862558	1.7734909	6.8753824	3.187181	7.43329	0	0	0	4.2535467	12.798791	0	4.637713	1.069994	0	0	4.2192287	0	12.228068
0	0.6744266	9.472362	4.2081013	0	0	1.208523	0	3.275117	4.590687	0	0.15297574	0	0	0	1.6410685	0	8.178748	0	4.818845	0.24312204	1.1153399	0	0	0	0	9.029443	0	2.0519195	0	1.674515	3.2827861	3.6676166	8.327228	4.847151	2.3308706	8.169343	0	0	1.5689441	2.2164965	6.737895	0	3.596228	0	0	0	1.4246393	0	10.338251
0	0.46813178	4.8342986	6.5984936	0	1.8417559	0	3.569244	0.39775392	0.8531063	0	2.0821178	0	0	3.4192822	2.687213	0	11.439846	0	3.5358274	0.027193552	3.2172015	0	0	0	0.32830745	6.0540676	0	2.8315873	0	0	2.4984279	3.7942548	1.1280959	8.469165	1.1897781	7.358203	0	0	1.1615349	3.4210289	10.644685	0	3.9592602	0.49459922	0	0	0	0	11.1595955
0	0.88805926	9.715437	3.27683	0	0	0	0	1.7367421	3.417027	0	0.92786044	0	0	0	0	0	4.980127	0	0	0	0.9320827	0	0	0	0	4.335932	0	6.494861	0	0.06483624	4.7953634	2.030806	3.547991	1.0954934	0.99959224	7.8775406	0	0	0	0.6251409	7.907756	0	5.901248	1.3345398	0	0	0	0	6.6055775
0	0	6.0211964	4.736801	0	1.7606273	0	2.32562	0	1.6241422	0	0.2955303	0	0	0.06331679	0	0	10.393117	0	1.0669197	3.7796297	4.056626	0	0	0	0	3.874329	0	1.7224882	0	2.3304963	0.85725856	4.6970477	2.1782846	5.881718	0	5.1972976	0	1.175095	2.7619805	3.4201686	6.3420744	0	4.3278913	0.29981998	0	0	2.2503989	0	8.481788
0.3859623	0.9657313	2.1524336	6.858328	0	1.0572447	1.7924647	2.3406205	0	2.6655223	0	6.937127	0	0	8.032703	4.037327	0	7.2796555	0	5.545699	0	4.935969	0	0.6239923	0	0	2.6116638	0	4.8568826	0	0.2650612	4.2409253	3.670868	0	5.6124444	1.247247	5.3530736	0	0	0	2.0366538	15.527084	0	5.622327	2.9121528	0	0	0	0	11.6975765
0	0	8.152613	6.1341457	0	0.2517712	0.545295	0	2.560888	2.618807	0	0	0	0	0.16473515	0	0	9.363877	0	3.7920625	0.15288502	0.48380932	0	0	0	0	5.8660984	0	4.698307	0	0	4.4208817	4.4439077	7.2906923	4.2953033	1.7054299	7.122945	0	0	1.3866534	2.6247363	9.223304	0	3.929112	1.2428282	0	0	0.41299078	0	10.728966
0	2.3644729	8.638674	6.982403	0	0	0.59017783	0.9871944	5.8704944	2.7368855	0	3.8432524	0	0	1.8572203	3.1656291	0	2.6364202	0	1.4840828	0	3.530464	0	0	0	0	6.1382194	0	0	0	1.1159816	3.6167953	7.2690043	0	6.0752172	1.5169598	7.1704597	0	0	0	3.3946798	8.780689	0	4.943677	2.2859201	0	0	0	0	4.5295753
1.3315413	0	3.3596663	5.484921	0	0	0.75321364	0.5920891	4.420838	0	0	6.2355227	0	0	3.6945665	3.447356	0	8.470476	0	5.285885	0	2.761042	0	0	0	0	10.043981	0	1.2366377	0	0.81815857	0.5045383	6.089808	0.42525327	6.314876	1.6843274	6.9001155	0	0	0	2.533902	12.131158	0	4.607736	0	0	0	0	0	10.816589
0	0	10.112116	6.8147464	0	0	0	0	3.5038192	3.9087608	0	0	0	0	0	0	0	5.4105754	0	3.2926767	0.25962597	0	0	0	0	0	4.4334455	0	4.732947	0	0.6300951	5.1605806	4.995006	6.2136636	4.4376698	2.640246	9.218732	0	0	2.9085617	4.689703	7.048436	0	5.743025	0	0	0	0	0	7.9310775
0	0	1.762966	8.891223	0	3.2528381	1.6444696	1.9826108	0	1.5810637	0.9260185	3.1682415	0	0	6.189351	2.5145485	0	10.48062	0	9.105109	1.9246396	4.20516	0	2.1659768	0	0	6.7312484	0	2.6663272	0	1.852742	5.1979537	3.7695382	4.9376326	6.9918704	0	5.2936783	0	0	0	4.9073873	14.847246	0	8.27564	0.726991	0	0	0.9067013	0	12.23625
0	0.9130916	4.133522	5.2571306	0	1.8740466	3.8404403	0.6934594	2.189593	1.8864801	0.63514745	2.7862616	0	0	6.160282	1.2097002	0	6.427221	0	7.091979	0	0	0	0	0	0	6.122362	0	0.37529424	0	0	3.9301496	3.5828612	4.766644	5.625917	1.1835191	5.9800854	0	0	0	4.075245	14.29307	0	5.1970677	2.1954496	0	0	4.010096	0	12.781307
0	0.4938738	6.1320453	4.0397315	0	0.69304246	0	0	2.5524366	3.9462996	0	1.47046	0	0	0.63439184	3.6718493	0	9.456422	0	2.8166611	0	0	0	0	0	0	5.3973126	0	0	0	0	4.6133213	0.9502851	5.486024	8.180638	0.42284313	7.2363987	0	0	0	2.6183465	10.064025	0	3.6885717	0	0	0	3.3679569	0	9.3462
0	1.1508946	5.62696	7.596783	0	1.7382553	0.5991365	2.1738977	3.210998	0.5624666	0	2.1643353	0	0	4.0666146	0	0	10.770257	0	4.4031353	0	2.8691912	0	0	0	0	9.858544	0	2.3668294	0	1.9978052	1.3174031	7.270435	3.206449	5.896427	0.55025357	7.3235006	0	0	0	2.0838702	12.043186	0	3.243986	1.8730367	0	0	2.1988287	0	11.784506
0	0.08815264	6.3972	8.552213	0	1.6750847	1.0661061	2.0782182	0.4129632	1.786818	0	1.9769622	0	0	3.6940534	0	0	7.5359826	0	3.8284056	1.2719089	1.4678541	0	0	0	0	4.8613133	0	4.8277874	0	0	6.147006	2.9222775	5.5234666	6.87822	1.8138276	6.9940586	0	0	1.8222036	3.7359629	10.405546	0	5.2844753	1.3273125	0	0	2.861736	0	10.836067
0	0	4.372883	6.5875807	0	0.5465964	0	3.6639762	0	0	0	2.3272657	0	0	4.0993547	0	0	12.187619	0	6.303996	2.0554376	3.6697917	0	0	0	0	9.238909	0	2.9289079	0	1.7994316	4.012008	3.8125572	2.2434618	8.140218	0	6.599048	0	0	1.7104366	3.809047	10.784856	0	5.090836	0	0	0	1.1409519	0	10.880618
0	0	11.26753	3.494064	0	0	1.1867422	0	2.775921	3.8582869	0	0.6834264	0	0	0	0	0	4.3040032	0	2.5371804	0.8079665	0.43391868	0	0	0	0	4.8644547	0	5.587751	0	0.024355315	6.2773404	3.186214	6.592964	3.1623442	3.4585056	8.456167	0	0	5.3730893	4.848983	5.15543	0	4.5580792	0	0	0	0	0	7.7826076
0	0	4.6091037	7.186442	0	1.9075731	2.0135977	1.6286747	0.7626543	3.0350347	0	2.2120929	0	0	5.3831053	1.7359127	0	9.256612	0	5.703222	0	1.3273537	0	0	0	0	4.221123	0	1.751202	0	0	2.369258	5.329547	1.997811	7.3373613	0.9820154	5.1777644	0	0.99724525	0	3.2753196	11.637883	0	4.5281806	1.1045467	0	0	0.25696397	0	12.26674
0.19091034	0	4.714823	6.2358127	0	1.6566714	0	0.58496016	0.8914463	0.004719561	0	0.27707252	0	0	0.5003847	0	0	8.272159	0	4.576707	1.6330627	1.1485474	0	0	0	0	7.1115603	0	5.0225377	0	0	5.3196177	2.193549	7.18267	6.482353	0.15156072	5.1776147	0	0	3.5077567	3.2966435	8.219398	0	4.807546	0	0	0	0.81468207	0	9.047967
0.462026	0	4.922526	4.5399327	0	0	0	0.86637765	0	2.9276392	0	1.6310549	0	0	0.61540926	0	0	10.018903	0	2.1452284	1.2260135	2.1122534	0	0	0	0	4.5395036	0	4.083467	0	0.04888243	4.1036406	0.8764481	2.1640937	4.7276497	0	6.783079	0	0	0.9734342	1.3704664	8.264731	0	4.2887917	0	0	0	0.116329305	0	9.257767
0	0	1.0662807	8.564662	0	3.683954	1.5261352	4.28	0	2.8830638	1.1179422	4.098159	0	0	6.595394	0.097347185	0	10.462212	0	8.409067	3.3290317	5.050482	0	2.1407235	0	0	4.67819	0	2.5086863	0	1.8786421	4.189005	4.4463696	2.1879013	6.1537614	0	6.0611463	0	0	0	3.879556	13.180432	0	6.4194503	3.3027077	0	0	0.47956553	0	12.065993
0	0	3.6457405	7.946817	0	2.797245	2.2430413	3.6489582	0	2.206554	0	4.388777	0	0	5.6910577	0	0	5.757783	0	4.6681585	0	1.2409517	0	0.703002	0	0	3.1121855	0	2.8907104	0	0.39416245	2.995652	5.1484895	0.86417574	6.302414	1.912138	4.8305087	0	0	0	2.9556072	10.261127	0	6.0786686	1.2171137	0	0	1.2525046	0	8.104977
0	1.5714687	1.0871794	8.082408	0	1.4399428	0.91663855	3.3200796	0	1.0016551	0	5.7131023	0	0	6.1174016	1.1975727	0	9.127989	0	5.5071363	0	5.26964	0	0	0	0	5.8261666	0	6.242742	0	0	3.0760753	5.24341	0	5.1501555	0.56301117	6.8989325	0	0	0	2.952627	15.543618	0	5.863779	3.7127545	0	0	0	0	12.647927
0	0	10.863904	5.7688403	0	0	0.9354073	0	2.4586818	3.4651294	0	0	0	0	0	0	0	8.237745	0	4.7313313	2.2569592	0	0	0	0	0	5.9239826	0	4.775463	0	1.1977915	7.674564	2.9916766	8.729255	4.7825165	1.3990579	7.239532	0	0	2.6662	3.180013	7.7410874	0	7.151573	0	0	0	0	0	9.321977
0	0.3424727	1.9098277	5.5968075	0	4.6445456	0.40581396	1.8859792	0	2.1917412	0	3.169942	0	0	4.484253	2.7465737	0	10.104381	0.40073538	7.25058	1.3854634	2.8221393	0	0.267663	0	0	4.518402	0	0.6273412	0	0.23610091	1.5767361	3.8449845	2.6397834	7.4664817	0.7421821	5.3325186	0	0	0	3.1271164	12.432923	0	5.4205356	2.8840435	0	0	2.9193215	0	11.689944
0	0.9395176	4.453569	7.6902966	0	0.7881035	1.7947932	3.2852302	0	2.1901932	0.38374758	4.0630426	0	0	4.2925177	0.06925005	0	8.1115675	0	7.2042894	1.2346277	3.4649541	0	0	0	0	5.715629	0	5.7103705	0	0	5.8035445	3.4037437	2.8316877	5.4838433	1.8782777	7.6893916	0	0	0	3.6242476	13.115864	0	5.3480945	1.762607	0	0	0	0	13.45933
0	3.3955808	2.4410832	4.5808067	0	0	0	3.6531227	0	2.052139	0	6.8919153	0	0	3.5483963	0	0	4.6495304	0	3.2499592	0	1.2442939	0	0	0	0	3.8147628	0	7.6659837	0	0	3.9264467	1.6460922	0	1.461844	2.8720582	6.4620953	0	0	0	1.4229913	10.839924	0	5.02921	4.0136166	0	0	0	0	7.911467
0	0.6852745	6.0461583	8.931499	0	0	0.9962685	1.507905	1.6461314	3.745956	0	4.8880467	0	0	1.5655448	1.3674856	0	1.4703065	0	5.179087	0	2.108036	0	1.8530997	0	0	5.2983246	0	4.6231127	0	0	5.849138	4.284007	0.8752412	4.784365	1.5517771	7.4572234	0	0	0	4.120093	9.23236	0	5.3441997	0	0	0	0	0	7.0651355
0	2.5422702	6.7897773	8.212185	0	4.6156363	0.017649107	2.756288	0	1.7528237	0	2.4898639	0	0	4.208161	0.9352241	0	12.011982	0	4.4876566	0	5.3126965	0	0	0	0	5.763473	0	3.421252	0	0	2.4147477	6.771643	1.7646184	7.2690096	1.7724084	10.658085	0	0	0	1.5849264	14.011375	0	5.9397793	4.633096	0	0	4.2779803	0	13.805182
0	0	8.614538	5.9583106	0	1.2042236	0	0	0.21941972	4.550592	0	0	0	0	0	0	0	9.0213785	0	2.9954908	1.4783366	1.138667	0	0	0	0	4.8219743	0	3.3906255	0	1.5136257	6.0257645	3.0045512	7.0094423	6.8053713	0	7.5603256	0	0	2.49878	3.7796	8.27511	0	6.0224156	0	0	0	0.6971343	0	10.006608
0	0.45660913	3.4868023	5.6406913	0	4.541446	2.4276543	3.3838568	0.3403054	1.7753489	0	1.0117766	0	0	3.026945	1.3612956	0	9.114732	0	8.101043	2.6202426	2.554951	0	1.0225546	0	0	6.9175954	0	0.945642	0	0.98211104	1.424594	5.6343603	4.4584055	5.2315226	0.040192973	4.2891397	0	0	0	2.3168974	10.530138	0	3.5953245	2.4950566	0	0	2.6609907	0	11.04129
0.62018186	1.2454594	0	5.319517	0	3.877412	0.021783527	1.0240993	0	1.7643456	0	4.674169	0	0	3.6380975	7.8457823	0	9.719065	0	9.288361	0	6.4203835	0	3.5607898	0	0	6.3185606	0	0.8051765	0	2.6448672	2.2707264	1.587563	1.1290222	6.494337	0	4.2812676	0	0	0	4.4479356	14.391876	0	6.9274383	0.38765714	0	0	0.20506497	0	10.016311
0.45599312	0	6.550646	6.9041634	0	1.7009794	0	0.75949246	2.0497668	2.7101324	0	1.3438321	0	0	0.72810876	0.03259115	0	9.433419	0	1.9472257	0	2.4561856	0	0	0	0	5.132195	0	4.1174417	0	0	1.1646428	5.9165144	3.6247442	4.3709736	2.2587922	6.4819427	0	0	2.4317343	2.5158775	8.189514	0	1.9340442	1.6848919	0	0	0.038948543	0	10.454976
0	0	5.4623203	6.4565396	0	1.7505913	0	0.2694859	0	0	0	0.9886403	0	0	0.6530734	0.7963367	0	6.4902205	0	6.1078563	2.111348	0.285309	0	0	0	0	6.312069	0	4.081358	0	0	6.639159	0.25600246	6.71967	6.7466397	0.9884608	5.9065495	0.75915205	0	3.8894296	4.299719	7.8128986	0	7.3541503	0	0	0	1.018072	0	7.788879
0	0	1.762966	8.891223	0	3.2528381	1.6444696	1.9826108	0	1.5810637	0.9260185	3.1682415	0	0	6.189351	2.5145485	0	10.48062	0	9.105109	1.9246396	4.20516	0	2.1659768	0	0	6.7312484	0	2.6663272	0	1.852742	5.1979537	3.7695382	4.9376326	6.9918704	0	5.2936783	0	0	0	4.9073873	14.847246	0	8.27564	0.726991	0	0	0.9067013	0	12.23625
2.1771784	0	0.64287436	8.79833	0	4.9407163	1.614756	2.621199	0	2.1817107	0	3.291914	0	0	6.378286	1.2994479	0	10.229488	0	7.626072	0.9895204	3.6741066	0	2.7940753	0	0	4.8934975	0	3.5265365	0	1.4555006	2.462938	6.173114	3.6783476	6.2703056	0.21547754	4.169016	0	0.070226766	0.45933545	4.536408	12.482044	0	4.903658	2.432804	0	0	0.25478533	0	12.689471
0	0.053363655	6.04904	8.149268	0	2.0687513	1.4960464	2.9674273	1.4261148	1.911781	0	0.31996113	0	0	4.979807	0	0	9.902146	0	4.200951	1.1164657	1.2258976	0	0	0	0	7.1955814	0	1.907635	0	0.94306874	4.897342	4.6065044	3.478114	6.165201	0	8.05595	0	0	0	2.849351	11.972762	0	6.7495375	1.7615114	0	0	2.88991	0	10.196943
3.3779452	0	4.535944	0	0	0	0	0	3.748157	0.77938735	0	3.236237	0	0	0	4.580738	0	7.1731095	0	1.502498	0	3.7479227	0	0	0	0	6.893005	0	0	0	0	0	0	4.5462317	1.5467137	1.011198	2.6567461	0	0	0	1.553677	3.8346741	0	0	0	0	0	1.722428	0	9.483269
1.1169424	0	1.2334452	7.927383	0	5.4029965	1.0569981	2.4601681	0	1.9848627	0	4.481416	0	0	4.70937	1.7061052	0	9.705415	0	7.424933	0.96032304	4.783192	0	2.7613194	0	0	5.642068	0	0.9615621	0	2.2529237	0	6.9835086	2.8359127	6.1017075	0.9591024	5.318719	0	0	1.157509	4.641251	10.825681	0	4.0237117	2.1917887	0	0	0.28659567	0	11.08326
2.0295339	0	7.6222067	6.916647	0	0	1.0713346	0	5.733502	0.9042828	0	0	0	0	0	1.8816738	0	6.1297646	0	5.946216	0.40011695	0	0	0	0	0	8.431716	0	3.7190726	0	0	7.167874	0.68691623	7.9510665	4.348	1.8734282	5.5218897	0.5991589	0	3.210788	3.704063	7.862674	0	4.999607	0	0	0	0	0	8.762843
0	1.0008134	5.642488	9.421024	0	0	1.9020511	1.4420974	1.6530974	3.5484061	0	2.3931699	0	0	5.090578	0.13803037	0	7.481789	0	5.844952	1.0214247	2.7493622	0	0	0	0	4.4652843	0	2.4711356	0	0.42709786	5.6563706	4.163932	1.5955949	6.0753098	3.4350693	9.60839	0	0	0	1.5700817	11.753721	0	6.0904136	3.5460885	0	0	0.9547562	0	12.205626
0	0.71394026	8.376175	6.5894513	0	0.46005934	0	0	1.1375291	3.3779235	0	0	0	0	0	0.9276547	0	10.536358	0	4.7767634	0.9374612	2.2282846	0	0	0	0	6.663054	0	4.3894706	0	0.6755504	6.3547163	1.980715	6.847153	5.90264	0.207551	7.8877964	0	0	1.0305299	2.2621264	10.259699	0	5.924722	0	0	0	0.9831083	0	10.978991
0	0.21785147	2.432512	6.9268517	0	3.409513	1.1349277	1.220646	0	0.6345702	0.8553025	2.6111646	0	0	2.3621924	4.6634398	0	8.1321125	0	7.9666166	1.4925365	4.091049	0	0.6144169	0	0	5.159835	0	5.0996366	0	0	8.3884735	1.7602106	5.417295	7.4357986	0	5.286838	0	0	1.2923263	5.3573923	13.06647	0	7.7829947	0.4184399	0	0	0	0	10.599229
0.16937166	0	6.033825	6.587329	0	0.58186394	0	0	1.7456138	1.9892362	0	0	0	0	1.3771988	0	0	7.870661	0	4.407704	0.7122489	0	0	0	0	0	5.7438235	0	4.2451134	0	0	6.5729504	1.3471025	6.7933636	5.4426866	0	5.2950344	0	0	0	1.8752676	9.354512	0	6.0943565	0	0	0	0.1478389	0	7.9732623
0	0	5.914499	6.9236197	0	1.0727258	0.9762064	0	2.2761655	1.1032091	0	1.4288452	0	0	3.1508691	0.56657106	0	9.499375	0	5.3791933	0.44976187	1.0671428	0	0	0	0	6.7811065	0	2.202415	0	3.5253286	2.2112157	4.038487	5.1209126	5.812157	0	6.646438	0	0	0	3.8022556	12.831878	0	7.4580503	0.97336054	0	0	2.3765562	0	10.298416
0	2.5072863	7.022662	4.834907	0	0.4303927	0	3.1472354	0	2.7423692	0	2.1450984	0	0	2.0426905	1.3586024	0	10.861134	0	3.8800256	1.5704416	4.998651	0	0	0	0	6.0770006	0	3.7213554	0	0.77265835	2.9968295	4.39959	0.57637215	6.0911884	0.44871494	6.418493	0	0	0	1.0366912	10.460934	0	4.293154	0.101014085	0	0	0	0	11.062379
0	0.788609	10.06077	4.4033475	0	0	1.3723779	0.32630125	0.26537457	3.2864847	0	0.4302235	0	0	0	0.4298105	0	3.0756006	0	6.4657826	1.5672069	0.9282381	0	0.3249982	0	0	6.9374347	0	4.730798	0	2.393649	6.7123775	3.572411	5.001674	5.2706294	0.9502338	6.4728665	0	0	1.3669968	3.0002854	6.3746405	0	4.4843206	0	0	0	0	0	6.6156554
0.1757376	1.425461	4.1262536	9.695919	0	3.1426115	0.2512198	4.6045494	0	2.452645	0	5.7801757	0	0	4.9797635	1.4853449	0	10.689321	0	5.1250844	0	4.8761754	0	0.18252562	0	0	6.6017523	0	5.557991	0	0.3178113	1.1546967	6.0800076	0	5.2871447	2.023107	8.331217	0	0	0	2.3575385	13.951591	0	4.731919	3.1870878	0	0	0.9795478	0	11.804217
0	0	5.8836393	3.1182506	0	0.15732747	0	0	0	0.90800035	0	0	0	0	0.66423225	0	0	10.562129	0	5.1272755	2.4607048	1.281892	0	0	0	1.1292845	7.009193	0	1.9549493	0	0.4398591	5.398303	1.1788102	5.665167	6.253562	0	6.6750884	0	0	1.6833538	3.2264469	8.814336	0	4.942817	0	0	0	2.1945596	0	11.561699
0.948626	2.984381	1.5620565	7.5165887	0	0.45707774	5.3175077	1.8483834	0	4.1361217	0.89577055	5.2220573	0	0	5.754718	4.230769	0	4.658201	0	8.657027	0	4.3830295	0	3.0175633	0	0	6.800995	0	3.2832708	0	1.1623002	4.7655435	4.376805	0	3.9764822	0.7052978	5.715206	0	0	0	1.9647813	15.406749	0	5.675547	3.9165874	0	0	0	0	11.394215
0	3.8136072	5.9364915	6.6654124	0	1.3743746	0.8100374	3.4611545	0.8707914	2.5213974	0	3.7235434	0	0	2.47109	2.0311506	0	8.327422	0	4.0372314	0	3.7727299	0	0	0	0	6.789891	0	1.1961691	0	0.85517496	2.2074702	4.512464	1.0716618	8.133052	1.6571057	7.3931975	0	0	0	3.2533684	10.500386	0	4.7188573	3.8405273	0	0	4.026992	0	8.759821
0.60171217	0.7754407	1.8998873	6.800128	0	4.5158954	2.9996915	3.4539049	0.8263078	0	0	4.2588515	0	0	9.210067	5.2935534	0	10.277612	0	7.9860125	0.62584794	3.167673	0	0	0	0	6.595176	0	0	0	1.6168276	2.4875934	4.746171	2.6174672	10.458815	0.16369605	4.548584	0	0	0	3.581885	15.3060665	0	4.188467	2.8433716	0	0	4.5677385	0	12.434012
0	1.8278474	4.0480394	3.70383	0	0.16187198	0	2.2446773	0	1.7095252	0	3.5434706	0	0	3.0894296	2.7872217	0	9.701044	0	4.7275033	0	4.1874723	0	0	0	0	5.310588	0	3.9479032	0	0	2.626248	3.6230435	0	4.493352	0.45293105	5.1711445	0	0	0	0.23321317	11.453637	0	3.6420448	0.4622373	0	0	0	0	11.2201605
1.1786075	0	9.160119	3.7384002	0	0	2.0009356	0	2.425988	3.6050158	0	0	0	0	0	0	0	7.9457674	0	2.1826286	0	2.1821165	0	0	0	0	6.52399	0	4.8754663	0	0.3078448	3.1548944	5.723464	4.4949265	4.9353166	2.7563493	7.163378	0	0	1.0695008	3.0015688	6.0031543	0	2.4711514	0	0	0	0	0	10.990443
1.359464	0.44037402	1.7354785	6.5337243	0	4.2735043	2.9039826	2.2797863	0	3.125523	0	5.8531113	0	0	5.1827846	2.4363184	0	6.3901176	0	6.3241997	0	5.8519874	0	2.2760098	0	0	2.6033573	0	2.9270613	0	0	2.909272	5.562391	1.6051064	4.9213586	2.7956924	6.315854	0	0	0.47794372	3.976557	11.477504	0	3.9592428	4.599119	0	0	0	0	10.676889
0	0	9.407688	6.13436	0	0.22821687	0.670413	0	1.8749313	3.8653831	0	0	0	0	0	0	0	8.469253	0	3.3354964	0.47433746	0.17156482	0	0	0	0	4.9823875	0	5.351426	0	0	5.4838552	3.8064172	8.7649555	5.613892	2.0375412	7.0721717	0	0	1.0201409	2.6760619	7.3433704	0	5.337244	0	0	0	0	0	10.358592
1.7108421	0	3.4752579	0.7840504	0	0	1.2919552	0	3.7426698	0	0	3.8025274	0	0.26240164	7.3414717	6.873182	0	4.207097	0	2.3547642	0	1.8684931	0	0	0	0	5.301025	0	0	0	0	0	0.96335477	0	4.2065034	0.78282124	2.0982604	0	0	0	1.5360781	9.237038	1.8843461	1.3757505	0	0	0	2.1256673	0	10.288106
0	0	9.707603	3.689092	0	0	0	0.33055264	0.9116622	2.915404	0	0	0	0	0	0	0	9.215922	0	2.706692	0.22431631	2.5282779	0	0	0	0	6.5655875	0	5.085985	0	0	4.5522346	2.819051	7.448579	5.967462	2.2996294	8.654172	0	0	2.1857443	2.8516507	6.5827656	0	2.6109953	0	0	0	1.5392072	0	12.216224
0	1.1805845	4.173139	7.4294467	0	2.9379172	1.4650108	3.0364976	0	1.4017992	0	3.1941953	0	0	4.903447	0	0	6.6833725	0	5.6537457	1.3278856	1.3447113	0	0	0	0	5.97861	0	3.8472443	0	0	3.152745	5.079036	4.597254	5.530222	1.894548	7.208073	0	0	0	2.9435637	10.744688	0	3.519507	3.7307806	0	0	2.069481	0	10.488736
0.45463347	0	1.7138233	7.378563	0	4.0489664	1.6796999	2.2490592	0	0.5876967	0.27440956	5.42412	0	0	7.84361	2.5687928	0	10.463829	0	7.882629	0	3.3227024	0	0.9295561	0	0	6.290364	0	0	0	1.8145951	0	5.345499	2.644748	6.8803744	0.12818938	5.608021	0	0	0	3.7366557	14.696472	0	5.0684733	2.531902	0	0	4.138997	0	12.4292965
0	0	4.7403607	4.6894593	0	1.3538153	1.020088	0	0.59402764	1.2887309	0	1.0757939	0	0	1.7281357	2.3149397	0	10.076186	0	6.053205	0.70316434	0.8964126	0	0	0	0	6.001989	0	1.9783537	0	1.3132448	3.7053483	1.7884884	6.1295314	6.9304447	0.41215098	5.1107903	0	0	1.5601335	4.424548	10.837381	0	7.51814	0	0	0	1.3976749	0	10.730014
0.22297585	0	4.7739367	6.9125447	0	4.115933	0.7301758	2.2189963	0.6802677	2.5022657	0	1.8269444	0	0	2.0694654	1.0073028	0	13.732419	0	6.1327305	1.4116238	4.9929843	0	0	0	0	6.7573133	0	1.4611764	0	0.056882516	1.7424568	6.6754546	4.598313	5.0570536	0.93775886	7.642401	0	0	0.8514603	2.8153024	11.170493	0	4.38075	1.8457013	0	0	0.32737654	0	13.24585
2.942491	0	0	4.617031	1.2915024	4.0730934	2.299617	2.7257938	0.4668045	0.31864762	1.7827499	6.20129	0	1.230507	7.121165	12.343069	0	6.3139215	0	9.221057	0	7.6797085	0	3.2545028	0	0	3.4829984	0	0	0	0.76384753	2.4421604	2.4045703	0	9.189747	0	0	0	0	0.26919702	5.203151	8.855729	0	0.006562921	0	0	0	0	0	8.233428
2.4094489	0	0	5.585402	1.8989942	3.293102	2.2890432	0.4299743	0.83133423	0	0.8491006	5.509542	0	1.7606952	7.0396166	13.335682	0	7.5152473	0	10.100947	0.037346397	8.906476	0	3.049571	0	0	6.6985483	0	0	0	0.9396316	0.3925238	2.9844673	0.42652622	7.194669	0	0.16444536	0	0	1.3758923	3.7982051	9.486918	0	3.4443264	0	0	0	0.9693774	0	9.041656
1.4424703	0	0	4.7001514	1.3164333	6.7180753	1.5009723	0.66864073	2.2679405	0.17888936	0.33812395	5.189812	0	0.8730817	5.4046497	10.327873	0	11.196052	0	9.249757	0	7.703944	0	2.4255269	0	0	6.619749	0	0	0	1.9078999	0	6.3816686	2.2075136	7.713401	0	2.5198636	0	0	0	3.9363427	13.120704	0	2.4410439	0	0	0	1.1378276	0	10.405476
2.2452033	0	0	4.5912175	0.17677987	4.7702007	0.110565715	1.79182	1.33977	0.7713736	1.8798993	6.081845	0	0.33559516	7.6213803	11.207728	0	12.157518	0	9.470759	0.37580034	9.376356	0	2.3850155	0	0	6.0437913	0	0	0	1.1500621	0.99529094	2.4848447	2.735105	8.796398	0	1.2174851	0	0	0	6.103621	12.698536	0	1.9090849	0	0	0	2.33146	0	13.941404
1.2391553	1.5819271	0	6.1386285	2.010918	9.257945	1.5853219	3.9142702	0	2.352165	0.123018354	5.057886	0	0	3.748665	10.353989	0	6.013198	0	10.520382	1.5767436	8.604104	0	6.9712715	0	0	4.715877	0	0	0	3.55253	0	7.536031	0.20664148	7.7502275	0	0	0	0	0.4517256	3.633723	8.754669	0	1.4551686	0	0	0	0	0	7.3639226
0.8867973	0	0	7.708926	0	7.276244	2.0905364	2.8478043	1.1104332	0.5230482	1.107782	4.32419	0	0	7.0009685	9.447646	0	8.112713	0	10.312156	0.57840663	7.023795	0	2.6330416	0	0	3.040958	0	0	0	1.1367867	2.1666074	5.8932524	0	10.03604	0	2.854883	0	0	0	5.131402	14.763365	0	3.0460982	2.635644	0	0	2.4417372	0	9.787056
2.5961566	0.4192408	0	5.1967382	1.6514453	5.723309	1.2661406	4.718583	0.045726728	0	1.9376717	7.561619	0	2.5232348	7.7576714	13.30101	0	8.159539	0	11.543403	0.006041554	9.430893	0	4.9094634	0	0	6.78892	0	0	0	3.161443	1.1791475	3.4314854	0	10.518078	0	0	0	0	0.16195188	5.192707	10.512656	0	1.376685	0	0	0	1.2382054	0	6.518134
2.7008336	1.4048929	0	2.259224	2.3624444	4.9270296	1.9955717	2.293942	1.4513061	0.4066253	2.457842	6.0608234	0	2.0789905	5.280617	13.714518	0	9.583001	0.1707686	10.116327	0	9.542415	0	4.039518	0	0	8.016051	0	0	0	3.1527886	0.21145202	1.8891704	0	7.616945	0	0.30459398	0	0	0	4.2324934	11.894794	0	0.8787183	0	0	0	2.6909602	0	8.728881
2.1926854	0	0	6.653345	1.0147535	6.731764	3.8632882	3.6859498	1.2510431	0	1.9487513	5.4473515	0	0.6746851	7.6477227	11.320607	0	8.379964	0	9.281847	0	8.635464	0	3.4911969	0	0	5.2803054	0	0	0	0.3679591	1.6868242	5.3038316	0.22467887	8.998913	0	1.2567518	0	0	0	4.749095	13.535507	0	2.3199773	3.7546182	0	0	1.8027779	0	9.309439
1.9939144	1.3388219	0	4.047163	1.6511738	8.525196	2.723568	3.9661362	1.4244368	0	1.4798055	8.401445	0	1.5043111	7.3912787	11.453305	0	8.04092	0	8.315973	0	8.856109	0	2.9684608	0	0	5.0547876	0	0	0	0	0	6.3890457	0	8.6111145	0	0	0	0	0	4.622283	12.343245	0	0	2.3438668	0	0	2.644406	0	8.847923
2.3343105	2.1418269	0	2.4871352	1.4951805	2.5622008	2.851802	2.605094	0.23165266	0.6219046	1.5817996	6.9156733	0	0.6454005	5.379871	14.3896	0	4.2803574	0	10.086282	0	5.850864	0	3.9903939	0	0	7.0215435	0	0	0	0	0.7608021	0.93202657	2.1289499	6.550066	0	0	0	0	0	3.942288	7.8565435	0	0	0	0	0	0	0	5.2041035
1.3863947	1.4207841	0	4.0795646	0	4.1914873	0.694766	3.5242739	1.3727866	0.20023863	0.027604891	5.837877	0	0	3.573444	9.388912	0	8.598963	0	7.8288274	1.4279736	5.6452737	0	2.7923448	0	0	5.9933214	0	0	0	0.56976926	1.5842574	2.9670868	1.067953	8.498437	0	1.3686831	0	0	0	3.7840323	9.632753	0	1.3958362	0.001067952	0	0	1.595628	0	6.680387
1.2196264	0.30752346	0	4.762716	0.60520804	7.4673395	1.1236724	4.5262194	1.0835139	0	1.6877562	6.0419965	0	2.89996	6.0842514	9.96587	0	12.073071	0	8.190034	2.4000885	9.810806	0	3.519048	0	0	6.46966	0	0	0	3.0384226	0	4.6936617	0.47169182	9.192899	0	1.4079529	0	0	1.5066831	4.8546596	11.429467	0	1.9522654	0.7992968	0	0	3.0905132	0	7.713627
3.477949	0	1.205395	7.093623	2.2566986	5.5382733	1.6616635	1.7386308	1.8894818	3.4189126	0.6601083	6.3908615	0	0	2.0712054	7.5303636	0	7.1943855	0	6.593347	0.6991426	7.0759754	0	7.9032044	0	0	5.4551897	0	0	0	3.4432979	0	9.100267	0.85796475	5.457356	0	1.0231079	0	0	0.028745444	4.51195	7.3276052	0	2.4680455	0	0	0	0	0	7.590802
1.3352832	0.63078094	0	0.6784018	2.0457866	2.3825645	1.2266711	1.7948335	0.012055293	0	0.5054625	6.0167093	0	1.1683515	5.0009027	11.043476	0	8.565855	0.32864866	6.831888	0	7.848493	0	1.5004319	0	0	9.083192	0	0	0	0	0	2.52569	0	3.6418576	0	0	0	0	0	2.127145	10.300683	0	0	1.5721875	0	0	1.5407797	0	10.648221
1.5551447	0	2.306891	4.786184	3.1140363	4.270996	2.7846017	0.6784786	5.5273185	5.1495485	0.8159496	5.9310474	0	0	1.4489881	11.79434	0	6.817674	0	10.503148	0	6.792727	0	7.8460975	0	0	8.014887	0	0	0	4.219464	0	6.846943	2.9777505	6.9078684	0	0.37781113	0	0	0	5.2425957	8.352124	0	0.23899773	0	0	0	0	0	9.070437
0.5661158	0	1.6181885	7.1661634	1.0273467	6.4278684	0.5242446	1.895351	0	2.6122594	0	5.488687	0	0	5.7377305	9.087684	0	7.381683	0	8.6048	0.11883402	8.258324	0	4.556421	0	0	4.6975584	0	0	0	3.1646776	0	6.792082	2.6336615	7.5288353	0	0.98281026	0	0	1.9404447	5.3406377	7.740729	0	1.1744889	0	0	0	1.4602296	0	10.338603
4.9100347	0	0	5.291042	1.534395	6.768802	1.8318223	5.380659	0	0	2.7962887	8.525743	0	2.6742222	7.873752	14.376625	0	8.391824	0	10.889446	0	11.15399	0	4.872584	0	0	6.136189	0	0	0	1.2292035	0.4454064	2.7303052	0	8.995775	0	0	0	0	0.76475114	5.4551916	11.266586	0	0	0	0	0	1.9782612	0	8.619574
1.8446469	0	0	4.5967917	0.30346137	6.821701	3.1016157	5.7900047	0.8424832	0	2.694714	6.5308595	0	2.803342	8.013216	12.179704	0	8.682053	0	9.401703	0.057666693	10.659534	0	3.388079	0	0	5.51319	0	0	0	1.5121455	0.9525476	2.7721748	0.13697569	10.392183	0	0	0	0	1.8800299	8.226722	11.548471	0	1.0266373	1.0938755	0	0	3.0175872	0	8.949058
2.2921882	1.1598661	0	3.2552042	0.17411168	5.0759845	0.80188143	2.3046222	0	0	1.0382677	7.2359896	0	2.0327525	6.9631114	13.354619	0	9.862	0	10.796817	0	9.319085	0	2.019495	0	0	6.6569934	0	0	0	0	1.330638	1.965864	1.0865673	7.983512	0	1.3888643	0	0	0.054292172	3.6075444	11.624	0	0.33854505	0	0	0	0.9821277	0	10.896975
0	3.8596158	0	0	0	3.063265	1.7462124	2.943196	0	0	0.6352968	8.188481	0	3.7702503	4.0831494	9.190893	0	5.127657	5.1346107	6.150925	0	7.4586363	0	0	0	0	7.0456967	0	0	0	1.1306192	0	1.8119094	0	3.058806	0	0	0	0	0	3.197289	12.041064	0	0.12707795	2.0878944	0	0	1.783066	0	9.524493
2.5490305	0.11672743	0	4.523246	4.3281584	4.1831536	1.9482558	0.5648737	0	0	0.29201582	5.2520785	0	2.5869215	5.3558574	13.729379	0	8.963529	0	8.339684	0	11.054592	0	3.4153326	0	0	7.5918293	0	0	0	0.021465205	0	4.7123566	0	4.505736	0	0.08288827	0	0	0	1.366398	9.459673	0	1.4360998	0	0	0	1.4406487	0	9.640981
1.8090974	1.1850771	0.087519646	2.5724864	0	5.662226	1.9064739	4.449729	3.4135194	0.07205762	0	5.6974664	0	1.7520585	4.2106314	9.553014	0	5.385551	0	3.4775486	0	5.2063956	0	0	0	0	2.0141156	0	0	0	0	0.08313162	3.8960168	0	9.207284	0.91512895	0	0	0	0.66539973	6.3659763	8.275187	0	0	1.8846501	0	0	3.4073896	0	4.8511724
2.375852	0	0	6.8001366	1.4884546	3.4606395	3.684072	4.42644	1.8843932	0.27089256	3.3238547	6.682023	0	0.40983996	7.0994077	10.283584	0	6.422769	0	11.293463	0.027267115	8.074588	0	5.3329153	0	0	5.6696806	0	0	0	2.8839564	0.94310004	3.589603	1.7969087	7.5981693	0	0	0	0	1.771572	7.025895	9.768567	0	1.4274418	0	0	0	0	0	10.094371
2.69693	0.63490015	0	4.4538527	0	7.4851136	1.0965519	5.40475	0	0.89758116	1.8424834	7.2737846	0	1.6000519	6.0206127	12.592296	0	9.349911	0	10.953101	1.6052554	8.21941	0	6.0900464	0	0	6.2713823	0	0	0	3.3739274	0	3.6804488	0	8.494243	0	1.3663641	0	0	0	2.2787647	10.914005	0	0.32615674	0	0	0	1.4877564	0	7.0804663
2.7834136	0.9391249	0	2.5035477	0.12962215	5.933461	0.91191375	4.1154566	0	0	2.46844	7.1816254	0	2.8462234	5.720316	13.743991	0	7.9174075	1.3521706	9.471816	0	9.481935	0	2.881861	0	0	5.65656	0	0	0	0.9718949	0.45767134	2.1079557	0	7.771636	0	0	0	0	0	3.2914846	10.811891	0	2.6062918	0	0	0	2.4423656	0	5.8882475
1.963623	0.46633732	0	1.5040095	0	2.7198262	0	2.110731	0.71186477	0	0.9616061	7.912088	0	1.8906986	4.877279	15.443881	0	9.752256	0	8.323682	0	7.3414984	0	2.7091699	0	0	7.488466	0	0	0	0	0	1.2924215	0	6.5429196	0	0.4871107	0	0	0	2.1530464	11.600081	0	1.5574282	1.6935767	0	0	0.22752094	0	8.195601
0.81426156	0.7063518	0	8.157543	1.6991972	6.814997	0.51306194	3.4780169	1.3484302	2.1341	0.469766	4.6707892	0	0	6.497154	12.896155	0	11.506932	0	12.252759	1.6443095	9.995671	0	4.633946	0	0	7.7873354	0	0	0	2.9783661	1.0166589	4.4503417	2.7826884	8.6852455	0	1.2759147	0	0	0.12328361	2.9195852	10.63256	0	2.4518213	0	0	0	1.9788251	0	9.136992
3.800114	0	0	3.3730078	1.6249787	2.0229955	2.3168945	0.103278235	1.0232248	0	1.4002542	7.8436365	0	0.18746507	8.954126	15.269133	0	7.2472153	0.23197326	7.448874	0	7.6861176	0	0.88968873	0	0	4.5928855	0	0	0	0	1.5936757	0.5501888	0	7.629526	0	0	0	0	0	2.6494908	11.553435	0	0	0	0	0	0.7782032	0	9.963142
2.7347062	0.46091893	0	4.433799	1.6495304	2.4083047	3.4208257	3.0159059	0	0	2.1383517	7.2866507	0	0	7.90615	11.914658	0	5.6216917	1.7908658	9.293455	0	8.0901985	0	4.122763	0	0	5.1745753	0	2.1443834	0	0	2.577556	2.2062092	0	4.7319946	0	0	0	0	0	3.4100778	14.02169	0	4.014147	2.6109965	0	0	0	0	9.469829
3.353371	1.4586229	0	2.6165087	3.4588997	4.7566295	1.6095555	2.8564277	0.093611896	0	1.2334077	7.146491	0	1.6588097	6.9474697	13.039129	0	8.461333	0.06804725	8.629092	0	8.813261	0	3.719753	0	0	7.657916	0	0	0	0	0	2.8974814	0	4.729484	0	0	0	0	0	2.6819494	10.372435	0	0	0	0	0	1.1859795	0	9.436751
0.8230269	1.1154728	0	3.8263078	0.17517607	4.8084435	1.6257292	1.2877334	1.014166	0.1618179	0	3.9734912	0	1.0701083	4.9289556	8.150148	0	8.2204275	0	9.939087	1.1204997	6.843235	0	3.141289	0	0	6.2067866	0	0	0	3.636123	0.47492054	4.8222084	0	6.5443807	0	3.141701	0	0	0.3176242	2.3090138	12.685567	0	1.5968524	0.007839154	0	0	1.1626188	0	9.79645
2.3719435	2.0737004	0	0	1.356839	6.0156903	1.4635948	2.7927651	0	0	0.5091042	8.583475	0	2.9270282	6.663072	15.026515	0	7.1317353	1.8698992	8.199694	0	9.35851	0	2.1360276	0	0	6.400674	0	0	0	0	0	1.5698131	0	6.0891643	0	0	0	0	0	3.6915114	9.985773	0	0	1.4068121	0	0	1.6264488	0	9.276489
2.3921213	0.95672554	0	0	3.7017057	3.849403	1.8372105	1.9005368	1.8284355	0	0	6.040571	0	1.682329	5.842763	9.716224	0	8.662357	1.638541	6.35602	0	8.87185	0	0.8615102	0	0	8.629943	0	0	0	0	0	4.980236	0	2.875604	0	0	0	0	0	2.5325012	10.405181	0	0	3.5165296	0	0	2.2768166	0	11.964577
3.3348687	0.13550112	0	0	0	2.5381594	1.4124312	3.325981	0	0	0.35603768	5.011974	0	0.5301105	6.5473123	9.385455	0	6.1074877	3.5252736	5.3108416	0	5.3828554	0	0.22339778	0	0	5.547621	0	0	0	0	0.39364365	1.0199242	0	2.156205	0	0.02032603	0	0	0	0	8.174545	0	0	0.9945001	0	0	0.8778194	0	9.9477
3.8489807	0	0	3.5582764	0.17427027	3.9734402	1.0349661	3.1338978	0.4355389	0	1.5001045	6.107575	0	3.0845823	6.5369186	12.166094	0	7.411151	0	9.790241	0	8.778409	0	4.005612	0	0	5.6999583	0	0	0	1.8907049	0.9644303	0.21713872	0	8.812937	0	0	0	0	1.9939644	7.123885	9.377713	0	1.5421588	0	0	0	0.9165302	0	6.714054
3.4825416	0.21294734	0	4.8056765	2.3208532	5.4299192	1.8865873	1.438663	0.7538687	0.53534824	1.2931675	5.5105996	0	0.93928736	5.3466754	12.887134	0	8.419734	0	9.6589575	0	7.8871803	0	4.456007	0	0	6.050937	0	0	0	3.5317056	0	3.703182	1.1683007	8.925684	0	0	0	0	0	4.1028304	9.658309	0	2.7019985	0	0	0	1.4196215	0	7.5898566
2.161364	0.16145314	0	0.5577692	2.706829	5.3630195	0.14467376	0.426652	0	0	0.7650165	5.594637	0	2.9306245	6.2365313	12.814008	0	5.8046856	1.8861121	6.6255784	0	9.192889	0	2.795902	0	0	5.362582	0	0	0	0	0	2.0709102	0	3.9531436	0	0	0	0	0	3.553016	8.327575	0	0.6100501	0	0	0	1.1453226	0	6.331338
2.4876618	0.6179083	0	4.789391	1.8472084	5.1427493	2.3183742	3.147809	0	0.70264053	1.741803	6.4854026	0	1.3949633	7.1507373	14.135868	0	9.219318	0.15124148	11.461846	0	10.128019	0	4.1820226	0	0	6.450508	0	0	0	1.3061371	0	3.1929677	0	7.7764816	0	0	0	0	0	2.987579	9.621381	0	1.0061057	0	0	0	2.330673	0	9.096005
2.8038168	0	0	3.8320785	0	2.4696624	2.011587	2.016632	0	0	2.7167978	6.175971	0	1.2690833	6.542745	11.666053	0	5.963607	0	10.832732	0	7.404872	0	3.20592	0	0	3.9221947	0	0	0	0	2.0837328	0.6902508	0.17380325	7.8646574	0	0	0	0	0	6.0123453	8.673	0	2.164789	0	0	0	0	0	7.8710375
2.9222288	0	0	8.1842165	0	6.1747675	4.0298877	6.95497	0	1.0117074	4.0041885	8.063278	0	2.0434287	6.677854	10.815022	0	6.3535666	0	10.784996	1.9055305	10.191888	0	5.3799667	0	0	2.087177	0	0	0	0.5900795	1.1880031	5.2563844	0.17634386	9.379778	0	0	0	0	2.8914888	8.595408	8.894499	0	0.22545235	1.5167978	0	0	0	0	9.422227
3.2062418	0.6238862	0	0.5868041	2.5042796	3.2405503	3.0027425	3.9621835	1.3505776	0	1.3310144	7.8246107	0	1.442375	6.8118925	12.56939	0	8.561527	1.8934373	9.048425	0	9.347678	0	2.1199794	0	0	8.175239	0	0	0	0	0	2.6518507	0	3.3915362	0	0	0	0	0	2.470021	10.5254965	0	0	3.7034433	0	0	0.8799588	0	12.830243
2.9858353	0	0	0	1.5697672	3.4410987	0.13557759	0.78614503	0	0	2.5296247	5.609197	0	4.7668395	5.169699	10.693534	0	8.454447	0.55999345	4.38567	0	9.596041	0	0.6978881	0	0	5.583258	0	0	0	0	0	0	0	3.4959295	0	0	0	0	0	4.000588	9.546819	0	0.9721416	0	0	0	1.9363106	0	9.939445
2.154664	0	0	4.288888	0	3.2718236	1.560208	5.552999	1.5704682	0	3.678752	6.7583017	0	5.0856833	6.359639	9.564907	0	5.5412784	0	9.312835	0.98176813	11.017924	0	3.0220685	0	0	4.161066	0	0	0	1.0881118	1.435128	1.4358395	0	6.611137	0	0.20874786	0	0	2.0168066	6.941547	9.537151	0	0.89253813	1.1887665	0	0	0.15263928	0	8.714744
0.059348486	0	0.15878917	6.9357643	0	8.081394	2.2338228	2.5856357	0	2.829508	0.7998518	3.9486723	0	0	2.9544601	8.164505	0	8.645772	0	10.504339	0.6312817	7.982152	0	6.158218	0	0	6.194005	0	0	0	2.4748468	0	7.4733205	2.5752864	5.461643	0	2.8417873	0	0.6154012	0.118030496	5.0897284	11.432171	0	2.3126094	3.0640402	0	0	0.82195866	0	11.998733
2.6133568	0.039796457	0	1.235183	1.9584318	2.3245945	1.4800291	2.842089	0.08722158	0	2.2412088	5.113513	0	2.592237	6.4084005	12.630286	0	8.878131	1.1850909	9.470887	0	7.6103597	0	2.8962862	0	0	9.811552	0	0	0	0	0.5844881	0.63416564	0.42733842	5.7902656	0	0	0	0	0	3.0508811	10.656388	0	2.2748897	0	0	0	1.9840838	0	9.69613
0	0.6361846	0	5.083288	0.317869	7.4550986	2.3454332	2.5847669	1.9251056	1.9240891	0.8841942	5.957049	0	0.9813713	5.4431133	10.093096	0	9.926953	0	9.932973	1.4352984	8.985483	0	2.9662156	0	0	6.3701954	0	0	0	2.100576	0	6.24415	2.7141688	8.015182	0	1.9142715	0	0	0.09243152	5.3061476	12.027935	0	1.1736243	2.859258	0	0	1.9341601	0	10.322179
1.3817292	1.7635629	0	3.2649117	0.16887124	2.3460152	1.848564	2.5252426	0.86009884	0.07242062	0.9650052	7.170519	0	0	6.080269	12.368582	0	5.00771	1.9559695	11.0073805	0	8.1749735	0	4.815875	0	0	7.964205	0	0.14877452	0	0.20153832	1.1748639	1.7773923	0	4.3706856	0	1.1703836	0	0	0	3.9385016	13.225172	0	3.1269486	3.2327688	0	0	0	0	7.321577
3.172008	1.6548448	0	2.4486039	2.2280424	5.777251	1.7129722	2.6994884	0	0	1.5221133	7.8520355	0	3.8117714	7.013231	14.917796	0	8.412521	0.24936983	10.29925	0	9.840907	0	3.6815035	0	0	7.1956234	0	0	0	0.28785512	0.224085	2.7620058	0	8.102748	0	0	0	0	0	3.1024973	9.589825	0	0.4448848	0	0	0	2.129933	0	6.369065
1.5310552	1.3302419	0	0	2.6547673	3.2223353	0.02225659	2.340449	0.3560888	0	0	7.6328883	0	2.0977507	6.3234	11.587472	0	9.92693	3.0713825	6.533905	0	8.667691	0	0.16364226	0	0	7.634561	0	0	0	0	0	2.3043265	0	4.56951	0	0	0	0	0	2.9481685	11.536657	0	0	2.9885633	0	0	0.7717577	0	11.285837
0	1.4627898	0	2.1082022	1.6155674	3.91635	0	0.7853603	0	0.56521624	0.39890727	4.738389	0	0.27070168	4.3891296	10.558828	0	9.149171	0	9.239902	0	6.674176	0	1.2662324	0	0	8.395514	0	0	0	0.89370614	0	2.0240562	1.3107141	4.7986197	0	2.1210432	0	0	0	0.9437143	9.997557	0	1.2553438	0.78493285	0	0	2.4246948	0	9.57068
3.1642478	0	0	5.2177215	0.20170425	3.9295256	0	2.2863688	0	0	1.6419072	6.381841	0	0.36965123	7.501651	12.5538645	0	7.74649	0	9.828531	0	8.192648	0	2.9495552	0	0	5.973745	0	0	0	0.6417947	1.630449	0.87121844	0.46839908	8.6429615	0	0	0	0	0	7.119241	11.434566	0	3.0369027	0	0	0	1.2490345	0	8.830388
2.142471	0.7085571	0	4.97996	1.9155754	4.716955	1.6892804	1.8366032	0	0	1.3737289	6.5280094	0	0	5.024961	12.1619215	0	5.8592315	0	10.646341	0	7.44237	0	4.705417	0	0	6.7655816	0	0	0	0.48419392	0.66521907	4.6765547	0	7.006388	0	0	0	0	0	3.2589579	10.189275	0	2.8643277	0	0	0	0.80776757	0	6.537173
1.9174403	1.4047908	0	0	1.8610057	3.4814346	0.8148348	2.7839684	1.2227169	0	0	7.4946666	0	2.834585	6.560893	11.219137	0	9.2909	1.7837584	7.727394	0	8.800653	0	0.35198164	0	0	8.843551	0	0	0	0	0	3.7133162	0	3.8601995	0	1.1160612	0	0	0	1.9138854	11.494167	0	0	3.8631415	0	0	1.4450239	0	12.028355
2.0106142	1.0553418	0	3.0235846	0.8654035	4.475661	0.52953035	2.3706372	0	0	0.23453163	7.429204	0	2.8417478	5.1108494	13.345827	0	9.8754225	0	10.389857	0	9.597009	0	4.2846546	0	0	7.07413	0	0	0	1.077266	0	3.187124	0	7.21423	0	0.11437812	0	0	0.21371017	3.4638894	11.341594	0	1.3426387	0	0	0	0	0	8.521507
1.535975	1.4226304	0	4.036573	2.0803664	4.2444434	0	2.5149965	0.42534328	0	0.9023747	6.543469	0	0.85826814	3.0710368	13.519148	0	9.870121	0	6.9421444	0.16752052	8.189791	0	4.0041623	0	0	7.151308	0	0	0	0.14818372	0	3.0650375	0	5.4903526	0	0.33793318	0	0	0	0.61845165	9.614528	0	2.922565	0	0	0	0	0	6.3869395
2.3592007	0.88868195	0	1.1037563	0	4.3518896	1.0478823	4.6199937	0	0	3.4695654	7.917159	0	3.6200895	5.283332	10.443092	0	5.814016	1.9530221	8.923276	0	10.634238	0	4.2412705	0	0	4.889686	0	0	0	1.2049823	0.37173152	0	0	4.998566	0	0	0	0	0.35650972	6.368882	9.188029	0	0.014937514	0	0	0	0.006149138	0	6.8647013
2.1369932	0	0	6.363106	0	4.0196013	1.3794789	3.405188	0	0	2.0806499	6.011766	0	0.7654506	6.283879	8.466068	0	6.314299	0	9.8626	0.17284998	8.101654	0	4.0459685	0	0	3.752891	0	0	0	1.3811673	1.2238395	2.7976816	0.49818382	7.6008964	0	0	0	0	1.7826868	8.184457	9.282208	0	1.5524268	0	0	0	0	0	9.004035
1.9670792	0.8887826	0	6.3091526	2.2564676	7.5883045	1.1684299	3.352294	0	0.8365455	0.92513186	5.67242	0	1.0304278	6.046172	12.839716	0	9.437369	0	11.109597	0	10.294899	0	5.7968874	0	0	7.1109624	0	0	0	4.1604795	0	4.983181	0	8.866969	0	0.9956278	0	0	0	3.9702337	11.600724	0	2.4402702	0	0	0	2.9446452	0	7.933434
2.2902281	1.2813889	0	0.20063826	1.9949061	4.553493	1.3226777	2.2446785	0.31901014	0	1.9311842	7.8414655	0	3.0597787	7.544078	14.460172	0	8.890035	1.2093725	8.590019	0	9.488242	0	2.178757	0	0	7.912318	0	0	0	0	0	2.2393935	0	3.8746715	0	0.74721414	0	0	0	1.796943	11.353318	0	0	2.0977783	0	0	1.9076198	0	10.858002
3.2514315	0.72467136	0	0.10845336	2.5668564	5.121671	2.1621287	1.5173397	0	0	1.5081272	7.282973	0	4.6192193	7.788335	15.444845	0	8.876742	0.6837759	7.70884	0	10.54055	0	2.2585912	0	0	6.301435	0	0	0	0	0	1.0712769	0	5.9468827	0	0	0	0	0	5.1605873	12.06676	0	0.49740905	0.16864212	0	0	0.11861387	0	9.265114
2.5335941	1.8018552	0	2.4614	0	5.335507	1.5179011	3.96911	0.63456094	0	0.534002	9.275523	0	2.951654	8.963008	14.076771	0	7.344052	0.34807166	9.680786	0	8.337422	0	2.0069468	0	0	5.466312	0	0	0	0.28672066	0.90348643	2.423695	0	9.78528	0	0.6760959	0	0	0	2.9240327	12.272677	0	0	0.6311613	0	0	2.5087857	0	8.7006645
0.76842487	1.8184012	0	4.443418	2.6588998	6.053694	0.5506512	2.1752274	2.1102204	0	0	4.1489635	0	1.6943123	3.7327926	11.39213	0	11.862813	0	8.65646	0.54098326	9.197621	0	2.2576494	0	0	8.191874	0	0	0	0.13616507	0	5.042447	1.6554189	4.7134814	0	2.9054823	0	0	0	0.013977036	11.096184	0	0.8120828	1.7336048	0	0	2.3291068	0	10.708467
2.1284602	0.7643773	0	0.9164945	2.499527	4.26275	0.6076937	1.9589263	0	0	0	6.839291	0	1.7654542	5.799655	9.560711	0	9.907047	1.4544827	7.070726	0	10.416164	0	1.2705294	0	0	8.749477	0	0	0	0.72525805	0	4.651563	0	2.7787828	0	0.6911393	0	0	0	2.911942	10.899748	0	0	4.6346993	0	0	1.5767475	0	12.132486
2.6606567	0	0	0	0	2.5319688	1.5045217	2.6124327	0	0	1.5400361	5.95247	0	0.8393674	5.7422976	8.557241	0	5.302757	5.0701013	5.587179	0	6.2788134	0	1.7163717	0	0	4.6668587	0	0	0	0	0	0	0	2.5551922	0.15253907	0	0	0	0	4.3173895	8.661549	0	0	0.9880972	0	0	2.72846	0	9.759339
1.2910477	1.0307674	0	0	4.7139387	1.9243716	1.9297974	0	2.2755752	0	0	6.795699	0	0	4.653518	10.55474	0	6.9919877	1.0885507	6.499373	0	7.393851	0	2.3880575	0	0	8.130215	0	0	0	0	0	3.1561604	0	1.5747285	0	0	0	0	0	1.9576625	12.086283	0	0	3.2227442	0	0	0.007722657	0	12.29836
2.334887	1.0986204	0	0.045891475	0.29533124	3.326564	1.1336542	2.960973	0	0	1.192503	6.648948	0	3.1819012	7.7577157	14.21273	0	7.2821546	2.025399	7.7513328	0	7.8820424	0	0.603188	0	0	5.8051333	0	0	0	0	0.32278234	0.10823652	0	6.567181	0	0	0	0	0	3.5138624	10.621746	0	1.1053479	0.6731388	0	0	2.0945935	0	7.8012304
2.8062313	1.1974086	0	0.3835502	3.1305323	3.342031	1.1866764	3.613147	1.1677153	0	0.4666287	8.797781	0	2.7676535	6.8334317	13.16359	0	8.277317	0.7721874	7.8593264	0	9.102304	0	1.6117532	0	0	8.430715	0	0	0	0	0	2.8873596	0	4.825299	0	0	0	0	0	2.6063008	10.827148	0	0	2.7307818	0	0	1.1290841	0	11.344136
3.004888	1.2595398	0	4.749045	1.0477221	6.558586	2.0703292	2.5153942	0	1.6681387	0.64989847	4.912878	0	0	5.7354436	14.067535	0	6.4456086	0	11.614242	0.32995474	5.4239793	0	4.9320107	0	0	5.128185	0	0	0	2.1911879	2.6763012	3.2111645	1.3881176	10.285297	0	0	0	0	0	3.4200068	9.30039	0	0.4534313	0	0	0	0	0	5.57829
2.49296	1.4737029	0	0	1.9922554	3.2012062	0.83281535	3.5832505	0	0	2.0639493	7.9281573	0	4.3124943	7.876444	11.018581	0	6.9326935	2.6131814	7.4771924	0	9.321254	0	0.8799924	0	0	6.6018133	0	0	0	0	0	0	0	3.5789087	0	0	0	0	0	3.55569	10.504093	0	0.94478	0.04182953	0	0	1.3685086	0	8.987338
3.0595295	1.1204776	0	0	2.4271696	4.471021	1.1824564	3.3947635	0	0	0.7717931	8.49536	0	5.2082796	5.3533573	11.341777	0	6.9118977	2.14273	7.3489866	0	11.681921	0	1.7334895	0	0	6.4730363	0	0	0	0	0	3.5227613	0	4.0233097	0	0	0	0	0	3.2860956	10.47877	0	0	1.9142818	0	0	0.41538337	0	9.575184
2.161364	0.16145314	0	0.5577692	2.706829	5.3630195	0.14467376	0.426652	0	0	0.7650165	5.594637	0	2.9306245	6.2365313	12.814008	0	5.8046856	1.8861121	6.6255784	0	9.192889	0	2.795902	0	0	5.362582	0	0	0	0	0	2.0709102	0	3.9531436	0	0	0	0	0	3.553016	8.327575	0	0.6100501	0	0	0	1.1453226	0	6.331338
1.2910477	1.0307674	0	0	4.7139387	1.9243716	1.9297974	0	2.2755752	0	0	6.795699	0	0	4.653518	10.55474	0	6.9919877	1.0885507	6.499373	0	7.393851	0	2.3880575	0	0	8.130215	0	0	0	0	0	3.1561604	0	1.5747285	0	0	0	0	0	1.9576625	12.086283	0	0	3.2227442	0	0	0.007722657	0	12.29836
1.2735374	0	0	5.044088	0.8395821	4.186486	1.2142043	2.463017	1.6706456	0.74444985	1.3211397	5.9358635	0	0.22844283	7.36581	12.925128	0	9.21725	0	10.255548	0	7.51757	0	3.7328975	0	0	6.498557	0	0	0	1.21401	1.5422975	2.6143882	0.5961415	8.632254	0	0	0	0	0	3.370251	11.831405	0	1.5766544	0	0	0	0.99139327	0	8.607607
1.4328585	0.13252917	0	0.6219461	0.9644623	2.9337292	0	2.6247878	0	0	0.62761426	6.9430733	0	1.9865371	5.690193	9.893304	0	6.405277	0.14283887	4.648312	0	7.8142166	0	1.283487	0	0	5.5011497	0	0	0	0	0	0.5713344	0	3.7069948	0	0	0	0	0	3.1367955	7.8684015	0	1.3712531	1.2859386	0	0	0.5146843	0	7.0464625
1.7865363	1.8809234	0	4.1171913	1.1314086	8.1661825	1.8620157	5.252783	0	0	1.4065758	9.011513	0	2.0835373	7.925769	11.88208	0	8.692241	0	9.199831	1.4617102	9.419797	0	3.7637477	0	0	5.1384354	0	0	0	1.0901103	0.8878987	4.883072	0	10.557293	0	0	0	0	0.90720993	5.0844173	9.683846	0	0.4894404	0	0	0	1.0990194	0	5.571858
2.2397747	1.6509634	0	4.3789525	1.2836695	5.937639	1.1036335	4.3479314	0	0.25087512	2.7146795	8.129436	0	0.9278551	6.629759	13.877194	0	8.6704445	0.4090092	10.89689	0	8.8572235	0	4.356115	0	0	6.742502	0	0	0	1.1247745	0.90183973	2.5875988	0	8.958287	0	0	0	0	0	3.7441423	10.75775	0	1.5766572	0	0	0	1.5353557	0	6.4186344
2.217716	0.8236037	0	3.3562815	2.6509078	4.2469935	0.58035934	2.685479	0	0	1.0463065	5.588639	0	1.531965	5.4604964	12.227556	0	9.646346	0	9.613217	0	9.164671	0	3.3293996	0	0	7.839067	0	0	0	0	0	2.9354794	0.33684012	4.5880513	0	0	0	0	0	1.1946154	10.093354	0	0.09831709	0.43164024	0	0	0.6641907	0	10.643993
2.1118422	1.7743413	0	1.1564058	3.5664978	2.6446013	2.475095	0.94178975	1.8585068	0	0	5.826465	0	1.097306	3.6853318	12.371356	0	6.6377597	0	8.710144	0	6.3006406	0	3.1906385	0	0	8.797817	0	0	0	0	0	3.6118531	0.3301458	3.9266028	0	0	0	0	0	0.95282674	9.249903	0	0	1.2210639	0	0	0	0	7.2286386
2.4664047	1.4271823	0	3.21959	2.1686149	5.199259	0.7891848	3.7093997	0	0	2.0851178	8.120532	0	3.4122725	6.0923033	14.532059	0	8.361945	0.97073656	8.2679615	0	11.014169	0	3.3497458	0	0	6.8314	0	0	0	0.013637896	0.01673623	1.6564306	0	6.85703	0	0	0	0	0	3.518056	9.948927	0	1.1654074	0	0	0	0.83334774	0	7.1102533
1.3939298	2.8857875	0	0.8064748	0	2.934547	1.4480174	2.6416337	0	0.67544603	0.095024295	8.860363	0	2.0992987	6.726941	13.298999	0	5.888827	0.07846953	6.2298756	0	5.1203794	0	1.5434282	0	0	4.192514	0	0	0	0	1.3489274	1.1079429	0	5.698199	2.0223377	0	0	0	0	0	8.156019	0	0	4.0304646	0	0	0	0	6.7396173
0.15971982	3.0414608	0	0	1.2613621	5.346215	0.79366875	3.311904	1.152625	0	0	8.567648	0	3.0348685	3.2897341	9.486169	0	7.695914	1.6163528	8.019053	0	8.513561	0	2.92496	0	0	9.664749	0	0	0	1.7469546	0	6.176555	0	3.53294	0	2.1915932	0	0	0	2.3449705	13.16339	0	0	4.4986496	0	0	0.836269	0	9.89073
3.238227	0.2919181	0	4.35555	2.420088	3.2743413	0.7593278	1.5353734	0	0	1.2327334	6.749029	0	1.1428745	6.0428762	13.273727	0	9.0997715	0	7.7810683	0	7.90815	0	3.3925662	0	0	6.6510854	0	0	0	0	0	2.583846	0	6.369184	0	0	0	0	0	1.3418112	10.738081	0	2.8416913	0	0	0	0.8296461	0	7.801801
1.4429177	0.5071399	0	2.2312634	3.3329263	3.342948	2.3844054	0.47795865	1.1196785	0	1.3551111	6.362342	0	2.116001	6.9171147	13.131966	0	7.1172194	0.017813066	8.504369	0	10.519569	0	1.9711815	0	0	6.6287613	0	0	0	0	0	3.2603898	0	3.061762	0	0.2881114	0	0	0	1.8111511	12.386058	0	1.4032964	0.7037525	0	0	1.7345505	0	12.164748
2.660234	0	0	7.8674355	0	5.6475954	2.5295165	4.5018654	0.64184105	0	2.0894985	5.9795427	0	0.50319445	7.0652986	12.63605	0	7.483187	0	10.785895	0.31119105	9.552518	0	4.2600646	0	0	4.574645	0	0	0	0.9446138	1.8091378	2.8854878	1.868321	10.170852	0	0	0	0	1.3729739	7.882535	9.599881	0	0.9668346	0	0	0	0.39410987	0	10.020036
0.99199295	1.4240462	0	3.5541015	0.85488147	6.138174	1.7684757	3.462108	1.2759153	0	1.2511282	6.4489827	0	0.8620505	5.09269	11.628347	0	7.0479546	0	8.831884	0	7.4356112	0	4.3694363	0	0	7.9280868	0	0	0	1.803121	0.10962963	4.6965	0	6.241769	0	1.6709855	0	0	0	2.438631	12.183468	0	1.7456474	1.2021295	0	0	0.2539589	0	7.4467764
1.8862895	0	0	4.3285723	0	5.417155	1.00326	3.6624794	0	0.6845632	1.2118167	7.506099	0	0.36584252	7.1940575	10.770638	0	8.857402	0.021679888	9.987512	0	8.154902	0	3.8834808	0	0	5.742445	0	0	0	1.7191777	0.12810029	4.3292274	0	7.010505	0	1.3548425	0	0	0	2.9195309	12.764785	0	0.6189591	0.3936368	0	0	0.07366326	0	9.34672
0	2.5934699	1.2129273	6.5235686	0	5.425889	1.2880547	2.9543383	0.08388161	3.1850104	0	6.6405373	0	0	1.6480854	9.733341	0	5.81717	0	8.656731	0.281904	5.2063575	0	4.697292	0	0	5.82888	0	0	0	3.5290213	2.5114844	3.6841385	1.1728505	9.460107	0	3.70189	0	0	1.0387083	4.998697	10.769621	0	4.1654077	0	0	0	0	0	4.4209886
1.8262748	0.41811624	0	4.3422303	3.3201015	7.3575616	0.7840139	4.449558	0.58414626	1.6281762	0.41830018	6.8369503	0	3.1509464	2.9415374	12.290686	0	9.137812	0	8.510716	0.39373243	10.845136	0	4.2767386	0	0	5.4586463	0	0	0	1.8799009	0	6.5080614	0	7.8527126	0	0	0	0	0.5198018	3.6019957	6.808936	0	0	1.057935	0	0	0.9283042	0	8.21447
1.2694547	1.8918349	0	0	0.6034071	4.098175	0	2.4761202	0	0	0	8.065863	0	2.639228	6.320444	10.880736	0	9.771938	1.450836	5.953417	0	8.45067	0	0	0	0	7.310599	0	0	0	0	0	3.091398	0	4.4915338	0	0.90853024	0	0	0	2.932042	10.489839	0	0	4.3413982	0	0	1.018828	0	11.143414
0	2.3709123	0	2.920885	0	4.1520987	2.4865913	3.2782962	0	2.2717888	0	6.399537	0	0	7.2367845	5.505974	0	5.137023	0.71727383	6.5619683	2.1698377	4.430083	0	0.63560283	0	0	3.5332243	0	0	0	0.77024686	1.6801028	5.151991	0	7.018793	0	3.0398853	0	0	0	0.59809166	11.621395	0	0	3.7720726	0	0	1.0859516	0	9.742671
3.2082958	0	0	5.8308606	0.38767016	8.274098	2.2764342	4.5585966	0	0	1.2318761	6.7409945	0	2.6438224	7.6251707	13.9322405	0	8.12296	0	10.403893	0	10.051392	0	5.3481293	0	0	5.2898827	0	0	0	2.5442681	0	4.3066382	0	10.310145	0	0	0	0	2.1463273	5.7591085	10.404566	0	1.3310091	0	0	0	1.9270017	0	7.346615
3.0247862	0.85325706	0	4.854289	1.4835275	5.7733006	2.6895401	3.6033685	1.4640688	0	1.0079882	6.8886366	0	2.110903	8.3755865	14.867439	0	9.665308	0	10.578652	0	10.830705	0	3.291453	0	0	6.87299	0	0	0	0.041143265	0	3.244474	0	8.120097	0.09151941	0.7294875	0	0	0.71804625	3.4139931	11.0014515	0	0.74615645	0.4904322	0	0	3.4834404	0	10.067426
1.3542192	0.74820846	0	4.1454906	0.72520363	6.3676114	0.3777881	4.24234	0	0	1.4312825	8.224065	0	1.8107457	6.666225	10.176668	0	6.4332867	0.76207405	9.417048	0	10.533978	0	4.696513	0	0	5.8332396	0	0	0	3.3204339	0	2.7961206	0	6.986214	0	0	0	0	0	5.9313407	9.922228	0	0.5467711	0	0	0	1.6943347	0	7.939682
3.1899254	0.23433019	0	5.460434	1.2707962	6.7590084	2.5031495	4.624542	0	0	2.021771	6.7205353	0	1.9420288	6.572775	12.573093	0	7.417152	0	11.166818	0.37752306	9.978663	0	5.325453	0	0	5.9356723	0	0	0	3.0356302	0.4880852	4.350482	0	9.081594	0	0	0	0	0.792471	4.827753	9.893412	0	1.1889633	0	0	0	2.3056846	0	6.944361
3.0121996	0	0	3.533622	1.4097562	4.169736	2.354325	2.785618	2.9056365	0.17801139	1.4435285	6.03801	0	0.9147435	3.9185152	12.70197	0	5.9154744	0	8.748442	0	6.302344	0	3.2603283	0	0	5.127598	0	0	0	0	1.1227529	4.3936734	0.12776858	7.635255	0.117509045	0	0	0	0	5.5775256	8.083884	0	1.3428844	0.39835358	0	0	0	0	6.4117627
5.382363	0	0	1.3812196	0.44747087	2.6566556	2.1641335	3.6993082	0	0	3.9051125	5.693514	0	2.6754131	6.4028935	12.8048115	0	4.94703	1.6820202	8.7069025	0	7.7504773	0	2.469262	0	0	3.6788478	0	0	0	0	2.8805768	0	0	6.151898	0	0	0	0	0	6.446426	10.394361	0	1.807871	0	0	0	0.84373415	0	6.454667
5.9927864	0	0	0	1.2539831	2.319179	0.45091248	1.1100395	0.3438735	0	2.6677747	6.3497376	0	4.939632	5.293816	14.579915	0	5.9719157	1.6685495	8.004425	0	11.157451	0	2.952171	0	0	3.8443768	0	0	0	0	0.79042995	0	0	5.748484	0	0	0	0	0.24963951	8.663715	8.930417	0	2.606752	0	0	0	0.68697757	0	6.1332655
1.9510599	0.5220295	0	0	1.6990159	1.2832376	0.49530378	1.877586	0.9778106	0	0	8.227132	0	0.79549426	7.257494	11.403559	0	8.443916	1.2738246	6.553946	0	7.499485	0	0.9301607	0	0	8.197539	0	0	0	0	0	1.7695287	0	4.0982466	0	0	0	0	0	2.4044023	10.30452	0	0	3.8577209	0	0	0.33044678	0	10.745179
0.597359	0.87011796	0.8104781	0	0	1.3833618	0.718968	1.8413044	0	0.82911456	0.20911385	5.1269507	0	0.45051304	4.826631	8.981886	0	8.686595	0.822891	6.16002	0	4.666031	0	0.33138546	0	0	5.437369	0	0	0	0	0.5513527	0.42675057	0	4.191485	0.46664286	1.4986237	0	0	0	1.335759	9.749358	0	0.71287227	1.4734612	0	0	1.0128179	0	9.683599
0.7652707	1.9978315	0	1.6601264	0	2.404372	1.7386855	1.3185618	2.5131717	0	0.34694353	3.2970955	0	0.048853293	6.744196	8.358493	0	5.7469373	0.46077394	8.565986	0	3.0175834	0	0	0	0	4.805014	0	0	0	0	4.323364	0.641786	0.72067636	8.921287	0	0.07690871	0	0	0	4.6234202	13.051261	0	3.2728057	0	0	0	2.3139493	0	6.293306
0.68708014	2.9615355	0	0	1.135424	3.023134	0	1.518984	2.0395265	0	0	8.3461895	0	1.6594089	5.5638328	12.408929	0	7.483197	0.2821098	6.975361	0	7.741251	0	0	0	0	9.010357	0	0	0	0	0	1.8343748	0	4.9994874	0	1.1332073	0	0	0	2.3716555	12.355733	0	0	2.3265498	0	0	1.834746	0	12.268636
2.9440687	0	0	8.003917	0	6.3791203	2.298184	3.6702588	0	0.9917486	2.5868018	6.211647	0	0	8.477517	11.614796	0	9.117537	0	12.121019	0.93438244	8.080122	0	5.2770376	0	0	4.098317	0	0	0	1.2329043	1.4140564	3.4544163	1.9399424	9.6532	0	0	0	0	1.9473866	6.6448216	10.709699	0	2.4897351	0	0	0	0.1534536	0	9.785252
2.9242978	1.5409678	0	4.321556	1.6525006	7.453909	1.9551712	4.8879027	0	0	1.0655837	7.7224274	0	2.9980717	9.055201	13.591463	0	9.673975	0	11.51318	0	9.729721	0	3.9976873	0	0	6.0937643	0	0	0	2.35215	0.49747294	3.716255	0	10.664619	0	0	0	0	0.96640664	4.429171	11.229313	0	0.061279565	0	0	0	2.9378967	0	7.297685
2.3175807	0	0	5.3683577	0	4.593451	2.614068	4.7295804	0	1.001501	2.745635	8.484501	0	0.67026496	8.388275	12.131288	0	6.351229	1.1630113	12.604596	0	8.737387	0	4.4950104	0	0	3.598918	0	0	0	0.4363313	1.824913	2.451287	0	9.1491165	0	0	0	0	0.4430332	6.792715	9.914148	0	0.00058439	0	0	0	0	0	8.960534
3.4887834	0	0	4.150107	1.0609952	5.287814	0.818396	3.3861885	0	0	1.8449907	7.757039	0	3.051284	8.357865	14.864198	0	7.287613	0	11.228001	0	9.661584	0	2.9692335	0	0	5.101892	0	0	0	0	1.9940395	1.7116141	0	10.591172	0	0	0	0	0	6.6683064	10.263362	0	2.190883	0	0	0	0	0	6.927522
4.6409044	0.03453793	0	0.11763963	1.1322976	2.835788	2.7675898	2.1098251	1.2448007	0	3.623892	6.9234595	0	4.137764	8.368771	15.707473	0	5.902618	0.8835974	8.694307	0	9.046702	0	1.2562042	0	0	5.2613225	0	0	0	0	1.0985658	0	0	6.9142313	0	0	0	0	0	6.377909	11.080423	0	1.3547132	0	0	0	2.2064376	0	7.221249
4.601508	0	0	2.7821782	0.91803557	4.210287	2.3248644	4.2483363	0	0	3.224265	7.943438	0	4.4697523	7.0009346	14.484251	0	6.8768587	1.5962617	8.678513	0	11.559099	0	2.1164224	0	0	2.4425154	0	0	0	0	1.3848776	1.0177373	0	8.281224	0	0	0	0	0.13202856	7.612762	8.724993	0	0.015174641	0	0	0	0	0	7.1743674
2.9335606	0.42603368	0	0.950401	3.0705686	4.111196	2.2713387	3.2411652	0.4328967	0	1.5565068	6.4731135	0	1.6102235	5.9956455	11.841728	0	8.920192	1.0165815	9.299732	0	8.48166	0	2.357511	0	0	8.808847	0	0	0	0.025734458	0	3.9125557	0	3.5424037	0	0.38359538	0	0	0	0.618581	11.256101	0	0	2.4636219	0	0	1.5248535	0	12.996982
4.217381	0	0	2.9064512	0	6.5236516	2.7971575	5.5905824	0	0	3.3505006	8.4996	0	4.048832	8.41281	15.029887	0	7.406911	0.92960876	7.979508	0	10.366311	0	3.3067348	0	0	4.1150403	0	0	0	0	0	1.7001575	0	7.337901	0	0	0	0	0.22772375	4.007683	9.999292	0	0	1.9391584	0	0	1.6951756	0	7.716044
3.9049692	0	0	5.731792	0.6289526	3.467708	2.7015731	4.049799	1.2859979	0	3.4373865	6.0319595	0	1.1122049	6.784327	11.704977	0	7.186126	0	11.0829935	0	9.057251	0	4.471866	0	0	3.8205454	0	0	0	0.48135966	2.9753065	2.2148466	0.315483	10.072931	0	0	0	0	0.7570046	8.941197	9.1295805	0	1.2938218	0	0	0	0	0	9.60723
3.3258538	0.49490508	0	2.4800627	3.5529916	5.199709	1.9557198	1.4901392	0.36369458	0	1.7239059	6.1714544	0	2.6468606	6.3946676	13.525467	0	9.220798	0	8.357211	0	8.657981	0	3.2890966	0	0	7.7203584	0	0	0	0	0	3.2839334	0.16681622	5.9767547	0	0	0	0	0	1.8817942	10.520975	0	0	0.13891459	0	0	2.3263147	0	9.652516
0	0.15657555	0.114128605	4.9063	0.7528862	7.204926	1.8842857	3.7344604	1.1245325	1.9016151	0.9239782	3.9562933	0	0.07354283	2.1826801	7.1508217	0	8.361027	0	8.166032	1.905892	7.982992	0	5.2454586	0	0	5.3673735	0	0	0	3.8062732	0	7.308735	0.57507306	5.3260865	0	1.6375803	0	0	0.68620974	3.5875216	10.631714	0	1.235486	1.8235923	0	0	0.41416252	0	8.630474
3.5521007	0	0	0	0	1.0836071	2.3296053	1.9785088	1.4879173	0	2.9536614	6.149061	0	3.8547735	6.068713	13.328277	0	6.8695297	2.2970927	8.154777	0	8.637919	0	1.0156205	0	0	6.4396234	0	0	0	0	0.7807422	0	0.17418888	6.092557	0	0	0	0	0	7.2340283	9.055005	0	0.35173747	0	0	0	1.9870111	0	10.024315
1.8456503	0	0	4.788067	0	5.336995	2.0461376	4.05707	0	2.5942512	0.6046618	6.3105807	0	0	5.3331356	10.550991	0	5.447278	0	8.971857	0.704827	7.0554895	0	4.5746894	0	0	2.700133	0	0	0	0.9779047	1.7421726	3.6048417	0.870636	9.761601	0	0	0	0	1.17032	7.004236	6.165258	0	0	0	0	0	0	0	6.897791
2.473992	1.0122995	0	0.6632343	0	5.512274	0.34819615	4.270668	0	0	0	7.4800878	0	3.5060465	5.407529	11.873208	0	7.9769554	0.9889344	7.24556	0	7.966887	0	1.9762917	0	0	6.050296	0	0	0	0	0	3.5563276	0	4.0430336	0.38890886	2.4439893	0	0	0	0	8.490318	0	0	3.2454515	0	0	2.268209	0	9.055759
0	2.5338688	0	0	0.42010128	3.1816683	0	0.49408367	0	0.027413758	0	6.581585	0	1.7400206	4.4450893	8.557501	0	8.008708	2.4427936	6.754047	0	8.409913	0	1.2048237	0	0	7.9286976	0	0	0	0.5717519	0	3.6140523	0	2.836155	0	1.6915402	0	0	0	2.0713642	12.190821	0	0.57453686	4.2854743	0	0	0.24214801	0	9.491508
0.8451531	0	0	3.745175	0	6.343582	3.374091	3.7484822	0.14280784	0.30864504	1.7039701	7.121995	0	0	7.0733323	8.071271	0	9.349214	0	9.051202	0.82398134	7.693812	0	1.4492706	0	0	4.0658636	0	0	0	0	0	4.8040943	2.4303408	7.975373	0	1.401952	0	0	0	5.766496	11.662825	0	1.1701295	2.9276671	0	0	3.3581843	0	11.527549
1.5078256	1.5787914	0	0.98847497	0	3.7958121	0	3.2396293	0	0	1.0421867	6.747824	0	3.4823778	4.9638853	10.761874	0	10.898195	0	8.494569	0	8.347584	0	1.4177825	0	0	8.857969	0	0	0	0	0	2.2504654	0	5.3192277	0	2.7257812	0	0	0	1.6652473	9.849588	0	1.0355814	1.5290686	0	0	0.9654136	0	7.8798547
2.673856	1.0289123	0	2.1382208	1.5858927	4.341393	0.6379183	2.2127442	0.2432139	0	1.914328	7.293705	0	2.276629	6.251459	15.148696	0	9.625334	0	9.964754	0	8.517755	0	3.5440586	0	0	7.5605564	0	0	0	0	0	1.653051	0	6.473548	0	0.6654523	0	0	0	1.8293587	11.33162	0	1.16008	0	0	0	1.570792	0	8.846424
1.9690627	4.021426	0	0	1.5868621	3.9003544	1.2931938	3.3459737	0	0	0	7.5170035	0	2.581289	2.5471685	8.860854	0	7.4575357	1.4009576	6.923079	0	6.6831446	0	1.8311037	0	0	8.521108	0	0	0	0	0	5.5022693	0	2.2562878	0	0.7710537	0	0	0	0	10.165139	0	0	0.5957292	0	0	0	0	8.1783
0.90398175	1.1666758	0	4.4944763	0.5297711	7.95846	0.95260733	2.983784	0	1.2602149	0	6.10006	0	0.26266775	4.7713737	11.95857	0	8.3174715	0	9.389905	0.87003267	8.044655	0	4.02705	0	0	4.5321383	0	0	0	0.8470801	0.7559395	5.583364	0.70918846	10.362808	0	0	0	0	0	4.818966	9.529681	0	0.6235259	0.23789358	0	0	0	0	6.7001734
2.4766166	0	0	1.5972989	2.465629	1.9820478	1.9926231	0.92586553	2.483395	0	2.247943	5.310756	0	1.385234	7.232279	14.007374	0	7.436851	1.0645027	8.787543	0	8.1128235	0	2.1937885	0	0	6.9883595	0	0	0	0	0.3512849	0	0	4.747273	0	0	0	0	0	2.914683	10.652588	0	2.041735	0.48946372	0	0	2.1294012	0	8.968322
0.50260377	1.1868366	2.3840654	1.395345	0	4.303936	3.3323972	1.8052044	0.90056705	0	0	5.9214263	0	0.49628842	5.255283	6.177413	0	8.3635235	0	5.4274855	0	6.5152907	0	0	0	0	5.3554006	0	0	0	0	0	4.2007976	1.5355612	6.672427	0.59549546	4.894273	0	0	0.28252724	4.5173583	12.021541	0	1.5931643	2.7271042	0	0	4.3380675	0	12.756212
1.0725701	2.2745833	0	0	1.4760132	2.0228696	0	2.3594728	0.07840844	0	0	8.003125	0	3.7661383	2.7154438	9.879393	0	9.344372	1.4935744	5.4672904	0	8.785929	0	1.1648463	0	0	7.6824265	0	0	0	0	0	4.6086144	0	4.280406	0	0.70342284	0	0	0	1.3624424	9.88723	0	0	3.3684106	0	0	0	0	8.5391445
2.603814	0.07923187	0	3.322685	1.6508914	4.2769127	0.25688115	2.5486424	0	0	1.099598	7.823934	0	1.5260799	4.48084	13.585113	0	8.207818	0	8.13495	0	8.185296	0	4.98556	0	0	6.571155	0	0	0	0	0.078617625	3.1052775	0	4.6853604	0	0	0	0	0	1.2688524	9.977943	0	0.42697358	1.2458817	0	0	0	0	7.477366
3.3927882	0	0	4.2497454	0	4.239752	0	1.3320713	0.14880483	0	0.790453	5.6024585	0	0.6039236	4.5756907	9.805882	0	11.110289	0	8.467722	1.4918828	4.8304925	0	2.8531592	0	0	5.7687244	0	0	0	0.72557116	1.7733152	1.5279752	1.9321723	8.7143	0	2.0300136	0	0	1.3696556	4.5182776	10.935303	0	2.5756805	0	0	0	0.42115784	0	6.765706
1.3119704	2.655088	0	0.38586378	0.8945209	4.0025287	0.83310056	1.9970739	0	0	0	7.003136	0	0.7780069	6.4512353	10.830101	0	6.734454	2.0675588	7.76195	0	5.9969006	0	0.96226376	0	0	5.5375586	0	0	0	0	0	2.1113508	0	4.125206	0	0	0	0	0	0.9158466	9.468975	0	0	0.47623876	0	0	1.8971374	0	8.463857
1.9786599	0	0	4.011305	0	2.9532304	0.79346067	0.8285096	2.0552542	0	0	5.257989	0	0.12702076	6.544466	12.28272	0	9.480789	0	10.802328	0	5.713526	0	0.71344554	0	0	7.5304103	0	0	0	0.8229183	2.3421159	4.014218	0.22850725	10.404871	0	1.6780093	0	0	0	3.334521	13.479499	0	1.3833439	0.6204337	0	0	0.40915275	0	11.01135
4.7450314	0	0	0.96457887	0.83256376	0.9897358	2.6466799	1.714092	1.0626941	0	3.79982	6.8567104	0	3.4289317	6.612995	15.390801	0	6.4722395	1.7420757	10.982112	0	9.093219	0	2.842548	0	0	6.504565	0	0	0	0	1.7232834	0	0	7.771949	0	0	0	0	0	6.916115	10.665092	0	2.7058628	0	0	0	0.779739	0	7.8571815
0	3.1808	5.408906	0.10135119	0	0	2.7250483	3.6311386	5.767869	1.7005769	0	6.821502	0	0.32946995	3.1698005	7.45868	0	0.9534265	0	0	0	5.143468	0	0	0	0	4.734705	0	0	0	0	0.21543598	3.6063669	0	7.6003165	4.0777144	4.392085	0	0	0	5.1595798	7.2686133	0.453641	0	4.8501825	0	0	1.5645516	0	6.0476446
1.3846178	1.3132836	0	4.732392	0.67522883	5.257259	1.1875265	2.6497464	3.3305984	0.96455365	0	6.2635293	0	0.37043437	6.000651	11.680069	0	9.637432	0	9.425336	0	7.12305	0	3.0986185	0	0	8.021387	0	0	0	1.1743921	0	4.886245	1.2221615	8.07634	0	2.0713677	0	0	0.63911337	3.5539663	11.812715	0	0.713986	0	0	0	0.1253737	0	9.630204
4.6181135	0	0	3.5016367	1.1452608	4.3706603	3.327224	4.1440673	0	0	3.8197339	7.648192	0	4.221191	9.61984	15.969726	0	8.400692	0	11.11151	0	10.268966	0	3.2901196	0	0	5.8759403	0	0	0	0	0.82785517	0.89035237	0	8.701946	0	0	0	0	0.65915686	4.978368	11.906285	0	1.2397771	0	0	0	1.6466689	0	9.616857
3.2778144	0.38329795	0	3.7895508	2.388185	4.7961655	1.2337766	2.1051698	0	0	1.4761763	6.973146	0	2.0348704	4.901365	13.900322	0	8.853192	0	9.572789	0	9.074858	0	5.32531	0	0	6.29788	0	0	0	0	0	3.3438196	0	5.4665027	0	0	0	0	0	1.9596148	10.637382	0	1.9334037	0	0	0	0	0	7.9334946
1.4085068	0.37977496	0	7.0607123	0	7.2576203	3.5921638	5.058382	0	1.9718075	2.6318548	6.988539	0	0.5200855	6.3621135	9.207822	0	8.603851	0	10.173446	3.4810925	8.91815	0	5.1079993	0	0	4.87852	0	0	0	2.6768768	0.58771145	6.253264	1.0939034	8.98303	0	1.7060063	0	0	1.3491656	4.874914	10.2836485	0	2.082223	0.19139554	0	0	2.0809999	0	7.661267
3.4067101	0	0	1.805985	5.0640454	2.3048272	2.9286368	2.2287605	2.0651715	0	3.4972029	6.0602827	0	0	7.0494204	10.859609	0	7.645829	1.7988143	6.9083414	0	9.136469	0	3.5261567	0	0	7.183245	0	0.04210751	0	0	0	1.4493119	0.26829532	3.1964192	0	0	0	0	0	5.7044992	11.415156	0	1.023437	2.1003141	0	0	0.42306754	0	12.356866
2.8322458	0.27377507	0	1.47003	3.9998643	3.0453913	0.9391184	1.399818	0.021761343	0	0.714094	6.6561117	0	0.17125891	5.2157702	10.211455	0	7.8228283	0	6.660771	0	8.685485	0	3.6760502	0	0	7.208099	0	0.6038724	0	0	0	2.672971	0	1.7392519	0	0	0	0	0	2.0619142	10.012037	0	1.2240343	1.7909719	0	0	0	0	9.439943
0	3.8577063	0	4.2782273	0.8085956	5.9450946	1.3668709	3.9371445	1.6061596	2.567885	0	6.589859	0	0.7140221	7.174999	11.580421	0	6.4710608	0.5283309	11.52178	1.0837854	6.3900476	0	4.3830333	0	0	6.8043413	0	0	0	3.2520514	0.88541776	4.411775	0	9.432453	0.08566338	1.0590359	0	0	0	2.443409	10.775172	0	0	2.2026002	0	0	1.5284283	0	7.139369
5.435663	0	0	1.7977501	0	5.0536027	2.5634668	5.8424935	1.218256	0	3.7365134	8.01324	0	4.4279037	8.401678	14.588111	0	9.012731	0.6517504	7.8419976	0	11.992253	0	2.8012812	0	0	3.9025888	0	0	0	0	0.6746385	0	0	10.335329	0	0	0	0	0.7608603	10.3159485	10.911763	0	0	0.12614153	0	0	2.485734	0	8.826523
1.9575272	0	0	2.6749966	0	5.39355	3.2050598	3.0202045	0	0.5957088	1.8222873	8.754815	0	0.016940152	6.66835	9.14094	0	7.466588	0	6.556206	0	7.5973654	0	1.0030739	0	0	1.9340467	0	0	0	0	0	3.4197733	0.042175747	8.061226	0.6935005	1.5017421	0	0	0	5.879153	11.786231	0	0	2.3070352	0	0	2.4631758	0	12.394081
2.3548698	3.2094693	0	0	3.6696112	3.7968311	2.3709536	1.6610785	1.3290596	0	0.2464838	7.437921	0	2.9222476	5.7148066	13.292231	0	7.6289353	0.4904083	8.6643715	0	8.902365	0	1.4120989	0	0	8.431828	0	0	0	0	0	2.8880873	0	4.47615	0	0	0	0	0	1.4394758	11.066419	0	0	0.7363836	0	0	1.9263088	0	11.712758
1.7203225	1.4338311	0	3.6010196	2.0462208	4.4997644	1.6749672	1.6529801	0	0.63446337	1.0691798	6.1021895	0	0	3.2006893	11.345408	0	6.6758776	0	9.386234	0	7.1112013	0	4.5748773	0	0	6.9000473	0	0	0	1.6381204	0	5.1836476	0	5.574492	0	0.75893605	0	0	0	2.5524487	11.006996	0	1.8014385	0	0	0	0	0	7.1271777
1.9207542	1.2478485	0	2.569619	0.4046485	1.691628	0.33893692	2.8196826	1.763289	0	0.7862219	6.953353	0	0.68728846	4.784524	12.685123	0	9.074288	0	9.958732	0	7.455892	0	2.6111188	0	0	9.221164	0	0	0	0	0.31271762	1.4531162	0	5.433059	0	0.5805003	0	0	0	1.7935838	10.894632	0	0.11117437	1.2730435	0	0	0	0	9.512717
2.6913419	0.95893615	0	4.171917	0	7.611368	1.1655997	4.617285	0	0	1.7412456	8.197662	0	3.5749538	6.310469	15.3971	0	9.859629	0	10.59254	0	11.164461	0	4.172583	0	0	6.710985	0	0	0	0.66290873	0	3.2551575	0	10.653715	0	0.27464455	0	0	0	5.711479	11.277127	0	1.8392155	0.7717848	0	0	1.8159326	0	7.632598
4.1389585	0	0	2.148838	1.399663	4.8551693	1.9463313	2.8830795	0	0	3.340167	7.1899815	0	4.261815	6.8323283	15.831633	0	7.1762605	1.3428258	10.525872	0	12.020047	0	3.4641366	0	0	5.510067	0	0	0	0	0.57588536	1.2648362	0	7.501563	0	0	0	0	0	6.798365	11.370696	0	1.4897847	0	0	0	1.9136602	0	8.867682
0	4.0841784	4.1736994	0	0	0	1.6830214	2.2294364	5.0500593	0.801464	0	6.8790216	0	4.1740494	2.0719073	4.655089	0	4.2452335	0	0	0	6.1268883	0	0	0	0	3.8216417	0	0	0	0	0	2.3393974	0	4.847628	1.3370615	3.2647316	0	0	0	3.155611	7.45643	0	0	3.9358256	0	0	4.2249074	0	7.571549
2.4923744	1.6130553	0	2.3270583	0.65545213	4.141163	0.61204	2.974288	0	0	0.48257923	7.2030616	0	2.5221581	6.0735006	13.761082	0	8.544817	0	8.756229	0	7.630408	0	1.967204	0	0	7.1204143	0	0	0	0	1.0180153	1.8943266	0	7.756404	0	0	0	0	0	2.7170615	9.331945	0	1.0810443	0	0	0	1.2970535	0	6.126508
2.2703843	0.53477144	0	3.103094	1.8262153	2.7793565	1.667901	2.4279642	1.5952302	0	2.0124352	6.2546954	0	2.2997215	6.654894	14.754669	0	8.833407	0	11.1008215	0	9.340443	0	2.8596787	0	0	7.797269	0	0	0	0.025775775	0.79512566	1.1692487	0	7.0904646	0	0	0	0	0	2.817224	11.049452	0	1.3464214	0	0	0	1.3269888	0	9.893844
1.6921558	0.9444236	0	5.307561	0.36056927	7.1722593	2.8757212	5.7240887	0.09208306	1.5848632	1.6974398	8.269963	0	2.2412794	6.101397	11.206637	0	7.8677745	0	10.25359	1.5271745	9.2316885	0	5.2363515	0	0	5.115264	0	0	0	1.5378608	0	5.5305233	0.042300858	9.376037	0	0	0	0	1.4239551	5.3461037	9.008543	0	0	2.3139904	0	0	1.4328291	0	7.5041623
1.9031839	1.0282142	0	0	3.9170969	5.1632442	0.08749976	1.8505093	0	0	0.36659345	8.647214	0	2.8433409	7.4857187	10.317426	0	7.301997	0	5.2506094	0	9.313216	0	2.2796063	0	0	4.9297605	0	0	0	0	0	3.0107884	0	3.8989484	0	0	0	0	0	2.5582514	11.018424	0	1.2961559	0.3104506	0	0	0	0	8.559214
0	1.9252497	0	6.3577704	1.5591179	8.849222	1.1192038	4.940936	0	2.4456532	0.33553833	5.634825	0	0.56109613	5.302808	11.502349	0	9.408725	0	9.893783	1.416777	10.43278	0	4.7715425	0	0	6.0449867	0	0	0	2.20091	0	6.9445643	0.61280555	8.899765	0	0.7046697	0	0	0.18383904	3.5725055	9.372251	0	0.99493074	1.724213	0	0	1.3795501	0	7.928009
0.72188	1.4422817	3.564316	3.1227846	0	2.7772486	4.5882907	3.5262377	1.521013	2.0354826	0.8070019	7.779244	0	0	5.8298464	6.866357	0	4.9036717	0	4.2161837	0	3.3434503	0	0	0	0	3.1201477	0	0	0	0	0.6728534	2.8671653	0.9187728	7.170857	1.2249186	2.64323	0	0	0	5.1876473	10.904198	0	0	3.9568706	0	0	3.4269826	0	10.206296
0.14574891	1.396654	0.5077391	5.9530334	0	5.8069406	1.9848506	2.9014182	0	2.4545906	0	6.717756	0	0	6.0415134	8.066753	0	6.9391246	0	9.660418	0.38970655	5.0912347	0	3.1021752	0	0	4.7348137	0	0	0	0.85780215	2.17849	4.333446	1.9228239	8.085028	0	3.5018954	0	0	0	3.0527506	11.9526415	0	2.365909	1.0875635	0	0	1.800732	0	9.943599
1.7555037	0.3717225	0	4.149716	0.7732254	2.390399	1.4607958	2.04916	0.26245457	0.30363935	0.71930486	8.026265	0	1.087618	7.7079067	12.592029	0	8.412102	0	9.550624	0	9.598008	0	2.41585	0	0	7.227054	0	0	0	0	0	3.7289493	0	5.8411345	0	2.0017152	0	0	0	2.1300962	13.647343	0	0.9831348	1.7416734	0	0	0.2531799	0	11.632041
0.13143711	0.99635816	0	5.3050585	1.2886828	4.343916	1.6866382	1.8910934	2.7908576	1.4631978	0	5.0411515	0	0.6457106	5.551228	13.92034	0	9.152682	0	11.022398	0	9.066852	0	3.9749467	0	0	8.2936945	0	0	0	3.0582094	0	4.151164	0.8062509	8.285116	0	0.9508555	0	0	0	3.6232753	11.739524	0	2.1758516	0	0	0	0.77243614	0	9.694575
[truncated: 645 more rows]
[truncated: 20 more columns]
