# Supplementary material for: Dynamic guided metric representation learning for multi-view clustering
Source: PeerJ Comput Sci. 2022 Mar 8;8:e922. doi: 10.7717/peerj-cs.922 (PMC9044235; doi:10.7717/peerj-cs.922)
Supplement: Supplemental Information 1 [file peerj-cs-08-922-s001.zip › Handwritten/mfeat-kar.txt]

0.10174226	0	0	2.4087148	0.6738467	0.13446794	0	0	1.8411182	3.342133	0	0	5.242283	0	1.5570726	0	2.4795923	0	2.292651	0	0	5.100852	4.893998	0	1.8526995	2.682193	4.730539	0.5959557	0	0.1490188	0.26275438	0	1.7399375	0	1.2148015	1.1216825	0	0.6673782	7.847699	5.321964	2.321093	0	2.1837556	0	0.4505265	2.996909	0	1.9910734	4.074685	0.051966514
1.0653365	0	0	1.9236768	2.144942	0.7583282	0	0	1.63278	0.92006755	0	0	4.934107	1.305722	1.136649	0.33482167	1.5262413	0	1.756395	0	0	3.4775841	3.6885576	0	0	2.3777957	4.1061664	0.29459074	0	0.48043904	1.7370248	0	1.3152902	1.76835	1.0256635	0	0	0	4.227603	4.2430873	0.53587645	0	2.2219481	0	0.03932364	0.5162325	0	1.9173107	2.1887732	0.5603977
0	0	0	2.892976	1.3651894	1.0528972	0	0	0.8332801	0	0	0	6.0086913	0	0	0	0.25377214	0	2.2436216	0	0	4.006611	2.7192085	0	2.1427739	2.057582	5.043933	1.9918731	0	0.70381653	2.1167686	0	2.3282773	0.8059534	0.46966574	2.2744703	0.53119737	0	4.041643	3.4597156	0	0	0.22878018	0.9213128	0	0.6647652	1.2830151	1.210659	0	0
1.0241811	0	0.047743645	0.91431266	2.322517	0.45187724	0	0	2.7211401	1.5597763	0	0.1447935	5.167692	0	1.3168466	0	1.2131553	0	0.68402797	0	0.24800394	3.2440197	4.679678	0.03284188	0	0.7072045	5.1757283	0	0	0	0.75411683	0	1.4348699	0	0.16107929	0	0	0	5.758557	5.6666975	0.93687344	0.13458657	1.150895	0	0	3.3059645	0	0	1.3632711	0.39159083
0	0	0	2.292932	0	0.25895435	0	0	0	0.7914354	0	0	5.587973	0.63230366	0.95106775	0	4.7657743	0	1.8679855	0	0	4.3929553	3.3357515	0	0	0	5.6422257	0	0	0	0	0	0.36111474	0	0.02441506	0	0	0	5.9468727	5.315146	2.6362112	0.1430723	0.40792704	0	0	2.5153031	0	1.6539989	3.2042975	3.3017178
0.8957124	0.8238	0	1.6677703	0	0.2834969	0	0	1.0596415	0	1.1924217	0	4.763376	0	3.3164523	0.2603253	3.4027646	0	3.2397106	0	0	4.544117	4.3064713	1.0640738	0	0	2.2108788	0	0	0	0.3530674	0	1.5957769	0	0	0	0	0	1.4632285	4.2799306	0	3.216415	2.4710715	0	0	2.5631678	0	3.2365417	2.3924751	0
0.4323937	0	0	2.248643	0	0	0	0	0.0508888	2.3868787	0	0	6.629517	0	0.549779	0	3.4468262	0	1.9879179	0	0	5.200386	3.3843653	0.11079277	0	0.03209179	6.6939297	0	0	0.7181996	0	0	2.5194507	0	0.8922206	0.55255574	0	0	7.9505997	4.4612327	2.7063541	0	0.3279478	0	0	3.0154455	0.7071192	1.0408424	3.8389575	0.9894854
0	0	1.0801203	2.8936439	0	0.2195925	0	0	0	2.1066282	0	0	5.1843715	0	2.413934	0.008011979	3.8572972	0	0.52399987	0	0	5.4703755	4.2542453	0	1.2620941	2.4191723	6.7634497	0.5662215	0	0	0	0	0.5312309	0	0	0	0	0	7.1288986	5.5950546	2.2547238	0	2.385281	0	0	2.7863271	0	1.554927	1.8967226	2.3115463
0.71468544	0	0	2.4198751	0	1.1704136	0	0	2.0455008	4.5658545	0	0	5.0993342	0.030737333	1.6856939	0	4.5817647	0	0.9652735	0	1.0174912	3.2448673	3.6869287	0	0.48788908	1.2358253	3.4442039	0	1.9578141	0.2155984	0	0	2.3065047	0	1.9643819	1.9871509	0	0	8.201136	5.0775695	2.1144202	0.14368133	1.9258479	0	0	2.3429143	0.46762276	0.6944426	6.5633163	0.3849613
0	1.6014897	0	3.1302586	0	0.7081052	0	0	0.7087156	0.5098088	0	0.29638904	6.8427367	0	0	0	0	0.078075126	2.2932613	0	1.5827574	5.6138134	3.6439457	0	2.026416	1.2854663	6.4375668	3.1592104	0	0.21714194	0.011050537	0	3.6618137	0	0.89603424	4.349282	0.8179252	0	5.510571	2.7603688	1.4965507	0	0	0	0.9189993	0.15405743	1.6847095	0.40718696	1.6738027	0
1.1999711	0	0	2.0414858	0.028565675	0.80836225	0	0	0	0	0	0	7.2601757	0.575005	0	0	3.3791275	0	1.2698679	0	2.2266357	3.7433841	3.5663502	1.4960104	0	0.83992517	7.6057687	0	0	0.4467518	0.62131995	0	0	0.010588637	0.19947313	1.2817553	0.8859389	0	5.1068764	4.1322336	0	1.2004925	0	0.2466194	0	0.61983114	0.7180514	0	2.9168546	1.883295
0	0.39486384	0	3.083999	0	0.7779727	0.112880774	0	0	0	0	0	6.2147994	0	0	0	1.0828133	0	2.8521712	0	0	5.6919656	2.6722486	0	2.0356963	0.7065962	6.373723	2.8747942	0	0	0.6655648	0	2.8248615	0.5924762	0.2237387	3.4296865	0.83369917	0	5.4560246	2.5201893	1.0779028	0	0	1.2349603	0	0.43945405	1.3073958	1.6341759	0.84324783	0.5134467
0	0	0	4.16716	0.71055275	0	0	0	2.5055003	2.6383395	0	0	5.7661886	0.9939966	1.6517258	0	2.7469127	0	0.8020596	0	0	5.3785233	4.1326733	0	0	2.1647317	5.6560802	0	0	0.49569547	0	0	2.0666277	0	2.1721506	0.91891974	0	0	8.74232	3.3370757	2.010423	0	2.061142	0	0	1.11558	1.1492257	1.6056648	4.0608144	1.2569919
0	0	0.40260142	2.961276	0.12816253	0	0	0	1.120105	2.1866193	0	0	5.843869	0	0.6731697	0	1.337168	0	1.4669346	0	0	5.4048476	4.010727	0	1.0605607	2.2001345	6.442988	0	0	0	0	0	2.3273828	0	1.1335179	0.9821326	0	0.076948635	7.0076227	3.7062514	2.6585472	0	1.6676152	0	0	2.8957517	0.67186385	1.3042293	1.3491405	1.0693979
0	0	0	3.7777438	0	0	0	0	0	2.3682654	0	0	6.648217	0.1850361	0.92145365	0	3.973539	0	0.95832205	0	0	6.3232217	2.306442	0	0.48558542	0.8579028	7.737171	0	0	0	0	0	2.0165193	0	0	0	0	0	8.336742	5.324891	1.6678485	0	1.2466632	0	0	2.6968503	0.19757728	1.5791315	2.1512136	1.4673631
0	0.013347955	0	3.0186117	0	0.52973765	0	0	0	0	0	0	5.6557283	0.18653455	0.10910952	0	3.2475698	0	1.7049958	0	0	4.341134	2.2101212	0	0	0.119441666	6.6530447	0.39986467	0	0	0.62159663	0	0	0	0	0.49357265	0	0	5.111162	3.4148705	1.9033681	0	0	1.4378281	0	1.6279883	0	0.7996348	2.6322062	2.9366302
0	1.1513186	0	2.7265296	0.78141046	0	0.30935627	0	0.36834714	0	0	0	5.0063853	0.40121457	0	0	1.4474068	0	0.65990794	0	0	4.104143	1.315704	0	0	2.171398	6.4774976	0	0	0	1.2691162	0.20156385	1.2225565	0.4438635	0	0.9462014	0.21567011	0	4.2826395	3.0399508	0	0	0.34570494	0	0	0.495123	0	0	0	1.5376775
0	0	0	1.9760785	0	0	0	0	0.43543765	1.8982564	0	0	6.2156496	0	1.0629478	0	2.6607423	0	0.72496635	0	0.67132366	4.6786265	3.8149264	0	0.52206784	1.2310352	6.437274	0	0.18377201	0.5784341	0	0	2.090643	0	1.7377249	0.63367915	0	0	6.9663296	3.273677	2.3587966	0	1.1190872	0	0	2.2927966	1.2524265	0.13608123	2.3359962	0.869388
0	1.1150618	0	3.0156956	0	0.686898	0	0	0	1.8493267	0	0.8632331	4.874874	0	0	0	0.22095051	0	1.9656917	0	0.25589207	3.7415733	1.5941046	0	1.2264029	0.78725004	5.5256796	2.2018034	1.6027001	0	0.041854393	0	4.066381	0.35293514	0.9188304	3.5588312	0	0.10173225	7.2851195	3.477722	2.1087446	0	0.5454443	0	1.1311876	1.0594368	2.5275733	0.6127171	2.2288675	0.7388662
0	0	0	4.712189	0.3689842	0.0957455	0	0	1.140298	2.36428	0	0	4.7678304	0.79378605	1.6450361	0	2.2489474	0	0.19434685	0	0	4.795403	3.2070875	0	0.13856873	2.9460173	5.7701325	0.15253098	0	0.14438361	0	0	1.4232087	0	1.3204161	0.8582391	0	0	7.20605	3.3640244	2.6370933	0	2.3779714	0	0.23181178	1.2726043	0	1.1795458	1.498225	1.4166639
0	0	0	3.6567302	0.81241393	0.3396174	0	0	0	0	0	0	5.544377	0.20959808	0.25721717	0	1.7670647	0	2.521277	0	0	4.5906076	3.7697155	0	0.01283958	1.4151554	6.823354	2.526827	0	0	0.6713699	0	1.2671531	0.24331754	0	1.7654052	0	0	5.667516	2.5464962	1.9700742	0	0.6193443	0	0	0.28681105	0	1.2984529	1.9288933	2.3255255
0	0	0	1.7077439	0	0.19380595	0	0	0	1.9404007	0	0	7.569008	1.5385196	1.2047433	0	4.40014	0	2.0339568	0	0	5.3487215	3.5426524	0	0	1.3342932	8.309152	0	0	0	0.6150942	0	0.96291703	0	0	0	0	0	5.4701047	6.2535114	0.20008995	0	0.8130872	0	0	2.7765768	0	0.4264373	1.6006169	2.2953017
0	0.5995039	0	3.012169	0	1.1200583	1.2189018	0	0	0	0	0	6.7278547	0.53391147	0	0	3.2635849	0	2.1172483	0	1.1394744	4.52438	2.6834354	0.21401049	0	0.028224329	6.0493007	1.9715585	0	0	0.46311945	0	1.0295233	0.46545696	0.13097855	1.956481	1.9487358	0	4.9478903	1.9714148	0.36786368	0	0	2.4158187	0	0.6501681	0.58823115	0.74786377	1.7838644	1.0347735
0	0	0.5980904	2.1097116	0	0	0	0	0.36879867	1.0754131	0	0	5.511687	0	0	0	2.0646021	0	1.0076262	0	0	4.682223	3.7754824	0	0.3736479	1.8832481	6.272213	0	0	0.100861765	0	0	2.0159867	0	0.99996406	0	0	0	5.916606	4.015728	2.5714288	0	1.2048451	0	0	3.0304525	0	0.7956193	0.4869219	2.06289
0.079252176	0.75989574	0	3.9902983	0	0.2067079	0	0	0.8806456	0	0	0	4.4581075	1.7730625	0.03097603	0	2.1940877	0	1.0277207	0	0	5.060994	3.2910686	0	0	1.1480721	5.101753	2.7360547	0	0	0	0.05089061	0.21159904	0.7871723	1.4491736	0.32144114	0	0	5.8007646	1.8270864	1.9291022	0	0.6992748	1.4716387	0	0.57762766	0.9112568	1.8351334	2.3407762	2.1360927
0	0	0.76343745	1.1467487	0	0	0	0	0.18882722	2.4669504	0	0	6.3880672	0	0.283989	0	2.6793413	0	1.441585	0	0.082303666	5.5735106	4.133012	0	1.0162425	0.6464046	6.3871245	0	0	0	0	0	2.6298616	0	0.40484035	0.5189425	0	0	7.3088503	4.8696666	2.1383133	0	1.5169888	0	0	3.8996139	0	0.9299606	2.26398	1.5007063
0	0.53601944	0	2.6617863	0	1.1206765	0	0	0	0	0	0.5116806	4.088237	0	0.078471415	0	0.028113894	0	3.054598	0	0	4.529739	1.8937906	0	0.8881663	0.5633562	4.7229233	2.3686461	0.77436584	0	0.5210305	0	2.779571	0.0230555	0.508962	3.7026849	0	0.51269096	4.4129286	2.1531963	1.3957593	0	1.0885503	0.20927118	1.6779786	0	1.1801434	1.3892086	2.789388	1.2173734
0.44844586	1.3912532	0	2.7760317	0	0.8830604	0	0	1.5744216	1.590232	0	0	5.716015	0	0	0	0	0.3673581	1.5169818	0	1.2424699	3.361173	3.7892442	0	1.7047062	1.7769768	6.176654	2.3785667	0.4501667	1.3858725	0	0	4.4795694	0	1.4868969	3.391358	1.8950708	0	7.274758	3.2134998	1.9761306	0	0	0.23360759	0	1.0719913	3.1893086	0.39940748	1.3176022	0
0	0	0.59035724	2.9910238	0	0	0	0	0	0	0	0	6.1252885	1.2852509	0	0	2.5043902	0	0	0	0	4.3849745	1.695333	0	0	0.34551808	6.7574167	0.067987315	0	0.52008617	0	0	0.81233	0	0	1.2108201	0	0	6.086647	3.4583282	1.5387888	0	0.2694165	0.5122887	0	0.79802406	0	0.07879689	2.5562835	3.1874626
0.44288418	0	0	1.9983671	0	0.062212612	0	0	1.2107387	2.929397	0	0	5.6335993	1.5675579	3.3377852	0	4.6417985	0	0.84673333	0	0	5.306995	3.7156527	0	0	1.835733	6.868228	0	0	0.10091477	0.80093366	0	0.4749926	0	0	0	0	0	8.165875	6.903634	0.7996944	0	2.2817678	0	0	3.3015654	0	0.037765723	4.578526	2.3031414
1.7298208	2.7649798	0	2.2684407	0.26038846	0	0	0	0.5452557	0.23474324	0	0.7815569	5.070971	0	0	0	0.027393918	0	0.100288555	0	1.3903899	2.2714038	1.8497742	1.9041672	0	0.53677726	4.737026	0	0	0.7571494	0.18264312	0.18467985	2.88558	0	1.2044828	0.3397739	0.32342368	0	5.535506	4.15008	2.5241241	0	0	0.4132697	0	2.0582695	2.135183	0.09034115	0.43160465	0.81859046
0	0.3988507	0	3.7607362	0	0.7061788	0	0.12143754	0.18651737	0	0	0.27599704	5.8710523	0	0	0	0	0	1.4331648	0	0.538995	4.731948	2.2758358	0	1.5186574	0.90912944	5.2173	3.0561275	0.18273304	0.31103972	0.6175008	0	3.4371507	1.0257976	1.0400612	3.4351225	0	0	5.589022	2.836222	0.64462715	0	0	1.3924226	0	0	1.5315877	0.9462397	0.8476832	0.07912391
0	0.62056035	0	2.886576	0.34476048	0.6378644	0	0	1.4462317	0	0	0	6.7341437	0.65393776	0	0	0.07166631	0	1.5501325	0	0	3.6519513	3.386407	0	0	1.9757117	5.3930273	0	0	1.0850887	0	0.4091624	3.5876322	0.21510887	2.7028463	1.3251511	0	0.20115674	4.9639688	2.9767373	0.5942884	0	1.3024977	0	0	1.3749969	0.13395062	1.4556955	0	0.8065281
2.0355809	3.6603587	1.5091736	0.22530982	0.054917414	0	0.2620166	0	1.1971352	0	0	0.55210775	2.8171751	0	0	0	0	0	2.9925613	0	0.4856814	4.878003	0.5775665	3.3495903	0	0	3.6624777	0	0	0.065422446	2.1890442	0	4.427997	0.16467276	0	1.1087428	0	0	3.0662658	5.615018	0.7444711	1.103289	0	1.4471369	0	3.0386665	1.9139104	0.18491189	1.9120581	0.58884215
0	0	0	4.0504565	0	0	0	0	0	1.8050102	0	0	4.7051134	0	3.7198286	0	5.021561	0	2.5266001	0	0	6.695205	4.076928	0	0	0.61435956	3.9085128	0.5337407	0	0	0	0	0.56206644	0	0	0	0	0	5.637821	4.475678	2.2943616	0	2.4613261	0	0	2.5805318	0	4.056986	1.9759626	2.3302426
0	0	0	1.5486289	0	0	0	0	0.61880034	2.2067943	0	0	6.8473797	1.0334675	1.9103279	0	3.6488416	0	0.6379282	0	0	5.3232417	3.3040788	0	0	0.9016365	7.127667	0	0	0.2773201	0	0	1.4726365	0	0	0.013421167	0	0	7.3556075	5.4798365	0.5554959	0	1.1835365	0	0	2.6200101	0	0.02115253	3.7044566	2.3198628
0	0.028158784	0	1.754792	0.016687056	0	0	0	1.1441077	2.2118514	0	0	5.0926485	0	0.58335775	0	2.1066537	0	2.5720596	0	0	4.241221	3.5323672	0	0.26643264	0.88905036	5.3430505	0	0	0.5554268	0	0	3.083037	0	1.0574594	0.16173162	0	0	6.883726	4.022456	3.2667472	0	1.5670989	0	0	4.242363	0.047605984	1.4112856	1.8445617	1.1617578
0.0978315	0	0	2.7045453	0.56674284	0	0	0	0	0.23272054	0	0.2999923	4.7702546	0	0.026823046	0	1.1063358	0	0.67457885	0	0.8861057	4.2629366	1.9019834	0	0	0	5.769055	2.6773443	0	0	0	0	2.1581628	1.4869694	0.077196315	3.2953823	0.6571526	0	5.8909	1.3771039	1.7170473	0	0.53570646	0.5755694	0	0	0.26512775	0.6065648	3.198868	0.9304314
0	0	0	2.7341237	0	0.6399644	0	0	0.12938175	1.1083977	0	0	7.366109	3.1698322	1.2395211	0	3.960088	0	1.7179338	0	0.8080725	5.4972577	4.1106386	0	0	1.3180048	6.992206	0	0	0	0	0	1.4437817	0	1.1697177	0.9221958	0	0	6.2860813	5.132271	1.1540885	0	0.3461655	0	0	1.3003538	0.8575932	2.2257369	2.8633113	2.6985953
0	0.2046326	0.34251845	2.9378412	0	0	0	0	0	0	0	0	6.0970817	0.13015974	0.81272006	0	3.5692503	0	1.3641748	0	0.13473386	5.1860733	3.4420378	0.5094023	0	0.58417827	5.8809114	0.5196082	0	0	0	0.37631336	0.49138665	0	0.5382618	0	0	0	5.379665	3.1548917	0.8191176	0.17128535	0	0.5666212	0	1.1065705	0	1.5467833	1.355692	2.3592691
0	1.5284808	0	2.7052915	0	0.74450094	0	0	0	1.317328	0	0.5443775	6.419489	0	0	0	1.1118915	0	3.9698691	0	1.5750705	4.5431666	4.22201	0	2.4196727	0.52134246	6.2403817	0.07489663	0.6482317	0.2754309	0.6481856	0	3.6296515	0	1.1670982	2.1675863	0	0	6.5225487	3.134098	2.0205	0	0.5375863	0.1573402	0	2.3554785	2.0587757	0.39832196	0.8970101	0.7417986
0	0.08394642	0	1.8471047	1.4106941	0.8366245	0.2518263	0.3594761	0.20720473	0	1.6869743	0	5.4329467	0	0	0	0.119311176	0	2.8652542	0	0	3.7918255	3.5571227	0	0.8751621	2.276284	5.0848484	0	0	0	1.2242829	0	1.9457158	0	0.21229373	0.77932614	0	0	2.6430256	3.2864358	0	0.6044204	0	0	0	1.629962	0	0.39845532	0	0.5868664
0.18846995	0	0	2.7934122	0	0.40898234	0	0	0	0.005800287	0	0	5.4864845	0	0.30718672	0	1.708142	0	1.471797	0	0	5.1653013	4.038491	0	1.2958448	1.5188477	6.4980264	2.5629668	0	0	0.42762733	0	0.7147876	0.27886647	0	1.993981	0	0	5.723825	3.0439153	1.3221859	0	1.325157	0.30202842	0.7218875	0.5835811	0	1.0289025	2.8973057	1.1823033
0	1.7836118	0	1.4020694	0	0.08786429	0	0	0.2028615	2.481118	0	1.1826934	5.6756487	0	0	0	1.0360259	0	2.690715	0	0.35256568	4.9281206	3.579898	0	1.7252035	1.3696393	5.6726937	0.93196106	1.2767622	0	0.048322868	0	3.2655883	0	1.0183384	3.2004929	0	0	7.6315207	3.6966383	3.1131113	0	0.37712392	0	0	2.8651688	0.78994375	0.9229603	3.3611214	0.8921148
1.1851566	2.5403302	0	1.6865362	0	1.2023995	0	0	0	0.51343244	0	1.3121856	5.4298997	0	0	0	0	0	1.7990382	0	1.5664394	1.9307626	0.978481	1.1204079	0	0.29624322	5.715273	0	1.4340456	0.5944657	2.4414446	0	4.9277787	0.69215846	0.1312701	2.8038921	0	0	5.147012	5.7299395	1.1805488	1.056341	0	1.6365561	0	2.2625222	2.8768282	0	0.7407464	1.4986242
1.7810929	1.199024	0	3.3731556	0.871189	0	0	0	0.5245552	0.14226428	0	0	5.746294	0	0	0	0.52428854	0	0	0	1.8072535	2.4609933	2.4666688	1.6650063	0	1.2291169	5.9416203	0	0	2.237668	0	0	2.060232	0	0.66506594	0.44577405	1.5190418	0	5.422789	4.1421905	0.93633485	0	0	0.59959173	0	0.50412196	1.0291613	0	0.30782148	0.10167486
0	1.9002166	0.59136516	3.0014377	0	0.11360241	0	0	0	0.7828678	0	0.37248507	6.529151	0	0	0	0.1804207	0	1.86992	0	1.5601187	4.405166	2.7632754	0.83918333	1.4950944	0.36934137	5.59235	1.7372742	0.5585278	0.7002411	0	0	4.8584957	0	0.48570547	2.8652732	0	0	7.195303	3.934419	1.729788	0.6569058	0	1.2986408	0	1.6641376	1.8952593	0.95387566	0.874582	1.2569847
0	0	0	3.8915875	0	0	0	0	1.2513604	0.570831	0	0	4.6537323	1.0421293	0.2617207	0	1.2923175	0	0.4939888	0	0.32720143	6.499093	2.25548	0	0	0.66186994	5.812983	1.5835308	0	0	0	0	1.0261022	0.8130565	0.590399	2.267157	0	0	7.0094275	2.7377055	3.065308	0	0.7735467	1.0887159	0.42276224	0.14951959	1.76057	1.33279	4.4328413	1.7218639
0.21473983	4.480482	0	1.9827161	0	1.0766444	0	0.17981416	0.44593608	0.5063198	0	2.3773663	4.8170996	0	0	0	0	0	3.7830148	0	0.33477047	3.5168953	2.1223433	0	1.2709726	0.6730889	4.2017555	0.44604158	1.871493	1.6877197	2.121826	0	5.2085285	0	1.6258762	2.9366555	0	0	5.4097366	3.4964452	2.0794792	0	0	0.7938356	0	1.9660218	2.934996	0.78684664	1.4107137	0.6853511
0.2561389	0.001473947	1.3539585	1.5845202	0	1.1802546	0	0	0	1.139962	0	0	5.9965816	0	0	0	2.2451332	0	0.8846541	0	0	4.0368752	1.7781652	0	1.8560848	2.568307	5.866289	0	0	1.461799	2.7285912	0	1.0457678	0	0	1.7083304	0.5566264	0	4.935023	4.9895854	1.1751205	0	1.7579778	0.94483995	0	2.8738568	0.8501528	0.4414991	3.0688114	1.065684
0	3.2467725	0	1.6212568	0.6922839	0.6136055	0	1.855962	0	1.146073	0.19979192	3.5497158	2.8481333	0	0	0	0	0.033597626	2.372372	0	1.0492092	0.8979955	0.30539253	0	0	0.89085054	2.659559	2.7978601	1.5833608	1.3384358	2.0757236	0	5.2605276	1.6497669	0.40182045	4.182028	0	0	3.4888759	3.469693	0.21233891	1.204692	0	0.10605325	0.8852168	0.14066541	1.146625	0.49061248	1.9012076	0.6005322
1.0124123	0	0.32180303	1.8540491	0	0.90135944	0	0	1.6811569	3.1263638	0	0	5.92796	1.7052381	2.679493	0	4.2115707	0	0.08777309	0	0	4.389756	3.929792	0	0	2.8132544	5.9100947	0	0	0.5446223	0.15349948	0	0.5668839	0	0.35434452	0.4586385	0	0	7.6609936	6.293073	1.6970843	0	3.0266948	0	0	3.0463228	0	0.78459954	5.122806	2.9143276
0	0	0	3.9550803	0	0.22923249	0	0	0	0	0	0	6.4495893	0	0	0.58256876	0.2858241	0	1.8487868	0	0	4.784951	1.8681015	0	2.0638847	2.7625928	6.13472	1.6018335	0	0.6425145	0.85043085	0	2.6000745	0.5113817	0	2.690728	0	0	4.665489	2.4203877	0	0	0.69059575	0	0	0.039755106	0.6733356	0.18169753	0.39944378	0.41055033
0	0	1.2423289	0.7020505	0.9550333	0.43038923	0	0	2.4927716	1.0608321	0.33576843	0	6.576527	0.013047888	0.56401116	0	1.1537606	0	2.3663044	0	0.13831772	4.5563993	4.210054	0	0.82333577	4.0003896	5.571094	0	0	0.46237293	0.6018678	0	1.9406667	0	1.5988793	0.89220077	0	0.048905417	3.4992461	4.5292945	0	0	2.3190763	0	0	2.8433402	0	0	0.85132486	0.8913717
0	1.3728095	0.35481912	2.706392	0	0	0	0	0	1.4399139	0	0	6.67278	0.2249241	0	0	4.8352985	0	3.2021673	0	0	6.462574	3.2099702	0.42395592	0	0	6.451535	0	0	0.99551517	0	0	2.659341	0	0	0	0.41992033	0	5.583583	6.3186493	2.2266297	0	0.20089279	0.7331106	0	3.65666	1.2017598	1.5826968	2.647936	3.0161972
0.21897301	1.3361818	0.98313874	1.7619532	0	0.25526896	0	0	0.21968971	2.108642	0	0	6.938451	0	0	0	1.5625453	0.39748564	2.5954926	0	1.1995062	4.7965293	3.5281432	2.0483565	1.0126681	0	6.8302855	0	0.7316028	0	0.14512928	0	3.3706837	0	0	2.4251537	0.042713936	0	7.9125834	5.2105823	2.828986	1.0324208	0	0.8008474	0	3.700616	1.834727	0	2.861624	1.6110569
0	1.6997299	0.73377925	2.1825602	0	0	0	0	0.4338993	0.023037944	0	0	5.1846757	0	0	0	2.5373929	0	2.198938	0	0	6.0620666	2.758122	0.40516612	0.03626057	0	6.1787186	0	0	0	0.10661518	0.09088925	0.812192	0	0	0.303701	0	0	5.6509438	4.1965656	2.7715225	0	0.3353566	0.43549043	0	4.035504	1.4084793	0.61287755	2.0114431	2.2428482
0.78009415	0.9179498	1.0906792	0.20113905	0.79172343	0.035462737	0	0	2.409813	1.905754	0	0	6.1554112	0	0	0	1.8366843	0.6752455	2.5068917	0	0	4.7084603	4.9112363	0.2058333	0.48913315	0.23165865	5.2430806	0	0	0.29682076	0	0	2.8438587	0	0.48242542	1.1126567	0	0	7.9153934	5.4889107	2.3483446	0.009563407	0.733236	0	0	4.710571	0.5777633	1.5318555	3.6439855	0.40641662
0	0	0.84166163	2.1144624	0	0.23905163	0	0	1.3454067	1.91138	0	0	5.6527405	0	0.8531076	0.8468615	1.3303748	0	2.2630355	0	0.17996521	4.640251	4.32457	0	2.4672391	1.5149899	4.6973276	2.3829484	0	0	0.7609748	0	1.0300752	0	1.1034522	0.80357546	0	0.30413038	5.7826977	3.870889	0.36982352	0	1.7278448	0	1.1068026	1.3397326	0	0.16924882	2.077768	0.4791956
1.5994079	1.7706879	1.4869751	1.8939689	0	0.81233364	0	0	0.48824376	2.927878	0	0	3.2235184	0.38623878	0	0.2385339	0	0	2.089311	0	0.61993986	2.8251495	1.6111543	0.48032412	0.61541194	0	3.3025956	3.445116	2.302465	0	0.92236024	0	2.9403694	0.32183987	0	1.4091235	0	0	7.197483	6.3409133	2.5025215	1.4988259	0	1.7180312	0.3173625	4.027248	1.7269145	0	4.717323	2.278844
0	0.85895604	0	5.0696216	0	0.63247603	0	0	1.0703928	0.7965421	0	0	6.326354	1.4719566	3.2706888	0	6.5415077	0	2.773839	0	0	4.7367506	4.455656	0	0	0	3.4307659	0.0352689	0	0	0	0	0	0	0.34801966	0	0	0	6.808063	5.3890414	2.5606754	0	1.8859494	0	0	3.3240833	0	4.3190274	4.5754232	3.9292448
1.6569657	4.164502	0	1.5732182	1.1128192	1.4530748	0	2.1802728	0.9254856	0	0	3.9208586	3.5820942	0	0	0	0	0.4114185	1.6082393	0	1.8377123	1.6657704	1.6872455	0	0.49715635	1.1368827	3.187498	2.1764712	0.8518034	1.4168444	1.0843127	0	4.8852673	1.2710714	0	3.0742335	0	0	4.9108534	4.3445277	0.7497732	1.95723	0	1.1142699	0	1.1424174	1.7487744	1.255968	1.1214311	0.47755012
0	0	0.67005867	3.1769576	0	0.3090465	0	0	0.063304976	0	0	0	6.142164	0	0.06615449	0	1.5734711	0	2.1588805	0	0	5.057568	2.3310957	0	1.430703	0.9432299	6.2864733	1.2838912	0	0	0.4177148	0	1.3809552	0	0	1.4800676	0	0	3.8684506	2.8819225	0.97514224	0	0.77671546	0.12390369	0	1.1205697	0	0.69594604	0	0.9684931
0	0	0	2.3189673	0	0	0	0	0	1.364247	0	0	6.458	1.2296938	1.3966902	0	3.0915227	0	0.8319956	0	0.0855812	5.219145	3.2384887	0.42919105	0	1.5155269	8.729243	0	0	0	0	0	1.2403936	0	0	0.6332037	0	0	6.808029	4.3756967	3.260388	0	0.5895938	0.32489878	0	2.5152426	1.0739444	0.553388	2.2672727	2.4900308
0.6922545	0	0	4.382678	0	0	0	0	1.3676323	1.915999	0	0	3.69345	1.3667293	4.222615	0	5.0552626	0	2.3778296	0	0	5.236548	4.8768473	0	0	0.8282585	2.8332505	1.0485985	0	0	0	0	0	0	0	0	0	0	6.0979915	3.1545002	0.6864763	0	2.6256683	0	0	1.5497694	0	4.177399	2.2681704	1.8423538
0.053130545	0.6993438	0	2.982906	0	0	0	0	0	0.24416097	0	0.32555768	3.7315183	0	0	0	0.95900035	0	1.0024812	0	0.37363264	5.646414	1.9862082	0	1.9307885	0	5.364108	3.2575693	0.86756223	0	0.45408964	0	1.0210596	0	0.19056268	2.978414	0	0.09385494	6.812308	1.7197939	2.746471	0	0.07959445	1.7114658	1.6613423	0.678828	1.6585919	0.6171331	4.295078	0.61742574
0.506663	5.306989	0	2.416643	0	0.26910064	0	0	0	1.6601706	0	2.3201997	4.595226	0.16495675	0	0	0	0	3.4260418	0	2.519611	3.2576838	0.75386465	2.8143408	0	0	4.6930704	0	2.2978928	0.025515828	1.0421001	0	5.930578	0	0.21271166	3.1462383	0	0	5.9407983	5.6778173	1.9478188	2.2764323	0	1.9218854	0	3.0283735	2.4821658	0	2.4341705	2.479627
0	0	0	2.922974	0.41607207	0	0	0	1.0640159	2.4036992	0	0	6.0329866	0	1.5175322	0	2.6473732	0	1.3499203	0	0	5.7561646	4.3716774	0	1.5506212	2.688086	6.252101	0.71958816	0	0.6079615	0	0	2.2850943	0	1.5115141	1.0434558	0	0.39669526	8.221485	4.3053756	2.4200568	0	2.496616	0	0	2.746719	0	1.6917058	2.6003644	0.66146547
0	0.955558	0	2.8097172	0	0.5408759	0	0	0	0.43750456	0	0	6.0612164	0	0	0.14781974	0	0	1.0492891	0	0.6889527	4.2106695	1.4627591	0.16604027	0.8754297	0.22968985	6.6519227	1.5321811	0.9059855	0	0.70724565	0	4.3083243	0	0	2.9468808	0	0	6.691073	5.1966257	1.8508643	0	0	1.7614315	0	1.915406	2.2735236	0	0.9700538	1.793938
0	1.5662568	0	3.2711647	0	1.0361437	0	0	0	4.277791	0	0	6.8016005	0.59609526	1.3190566	0	3.3065999	0	2.9127944	0	0	4.43819	4.955123	0	1.175338	2.0755842	5.3694243	0	1.4151506	1.1409842	0	0	4.873098	0	3.1916468	2.4828925	0.19204077	0	8.096559	4.076119	2.6298828	0	2.7878766	0	0	2.550344	1.2624866	1.9058212	3.6565275	1.2399685
0.952845	1.2920513	0.4220133	2.4546418	0.71551657	0	0	0	0.22044088	0	0	0	5.012856	0	0	0	0	0	0.64161265	0	0.5114113	3.009776	1.8764187	0	1.0882584	1.1332527	5.3313065	1.6311754	0	1.6651561	0.01304221	0	2.6576912	0	0	1.278127	1.1284487	0	4.773163	2.9941537	0.7913919	0	0	0.86564684	0	0.28859565	1.2836578	0.62359184	0	0
0	0	0	1.6483128	0	0.09436706	0	0	0	1.9737626	0	0	6.564937	0.5029195	2.3340995	0	4.798367	0	1.3901924	0	0	5.744765	4.532011	0	0.13500081	0.46262577	6.5835223	0	0	0	0	0	1.1838682	0	0	0.008639684	0.049126916	0	7.1100802	6.025123	1.4654233	0.10525869	1.0592749	0	0	2.7694817	0	1.5643239	3.4441166	2.16827
0.31640527	2.701181	0	1.7768753	0	0.39208886	0	0	0.14004934	0	0	0	4.0298963	0.4558623	0	0	0	0	1.0184207	0	0.52497697	3.8688736	1.4997318	1.1198963	0	0	6.009691	0	0	0	0.19903876	0	3.852519	0	0	2.2407727	0	0	4.8291526	4.353244	2.1392148	0	0	2.0400372	0	3.1459694	2.0805902	0.021687042	0.5566476	1.5456812
0	1.3756335	0.091772325	2.3686488	0	0	0	0	0	1.1209719	0	0	6.2853975	0	0.272233	0	2.4955316	0	1.3623917	0	0	5.7784333	1.8054552	0	0	0.3669385	7.1859775	0	0	0.36394	0	0	3.1070628	0	0	0.48783505	0	0	6.443876	5.4805126	2.9096074	0	1.2512971	0	0	3.183246	1.2967211	1.0259489	2.1237853	2.6512008
0	1.2967137	1.010412	2.8540287	0	0.05549123	0	0	0	2.0214872	0	0	7.342977	0	0	0	5.236855	0	2.9630203	0	0	6.255609	3.8923106	0	1.4243864	0	5.197791	0.78741235	0	0.39773548	0	0	2.6228032	0	0	0	0.71447796	0	7.0869884	5.7116723	1.4884297	0	0.21439108	0.72270143	0	4.599287	0	2.8907218	2.8641808	1.9838222
0	2.5417027	0.2233545	3.36124	0	0.867976	0.041212954	0	1.2224427	0.1084239	0	0	8.219067	1.5487684	1.3079784	0	3.5448565	0	2.162034	0	0	5.1122613	3.9880087	0.2927513	0	0.057829406	3.5394354	0.8920918	0	1.321096	0	0	1.5157583	0	0.6724532	0	0.015231605	0	3.4506583	3.8987477	0.4255479	0.21612424	2.3198466	0	0	3.5308487	0	3.8926063	2.559805	2.319966
0	0	1.0615675	2.8696134	0	0	0	0	0	0	0	0	6.2952647	0	0	0	2.2380793	0	1.4510257	0	0	6.8380566	3.5773215	0	1.753512	0.904621	8.106578	0.76495093	0	0	0	0	1.8341168	0	0	2.1159492	0	0	7.3194933	4.0223107	2.2243905	0.36067408	0	0.4494333	0	1.0423298	0.10127228	0.94322145	1.6575747	2.5399718
0	0	0	3.063922	0	0.35398713	0	0	0.012003962	1.5880904	0	0	6.2075415	1.7858146	2.9819846	0	4.524839	0	1.169159	0	0	6.347567	3.8662941	0	0	2.5528517	7.793801	0	0	0	0.14588593	0	0.96080303	0	0	0.02368291	0	0	7.229787	5.4264216	1.4290578	0	1.7831496	0	0	2.6215887	0	1.1717886	2.3194194	2.7779582
0	0	0	2.4979587	0	0	0	0	0.24950951	2.668871	0	0	5.7601156	0	1.0078951	0	2.0127993	0	1.1624553	0	0	3.7454684	3.1490173	0	0	0.27875704	5.085612	0	0	0.108924426	0	0	2.3655632	0	1.3774883	0.9659934	0	0.2966048	7.6660814	3.8462813	3.3938856	0	2.39229	0	0	2.8249316	0.6529561	0.66475743	3.3051176	1.3720732
0	2.2381854	0	3.2655125	0	1.0483085	0	1.5807784	0	0	0	0.4501352	4.519238	0	0	0	0	0	2.6993375	0	0.62705034	3.5468814	1.3278427	0	1.0146283	0.6343971	5.042893	1.7282375	1.1942723	0.441061	1.2216662	0	4.202969	0.87118864	0.98509467	4.035059	0	0	4.842487	3.085433	1.9388894	0	0	1.5001192	0	0.59260225	2.623554	0.47907987	1.2115417	0.90568626
0	0	0.49430588	2.8013098	0.2983333	1.0885333	0	0	0.15524022	0.11707141	0	0	7.000812	0	0.093069255	0	0.49764538	0	1.1289846	0	0.18909237	4.3018646	3.573926	0	1.1557244	2.1894825	7.115377	0.57448477	0	0.4352684	0	0	2.6071658	0	0.559818	2.7099292	1.1177868	0	5.1153517	3.5407603	0.8272976	0	1.4710933	0	0	0.8525082	0.23621894	0.42049453	0.07354232	1.2598156
0	0.83494306	0	3.407153	1.1926849	0.48182052	0.067492604	0	0.29299426	0	0	0	6.487125	0	0	0	0.5085879	0.060765225	1.5911431	0	0	3.9746616	2.19939	0	0	1.5371703	6.5988483	1.2280974	0	0.81072116	0.76379764	0	1.5347857	0.9136272	0	3.0241992	2.187858	0	3.653521	2.5045798	0.21175006	0.22603525	0.12796338	0.31089824	0	0	0.3304602	0	1.0743269	0.36708578
0	0.6306927	0.34254164	3.1770813	0	0.5226865	0	0	0.72334343	0	0	0	5.794249	1.2225618	1.228714	0	2.742064	0	2.6033466	0	0	5.2174687	4.0596046	0	0.25930938	1.5662165	5.5615215	0.119490944	0	0	0.7958559	0	0.13702546	0	0.99107915	0.17482495	0	0	3.5799057	2.498774	0.34048432	0	1.4104724	0	0	1.4663275	0	0.48122692	0.38356426	1.7265079
0	0.85261565	0	3.536279	0	0	0	0	0	0.15360242	0	0	6.518981	0	0	0	1.2443876	0	1.9120517	0	1.5247182	5.2021494	1.985281	0	0.84513736	0	6.4988947	0.74822706	0.33030868	0	0	0	3.328904	0	0.80996954	3.0646288	0.26630235	0	5.754198	2.8246067	1.6671906	0.18052803	0.044557404	0	0	0.15798637	1.3606449	0.31325296	0.428602	0.82912064
0.3492117	2.0468833	0.2315184	1.1134683	0	0.06814517	0	0	1.13239	3.6471484	0	0.25659937	3.6722698	0.77774054	0	0	1.4002709	0	2.520196	0	0	3.653209	2.5237799	0	1.735906	1.0962247	4.5245543	2.4751709	0.7167835	0.53045225	0	0.18608697	3.747801	0.81408066	0.9803859	2.0102408	0	0	7.960424	4.685419	2.8127224	0	0.125996	0	0.009256288	3.6713305	1.4773405	0	3.1394606	0.6171456
0	0	0	2.015014	0	0	0	0	0	1.1391897	0	0	6.18747	0	0	0	1.0955442	0	1.5300031	0	0.38182622	4.291147	3.3766441	0.047749806	0.51927704	0.37140262	6.2394094	0	0	0	0	0	2.5314193	0	0.4324596	0.7872885	0	0	6.692813	3.4897335	2.9638245	0	0.44254768	0.026759896	0	3.196549	1.2272953	1.5721498	1.3996313	1.2644268
0	0	0	2.4534354	0	0.6824129	0	0	0	1.8603764	0	0	8.029068	2.664433	0.15933107	0	4.8597984	0	3.1936352	0	0.378609	6.5556283	4.004832	1.453391	0	0	7.7592554	0	0	0.39340544	0.21348535	0	2.6801598	0	0	0.1520458	0	0	6.062796	5.451452	1.4209648	0	0	1.572007	0	2.3098624	2.24612	2.1391504	2.938217	1.5898529
0	0	0	2.5792918	0	0.26151225	0	0	0	0.09629211	0	0	6.8484564	0	0	0	1.1916817	0	2.222644	0	0.419889	5.0788474	3.7825654	0	1.5679501	2.182609	7.6291394	0.49396673	0	0	0.18427934	0	2.4092648	0	0	2.3278978	0	0	5.354947	3.33838	1.4582458	0	0.90075856	0	0	1.4926518	0.8777202	0.8827951	0.5234694	1.4795034
0	1.0062788	0	1.6534495	0.012613734	1.0492048	0.027921109	0	0	0	1.0129576	0.35876432	5.705287	0	0	0	0.24409232	0	3.727933	0	0.465412	5.3321304	3.0051055	0	0.5359015	1.5997194	6.310557	0.35049382	0	0	2.222925	0	3.2197905	1.3315573	0	1.4311004	0	0	1.7900242	4.5345693	0	1.5244263	0	0.28027737	0	1.6439043	0	0	0.38386986	1.2288289
0	0	0	4.5838056	0.8513573	0	0	0	0.5541892	0.7808883	0	0	4.535985	0	0.6129021	0	0.6174183	0	0	0	0	5.063189	2.465876	0	0.9977143	1.8393183	5.30125	3.186608	0	0	0	0	1.4040781	1.2664623	1.0000046	2.0615041	0	0.45257366	7.6519465	1.6725641	1.8262054	0	2.10918	0	2.1170325	0	0.23925315	0.6425724	2.90918	0.84650284
0	2.5605187	0	2.2242565	0	0.39146504	0	0	0.39200824	4.5558963	0	0.17117034	5.7441173	0	0	0	0.95717156	0	5.413437	0	1.535534	3.3294246	3.110247	0	2.3694193	0.46702418	5.308552	1.1054254	4.0052686	0.31723532	0.11802253	0	5.3696594	0	2.096898	2.395096	0	0	7.423971	3.9271994	3.4696937	0	0.101278804	0	0	4.0336747	2.76718	0.49562535	2.65187	0.7421861
0	1.7214917	1.1504705	1.5028069	0	0	0	0	0.54992807	1.2939509	0	0	5.573921	0	0	0	1.5365589	0	1.0211909	0	0	4.395705	1.8310932	0.1322178	0	0	6.024201	0	0	0.31073493	0	0	3.1494482	0	0	0.98695177	0.22987051	0	5.1049647	5.1448417	2.8426232	0	0.755025	0.7030514	0	3.2958193	1.6647719	1.1303599	0.9335799	1.3158532
1.5722266	4.277772	0	1.0693195	0	0.7864203	0	1.1756026	0.103188686	1.3113384	0	3.1785707	3.4478128	0	0	0	0	0	2.8703816	0	1.8987429	1.0746101	0.0281237	0	0	0.41299504	2.906151	0.33261788	2.9226098	1.5260581	2.836911	0	4.994382	0.8983511	1.1723107	3.0627167	0	0	3.9931667	3.9567523	0.8470176	0.6237935	0	0.81900287	0	1.3115983	3.2323103	0	2.8858795	0.86658674
0	0	0	2.7263813	0	0	0	0	0	0.20789	0	0	4.762785	0.3958633	0.53563845	0	1.7747293	0	1.1901438	0	0	5.3797436	3.507091	0	0.46245405	1.082697	6.4190764	3.0937326	0	0	0	0	0.73172176	0.9909549	0.7832609	1.6323457	0	0	6.578818	2.4805648	1.8606488	0	0.6996978	0.22255191	0.5697565	0	0	1.1237183	2.8057675	1.7305999
0.98863226	0	0	3.2604299	0.149525	0	0	0	1.6816925	2.9086502	0	0	4.2544684	0	1.8345916	0.5169444	2.3125958	0	1.3740094	0	0	3.5462027	3.4547575	0	0.59245855	3.2533433	3.8725371	0.7031895	0	1.2557925	0.068340324	0	2.0391016	0	1.3932533	0.5536558	0	0.2037357	8.200074	4.1228204	1.7882993	0	3.3628335	0	0.76083994	2.3764431	0	2.5789902	3.5127847	0.8112484
0.007319609	0	0	2.970807	0	0.23500672	0	0	0.16722886	0	0	0	5.3566914	0.88230705	0	0	1.2944862	0	0.9451389	0	2.1058545	4.4378314	1.788953	0	0	0	6.0275717	2.0670044	0.26662406	0	0	0	2.0435505	1.9942194	1.0134895	3.270843	0.4123878	0	5.6969714	1.5309123	1.097904	0.17914347	0.1736974	0.6381373	0	0	0.8894067	0.49114358	2.604886	0.58324736
1.151225	1.0084796	0.24399094	0.97654164	1.3570716	0.4663045	0	0	0.5479199	0	0	0	4.5036206	0	0	0	0	0	1.5509242	0	0.71620077	2.835568	3.3258164	1.7983884	0	0	5.0897956	0	0	0	1.2618976	0	2.5440254	0.22961986	0	0.74171996	0	0	4.1445785	4.5756035	1.8214657	0.06951793	0	0.8656484	0	3.890325	1.347999	0.6202689	0	0.45013064
0	0	0	4.0613894	0	1.2672929	0.15947533	0	0	0.07611914	0	0	6.566584	2.057885	0.9676527	0	2.9801838	0	2.1291804	0	0	4.743255	3.3937914	0	0	1.0751209	6.03947	1.602051	0	0	0	0	1.0188459	0.74407613	0.9910276	1.3729321	0	0	5.304382	2.48217	1.7509516	0	0.9692341	0.65180904	0	0.37414396	0	2.3326533	1.5843189	2.2425344
0	0	0	2.9357922	0	1.3507817	0	0	0	0	0	0	7.2887034	1.5542673	1.0641962	0	2.268905	0	1.7690327	0	0	4.9111657	3.2388651	0	0.04377527	1.7969773	7.480873	0	0	0	0.65032536	0	0.45754227	0	0	0	0.3051321	0	3.3944402	3.990922	0.45641485	0	1.3947066	0.2795526	0	1.6840684	0	1.4237571	0.5505866	2.1088774
0.56105196	0	0	2.9039705	0.3195798	0.11924482	0	0	3.3550363	1.917275	0.09439803	0	4.888262	0	2.1210546	0	2.077825	0	0.25762418	0	0	4.9300017	4.417711	0	1.9355443	3.977412	4.2071047	0	0	0	0	0	0.89417595	0	1.7297966	1.549021	0	1.9598038	7.3633046	4.119108	2.5595744	0	3.58149	0	2.4244068	1.8984641	0	0	3.1392415	0.05595707
0.27941564	1.549788	0	2.9474258	0.2061908	0	0	0	0	1.3470544	0	0	4.568079	0	0	0	1.2445335	0	0	0	0	3.649302	1.7615019	1.6899858	0	0	5.36379	0.14588144	0.50555986	0.19984515	0	0	3.110434	0	0.3586508	0.6928823	0	0	6.6160417	3.685505	3.6381273	0	0	1.3749917	0	1.5379275	1.736302	1.1538438	1.2505195	0.672488
0.518593	4.027427	0.51621413	1.9730836	0	1.1128489	0.01977176	0	0	0	0	0	5.9951105	0	0	0	0.99071795	0.5632592	2.3716352	0	0.14079121	4.2697353	2.3917818	1.4300345	0	0	5.8185725	1.6837589	0	0.5023958	0	0	3.205608	0	0	0	1.2688698	0	3.391927	5.1199036	1.6100178	1.9604634	0	1.2014933	0	3.5422618	0.65931535	0.60429627	1.6904445	2.5241003
0.44139874	0	0	3.6761844	0	0	0	0	1.5924004	1.9186541	0	0	6.1940784	1.6784751	1.9646689	0	6.152368	0	2.6940303	0	0	6.068404	5.03928	0	0	0	5.1786733	0	0	0	0	0	0	0	0	0	0	0	7.7609277	5.027731	1.6852928	0	1.3982095	0	0	3.4199772	0	2.1609504	4.9817185	2.9276354
0	0.113041	0	2.477521	0	0	0	0	0.28308848	2.751314	0	0	5.303828	0	0.16471536	0	3.2330263	0	2.9338431	0	0.55382514	4.645687	2.728832	0	1.2757212	0	4.915675	0.381956	1.5156832	0	0	0	2.4814236	0	1.4552604	0.9272984	0	0	7.224412	3.840686	3.1956928	0	0.98740554	0.5070568	0	3.6302335	1.3740708	1.7913178	2.4018717	1.099559
0	0	0	2.7765806	0	0.20851825	0	0	0.83694047	3.7406785	0	0	5.921736	0	0.82947236	0	2.1823514	0	1.4540806	0	1.0178925	4.252679	3.8323336	0	1.0825151	2.0905662	5.4981294	0	0	0.5498896	0	0	2.2589076	0	1.960037	1.0091857	0	0	6.2991953	4.7668567	2.6411543	0	2.4002633	0	0	2.4853778	1.1441344	1.0722718	2.4255588	1.2180276
0	0	0	0.8770035	0	0	0	0	1.112184	2.153386	0	0	6.8203645	0	0.72761047	0.005280018	3.744752	0	2.7454433	0	0	5.909014	4.532166	0	0.34438562	0	5.548738	0.68157285	0	0.5879716	0	0	3.6179357	0	0.8361534	0.21410026	0	0	7.718605	5.3782363	2.013323	0	1.4350266	0	0	3.8176253	0.5352811	2.4215446	3.1221442	1.1896148
5.7440963	2.5357678	1.9717126	0.7567194	0	0.15886822	0	0	0.61239845	0	5.562474	0.8511593	0	0	0	0	0	0	3.9244556	0	2.0313115	0	0	6.2854795	0	1.4530363	1.1568481	1.3711022	0.74742514	0	3.5236819	0.9150719	0.8886023	0.70216703	0	0	0	0	2.8966863	4.79553	1.0883921	1.2028093	0	0.57191086	0	3.1287382	1.1458546	0	1.2021637	0
0.058008395	0	0	1.6578233	0.81907266	0	0	0	0.6797552	0.12337038	0.24348964	0	1.6064638	0	2.7657459	0.62264496	0.114099026	0	4.071803	0	0.27933282	3.3847375	3.6301117	1.838623	0	0.8970651	2.4644084	0	0	0	1.6971017	0	1.6016456	1.6516142	0.6736912	1.1373082	0	0	0.33981022	3.1644428	0.8177159	2.1625178	1.9667786	0	0	0	0	3.872111	0.8771907	0
0.4860223	3.879347	1.3002248	0.7536217	0	0.45025507	0	0	1.1215031	0	0	0	3.5021024	0.9440988	0	0	0	0	1.1374307	0	0	3.8140378	0.5679652	1.1539693	0	0.20658313	4.8070107	0	0	0.35696423	0.64068365	0	4.8349833	0.035675537	0	2.5272825	0	0	4.59684	6.2353706	2.5720968	0	0	2.049653	0	4.0658193	2.4670074	0	1.9486545	2.2643805
0	3.1285172	0.13544273	1.066435	0.74319977	0.7498144	0	0	2.0521743	0.045378752	0	0	2.3710911	0.035805985	0	0	0	0.3637794	3.2042432	0	0	4.3660545	2.1719344	0	0	0.41549	3.1280398	1.4659271	0	0.08945971	0	0	4.133478	0.36252612	0	2.0196214	0	0	3.8943822	3.9775906	3.6345649	0	0	0.4133695	0	3.412483	0.15071225	0.27028102	0.6790358	2.5660355
0	0.32947242	0.10481848	2.2327929	0	0	0	0	0.5485985	1.7012836	0	0	5.8419943	0	0	0	2.5494795	0	1.3892332	0	0.23731966	4.9032216	2.996739	0.4002418	1.2316761	0.9540114	5.403581	0	0.19713934	0	0	0	2.81961	0	1.1313777	0.18356237	0	0	6.6123357	3.611002	4.2661653	0	0.92837447	0.07103892	0	4.3782463	1.4309131	1.516311	0.87169504	1.0173298
0	0	0.3241845	2.3106441	0	0.021588558	0	0	1.243871	2.201527	0	0	5.9594913	0.87421477	2.7882702	0.041250743	4.548587	0	0	0	0	5.0001945	3.3532763	0	0	1.5842866	6.621813	0	0	0	0	0	0.21482256	0	0	0.49086645	0	0	8.141482	6.139316	1.8579907	0	1.6889018	0	0	2.1928957	0	0.2196164	5.2592916	2.6252089
0	2.4044158	0	1.0786273	0	0.5355223	0	0	1.5169712	1.9575247	0	0.86797965	4.17811	0.22560607	0	0	0.8205149	0	3.159234	0	0	3.9263554	3.27125	0	1.0878506	0.9861073	4.588628	0.91990787	0.90771335	0.815561	0.3904833	0	4.390293	0.18986535	1.6579903	2.161836	0	0.045936592	6.3094735	3.725879	2.2878914	0	0.23576987	0	0.27934748	3.120751	2.2211864	1.1647222	1.8586394	0.5337004
0	0.71037054	0	2.8161814	1.6193235	0	0	0	2.0091534	0.098760605	0	0	5.2024584	0	0	0	0	0	0.45044568	0	0	2.401565	2.1665835	0	0.4113582	2.59863	3.181944	0.048913334	0	2.748519	0.6536676	0.8290694	2.75283	1.1192411	2.864019	0.53772056	0	0.28233755	3.949979	2.1375265	0.42616317	0	1.2914027	0	0.9560924	0	2.233434	0.8273924	0.86447346	0.36653075
0	0	0	3.8584545	0	0	0	0	0	2.603817	0	0	4.1758494	1.0712262	0.14505601	0	2.94383	0	0.8463496	0	0	5.7603087	3.0408554	0	0.46445936	1.3920149	5.6445208	1.6874651	0	0	0	0	1.00102	0	0.18124384	1.8043488	0	0	8.127006	3.429089	4.628326	0	1.8672051	0.089521624	0	1.9834366	0.54306483	1.3064893	4.781704	2.4755704
0	0.5284765	0.16754083	2.7372224	1.2160825	0	0	0	1.3530587	0.41931388	0	0	4.468502	0	0	0	0	0.1571997	0.96779054	0	0.03147502	3.2750864	2.6475601	0	0.60558075	1.4793652	5.4121175	0.11924494	0	0	0.20502388	0	1.8517777	0.35600722	0	1.756411	0	0	4.177969	2.518345	0.29225037	0	0.72252697	0	0	0.7495582	0	0	0	0
1.62619	1.4235346	0	1.888179	0.964335	0	0	0.70954067	0	0	0	1.4613912	5.5429115	0	0	0	0.24686477	0	0.51621044	0	0	4.3244104	2.4645457	0	0.023014743	1.0509684	5.832927	0.58711356	0	0.247819	0.41248924	0	4.7678003	0	0	1.9991305	0	0	5.79789	3.996492	1.6323636	0	0	0	0	1.6406155	0.8485578	1.2142688	0.26966938	1.0377964
0	0	0	3.4999645	1.4095021	0	0	0	0.37972918	0.17245251	0	0	7.3783283	0	0.6985354	0	1.0516295	0	0.10664763	0	0.9360566	3.9330542	2.6621072	0	0	2.5590155	7.716869	0	0	0.29069728	0	0	1.718834	0	0.5890635	1.4095366	0	0	6.4448657	3.8077457	1.2227253	0	0.6983979	0	0	0.35079727	0.86663187	0	1.4129465	1.7815278
0	0	0	1.9927913	0.85231096	1.0877858	0	0	0.7093779	1.079281	0	0	7.7275777	0	0.9960692	0	0.51520926	0	1.4130505	0	1.6349158	3.9679575	3.9705992	0	1.0666002	3.1402793	7.375016	0	0	0.09461613	0.9633218	0	1.7378594	0.23215039	1.8955901	2.5981688	0.22578382	0	5.3255877	4.176039	0.6496605	0	0.4193435	0.13507916	0	1.0873446	1.8353044	0	1.1329967	0.64840096
0	0.735534	0	3.4711947	0	0	0	0	0	0.8913702	0	0	6.053888	0.8093418	0	0	5.566278	0	2.038785	0	0	5.808659	2.915685	0.76247025	0	0	6.2373695	0	0	0	0	0	0.611892	0	0	0	0	0	6.013065	6.3192596	2.126181	0	0.30641857	0.19562632	0	3.565674	0.311596	1.7343045	2.773794	3.1297493
0	1.3424487	0	3.8119912	0	0.74291587	0	0	0	0	0	0	6.599875	2.4521704	1.1068507	0	2.7549853	0	2.1594083	0	0	5.8766828	3.9486635	0	0	0.022198737	5.563569	2.5292196	0	0	0	0	0.9111738	0.06459165	0.7948305	0.7821675	0	0	5.019854	2.6618316	2.3881981	0	0.7822186	0.26655725	0	1.0406921	0	2.8313122	3.215587	2.338553
0	0	0	2.0868595	0.07207158	0	0	0	0	1.6684133	0	0	5.176035	0.90379417	1.634107	0	4.8422484	0	2.9156814	0	0	5.4323735	4.2149253	0	0	1.1371328	6.4966946	0	0	0	0.7352189	0	0.65713924	0	0	0.058389153	0	0	6.4787817	4.5021486	0.76735824	0	2.0516744	0	0	3.343586	0	0.42219877	2.4866438	2.2106302
0	0.6183041	0	1.8872093	0	0	0	0	0	2.1807508	0	0	5.0126967	0.202301	0.013053279	0	3.4241025	0	3.6789458	0	0	6.8928995	4.278085	0.013042809	0.65317166	0	6.5837936	0.89090395	0.3604195	0	0	0	3.1494234	0	0.14070201	1.4482117	0	0	7.578082	3.5247312	4.168862	0	0.7476395	0.1724962	0	4.167816	1.2473055	2.142904	2.6899366	1.2391492
0	0	0	2.9236553	0.18822122	0.45265833	0	0	0	0	0	0	4.9776587	0.67637336	0.7241523	0	1.7647338	0	0.7120442	0	0	4.3250923	2.0216296	0	0.16022927	1.6393594	6.2236314	1.3309416	0	0	0.071085595	0	1.3092769	1.1421806	0.34310484	2.3633876	0	0	6.7921095	2.9147532	1.5730385	0	1.5421892	0.104935735	0	0.16983669	0.83526963	0.25016862	3.1634111	2.023544
0	0	0	2.92776	0	0	0	0	0.6154521	2.1746275	0	0	5.661258	0.39840633	1.7969233	0	3.761582	0	0.20810229	0	0	5.1953726	3.0511315	0	0	0.91765714	6.2922387	0	0	0.1588617	0	0.13713098	1.6819782	0	0.67414653	0	0	0	8.166447	5.410363	3.3251767	0	1.902766	0	0	3.4397116	0	1.4575672	3.2152514	2.0414195
1.3296399	0.21008675	0	2.476734	0	1.8460535	0	0	0	3.4115531	0	0	5.7101855	0.8155629	0.75036436	0	2.7761657	0	0.36499292	0	1.0663624	2.8409786	3.3095798	0.2152111	0.2698601	2.3769326	6.259398	0	0	1.5656219	0.05216492	0	2.2671523	0	1.3676084	2.4737039	1.8467524	0	6.694152	4.105115	1.8133649	0	1.8983741	0	0	0.850127	1.4865799	0	4.0856614	2.0675995
0	0	0	1.116044	0.17167644	0.34521836	0	0	2.1421504	2.5606484	0	0	5.867244	0	1.3823065	0	0.8707418	0	0.519723	0	0.9454037	3.552322	4.3009906	0	1.3684539	2.9906507	5.850237	0	0	0.7397744	0	0	2.8777077	0	3.1796792	2.5197213	0	1.8305511	6.934817	3.3799024	1.4577403	0	2.4571018	0	1.2304214	1.5356725	0.55996925	0	2.5388033	0.9327374
0	0.35906327	0.5072109	2.0640652	0	0	0	0	0	0.81971824	0	0	6.0862856	0.062527224	0	0	4.0112233	0	3.124005	0	0	6.978402	4.1675463	0	0.5301419	0.5654585	6.2639303	0.8265014	0	0	0	0	1.4449953	0	0	0	0	0	6.4750433	4.90138	3.2414365	0	0.20525186	0	0	4.707063	0.12564987	2.7999966	2.60791	2.6175277
0	0.08947356	0	4.4815664	0	0	0	0	0	1.2754502	0	0	4.014345	1.4911733	3.5333269	0.31520683	4.505956	0	1.5868795	0	0	4.9866304	4.094909	0	0	0.67002755	3.7649143	0.5807748	0	0	0	0	0	0	0.8428057	0	0	0	5.9509544	2.552047	0.94252867	0	2.4974427	0	0	1.3621205	0	3.0186694	1.0273956	1.8578687
0	0	0	4.5960793	0.7870938	0	0	0	1.3195962	1.3708333	0	0	3.894518	0	1.1538056	0	0	0	0.047874607	0	0.29824102	4.096364	2.8543131	0	0.9210312	2.9323158	4.224681	1.637618	0	0	0	0	1.5981731	0.58587164	1.721137	2.064352	0	0.3251148	6.5775557	1.58537	2.3669584	0	3.389487	0	2.0465672	0	1.2968042	1.3319101	1.7858588	0.91249883
0	0.50483453	0.20060147	2.7119462	0.006528298	1.6513888	0	0	0.5072631	0	0	0	7.059334	0	0	0.5258203	0.06394241	0	3.7569776	0	0.37037975	4.6957154	3.328888	0	1.956198	1.2529707	6.449306	1.2978325	0	0	1.7928874	0	2.9613962	0.46516314	0	3.207648	0.6046449	0	3.5263367	3.7315056	0.2155236	0.5554352	0	0.75440735	0	0.9831918	1.3915316	0.2945693	0.27426526	0
0.43534753	1.4042099	0.25031856	2.9429545	0	0	0	0	1.516788	2.3725767	0	0.33851784	4.4021807	0	0	0	3.7374556	0.5633757	1.2125915	0	2.347736	3.1784496	1.7521105	1.2347983	0	0	3.2765849	0.35995522	0.2150708	0.92854035	0	0	2.5825138	0	1.3072107	0.20674147	0.4919824	0	5.9265704	3.2935176	0.7921606	0.5829662	0	0.14701733	0	1.8331646	0	1.0216371	3.4714327	0.09976898
0	0.06664841	0.33413288	2.5953887	0	0	0	0	0.37607694	0.84482867	0	0	6.6894293	0.25610387	0.38616404	0	3.6419125	0	1.6538395	0	0	6.755724	2.999235	0.19722718	0	0.007347351	7.229055	0	0	0	0	0	1.9862474	0	0	0	0	0	6.668995	5.1129055	1.7529941	0.082789175	0	0	0	3.231496	0.61920935	1.5845058	1.7479112	2.2076092
0	0	0.40574014	3.7580557	0	0.4307382	0	0	0	0.9902836	0	0	5.8002553	0	0.24402507	0	0.69442415	0	1.3101809	0	0.09068958	4.350072	2.789589	0	1.9377811	2.3796263	6.3461847	0.93205684	0	0	0.15228866	0	1.0610962	0	0.32107645	2.119419	0	0	5.812027	3.540649	0.87140465	0	1.5980277	0	0.1299108	0.2824854	0	0.48406577	0.76028866	1.4358791
0	0	1.3049014	3.5565307	0	0.34208673	0	0	1.1242857	2.488312	0	0	4.490037	0.9394175	0.31427848	0.34609658	0.06437468	0.17732027	2.1328034	0	2.219419	4.1024184	2.0631573	0	1.1863482	2.0919058	5.171748	1.416566	0	0	1.1635355	0	1.8515595	1.2824634	0.17293705	2.9824233	0	0	3.7186673	4.5665884	0	0.030375907	0.06668591	0.462276	0	0.7021498	1.0272903	0	1.094434	1.3926854
2.8850598	1.0713263	0.16915974	3.3756897	0	0	0.52830637	0	0.013695767	0	0	0.25517195	5.1103697	0.53915536	0	0	2.2324965	0.02476937	0.16195244	0	2.0713947	1.5676944	0.3658999	3.2321622	0	1.1238445	4.4406857	0	0	1.6725552	0	0	1.203361	0	0.028406655	1.6971875	0.7934654	0	5.0580893	2.2566779	0	2.4833312	0	1.7817241	0	0	1.3845181	0	3.6075847	0.97278726
0.2922742	1.2078606	0.43400502	1.3258245	0	1.2728206	0	0	1.3107579	1.325767	0	1.2813516	5.5907874	0	0	0	0	0	2.5321577	0	1.0649028	4.405577	4.109334	0	2.4559417	0.34806472	5.2426767	2.884779	0.034510348	0	1.5464897	0	2.1125557	0	0.25498992	2.7366052	0	0.38011003	5.6135154	3.5796201	1.4132574	0.71058804	0.79747945	0.19827104	1.3080403	1.7393204	1.3434337	0	3.141409	0.4718868
0.119258516	1.4175291	0	1.5107509	0	1.4531637	0	0	0	0	0	0	6.683999	0	0	0	0.75085855	0	2.7465131	0	0	3.7733943	3.1913502	0	1.1993544	0.93642926	6.016311	0.85727763	0	0.62509537	1.6875366	0	3.2976165	0	0	1.8664769	1.2140536	0	4.3850794	4.9967237	1.0048717	0	0	0.57510257	0	2.7231588	1.7479017	1.0786207	0.52778053	1.0753541
0	0	0	3.3059428	0.38566902	0	0	0	0	0.11113308	0	0	5.144174	0.6193276	1.7595598	0	3.083416	0	1.2089413	0	0	4.5131044	2.836436	0	0	1.5171824	5.792512	0.99429554	0	0	0.5801443	0	0	0.077708684	0.7387458	0.49925894	0	0	6.865826	3.5909107	1.7764287	0	1.0852312	0.15650302	0	0.7242846	0	1.0922639	2.8756492	2.808
0	0	0	1.8228294	0.036824774	0	0	0	1.9990785	2.4969387	0	0	6.5623384	0.01793689	1.1754192	0	1.9741954	0	2.4455733	0	0	4.4451923	4.328365	0	0.8496127	2.65499	6.4632597	0	0	0.93588984	0	0	2.7021036	0	2.3400502	0.14347547	0	0.6857766	6.3783064	3.8235724	2.045734	0	1.853442	0	0	3.2885242	0.72682226	0.78319645	1.2794303	0.50150204
0	0	0.32493845	2.6327302	0	1.1117073	0	0	0.00404965	0.056682173	0	0	6.837951	0	0	0	1.4177542	0	1.5667614	0	1.3265984	4.2045164	2.4526348	0	1.0459996	0.8695655	6.1763945	1.9563283	0	0.3797645	0	0	1.9411914	0.3765772	1.0791007	2.8273916	0.11840788	0	4.885044	2.5187573	0.32332605	0	0.21941178	0.78123033	0	0	1.337497	0	2.232086	0.93010885
0	0.21666732	0.31020936	3.3217268	0	0	0	0	0.068628505	0.82055545	0	0.5729092	4.5891047	0	0	0	0	0	1.4656278	0	0.4565725	6.1524253	3.4223642	0	2.4235883	0.8959875	5.948734	5.5627	0	0	0.112945646	0	1.7743747	0.08499018	0.31171367	3.8577328	0	0.119625166	6.910152	1.5919982	1.9392966	0	0.395563	0.75582695	2.5624602	0	0.78415775	1.0741272	3.1380322	0.5580982
0	1.5159483	0	4.0216765	0	0.51051474	0	0	1.4142599	0	0	0	5.4287195	1.0790647	0	0	0	0	1.6470037	0	0.80955297	4.392197	1.7162678	0	0.23331268	1.3143686	5.5951395	1.8812267	0.9494683	1.6832871	0.43180174	0	4.7292466	1.1155968	1.2989752	3.5058174	0	0	5.571295	3.7809808	0.4043646	0	0	2.1710522	0	0.98249066	3.878554	0.8878665	1.0710655	0.2579428
0	2.7900062	0	3.3994088	0	1.1747931	0	0	0.6887215	3.8767781	0	0.4876565	4.354469	0	0	0	0.16420615	0	4.024887	0	2.049408	3.8584497	3.075874	0	3.414756	2.0283313	4.997872	2.0097675	3.9705572	0.5591958	0.6000597	0	4.3528285	0	2.698777	4.0953155	0	0	7.1049714	2.931064	2.6224585	0	0.54824644	0	1.743212	1.8990782	3.3005183	0	3.3761923	0.8552674
0	0	0.06835485	2.3014174	0	0.6120984	0	0	0.09926803	4.8517404	0	0	4.98823	0	0.5109374	0.5368957	3.437953	0	3.2552164	0	0.8187476	4.619104	4.1033716	0	3.030131	1.1569216	6.0855885	1.8811771	1.6828778	0	0.14432578	0	3.778196	0	0.58358204	2.2034562	0	0	8.379521	4.8778925	2.7973518	0.07330406	1.9847045	0	0.4778912	3.1385818	1.0175728	0.9086872	4.381302	0.5214204
0	0.29664114	0	2.960499	0.038907904	1.8741835	0.019597007	0	0	0	0	0	7.125125	0	0	0	2.1001632	0	2.3516014	0	1.9875516	3.364711	3.1704447	0	0	0.2979984	5.357218	1.8951385	0	0.44335598	0.38811454	0	1.5162022	1.2014886	1.0700915	2.7223082	2.0961545	0	3.9898343	1.9726593	0	0.3102661	0	1.2709494	0	0	0.9335135	0.1023515	2.535597	0.77282864
0	1.2494678	0	4.063605	0	1.592964	0	0	0.56315047	1.9527373	0	1.0485494	4.8243184	0	0.14396264	0	0	0	2.2908401	0	1.2115769	3.7322314	3.5589266	0	1.5104731	2.1763813	5.24625	3.461057	1.0165201	0.10487744	0	0	3.699133	0.3552955	2.636766	4.227472	0	0.30111855	6.6495767	1.4758213	2.0349567	0	1.1597162	0	2.0462575	0	1.9545887	0.78762203	2.6865098	0.4598372
0	2.421187	0.60706156	1.7679018	0.141098	0	0	0	0.61605453	0	0	0	6.7610264	0	0	0	3.3119159	0	3.0538585	0	0	6.3912954	5.3717856	0	0	0	4.26543	1.1476144	0	0.7202916	0	0.3224101	2.8230696	0	0	0	1.0047483	0	4.522573	4.216394	0.9016929	0.40240106	0	0.19354357	0	3.0358682	0.66747046	3.0342314	2.5103962	1.2964774
0	0.2516261	1.1867445	1.6467686	0	0	0	0	0.8324577	1.8700868	0	0	6.600382	0	0.8735798	0	2.4796004	0	2.8701985	0	0	5.9431677	4.4484105	0	1.2598884	1.9318913	7.218233	0	0	0.091851726	0	0	2.6390264	0	0	0.4543995	0	0	5.6392946	5.8809233	1.1263226	0	1.4965637	0	0	4.1349783	0	0.58944845	1.3101559	1.7320834
0	3.4509225	0	2.9723208	0	2.0654323	0	0.5591634	1.1070102	1.3609043	0	0.008804955	3.4734378	0.5547109	0	0	0	0	3.6654737	0	0	2.7660332	1.6672095	0	0.3969468	0.30419618	3.404687	2.6981912	3.4556913	0.66176105	0.9940054	0	4.4916725	1.3442793	1.2364271	3.09738	0	0.14346403	5.847039	4.216088	2.959557	0.057883516	0	0	1.1945806	2.4924848	1.657509	0	3.5445387	2.0134814
0	0.6334373	0.5718192	2.8459089	0.19623579	0	0	0	0	0	0	0	5.3981805	0	0	0	1.1153933	0	1.4709218	0	0.4837535	5.943242	3.518559	0	0.32343623	0.33873636	7.0828147	3.022023	0	0	0.12924416	0	1.6579659	0.33855584	0	2.8181958	0	0	5.662562	2.905451	1.9310068	1.2700506	0	0.034812257	0.26235166	0.69082385	0	1.9790015	1.8924077	1.3297476
0	0	0	2.821107	0	0	0	0	0	2.7213163	0	0	6.4475117	1.0767069	1.6773865	0	3.9589972	0	0.12030425	0	0	5.335728	3.37013	0	0	1.6230352	7.369969	0	0	0.6655484	0	0	1.7126209	0	0.07165915	0	0	0	7.732117	4.8305387	2.632749	0	1.4865185	0	0	2.607053	0	0.9961659	2.7306144	2.17692
0	1.0927364	0.739603	2.1867201	0.08436952	0.7900515	0	0	1.298616	1.4779992	0	0.3779344	4.00412	0	0	0.04302933	0	0.30323398	2.0732	0	0	3.4741464	2.9073865	0	1.809951	1.4253297	4.669233	1.6604855	0	0	0.84586823	0	1.6290871	0	0	2.06869	0	0	5.484985	3.2088077	1.4613463	0	0.79053724	0	0	1.8245531	0.4101076	0	0.9370687	0.24744852
0.6003853	0.3682116	0	3.3866477	0	0.14262515	0	0	1.3185422	2.074511	0	0	5.0650253	0	0.5658754	0	2.1091874	0	1.3019835	0	0	4.2307396	3.2901578	0	1.6069114	2.466572	5.202666	0.36566588	0.53067166	0.82626486	0	0	2.6345003	0	2.3726408	1.5223168	0	0.53424984	7.8629746	3.4926074	3.4769406	0	2.4045196	0	1.1158367	2.6026661	1.6208946	0.642416	3.385304	1.2610902
0	0	0.07951528	2.7631054	0.19193546	0	0	0	0	0	0	0	5.1244082	0	0	0	1.197283	0	0.5969113	0	0	5.722769	3.1041384	0	0.39573237	0	6.641671	3.6243825	0	0	0	0	1.390671	0.005781077	0	1.9216975	0	0	6.5395923	2.2509038	2.1866298	0.25149822	0.049816355	0.35113654	0.5105083	0.40973186	0	1.1643152	2.926103	0.7362331
0	1.0503234	0	2.3704114	0	0.12951232	0	0	0	1.1788232	0	0	5.531043	2.1988554	0	0	3.2747455	0	3.0416849	0	0	5.030876	3.1902506	0.5273217	0	0.33832264	5.4103804	0	0	0	0	0	2.2622423	0	0.3629872	0	0	0	4.2300687	5.082825	1.942873	0	0.09153642	0.23110507	0	2.7031589	0.48922753	2.6109612	0.5110747	1.6250355
0	0	0.246972	3.210732	0.9721225	0	0	0	1.5161722	1.0431587	0.17536353	0	5.2080474	0	0	0	0.110173546	0	2.327426	0	0	4.505299	3.8724318	0	2.4390595	2.6230006	4.645894	1.7018207	0	0	0	0	1.3522736	0	1.3195363	1.6278561	0	0.8523179	5.4504123	2.3430085	1.3737648	0	1.8025388	0	1.2489427	1.1514848	0.005422706	0	0.7360594	0
0	0	0.55835724	0.7973221	0	0.35736507	0	0	0.21213014	1.7128041	0	0	6.580669	0.22506095	0.4570705	0	3.2715228	0	1.8425629	0	0	5.322856	3.8954048	0.06428314	0.060265537	0.18529546	6.43047	0	0	0	0	0	1.7397431	0	0	0	0	0	5.589794	5.926885	1.1145674	0	0.18858136	0.34509057	0	4.518328	0.01060919	1.305416	1.0342078	1.4174832
0	0.44436985	0	3.0572045	1.1158575	0	0	0	2.625302	0.927585	0.36350155	0	2.178933	0	3.7690556	0.4312337	3.0592015	0	3.7888212	0	0	5.513635	5.093672	0	0	0.010485965	2.1148381	0	0	0	0.9677749	0	0.7711718	0	0.1559529	0	0	0	2.6931026	4.052032	1.8504766	0.939846	2.030986	0	0	0.56356215	0	4.8907948	2.614906	0
1.3605961	3.417499	0	3.237032	0	0	0	0	1.5356663	0	0	0	4.588286	0	0	0	0	0	1.1261379	0	0.21520369	2.3765383	1.785552	2.5867956	0	0.316933	4.895274	0	0	1.7206639	0	0	3.064012	0	1.8942957	0.96864337	0	0	5.1314855	3.1896844	2.4482973	0	0	0.38116303	0	1.6686848	2.5525422	0.72063816	0.4384599	0.5989581
0	1.4331403	0.45686108	2.894933	0	1.1627386	0	0	0.20102529	0	0	0	5.6842513	0	0	0.097529046	0	0	0.92046386	0	0.72417176	4.0903683	1.9765917	0	1.2637748	0.4038961	4.883838	2.8973181	0	0.9223549	1.0380405	0	3.0676925	1.22986	0	3.79072	0.25134197	0	4.4911017	4.8864827	0.032737784	1.1064432	0	2.5280716	0	0.9402614	1.833893	0.047039896	2.693686	0.54838413
1.354101	1.4827862	0	3.6731389	0	0.3417713	0	0	0	0.66939306	0	0	5.800052	0	0	0	1.1273795	0	0.06277661	0	2.087589	3.2753923	2.5944476	0.31615865	0.24443199	1.4476042	6.1476336	1.6424663	0	1.3508503	0	0	2.1425335	0	0.35153285	2.2702377	2.0556774	0	5.5479536	2.963618	1.4611748	0	0	0.29382938	0	0	1.4193809	0	1.2398231	0.6683863
0	0	0.4613908	3.698833	0.086481035	0	0	0	0.8225064	1.399788	0	0	5.9278955	0.094025865	1.2584605	0	2.5212793	0	0.387238	0	0	4.87477	3.0791914	0	1.0491332	3.7352555	6.0955234	0	0	0.28207642	0	0	1.2633414	0	0.7290066	0.52678615	0	0.58469594	6.854576	3.8706686	1.5370221	0	1.9604211	0	0	1.735412	0	0.17231965	1.4504185	0.90904343
1.5358657	0	0	2.5719411	0	1.5080446	0	0	0.5557255	2.4913874	0	0	5.601443	2.2292495	1.674809	0	5.67125	0	0.87061864	0	0	3.8345098	3.8450334	0	0	1.2393789	4.754619	0	0	0.22484797	0.5934767	0	0	0	0	0.22402929	0.08081043	0	7.8832846	5.8292837	1.706881	0	2.282583	0.15121749	0	2.895422	0	1.9689916	5.634241	3.0106611
0	0	1.4433938	1.6173313	0	0.043686938	0	0	0	1.1086253	0	0	6.052386	1.13309	1.0898315	0	4.5561247	0	1.404406	0	0.62042487	5.5545306	4.122117	0	0.5218047	1.1089154	7.037037	0.6953636	0	0	0	0	0.074655026	0	0	1.0234257	0	0	6.439891	5.602577	2.0544765	0	0.14068049	0.6362837	0	2.6868203	0.5547709	0.78318125	3.4725106	2.5535781
0	1.0315061	0.45709968	3.80951	0	0.14996576	0	0	0	0.49757376	0	0.53529453	5.812301	0	0	0	0	0	0.9784868	0	0.7074566	6.0155377	3.0780137	0	1.7341495	1.2798957	6.618359	4.708203	0.18858922	0	0	0	3.4978373	0	0.1306388	4.651987	0	0	7.2960024	2.2090394	2.1691003	0	0.73507756	0.79213136	1.3541199	0	1.6246791	0.8095677	2.910231	0.93498105
0.32237837	2.360701	0	1.9031116	1.2551233	1.1948819	0	0.74099684	1.6596155	0	0.15774664	2.045347	3.6016433	0	0	0	0	0	3.289597	0	0.24036787	2.4270735	2.5673409	0	0.20032628	1.0143031	3.5641944	1.6576953	0	0	2.3204904	0	3.4687333	1.6290157	0	1.8636585	0	0	2.3931737	4.431615	0	0.010902491	0	0.45049122	0	1.9827629	0.082567625	0.07328588	0	0.6498715
0	0	0.50085616	2.676663	0.3210711	0	0	0	0.88075167	0.5458729	0	0	5.5772014	0	0	0	1.1843531	0	1.6769027	0	0	4.7399564	2.3639793	0	1.4922999	1.1462783	5.434715	1.5570414	0	0.4930029	0	0	2.5967095	0.075876154	0.73132354	1.359517	0	0.51401	5.7027655	3.6139832	1.4419991	0	1.4450948	0	0	2.1354358	0.9893538	1.2915946	0.79417413	0.2685139
0	0.36699829	0	2.0719595	1.26504	0.008398644	0	0.30612388	0.97155875	0	0	0	6.0049467	0	0	0	0	0.015451846	0.68354154	0	0.17503089	3.90832	3.4515047	0	0	1.5450506	6.070525	0	0	0	0	0	2.6285458	0	0.31751087	2.07472	0	0	4.497954	3.3781328	0.73739314	0	0.74644476	0	0	0.6715205	0	0.37821057	0.3068521	0.9315248
0	1.1722745	1.0068026	2.4122336	0	0	0	0	0	0.63065064	0	0	6.833554	0.84336966	0	0	4.8165317	0	2.465984	0	0.4714666	6.4441743	3.3986487	1.7293575	0	0	6.293973	0	0	0	0	0	0.95211214	0	0	0	0	0	5.5068445	5.8992825	2.2206833	0	0	1.3723993	0	4.155993	0.8418807	1.5596125	2.69668	2.8215773
0	1.0747008	0.7140787	3.0442379	0	0	0	0	0.2607831	1.513388	0	0.31806728	4.005458	0	0	0	0	0	1.6349106	0	0.20231286	4.7066774	4.1260567	0	2.2812116	1.7422991	4.911477	5.4071093	0	0	0.3944541	0	0.96762973	0	0.73901826	2.414791	0	0	6.211263	2.106984	2.1190305	0	0.21014829	0.117566615	2.5330644	0.48384902	0	1.3898855	1.8252144	1.0158159
0	0	0	1.582983	0	0	0	0	0.22436294	4.1931705	0	0	4.0914345	0	1.3553396	0	4.285816	0	0.3780784	0	0	4.3149176	2.8149931	0	1.036232	0.10818845	4.2329826	0	1.5848044	0	0.062202495	0	1.6414843	0	0.34368616	1.5588088	0	0	6.980312	5.1760325	2.5584717	0.1071566	2.0515697	0	0.39781675	3.2046623	0	0.7038026	5.9222665	0.5378152
1.4114118	1.0427934	0	2.2610927	0	0.29912576	0	0	0.42323345	0.912369	0.693038	0.7182924	4.056227	0	2.6563659	0	3.4888954	0	2.0167305	0	0	5.623198	4.0191045	0	0	0	2.6467164	1.0096469	0	0	0.7681948	0	0.7885914	0	0	0	0	0	2.79597	3.5322995	0.8966206	0.91357386	2.3755398	0	0	3.0242848	0	3.031247	2.39514	0
1.7369664	1.2752783	0	3.7149796	0	0	0	0	1.8078722	1.4229399	0	0	3.2689397	1.6318395	1.5739124	0	1.948378	0	1.2608597	0	0	4.491414	4.384836	0	0	1.5732166	2.645491	3.8719988	0	0	0.64081156	0	0	1.0585275	1.3211738	0	0	0	4.8744183	2.8339128	1.3086189	0	1.3202796	0	1.2998599	0	0	3.6684654	3.4415936	1.7365437
1.4000783	0	0	2.3339202	1.2807372	1.7125524	0	0	0	0.9200922	0	0	6.6489253	0	0.6841713	0	1.5803733	0	0	0	0.6147319	2.5093632	3.5689335	0	0.19517633	3.3974307	7.075602	0	0	1.7362579	1.1792284	0	0.42003453	0.18625931	0.1595858	1.6225653	1.4244766	0	6.0957785	4.507685	0.43641558	0	0.4804664	0	0	0.49097854	0	0	2.5586262	1.28777
0.96322167	2.9338033	0	1.5203933	0	2.1154227	0	0.9133929	0.39206007	1.86952	0.034043312	4.799787	4.363575	0	0	0	0	0	4.3571177	0	3.2301826	2.080625	2.4748664	0	3.0206106	1.5360749	3.5053647	0.97618407	2.7989266	0.8152686	3.2085948	0	4.928263	0.8199196	2.7680333	4.43195	0.25789887	0	4.146132	3.5211213	0.11671274	1.2412206	0	0.4979254	0	0.1679061	2.1869438	0	1.6498256	0
0	0	0	3.75781	0.4381505	0.10512056	0	0	0	0	0	0	6.2510934	0	0	0	0.5538816	0	0.50955665	0	0.5918521	4.0930066	2.104839	0	0.5193183	0.837845	6.121701	2.449384	0	0	0	0	2.4075284	1.0898929	0.720284	3.1295342	0	0	6.3141885	1.9370003	1.6061248	0	0.45664474	0.3675562	0.34129855	0	0.6907445	0.7439317	2.3291183	1.3229914
0	1.8069216	0.26546836	1.5458302	0.71098256	0	0.36119685	0	1.3490571	0	0	0	5.1036296	0.25440875	0	0	0.60007733	0.07111097	1.5793685	0	0	5.5925403	2.243948	0.6436133	0	0.86852115	6.080572	0	0	0.26087573	0	0	3.4848511	0	0	2.0957837	0	0	4.045941	4.0355783	1.4152806	0	0.79155266	0	0	2.613771	0.8345058	1.0433528	0	1.1957207
0	1.2476598	0	3.302248	0	0.92019683	0	0	0.30205238	0.2750671	0	0	5.6099267	0	0	0	0	0	3.4081879	0	0.71225965	5.298805	1.7780968	0	1.6783581	0.5514579	6.2901387	2.1044471	1.8366556	0	0.28484786	0	4.7115126	0	1.0331043	4.460732	0	0.06761451	6.1825185	2.9444952	1.9502674	0	0	1.2692068	0	1.1858268	2.6954653	1.572025	1.0298352	0.25712463
0.19314496	0	0	2.9023912	0	0.34936672	0	0	0.86371666	1.5355817	0	0	3.7917106	0.58078307	1.2005305	0	0.42235732	0	1.9054228	0	0	4.4155116	3.3901308	0	0.363097	1.2831829	4.5079737	1.906983	1.0000838	0	0.7062794	0	1.2216365	0	0.4884105	2.580355	0	0	5.35003	3.1378984	1.5831567	0	1.1627518	0	2.0176458	0.12624729	0.72192115	1.5904719	4.6352563	0.8857927
0	0.16192184	0	1.4731181	0.5989706	1.4975523	0	0	0.48603627	0.21135461	0.96286815	0	5.908838	0	0	0	1.1009802	0	2.9741507	0	0.06850896	3.827707	3.970986	0	0.962081	2.2815456	5.04287	0	0	0	0.5423559	0	2.623275	0.2041138	0.89248204	0.69558513	0	0	3.7441196	4.387115	0.78403926	0	0.42638376	0	0	2.8628228	0	0.9091237	0	0.633354
0	0	0	3.94042	0	1.8164556	0	0	0	0	0	0	6.359221	1.2972052	2.052199	0	1.817886	0	2.4495454	0	0	4.975571	3.161708	0	0.5760407	1.6987972	6.8626084	1.3360673	0	0	0.63136464	0	0.8982442	0	0	0.7860879	0	0	4.1569295	2.9918997	1.9951681	0	1.9939798	0.4477216	0	1.0935777	0	2.4588947	0.48319584	1.8478538
0	0.011020651	0	3.8181684	0	0	0	0	0.90556175	1.0432605	0	0	5.811221	1.5448343	1.1506051	0	4.312104	0	1.5939926	0	0	6.6923614	3.9418883	0	0	1.4972112	6.001072	0	0	0	0	0	0.51287115	0	0.7213203	0	0	0	7.0093174	5.2606897	2.0987663	0	0.9289824	0	0	3.0593798	0.15284973	2.6836655	2.432727	2.3243608
0	0	0.48003313	1.9650782	0.2893756	0	0	0	0.21537916	0.3858477	0	0	6.762453	0.40836	1.4214995	0	3.4704678	0	0.32204166	0	0	5.3268433	3.3941324	0	0	1.3453726	6.477655	0	0	0.43736225	0.005548391	0.3001346	1.4651339	0	0.8598817	0	0	0	6.2753115	5.727413	2.1988094	0	0.48831424	0	0	3.25752	0	0.594957	1.5447794	2.5070882
0.84727544	0.25467247	0.684398	0.16142558	1.5955025	0.45910755	0	0	1.1444528	0	0.46434826	0	5.4333243	0	0	0	2.2882907	0	3.7944272	0	0.7858976	5.6401863	4.378742	1.664735	0	1.6418635	5.826194	0	0	0	1.9911606	0	2.1054611	0	0	0	0	0	2.3259983	5.883663	0	2.1599529	0	0	0	3.4628956	0	0	0	1.2190351
0	3.7926307	0.64057046	2.9588263	0	0	0	0	0.8166842	0.37136018	0	0	4.3964334	0.053303063	0	0	2.6622183	0	3.2782006	0	1.2343405	4.662684	1.989138	2.2457118	0.22977404	0	3.989071	0	1.4408818	0.054459188	0	0	3.6049173	0	1.4293756	0.67444956	0	0	6.624966	3.9060082	3.2940578	0.57328093	0	1.4167967	0	3.8137975	1.9941603	0.2343847	1.3686833	2.199273
0.5185706	0.6495962	0.078642435	2.158868	0	0.03346711	0	0	0	2.8568554	0	0.36185586	6.6909785	0	0	0	1.3482252	0	1.8812872	0	1.090882	4.0855517	3.1519017	0	2.2911978	1.6311328	5.8995085	0.25288197	0	0.3802316	0	0	2.7101088	0	1.2174033	1.6563768	0	0	7.305619	4.63938	2.003413	0	0.6896578	0	0	3.1780412	1.5193743	1.003527	2.038028	0.60842675
0	0	0	3.7445705	0.8486473	0	0	0	0	0.90503967	0	0	5.2943153	0	0.91764045	0	0.7888213	0	0.770178	0	0	4.574273	2.5146716	0	1.0135968	1.9430977	5.791804	1.9596027	0	0	0.2522059	0	1.3108188	0.15295373	0	2.1831787	0	0.13743365	6.3525214	2.7184858	1.2138673	0	1.9003838	0	0.90248513	0.062196143	0	0.6200062	2.2109473	1.049205
0	0	0.2842557	3.1431673	0.6689537	0	0	0	0.08180497	0.33411863	0	0	6.228155	0	0	0	1.421983	0	1.5348591	0	0	4.7544312	2.732454	0	0.4702858	1.5247102	5.407281	0.44916317	0	0.77760583	0	0.005115578	2.3112676	0	1.3627268	0.32643396	0	0	6.051571	3.6309223	2.9161	0	0.94988126	0	0	2.1781096	0	1.5441488	0.5785362	1.6966523
0.89625096	1.1037242	0.15647843	2.1026034	0	0	0	0	0.6795079	0.39090773	0	0.74881214	4.4504766	0.2600126	0	0	0.25379658	0	0.41092536	0	2.5419605	4.784887	1.4104702	2.578652	0	0.11466443	6.269422	0	0	0	2.045603	0	3.9101217	0	0	2.3817396	0	0	5.2316494	5.3015456	0.68843514	1.730044	0	1.4652044	0	2.1356633	4.214074	0	1.9769415	1.5120931
0.5432435	1.977122	0	2.1795955	0	1.713082	0	0	0.012765124	0.5039674	0	0.8800175	4.8929663	0.4840167	0	0	0	0	0.8264126	0	0.98777187	3.0473351	1.4012907	0	0	0.2246439	4.788278	2.3806193	0	0.42280433	1.289988	0	3.880261	1.502391	0	2.9758744	0	0	5.2434344	5.7747602	0.43270105	1.5075042	0	2.1833768	0	1.583755	1.8094329	0	4.2686157	1.992152
0	1.1122603	0	1.8194443	0	0.5573971	0	0	0	2.405155	0	0.66604376	7.2043343	0	0	0	0.9553504	0	2.9124694	0	1.9972993	5.0360694	3.9526682	0	2.4128966	1.3675641	6.982559	1.3085909	1.4066824	0.61868155	0.18390226	0	4.855509	0	0.83527005	3.2513373	0	0	7.3634286	4.0528326	1.9772401	0.1492195	0	0.40930122	0	2.2977805	2.4432502	0.39699584	1.9978161	0.6215405
0.46124828	0.6786426	0	3.7719376	0	0	0	0	0	2.576107	0	0	4.829574	0	0.022792812	0	3.4699626	0	0.8357661	0	1.0463986	5.023219	1.5252525	0.7178179	0.54338384	0.17388618	6.456973	0.28768706	0	0	0.3392189	0	1.9731613	0	0	1.2568182	0	0	7.5523543	3.9375012	4.291422	0	1.3309181	0.4286702	0	2.4219604	1.2303627	1.0509489	2.6452057	1.4152457
0.17563504	2.3225179	0.4852144	3.3031163	0	1.043432	0	0	0.5533804	0	0	0.24319834	5.22673	0.7074908	0	0.23852432	0	0	0	0	1.339	3.4711323	2.2281852	0	0.20406699	1.3584259	5.207834	1.4741755	0	0.59014547	1.0293485	0	3.9132564	0.75387037	0	3.5193555	0.3461692	0	4.0921426	5.0839667	0	1.7738761	0	2.410857	0	0.95612055	1.1771947	0	0.5503087	1.6341635
0	0.09816168	0	3.3243363	0	0	0	0	0	0	0	0	4.171584	0.040128578	0.35308912	0	2.728748	0	1.6913944	0	0	5.477	3.2159812	0	0	1.410287	5.891519	3.24384	0	0	0.46836865	0	0.07656261	0.2189873	0	0.02934884	0	0	6.403517	2.2515783	2.5719476	0	0.44781476	0	0	0.9741088	0	2.090183	1.8098147	2.7241554
0	0	0.75483793	2.1791556	0.14768046	0	0	0	0.9763097	0.9229756	0	0	4.914649	0	1.0954264	0	3.1604276	0	0.6911067	0	0	5.7543707	3.79666	0	0	1.0149999	6.1764994	0	0	0	0	0	0.7307256	0	0	0	0	0	7.464126	5.869097	3.0677333	0.004614229	0.91019326	0	0	3.6159284	0	1.3240485	3.090153	2.4827845
0	0	0.7960243	1.4014474	0	0	0	0	0	2.5001724	0	0	5.954207	0	0	0	2.1008363	0	2.3979118	0	1.1701076	6.060657	4.4568086	0	2.4739375	1.3824561	7.0131536	1.8351475	0.98238367	0	0	0	3.5490086	0	0.24801011	3.1923468	0	0.083827	8.0164385	3.5499284	2.3951085	0	0.7648962	0	0	2.5901437	1.2253833	0.98047054	3.176365	0.758772
0.036594898	0.654637	0	3.3467588	0.15162101	0.9687479	0	0	0.56759423	0	0	0.51834583	6.2584796	0	0	0	0	0	0.6509844	0	0.37024587	3.1774747	2.6344202	0	1.989345	1.6779008	5.025811	2.35587	0	0.40318635	0.9107399	0	2.4543438	0.053930223	0.50860083	2.2530746	0.12988669	0	5.559394	3.26587	0.54260206	0	0.34678403	0.41484597	0.14802487	0.5328297	1.2559137	0.39817	0.33679146	0.04861724
1.6177121	0	0	3.4379523	0	0	0	0	0	1.0825635	0	0	5.746172	0	0.7965726	0	4.6698775	0	0	0	0	4.892055	1.7706183	0.6882362	0	0.54394215	7.7160425	0	0	0	0.9731796	0	0	0	0	0	0	0	7.0855646	5.6901503	2.3870535	0	0.66782093	1.4531038	0	2.3393705	0	0.3683834	3.9882903	3.05929
0	0.26127166	0	2.4939783	0	1.0177811	0	0	0	0	0	0	6.6272683	0.3665768	0.83575594	0	2.5689106	0	3.0614676	0	0	5.989473	3.5372984	0	0.67193633	0.6375644	6.7069306	1.1457572	0	0	0	0	2.8971727	0	0	0.94462955	0.23752579	0	4.7387924	3.5941334	1.9881171	0	1.2783513	0	0	2.1648667	0	2.9954827	0.71905005	1.491668
1.2233181	0.5089993	0	2.0338774	2.2090163	0.33047974	0.2241123	0	1.4018636	0	0	0	0	0	0.32049626	0	0	0	3.8295164	0	1.4550533	2.676259	0.5029461	3.8174722	0	1.2255894	0.37900722	0.06390442	0	0	1.1852877	0	0.21029355	1.6299077	0.0684056	0.33362535	0	0	0.14127977	3.844968	0.20658126	1.2836096	0	0.33737037	0	0	0	0.939912	2.1152978	0
1.4861947	0	0.8154906	2.417137	3.1991549	1.1229937	0	0	4.358667	0	0	0	0	0	0	0	0	0	4.261777	0	0.5539958	2.6649468	2.1414566	3.5707633	0	3.7505498	0	0	0	0	3.2019224	0	0	0.6967325	0.47968638	0	0.40419134	0	0	5.1319976	0	0	0	0.3910335	0	0	0.6157658	1.634388	1.1455046	0
1.2909987	2.3829696	0.1338252	3.2275321	2.4821723	2.6094024	1.1321193	0	2.9079435	0	0.911112	0	0.3348346	0.6206225	0.79463524	0	1.9496633	0	4.4024777	0	0	1.8365562	3.8426845	1.5491124	0	2.2320395	0.98315465	2.3205874	0	0	1.3617232	0	0	2.1327558	0	1.3707366	1.2606823	0	0	2.7070036	1.1360039	0	0.9421776	0.70557815	0	0	0	2.9706438	3.0303917	0
1.611665	4.7746315	0	0.31510094	4.1482086	0	0	0	3.5050848	0	4.342781	0	0	0	0	0	0.98786175	0	4.809392	0	0	4.7138586	2.2557857	8.158204	0	2.0484004	0	0.80329746	0	0	1.967835	0	0	0	0	0	0	0	0	3.9455547	2.4501312	0	1.6003124	0	0	1.3159924	0	1.1154878	4.3011646	0
1.6267247	4.813152	0	1.1489342	2.9831796	0	0	0	4.301179	1.5871974	1.7241372	0	0	0	0	0	1.0765804	0.06768081	5.4587755	0	0	2.8621697	3.4411142	4.357652	0	0	0	0	1.0290537	0	0.7627071	0	0	0	0.49506333	0	0	0	0	5.5101132	1.284256	0	1.9883033	1.6878505	0	2.0827005	0	3.2939155	3.7891867	0
6.400363	5.2514563	1.8910198	1.1696029	0	0.2788773	0	0	2.2141466	0	3.3740957	0	0	0	0	0.08112578	0.15795037	0	2.3538384	0	1.2257694	2.7064483	0	8.711029	0	0.9795038	0	0.7410198	0	0	3.6518981	0	0	0	0	0	0	0	4.8853436	2.696025	2.2444847	2.6575696	0	1.2760726	0	2.0246637	1.7249306	0	2.1272287	0
1.3060743	2.2993133	0	2.3181286	1.0250081	0.6794515	0	0	1.9688572	1.4671524	0.43206882	0	1.7519895	0	0	0	3.0614815	0	5.0136175	0	0	4.268803	3.2727973	2.7982411	0	0	0	0	0.2530627	0	2.0396562	0	0	0	0	0	0	0	1.1595825	5.4686766	0.22332752	0	0.4614825	2.6761758	0	2.8987525	0.92916626	1.3278271	4.2286196	0
4.1591644	4.999367	0.66207916	0	4.6357408	0	0.21173485	0	2.5488498	0	1.9392658	0	0	0	0	0	0.8429649	0	5.987854	0	0.22273876	5.1954384	1.5168633	7.829069	0	1.249929	0	0	0	0	0.96803534	0	0	0	0	0	0	0	1.5129704	2.4919844	1.9049115	0	0	0	0	3.0782683	0	0	1.9959683	0
1.6394969	3.385623	1.1133544	0.78027797	4.9585743	0	1.6553255	0	3.324328	0	1.7503514	0	0.2627543	0	0	0	0.567862	0	6.5506454	0	0.68500453	6.4144006	2.8925955	6.456382	0	2.858879	0	0.8092522	0	0	0.71865976	0	0.21453412	0.9767036	0.5062874	0	0	0	0	4.2936006	0	0	0.6955852	0	0	0.8608982	0.8506584	3.2642608	1.3065104	0
1.9781789	5.471937	0.27476633	1.1390625	0	0	1.3474218	1.3552401	1.1961358	0	0	1.1275493	0	0	0	0	0	0	3.7768419	0	1.6121475	3.456089	0	4.2946463	0	0.09897362	0	0.21040893	0	0	0.6730847	0	2.840344	0	0	1.1780245	0	0	3.3496048	2.2590148	1.5355825	1.1596695	0	0	0	1.4613441	0.57335573	0	2.0166867	1.6655673
1.4700787	2.6464548	0.4729609	0	5.116237	0.9554355	0.4097844	0	2.9553003	0	0	0	0	0	0	0	0	0	5.3538456	0	0	5.3198757	1.9943986	5.304068	0	1.8244321	0	0.34560135	0	0	1.7492144	0	0	0	0	0	0	0	0	5.457469	0.3691283	0	0	0.1361797	0	1.5800185	0	1.1668253	2.444161	0
2.298463	2.4345133	0	0.38704243	4.049406	0.5060973	0	0	3.9298635	0	1.3938982	0	0.3055339	0	0	0.6879342	1.2178856	0	5.4951186	0	0	4.448428	3.08696	6.376087	0	0.19261822	0	0.7395905	0	0.39536774	3.1141293	0	0	0	0.35019177	0	1.2609476	0	0.6663796	6.2964673	1.4562122	0	0	0	0	1.823208	0.47518834	1.4855058	3.5759137	0
0.99713033	3.883844	0	0.7354681	3.5040798	1.1074138	0	0	2.9276743	0	1.7914901	0	0.057670735	0	0	0	1.072683	0	5.0988135	0	0	3.7737417	3.5743203	3.806136	0	3.371472	0	0	0	0	1.2897209	0	1.145984	1.5441796	2.0155144	1.2228324	1.2597446	0	0	4.6947107	0.635145	0	0	0	0	1.2845384	0	3.5354326	1.5146161	0
1.144407	0.97344416	1.915643	4.1021266	2.9785814	1.8489175	0.06097191	0	3.2894151	0	0	0	0	0	0.29010656	0	0	0.49527	4.418503	0	1.6498042	1.6960026	1.2973982	2.4240296	0	0.8364629	0.5634051	0.42305002	0	0	0.5934519	0	0.967982	1.2687433	0	1.3160937	0	0	0	3.2276855	0	1.418572	0	2.5193083	0	0.090523876	1.7934843	0.18401588	1.6489657	0
2.38591	3.462265	0.7406717	0.23135236	4.598142	0	0	0	3.4064689	0	0	0	0	0	0	0	1.536398	0	6.157685	0	0.23606563	4.6697383	1.7918115	5.827942	0	0.74451274	0	0	0	0.013477491	1.497152	0	0	0	0.3613662	0	0	0	0	4.406546	0.34352592	0	0	0.34228554	0	2.215731	0	0.41486782	3.4704115	0
1.3913928	0.5279099	0.31104875	1.4716109	3.3329284	0	0	0.08304602	1.7269895	0	0.3133343	0	0.049679182	0	0	0	0	0	2.9674613	0	2.2827647	3.6677833	2.67565	6.028879	0	2.3576233	0.5615618	0	0	0	2.262596	0	0	1.5103487	0	0.43371716	1.6111541	0	0	4.0213885	1.2067924	0.44565356	0	0	0	0	0.38066474	1.3373703	0.905655	0
0.871994	1.1005522	0	2.1956782	1.5608422	0	0	0	2.9645271	0	3.9841259	0	0	0	0	0	0	0	1.391772	0	0.99411976	1.915758	2.7439244	3.8739145	0	2.401859	0	0	0	0	2.1508183	0	0	2.4960806	1.6016936	0	0	0	0	3.2244136	0.41169766	0.38802996	0	0	0	0	0	2.5641065	0.6947059	0
2.4477642	3.3350692	0	1.5302	3.3552587	0	0	0	4.1267457	0	1.7989237	0	0	0	0	0	0.63300973	0	5.0750856	0	0.91510314	3.544475	1.6125734	6.767723	0	1.0160252	0	0	0	0	3.530396	0	0	0	0	0	0	0	0.017621431	4.6089582	0.84657127	0	0.40872553	0	0	0.63279605	0	0.04393166	4.0788302	0
2.3736336	3.9421988	0	0.13859858	4.777252	0	0	0	2.7544868	0	3.5597732	0	0	0	0	0	1.8415555	0	6.0255585	0	0	5.1202807	2.410856	9.196547	0	1.0130043	0	0	0	0	2.760269	0	0	0	0.07330097	0	0.17300287	0	0	5.9058394	2.2163067	0	0	0	0	1.6514472	0	1.5811249	4.6001267	0
5.4568977	5.6198688	1.8596531	1.7902321	0	0.09560685	0	0	2.731756	0	2.5465612	0.27913463	0	0	0	0.38404074	0.45592788	0	3.1936057	0	1.691717	2.344175	0	8.067726	0	1.1275251	0	1.2992365	0	0	3.1346939	0	0	0	0.40701303	0	0	0	5.1487427	3.053751	1.1071731	2.2222507	0	1.1899716	0	1.9494802	2.0394573	0	2.0326376	0
4.737033	3.7998934	0.3447147	0.5137549	4.3299947	0.8680362	0	0.28629905	5.0630016	0	0	0	0	0	0	0	0	0	5.4402237	0	0	3.9295895	1.8516481	4.4901147	0	1.6041435	0	0	0	0	1.8318304	0	0	0	0	0	0	0	0.78120834	4.52373	1.7090597	0.19752248	0	1.8656105	0	3.6300662	0.13459574	0	2.1809318	0
4.387216	5.3830824	0.49388605	0.041209485	4.0774884	0	0	0	1.1531966	0	3.1276677	0.22330938	0	0	0	0	0.5004052	0	6.679175	0	0.87211514	5.222521	2.4545333	7.4528303	0	1.555201	0	0.32113093	0	0	1.439364	0	0	0	0	0	0.20580663	0	0	4.1548667	1.4104427	0	0	0.6330278	0	2.734701	0	0.097641304	1.013591	0
1.7506347	2.0237396	0.07977154	0.47817975	4.0815716	0.34661514	0	0	2.3779633	0	0	0	0	0	0	0	0.8777887	0	4.7157216	0	0	4.5622354	1.6658325	5.223259	0	0.99619055	0	0	0	0	1.3150226	0	0	0	0	0	0	0	0	5.2000356	0.4083311	0	0	0	0	1.7925854	0	1.5330621	1.9940896	0
3.6499155	4.631141	0.23913817	0	4.617511	0	0	0	0.106925026	0	4.782204	0	0.5550871	0	0	0	1.859685	0	7.7888713	0	1.2758378	6.1171126	1.6263989	10.72964	0	1.8793389	0	1.4401734	0	0	2.066618	0	0	0	0	0	0.60637456	0	0	4.2809854	1.5237478	0	0	0	0	2.6545784	0	0.5687702	1.9189035	0
1.3673799	0	0	3.0063763	3.03809	1.0278709	0	0	4.285496	0	1.3852577	0	0	0	1.0121545	0	0.72694284	0	3.1357963	0	0	3.9405992	2.2766948	2.1485565	0	4.2570295	0	0.14734305	0	0.29866612	1.3673401	0	0.8533017	3.3400235	0.62983406	0.044877198	0	0	0	5.176354	0	0	0.57915854	0	0	0	0.3697386	5.0050116	0	0
2.7302418	3.9411113	0.18214409	0.12256547	4.382863	0.2546634	0.4900349	0	5.0755877	0	0	0	0	0	0	0	0	0	6.6093783	0	0.51671964	3.677814	1.9733365	4.7284	0	1.5742208	0	0.5229916	0	0	1.5316999	0	0	0	0	0	0	0	1.3284961	2.4717	0.92505765	0	0	0.2876248	0	2.7495282	0	0	2.5683134	0
2.179522	2.4417884	0	0.6661106	3.471525	0	0	0	3.4194493	0	1.3188388	0	0	0	0	0	0.33499205	0	4.9182625	0	1.3175063	3.9288008	0.90287113	6.7488165	0	1.269359	0	0	0	0	2.4275465	0	0	0	0	0	0	0	0	4.492659	0	0	0	0	0	0.67396367	0	0	2.8671503	0
3.4046173	4.883856	1.0994337	0.26357043	5.8565264	0	0	0	1.9689497	0	2.1036336	0	0	0	0	0	2.574366	0	6.783362	0	1.187832	5.6272626	2.352561	8.694687	0	1.7240233	0	0	0	0	1.3866456	0	0	0	0.7472356	0	0.46714967	0	0.065481395	4.999809	1.6969564	0	0	0	0	2.3414512	0	0.090911865	2.74631	0
2.6745627	5.539908	0	1.5296227	0.9109778	0	0.8752843	0.6123819	1.5361826	0	1.670577	0.2044472	0	0	0	0	1.0570909	0	4.619964	0	2.1117585	2.3725793	0	6.7176466	0	1.7594986	0	0.19736987	0	0	0.5329475	0	0.63312024	0	0.019570742	0	0	0	3.1438744	2.7261777	2.3922403	0.52923226	0	0	0	3.018735	0	0	1.7956537	1.5193768
3.3188264	3.5004826	1.5325823	0	4.260684	0	0	0	1.8561828	0	2.7103934	0	0	0	0	0	1.3283945	0	5.697214	0	0.32647216	4.746935	1.7849946	8.742629	0	1.1992009	0	0	0	0	2.2674239	0	0	0	0.28377086	0	0.059936035	0	0	4.538102	1.1297369	0	0	0.16808937	0	2.2011967	0	0.056967806	3.206291	0
2.5683842	2.3942976	1.2231923	0	4.203344	0	0	0	3.9065733	0	0	0	0	0	0	0	0.8157244	0	5.834117	0	0.21892597	4.4533706	2.1239662	5.0323606	0	2.313762	0	0	0	0.010336785	1.8344609	0	0	0	0.6520403	0	0	0	0	5.004749	0	0	0	0	0	1.2818772	0	0.9270763	1.7930657	0
0.45170602	4.130344	0	1.1781229	5.588106	0.49450946	0.9916467	0	3.7384248	0	1.8190749	0	1.0047406	0	0	0	1.8274603	0	7.0570645	0	0	4.3391805	3.0813348	5.446783	0	3.2546818	0	0	0	0.98401564	1.1352271	0	1.395148	0.6680192	1.5098549	0.3200715	1.4115978	0	0	6.8548717	0.9859037	0	0.06443491	0	0	0.18037555	0	3.655522	1.6083287	0
0.81705487	2.025243	0	0.036733154	5.055109	0.7444728	1.7855246	0	1.4579511	0	2.567073	0	1.4295954	0	0	0	0.08009316	0	5.28739	0	0	5.111444	2.1366072	5.252179	0	3.2627811	0	0	0	0	0	0	0.035812445	0.15254836	0	0.38387978	0	0	0	4.5347652	0.84972656	0	0.059147924	0	0	0.06525999	0	3.3066103	0.18635908	0
1.5981115	4.3936763	0	0.54822767	5.3607416	0.002931875	0	0	4.870269	0.100620046	1.0250986	0	0	0	0	0	1.6343135	0	6.8930297	0	0	4.331228	1.4250042	7.399715	0	1.989865	0	0.68662393	0	0	2.352295	0	0	0	0.1485789	0	0	0	0.9330071	5.1814632	2.4793327	0	0	0	0	2.1103373	0	0.42896068	4.0804715	0
1.9484704	2.4636493	0	0.003844471	4.638081	0	0	0	2.524459	0	2.4523563	0	0.04733696	0	0	0	0	0	5.150566	0	0	4.256188	1.9721324	7.3958087	0	2.53227	0	1.0520014	0	0	1.7805282	0	0	1.1533765	0.7656074	0	0	0	0	4.3996882	1.5155128	0	0.3328426	0	0	0.498366	0	2.520684	2.140609	0
1.8584913	5.690382	0	1.7579142	3.552051	0	0	0	3.4895782	0	2.0735786	0	0	0	0	0	2.9464161	0	7.6362143	0	0	3.9711735	1.8522395	8.364823	0	0	0	0	0	0	2.0054982	0	0	0	0.46296948	0	0	0	0.9123529	5.8350716	3.590069	0	0	1.1229526	0	3.7172112	0	0.79719657	5.7698956	0
1.889057	6.6767907	0	3.602869	1.2550174	0.062133312	0	0	4.2018514	1.0204874	1.9370066	0	0	0	0	0	2.4178088	0	5.900574	0	0.23882048	4.5137134	2.7616458	6.9336457	0	0	0	0	0	0.0656236	1.5995822	0	0	0	1.1011404	0	0	0	1.198858	4.912589	2.5097659	0	0.9291854	1.253417	0	3.5082343	0	1.0290148	5.465431	0
1.3579606	1.5869788	0	1.1192282	3.3794787	1.0224633	0	0	3.421077	0	1.4148144	0	0	0	0	0	1.5716376	0	3.9308395	0	0	4.8946586	2.2618046	4.6104417	0	2.2085826	0	0	0	0.82656753	3.4444604	0	0	0.061972864	0	0	1.1066191	0	0	6.0524073	0	0	0.34261152	0	0	0.2458684	0	1.8808979	2.4085367	0
2.5192273	4.2704225	0	0.2039361	4.569881	0	0	0	3.2921598	0.30478942	0.98481804	0	0	0	0	0	1.7703856	0	7.842454	0	1.1268879	5.0163274	1.9994721	6.2526646	0	1.781543	0	0.17428331	0	0	1.5276634	0	0	0	0.49289733	0	0	0	1.3862412	2.8296068	1.7961907	0	0.1265709	0	0	3.123018	0	0	3.376279	0
2.3760972	3.3193815	0.21785124	0	5.0127873	0	0.5046342	0	1.6519697	0	2.9181304	0	0.23613273	0	0	0	1.1485316	0	7.144373	0	0.96306545	5.6197276	2.7203681	7.0398173	0	2.5627291	0	0.10792968	0	0	0.62840295	0	0.5724259	0.25892752	0	0	0	0	0	5.341133	1.1326226	0	0	0	0	1.6168029	0	2.2225554	0.026917536	0
1.5434173	4.976765	0	1.7389151	3.8069346	0	0	0	3.4183116	1.5631568	1.265071	0	0	0	0	0	1.7553446	0	7.4369593	0	0	3.528897	1.8798662	6.176776	0	0	0	0.60997176	0	0	0.6837285	0	0	0	0.98893017	0	0	0	0.35880893	5.2869368	2.715704	0	0.82407296	1.0785605	0	3.2179606	0	1.3777372	3.687823	0
4.2498875	2.710357	0	0.34237033	0.5881117	0	0	0	4.4015827	0	2.3392684	0	0	0	1.3340665	1.3472584	0	0	5.852455	0	2.325862	2.287351	0.44549847	8.169345	0	1.787116	0	1.9303943	0	0	3.6138968	0	0	0	0.45077536	0	0	0	1.5108886	3.867369	0	1.0618578	0	0	0	2.607991	0	0	0.45402265	0
2.7797737	4.8386307	0	1.186985	3.1481483	1.2468598	0	0	3.3719828	0.5129274	0.7051104	0	0	0	0	0	0	0	8.082802	0	0	4.514774	2.3793433	5.40697	0	0.8777093	0	1.5649407	0	0	2.1537645	0	0	0	0	0	0	0	1.3364286	3.6811543	1.3005588	0	0	2.4837744	0	3.8591094	0.76078373	0.28502426	3.708664	0
2.5398161	3.585239	0.5443767	1.0144255	5.792573	0	1.4115978	0	1.7305627	0	2.2478993	0	1.154406	0	0	0	1.4436686	0	7.604132	0	1.259212	5.8861485	2.0237389	8.576769	0	2.2144215	0	0	0	0.14594966	1.0157686	0	0.79542226	0	0.55382305	0	0.9632497	0	0	4.9745855	0.03381448	0	0	0	0	1.185683	0.06439412	1.9308732	1.5770707	0
2.5500302	3.9268014	0.16577904	1.039535	4.3235064	0	0	0	3.1161609	0	1.480258	0	0	0	0	0	2.093573	0	7.085268	0	0.9099877	3.771301	1.9895991	8.601338	0	0	0	0	0	0	1.9031	0	0	0	0.32564995	0	0	0	0.008795843	5.375322	1.9828407	0	0	1.0482779	0	3.5605695	0	0	5.27224	0
2.2499714	4.16853	1.2076147	0.4412478	5.076662	0	1.6781179	0	3.767257	0	0	0	0.10074364	0	0	0	1.2978173	0	6.611773	0	0.4798994	6.8513365	2.8114724	6.3903766	0	1.4369721	0	0	0	0	0.64895135	0	0.9528404	0.2868525	0.96275973	0	0	0	0.69864756	3.7167413	1.2111486	0.36405936	0	0	0	1.8892933	0.15237033	2.0332117	2.1133664	0
1.5606412	2.6344728	0	0.323207	4.88112	0.38688815	0	0	3.9425626	0	0.30281973	0	0	0	0	0	0.7757156	0	5.8191633	0	0	4.922121	1.8907194	5.5861416	0	1.4090875	0	0	0	0	2.3194873	0	0	0	0	0	0	0	0	5.6542354	0	0	0	0	0	0.6838714	0	1.1266054	3.184872	0
2.244604	3.388204	0.36230603	1.5133032	4.515941	0.7581125	0.20435208	0	4.5138927	0	1.2068472	0	0.24951851	0	0	0	3.0153255	0	6.6247993	0	0	5.5267043	3.4340222	4.8612123	0	1.5276634	0	0	0	0.651263	1.3715055	0	0	0	1.0909574	0	0	0	0.5162622	5.8551717	0.17421716	0	0.40103453	1.4692137	0	3.7525806	0.8594643	1.2854491	3.3999538	0
1.7164823	1.0234672	0.5028079	0.4862042	3.38407	0	0	0.28275445	0.7557641	0	0.17044729	0	0	0	0	0	0	0	2.836596	0	1.8051889	3.8026447	0.60519844	4.899837	0	1.3487034	0	0.4698988	0	0	1.0655888	0	0	0	0	0	0	0	0	2.3646233	0.3078154	0	0	0	0	1.3123968	0	0	1.2360804	0
2.3003056	3.4061482	0.5208668	0	5.965195	0	0	0	1.7077731	0	2.734855	0	0.7880088	0	0	0	1.6994174	0	6.57812	0	0.10347597	6.153059	2.896482	7.6504455	0	2.3164554	0	0.39005005	0	0	1.525663	0	0	0	0	0	0.541693	0	0	5.507557	1.8020034	0	0	0	0	1.9119941	0	1.7407843	2.2885025	0
4.590401	2.8081295	0	1.0612502	3.2040987	0.26699844	0	0.7571236	3.8319325	0	0	0	0	0	0	0	0	0	4.9090776	0	0.44465902	2.3721948	0.29828206	5.3027883	0	1.3238084	0	0	0	0	2.3772652	0	0.06285931	0	0	0	0	0	0.9917228	3.730464	1.5818698	0.2822979	0	0.8030092	0	2.700201	0	0	2.6224957	0
1.6344831	3.916289	1.1091598	0.20659053	3.6464806	0	2.1164787	0.82406646	2.5419993	0	0	0	1.3968418	0	0	0	0	0	4.9232626	0	1.4492033	6.6716924	1.6585764	4.735804	0	1.0541328	0.2537659	0	0	0	0.2822955	0	0.9967985	0	0	0.98080105	0	0	2.0101266	1.5351737	1.8279909	0.83945227	0	0	0	2.2677388	0	0	2.3646533	0.3600957
2.1282022	4.5645	0	2.1042354	1.5966004	0.86339706	0	0	7.2289724	0	0.43129796	0	0	0	0	0	0.37653127	0	5.412999	0	0	4.7485905	3.006367	3.6087894	0	2.4189837	0	0	0	0.23125115	2.2323291	0	0	0	0.85082275	0	0	0	2.4760275	4.7689013	0.48931548	0	0.20592886	0.12715691	0	3.7238941	1.6138278	0.9087575	2.0766969	0
5.852617	5.766541	2.8695645	1.4471492	0	0	0	0	3.1055691	0	1.5574645	0.20532075	0	0	0	0	0.49881345	0	3.279895	0	0.96418184	2.2955298	0	7.3560815	0	0.43034777	0	0	0	0	3.102049	0	0	0	0	0	0	0	5.6273665	2.8092039	2.3723009	1.6180528	0	2.400295	0	3.5824974	2.9166775	0	3.3496912	0
2.2431405	4.4247785	1.1203153	0	4.8711834	0	0	0	3.096474	0	0	0	0	0	0	0	1.3665754	0	6.4194775	0	0.15030535	4.4495144	1.8799772	5.9006686	0	1.0198826	0	0	0	0	1.1140113	0	0	0	0.2640336	0	0	0	0.8765082	4.3552337	1.9513605	0	0	0.67408544	0	2.9532402	0	0.43537813	2.6580493	0
1.4551697	0.12311058	0.6386636	0.78750443	2.5948744	0	0	0	1.7153946	0	0	0	0	0	0.21596529	0	0	0	2.7462301	0	1.0641637	4.3298917	1.7596202	4.9783864	0	0	0	0	0	0	1.0803785	0	0.76495594	0	0	0	0	0	0	3.5440676	1.1592039	1.6760185	0	0	0	0.24014291	0	1.3001087	1.6677934	0
1.6864843	1.802483	0.21550666	0	5.7607775	0	0	0	2.8328705	0	0.65479445	0	0	0	0	0	2.4121041	0	6.329654	0	0	4.155715	1.2646338	7.0924687	0	0.42257708	0	0	0	0.39603534	2.7055812	0	0	0.053674627	0	0	0.41849354	0	0	7.0282984	1.470271	0	0	0.21195966	0	1.4898262	0	1.5857246	4.4865785	0
1.8415848	3.4573233	0	0.68627274	3.288252	0	0	0	3.6681657	0	4.295903	0	0	0	0	0	0.17687039	0	3.085519	0	0	3.381971	2.0256908	6.83366	0	2.9771478	0	0	0	0	2.3974493	0	0	0	0	0	0	0	0	4.295206	2.1842327	0	1.1461883	0	0	0.042455927	0	1.9739327	2.5157135	0
2.2736812	1.5724953	1.0034842	1.2760845	1.4801781	0	0	0	2.7309363	0	1.4012064	0	0	0	0	0	0	0	2.1349576	0	1.2546059	3.6590235	1.9281439	5.888477	0	0	0	0.7048927	0	0	1.9775852	0	0	0	0	0	0	0	0	2.9773054	1.3347226	1.7163745	0	0	0	0	0	1.0644354	1.802997	0
4.197797	2.9658701	2.926455	0.28639525	0.16761933	0	1.3129264	0.76056886	1.8286654	0	0	0.20119609	0.0626449	0	0	0	0.6914042	0	1.7596571	0	2.0367844	2.9216385	0	6.226258	0	1.0158625	0.23400678	0	0	0.6149923	0	0	1.856193	0	0	0	0	0	3.6885734	3.955137	0.015154822	1.9739391	0	0	0	1.2654167	2.6852288	0	3.0772574	1.7620842
2.7905905	2.4104674	0.9352075	2.6849189	4.134191	0.61822927	0	0	7.834762	0	0	0	0	0	0	0	0	0	3.453027	0	0	4.485585	2.3024096	3.1340256	0	4.4540462	0	0	0	0	2.7313929	0	0	0	0	0	1.1217747	0	1.0309277	3.6276622	0	0	0	0	0	1.751496	1.3111837	2.374369	2.1726754	0
2.559821	3.7048545	0.046259753	1.9155492	3.9513307	1.326314	0	0	7.665805	0	0.15564288	0	0	0	0	0	3.7750196	0	4.6679893	0	0	5.75995	3.241116	4.8290014	0	2.0288696	0	0	0	2.0157425	2.5503807	0	0	0	2.1789594	0	1.4243224	0	0	8.52006	0	0	0	1.3851064	0	2.3809462	1.4369483	2.3431728	3.3917851	0
2.3669415	3.874133	1.2152656	0.07116132	3.6680598	0	0.2867346	0	2.537536	0	0.21741016	0	0.07272524	0	0	0	0	0	5.340653	0	0.6502242	5.851791	2.3068054	5.8297515	0	1.0709358	0	0.5143156	0	0	0.9030134	0	0.4441427	0	0	0	0	0	0.9242035	1.9067868	0.8283385	0.45764738	0	0	0	2.7830482	0.4532966	0.18738927	2.3254995	0
1.3658705	4.6265125	0	1.2124531	4.6033993	0	0	0	5.3895593	0	2.978119	0	0	0	0	0	2.8465858	0	6.4245267	0	0	4.07324	2.9302688	7.1799827	0	1.5826162	0	0.21182066	0	0	1.9830465	0	0	0	0.6213489	0	0	0	0	6.1061416	1.9239684	0	0.54357904	0	0	1.936543	0	2.8496974	4.6307387	0
3.974947	1.9392087	2.8701828	3.7418847	0	0	0	0	1.5640028	0	0.56938064	0	0	0	0	0	1.2213819	0	5.2899275	0	0.64135957	2.8497355	0.8138515	3.890651	0.26886702	0	1.3914534	0	0.9728074	0	1.2699009	0	0	0	0	1.2680473	0	0	3.645006	0.9998768	2.562917	4.34019	0	0.6783429	0	1.6816782	0.6688798	0	4.2410517	0
3.9054196	5.467211	0.9385206	0.789306	3.6897986	0	0	0	4.2786794	0	0.9627139	0	0	0	0	0	0.5612295	0	7.624047	0	0	3.3589013	3.0267138	5.6633825	0	1.2579783	0	0.5282145	0	0	2.0077279	0	0	0	0	0	0	0	2.7668743	3.0043957	2.571464	0	0.25755885	2.2825315	0	4.7854886	1.3150097	0.3045361	3.3752213	0
0.8466713	0.119779795	0.119375944	3.917146	3.5460927	0.19300394	0	0	3.0976522	0	0	0	0	0	0.6349515	0	0	0	3.3860512	0	1.2030402	1.4863067	0.93522304	3.3663628	0	0.9173811	0	0	0	0	1.0530256	0	0.60561967	1.3817005	1.889881	0	0	0	0.31941384	3.010675	0.8712637	0	0	0	0	0	0.24711812	0.96438724	0.5252541	0
1.9024751	1.3259245	0.07594277	0.4133773	3.9377952	0	0	0	2.7470427	0	0.4481174	0	0	0	0	0	0.14178589	0	3.138932	0	0.63135386	4.0201626	1.1044235	4.9933367	0	1.6541142	0	0	0	0	2.2889006	0	0	0	0	0	0	0	0	3.9004846	0	0	0	0	0	0.35781232	0	0.2983084	2.1916184	0
2.4901898	5.3034005	0	1.3569361	2.280459	0	0	0	5.4204307	0.15051205	4.419733	0	0	0	0	0.36831072	0.43237415	0	4.3538904	0	0	3.2894351	2.5500643	7.323198	0	1.7879523	0	3.092308	0	0	3.4318929	0	0	0	1.3109311	0	0	0	0.6356122	3.2145226	2.3321157	0	2.2969894	0	0	1.9737641	0.37368074	2.4673674	3.9976475	0
1.9646813	3.5977166	0.41109815	1.6513857	5.2532783	0.4500244	0.8138712	0	3.1271043	0.16361661	0	0	0	0	0	0	0.36617357	0	7.618094	0	0.023537964	4.249956	2.082792	6.3123083	0	0.40120313	0	1.2991251	0	0.18593189	0.69864464	0	0	0	0.19114667	0	0.002824195	0	0	4.887837	0.7828628	0	0.38351896	1.3139275	0	2.0408056	0	0.6942452	3.6409943	0
0.46723846	4.361049	0	0.37344584	4.8634033	0	1.0135586	0	1.2264029	0	4.942245	0	0.6111479	0	0	0	2.8924804	0	7.5378156	0	0	5.1090794	2.055708	7.943758	0	3.8809886	0	0.74697167	0	0	0.26305813	0	0	0	0	0	0.43820998	0	0	5.336374	2.598478	0	0	0	0	2.3905017	0	2.4651375	2.1651008	0
1.5538265	3.0860815	0.6967695	0	4.2253156	0	0.5988854	1.1874797	1.4198194	0	1.2826122	0	0.092932925	0	0	0.024327379	0	0	4.6827216	0	0.7498737	4.2246995	0.06824606	6.7419925	0	1.1964221	0	0	0	0	1.212225	0	0.6786235	0	0	0	0.38350385	0	1.4518797	4.015382	1.6199486	1.7414844	0	0	0	1.4470613	0	0	1.8504559	0.2460214
1.385077	3.0852213	0.96503586	2.0841017	5.5423703	0	0.39957744	0	7.073425	0	0	0	0	0.8200687	0	0	0	0.65192294	5.822118	0	0	4.8558106	1.5555414	4.4350557	0	2.729292	0	0	0	0	0.7900402	0	0.7761867	0.56311667	1.1159241	0	0.11970512	0	0.40860853	3.5681252	0	0	0	0	0	1.9570286	1.398876	1.2394673	1.7797775	0
2.8373108	3.4901085	1.0407354	0	4.117214	0	0	0	3.7371671	0	0	0	0	0	0	0	0	0	4.6154065	0	0.6930347	5.0727715	1.1597916	4.981901	0	1.557584	0	0	0	0	1.0763134	0	0.34102494	0	0	0	0	0	1.2068685	2.672717	1.2979827	0.29262745	0	0	0	2.140502	0.7970876	0	2.4081388	0
1.6085482	3.203278	0	1.2205012	5.3137097	0.01630613	0.28501654	0	3.0953467	0	2.0579326	0	0	0	0	0	3.038041	0	7.69155	0	1.0164667	5.112772	1.9871144	8.604054	0	0.52823246	0	0	0	0	2.5138655	0	0	0	0.23108889	0	0	0	0	6.4957185	1.5634949	0	0	0.29176432	0	2.2534175	0	0	5.037704	0
2.045228	2.34299	1.3745117	1.0140179	4.989748	0	0.16418819	0	3.5588393	0	0	0	0	0	0	0	0	0	4.97251	0	1.4052722	4.341511	0.90954006	5.4927344	0	2.3400803	0	0	0	0	1.0627427	0	0	0.42166752	1.1875337	0	0	0	0.19110067	4.1544814	0	0	0	0	0	1.0034964	0.919949	0.59129643	2.0445998	0
2.6104474	3.7307458	0	0.7296107	3.8331034	1.1164272	0.42741394	0	3.68694	1.4160157	0.73406273	0	0	0	0	0	0.1479829	0	8.052689	0	0.60226035	4.6909003	1.8945051	5.658527	0	2.1500773	0	1.7111925	0	0	1.6547911	0	0	0	0	0	0	0	1.2004642	3.1398056	0.66259736	0	0	0.8510315	0	3.2014108	0	0	2.7223008	0
1.2692386	2.5025413	0.9894644	0.43958405	4.481453	0	1.9108434	0	1.8744507	0	1.9993436	0	1.7652576	0	0	0	0.41797942	0	6.079608	0	1.5255346	5.175049	2.7898364	6.224913	0	2.7857015	0	0	0	0	0.2193254	0	0	0.6175612	0.517085	0	0	0	0	2.979828	0.20102167	0.1973529	0.9951967	0	0	0.68846613	0.5816822	1.8463928	1.5387053	0
1.7260866	2.9991992	0	0.2316989	3.9534209	0.017730791	0	0	4.2543674	0	0.6421306	0	0	0	0	0	0	0	4.3588557	0	0	3.8462613	1.0710524	5.9705935	0	2.0527341	0	0	0	0	3.597976	0	0	0	0	0	0	0	0	5.6508646	1.3728497	0	0	0	0	0.19765973	0	1.5176284	3.3267627	0
2.9000018	5.155295	0	0.81362957	5.2482886	0	0	0	3.7737308	0	2.3835413	0	0	0	0	0	1.4233545	0	7.33995	0	0	4.68176	2.314119	8.9791565	0	0.18097064	0	0.83183193	0	0	1.3861438	0	0	0	0.23731686	0	0	0	0.23618236	5.1628375	2.0832171	0	0	0.26635733	0	3.3849068	0	0.8034329	3.8208618	0
1.626336	2.7977	1.3810569	0	5.167512	0	0	0	3.201247	0	2.0123901	0	0	0	0	0	0.7450065	0	6.1958036	0	0	4.429706	2.3713808	7.0728784	0	1.197543	0	0	0	0.00270669	1.563667	0	0.88713175	0	0.7435325	0	0	0	0	7.3020687	1.617385	0	0	0	0	2.566205	0	3.0356278	2.6851127	0
1.8589897	3.6014175	0	2.0490582	0.6132052	2.2007473	0	0	3.3442538	1.4238658	1.9260191	0.2525778	2.1504457	0	0.23446119	0	1.6333039	0	3.4512918	0	0	2.7518106	3.515677	1.4696108	0.2527196	3.2543232	0.23716082	0	0	1.4962438	4.9797764	0	0	0	1.0489019	0	0	0	1.2184317	4.6410556	0	0	1.2414342	0.29275963	0	1.800181	1.4305707	0.33874586	3.0518863	0
1.3186744	3.7845893	0	1.0279021	2.1760771	1.1426619	0	0	4.4570684	2.469722	0.2679128	0.20740308	0	0	0	0	0.010220624	0	4.7827873	0	0	4.7728	3.023024	2.6634998	0	2.0929155	0	0	0	0.67990094	3.406632	0	0	0	1.5474098	0	0	0	1.389471	5.567612	0	0	0.69816595	0	0	2.036893	0.735016	2.068003	3.075882	0
1.1975228	3.3863807	0	2.0429194	2.3391845	1.5765113	0	0	5.8220296	0.12069285	0.1309226	0	0	0	0	0	1.447404	0	3.1653957	0	0	4.237419	1.9155971	3.2867577	0	3.2255976	0	0	0	2.3186758	4.1288323	0	0.33509964	0	1.8499892	0	0.4693134	0	1.7014312	7.0755544	0	0	1.3600514	0	0	1.6443851	1.6789256	2.2239459	3.3744352	0
2.5622077	1.852043	0	1.7280828	2.8001754	0	0	0	3.362884	0	0.88963896	0	0	0	0	0	1.470507	0	2.434271	0	1.2955381	3.2570345	0.69913995	6.289153	0	2.1822135	0	0.08813893	0	0.1413197	2.7914698	0	0	0.089426205	0.62054664	0	0	0	0.5446323	5.638759	2.3064344	0	0	0	0	0.19972242	0	1.2951407	1.423729	0
2.856922	3.0141003	0	0	5.3415127	0	0	0	1.6517013	0	3.5107055	0	0.02107677	0	0	0	1.7382113	0	6.461856	0	0	5.1891317	2.2595522	9.375513	0	0.3718971	0	0	0	0	2.8265908	0	0	0	0	0	0.17034161	0	0	6.247958	1.9469965	0	0	0	0	1.9648591	0	1.216449	3.7985475	0
3.4437952	4.1465173	1.0042666	0	4.299949	0	0	0	1.6120911	0	2.8318555	0	0	0	0	0	0.6221964	0	6.871717	0	1.1180516	5.0927	2.3130043	8.265307	0	1.5448912	0	0.4019115	0	0	2.4683452	0	0	0	0	0	0	0	0	3.7722015	1.8138174	0	0	0	0	2.6609979	0	0.47349012	1.4472692	0
1.6488669	1.016234	0.61729586	0.7850241	2.8543117	0	0	0	3.7506397	0	0	0	0	0	0	0	0	0	2.9818535	0	0.8709186	3.018447	1.6877916	4.2515554	0	2.9084516	0	0	0	0	3.2331288	0	0	0	0	0	0.34869957	0	0	6.245852	0	0	0	0	0	0	0	1.1708337	1.5506389	0
2.0513542	2.0400152	1.4488485	0.19801624	5.903388	0	1.0984975	0	2.9675431	0	0	0	0	0	0	0	0.73931295	0	6.665389	0	0.9181125	5.376108	1.5452929	5.9116297	0	1.2193635	0	0	0	0.56214684	1.2607622	0	0	0.008068296	0.23213033	0	0	0	0	6.0316176	0	0	0	0	0	1.1758816	0.17975469	1.3066697	1.8426595	0
0.92114335	4.444724	0	0.6022806	5.875621	0.5221653	0	0	5.023198	0	3.1087713	0	0	0	0	0	1.3364965	0	6.130868	0	0	4.7512674	2.8294036	7.4699783	0	2.2603004	0	0.6103316	0	0	2.534555	0	0	0.380485	0.056855835	0	0.50506157	0	0	6.685805	1.8692403	0	1.3280226	0	0	0.9387279	0	3.2586124	4.2567677	0
2.1032667	4.802322	0.88344586	0.25123915	3.376126	0.809753	2.1733496	0.48232177	0.85474896	0	1.1951747	0.29063982	1.2361097	0	0	0	0.19970718	0	4.7666745	0	0	4.372956	0.99544257	5.1490417	0	1.6458801	0	1.0305215	0	0	0	0	0.43967083	0	0	0	0.14317177	0	0.15131664	2.3983784	1.3675616	0	0.38519782	0	0	3.0533872	0	0.72251886	1.5553088	1.7195259
3.9947684	5.3887887	1.3711646	0	5.747029	0	0	0	4.1457396	0	1.0423433	0	0.24852999	0	0	0	1.7364779	0	6.0337906	0	0	5.6336017	2.5422351	7.8465695	0	1.6019512	0	0	0	0	2.0199296	0	0	0	0	0	0.42621583	0	1.3687638	4.2407436	2.4806767	0	0	0.8428516	0	3.8538518	0.6676402	0.39754444	3.3173134	0
1.6196907	3.7132196	0	2.6527758	0.9112905	2.595012	0	0	4.068248	1.3919219	0.7065959	0.3502511	0.87170315	0	0	0	2.1337664	0	3.80986	0	0	4.5747056	3.652253	1.9720837	0	1.33075	0.13978833	0	0.7108815	0.74425423	3.3794363	0	0	0	0.52338195	0	0	0	1.1409998	6.048121	0	0	1.5404255	2.3142593	0	2.2574553	1.5070115	1.2357166	4.72152	0
4.415302	4.6136384	2.0220606	0.8025892	0	0	0	0	3.3246381	0	2.2047725	0	0	0	0	0	0.8524802	0	3.466015	0	1.3937554	3.098598	0	8.316909	0	1.6598529	0	0	0	0	2.2672725	0	0	0	0.6016048	0	0	0	4.610699	2.7614303	0.92955256	1.2359365	0	0.5390367	0	2.9160972	1.3185618	0	2.5361202	0
3.339015	3.5957458	0.75335693	0	5.1205063	0	0	0	1.628069	0	2.8442013	0	0.18160357	0	0	0	0.46941647	0	7.0139008	0	0.22641857	5.327326	2.1020186	8.344288	0	2.1141603	0	2.2063527	0	0	1.9041361	0	0	0	0.13075595	0	0.75920564	0	0	4.4393272	0.775677	0	0	0	0	1.864496	0	1.6144246	1.286933	0
2.4343758	3.9133205	0	0	4.2275863	1.0000508	0.873894	0	2.8551247	0	4.2092276	0	0.2965304	0	0	0	1.4346442	0	6.296424	0	0	5.4426203	2.0015385	7.243484	0	4.49298	0	2.1157467	0	0	0.36790916	0	0.08823267	0.70113057	0	0	0	0	0	4.176641	1.6279944	0	0	0	0	2.4322677	0	1.4925128	0.55684984	0
2.4588208	6.2726192	0.43043584	2.3577418	2.7937474	0	0.35888866	0	1.1541518	0	2.4469156	0	0.3908502	0	0	0	4.4838085	0	7.6231713	0	1.0433795	5.7388635	1.5185925	9.073996	0	0	0	0	0	0	0	0	0	0	1.0056102	0	0	0	2.0828733	2.8035169	2.8860648	0	0	1.1150345	0	3.31251	0	0.9495759	3.3768532	0
0.995424	4.1570015	0.8836256	0	5.635864	0	1.1396042	0	3.1389334	0	1.6530179	0	1.5648793	0	0	0	1.7772133	0	7.3147197	0	0	5.854305	3.5890784	7.0543065	0	2.8564672	0	0	0	0	0.20212962	0	0.3404657	0.032852855	1.2264013	0	0	0	0	4.59579	1.4066658	0	0	0	0	1.9524634	1.5650774	3.3388472	2.2158008	0
2.775882	3.1910791	0.44428903	1.2059038	0.9707161	0	0.6027622	0.67623943	1.4272968	0	0.12136822	0	0	0	0	0.078202836	0	0	3.8038466	0	1.4762073	2.9367115	0.34562582	3.9181168	0	0.11758675	0	1.3700256	0	0	0.86656153	0	1.5119382	0	0	0	0	0	1.614053	2.8158941	0.88920003	1.2338884	0	0	0	0.84477633	0	0.20140783	1.8815484	0.48202005
3.1788335	3.9537306	0	2.698395	1.9403124	1.6351156	0	0	8.923742	0	0	0	0	0	0	0	1.9757913	0	3.4771228	0	0	4.412818	2.8906448	0.8651207	0	4.2749434	0	0	0	2.1256294	5.0926533	0	0	1.0880524	1.0614754	0	1.6562303	0	2.6129158	6.788288	0	0	0.70104337	0	0	1.3550097	1.8722551	4.592939	2.4854808	0
2.527398	1.4981084	0	0	5.3906755	0	0	0	3.9198277	0	0.19961198	0	0.07830919	0	0	0	1.9336369	0	3.5876665	0	0	4.8393483	2.8933017	5.793442	0	1.6786064	0	0	0	0	2.313596	0	0	0	0	0	0	0	0	5.9539046	0.91312563	0	0	0	0	0.7683583	0	1.1916779	3.5364716	0
1.0535625	3.2609148	0.6761834	0.86968195	4.751006	0	2.1183052	0	1.5050728	0	1.4879678	0	1.8188436	0.45462266	0	0	1.7983023	0	6.0949965	0	0.59860665	6.5991206	2.5412583	5.80425	0	1.6884035	0	1.0564572	0	0	0	0	0.5144135	0.08386316	1.4205114	0	0	0	0.41094562	2.4130342	2.0885072	0	0.3022036	0	0	2.2767909	0	3.434809	1.05967	0.40078786
3.049472	5.2742696	0	1.1935124	2.4455023	0.15059204	0	0	0	0	4.25493	0	0	0	0	0	1.7431656	0	6.0352335	0	1.210988	4.6568294	0.8366954	9.059287	0	1.7705375	0	0.2379104	0	0	1.5140986	0	0	0	0	0	0	0	0	3.2214441	2.701316	0	0	0	0	1.9301237	0	0	2.1550376	0
3.3116715	4.5242805	0.005508089	0.46824348	5.3627887	0	0	0	2.7293231	0	1.2182678	0	0	0	0	0	1.7964008	0	6.879784	0	0.31227034	4.8385377	1.9919763	8.289426	0	0.13538876	0	0	0	0	1.684239	0	0	0	0.08633596	0	0.46898964	0	0.4328755	5.348638	1.9466492	0	0	0.3507937	0	2.7061539	0	0	4.031678	0
3.3852472	3.7657804	0	0.75655997	2.5781455	0	0	0	4.667644	0.7705751	2.2052588	0	0	0	0	1.6736016	0.8183538	0	3.8235054	0	0	1.8608696	2.4084053	4.217679	0	2.7978966	0	0.46532533	0	1.2522392	3.5989175	0	0.9263096	1.0832001	2.0403283	0	0	0	1.4338325	4.0484314	0.9500846	0	2.2955537	0	0	2.0180998	0.44344035	2.4813998	2.9511223	0
2.4907627	2.8222544	0.8092117	0	5.8781624	0	0.60335463	0	3.5398235	0	0	0	0	0	0	0	0	0	6.199745	0	0.59995174	5.7657423	1.7527966	6.5924234	0	1.7517735	0	0	0	0	1.4245088	0	0.13539316	0	0	0	0.37868795	0	0	5.305329	0	0	0	0.16612218	0	1.5968683	0	0.6500617	1.7538067	0
3.015191	5.860632	0	1.1260259	3.9966884	0	0	0	2.958282	0	2.4608872	0	0	0	0	0	1.0789958	0	8.283393	0	0	5.154909	2.2289004	7.4809713	0	0.69856554	0	2.6264436	0	0	1.1636999	0	0	0	0	0	0	0	0.58163327	3.2252486	2.7851713	0	0.44503596	0.9134917	0	3.5695806	0.5833451	0.8320254	2.6312006	0
4.538584	4.7122808	0.15913108	1.7350405	0	0.5635296	0	0	3.7654223	1.9629965	1.0727816	1.4155072	0	0	0	0.17380314	0	0	7.2169585	0	1.6767511	1.1910299	0.21132435	5.011493	0	0	0	3.0321777	0	0	3.5783145	0	0	0	0	0	0	0	3.3087924	1.8998327	1.6052345	0	0	1.5444611	0	4.369568	0.8042575	0	3.1189556	0
2.629928	2.3672545	1.0652478	0	4.2926884	0	0	0	3.7937496	0	0.117260136	0	0	0	0	0	1.0869188	0	5.727337	0	0.20352569	4.5716476	2.2221086	4.9392204	0	2.2549245	0	0	0	0.114724174	1.6460708	0	0	0	0.46382016	0	0	0	0	5.108861	0	0	0	0	0	1.3892184	0	0.8903255	1.8675643	0
1.1125778	0.7099031	0.31877986	1.5174528	2.37063	0	0	0.07658852	2.0769339	0	1.2486436	0	0	0	0	0	0	0	3.1168013	0	1.1390339	2.1953814	1.9389896	4.6920724	0	1.2939034	0	0.81893766	0	0	1.0857663	0	0	0.9951821	1.4728615	0.6106559	0	0	0	3.1349711	1.0581965	0.75273496	0	0	0	0	0.23504636	1.0016627	0.49361032	0
0.91096354	3.4300416	0	0.82124406	5.289736	0	0	0	2.2973533	0	4.621649	0	0	0	0	0	3.3875358	0	7.1591315	0	0.9142241	5.102816	2.2878385	9.278357	0	1.3022792	0	0	0	0	0.9309404	0	0	0	0.77462554	0	0	0	0	6.399729	1.6911901	0	0	0	0	1.7807479	0	1.2240704	3.6771817	0
2.6957207	3.0956094	0	0.45416638	2.3922944	0	0	0	4.177507	0	4.1078525	0	0	0	0	0	0.49766478	0	1.5388739	0	0	2.929263	1.0784569	6.711538	0	2.894047	0	0.89606136	0	0.9060179	2.7112303	0	0.026526675	0.7745068	1.4468336	0	0	0	0	4.509194	1.3148664	0	1.1384106	0	0	0.4656053	0	3.082923	2.6859381	0
1.3351432	0.4480767	0.16634111	2.8947303	2.2009041	0	0	0	1.6509391	0	0.47419325	0	2.9180603	0	0.37623355	0.02039205	1.4125719	0	3.5053377	0	0	3.6043653	3.358803	4.6287174	0	2.351805	3.7129421	2.0081482	0	0	0.3650733	0	0.3759675	2.4828055	0	2.1532817	1.4088085	0	0.20353416	2.4163404	1.8051653	2.576681	0	0	0	0	0	3.4340003	2.326261	0
1.6027515	6.29116	1.3545089	1.147246	3.169035	0.8044125	1.6519617	0	0	0	5.213885	0	1.2497325	0	0	0	2.3493638	0	7.709851	0	0.03183078	5.546786	2.697767	8.91121	0	2.9077873	0	1.2138677	0	0	0.3655793	0	0	0	0	0	1.3422763	0	0	3.7036085	4.0113893	0	0	0.078409955	0	3.6527874	0	1.5693085	3.2700517	0
1.1499195	3.0037618	0	0.29660773	4.7845936	0	0	0	3.5766625	0	3.6159472	0	0	0	0	0	1.1450839	0	5.9106746	0	0	4.5877843	2.2609355	7.171401	0	3.1109753	0	0	0	0	1.1221864	0	0	0.42716733	0.31267437	0	0	0	0	5.6125264	1.6866856	0	0.29336748	0	0	0.8466618	0	2.955455	2.157119	0
1.9972942	3.6125865	0	1.2876027	4.465737	0.21926245	0	0	5.2725406	0.24363473	0.17196131	0	0	0	0	0	0.14171544	0	6.211005	0	1.332135	5.089102	1.7351435	5.690448	0	2.5530903	0	0.91004294	0	0.10951923	2.7362359	0	0	0	0.4620835	0	0.21291518	0	0	4.1085014	0	0	0.37444293	0	0	0.8893731	0	0.6460839	2.0826533	0
1.4981178	2.615565	0	0.46816638	5.0407386	0	0	0	4.437983	0	0.94002104	0	0	0	0	0	1.9598867	0	6.3396635	0	0.36093593	5.8816442	2.213781	5.8577623	0	1.3618925	0	0	0	0.04218129	2.4380805	0	0	0	0	0	0	0	0	6.698844	0	0	0	0	0	0.6127873	0	1.302688	2.6356473	0
5.1074076	3.301703	1.101268	0.5355479	3.1980858	0	0	0.4584078	3.2746565	0	0.81294566	0	0	0	0	0	0	0	4.597118	0	1.0380504	3.890758	0.45237708	6.168464	0	1.1735487	0	0	0	0	0.73910874	0	0.5173104	0	0	0	0	0	1.8202149	3.7827904	1.4585729	1.4487736	0	0.7853412	0	3.007658	1.1687832	0	3.1033397	0
1.5118424	4.8696456	0	2.4312413	2.800006	0.55058986	0	0	5.157488	0.21626335	1.2787151	0	0	0	0	0	1.6273806	0	5.489049	0	0.023265434	5.249361	2.3680425	5.196098	0	2.1596289	0	0	0	0.13283268	1.6268036	0	0	0	0.5250016	0	0	0	1.095986	4.785894	0.07459561	0	0.9329712	0.036183417	0	1.7113997	0	0.48014796	3.178151	0
5.4113817	4.7972035	1.8246251	2.3269165	0	0.6107826	0	0	3.9350438	1.4340738	0.78644025	0.19941859	0	0	0	0	0	0	4.33183	0	0.8641451	1.8578014	0	6.2405095	0.20703083	0.2816591	0	0.8707314	0	0	3.8010287	0	0	0	0	0	0	0	4.1237397	2.9579482	2.1566522	1.0031949	0	3.1988292	0	3.5340943	3.1117003	0	4.0649133	0
3.382252	4.915191	0.29771534	0	3.4868503	0	0.03223546	0	1.6446202	0	2.3129299	0	0	0	0	0	0.4901982	0	6.1433554	0	1.5159509	4.032958	1.5829339	7.9874415	0	1.7494297	0	0.8004156	0	0	1.9958061	0	0	0	0	0	0	0	0.49689135	3.403326	1.768274	0	0	0	0	2.0309796	0	0	1.1124111	0
4.209631	3.9777064	0	0	5.3876276	0	0.8486546	0	4.266688	0.034031343	0	0	0	0	0	0	0	0	7.2925053	0	1.5007737	4.18703	1.3089544	6.693589	0	1.7473644	0	0.5789843	0	0	2.3360171	0	0	0	0	0	0	0	0.8862596	3.1285946	0.55927885	0	0	0.13134465	0	2.876589	0	0	1.9048183	0
2.5298162	4.432744	0	2.9033096	1.6738243	0.31075853	0	0	3.3260195	1.1099997	2.8570564	0	1.2272418	0	0	0	3.8276372	0	6.6906548	0	0	4.8385806	4.0602555	5.161962	0	0	0	0	0.07800701	0	2.409309	0	0	0	0	0	0	0	0.774829	6.584554	1.8175769	0	0.8092314	2.0227988	0	3.8390148	1.1316872	0.90970504	4.7791495	0
4.0659065	6.135114	1.1001451	0	4.312363	0	0	0	3.4401085	0	0.41783914	0	0	0	0	0	0.07555336	0	5.7437863	0	0	3.995211	1.5352029	7.5587573	0	1.4390112	0	0	0	0	2.004976	0	0	0	0	0	0	0	2.5295749	2.6009429	3.249003	0	0	1.4174688	0	3.9335196	0.39810634	0	3.6375842	0
2.4371774	2.9308612	0.026012134	0	4.589944	0	0	0	3.658939	0	0	0	0	0	0	0	0.40858725	0	4.388201	0	0	4.7165976	1.5483346	5.3307395	0	1.100207	0	0	0	0	2.5649834	0	0	0.15178253	0.41985345	0	0.1467604	0	0	4.372764	0.5044995	0	0.6218771	0	0	0.739006	0	1.3711371	3.6166983	0
2.2535796	4.0077233	0	1.5607259	1.1432385	0.120661415	0	0	6.8122587	1.2516977	0.7705696	0	0	0	0	0	0	0	3.9037764	0	0	2.6995811	2.4383216	2.2279768	0	2.6769185	0	0	0	0.8783917	2.3301933	0	0.6559384	0	2.689595	0	0	0	3.0340288	5.2516923	0	0	0.10114952	0	0	2.5336304	1.658652	2.5771606	0.51881105	0
2.4711835	3.686253	0.015503691	0	6.053041	0	0	0	3.3851082	0	1.6083925	0	0	0	0	0	0.62959063	0	6.3973756	0	0	4.996133	2.3458164	7.726985	0	0.15155192	0	0.56273544	0	0.004875943	2.5262432	0	0	0.22160195	0.36829385	0	0.5292219	0	0	5.9030366	2.0325172	0	0.60599107	0	0	1.6093342	0	2.0107706	3.974609	0
6.6038556	4.8005075	2.519172	1.3975887	0	0.34188205	0	0	3.667124	1.1731355	2.1693676	1.0204924	0	0	0	0	0.028677898	0	3.6405768	0	1.6701648	2.652623	0	7.6087127	1.2675304	0.49326912	0	1.2206633	0	0	4.9761734	0	0	0	0	0.004653101	0	0	4.994289	3.0261774	1.765668	1.6451191	0	2.6864429	0	2.873577	3.4329908	0	3.853059	0
2.2526817	2.7008963	0	1.7457414	2.3599494	1.797901	0	0	5.2683997	0	0.94451374	0	0	0	0	0	1.1883296	0	3.7185621	0	0	4.5603347	2.066816	4.231605	0	3.3526652	0	0	0	1.267213	4.411171	0	0	0.066471174	0	0	0.45133114	0	0.6479181	6.1469674	0	0	1.0043622	0	0	0.59252876	0.19909096	2.126893	2.828118	0
2.6795068	2.1951985	0	0.72336483	2.3695948	0.13870999	0	0	3.7391052	0	3.2474167	0	0	0	0	0	0.52966857	0	3.1922643	0	0.5576754	3.2794428	1.6865776	6.4624634	0	3.2717397	0.34808156	0	0	0.74155086	3.2070267	0	0.67080235	0.9822557	2.2076468	0	0.7386702	0	0	5.0899076	0	0	0	0	0	0.5687386	0	0.7236751	1.7272837	0
1.5291373	3.6914394	0	2.6691942	1.7824477	1.2254125	0	0	4.5489416	1.9057475	0.84443754	0	0	0	0	0	0	0	7.593086	0	0.81427205	4.1402497	2.512945	3.1048996	0	2.2954557	0	2.3824778	0	0	2.9071488	0	0	0	0	0	0	0	1.5755523	4.0045576	0.9854776	0	0.031030344	0.44812015	0	2.3217664	0	0.8813706	2.0486846	0
3.2517533	4.247139	1.4706495	0	3.9777362	0	1.3852149	1.1024317	3.3687074	0	0	0	0.76175356	0	0	0	0	0	6.0959806	0	1.2690158	6.9390516	1.6040639	6.081495	0	0.24973507	0.26577836	0	0	0	1.0086693	0	1.866871	0	0	0.21096614	0	0	1.5517104	2.9042706	1.0761491	1.4782221	0	0	0	2.493055	0.48370942	0.097487584	2.47423	0
2.8942409	4.115954	0.28639647	2.0512264	2.410344	1.4306563	0.4496415	0	7.1619577	0.7430957	0	0	0	0	0	0	0	0	6.5429745	0	0	4.0695	3.565614	3.8444262	0	2.060686	0	0.6234104	0	0	1.7400441	0	0	0	0	0	0	0	2.0264587	3.8320136	1.1646247	0	0.8095544	1.3849292	0	3.7843177	0.95025253	0	2.0595944	0
2.3121195	3.9079247	0.7669323	0.9510314	5.061058	0.1990989	0	0	6.5141473	0	0.18345354	0	0	0	0	0	0.76214767	0	5.1272664	0	0	5.8213425	2.569841	5.4907856	0	3.1185126	0	0	0	1.0489161	1.7150675	0	0	0	0.7232821	0	0.41707164	0	0	5.4654703	0	0	0.073013894	0	0	2.6066146	0.2849469	0.67989576	2.7079563	0
4.5182767	2.4458385	1.8480562	0	1.3776984	0	0	0	3.6872463	0	0.82073104	0	0	0	0	1.1379414	1.9884388	0	2.6012044	0	1.0787554	1.2131197	0	6.7569637	0	2.2472882	0	0	0	0	2.7925715	0	0	0	0	0	0	0	4.142323	2.5359097	2.0026486	0.8748906	0.20045796	0	0	1.8746625	1.6184148	0	4.01116	0
1.1968955	4.4642754	0	1.0639228	4.9423676	0	0.39385098	0	3.06538	0.331048	0.86271864	0	0	0	0	0	1.2282046	0	7.304547	0	0.45900396	5.229983	1.0054291	7.5860023	0	1.2557378	0	0	0	0	1.5075299	0	0	0	0.7566442	0	0	0	0	4.6833553	0.84844404	0	0.756604	0	0	1.9596685	0	0.6433459	3.9500823	0
1.8850516	4.289102	0	2.3830297	3.041727	0.22405057	0	0	4.0244193	0	0.83294755	0	0	0	0	0	2.758568	0	5.6538944	0	0.02884837	4.8137064	2.121124	5.1479616	0	1.0170249	0	0	0	0.48080823	2.3490238	0	0	0	0.21468697	0	0	0	0.40491185	5.001316	0.9389923	0	0.7573816	0.9831765	0	2.2391927	0.20282148	1.2902507	4.630138	0
1.3322994	2.9301658	0	0.5705736	4.260967	0.889146	0	0	5.882429	0	0	0	0	0	0	0	0	0	4.6300125	0	0	5.700133	2.6580894	3.764714	0	1.9351981	0	0	0	0.539726	1.975643	0	0.25539407	0	0.6218629	0	0	0	0.45568776	5.4759436	0	0	0	0	0	1.4756004	1.2326205	2.127027	2.5661457	0
2.5759711	4.3410506	0	2.0293336	3.1941595	0.9540832	0	0	7.194419	0.51836073	0.4511476	0	0	0	0	0	0.68909544	0	5.554072	0	0	5.098127	2.905491	4.045941	0	1.9573317	0	0	0	0.68335795	1.9867115	0	0	0	1.1682582	0	0	0	1.221182	5.716666	0	0	0.26445433	0.34275132	0	2.450207	0.81993794	1.0198063	2.2451887	0
3.757982	7.3794003	0.6795401	1.3242534	3.8434148	0	0	0	2.585396	0	3.7364852	0	0	0	0	0	3.3389764	0	6.8164926	0	0	5.99054	2.537435	9.049528	0	0.28739282	0	0.2706327	0	0	0.17520073	0	0	0	0	0	0	0	0.09792963	3.3114555	2.2393892	0	0.71071243	0.8359876	0	3.4508107	0	1.6889998	3.2326412	0
1.9341105	4.0893226	0	0.58035517	4.6534376	0	0	0	4.4274173	0	0.25774297	0	0	0	0	0	0.82209706	0	5.1707506	0	0	4.655789	2.01213	6.5082145	0	1.0356672	0	0	0	0	3.1043487	0	0	0	0.24738789	0	0	0	0.7419914	5.0214972	2.013191	0	0.5181572	0	0	1.2964631	0	1.42115	5.109074	0
2.1604638	2.8336658	1.3587844	0.038877014	3.4588346	0	0	0	2.3947768	0	2.2839963	0	0	0	0	0	0.29112667	0	5.7967114	0	0.5396786	4.5952387	2.4930356	7.8093	0	1.1747056	0	1.1080345	0	0	2.0999727	0	0.09700677	0.19643302	1.4273367	0	0	0	0	4.2395315	0.95109224	0.4004609	0	0	0	1.2113833	0.084772505	2.0045466	2.2051246	0
2.3253708	3.8135908	0	0.1958719	5.624917	0	0	0	3.8035073	0	0.53125817	0	0	0	0	0	3.015441	0	6.751244	0	0.24738584	5.3554835	2.0785716	7.697858	0	0	0	0	0	0	2.3502855	0	0	0	0	0	0	0	0	6.3764706	2.3611875	0	0	0	0	2.5728664	0	0.72961456	5.009048	0
2.8602471	3.7520902	0.6145602	0	3.1427271	0	1.5801395	1.2097147	1.2609775	0	1.344336	0	0.0911656	0	0	0	0.43361622	0	5.728343	0	0.4456939	3.7649689	0.8262558	6.4325256	0	1.2815905	0	0.26882866	0	0	0.45373237	0	0	0	0	0	0	0	1.4625484	2.194436	1.7332351	1.4263867	0	0	0	2.9673276	0	0	2.2112296	1.7820712
0	1.0482103	0.17025912	2.9684904	1.2223731	0.42675245	0.5177093	0.0975686	2.177811	0	0.04866251	0	1.3035733	0.37725377	0.8982538	0	0	0.13689505	3.5458395	0	0.11395912	2.687208	2.463832	4.592205	0	1.5951842	2.9426084	2.936891	0	0	0.17872608	0	1.6931957	2.5973437	0	2.4052496	1.2555803	0	0.36360422	2.1056714	1.9112401	1.8388877	0	0	0	0	0	3.707668	2.557979	0
2.608343	4.7082844	1.7953022	0	4.6320777	0	0	0	3.057373	0	1.2110711	0	0	0	0	0	2.1283236	0	6.2340274	0	0.66591585	4.8110337	2.4526038	6.7870483	0	1.6566923	0	0	0	0	1.0828567	0	0	0	1.3007522	0	0	0	0	4.3109813	2.0813873	0	0	0	0	2.5826275	0.6740987	1.4303757	2.2356122	0
1.5778446	2.3818285	0.11039327	1.16607	2.815641	0	0	0	3.3739848	0	3.2661648	0	0	0	0	0	0.46147746	0	4.4059653	0	0.46209168	3.927804	2.4665246	6.8965063	0	2.3218024	0	0	0	0	2.5589814	0	0	0	0.3614971	0	0	0	0	4.1791835	1.1233007	0	0	0	0	0.3125277	0	1.9033873	2.9732168	0
0.3276543	0	0	3.3911388	1.9451859	0	0	0	1.1409562	0	0	0	0.37644657	0	0	0	0	0.19864205	2.6608102	0	1.368973	3.8068068	1.8997368	3.267895	0	0.9304502	3.3284764	2.127964	0	0	0.5168693	0	2.1639633	2.456329	0	1.4141636	0	0	1.5587074	1.385386	2.134664	2.1229372	0	0	0	0	0	2.327833	1.8720291	0
1.3793253	0.7673565	0.61705875	3.186072	3.2433863	1.4560599	0	0	5.608216	0	0	0	0	0	0	0	0	0.004274746	3.1375353	0	0	3.0148807	1.7564678	2.0732987	0	4.106127	0	0	0	0	2.1517806	0	0.1014691	0.8221664	0.327439	0	0	0	0.58293766	3.9134564	0	0	0	0	0	0.35450956	1.9923869	2.6165938	1.3691332	0
1.2699449	2.7495842	0	0	4.873885	0.19074474	0	0	3.0714242	0	0.47179317	0	0	0	0	0	0.621555	0	5.877218	0	0	4.536385	1.2111243	6.08029	0	2.0043862	0	0	0	0.046653617	2.6222007	0	0	0	0	0	0.014736092	0	0	5.382572	0.25312552	0	0.031066874	0	0	0.8527902	0	1.0082015	3.517521	0
2.6797338	4.791389	1.1586566	0	6.4739265	0	0.5298808	0	1.906862	0	2.266735	0	0.88503563	0	0	0	1.5242395	0	6.9199553	0	0	6.177897	2.8840997	7.8276496	0	2.9083745	0	0.4566484	0	0	1.4006741	0	0.8815758	0	0	0	1.2376509	0	0	5.646745	1.872402	0	0	0	0	2.345812	0	2.237557	1.5533351	0
2.815349	2.791305	1.2044263	0.16056092	4.2419534	0	0	0	3.2750387	0	0.20700136	0	0	0	0	0	1.5306453	0	5.3734937	0	0.6210795	4.164082	1.9212967	6.1275625	0	1.1937262	0	0	0	0	2.1427147	0	0	0	0.14544395	0	0	0	0	4.374327	0.17047091	0	0	0.37043363	0	1.2001795	0	0.078499734	3.2370515	0
3.026935	4.35105	0.49412653	0.31677514	4.9194164	0	0.8926633	0	5.0633225	0	0.32030398	0	0	0	0	0	0.31588233	0	7.305819	0	0	4.622428	2.736855	5.2832885	0	1.3319534	0	0	0	0	0.9183935	0	0	0	0	0	0	0	1.0818664	2.9963086	2.2514014	0	0.53826284	0.44432923	0	3.9400804	0	0	2.9539003	0
1.2196134	3.2271316	0	1.6706054	3.7432027	0.8101097	0	0	3.4563951	0	1.7595464	0	0	0	0	0	1.8424742	0	6.060438	0	0.28187814	4.9250674	1.755996	5.9041314	0	1.689613	0	0.106141746	0	0.41246498	2.8816683	0	0	0	0	0	0.27680108	0	0.119747795	5.817353	0.64163417	0	0.36876738	0	0	0.60283524	0	0.88060516	3.491019	0
1.910072	2.621346	0	1.5036703	3.8425512	0.027335402	0	0	3.9900644	0	0.769539	0	0	0	0	0	2.5821555	0	4.077299	0	0.048125613	4.3392067	2.804063	4.595962	0	1.9989172	0	0	0	0.5085506	3.1150382	0	0	0.16831493	0.34842494	0	0.56093884	0	1.3981946	5.664055	0.6629075	0	0.94488835	0	0	0.6425926	0	1.9864918	3.4272213	0
1.4840592	2.526967	0.13131054	0	5.0587006	0.6441686	0.4577879	0	2.6562672	0	0.15179421	0	0	0	0	0	0.6768162	0	5.8805275	0	0	4.8082175	1.8613408	5.362995	0	1.4820366	0	0	0	0	1.2180923	0	0	0	0	0	0	0	0	5.038972	0.1615381	0	0	0	0	1.9764656	0	1.6044497	2.6758173	0
2.2832663	3.5341623	0	1.1921626	3.4998548	0	0	0	3.956399	0	2.0506127	0	0	0	0	0	0.74141157	0	5.314099	0	0.83624184	3.733662	1.3773578	6.911288	0	0.9524758	0	0	0	0	3.1190138	0	0	0	0.07837121	0	0	0	0.1184884	4.6302176	0.83682287	0	0.3698464	0	0	0.97442925	0	0	4.014536	0
5.0994673	5.8429246	0.29989794	0.40769613	4.109388	0	0	0	1.2521049	0	3.686879	0.7112224	0	0	0	0	1.8748425	0	7.2361217	0	2.9595423	5.5737424	1.4085392	9.507223	0	1.7086809	0	0	0	0	1.7414012	0	0	0	0	0	0	0	1.1126933	3.3553717	1.831777	0	0	0	0	3.04215	0	0	1.3842692	0
1.5150326	3.4871972	0	0.53038615	4.9082685	0.5008646	1.1035256	0	2.7716632	0.44947338	0.44089335	0	0	0	0	0	0	0	6.976851	0	0.44802156	5.2882156	1.5485505	5.745292	0	1.7397231	0	1.1576219	0	0	1.4042835	0	0	0	0	0	0	0	0	3.66604	0.7805745	0	0.7343481	0.29053462	0	1.493484	0	0.15814503	2.9637983	0
1.4241955	4.3068767	0	0.14232847	3.984999	0.56019366	0	0	2.693103	0	0.8868398	0	0	0	0	0	0	0	7.024001	0	0	4.998774	2.3541296	6.3557954	0	1.3781214	0	0.6269569	0	0	2.345381	0	0	0	0	0	0	0	0.16299158	3.6029882	2.1796484	0	0	0.30114257	0	2.2105281	0	0.45901707	3.624173	0
0	0	0	3.5049798	2.8077633	0.29379275	0	0	3.6394997	0	0.21940857	0	0	0	0	0	0	0.7044899	3.6018775	0	0.64106894	2.7302444	2.4211605	4.5246706	0	2.694602	2.818912	0.8475689	0	0	0.94438636	0	1.5128317	2.993622	1.0436717	0.94397235	0	0	0	2.965346	1.9478433	1.1449194	0	0	0	0	0	2.3534343	0.77894574	0
2.5600195	4.215282	0.12758002	0	5.580533	0	0	0	5.141975	0	0	0	0.21021837	0	0	0	2.028055	0	7.919778	0	0	5.225254	4.366314	4.977056	0	0.68327844	0	0.5491845	0	0.32208464	1.2632107	0	0.12922047	0	1.4431498	0	0	0	1.0548643	4.8968897	1.3064388	0	0	0.017404005	0	3.3652387	1.7436981	2.296666	2.9300542	0
2.0976365	2.3451638	0.37034822	0	4.256847	0	0	0	2.167215	0	0	0	0.33007658	0	0	0	0.25296596	0	5.184554	0	0.001530392	5.3684597	2.7094715	5.8505483	0	0.37632665	0	0	0	0	1.370095	0	0	0	0	0	0	0	0.4321751	3.7508397	1.2885755	0.18374327	0	0	0	3.0396242	0.5395962	1.10551	3.4559076	0
3.2334049	3.5699942	0.8778718	0	4.549195	0	0	0	1.5898407	0	2.355535	0	0.09886326	0	0	0	1.16429	0	6.3597717	0	1.0674683	5.6475115	2.1827848	7.7101965	0	1.7846473	0	1.1882757	0	0	1.4285424	0	0	0	0.47962654	0	0	0	0	3.7871335	0.7884272	0	0	0	0	1.9068509	0	1.2239696	1.7128122	0
3.523477	5.5891013	0.3324438	0	5.3779283	0	0	0	5.125307	0	0	0	0	0	0	0	2.1604261	0	4.8965044	0	0	5.9591327	2.0110674	7.215913	0	0.6723272	0	0	0	0	1.5683868	0	0	0	0.29437625	0	0	0	2.1712432	4.197783	2.9724123	0	0	0.08506938	0	3.4666054	0.47690788	0	4.969947	0
3.2113574	4.9001303	0	2.3726158	0.8974905	0	0	0	3.9678886	0.6334595	1.9937483	0.011059281	0.49678683	0	0	0	3.6112027	0	5.2367287	0	0.5396332	3.2331002	4.4602194	5.5928383	0	0	0	0.047400065	3.5226004	0	1.708028	0	0	0	0	0	0	0	0.23637597	5.8023086	1.8194921	0	0.43861744	3.1111274	0	3.6331627	0.31846383	1.6206921	6.3375325	0
1.0345343	2.6602025	0.3822682	0.17454247	4.939031	0	2.0744288	0	2.2006986	0	2.098824	0	1.2846454	0	0	0	0	0	6.5189214	0	0.7098334	6.278794	3.18919	6.284244	0	2.4004622	0	1.9362468	0	0	0	0	1.5218284	1.2396792	0.39127755	0	0	0	0	2.9403102	1.1170976	0	0	0	0	0.9817735	0.21565256	2.9315746	0.40155485	0
2.919785	3.4096422	0.6382946	0	6.313752	0	0	0	3.1044624	0	0	0	0.48728818	0	0	0	2.069736	0	5.780139	0	0	5.7089963	2.3570879	6.382676	0	0.63548785	0	0	0	0	1.0810351	0	0.23227996	0	0.37282467	0	0	0	0.8383261	4.92453	2.1544313	0	0	0	0	3.7112176	0	1.3565503	4.081894	0
0.6821957	5.3645997	0	2.729405	2.6061208	0	0.3885561	0	4.1858897	0.4430937	3.4219816	0	1.0980445	0	0	0	4.24678	0	6.132978	0	0.57181346	4.519899	4.1503124	5.1389956	0	0	0	0.06661607	2.4280891	0	0	0	0	0	0.4061333	0	0	0	0	3.5317826	2.081002	0	1.2047074	0.25601804	0	2.0180814	0	4.5941763	3.7038202	0
3.9216635	4.6850414	1.7451379	1.9402244	0	0	0.43456432	1.2511464	1.8254646	0	0.7861513	0	0	0	0	0	0	0	3.539941	0	1.1966602	1.8223782	0	5.1568756	0	1.1171024	0.20999257	0	0	0	1.2591184	0	2.4421432	0	0	0.3127645	0	0	3.5035589	3.57306	1.4006134	2.2314508	0	0.25647599	0	2.437582	0.114098094	0	2.458298	0.6999718
1.0623276	3.0858235	0	2.9174378	1.6497912	1.4814695	0	0	3.5423615	1.441567	0.84216297	0	0.82669604	0	0	0	1.8541722	0	5.204549	0	0	3.8275552	3.4625998	1.3856846	0.7001428	2.3148944	0.288093	0.91448146	0	0.64671004	2.736831	0	0	0	0.52591586	0	0	0	1.7362244	3.8251257	0.09010054	0	1.777193	0.6765197	0	2.7738824	2.0434833	1.4133829	1.8162593	0
2.0663817	3.802366	0	0.868612	3.6310205	0.3663712	0	0	2.3889654	0.9521982	0.3987134	0	3.8991113	0	0	0	3.5992482	0	4.748205	0	0	4.6828957	4.045361	4.640526	0	0.74745846	0.730947	0	0	0.90512866	2.344784	0	0	0	0.6464798	0	0	0	2.918453	7.327857	0.053019162	0	0.5865517	0.8410609	0	3.4793313	1.780576	1.5044475	4.843475	0
0.9078888	2.3272076	0	0.29053482	4.741382	0.69338536	1.5662929	0	1.3246787	0	2.5571086	0	1.1254902	0	0	0	0.51144105	0	5.3250713	0	0.21867974	5.4309325	2.3089597	5.229072	0	3.3478208	0	0	0	0	0	0	0	0.07857492	0	0.25331017	0	0	0	4.5139065	1.1763735	0	0	0	0	0.1749541	0	3.2253335	0.115587816	0
1.9970968	3.430182	0	0.70735496	4.131991	0.73294854	0.13873257	0	3.827643	0	1.6350554	0	0	0	0	0	1.7497584	0	8.4194765	0	0.062881306	4.2874675	2.9692788	5.246654	0	1.6349534	0	1.4110982	0	0.082448535	1.947426	0	0	0	0.39514542	0	0	0	1.155831	4.9090548	1.164316	0	0	0.37915212	0	2.6781678	0	1.3730048	3.279744	0
3.4968626	6.179396	0.7949077	0.71180636	5.050147	0	0	0	4.070669	0	1.323736	0	0	0	0	0	1.393637	0	6.8215075	0	0	4.1256227	2.650782	7.265584	0	1.7089248	0	0.20043774	0	0	2.0988166	0	0	0	0.74010897	0	0.8770397	0	1.4789331	4.059383	1.9894905	0	0.18853506	0	0	3.0499763	0.49817842	0.7800971	2.6418715	0
1.6481081	2.6610093	0	0.8321075	5.4894633	0.4858153	0	0	4.910392	0	0.66941524	0	0	0	0	0	0.724034	0	5.7633705	0	0	5.8048773	1.8568556	6.0523405	0	2.846668	0	0	0	0.75975007	2.4860642	0	0	0	0.5106263	0	0.8359657	0	0	6.1687403	0	0	0.5578712	0	0	0.510992	0	1.3310194	2.4518497	0
0.5319962	3.4206433	0	1.252968	3.9640725	0.25856492	0.44534972	0	2.5539784	0.42397392	1.9700801	0	0	0	0	0	2.0543222	0	7.757651	0	0.2934439	5.6636314	2.5686796	5.7709794	0	1.5883051	0	0.5922013	0	0	1.0360873	0	0	0	0.781322	0	0	0	0	4.9582844	0.8387656	0	0.31718722	0	0	1.9710674	0	0.96948737	3.4208624	0
3.0244007	4.2335167	0	0	5.701076	0	0	0	1.8130985	0	2.7186747	0	0.06185688	0	0	0	0.56288093	0	6.4893303	0	0.25927436	6.332028	2.2585626	9.545917	0	0.31470233	0	0	0	0	1.7981771	0	0	0	0	0	0.54997784	0	0	4.9645557	1.5139614	0	0	0	0	2.161858	0	0.5151629	3.1883492	0
3.3586185	4.3875146	2.3826272	0	4.034371	0	1.4115428	0	4.0925913	0	0	0	0.48420566	0	0	0	0	0	5.9214106	0	1.5081657	6.6069036	2.6480923	6.8096347	0	0.99123317	0	0	0	0	1.1171241	0	1.1868867	0	0	0	0	0	1.6971728	3.3559566	0.5706342	1.2067325	0	0.5272736	0	3.158263	1.4447557	0.587172	1.9917377	0
5.0386143	3.829878	1.6249949	1.3739972	0.17854139	0.2671889	0	0	4.405619	0	1.3200988	0	0	0	0	1.0157727	0	0	3.5040553	0	1.3591317	1.3012521	0	7.18998	0	2.160139	0	0	0	0	3.7206523	0	0	0	0.25247774	0	0	0	4.430211	2.9242961	0.7524944	1.3887414	0	0.88368905	0	1.9868054	2.8383896	0	2.5626	0
2.3573124	3.0659747	0.68801135	0	5.9150558	0.023686213	0.53816235	0	3.2449253	0	0	0	0	0	0	0	0.46821475	0	6.143965	0	0	4.9944224	1.6152468	6.2778144	0	0.7056316	0	0.13758896	0	0.4465999	2.122769	0	0	0.33930692	0.002130253	0	0.9674546	0	0	5.537153	0.30169243	0	0.014923788	0	0	1.5619504	0	1.550003	3.454279	0
2.8417788	4.2239556	2.3986325	0	4.260939	0	0	0	2.1391225	0	0.42193687	0	0	0	0	0	0.88459426	0	5.1020613	0	0.048177376	6.7574444	2.9889865	7.2071733	0	0.9880371	0	0	0	0	0.97191674	0	0.14150861	0	0	0	0	0	0.6728377	5.0945196	1.9985819	0	0	0.71335745	0	3.6095896	1.6010025	1.8933189	2.4554157	0
0.32048488	1.690788	0	0.73518294	4.99627	0.9604755	0.53906775	0	1.9854008	0	3.0099819	0	1.819322	0.5376212	0	0	0	0	4.9373736	0	0	4.7901087	2.495192	5.0767846	0	2.2730658	0	0.34846777	0	0	0	0	1.7147485	2.0118818	1.3763193	0.026189249	0	0	0	3.2872307	0.37820986	0	0.90316594	0	0	0.19204459	0	3.3087106	0.39857057	0
0.73078954	0.79276437	0	1.7318791	4.5715647	0	1.0940868	0	1.2200023	0	1.6167285	0	1.1743833	0	0	0	0.6904811	0	5.43343	0	1.880079	4.718525	2.3099482	5.884275	0	1.1239282	0	0	0	0	0	0	0.57494545	0.6664831	0.935032	0	0	0	0	1.4729825	1.0504543	0	0	0	0	0.2881939	0.29699415	0.83710396	0.616714	0
2.0956788	2.6153595	0	1.9246433	4.6771717	0	0	0	4.6040463	0	1.3566505	0	0	0	0	0	1.5660838	0	5.669176	0	0.99176127	5.7930694	1.9910386	6.1273947	0	2.1813793	0	0	0	0.12704912	2.0878515	0	0	0	0	0	0.27131155	0	0	5.8016357	0	0	0	0	0	0.5687415	0	0.4664666	2.3540425	0
3.1524625	5.6342854	0	2.1719673	5.0809627	0	0	0	6.0730705	0	0	0	0	0	0	0	0	0	6.2595677	0	1.2691641	4.181526	0.50335425	5.7840004	0	1.1477064	0	0	0	0	1.9742554	0	0	0	0.11703846	0	0	0	1.1413305	3.7952535	0.74176174	0	0.6139899	0.14978647	0	2.7521517	0.21922411	0	3.6440113	0
1.7752146	4.401737	0	0.27255896	5.495725	0	0.04359573	0	3.482463	0	2.3881922	0	0.46652725	0	0	0	0.8206013	0	6.1737638	0	0	5.0583076	3.074484	7.5389843	0	0.7696915	0	1.1036143	0	0.1534517	1.2348369	0	0.06563683	0	0.54930663	0	0.2658739	0	0	6.2352886	2.3032403	0	1.5950346	0	0	1.470819	0	3.1220999	3.41791	0
2.7460291	3.9336858	0	2.1898394	1.6968374	1.5594535	0	0	6.2931437	1.0193778	0.61939245	0	0	0	0	0	0	0	5.981176	0	0	4.4925194	3.4818974	3.3592331	0.07697557	2.2596002	0	0.054928776	0	0.226061	2.2166717	0	0	0	0.12769926	0	0	0	2.3224084	4.6222115	0.18567105	0	0.7475131	0.56044436	0	3.7114553	1.6158028	0.29089174	1.6885117	0
1.491838	2.8367667	1.1936762	0	5.088724	0	0	0	3.4953294	0	1.6939473	0	0.7825107	0	0	0	0.70678085	0	6.207218	0	0	5.1474915	2.9702542	6.598773	0	3.591237	0	0.16966856	0	0.042839546	1.9774163	0	0.34668273	0.09557126	1.0262098	0	0.41295087	0	0	6.188782	0.98800266	0	0	0	0	1.1117028	0.023618154	3.762132	1.9645716	0
3.8890817	5.3651533	0.919756	1.2132812	4.405648	0.92239934	0.94953376	0	4.01685	0	0	0	0	0	0	0	0	0	6.4974813	0	0	3.401876	2.1955168	5.190039	0	1.1873204	0	0.016552642	0	0	1.323203	0	0	0	0	0	0.22710155	0	1.6831214	3.4403226	2.547545	0	0.12546386	2.3806884	0	3.6535964	0.39772874	0.22095503	2.7526479	0
2.6977913	2.2816875	0	2.112221	4.119103	1.5695761	0	0	6.2231297	0	1.1749707	0	0	0	0	0	2.898302	0	2.0045192	0	0	4.5533757	2.627298	2.766002	0	3.8543434	0	0	0	2.34574	3.3876855	0	0	0	0.859594	0	0.20224743	0	1.1915798	6.3908377	0	0	0.98973924	0	0	1.5540987	0.85874134	2.5011146	1.8536347	0
2.1587694	1.7836204	0	2.1962767	2.5528934	1.1748219	0	0	6.921463	0	0	0	0	0	0	0	0	0	2.9807205	0	0	3.399288	1.5929897	0.9342035	0	4.3689923	0	0.50098395	0	0.48296916	4.474151	0	0	0.8756804	0	0	0	0	0	5.535897	0	0	0	0	0	0	0.71749973	3.7032676	1.5373894	0
1.4211121	1.6650566	0.94667554	0	2.9628859	0	0	0	1.2849007	0	0.40384012	0	0	0	0	0	0.8286911	0	2.8212955	0	1.320476	4.255426	0.5882202	5.7426653	0	2.4198058	0	0	0	0	1.592008	0	0	0	0	0	0	0	0.59810734	3.6550593	0.19291091	0.03420325	0	0	0	1.1527469	0.5558023	0.23078816	2.7649865	0
2.9799573	3.268063	1.8688359	0	3.686617	0	0	0	1.4285922	0	0	0	0	0	0	0	1.0169723	0	5.364119	0	0.9398521	5.6422343	2.600196	6.3510203	0	0.14076266	0	0	0	0	0.2760513	0	0	0	0.2859053	0	0	0	1.0395534	3.72908	2.0444534	0.2304837	0	0	0	3.573902	1.6775073	1.4934778	2.40835	0
1.9878008	3.3267553	1.7206504	0.54882205	4.8920445	0	0	0	2.129748	0	0	0	0.8168684	0	0	0	1.1420836	0	5.50044	0	1.2505671	4.9234633	3.4278488	6.5939517	0	2.395045	0	0	0	0	0.82629746	0	0.098845884	0	0.9924671	0	0.401134	0	0	4.294183	1.1747336	0	0	0	0	1.2892542	1.6045659	2.097909	2.0642662	0
2.568025	4.468427	0	4.469703	1.0325447	1.5200136	0	0	6.5204983	0.5241569	0.3409571	0	0	0	0	0	0	0	5.5601416	0	0.2866433	3.1765773	1.8177338	2.9682326	0	1.5475384	0	1.2903411	0	0	3.2192419	0	0	0	0	0	0	0	2.6273358	5.3286653	1.6006278	0	0	1.8047376	0	2.1375217	1.631843	0.018544143	3.1297662	0
2.4085302	4.423628	0	0.025069576	4.412788	0	0	0	4.28284	0	4.0585318	0	0	0	0	0	1.0284771	0	6.540039	0	0	4.9086423	2.3849053	8.28262	0	2.3565853	0	0.64665765	0	0	2.1336067	0	0	0	1.1610309	0	0	0	0	5.7305965	1.0229179	0	1.4779005	0	0	2.1133137	0	2.507043	3.1112735	0
2.1157157	1.1603118	0.6580402	1.0989093	2.5297568	0	0	0	1.8541503	0	2.461917	0	0	0	0	0	0	0	3.1490996	0	1.1365852	2.7821276	2.3020282	7.191882	0	1.3865051	0.18272059	0.0700479	0	0	3.048186	0	0	0.7825176	0	0	1.7934746	0	0	3.6759672	0.080044635	0.8571595	0	0	0	0	0	0.42429668	1.3629098	0
2.3619304	3.856652	0	1.1804167	3.0121882	1.0466295	0	0	5.8784213	1.4074249	0	0	0	0	0	0	0	0	5.6563497	0	0	4.8360124	2.6540887	3.6628754	0	2.257323	0	0.26884854	0	0.6414184	2.5105042	0	0	0	0.13791287	0	0	0	1.4047179	4.340637	0	0	0.1673975	0	0	2.4720368	0.6404228	0.4683433	1.8104285	0
1.6081519	3.9917915	0	1.5704978	4.635202	0	0	0	4.335675	0	3.173472	0	0	0	0	0	1.8513914	0	7.155477	0	0	4.7874417	2.5537288	6.99253	0	1.4028943	0	0.7256012	0	0.50172603	0.9823447	0	0	0	1.7697545	0	0	0	0	5.999583	1.1760328	0	1.265328	0	0	1.1454635	0	3.4912155	2.1914532	0
0	2.4290056	0	5.4873247	0	3.1630375	0	2.6231844	4.456698	0.21819308	0	0	0	1.0542954	1.2494915	0	0	0.48955083	4.6374097	0	1.9326907	0	0.6166421	0	0	1.3234258	0.25170755	1.0832578	1.0592257	1.3553911	3.8231537	0	6.042791	3.4429364	3.4806821	3.0528157	1.5992479	0	1.9192977	4.5944104	0.42445275	0.4787447	0	0	0	0.4915497	3.1268055	0	0.5025701	0
0	6.339125	0.23206045	3.8371673	0	1.0791456	2.1685677	0.48726308	3.5641608	2.0284796	0	1.2576195	3.245136	0.48743775	0	0	1.597554	1.471756	1.5587454	0.6685745	0	1.9101999	2.8352394	1.10078	0	0.4793248	1.7559829	1.7321045	0	1.0675621	0	0	4.0936522	0	0.9573306	1.737484	1.0735012	0	3.5577939	3.1930408	1.1705165	0.050808936	0	0	0	3.111361	1.9488242	3.5711024	2.5919082	1.072777
0	2.0618312	0	8.259065	1.9687438	3.060617	0	0.7907671	3.7439055	2.3387032	0	0	0.23203106	1.4172395	0	0	0	0	2.4429126	0	2.4270315	0	2.0310302	0	0	3.98958	0.97819734	2.611235	0	0.4380599	0.71734196	0	2.783116	2.193516	4.731764	3.973647	0.26635647	0	2.5982933	0.6361656	1.5143752	0	0	0	0	0	3.5289304	0.041864064	0.27989733	0
0	3.8609252	0	7.685452	2.831847	2.0658553	0	0	7.128252	2.266042	0	0	0	1.2013394	0	0	0	0.21827693	4.5905094	0	0	1.0553863	4.825225	0	0	4.6153164	1.516621	0	1.684863	0.5782442	0	0	3.118797	0.27453756	5.924802	4.061985	0.04568783	0	4.06787	0.5057282	2.6489027	0	0	0	0	0	2.470776	2.9024956	0.29097915	0
0	4.552476	1.0463387	5.1126237	0	1.4848528	0	0	3.0328395	1.7635694	0	0	1.0983632	2.2053115	0	1.713566	0.4448433	0.29502374	2.0671697	0	0.6039189	2.1834424	3.8526564	0	0.43456897	0.65219027	1.6734211	3.6018274	0	0.34405002	0	0	3.966093	1.1579258	1.8658736	3.3516643	0	0	4.7688656	2.2879	3.6438034	3.0733027	0	0	0	1.2034318	1.6301295	1.0645033	1.4942447	1.8210613
0	4.4016542	0	8.362746	0.33301383	4.6910243	0	2.2472827	7.593992	2.5014892	0	0	0	2.92408	0.6748427	0.045279834	0	0.58702266	4.286652	0.5569826	0	0	1.5805732	0	0.55547905	4.2034664	1.5090513	2.0962682	0.826806	1.0648433	0	0	4.483218	0.9990555	4.6174517	4.510436	0	0	5.113678	1.8832327	2.2701077	0	0	0	0	0	4.392791	0.13843752	0.5879295	0
0	4.3780766	0	8.97157	0.72528803	4.284669	0	0.08308385	7.01408	3.153052	0	0	0.04412198	2.6297843	0	0.054393284	0	2.0405107	4.6351285	0	1.2955697	0	3.5568764	0	0	4.6822076	0.18691868	0.52144134	0.4054713	2.1517146	0	0	3.9983528	1.9284843	7.4735785	3.5407624	1.4755256	0	3.2421036	2.3786223	1.15443	0	0	0	0	0	3.6768212	2.028316	0	0
0	2.7301683	0	7.9148717	0	3.6054335	0	1.7055254	5.3840513	2.2286417	0	0	0.3218322	3.9167206	0	2.9987893	0	2.3090367	3.902184	0	1.9275048	0	3.0006816	0	0.07152409	3.3775716	0.8574224	2.0951123	0.58488405	0.28920263	0.0328056	0	4.5860553	3.0868855	5.1174555	3.7979355	0.04133097	0	2.5539525	2.3812401	0.46223015	0.9666295	0	0	0	0.02632879	3.3344014	1.1846921	0	0
0	1.2751426	0	8.606021	3.1785645	2.5636933	0	0	5.5613585	0.28320006	0	0	0	2.3272483	0	0.09255204	0	0.7472404	3.5249028	0	0.54582703	1.7123574	3.758607	0.10285951	0	4.9193707	1.6994973	1.7755567	0	0	0	0	0.43786395	2.8300495	4.226098	3.364093	0	0	1.6111729	0	1.1043572	0	0	0	0	0	2.2906256	1.0367497	0	0
0	1.1832683	0	8.891491	0.2666982	2.5195065	0	0	3.4600592	3.0256028	0	0	0.5225112	1.196034	0	0	0	0	3.6371577	0	0	0	2.0173764	0	1.0789912	4.722284	2.5401666	3.7147298	0	0.92896134	0	0.93929803	2.5234523	1.4081634	4.0092707	3.9206426	0.7192539	0.07525853	4.1993504	0.64721483	1.9248626	0	0	0.7435114	0	0.041967757	3.794871	0.9405846	0.14064783	0
0.46066874	0.56808823	0.7810356	7.789103	3.382515	1.9341314	0	0	5.62367	0	0	0	1.1699178	1.2868935	0	0	0	0.15151842	2.1121964	0	0.62429583	0.75311685	3.0238209	1.8828244	0	4.76228	2.499521	1.056839	0	0.26117006	0	0	0.22353044	1.210112	4.3745103	2.3716843	0.000147164	0	2.6805942	0.8756307	0.20457317	0	0	0.52735025	0	0	3.469693	0.3121063	0	0
0	2.925681	0	7.3229175	0	4.1671295	0	1.4041927	5.833616	0.3620278	0	0	0	2.4788675	0.6208242	0.52923036	0	0.85544485	3.7796202	0	0.7474451	0	0.8679466	0	0	3.0920346	1.157494	1.3710772	0.34376842	1.8211269	1.6443119	0	5.8410425	3.0597734	3.2785223	3.7292717	1.482619	0	2.5080159	4.1090975	0.11948764	0	0	0	0	0	4.526819	0.61439806	0.33525255	0
0	4.0574822	0	6.0413046	0	2.2172759	0.49721143	0.63500005	2.9604106	0	0	0	0	2.8514287	0	1.0191153	0	1.436498	2.7750962	0	1.7429845	0.6280627	0.2584678	1.43209	0	0.7016481	0.89256537	2.1691322	0.3982487	1.4936173	0.54744273	0	4.976047	2.0154214	1.4490176	2.5847874	0	0	3.1066232	3.0142329	0.5104864	3.7962332	0	0	0	0	1.9710662	0	0.74184287	1.0060642
0	3.7342405	0	6.5608478	1.9453305	3.3392122	0	1.0988187	7.2208285	1.2812409	0	0	0	1.669429	0	0.38655567	0	1.5770086	4.2111464	0	1.2870065	0	3.7216153	0	0	3.1406753	1.6151937	0.53050274	0	1.9837352	2.1442893	0	4.237972	1.3393308	5.9126883	3.2657166	2.582836	0	1.6890739	3.598922	0.4308877	0	0	0	0	0.22595014	4.204753	0	0	0
0.5933433	2.997538	0	5.513302	1.7343421	3.3465865	0	0	7.958993	0.83631885	0	0	0	0.9119945	0.65984344	0	0	1.9306633	2.655333	0	0.20499374	0	4.7137923	1.7658913	0	4.699737	3.0418422	0	0	2.2729871	3.5800362	0	1.3960063	0	6.003974	3.232247	4.6876254	0	2.4198594	5.6666613	0	0	0	0	0	0.11879546	4.836247	0	0	0
1.7073358	3.4690707	0	8.34974	2.2644794	2.4958704	0	1.5766681	3.5076618	1.4736433	0	0	0.1551518	0	0	0	0	0	1.3492523	0	0.56844735	0	1.8588109	2.6768682	0.025972258	4.282163	1.7261345	0	0	1.2002425	0	0	1.656053	0.37283123	4.521002	3.7963126	1.2833443	0	4.4429564	0	3.3733118	0	0	0	0	0	4.034679	0	0.12902156	0
0	3.7210329	0	7.6559134	0.00977695	4.1536136	0	1.8911338	6.7702003	2.1310527	0	0	0	2.488421	0.7356089	0.60600704	0	1.6380719	4.9582133	0	0	0	0.6182284	0	0.3644717	3.6113462	1.8250906	2.4591086	0.9892267	1.3057272	0.79336715	0	4.5069036	1.11388	4.0892797	3.6428452	0	0	4.0625463	2.4065368	0.5985098	0.16935024	0	0	0	0.72561264	5.0787525	0	0	0
0.579692	3.090983	0	5.872721	1.8260882	3.1523085	0	2.7531338	5.427128	1.8536478	0	0	0	0.11663554	0.5407173	0	0	0	3.065703	0	1.3669524	0	3.0206695	0	0	3.0518916	1.402901	1.2081755	0	0.30664405	1.6942945	0	2.5567837	0.66557264	4.8854704	3.187977	1.279962	0.02408107	1.8565875	2.2469602	1.2884822	0	0	0	0	0.752666	3.5330827	0	0	0
0	5.244548	0	7.7923536	0	4.6160183	0	1.9467816	5.569588	2.438494	0	0	0	3.211627	0.33255824	0	0	0.7042056	3.863427	0.6978305	0.32340768	0	0.36383447	0	0.15583594	3.3143818	1.1672813	1.5586586	2.1279616	1.6729639	0	0	5.58872	2.3538644	3.5931232	4.2675247	0	0	5.519164	2.9369028	1.676347	0.41036868	0	0	0	0.29765067	3.0070143	0	1.5527525	0
0	0.92828953	0.2837229	7.5078664	1.125795	2.5804021	0.060099036	0	2.8794608	2.236133	0	0	1.0593731	3.7918653	0	0	0	0.11565328	4.4562016	0	0	2.1391802	3.584846	0	0	3.6117184	0.70036834	1.5455414	0	0.012123326	0	0	1.6943533	1.8055073	3.5330617	3.4225574	0	0	3.031434	0.3309338	0.7972883	0	0.38585746	0	0.09731745	0	0.99344426	3.1563036	0.18960834	0.797316
0	4.35038	0	8.661868	4.275451	3.1300945	0	0	4.4759803	0	0	0	0.955206	1.7492589	0	0	0	0.060940843	2.2608423	0	1.5218166	0	3.469592	0.6626659	0	4.9040756	3.6747458	0	0	2.8025434	0	0	2.3782077	2.227827	5.17662	4.71094	2.887489	0	2.4093356	0	2.663599	0	0	0	0	0	2.7080274	0	0	0
0	2.962269	0	7.289427	3.6407201	1.6522449	0.14215514	0	2.6403036	0	0	0	2.1269307	0.8985508	0	0	0	0	3.3278685	0	1.501035	1.2006805	4.289052	0.3512858	0	3.337795	3.3452728	0.16436413	0	1.2267464	0	0	2.1005635	1.8279485	4.575034	4.474636	0.35513029	0	2.5853097	0	3.3396208	0	0	0	0	0	2.4990227	0	0	0
0.73293406	2.9704106	0	7.209627	3.0309212	2.9524415	0	0	5.7789993	1.2002641	0	0	1.1700466	1.0761675	0.026646705	0	0	0	4.5085735	0	1.7202593	0	4.048399	2.1730382	0	1.9598762	1.2495937	0	0	2.1688445	0.7628249	0	3.3252907	0.12825426	6.672389	3.6093016	1.5401852	0	2.32622	2.7529995	0.018726448	0	0	0.21604063	0	0	4.2243104	0	0	0
0.012129643	2.3058205	0	4.933383	0	3.5768433	0	2.933506	5.6148767	0.64195275	0	0	0	1.7470626	0.8277242	1.347313	0	1.577	1.9829553	0.21718396	0	0	0	0	0.289661	2.638938	0.34875306	1.173503	0.9843232	1.1378839	1.7366276	0	4.0690904	1.8588816	1.534675	2.714517	1.65757	0	4.03908	4.460522	0	0.5217344	0	0.19916295	0	1.1231793	3.1480203	0.3046553	0.4337723	0
2.0643418	1.7475843	0	3.1481695	4.0041246	0	0	0	4.093451	0	0	0	0.54185724	0	0	0	0	0	0	0	0	0.102331385	3.0782557	2.8433762	0	4.140742	3.632036	0	0	1.5928235	3.030604	0	0	0	2.5198538	0	0.93801725	0	1.8726888	2.6452675	2.3117452	0	0	0	0	0.23905025	2.2308905	0	0.31543204	0
0.62460023	0.68753445	0.32608598	6.733825	2.9747682	0.78429055	0	0	5.0407186	0.22647123	0	0	0	1.289568	0.5667817	0	0	0	3.6936674	0	0	0.97832495	3.5335903	0.7949758	0	4.28731	1.6355796	1.1984099	0	0	0.67656213	0	0	0.6083785	2.8107772	1.3434302	0.099448346	0	2.418111	1.8607701	0.55477756	0	0	0.22757	0	0	1.5317878	2.786102	0	0
0.9271953	2.2557993	0.019778876	4.7547565	2.4180343	1.8845898	0	1.8455681	5.71213	1.6236441	0	0	0	0	0	0	0	0.035641976	1.3496238	0	1.032821	0	3.6488843	0.7557968	0	4.16558	2.572053	0.49253178	0	1.1971601	1.8557545	0	1.5672752	0.779594	4.5009375	2.374424	2.7964497	0.24047248	0.7343993	3.1616557	1.5372144	0	0	0	0	0.42985407	1.6880461	0.5307957	0	0
0	3.2123055	0.046832245	5.3151484	1.0801122	2.625944	0.34893703	0.76697034	4.555511	0.5370288	0	0.064080186	0.3332446	3.0917943	0	1.1731327	0	1.7369599	0.8873453	0	1.0613707	1.5130339	0.90482223	0	0	2.0431254	1.151058	3.9305277	0	0.12940936	0	0	4.580982	3.4130995	0.3720938	4.023558	0	0	3.1205037	3.1459525	0	3.0418916	0	0.14355604	0	0	1.9408612	0.79740554	2.295922	0.4475475
0	3.4610765	0	8.89524	2.599362	1.8419569	0	0	4.9225273	3.0150034	0	0	0	1.2162085	0	0	0	0	3.6529925	0	0	0.6433304	4.905532	0	0	4.9054146	2.0703847	1.1594248	0	1.2977554	0	0	2.2101882	0.95284843	5.837019	4.7153487	0.85222894	0	4.968379	0	2.6073492	0	0	0	0.9742108	0	1.308651	1.770709	0	0
0	5.1595035	0	7.9502335	0	4.8694463	0	2.8985815	5.815347	3.126782	0	0	0	3.725973	0.77017283	0	0	0.11275541	3.5401301	0.86792463	0.13948691	0	0	0	0.35634997	2.9162083	1.3556656	1.80188	1.293844	1.288556	0	0	5.8345184	2.0012443	4.167201	4.9472995	0.3124611	0.38606143	5.7343507	2.7399724	2.187348	0	0	0	0	0.04970956	4.169738	0	1.8555716	0
0	0.55838615	0	8.085935	2.5102901	2.7838802	0	0	2.931408	0.8101739	0	0	0.73430413	3.6912012	0	0	0	0.13007277	5.5214624	0	0	2.0062532	3.9252896	0.8989598	0	4.4703016	1.9088655	1.7014673	0	0	0	0	1.7483212	2.036651	3.5296733	2.6767416	0	0	3.211047	0	1.4513204	0	0	0.7335237	0	0	2.6315172	2.5282989	0	0
0	5.320032	0	8.3803835	1.0611082	3.2403328	0.34048623	0.3311677	5.499007	1.580056	0	0	0	2.47577	0	0.23677568	0	0.82688135	3.828503	0	1.5150911	0.07805024	2.2485564	0	0	2.2125936	1.617971	2.2377567	0	1.9384831	0	0	4.250566	1.7526355	5.029165	3.9957771	1.0200746	0	3.4594767	0.9559467	1.0921489	0.4686513	0	0	0	0	3.561828	0	0	0
0	3.597407	0	8.497449	2.3459544	2.0663452	0	0	5.4496155	3.0229983	0	0	0.68388665	2.227731	0	0	0	0.2254779	4.2895484	0	0	1.1731477	5.1342225	0	0	4.1533017	2.6992233	0.98968893	0	1.400718	0	0	3.8136675	1.1278667	6.3635216	4.6162667	1.2615141	0	5.080559	0	2.2272365	0	0	0	0	0	2.6452966	2.184003	0	0
0.16333227	3.7184808	0	6.3876653	2.2848258	3.0357885	0	0	4.8233542	1.4851098	0	0	0	0	0	0	0	0	1.3076116	0	0.045611717	0	3.6938822	0.02601274	0	4.798232	2.1692605	0	0	2.7021577	1.5872035	0	1.623739	0	4.943879	2.4946165	2.485733	0	1.394489	1.4374604	1.6248289	0	0	0	0	0	2.9947119	0.20453413	0	0
0	2.400361	0	8.893095	1.3146123	3.6448283	0	0	6.0262628	3.3486764	0	0	0.7724209	1.9479674	0	0	0	0.7903373	3.7949815	0	0.23854314	0	3.479938	0	0.17816591	6.9339013	1.6232182	0.008959229	0	1.8349469	0	0	2.7100978	1.7647396	7.174199	3.1226208	1.7494048	0	4.783204	1.5704244	0.7128983	0	0.60807693	0	0	0	3.5413795	1.8370956	0	0
1.885298	3.8127503	0	5.9893494	2.861525	1.774611	0	1.4307954	5.8754034	0	0	0	0	0	0	0	0	0	2.0134027	0	0	0	2.192843	0.3308731	0	1.6958221	1.178998	0.20157897	0	1.1963898	1.4257121	0	1.065279	0	2.086027	1.7372776	1.1605253	0.6080525	0.37997183	3.088108	1.7013867	0	0	0.38090762	0	0.32119498	2.1693943	0	0	0
0	4.4354196	0	7.9007983	2.2701173	3.1418846	0	1.8703715	6.305309	0.842895	0	0	0	1.564577	0	0	0	1.2556912	2.4988759	0	1.7278183	0.25871027	3.1134746	0	0	4.2236	2.5544763	0.82566273	0	0.8471155	0.046373006	0	2.7884283	0.51018256	4.787446	4.2562447	0.40652904	0	1.8462481	0.7394659	2.6336389	0.42521578	0	0	0	0	3.8739033	0	0	0
0	3.5278108	0	9.54534	3.1141863	3.2619436	0	0	4.304908	0	0	0	1.3742647	2.0123365	0	0	0	0.33372325	3.3012052	0	1.7619345	0.56379294	3.858007	0.15761909	0	4.7802963	2.378776	0	0	2.1066382	0	0	3.8450613	1.9763573	6.545227	4.157224	0.23270713	0	2.6781268	0	2.3649924	0	0	0	0	0	4.148457	0.08686825	0	0
0.77163523	3.6732953	0	7.9346337	0.9277824	3.2581644	0	0.9152002	5.5033517	1.5056292	0	0	0.21901362	2.1721895	0.6575471	0	0	0	4.752326	0	1.3352228	0	1.2655569	0.07283664	0	2.3953934	0.9588433	2.4613848	0	1.2591286	0.3582844	0	4.855911	1.8133336	4.500032	3.9131365	0	0	2.8830113	1.8839747	1.3237643	0.287962	0	0.12875621	0	0	5.5807257	0	0.6020079	0
0	3.5281515	0	7.9852033	2.3168724	3.4058635	0	2.4931486	5.2594914	0.3123971	0	0	0.50990146	2.4147487	0	1.0988293	0	0.19645783	2.689749	0	0.9098591	0.7212868	1.4539499	0	0	3.1295304	1.5669465	2.009334	0	1.1374587	0	0	3.974365	1.9929924	3.3679883	4.2519116	0.4387346	0	2.4047036	2.3204403	0.3289563	0	0	0	0	0	2.099398	0	0	0
0	1.5815287	0	5.6655197	1.3334455	2.1483872	0	0	2.5265481	3.4837785	0.7233354	0	0.4735011	3.2506561	0	0.31496373	1.3983201	0	5.9225183	0	0	1.8129334	4.5222383	0	0	2.6219196	0	1.0767215	0.76373035	0	0	0	1.8346653	1.3602097	3.252345	3.1926293	0	0	3.042588	0.8578433	0.54983276	0	1.9333819	0	0	0	0.020703653	4.3832383	0.83529466	0.15578695
0	4.765343	0	8.922039	1.2605759	3.9988875	0	0.6653231	5.782415	1.8734621	0	0	0	0.16632596	0	0	0	0.47112414	2.2500162	0	1.9016756	0	3.117976	1.0888816	0	6.751573	0.9356159	0	0	4.2999187	0.9008345	0	3.196132	1.5019573	8.074777	2.8864677	3.0369613	0	3.6630876	3.099977	1.2298002	0	0	0	0	0	3.5678747	0.68014383	0	0
0	0.20086738	0.37997523	8.56415	2.6875353	2.121394	0	0	2.9745588	0.096079454	0	0	0.94192576	2.3968139	0	0.4839587	0	0	3.6491406	0	0.7099531	0.6573628	2.9615984	0.13080074	0	4.421882	1.9684252	2.435177	0	0	0	0	0.9062387	2.6013873	4.0710535	4.400487	0	0	2.2741911	0	0.8682336	0	0	0.59395874	0	0	1.877111	1.6215869	0	0
0.6372815	3.5503056	0	8.15491	3.493199	3.5896742	0	0	5.4315624	0.9654519	0	0	0.25162292	0.04087675	0	0	0	0.6666727	2.1240253	0	0.9438936	0	3.7858493	1.4114996	0	5.333169	2.2171035	0	0	3.2476492	0.2153267	0	1.8712686	0	6.567482	3.3155775	3.1794593	0	2.033586	1.7224301	0.57335174	0	0	0	0	0	4.3749137	0	0	0
0.100027174	2.1946392	0	5.0221276	0	1.9462612	0	0	3.6324773	0	0	0	0	3.2290144	0.5131575	0.45215237	0	0.9993461	3.344057	0	0.4624851	0	0.25471097	0.6872002	0	0.051804923	0	3.111771	0.12921354	0.07520893	1.8356392	0	3.341207	2.1351147	0.62503284	1.8619123	0.3497932	0	2.6082094	3.2287972	0	2.933846	0	0.46712825	0	0.591216	2.0936599	0	2.1965246	0.57985973
0.02068159	0	0	8.421488	3.5458288	1.1358165	0	0	3.0489185	0	0	0	1.4672422	0	0	0	0	0	1.2113174	0	0	0.13947849	1.9779687	0.7669641	0	4.1297307	2.396733	2.4057443	0	0.21891214	0	0	0.025604898	0.8997985	3.0699828	2.1358023	0	0	2.4993255	0	1.260867	0	0	0.63593817	0	0	1.7571207	1.0066177	0	0
1.0256252	2.713859	0	5.464922	0	2.418205	0.6421994	1.7976335	4.111679	0.1385947	0	0	1.109568	1.945038	0	0.7384324	0	0.73194104	0	1.1043922	0	0	0.14091264	1.4070498	0	2.4765363	0.5626319	2.2544863	0	1.3749936	0	0	3.3510826	2.28313	0.32639983	2.886995	0.81092066	0	4.3748317	2.893543	0.73226446	1.9040387	0	0.003564031	0	0.016837334	2.0000257	1.3497871	2.0128913	0
0.3081273	4.184633	0	9.570732	2.4085753	3.9134285	0	0	7.058178	1.9045681	0	0	0	1.7276045	0	0	0	1.8174782	3.4981139	0	0.0474533	0	3.335978	1.0360348	0	6.5519376	2.316451	0	0	3.5100904	0	0	2.2913396	0.057497256	6.9700956	3.4062808	2.597052	0	4.0053926	0.99794906	0.69726557	0	0	0	0	0	5.778105	0	0	0
0	4.268079	0	8.305983	0.20295991	3.9621387	0	1.3718419	4.436918	1.0593243	0	0	0.33381775	2.589971	0.716628	0.87889457	0	0.37906578	3.6758275	0	0.43919545	0.24832097	0.7223651	0	0	2.2451158	1.8976362	2.051804	0	2.0782976	0.21822283	0	5.5004497	1.5916196	3.1727786	4.684878	0.49118027	0	3.1001275	1.7568233	0.92274094	0.2608502	0	0	0	0	3.6995058	0	0	0
2.3696918	3.1513152	1.1620215	5.0719476	2.543009	1.8230814	0	0	5.3817782	0.4237453	0	0	0	0	0	0	0	0.12336499	2.3795824	0	1.1883763	0	3.551536	1.3476582	0	1.9370433	0.83463734	0	0	1.1072562	2.1875994	0	0.27560636	0	3.6457636	2.2397301	2.5291507	0	0.5699238	3.2466726	0.3546846	0.12076818	0	0	0	0.28083315	2.641886	0	0	0
1.0187964	0.49214992	0	7.9496737	2.641608	2.576127	0	0	5.4331512	0.22002016	0	0	0.9981859	2.2116182	0.6564585	0	0	0.034961052	4.008801	0	0	1.3398838	3.6355247	1.2743188	0	4.874507	1.9447819	0.88646567	0	0.39479628	0.22331527	0	0.8925766	0.9151893	3.701242	3.1431732	0.33230934	0	3.7437177	0.96896774	0	0	0	1.3404939	0	0	4.2179427	1.7112714	0	0
0	3.8045847	0	6.2353177	0.15874162	2.946722	1.7854549	0	3.5142696	0.053775217	0	0	0.40113068	3.025076	0	1.6364502	0	2.343912	4.187674	0	2.000771	2.3186476	0.66762924	0	0	1.0340323	0.21891946	3.356411	0	0.80511737	0.5623172	0	5.516644	3.6170218	1.4175385	3.9465868	0	0	2.2894664	2.9474788	0.3651066	3.781203	0	0	0	0	2.5236142	0	0.35604465	1.1151407
0	1.5388687	0	8.358789	2.777501	1.9991258	0	0	3.9018087	0	0	0	0.59135604	0.035344977	0	0	0	0	0.9243568	0	0.996805	0.44743267	2.3595684	0.9571893	0	4.552297	2.7587113	1.4964786	0	1.4232924	0.28240517	0	1.424872	0.7541795	4.034339	3.408109	1.0787389	0	2.3911507	0	1.6464833	0	0	0.22145803	0	0	4.0751824	0	0	0
0	5.926153	0	6.5843806	0	4.657713	0	3.09227	5.02392	2.8908107	0	1.2917311	0	3.4109712	0	0	0	1.6262859	1.4262378	0.28712323	1.7702869	0	0.86807925	0	0.18611911	2.7491312	1.0624154	2.39396	0.9643094	2.0528848	0	0	5.6087923	2.975075	4.2492146	5.6710196	0.23823796	0	5.469594	2.820885	1.4955196	1.603471	0	0	0.5603749	0	2.2635708	0	1.0908682	0
0	3.5251796	0	6.012516	0	3.1703353	0	3.492392	4.0205054	1.1947455	0	0	0	3.1460874	0.026683299	0.20303449	0	1.0139421	2.894403	0	0.35471615	0	0	0	0	2.0164313	1.1435655	0.58676547	1.0639737	1.090957	0.60111666	0	5.2418475	1.945206	2.535729	3.2210894	1.0229448	0	3.2425976	2.6379495	0.007325545	0.15040587	0	0	0	0.90349525	3.2129996	0	0.19591759	0
0	3.590776	0	9.073732	0.71152383	1.7238196	0	0.68313	4.426009	3.08809	0	0	0	2.2800393	0	0	0	0.38417608	2.1981618	0	1.1297666	0	2.5637465	0	0	4.09877	2.433911	2.993081	0	1.7318647	0	0	4.6052628	2.440588	5.495129	4.8360696	1.8265314	0	4.1807623	0	2.1848443	0	0	0	1.5416896	0	2.4330447	1.7206237	0	0
0.1547345	0.7619207	0.38044986	6.8651195	1.725656	1.9790002	0	0	4.80335	0	0	0	0	2.1270623	0	0	0	0.81983566	2.5510185	0	2.475074	1.0879594	3.5296957	1.3130507	0	5.2181854	0.9594268	0.27701926	0	0.032391567	0.5574553	0	0.58861905	3.7018566	4.183127	3.4176013	0.5421922	0	1.403295	2.3092933	0	0.21224405	0	1.0001419	0	0	1.5748159	2.214587	0	0
0	3.4165115	0	8.813383	0.19692823	4.0057135	0	1.2146717	7.0780735	0.59891194	0	0	0	3.0774343	0.26500535	1.6608235	0	2.2811174	3.899387	0	1.3730942	0	1.1916661	0	0	3.9664612	1.5392772	2.7829156	0.10724396	1.633644	0.038747985	0	5.5266914	3.42579	4.9077134	4.1177583	0.029881211	0	3.5323212	2.6410081	0.5765518	1.2299201	0	0	0	0	4.704515	0.1947161	0	0
0	1.8390082	0	10.475705	2.3201642	2.4750683	0	0	3.6806145	1.938092	0	0	1.2060318	1.3127356	0	0	0	0	4.469683	0	0	0.34326097	3.4969466	0	0	5.468782	1.9238943	2.5355384	0	1.4457786	0	0	2.305032	1.408229	5.467446	4.104342	0.22762568	0	4.0071917	0	1.2748744	0	0	0	0.097860314	0	2.8302476	1.7403963	0	0
1.1240665	3.290579	0.56188744	6.5597715	3.386514	1.1826826	0	0.028319547	6.030996	0	0	0	0	0	0	0	0	0.19537142	0.56825054	0	0	0	3.9328015	0.72333854	0	5.2372594	2.4162614	0	0	1.1269888	1.9415714	0	0	0	4.1297693	2.2747414	2.4925337	0	1.0743781	2.627881	1.9810884	0	0	0	0	0	1.7932118	1.1628542	0	0
0.1845116	4.490394	0	8.9936	2.748103	3.4840848	0	1.2357873	5.315507	0.445054	0	0	0.53449607	0.34930918	0	0	0	0.20247017	2.0300643	0	1.7839198	0	3.3717399	0.59161556	0	5.0737023	2.0895743	0	0	3.1201065	0	0	2.9577188	0.2866947	6.3840766	3.722474	2.9565463	0	2.1373372	1.0773282	1.1037817	0	0	0	0	0	3.3826995	0	0	0
0	3.7069285	0	6.5445514	0	4.5138125	0	2.7047484	5.0108805	1.8539461	0	0	0	3.3463993	0.7920107	0.04322013	0	1.2052379	4.6701922	0	0.5747309	0	1.0440416	0	0	1.6153296	0.7605562	2.0315838	1.3138633	0.09357881	1.5204344	0	5.1505523	2.2544136	2.740434	3.1238782	0	0	3.733233	3.2276387	0.3475051	1.0449734	0	0.29924244	0	1.8971279	3.8987308	0	0.62537134	0.001108257
0.76701087	3.3255022	0	7.594208	1.631536	3.70666	0	0.81781316	4.954617	1.9094	0	0	0	1.92821	0.7809844	0	0	0	5.0395765	0	1.1130325	0	2.584264	0.31626406	0	1.7867807	1.0373521	1.6764977	0	0.8205978	1.6609777	0	3.8633869	0.5592725	3.9485996	3.565717	0.031241361	0	2.628396	2.5877678	0.49971098	0.6514316	0	0.11529733	0	0.50484836	3.8595445	0	0.20474759	0
0	2.505398	0	5.287953	0	2.0583637	0.87649906	0.7307144	2.708986	0	0	0	0.020866252	3.453704	0.15091956	0.95481175	0	1.113261	1.9407754	0	0.86008024	1.2666483	0.3630416	0.16608463	0	1.0525115	0.8593537	1.9694724	0	0.27445203	0	0	4.7727857	2.7218833	0.04598959	3.4394884	0.88977325	0	2.5732198	2.8364253	0	2.2332072	0	0.31346428	0	0	2.023615	0	1.081096	0.8933524
0	3.8666198	0	5.9653606	1.1253359	3.84639	0	3.1881166	6.0174456	1.3983753	0	0	0	1.3603265	0	0	0	1.21828	3.3304672	0	0.77224433	0	1.8503811	0	0	2.5930998	1.2963018	0.5801686	0	1.3078877	2.8865366	0	5.0607014	2.3065178	4.485259	3.6838467	2.383109	0.3567024	2.0505648	4.8559623	0.69824296	0	0	0	0	0.8810005	3.4475174	0.4391467	0	0
0.5920762	0.48624608	0	3.95774	0.11613449	0.9988737	0	0	3.7758648	0	0	0	0	0	0	0.21526799	0	1.4282733	3.8131661	0	0.42390567	0.58964765	0	0.5769482	0	2.0109372	0	1.6690642	0	0.752224	1.8511202	0	2.51197	1.8279486	0.3534106	0.45748746	1.5221245	0	1.1813691	3.6636343	0	0.21705645	0	0.22093521	0	0.037111674	2.3092978	0	1.7543892	0
0	3.3902247	0	4.774934	0.93129355	1.0693002	0	0.6109031	5.7130976	2.1205065	0	0	0	0	0	0	0	0	1.3656839	0	0	0	3.0276437	0	0	4.610177	1.5936087	0	0	0.37591642	0	0	2.1575027	0.16220433	5.162171	1.0776935	0.48290926	0	2.8087933	2.556133	2.0342913	0	0.19025293	0	0.86053836	0.4144469	1.2313132	2.3815012	0	0
0.58344334	3.4077506	1.149971	6.094487	1.0261673	3.183209	0.56688035	0	6.4783406	0.066937804	0	0	0.52762926	1.8321377	0	0.3397031	0	1.9948459	3.6796277	0	0	1.3196062	2.7679071	0	0	1.7988579	0.98749655	3.3548455	0	0	0.62335426	0	2.812687	0.86466694	0.124315634	3.8374712	0.90875244	0	2.572035	2.9302728	0	2.6924517	0	1.342427	0	0.6944506	2.8723667	0.5534995	1.3814695	0
0.1190897	3.8643253	0	5.19528	2.1589634	3.313243	0	1.4045564	7.3467155	0.9229109	0	0	0	1.3478488	0	0	0	1.8389412	3.9357743	0	0.2039951	0	3.8454945	0	0	2.452381	1.4422839	0.984616	0	1.1832943	2.319894	0	3.4231508	0.89629954	4.5994644	3.0516465	2.394754	0	2.1065536	4.4915805	0.23266304	0.065375164	0	0	0	1.2510881	3.6493359	0.2735045	0	0
0	1.5750132	0.78063285	5.0599194	1.9558923	0	0	0.6273177	3.254164	0.014454727	0	0	2.3735092	0.39085242	0	2.0919561	0	0	2.957944	0	0.41588858	2.3600786	3.5439293	0.030311173	0	0.66559553	2.3989756	1.4142015	0	0	0	0	2.5690513	0.8780179	2.7478955	2.6155345	0	0	2.4392147	0.32559177	2.693333	1.4812706	0	0	0	0	2.1672652	1.8909663	0	0.2868114
0.38660535	2.796184	0	9.228426	3.9039845	1.6862057	0	0	5.4751263	0	0	0	0	0	0	0	0	0	1.8661677	0	0.28112176	0.68880326	3.1901479	0.07189628	0	5.9393973	2.3381717	0.5984851	0	1.5224146	0	0	0.26634508	1.1073046	5.3041	3.3623953	1.145432	0	2.8733785	0	1.1237154	0	0	0	0	0	2.961393	0.58894587	0	0
0	3.4604309	0.22751355	6.904775	1.4704216	1.7572356	0	0	5.251789	1.6871698	0	0	0	1.1525573	0	0	0	0	2.2928655	0	1.0721426	0.32632244	4.206284	0	0	3.5705307	0.7077194	1.844632	0	0.032222904	0	0	0.5378213	1.769559	4.229015	4.593217	1.7379581	0	2.7673426	0.5766295	2.0180738	0.021664927	0	0	1.04241	0	0	2.5030234	0.3413752	0.031991508
0.45624888	3.3028982	0	4.467414	2.1206672	2.0485823	0	1.2670397	3.4390645	0.21967988	0	0	1.0283667	0.88077104	0	0	0	0.7752873	1.4826205	0	1.8780903	1.4955318	1.8717419	0.4054502	0	2.0145154	1.8412424	1.0713353	0	0.0367869	0.6237175	0	2.1805365	0.44387683	1.0189649	2.8139853	0.5384622	0	0.8281437	2.3769894	0.5152906	0.48297045	0	0.328542	0	0	2.6809363	0	0	0
0	3.0880601	1.2635626	7.3482666	3.0268755	2.0602217	0.60713506	0.11400686	3.081994	0	0	0	1.2265977	0.8833211	0	0	0	0	3.1114852	0	0.25305876	0.44195628	3.5352693	0	0	3.8044603	3.0180786	3.039609	0	1.3945473	0.30728307	0	1.0337304	1.390587	2.2093353	4.879779	2.5081522	0	1.0869393	0	2.1268768	0	0	0	0	0	0	1.4490792	0	0
0	3.6414168	0	9.490272	1.6012084	3.071905	0	0	4.513565	3.037522	0	0	0	3.391934	0	0.6996574	0	1.1920916	5.726311	0	1.76377	0	4.054976	0	0	3.7359953	1.3269181	3.210687	0	1.1851171	0	0	3.804057	2.7582307	5.8046303	4.453538	0.43124703	0	3.6056309	0	2.290484	0	0	0	0.054055132	0	3.081773	1.448888	0	0
0.4417863	1.4340856	0	4.7993426	0	2.3013158	0	0.08909074	4.912486	0	0	0	0	1.9142274	0.28144568	0.42811278	0	2.255557	3.7640448	0	0.12871662	0	0	1.0640273	0	1.1569778	0	1.0631104	0.5665301	1.0218952	2.7506607	0	4.1918974	2.4314945	1.0897024	1.234595	1.4170965	0	2.5836227	4.879061	0	1.3922886	0	0	0	0.22931404	3.4961839	0	1.4988585	0
0	0	0.15657946	6.6084433	2.1497843	3.4873922	0	0	3.0725784	0.47936612	0	0	1.1863282	3.137492	0.61397046	0	0	0.5572831	4.3985853	0	0	0.8727514	2.5083432	2.804917	0	4.8419623	2.7487538	0.17343414	0	1.1352091	0.13703187	0	1.0390522	1.197946	2.9686737	1.479829	0	0	2.3763673	2.406039	0	0	0	2.8283641	0	0	3.5564432	0.74531096	0.005648183	0
0.10201494	5.093478	0	7.00592	1.5516202	4.0031276	0	2.3024747	5.531442	2.2097256	0	0	0	1.90323	0	0	0	0.499219	1.5005579	0.19750406	0.7946919	0	2.0137537	0	0	3.453629	1.7425047	2.30925	0	0.98747265	0	0	2.9144127	0.80879235	3.4899943	4.686637	0.39818797	0	4.0777864	1.8301657	2.1279986	0.4985712	0	0	0	0	2.2882602	0	0.78776765	0
0.59307486	4.7233014	0	6.9636226	0.6480316	3.6792295	0	3.2195091	4.1719174	3.036721	0	0	0.43377557	1.8751553	0	0	0	0.6478732	1.8912116	0	0.8243326	0	0.66442835	0.13076514	0.4982988	2.6984556	1.7590367	1.8236666	0	2.3603284	0.060097836	0	4.7458744	0.98041034	4.171788	4.418413	0.29342344	0	4.1902423	2.427367	1.2954829	0.94898427	0	0	0	0	3.6755474	0	1.1908641	0
0	3.8601947	0	9.371639	2.5374453	3.074595	0	0.8514136	5.827936	1.3460369	0	0	0	0.2859559	0	0	0	0.50892115	2.451365	0	0.11500998	0	3.4461513	0	0	5.840812	1.9368596	0	0	2.1407201	0	0	2.702795	0.48592997	6.2827573	3.7989504	1.7568827	0	2.8823035	1.6673197	1.605699	0	0	0.18790242	0	0	3.813009	1.50406	0	0
0	0.39049533	0.2733159	7.1788106	1.2036139	2.715653	0	0	3.3775454	0.8634476	0	0	3.1293259	2.7209923	1.1467189	0	0	0	3.844914	0	0	1.8925748	3.0979068	1.3246833	0	3.980381	3.1248014	0.7722746	0	1.2319567	0	0	1.639835	0.41796857	3.84949	2.690238	0	0	3.685952	0.73590785	0.60723585	0	0	1.2905183	0	0	3.8230762	0.91261446	0	0.18622288
0.2955809	1.5539451	0	9.215639	2.9943376	2.635178	0	1.1034654	3.8101337	0.29451552	0	0	0.51145947	0	0	0	0	0	1.954571	0	0.9974018	0	2.8063645	1.0098298	0	5.4996324	2.2075913	0.53329986	0	1.3331894	0	0	1.4572246	0.99747145	5.027545	2.7762523	0.67235714	0	2.6204467	0	1.4122372	0	0	0	0	0	3.576608	0.72778976	0	0
0	3.8350964	1.3316458	6.2984543	0.8363132	2.6923652	0	0.6397515	4.8789	0.97756755	0	0	1.2430142	2.3336189	0	0.643586	0	1.7925973	2.7672863	0	2.3007956	0.4702982	3.6996582	0.54510635	0.04691172	3.796039	0.9119245	0.8578932	0	1.0848966	0	0	1.779928	2.4094796	5.0818877	3.108684	0.6310066	0	1.4952235	1.9560293	1.1086087	1.0490942	0	0	0	0	1.4939364	0.37973613	0	0
0.12402517	2.7616313	0	6.1327024	0	3.1135726	0	1.0979134	3.9421165	1.074983	0	0	0	3.7290406	0.0920937	0.730687	0	1.6771669	2.620122	0	0.024975885	0	0	1.0502933	0	1.1203324	0.26736632	1.8812629	0	1.0456088	0	0	5.069848	1.7595856	1.4097233	2.506909	0	0	3.8197825	3.7686281	0	2.045813	0	0.86920834	0	0.51594746	3.5084598	0	1.8099622	0.26398417
0.5294541	5.189439	0	7.5262084	0.9386363	3.049635	0	2.213375	8.667797	1.2136424	0	0	0	0	0	0	0	0.99822193	1.6866107	0	0.18794258	0	2.6586213	0.9157996	0	5.0122743	1.5179998	0	0	2.9303725	0.116661005	0	2.2842495	0	5.5000367	2.6651955	2.215496	0	2.9193027	4.5197005	1.0147729	0	0	0	0	0	2.7630863	0.7569963	0	0
0	4.1640177	0	8.867467	2.0769515	3.6394641	0	0.52432215	9.491134	1.6061826	0	0	0	1.0047091	0	0	0	1.8545518	3.7072527	0	0	0	3.7477443	0	0	6.7893963	1.777538	1.196924	0	2.629612	0.3364602	0	2.7233865	1.0257636	6.813337	3.5142748	1.6937387	0	3.8268423	2.6932693	0.20650746	0	0	0	0	0	3.3529103	2.6987584	0	0
0	3.4591713	0	7.082173	0.6405322	2.3423798	0	2.5636125	6.5847454	1.8757288	0	0	0	0	0	0	0	1.1501943	1.6896746	0	0.44144192	0	2.8389535	0	0	5.5461335	1.7977885	0	0	1.762364	0	0	2.4568474	0.5453283	6.0525274	3.4361448	1.4074543	0	2.1703637	2.65612	1.3304929	0	0	0	0.116879724	0	2.5391514	2.0041215	0	0
0	3.6539822	0.08697135	9.41245	1.7994064	2.342	0	0	6.3459353	2.0536864	0	0	0.7935703	1.5707937	0	0.33207405	0	0.4419149	2.7834358	0	0.12645853	0	4.756261	0	0	5.4942107	2.0314047	0.56299907	0	1.6169611	0	0	2.4611673	1.5765957	6.68803	4.4088745	2.0890334	0	4.1328063	0.30637822	2.4245963	0	0	0	0.015826518	0	2.5053852	2.4457905	0	0
0	3.6231208	0	10.420576	2.6370215	3.193205	0	0	5.283329	3.1307046	0	0	0.8509412	2.2612667	0	0	0	0.39468777	4.7056146	0	1.0700816	0.010624293	4.160128	0	0	4.833812	2.0780282	0.7694618	0	2.072387	0	0	3.5472317	1.0959146	6.913419	4.32177	1.9704236	0	4.3401937	0	2.1247046	0	0	0	0	0	3.6748266	1.4302999	0	0
0	4.8533916	0	6.625049	0	2.4923177	0.5787166	0.55207413	2.0400398	1.875218	0	0	0.46035224	3.9838238	0	2.1307302	0	0	2.3191981	0	1.3723841	0.86148846	0.77295935	0	0	0.44242042	0.7578456	2.6026676	0.07000642	0.6766888	0	0.39781773	5.007499	1.8565152	1.2929901	3.272704	0	0	3.6423094	2.6057532	2.1479897	2.2000864	0	0	0	0.404488	1.5003695	0	0.10154763	1.6555675
0	4.553147	0	7.9567537	1.7117782	3.5213935	0	1.1548525	5.383513	0.97116286	0	0	0.48844248	1.4031909	0	0.08430041	0	1.4635062	4.3916745	0	0.31210163	0.39381024	2.1188624	0	0	2.5280125	1.883103	2.0065255	0	1.7216412	0.6469679	0	4.106422	0.23062676	3.216475	3.6835155	0	0	2.0274231	2.4353807	0.4071917	0.37383044	0	0.027966954	0	0	4.1179266	0	0	0.0869399
0.54140514	4.4877405	0	6.5330133	2.66242	3.0382853	0	0	7.4351454	1.3135973	0	0	0	0	0	0	0	1.3916401	2.2755756	0	0.19431283	0	4.4834	0	0	5.646341	1.0692	0	0	1.8091046	1.9207954	0	1.0136725	0.2988831	6.2885575	2.406351	3.4959257	0	0.72730976	3.3998897	0.95840096	0	0	0	0	0	2.7149222	1.0996945	0	0
0	3.490619	0	7.5137615	1.2285903	2.6599746	0	0.07327283	5.3519177	2.2203708	0	0	0	0.9457749	0	0	0	0.92438024	3.7739255	0	0.95252055	0	3.312082	0.44378754	0.25150508	4.564997	1.323349	0	0.12960093	1.7755306	0	0	2.7183833	0.5367069	6.80637	2.5632493	1.0330706	0	1.7482659	0.74677205	1.6106654	0	0	0	0	0	3.0672908	0.55301774	0	0
0.67218816	4.9907184	0	8.4133415	2.1446564	3.0065453	0	1.9284121	6.4909797	1.6389179	0	0	0	0.101531394	0	0	0	0.46119997	2.8048909	0	1.1238314	0	3.1115282	0.001897113	0	4.0394125	2.098594	0.17018323	0	2.850949	0.82647204	0	3.2356586	0	5.947621	2.9164274	2.567337	0	1.9234864	2.6947389	1.1038897	0	0	0	0	0	4.053173	0	0	0
0.85561496	4.4766073	0	7.4961095	1.8222634	3.5952914	0	2.6495829	3.9880838	1.822754	0	0	0.2764347	0.7865092	0.0921046	0	0	0	1.2841747	0	1.6160287	0	1.3050786	1.2941128	0	3.2116878	1.4016887	0.15576768	0	1.3171178	0	0.118184716	3.3242173	0.69393724	4.1859875	3.565383	0.99631107	0	3.2858632	2.2051897	1.9579939	0	0	0	0	0	2.9298522	0	0.13245459	0
2.0889852	3.583333	0	3.4434009	1.1507695	2.0440967	0	0	7.561365	0.29156277	0	0	0	0	0.8650226	0	0	0	2.2865262	0	0	0	3.5447357	0.19510888	0.05611997	4.1249905	0.2736242	0	0	3.0409338	3.4829125	0	1.1999865	0	4.7800317	0	1.858912	0	2.9668174	6.214113	0.35989004	0.1494415	0	0	0	1.5716602	3.1754065	2.4365444	0	0
0	3.015275	0	7.937518	0.38261172	2.766509	0	2.0153658	4.829212	2.2990296	0	0	0	1.9603705	0	0.45722866	0	0.994633	2.936672	0	1.3146104	0	3.100149	0	0.14266184	4.324437	1.2429162	1.7961407	0	0.96298975	0	0	3.180279	1.7000487	5.256324	4.386495	0.46880442	0	2.2336473	1.1823257	1.4482075	0	0	0	0.7460184	0	2.4422822	1.459064	0	0
0	3.4423413	0	7.2757707	0.10034451	4.103789	0	3.1438606	5.957415	2.1654027	0	0	0	2.5523517	0.6203178	0.34271532	0	0.73517454	4.3842053	0	1.451643	0	1.041658	0.17969082	0	3.1461751	1.2377269	0.97709113	0.9077569	1.4874178	1.7659099	0	6.2590456	2.6975434	5.9503417	3.7814817	1.2526242	0	3.8767123	3.5644772	0.9923719	0	0	0	0	0.18658572	4.691533	0	0	0
0	1.2183588	0.07269316	5.5900784	1.3740135	2.4685826	0.19786325	0	3.4648259	2.3286467	0	0	0	2.6294575	0	0.06976955	0	0.6425873	5.519668	0	1.1587605	1.2594446	4.186516	1.412499	0	3.858737	0.413217	1.317549	0	0	0.5857285	0	1.7291502	3.5197136	3.471965	3.7387524	0.86036146	0	1.6577696	2.9015563	0.5415364	0.29320776	0.040416446	0	0.43501794	0	0	4.504278	1.2168883	0
2.1212456	3.0202615	0.21669641	7.088395	3.3913856	1.600378	0	0	5.344566	0	0	0	0	0	0	0	0	0	2.5394228	0	0.47782516	0	4.0938754	2.1457503	0	2.8988895	1.8662487	0	0	1.9429126	0.83995754	0	1.4916284	0	4.5794916	2.3587327	1.9528329	0	1.8191217	1.9624821	1.0395277	0	0	0	0	0	3.5953095	0	0	0
1.393062	4.3071136	0	7.461528	3.699045	2.2696643	0	0.12503618	6.8768764	0	0	0	0	0	0	0	0	0	1.7205371	0	0.40883213	0	3.585386	0.7220312	0	4.7543244	1.6547651	0	0	3.2884262	0.794671	0	0.90427166	0	5.2801065	1.9500319	2.8665493	0	1.343975	3.2608674	0.4966092	0	0	0	0	0	2.5931082	0	0	0
0.46366364	3.3158112	0.6001722	8.254769	2.0262294	3.1234303	0	0	6.876835	1.0912691	0	0	0.12594838	3.2942302	0	0	0	1.4317418	3.5995994	0	0.40878102	0.42489776	4.174364	1.3886894	0	5.568315	2.583599	0.068924606	0	1.8096912	0	0	0.8929007	0.86275697	5.9186316	3.544807	2.4534154	0	3.661245	1.4805233	1.0064297	0	0	0.009611045	0	0	4.557066	0.6154107	0	0
1.4090576	2.4306424	0	4.929914	0.35558292	2.0409257	0	0	4.6692142	0	0	0	0	1.2707208	0	0	0	0.84931165	4.4512305	0	1.5584104	0.18698439	0.21563841	1.0553218	0	0.8713904	0	1.482209	0	0.6138543	1.9530579	0	3.7827642	1.822128	1.4863951	2.430439	1.8039263	0	1.758091	4.0776467	0	0.85740805	0	0.32820207	0	0.40236798	3.785886	0	1.2638234	0
0.8338406	3.234363	0	6.4929676	1.2531157	2.9448547	0	0	6.307119	0.4295024	0	0	0	1.1497028	0.072220296	0	0	0.9050827	4.724884	0	1.2078469	0	2.168989	0.31593287	0	1.2812403	0	2.4331825	0	0.46578032	2.9145393	0	3.2976398	1.2780628	3.3412967	2.9331791	1.5597355	0	1.1841482	3.574734	0	1.2587464	0	0	0	0.6701631	4.5779634	0	0	0
0	3.4867814	0	10.10524	2.743284	3.6431727	0	0.70967346	4.745954	0.0695504	0	0	0.61981237	2.079999	0	0	0	0.29429477	3.3300514	0	1.0695808	0.08000083	2.8723102	0	0	4.7985263	2.3147712	0.9204147	0	2.4183261	0	0	4.366191	2.1029491	5.497119	4.587909	1.4959053	0	2.9195461	0	1.1961421	0	0	0	0	0	3.7018254	0.722029	0	0
0	1.4464633	0.51416713	9.952059	1.8479168	1.6910689	0	0	3.7479744	1.8164117	0	0	0.84263325	2.3059452	0	0.48020688	0	0	3.0343332	0	0.067297444	1.1107347	3.0667586	0	0	4.3378587	3.417657	3.64323	0	1.2208647	0	0	2.3329327	1.5261958	4.070452	4.515839	0.8543503	0	4.210579	0	1.6736387	0	0	0	0	0	2.6292903	1.0634818	0	0
0	2.157129	0.28828102	6.8090525	0.5996448	0.91728806	0	0	3.6741824	1.9923649	0	0	0.5799981	2.2002761	0	0	0.93331176	0	2.6961176	0	1.124427	0.8829737	5.133568	0	0	4.35056	0.16630696	0.98742324	0	0	0	0	0.48915586	2.9160976	4.936196	3.6600618	2.0364912	0	2.7296984	1.1560872	1.8218764	0	0.5885476	0	1.2835642	0	0	4.33723	0.21361797	0.136824
0	4.274248	0	8.152555	2.3432627	1.6352446	0	0	6.6156826	2.2978196	0	0	0.6872542	1.7294253	0	0	0	0.8613501	3.1695344	0	0.06340831	1.0130848	4.736823	0	0	4.2133064	2.6024187	1.3838855	0.022015352	1.8521577	0	0	3.9098427	1.3184941	6.3270097	4.544833	1.1613276	0	5.0792637	0.14326522	2.1826234	0	0	0	0.62502277	0	2.855517	2.5611155	0.09250997	0
0.2958329	3.2757702	0	6.2140913	0.16097099	3.959068	0	2.6443875	7.2433963	1.6785029	0	0	0	1.2474717	0.9829354	0.57905084	0	0.73427033	3.53047	0	0.111566715	0	1.7982332	0.9273454	0.07352746	3.2323108	1.1049193	0.8521554	0.11882404	1.0781294	2.24492	0	3.6047552	0.8498347	4.3169885	3.076655	2.1431603	0	3.501756	4.4644895	0.91173357	0	0	0	0	0.37706307	4.3584538	0	0	0
0	1.6819342	0.70926297	7.7481856	2.6535773	2.7325327	0.44409946	0	4.4442344	0	0	0	0.5572356	3.9160628	0	0	0	0.62489426	4.57838	0	1.1083968	1.0496602	4.501178	1.1132174	0	4.0061464	1.2036729	1.819854	0	0	0	0	0.8745914	3.1612551	4.044171	3.5923316	0.04639052	0	2.2018733	0	0.4835246	0	0	0.8710766	0	0	2.128767	2.53291	0	0
0	3.0122209	0	9.085278	2.6114879	2.5932527	0	0	5.321693	2.635875	0	0	1.6813413	3.4274337	0	0	0	1.9792211	4.9811635	0	1.1226212	2.4769385	4.951762	0	0	3.9897768	2.4944632	1.4241798	0	1.1012487	0	0	3.4632063	1.99238	6.042441	4.519542	1.08705	0	4.2058396	0.152087	1.2926478	0	0	0	0	0	3.4845798	1.2907109	0	0
0	2.5077162	0.4457738	8.243819	0.9708316	2.24058	0	0	4.698276	1.7564137	0	0	0.6120801	3.2589054	0	0.15280934	0	1.6268017	3.6961353	0	1.1993437	0.83956397	4.2395597	0.29629886	0	4.5706835	1.5366068	0.98236424	0	0.15101358	0	0	1.8759053	2.5558844	5.592353	3.7443554	1.5355303	0	2.3234553	1.3503757	0.9052646	0	0	0.007483424	0	0	3.145818	2.3417466	0	0
0	3.3280573	0	3.885734	1.159371	2.067225	0	1.3174602	7.100829	1.2459321	0	0	0	0.035207354	0	0	0	1.3952444	2.6755946	0	0	0	3.1338897	0	0.13303933	2.8468513	1.135466	1.3029712	0	1.6633182	3.2848916	0	3.666626	1.7720205	4.1007276	1.363864	1.9883895	0.5678152	2.5137637	4.6227827	0.9325192	0	0	0	0.056364466	1.5280184	3.5836554	1.7905155	0	0
0	4.6222854	0	7.236095	0.72348434	3.2560384	0	0.79071796	6.7782044	2.5618744	0	0	0	1.4965982	0	0	0	2.2796896	3.9549196	0	1.8124017	0	3.2788312	0	0	4.185788	0.5030288	0.026076447	0	1.4021358	0.69847137	0	2.6582005	0.52816695	6.148117	3.0386934	1.0084256	0	1.6063035	2.2499118	1.1469716	0.12720409	0	0	0	0	3.664866	0.23704699	0	0
0	0.7770683	2.0384915	7.5216627	1.7970331	2.113582	0.18359281	0	3.3718665	0	0	0	1.3792341	1.8278627	0	0.02141292	0	0	3.5893524	0	0	2.2632413	2.9978707	0.44513056	0	4.8769593	3.1518884	1.7032342	0	0	0	0	0.89081174	0.7854795	2.4923012	3.406652	0	0	2.3700976	0	1.8480523	0	0	0.6323376	0	0	2.0095093	1.1680919	0	0
0	4.653985	0	9.189741	1.9168056	3.1102927	0	0	8.301547	2.0179849	0	0	0	1.0729908	0	0	0	1.4667205	3.3722994	0	0.23766214	0	3.2090518	0	0	5.968256	1.8586572	0	0.44323292	2.2266681	0	0	3.5817857	1.1142827	6.63523	3.9755895	2.4986246	0	3.7372367	1.9043742	1.6753	0	0	0	0	0	3.2320755	1.4078705	0	0
0.5026358	2.9725776	0	6.719535	0.48280555	3.3576894	0	0.67037946	4.9348607	0.37383413	0	0	0	3.4695158	0.22475508	0	0	1.3070385	4.185365	0	1.5790126	0	0	0	0	1.7570645	0.10114624	1.4405905	0.31832686	0.23824036	1.739769	0	5.7449365	3.684151	2.4413607	3.4843194	0.5156737	0	1.9307836	4.0260363	0	1.2441406	0	0.38416082	0	0.002424741	4.158551	0	1.1507034	0
0	5.4860735	0	8.972227	0.6034242	4.398271	0	1.9074965	6.615972	1.8495119	0	0	0	3.1740687	0	1.1697633	0	1.5909891	3.3130105	0	0.40925652	0	2.1199927	0	0	3.326788	2.2931988	2.1011038	0	2.7238579	0	0	5.6171317	1.2258263	5.034591	4.876698	0.93273675	0	4.0883555	1.546712	1.6579626	0.9048158	0	0	0	0	4.466289	0	0	0
0.91314006	2.6760557	0	6.022909	0.2779389	1.946154	0	0	4.173303	0.5104833	0	0.3257763	0	3.4168894	0.2778615	0	0	0.4187467	4.8648787	0	2.1257308	0.3295838	0	0.5144099	0	0.6129248	0	2.2690077	0	0.03549912	2.1603732	0	4.600031	2.1625788	1.4477363	3.020946	0.01353662	0	1.9860193	3.452308	0	1.6729361	0	0.24212202	0	0	3.9539785	0	1.8893923	0.40345445
0	4.438357	0	4.6533656	0	1.3018465	0	0.1581578	5.56232	4.7041707	0	0.6352981	0.18703741	1.5637105	0.14992036	0	2.5666103	1.2025664	0.3551541	1.7053785	0.85879385	1.1133845	1.0508244	0.470983	0.44657868	1.2015697	1.405476	1.6791344	1.4731114	0	0	0	4.110431	1.2629874	2.0279224	3.5644526	0	1.002107	6.7308154	3.6488698	3.007164	2.0955193	0.40028262	0	1.3995619	1.6794145	0.4317507	0.18819623	5.36351	0
0	4.387864	0	8.035416	0.8663463	4.373372	0	2.0080142	5.486426	1.1982555	0	0	0	2.347894	0	0.9214138	0	1.4587733	3.9737184	0	1.294907	0	1.9071977	0	0	2.4211202	1.4406444	1.108937	0	2.3479924	0.7604049	0	6.3490853	1.893412	5.4310956	4.3661	1.2344874	0	2.3077676	3.0294657	0.9038706	0.1956701	0	0	0	0	4.7784767	0	0	0
0	4.2307763	0	5.9910407	1.0662906	1.4436356	0	0.78343725	4.4094763	3.4868484	0	0	2.032731	1.7459457	0	0.09288455	0	1.1607711	2.974447	0	1.2575611	1.2412149	2.639929	0.58898515	0	1.5503433	3.1631784	0.055721696	0.6268041	1.1111013	0	0	4.8289413	0.6894978	4.267754	4.5989003	0.2470895	0	5.3438315	0.64866626	1.8017113	0.4750944	0	0	0	0	3.0008562	0	0.7469968	0
0	5.5689178	0.7846802	6.3383594	0.89172924	2.6568584	0.054471582	0.7168543	7.0730166	1.2734337	0	0	0	2.6785696	0	0	0	1.4614156	2.2863746	0.672396	0	1.9577906	1.4410549	0.43659303	0	2.1996949	1.769271	2.94644	0	0.37353832	0	0	3.5212939	1.002849	1.3689611	4.893434	0	0.08415556	5.207167	2.1414464	2.312227	1.9744257	0	0	0	0.107224815	2.128009	0.7152105	2.2358074	0
0.90059	3.6469116	0	5.792082	2.1558225	2.526603	0	0.867282	5.7459106	0.7182943	0	0.060828	0	0	0	0	0	0	3.363793	0	1.5880818	0	2.946863	0.4801692	0	1.3160412	0.35856482	1.1139287	0	1.1988744	2.6438105	0	3.7873363	1.3378373	4.9147463	3.0405514	1.8089622	0	1.3702816	2.9101465	0.93459946	0	0	0	0	0	3.66128	0	0	0
0	4.9890785	0	8.513604	1.9494115	3.0037665	0	0.48233044	6.26487	2.0482807	0	0	0	2.0323217	0	0.19505428	0	2.48172	3.888372	0	1.7752731	0	3.6252177	0	0	4.369315	2.234769	0.7866025	0	2.797959	0.09154276	0	3.390194	0.66960627	6.480032	4.3166475	1.8976536	0	2.3615217	0.87303555	0.98001355	0.09951573	0	0	0	0	3.9283	0	0	0
0	0.64393765	0	7.30428	2.033029	1.3831829	1.3641865	0	1.9134835	2.030979	0.951271	0	1.6339219	3.3319929	0	0.3615156	0.25079048	0.43628633	6.1213956	0	1.0885836	1.6093369	4.6675377	0.3805408	0	3.5559535	0.5604657	1.29098	0	0	0	0	1.7320749	3.5115492	4.796125	5.0473638	0	0	1.3328304	0	0.64379764	0	0.8563892	0	0	0	1.524669	3.9034703	0	0
0	2.3502233	0.36392567	5.222948	1.7470778	0.94757706	0	0	4.5092697	1.3846283	0	0	0	1.5473567	0.56508213	0	1.1094671	0	3.1897235	0	0.88520044	1.042996	4.663224	0	0	2.0737562	0.37596634	2.983983	0	0	0	0	0	2.3418217	3.1720834	3.6665184	1.0300215	0	2.8642895	0	1.7907822	0.5442284	0	0	1.4956357	0	0	2.7859874	1.4406183	0.45055655
0	0	0	5.8148613	1.2491515	3.0862277	0	0	2.6908083	0.6753767	0	0	2.9960594	3.6671538	1.0479782	0.27771288	0	0	3.1227458	0	0.3718513	0.6736538	2.4691074	0.86182106	0	5.2175794	1.9464833	0.39216062	0	0.70018166	0.59423155	0	1.1706285	2.8060272	3.7271652	2.6466696	0.17791612	0	2.8499634	0.8056059	0	0	0	1.0101682	0	0	2.3508632	1.501179	0	0.13518292
0	3.106139	0	7.703919	2.600821	3.1574512	0	1.6168445	5.114569	0.70206547	0	0	0.29463288	0.6947614	0.029817833	0	0	0	3.6613483	0	0.8109868	0.1446717	2.2917342	0	0	2.457605	1.2776954	2.9714139	0	1.1804274	1.1058148	0	3.3087556	0.95515335	3.977758	3.466701	0	0	1.8502703	2.1826153	0.5136056	0	0	0.33170995	0	0	3.252212	0.07966482	0	0
0	4.378137	0	9.659739	2.5952318	3.219474	0	0	6.7130694	3.3443606	0	0	0.3619127	2.3496637	0	0	0	0	5.672186	0	0	0.9208539	5.8273315	0	0	5.7960134	1.7020165	0.62516785	0.3337471	2.0987353	0	0	3.306468	0.3290287	7.1418	4.2907424	0.9436085	0	5.388199	0	2.766634	0	0	0	0	0	2.5703588	3.1229157	0	0
0	5.259671	0	7.5305223	0	4.106663	0	1.7423111	4.544978	3.8215344	0	0	0	2.9176488	0.13985091	0	0	0.42449078	2.2022815	0.119322985	1.5084718	0	1.6110789	0	0.5354752	3.579117	1.5316155	2.261885	1.5682157	1.627717	0	0	5.3713865	2.076005	4.7222776	5.5681205	0.78746814	0	5.7309623	1.2813275	2.597572	0.3766325	0	0	1.7259758	0	2.2122157	0	2.011354	0
0	4.367916	0	8.940291	0	5.0951037	0	1.4660065	6.954288	2.5817263	0	0	0	3.6442757	0.7404771	0.9722291	0	0.80992705	4.142443	0.41523898	0	0	1.4466183	0	0.83294123	3.77216	0.8325677	2.8476522	0.16862568	1.8883659	0	0	4.8227487	1.3673028	4.648248	4.293215	0.24646257	0	4.606144	2.4185123	1.8890204	0	0	0.20129973	0	0.3365832	3.9900343	0.65900767	0.23508441	0
0	3.116312	0	6.133652	0	3.6629522	0	0.7245344	5.2384734	0.25731894	0	0	0	2.6037672	0.34982246	0.5627908	0	1.8846283	4.086644	0	0.699393	0	0.14754307	0	0	1.1191077	0.35648048	1.6998142	0.97188133	1.0032039	2.3874657	0	5.8373833	2.9149954	2.782511	3.1410851	1.2430654	0	2.4366336	4.3343954	0	1.2967083	0	0.25518447	0	0.70487624	4.150509	0	0.04426715	0
0	4.7331	0	6.5082145	0.24626248	2.8581958	0	2.101963	4.164705	2.964423	0	0	0	2.9795344	0	0.9988452	0	0	1.8671292	0.5380508	0.5102874	0	1.3308702	0	0	1.4004089	1.8110833	1.7653435	0.0398186	1.6351225	0	0.12394728	5.5958033	1.2531316	4.2146497	4.127922	0.13895828	0.27813733	4.702418	2.2768736	2.4578917	0.07530224	0	0	0	0.08727101	3.237646	0.006657302	0.5307545	0
0	6.4794903	0	8.36139	2.114658	2.437334	0	1.291102	5.2982426	2.724857	0	0	0.15362595	1.3234539	0	0	0	1.553404	4.1703215	0	1.861917	0	3.8057704	0	0	3.1880057	2.6201606	0.46234158	0.7751037	3.3061514	0	0	5.360974	0.11989136	7.244345	5.639229	1.0084482	0	4.0751967	0	3.1629782	0	0	0	0	0	4.7586474	0	0	0
0.09359106	1.8902862	0.8486669	7.5430307	2.7527976	1.6027519	0	0	4.822413	0	0	0	0	1.899638	0	0	0	0.33620563	2.7294276	0	0.22692811	0.6692576	3.7205207	1.5930289	0	4.5009766	2.1358101	0.3795514	0	0.16330186	0	0	0.30959368	0.96467876	4.252624	2.5736744	0.7454941	0	2.1011906	0.48877263	1.1643273	0	0	0.37565565	0	0	2.987932	1.2943425	0	0
0	3.8276286	0	4.7125154	1.198341	1.6833777	0	2.6429343	3.5665057	0	0	1.6159583	0.1285441	1.8977696	0	0.85912484	0	1.8102044	1.655018	0	1.4374352	1.6097019	0	0	0	0.99335986	0.9699463	2.346343	0.11315576	1.2672105	0.653785	0	5.552759	2.9613059	1.2952963	3.526402	0	0	2.4682093	3.389563	0	1.7249082	0	0	0	0	1.6159958	0	1.0954847	0.112128
0	3.0167377	1.383962	8.435924	1.3694642	3.8135748	0	0	5.1976624	1.0517619	0	0	1.7596973	2.2979007	0.2538985	0	0	0.8829365	5.218295	0	0.7255895	0.87713003	4.3065176	1.4260843	0	4.24916	3.421501	0.21730529	0	2.362826	0	0	2.172943	0	5.239976	4.565367	1.5644896	0	2.698608	1.0496596	1.8784715	0	0	0.9901592	0	0	4.729537	0	0	0.17432222
0	2.9294086	0.12583551	7.4072027	3.585925	3.024292	0	0.010415163	6.763487	0	0	0	0	1.1016406	0.038960874	0.7362949	0	0.50991404	4.4199595	0	0.90153205	1.3451098	2.446527	0	0	2.8546371	1.4999121	1.1837511	0	1.1600184	0.7470641	0	3.2081063	1.3106203	3.323963	2.8962824	0.31578055	0	0.30459073	2.4163258	0	0.3064939	0	0	0	0	4.341489	0.4914084	0	0
0.71372616	3.5094123	0	4.5361214	0.9971319	3.282085	0	1.6700162	6.602038	1.5362842	0	0	0	0	0.002368019	0	0	0.8500423	2.8223877	0	1.292281	0	3.0924911	0	0	2.3660455	1.1787302	0.10893851	0	1.5430049	3.4471865	0	3.324713	1.2810093	4.5668406	1.8278614	3.1395435	0.014444802	1.8137149	4.491392	0.84353554	0	0	0	0	1.3741354	4.138704	0	0	0
0.7222402	4.4023767	0	7.677162	0	3.7540176	0	3.432199	4.6564655	3.2542934	0	0	0.7629869	1.9235361	0.38728258	0	0	0	3.786478	0	1.9380988	0	0.02437418	0.7666148	0.9504943	3.8122718	2.2089777	0.6193677	1.3285382	1.65191	0	0	5.613007	1.6956929	4.8647227	4.3203964	0	0	5.002524	1.3621879	1.9284718	0	0	0	0	0	6.070025	0	1.282737	0
0	4.397426	0	7.583383	1.209947	1.1318274	0	0	5.832137	3.4676473	0	0	1.0294077	1.2572923	0.27711552	0.7870422	0	0.559437	4.519999	0	0	0.47300833	4.5759945	0.021672975	0	1.9603192	1.8321002	0	1.2849964	1.3942373	0	0	4.541284	0	6.635039	4.1004367	0.8995886	0	5.02782	0.75060976	3.4392788	0	0	0	0	0	3.2399352	1.8796872	0	0
2.036413	2.799192	0	3.6361384	1.9261291	1.5503777	0	0	6.221652	0.8493444	0	0	0.3488393	0	0.34191692	0	0	0	0.58434975	0	0.10899152	0	2.6854758	0	0	5.7656426	1.5913262	0	0	3.1002991	2.3649178	0	1.9065768	0.06826156	5.043007	0.22440745	2.2615876	0	3.0931084	2.715808	0.09751824	0	0.5403494	0	0.004581089	0.9459399	2.6578157	0.5880135	0	0
0.120172955	3.6878898	0	8.006157	1.8070276	3.4897475	0	0	8.386722	1.1106509	0	0	0	1.7310735	0	0	0	2.6603012	3.2187762	0	0.1340322	0	3.2529218	0.13766819	0	6.425634	2.0930974	0	0	2.619376	1.0288668	0	2.4077523	1.3640212	6.369295	3.1265619	2.7043266	0	2.949524	3.281261	0	0	0	0	0	0	4.6119094	1.6366832	0	0
1.4494493	1.5789602	0	9.54118	3.3048022	1.2144226	0	0	4.647963	1.1178201	0	0	0.004023134	0.4579238	0	0	0	0	2.4398782	0	0	0.37359443	3.035653	2.0560904	0	4.478888	2.8837368	1.4667761	0	0.89432275	0	0	0.317294	0.365147	4.2372694	2.0635257	0.7498528	0	4.134775	0	2.0027652	0	0	0.58115673	0	0	3.6266422	0.23830217	0	0
0	1.4821402	0.3651356	4.9319863	2.842391	1.2857535	0	0	1.8608581	1.2257406	0.2684059	0	3.358287	3.3132222	1.555366	0.56134903	0.46369046	0	4.7842927	0	0	1.542474	5.779791	0.7867442	0	4.1281247	2.4224012	1.6583507	0	0	0.19908707	0	0	2.6301324	1.8993045	3.806615	1.8130777	0	0	1.2532326	1.6386273	0	1.9293009	0	0	0	0.32796818	4.9020877	0.13095565	0.23997238
0	3.631629	0	5.8541565	0	3.9517734	0	2.9786112	5.9735703	0.6822589	0	0	0	1.7528175	0.47910434	0.75496936	0	1.301556	3.7434824	0	0.9451219	0	1.716583	0	0	2.3107927	1.0433669	1.2497219	0	1.0866221	3.1585126	0	4.8360667	2.498036	3.4033804	3.2260938	2.6612551	0	2.612105	5.114236	0.7354901	0.24434248	0	0	0	1.1533611	3.232988	0	0	0
0.000381465	5.166488	0	7.547159	3.4030244	3.0889487	0	1.9236598	6.5812216	0.76715183	0	0	0	0.03236746	0	0	0	1.3784953	2.5734742	0	0.6074527	0	3.9156	0.23064989	0	4.5272374	2.6784272	0	0	2.4963152	0	0	3.2956696	0.69054645	4.8702674	4.20644	2.5445385	0	1.4326215	2.7526689	1.5650309	0	0	0	0	0	2.9181266	0.33735123	0	0
0	1.4273214	0	9.762226	2.3639605	3.1262376	0	0	3.8096342	0.8589818	0	0	1.887879	2.15212	0	0	0	0	3.0736878	0	0.60218066	0	3.1567497	0.101739824	0	5.61081	2.831833	1.1990649	0	1.6791897	0	0	1.7296603	1.9570513	5.8055162	4.4874105	1.6208223	0	4.2256737	0	0.8758074	0	0	1.2328538	0	0	4.012543	1.2140123	0	0.114965595
1.4890515	3.5061963	0	5.7005205	0	2.6656501	0	0	3.9954515	2.0903966	0	0	0	3.1342156	0	0.40686375	0	1.7759886	3.2875865	0	1.0459334	0	0	0.7410993	0	1.0430579	0.7589766	1.3171953	0	1.0034087	0.31527036	0	4.2551007	1.7864276	1.3718181	3.1755803	0.16940294	0	2.9715462	3.3653944	0	1.2401538	0	1.5912908	0	0.49173495	4.5069103	0	1.8417627	0
0.5222658	0.7223794	1.806899	6.2235985	2.4749584	2.1835093	0	0	5.069952	0.42490646	0	0	1.6008371	0.6662146	0	0	0	0	4.255358	0	0.9535172	1.2666794	3.9515622	2.964006	0	3.6023493	3.3586257	1.1286134	0	0	0.5679793	0	0.83989304	0	3.4090893	2.1320353	0.035464592	0	1.8281955	2.04595	1.5376432	0	0	0.44467273	0	0.98900306	4.1138306	0	0.23449498	0
0	3.0870268	0.013934441	8.69034	1.3077686	2.9697106	0.30332676	0	4.804827	1.7751441	0	0	0	4.1450977	0	0	0	1.7055259	5.538042	0	1.5031921	0.6804624	3.8742027	2.262991	0	3.9812546	0.6363209	0.41437238	0	0.62402153	0	0	2.3131275	2.2725542	5.1689005	2.1482384	0.6927366	0	3.2482898	0.60200185	1.2266891	0	0	0	0	0	4.474732	1.4636707	0	0.08724701
1.3373412	1.4094539	0.88588697	7.2704725	1.3080199	3.1616416	0	0	6.2508316	0.94432294	0	0	0.050030358	3.954118	0.28938174	0	0	1.0726655	4.463928	0	1.0993711	0.39719874	3.6065865	3.3911064	0	4.6071563	1.0586869	0	0	1.6190386	0.40624693	0	0.9848984	1.1423373	5.191605	1.6978387	1.7776544	0	3.84492	2.3810716	0	0	0	0.94627094	0	0	5.2427597	1.2211598	0.51354074	0
0	5.0090775	0	9.168318	1.2062821	4.298829	0	0	7.28988	1.9470849	0	0	0	1.876825	0	0	0	2.3528426	3.5736895	0	1.9213755	0	3.635964	0.44680145	0	5.770761	0.5657959	0	0	2.6205914	0.22524008	0	2.6565077	1.6723644	6.8927298	4.140508	2.8212585	0	1.9078252	2.1666982	0.867779	0	0	0	0	0	3.1235554	0.776159	0	0
0	2.3990252	0.499096	7.2619734	3.2825894	2.6807323	0	0	4.46703	0	0	0	1.6895541	0.6686672	0	0	0	0	2.5146933	0	1.859716	1.2099304	4.1233697	2.6540937	0	3.7159104	3.4263544	0	0	0.4993259	0.17082325	0	0.5109913	0.55354905	4.2365494	3.8650074	1.1589078	0	2.008455	1.4825308	1.5804298	0	0	0	0	0	2.1585817	0	0	0
1.1299434	4.2487125	0	4.1871943	2.1964407	2.33433	0	0	8.016034	0.84116274	0	0	0	0	0	0	0	1.5040835	2.1260936	0	0.35810158	0	4.836248	0	0	4.140114	1.4139528	0	0	2.4790227	3.0659032	0	1.2948204	0	5.049753	1.5542227	3.5171623	0.19326958	0.9323045	4.9513483	0	0	0	0	0	0.050567076	3.160456	0.33899277	0	0
0	3.9150887	0	8.258378	0.29396564	3.6978002	0	1.3808666	4.3550034	1.1209602	0	0	0.379846	2.747062	0.56093377	0.8258004	0	0.33300126	3.5205667	0	0.18116295	0.30889598	0.49623066	0	0	2.3827834	2.226423	1.986303	0	2.0178728	0.12368993	0	5.593176	1.6527481	2.9270906	4.470962	0.4749466	0	3.2673151	1.7381427	0.83379	0.093776025	0	0	0	0	3.8349771	0	0	0
0	1.5144297	0	7.2670083	0.87593085	2.8855162	0	0	5.4313426	1.8402833	0	0	0.72417784	2.799694	0	0	0	1.2724835	3.539039	0	0.6213283	0.5167339	3.9724295	0	0	5.6695704	1.0212002	0	0.5146698	0	0	0	2.7540674	2.851441	5.9543123	3.0004835	0.89344394	0	2.7809277	1.9571643	0.38602647	0	0.2870638	0	0	0	2.2260137	3.0241878	0	0
0.8702859	1.8873457	1.6798637	5.4709897	0	1.3466204	0	0	6.4847255	2.7650115	0	0	1.2595737	0.21812162	0.25193232	0	0	0	5.3384514	0	0.25847167	1.1612474	3.1585813	1.0940444	1.8028034	1.8852222	1.9146066	2.9628732	0.72504956	0	0.5613088	0	1.9796543	0	2.6535265	1.2004997	0.31184936	0	4.3361907	1.7584957	1.3854405	0.72381085	0	0	0	2.2648714	3.9412386	0.8351936	2.069981	0
0.98861045	2.9813566	0	4.752171	0	1.4362355	0.4344159	2.076538	2.533687	0.6079684	0	1.1688529	1.1712584	2.3368006	0	0.7516555	0	0	0	0	1.2460788	0.57936716	0.31081372	0	0	1.7525479	1.4437402	2.4785085	1.2827082	1.2582973	0	0	4.520876	2.914156	1.4588104	2.8784473	0	0	5.0277014	1.2289222	0.19950703	2.093894	0	0	0	0	1.7644593	0	2.1615307	0.2602828
0	3.188776	0	9.947558	3.4365458	2.4586985	0	0	5.149589	0	0	0	0	0.8450805	0	0	0	0	2.8550718	0	1.3084472	0.49073324	2.859427	1.3852508	0	4.899895	2.5526807	0.33577272	0	0.39000976	0	0	1.312518	2.211764	5.028168	3.6638484	0.09765571	0	3.2788372	0	2.2452137	0	0	0	0	0	3.7742133	0	0	0
0	2.6469567	2.2800817	5.933046	2.1785316	0	0.4839309	0	3.572277	0.28946838	0	0	1.857034	3.4701967	0	0	0.28323984	0.74792963	3.8672874	0	3.6699998	2.4622567	5.4985	1.7501582	0	2.242334	1.2384295	3.7171528	0	0.67784053	0	0	0.48471907	3.67476	4.3576784	2.5548654	0.7017146	0	1.1119113	0	0.98561096	3.4230208	0	0	1.4592153	0	1.0913994	2.5477784	1.6795737	0
0.28095675	4.5361753	0	6.214892	1.090166	2.4820092	0	1.8356271	7.4399323	2.1218712	0	0	0	0	0	0	0	1.8159274	2.0200057	0	0.5505858	0	4.0873528	0	0	5.818412	1.9727077	0	0	1.3481448	2.4036043	0	1.2338381	0.17296392	5.57324	2.450292	2.8052068	0.21514416	1.7092304	3.3717647	1.4279041	0	0	0	0.8055518	0	3.2358766	0.75286764	0	0
0	2.621379	0	7.3471007	1.6954411	2.926842	0	0.25701165	4.4609656	0	0	0	0.16993271	1.6470103	0	0	0	0.47445598	3.5973334	0	1.2737137	0.03202289	3.6147199	0	0	5.180836	2.0784924	0	0	1.0316799	0	0	1.8666798	1.8218365	5.159655	2.8210878	0.9803769	0	1.0687411	1.1670101	1.1355578	0	0	0	0	0	2.278306	1.1888607	0	0
0	3.4408448	0	9.810317	2.1583564	2.2461188	0	0	4.798583	1.1533039	0	0	0	2.5428545	0	0.16025214	0	0.3656785	3.3644435	0	0.62234265	1.1720983	3.7328444	0	0	4.2025228	2.3043246	2.58765	0	0.7409322	0	0	3.0263574	2.4844575	4.6513233	5.014439	1.1948396	0	3.100706	0	2.7645955	0	0	0	0.06713002	0	2.5010085	1.6006572	0	0.01352678
0	3.8883631	0	7.4988084	1.4235829	3.3898072	0	2.5755024	6.5725045	1.2603997	0	0	0.27976483	2.2771044	0.2193396	0.9162849	0	1.147359	3.7690818	0	0	0.025049632	1.6977181	0.85579914	0	2.3207953	1.9111496	1.0532442	0.1926554	1.1315794	0	0	4.5780783	0	4.3788347	2.9860384	0	0	3.6684601	2.6892316	0.9459971	0.7371429	0	0.071750626	0	0.7760234	4.8141418	0	0	0
0	3.8328063	0	7.0678043	3.783222	2.7685804	0	0	6.1817765	0	0	0	0	2.4237492	0	0	0	0	1.8758615	0	1.3266459	0.79034656	3.8108165	0	0	3.8686318	1.6189244	0.19076556	0	1.118954	0	0	2.5017633	1.8407705	5.7207317	3.2202098	1.4983909	0	1.4698714	0.861355	1.7609199	0	0	0	0	0	2.1809192	0.54841524	0	0
0.12921916	4.269398	0	8.546611	0	4.174276	0	1.5042114	5.2971883	1.615222	0	0	0	4.2102313	0.14371689	0.56676424	0	1.5192649	4.531053	0	0.51441735	0	0.3241502	0	0	2.745301	0.96135175	2.350371	0.22542877	0.9484772	0	0	5.6947827	2.272343	2.7785425	4.175243	0	0	3.5629947	2.4763498	0.76024795	1.3424989	0	0.5653404	0	0.35065076	4.4749503	0	0.93623847	0.36234072
0	4.32835	0	7.209727	2.0948777	1.4423527	0	0	6.024743	2.2682562	0	0	0.2882287	1.7163817	0	0	0	0.71002674	2.4812503	0	1.2610743	0.48077792	5.335487	0	0	3.7132955	1.3217914	1.2693641	0	1.0589219	0	0	2.1740394	2.1591668	6.0251346	3.9754744	1.3026482	0	4.105513	0.71436757	2.987893	0.34288868	0	0	0.6980515	0	1.1192262	2.359141	0.5027161	0
0	1.724566	0.069459975	4.310955	0.6684514	1.6957319	0.14594772	0.54740626	4.4971733	0	0	0	0.11405322	1.1076982	0	1.451564	0	1.6611581	0.50158495	0	0	0.9461343	0.0286008	0	0	1.7159722	0	3.287256	0	0.65123624	0.37813917	0	2.7617102	2.622594	0	2.3026597	0.09984995	0	2.1766555	3.5428822	0	2.566938	0	0.44294778	0	0	0.9558194	1.2531654	2.3862636	0.4079961
1.3363599	2.541253	0.17733833	8.010448	3.0721176	2.871294	0	0	6.460834	1.7854437	0	0	0.638636	0.7208278	0	0	0	0.21181783	2.8643486	0	1.3504964	0	3.3164933	2.9488385	0	4.5856347	1.4297154	0	0	2.227699	0	0	1.656253	0	7.186002	1.9203975	3.0766788	0	2.531365	1.7091937	0	0	0	0	0	0	3.833449	0	0	0
0	4.1747813	0.15943731	9.108723	2.5687857	3.1615667	0	0	5.4063883	2.2371314	0	0	1.3470701	2.4531586	0	0.3393482	0	1.5802801	4.83006	0	1.8233517	0.6006374	4.728058	0	0	3.6778624	2.9294355	1.4014707	0	2.6197126	0	0	3.9408677	0.93635535	6.7824154	4.8431187	1.2268759	0	3.3775594	0	1.9756064	0	0	0	0	0	3.5674822	0	0	0
0.7372395	3.6754436	0	7.160494	0.42657027	2.9834228	0	1.4831592	4.5738893	1.3155946	0	0	0.5137674	1.8897395	0.24054497	0.5646106	0	0.49009323	4.086554	0	0.8596967	0	0.16539216	0	0	1.1667396	0.9566435	1.9828118	0.33910897	1.8905052	0.7217871	0	5.677402	1.7262625	3.445786	3.5507302	0	0	3.096128	2.5594518	0	0.7773725	0	0.5587898	0	0	5.2340713	0	0.6576913	0
0	1.1982323	0	5.3135686	1.7146783	0.564853	0	0	3.2093556	0.91765195	2.0758488	0	1.8185886	0.6178255	0.64145195	0	1.9851738	0	5.1882443	0	0	3.8681219	3.6937299	2.0549467	0	2.2826421	0.88219845	0.09717496	1.1878595	0	0	0	2.3371768	1.0586389	2.064813	1.7290173	0	0	1.4752805	2.4794745	1.8419087	0	0.9660021	0	0	0	0.46590856	4.0037465	1.0200955	0
0	3.9789033	0.21621077	10.23498	2.5133646	3.4094927	0	0	6.317482	2.0313902	0	0	0	3.5333807	0	0.46724975	0	1.6351368	5.1887493	0	0.99581116	0.08087527	4.233462	0	0	4.4673977	2.562324	2.9445517	0	1.2047307	0	0	3.5782876	1.8259035	6.2167363	4.1346245	0	0	3.6197438	0	2.8875751	0	0	0	0	0	4.81227	0.63989925	0	0
0	4.554842	0	7.1089287	2.3226182	3.7225583	0	2.0749753	5.8645806	0	0	0	0	0	0.024463689	0	0	0.2658543	2.2334013	0	1.3631102	0	3.0694351	0.21857959	0	4.5746303	1.8271081	0	0	2.9674783	0	0	3.5486093	0.8030853	5.4026847	4.3470974	3.170729	0	1.90841	3.2704186	0.9474913	0	0	0	0	0	2.6666842	0	0	0
0	4.3056684	0	6.7183714	2.9503226	3.0012515	0	1.4897504	6.093748	0	0	0	0	1.474752	0	0	0	1.6652315	3.5609186	0	1.5578351	1.1762811	3.6657903	0	0	3.0310137	2.292821	2.3333652	0	0.07132343	2.2676454	0	2.5154061	1.6107855	3.9094265	4.715669	0.70219505	0	0.63125706	2.2169044	0.90461147	0.5328679	0	0	0	0	3.015522	0	0	0
0.087590486	3.444953	0	10.265459	3.5706444	3.0991273	0	0	4.795573	1.6541247	0	0	0	1.6393647	0	0	0	0.27375406	3.2241797	0	1.30216	0	2.9526954	2.349912	0	4.3586884	2.1785889	0	0	2.3721542	0	0	2.3264005	1.3978179	6.1970277	3.8847713	2.1133378	0	4.3519244	0	2.5620883	0	0	0	0	0	4.2072654	0	0	0
2.2295268	2.6318874	0	4.183673	3.3641334	1.5097854	0	0	6.2577896	0	0	0	0.2719875	0	0	0	0	0	1.2036159	0	0	0.2069944	3.569537	1.3927162	0	3.892864	1.9203789	0	0	2.693305	2.2267532	0	0.83860934	0	5.1648974	0	1.9468647	0	3.0532691	3.4811473	0.7544726	0	0	0	0	1.9972346	4.005593	0.36164036	0	0
0	3.6955445	0	10.274488	2.264971	4.4601197	0	0	4.9667454	1.755857	0	0	1.5833566	3.9192848	0	0	0	1.7123764	5.1548247	0	0.4038877	0	4.3143215	1.378455	0	4.9930367	2.4857938	0.52893615	0	3.114505	0	0	3.9731398	1.4237616	7.0351634	4.7029214	1.5601106	0	4.1036005	0.4039189	1.8704555	0	0	0.3243054	0	0	5.7697134	0.45563227	0	0
0	4.725769	0	8.849633	3.4304662	3.8211155	0	0	5.709156	0	0	0	0.07705167	2.3940382	0	0	0	0.6509664	3.5826259	0	0.5816807	0.32304904	3.8899171	1.204728	0	4.82399	2.8039303	0	0	3.1172369	0	0	2.8726096	0.880319	6.093703	4.1855955	2.6345527	0	3.298325	0	2.7687912	0	0	0	0	0	4.425221	0	0	0.65896463
0	0.30329484	0	7.6789865	0.51699555	3.34144	0	0	2.9206586	2.0892193	0	0	2.607915	4.5081387	0.88401496	0	0	0.6735222	4.769249	0	0	2.0025635	4.119052	1.3710145	0	4.454319	1.856985	0.3057107	0	0.51874125	0	0	3.2232203	2.28516	3.4971178	2.6537316	0.240347	0	4.157575	2.0968568	0.452291	0	0.69619215	1.8014822	0	0	3.4510202	3.9030786	0.6515769	0
0	5.815083	0	10.057445	1.2867659	3.9939682	0	1.871274	5.891591	2.8003516	0	0	0	1.6586862	0	0	0	1.1883869	3.997381	0	1.2160777	0	3.1108727	0	0	4.4119596	2.1355255	0.7777779	0	3.5508695	0	0	5.3714113	0.5305752	7.3816767	4.755166	1.8981256	0	3.799272	0.56570977	2.036677	0	0	0	0	0	4.894277	0	0	0
0	5.044417	0	6.8173842	0	3.473354	0.7212498	2.2627096	5.2660117	0.78647035	0	0	1.1745704	2.3033726	0	0.08398372	0	1.5038856	1.364915	0.3054833	0.52414185	0.20401429	0.67662495	0.4557244	0.15818205	3.4829328	1.9676292	1.6385301	1.038698	2.1524084	0	0	5.3749313	2.3477702	2.4084303	4.0082154	1.3625238	0	4.2312613	2.5956657	1.2194978	1.6286966	0	0	0	0	2.7947505	0	0.6604686	0
1.0176889	1.9054211	0	5.417548	0.8556801	1.1777912	0	0	5.6997023	1.7955741	0	0	0	0.7231029	0	0	0	0.104840025	2.7143252	0	0.5954672	0.07809799	2.451849	0.54544795	0.43715018	5.677254	0.6980533	1.1552292	0	0	1.1047851	0	0.9842721	2.743014	4.314711	0.95872027	0	0	2.1053278	1.682369	0.8802839	0	0.39204705	0	0	0	2.4260921	2.9899807	0	0
0	5.1486177	0	9.715881	2.0555692	4.1390004	0.09839956	0	4.0713935	0.2409313	0	0	2.0269964	1.933706	0.27766192	0	0	0.28601676	3.1573117	0	0.94105536	0.24875997	3.4650757	0	0	4.9629765	3.3354287	0	0	3.8613265	0	0	3.4337556	0.8760793	5.5740547	5.747959	3.2783058	0	3.123681	0	2.0817547	0	0	0	0	0	4.452368	0	0	0.5295979
0	4.335386	0	7.874834	0	4.168099	0	0	7.187492	2.704933	0	0	0.97007465	2.580085	0.7964134	0	0	1.7422546	5.7219696	0	0.37008393	1.6229746	4.0770307	0	0	2.2470925	0	0	0.5860846	0.5346804	0	0	4.1547585	0.35323396	4.835072	3.984342	0	0	4.7161508	1.9997882	2.677055	0.32768565	0	1.0346729	0	0	4.146078	2.0983799	2.2201488	0
1.0056639	1.4591455	0	7.5992723	3.0960739	0.8825529	0	0	3.7292473	0.5913415	0	0	0.87557024	1.8617638	0	0	0	0.060896497	4.6614227	0	0.64726263	1.7373286	3.716522	3.224557	0	2.3679318	1.8624399	0	0	0.56630903	0	0	2.2902799	0.8456779	4.2232933	1.7573287	0	0	3.6580856	0.0430093	1.3457322	0	0	0.6922171	0	0	4.6376677	0.934102	0.23736598	0
0	4.1779613	0	10.107619	1.7022382	4.6712275	0	2.6622982	4.356038	2.6415727	0	0	0.13951387	2.527868	0.18385547	0	0	0	4.1683397	0	1.3833898	0	2.2066019	0.40273345	0	3.708226	1.7926607	1.1936189	0	2.0261073	0	0	5.488985	1.2308136	6.0800047	4.9105754	0.31282964	0	4.511027	0.20729026	2.2937694	0	0	0	0	0	4.694839	0	0	0
0	4.716722	0.02274938	8.399813	1.852133	3.8567593	0	0	6.9544086	1.6151773	0	0	0	3.4839978	0	0	0	2.9403696	4.3760777	0	0.981331	0.20138718	4.201664	0.43934265	0	4.8503027	2.3265002	0.42156184	0.1561934	1.8336657	0	0	3.0146785	1.4557055	6.765944	4.123846	1.014528	0	2.8006845	0.589019	1.9158072	0.2496535	0	0	0	0	4.3800936	0	0	0
0	1.8199489	0	3.7097576	0	1.2464861	0	0.46920064	5.2070723	0	0	0	0	1.2638606	0.18069598	0	0	2.0652063	2.5571084	0	0	0.5865028	0	0.43955398	0	1.371414	0	1.5020831	0	0.4676172	1.841047	0	3.157306	1.0028503	0.044230327	0.97848946	0.343305	0	2.5760086	4.0066743	0	1.8092123	0	0	0	0.32938114	2.3409762	0.285193	2.0019708	0.34357706
0.28372565	3.5482693	0	7.0184293	0.51923805	3.947129	0	2.7674012	6.2124324	1.0278215	0	0	0	0.97004837	0.68385977	0.4921692	0	0.28734308	2.4426305	0	0	0	1.5175545	0	0	3.7003279	1.8464625	0	0	2.007603	0	0	3.6784031	0	3.9600766	3.4091003	1.2295673	0.07693773	3.1276076	2.8418598	1.0226805	0	0	0.49012452	0	0.22123243	3.5282624	0	0	0
0.35083213	1.9162883	0	5.107789	2.548991	2.0738869	0	0	5.9519095	0	0	0	0.053245943	1.3274113	0	0	0	0.6758015	1.55178	0	0	0.75448215	3.4857526	1.4385585	0	3.8509471	3.1153114	0	0	1.8004726	0.6131492	0	2.198201	0.35371977	5.1253166	2.1487443	2.3081725	0.3203534	2.162157	2.2543306	0.16674656	0	0	0	0	0.5698232	4.453653	0.5910161	0	0
0	4.042032	0	7.968801	1.8009201	3.2680366	0	1.488282	6.0705104	0.35814846	0	0	0.37120184	0.8735194	0.505149	0.13959497	0	0	3.2066126	0	0.6311113	0	2.7550297	0	0	4.1253405	2.0291052	0.31685588	0	2.4484448	0	0	3.682621	0	5.273277	4.164458	1.0575767	0	2.061162	0.77047914	2.153397	0	0	0	0	0	3.5982962	0.6414586	0	0
0	3.3326118	0	10.669689	3.7885182	3.7852356	0.26163512	0	5.313076	0	0	0	0.5124972	2.1798453	0	0	0	0.1495627	4.93382	0	0.19534206	0.73968786	2.6221197	1.8215394	0	3.5216563	1.5352498	1.0414909	0	2.0661352	0	0	3.7359855	1.7013735	5.264594	2.0090725	0	0	3.0637543	0.21165061	1.8839412	0	0	0.964095	0	0	5.3612304	0	0	0
0.94198114	4.2338614	0	6.1862545	0.44889164	3.4116821	0	2.8322961	4.94373	2.3112786	0	0	0	1.9515989	0.15139902	0.15291424	0	0.659413	2.9868662	0	0.45663643	0	0.314584	0.20876329	0	1.5722371	1.3104653	1.1800466	0.16601273	1.5258442	0.9907938	0	4.3720527	0.8429847	3.4175456	3.2780643	1.0527374	0	3.442416	2.8074768	0.65901697	0.76021034	0	0	0	0.5571226	4.0604973	0	0.016281012	0
0.08324515	4.3340974	0	7.6353765	0.8953261	4.31888	0	2.3268554	7.5240016	1.8226341	0	0	0	1.7487874	0.19238383	0.74331456	0	1.5349624	3.6341112	0	0	0	1.9690999	0.5210019	0	3.4855645	1.8388171	0.18054944	0.028949808	1.6520308	0.65292746	0	3.9664888	0	5.110435	3.2648528	1.4891346	0	3.4519346	3.237436	0.69197625	0.22962081	0	0	0	0.42001614	4.503591	0	0	0
0	2.1785166	0	4.8331814	0	3.153106	0	0.4775961	5.6857266	0	0	0	0	1.8275877	0.44965097	0.41111445	0	1.9794153	2.1134088	0	0	0	0	0	0	2.2129574	0	1.2262335	0.11452999	1.6151025	1.8264596	0	4.1496882	2.4032419	1.5308282	1.8366396	1.3918376	0	2.5364234	5.3871064	0	1.6098977	0	0.70337963	0	0.32412377	2.4631536	0.44787908	1.4632598	0
2.0276747	3.8785133	1.1882724	6.926809	2.18893	3.1890755	0	0	7.173648	0.84680647	0	0	0	0.51566803	0	0	0	0.5888224	3.2604513	0	1.2118531	0	3.362376	1.8299289	0	3.1238806	1.7243739	0	0	2.2485557	1.2491126	0	1.5704793	0	5.2143955	3.2950025	2.838504	0	2.293774	2.9193711	0.0420872	0.055133436	0	0.07469844	0	0	4.518484	0	0	0
0	3.203863	0	3.132458	4.3972154	2.4822392	0	2.2681286	4.2968507	0	0	0	0.25589377	1.116106	0	0	0	1.4267757	4.1305556	0	0	2.7166548	2.2023706	0.57494676	0	1.1182168	1.1748862	2.9964492	0	0	2.0456254	0	3.7972467	1.2892768	0	2.4170933	2.4226694	0	0	4.191615	0	0.8340649	0	0.30597162	0	0.91778666	0.4266853	0.5707818	0	0.6297387
1.6259997	3.2970312	1.0597452	0.50670916	0.36154696	0.5639831	0.24099356	0	4.531243	0.71446925	0	0	2.4855106	0	0	0	0.6132105	0.37205777	4.6249833	0.41862473	0	3.534023	3.1631832	3.7654572	0	0	0	2.44502	0	0	0	0	0.030096693	0	0	0	0	0	2.7778385	4.4038153	2.540268	1.105977	0	0.51083595	0	6.152748	0	2.9853697	3.058895	0.16854766
0.27632394	4.359757	2.7329152	4.200994	0	2.3700752	0.75843453	0	4.3587627	1.2623254	0	0	4.5071864	0.007665603	0.6131094	0	2.182503	0.84405816	6.3196135	0	0	3.0988965	4.3941226	1.2509367	0	0	0	5.002507	1.6635156	0	0	0	0.20063783	0	0	0	0	0	3.2320096	5.2742777	2.4687047	1.050594	0	1.9287171	0	5.5138927	0	4.327737	6.0909348	3.3096566
1.340674	1.0997281	0	2.0386274	3.1087503	0.5464539	0	0.24335586	4.0030856	0	0.7860759	0	0	0	0.6669279	0	0.39971277	0	2.2442424	0	0	3.0833948	0.9376411	4.1718955	0	3.4332368	0	0.25225726	0	0	1.4523214	0	0	3.4314377	0	1.794587	0.8955872	0	0	4.750737	1.2902313	0.26191607	0	0	0	0	0	3.0485063	0.40408677	0
0	5.7810163	0	2.670343	0.22485058	1.679738	0	0	8.31907	0.6531047	0	0	1.1223437	0	0	0	1.2531312	0.3803177	4.3953824	1.4766328	0	2.4988883	5.9743257	0	0.65471435	0.9032827	0	2.8832228	1.6399139	0.00224689	0.55854183	0	1.0101327	0.3690817	1.1996979	0	0	0	2.6983542	4.820086	1.4438727	0	0	1.0517869	0.024468243	3.4952908	0.6738859	5.4378457	3.1241724	0
0.71700835	3.1196427	0.4272677	1.3265772	0.072585575	1.8196772	0	0	6.8997483	1.4608722	0	0	3.8423746	0	0	0	2.156047	0	5.489886	0.7533147	0	2.2122724	5.249532	0.70774025	0.55664164	0	0	2.472735	0.9629355	0	0.96838504	0	0	0	0.30706483	0	0	0	2.9768505	6.1947813	1.6540804	0	0	0.9936698	0	5.7160344	0.612943	4.747796	3.8785768	0
0.304944	5.2738476	0	2.447119	1.0327545	2.8343701	0	0	4.9324393	1.4001504	0	0.41251788	2.760876	0	0.72358865	0	1.6657104	0	6.63924	0.44139224	0	5.6934066	4.9319887	0	0	0.003661083	1.2839886	4.1473236	0	0	0	0	1.1324714	0	0	0	0	0	4.063993	4.838472	3.0212731	0	0.8027599	0	0	4.6914406	0	4.5357027	4.280455	1.6666609
4.8706565	2.7204838	1.6114476	1.7678416	2.1831462	3.1791975	0	0	6.905298	0.6314256	0	0	2.3588433	0	0.027177101	0	0.63513964	0.10209387	5.7458906	0	0	1.8407265	5.2331233	2.8539193	0	0	0	2.2763324	0	0	1.7208767	0	0	0	0	0	0	0	4.812783	8.425804	0	0.23198895	0	1.0483718	0	5.4045954	0.84899515	4.3598733	4.8706183	0.26912582
0	5.917929	0.13145219	1.7689997	1.0427617	0.8720822	0	0.12818013	6.476866	1.991109	0	0	0	0	0	0	0.56842375	1.0036654	4.2394953	0.2840321	0	1.2567306	3.7354155	2.5223463	0	2.272196	0	0.11885459	0.6301684	0	0	0	1.4463409	0	2.4824605	0.37088656	0	0	1.7914776	6.747501	1.8828542	0	0.11165375	0	0	3.5379975	0	5.6072316	2.184951	0
2.7121315	3.528583	0.6077717	2.4090621	2.3135176	1.7207825	0	0	7.439657	0	0	1.4082958	0.8562703	0	0.31843182	0	1.3935419	0	5.8142934	0	0	4.137253	5.422045	1.3885621	0	0	0	3.6412172	0	0	1.2728006	0	0	0	0	0	0	0	2.2263796	6.3596854	0	0.24821848	0	0	0	3.1805542	0	4.8750377	2.7359238	0
0.8191882	5.9482718	2.3840818	3.004976	1.4138631	1.723439	0.08774509	0	5.8535056	1.0482404	0	0.006242005	1.7724696	0.058090817	0	0	1.9304346	1.8309026	4.873219	1.4604588	0	2.4700863	5.6176577	1.0208087	0	0	0	5.2499466	0.31151268	0.006022263	0	0	1.1280112	0	0	0	0	0	2.8121605	4.4974594	2.2687628	0.33320922	0.1705448	0.030921236	0	5.278987	0.2383214	6.758899	3.0269718	2.1369424
1.1925441	1.4180971	1.0659068	1.418086	4.4025903	0.8394935	0	0	6.0641637	0	0	0	0	0.27204087	0	0	0	0	5.0751815	0	0	3.2175019	3.3270538	1.0044907	0	0.3107154	0	1.7570376	0	0	3.5482836	0	1.3207066	1.7673852	1.1710467	0.26221618	0	0.07763293	0	5.0669065	0	0	0	0	0	1.2687596	0.6772932	4.2346597	0	0
0	7.2186503	0	3.3410761	0	2.655525	0.41581607	0.0641322	5.5263033	1.7365669	0	1.5811087	1.0104902	0.9540193	0	0	1.95803	3.2810016	2.8646681	2.0612228	0	1.5716052	2.3032877	0.6719122	0	0	0	2.3458714	1.2065982	0.35837904	0	0	3.4038012	0	1.685167	0.6923005	0	0	4.7838864	3.0217817	2.3236911	0	0	0.39529186	0	5.030086	1.1716676	3.9204805	3.9379292	0.9046333
0	4.2345977	0	1.5209929	0.59118557	1.5651752	1.7040919	0	4.270196	0.8790186	0	0.39245728	3.8005376	0	0	0	3.4160829	0	6.371527	0.0385425	0	4.315059	5.0298944	0	0	0	0.20875576	2.954972	0	0.44381413	0	0	2.601654	1.3256203	0	0	0.81291324	0	1.9653893	5.1322746	1.3149146	0	0.5438019	0	0	3.952405	0	5.8033943	2.278009	0
1.7832947	4.88205	0	2.4544108	2.3243542	2.40464	0	0	8.085927	0.76724243	0.95687985	0	1.0433501	0	0	0	1.8913193	0.771513	3.2038932	0.9407463	0	2.798236	4.779324	2.2914207	0	1.959716	0	4.1893783	0	0	0.1147289	0	0	0.73265	0	0	0	0	2.3238823	5.8303013	1.1116525	0	0.04520678	0	0.5560417	3.4711654	0	5.214751	3.6050003	0
1.9125497	2.5916178	0	0.8540331	4.515597	0.26328692	0	0	7.3242826	0	1.5280665	0	0.7162881	0	0	0	2.4190652	0	6.0085807	0	0	3.2655091	4.560002	1.7744089	0	1.7693367	0	0	0	1.9689392	3.1422644	0	0.4401295	1.114748	0	0	0	0	0	8.758383	0	0	0.8391515	0	0	2.3522904	0	5.846338	2.715785	0
4.0073576	4.448002	3.0761817	2.0316443	0.60187656	1.4596504	0.52760154	0	5.7126675	0.38851762	0	0	1.3341832	0	0	0	0	2.6222181	5.4129305	1.2891198	0	1.684542	2.3211095	3.7930584	0	0	0	2.8882627	0	0	0	0	0.20437115	0	0	0	0	0	4.944313	3.6140325	3.9989855	1.097557	0	2.692563	0	6.914172	3.4623585	3.6407185	4.3195043	0.42208
1.4628677	3.6758907	2.3938563	3.089919	0	1.6958258	0	0	6.1656466	0.62054986	0	0	3.015893	0	0	0	0.84650373	0	6.5885215	0	0	3.6257713	5.310347	1.3322098	0	0.29215184	0	4.5379386	1.0425924	0	0.51577914	0	0	0	0	0	0	0	3.9768095	5.9724703	1.6699558	0.007419195	0	1.2207261	0	4.4431562	0	5.172369	5.71301	1.7868285
0.9314504	4.5967684	0.7647267	1.0458573	3.0189416	1.3864244	1.5809485	1.278625	5.0881243	0.9021227	0.25433776	0	0.6710397	0	0	0	0.86164767	0.07589432	3.773131	1.278398	0	2.8365252	2.556974	4.4370127	0	4.229957	0	3.0998206	0	0	0	0	1.5402302	0.80590105	0	0.08975664	0.1259473	0	2.4210832	5.954995	2.1929424	0	0.06658195	0	0	4.202553	0	5.571313	1.1601235	0
1.4054271	5.3527994	1.5808151	2.8919644	1.4893891	2.070716	0.5710666	0	5.6763167	1.2040877	0	0	1.058407	0	0	0	0.77061826	1.2660828	3.921224	0.73245394	0	2.2175674	1.8287505	2.8090894	0	0	0	3.6835923	0	0	0	0	0.35166588	0	0	0	0	0	4.2786465	4.902465	3.0956933	0.48303625	0	0.4736939	0	4.513817	0.710845	4.667418	5.24583	1.5075369
0	4.307763	0	0.7264522	2.0224388	3.2933612	0	0	6.1867905	0	0	0.33950034	2.2693615	0	0	0	0.6992299	0.8529366	4.164414	0	0	1.3146838	5.65415	0	0.5068427	1.9715326	0	2.7870831	0.34688133	1.1765769	2.658876	0	1.2486225	2.5225282	0.8956116	0.5001054	2.6861446	0	0.69927126	6.4556723	0	0	0	0.025994945	0	3.6810489	0	6.3565235	2.2309494	0
1.862682	5.458123	1.8834584	1.7605035	2.018512	0	0	0	6.671176	0	0	0	1.9208281	0	0	0	1.0380849	1.1780369	4.7226057	0.2040394	0	2.8392916	4.4256907	2.6198986	0	0	0	1.9386387	0	0	0	0	0.26498273	0	0	0	0	0	3.8133254	4.506533	3.9192328	1.0231338	0	1.1672785	0	6.0454164	1.810219	4.6735277	5.0795617	1.2838404
1.3185998	4.6314178	2.7888675	1.8649282	0	0.029448014	0.45918846	0	3.4444973	0.43479362	0	0	5.0798903	0	0	0	2.0713067	0	6.234801	0	0.4121024	4.0211844	4.8097143	2.0665917	0	0	0	5.127271	1.3384342	0	0	0	1.5473844	0	0	0	0	0	3.0696893	4.8705945	3.3756204	0.7428956	0	2.3098698	0	6.5797424	1.927242	4.538209	5.5272455	2.2434604
1.2444059	5.322726	1.1916234	3.0681424	0.029844781	1.9692057	0.4038792	0	4.571555	0	0	0	2.7558057	0	0	0	0.21500388	0	5.2361503	1.1065079	0	2.5921824	4.0008655	1.4075694	0	0	0	4.3085666	0	0.103898056	0	0	0	0	0	0	0	0	2.5570338	3.9019637	3.6281297	0	0	0.2972652	0	5.51022	0	4.464083	3.8441348	2.0506537
2.8867333	1.3806416	0	0	3.2237809	2.4211445	0	0	6.9934964	0	0.080001906	1.1609635	0	0	1.2803702	0.83147526	0.4655924	0	4.0487766	0	0	2.1721368	5.4158516	0.1469596	0	1.0982685	0	1.7269623	0	0	4.38882	0	0.681615	2.398025	0	0.12685718	0.7684755	0	0.3946923	8.200487	0	0	0.8050036	0	0	1.4319843	0	5.848058	0.51989603	0
0.3877907	3.7713335	2.3583102	1.6831297	0	2.3599627	1.240964	0	4.728891	1.0185173	0	0	6.5106416	0	0.93572474	0	2.2125454	0	7.540717	0	0	6.2594476	7.281949	0.50500447	0	0	1.1006241	4.49858	0.37667063	0	0	0	1.4844548	0	0	0	0.8098706	0	1.8883263	5.9039392	0.9322708	0.8226547	0	0.79217416	0	5.8602157	0	5.7365813	4.508691	1.8885512
0.18011618	4.3136086	1.0766113	0.8189299	0.7787512	2.3125484	0.36547452	0	6.007185	0	0	1.4330497	2.5044565	0	0	0	0.9751832	0.016060568	6.2049437	0	0	4.177549	6.8751283	0.5645722	0.04704045	0	0	3.7740397	1.6095681	0	2.7856164	0	1.4391017	1.0968065	0	0	1.1488729	0	0.46634114	6.385564	0	1.7861639	0	1.3308656	0	4.4442863	0.30357516	4.758127	4.4778304	0
2.5170732	0.30719832	0	0.7773881	2.7076476	1.7018994	0	0	5.6569066	0	2.6281219	0	0.33491942	0	1.5825399	2.2674704	1.5956913	0	2.9882631	0	0	3.7279181	3.509215	1.6421126	0.6946805	2.241652	0	1.4866499	0	0	3.8865857	0	0	0	0	0	0.60172284	0	0	6.66454	0	0.41027996	1.4819264	0	0	1.1182114	0	3.2358904	0.4177431	0
1.1517869	3.1752489	1.8302977	3.417375	0	2.5227244	0.926997	0	3.5154688	0.06952281	0	0	3.5276964	0	0.3864111	0	1.0058694	0	5.683102	0.30287024	0	2.885203	3.8935094	0	0	0	0	4.71784	0	1.3736355	0	0	0.96479326	0.3813296	0	0	0	0	3.6171393	4.333155	2.431991	0.07310121	0	0.15254608	0	3.9844627	0	4.6915503	3.9217331	1.8946699
0	5.4170637	0	2.2090952	0.4558643	1.7381703	0	0	6.9648376	0.06217417	0	0.2358873	1.0932556	0	0	0	2.077008	0.32986087	4.3429947	0	0	2.9728053	5.7889414	0	0.72179943	2.2514477	0	1.6410618	1.8485018	2.1740046	1.6307223	0	1.339298	2.0725951	2.003621	0	1.2961146	0	0.94839245	5.831043	0	0	0	1.0142226	0.15636526	2.968958	1.1211637	6.0960355	3.1530762	0
5.1798882	0	1.4545645	0	1.4793464	1.4848078	0	0	4.2694483	0	1.1391646	1.4184033	1.3490473	0	1.315974	0.94668496	0.70437247	0	4.298885	0	0.25606745	2.5180254	5.335412	0.77488136	0.789188	0	0	1.5578943	0	0	4.220642	0	0	1.25359	0	0	0	0	1.2080996	5.499884	0	3.1309874	0	0.13504818	0	2.3633394	0	1.3004211	1.0814462	0
1.2926451	4.9132934	0	2.6822932	0.7202066	2.2049093	0	0	6.629124	0.82246035	0	0	0.2295298	0	0.77751684	0	2.196707	0	5.7972846	1.7310774	0	2.6073503	3.7517228	0.58011097	0	0.46647736	0	5.2995214	0	0.08190706	0	0	0.5080141	0	0	0	0	0	2.6808512	4.9179807	2.4206388	0	1.032076	0	0	4.125833	0	5.9610043	2.3740606	0.4304795
0	4.7934604	1.60825	3.7564378	0	1.9076325	0.48557228	0	4.865781	0	0	0	1.3409872	0	0	0	1.4403362	0.86857736	3.6895626	0.59168106	0	2.1772141	3.2764473	0.45557734	0	0	0	4.9091005	0.84789085	0	0	0	1.3112137	0	0	0	0	0	3.4319155	3.5394173	4.437423	2.011249	0	1.1056544	0	4.1481752	0	5.215814	5.306624	2.727713
2.6523824	5.3504887	0.55147123	4.501125	0	0	0	0	8.646952	0.95640975	0	0	1.2892419	0	0	0	2.9532144	0.62831855	5.865473	1.3843879	0	2.4647665	4.3319783	2.0651472	0	0	0	2.32599	1.7778924	0.3248852	0	0	0	0	0.47692567	0	0	0	4.6904774	5.300188	3.0887306	0	0	1.6586733	0	5.4197702	2.4802806	5.951773	6.2750654	0
2.8352444	0	2.7966082	2.117581	0.53037983	0.57021874	1.1921875	0	4.043565	0.9357644	0	0	0	0	1.5005822	0	1.3775682	0	4.6295624	0.25686532	0	2.4121711	1.6213423	1.2156066	0	2.1182568	0	2.0364594	0	0	0.41656026	0	0	0	0	0	0.23748226	0	3.094445	3.259096	0	0.6170132	0.10312232	0	0	1.9916761	0	3.3031363	1.9067607	0
0.37741694	7.6077676	1.8388671	2.8585362	1.7118633	0.44970158	0	0	6.032308	0.8812043	0	0	1.2941114	0	0	0	2.806382	1.4539865	5.8515606	0.79512113	0	3.6329272	4.5074716	4.2963705	0	0	0	3.4950523	0	0	0	0	1.0409943	0	0	0	0	0	2.2484238	5.320544	5.1614647	0.22642295	0	0.13950504	0	6.3058395	0.28861687	6.2819524	4.403516	2.0736365
1.2117649	5.4440603	0	1.0902722	0.9862805	1.0768905	0	0.97344434	6.5823355	2.3240955	0	0	0	0	0	0	0	1.7231113	3.8152716	0.83933794	0	1.6572621	3.1916564	2.6449425	0	1.7249643	0	3.3758855	0	0	0	0.03474456	0.18710814	0.30954412	1.4537772	0.107727855	0	0	3.0984988	5.985628	2.559835	0	0.15953478	0	0	4.7316647	0.7963608	5.659196	1.9083546	0
0	4.082368	0.85392815	1.6436611	0.96148974	1.3087692	0.7258421	0	4.0771904	0.71285194	0	0	5.414698	0	0	0	1.6604923	0	7.2406187	0	0	6.127687	6.487347	0.90715206	0.22975212	0	2.0468795	5.412765	0	0	0	0	0.7271858	0	0	0	0	0	1.5858247	4.664412	3.718648	0	1.3300426	0	0	5.6219354	0	6.592686	4.174025	0.98568463
2.100402	2.7992508	0	2.7291024	1.1026319	0.81254554	0	0	6.836551	0	0.13269414	0	0	0	0.47725216	0	2.343883	0	5.847335	0.76012945	0	2.8426626	3.1193814	1.0956435	0	0.4814831	0	3.7289753	0	0.40571553	0.6494801	0	0.0745404	0.31117305	0	0	0	0	2.2359085	5.2151446	0	0	0.8430597	0	0	2.9957426	0.07047391	5.103305	2.0829585	0
0.3904994	4.141971	0	2.7023013	0.29936722	1.5668471	0	0	5.7372165	1.0217139	0	0	0.47743565	0	0	0	2.2967355	0.07948934	4.4617295	1.0297799	0	2.0623193	3.2494044	0	0	0.391345	0	3.1909769	0	1.5278927	0.089599885	0	0.8824464	0.7003597	1.6590908	0	0.00325228	0	2.1151376	4.556366	0.66781294	0	1.6257993	0	0.11374693	2.995338	0	6.561588	1.9382447	0
0.8198733	4.351871	1.0518796	0.2028509	2.8894632	0.89124674	1.0961251	0	4.790227	0.5913723	0	0	2.7258039	0	0	0	1.5136828	0	6.111046	0	0	5.031711	6.310477	2.0928707	0	0.94409263	0	4.7815175	0	0	1.5910921	0	0.55076087	0.406151	0	0	0.859668	0	0.57523197	4.838754	0.9783997	0	0.29945913	0	0	4.1084037	0.75695235	5.391098	2.6336322	0
3.8129244	0.077648595	2.0128388	0.13411604	1.8723428	2.4520574	0	0	6.3983493	0.2533203	1.1517289	0.09349889	0	0	1.2848514	1.3757006	0	0	3.4164896	0	0	0.49727586	4.703843	0.48815766	0.5829865	1.7133397	0	1.8414346	0	0	6.0052996	0	0	1.5322107	0	0.07032309	0.7874307	0	0.62439555	5.7561164	0	2.584897	0	0	0	1.3017225	0	2.6609366	0	0
3.4964623	0.6597598	0.8547699	1.1103315	1.9695442	0.2600986	0	0	7.303938	0	0.7613671	0	0	0	1.1425029	0	0.43402103	0	4.1889606	0	0	2.3912315	4.7241106	0.9994563	0	0.99183565	0	0	0	0	4.696115	0	0	0	0	0	0.05098402	0	0.21252225	6.355286	0	1.0474977	0	0	0	1.1085436	0.476857	3.460371	0	0
3.5814145	1.6319467	0	0	2.0477004	1.6185689	0	0	6.1352262	0	0.70977867	0.05239215	0	0	1.4176204	0.8945282	0.061799265	0	4.9794507	0	0	3.5167165	5.2510476	0.35607025	0.2334965	0.48050016	0	1.9140166	0	0.79278356	4.6080546	0	0.22282831	0.861252	0	0	0	0	0	6.2348733	0	0	1.4123491	0	0	0.7062958	0.35112524	5.478952	0	0
2.8314986	0.92105067	0	0	3.1657026	2.4760659	0	0	6.488321	0	1.3046368	0	0	0	1.1698624	1.4423807	0.48093554	0	4.030264	0	0	1.9210659	4.5317264	0.34428167	0.16058002	2.79315	0	2.032264	0	0	5.486044	0	0.43879715	2.941318	0	0	1.3084735	0	0	7.423897	0	0	1.014067	0	0	1.0771728	0	5.3305244	0	0
0.4982126	4.512381	0	1.0193853	1.1759717	2.6160533	0	0	6.664529	0.54275036	0	1.0985409	3.0098581	0	0	0	1.9790491	0	6.048577	0	0	3.3288176	7.462431	0.10042121	0.35364857	0	0	4.144901	1.8371757	0	1.9669734	0	0.7995416	1.1203297	0.29473248	0	1.7203832	0	0.38809234	6.547869	0	0	0	1.1550678	0	4.695002	0.2150045	6.4128833	3.783243	0
1.5484388	4.0592313	0.6595204	3.379743	1.3783914	1.8003713	0	0	6.225862	0.59730995	0	0	4.07486	0	0	0	3.226628	0.08359796	7.0072374	0.9209147	0	4.420995	6.0316224	0.92847085	0	0	0	4.8335896	0	0	0	0	0.48104513	0	0	0	0.23434432	0	3.9544034	6.595038	2.183937	0	0	0	0	5.4233403	0	7.6116796	4.8478174	0.3843081
0	4.4141264	1.9401869	0.5496623	0.30040234	1.6507795	2.1293852	0	3.8477986	0.16517673	0	0	3.6745794	0	0	0	0	0.32915995	6.3477726	0	0	4.084465	4.5966425	1.6602286	0	0	1.1882609	4.3580847	0	0	0.31051195	0	1.0360476	0	0	0	0	0	0.4912114	2.5092397	2.2016747	0.5119249	0.004368774	0	0	5.5667424	0	3.9568639	2.5020225	1.8071291
0	0.9763474	0	4.886797	2.27868	2.8826127	1.025633	0	5.121699	0	0	0	0	1.3605858	1.2298862	0	0	0	6.804903	0	0	1.9934279	2.3821309	0.76972085	0	2.829218	0	2.2027175	0	0	1.0147165	0	0.36414018	1.9465084	1.2894434	0.40677947	0	0	1.7738414	3.5093782	0	0	0	0	0	0.13324344	0	4.03669	1.902118	0
4.1084647	3.4397807	1.0960472	2.341778	0.21548048	2.12735	0	0	2.8222458	0.39365548	1.6801414	0	0	0	0	0	0	0	2.3210795	0	0.9776623	1.4000399	1.3057084	3.8787649	0.5669656	0.001076996	0	2.0007539	0.010427403	0	2.9604385	0.30028233	0	0	0	0	0	0	0.72933555	3.8872273	3.972473	1.6660458	0	2.2508688	0	2.0702746	0	0	4.111685	0
1.3327261	4.365048	0.8077448	1.8600265	2.6782916	0	0	0	4.664104	0	0	0	0	0	0	0	1.2014169	0	5.5976014	0	0	4.2342496	3.0940027	5.501975	0	0.99144375	0	0	0	1.0988547	1.3781118	0	1.5981733	0	1.1962082	0	0.4345576	0	1.6591558	7.5584297	2.02769	0.17527899	0	0	0	1.6375579	1.3257885	4.357761	2.4052384	0
0.262553	6.637017	1.902572	2.1193783	0	0.8522121	0	0	6.1395516	2.7188683	0	0.055565286	0	0	0	0	2.8232703	1.6969508	3.6134834	1.5525855	0	1.6279973	4.032646	2.5719824	0	0.7277344	0	3.6144972	0.7237578	0	0	0.003790994	1.6602502	0	1.3328665	0	0	0	3.425292	4.724319	2.7484386	0	0.5158832	0.3796702	0	6.4385667	0.8793362	6.0831995	3.585807	0.6238368
0.4877126	5.913229	3.682152	2.8936238	1.4076369	0.7303955	0.53960603	0	4.547792	1.4824033	0	0	2.3962786	0	0	0	2.6493442	0.4160727	7.0067053	1.1591804	0	3.9017484	5.8754144	2.9306982	0	0	0	6.2746296	0	0	0	0.42651105	0.95746535	0	0	0	0	0	1.6014366	6.3716125	4.838523	0.08342242	0.8678032	0.74781376	0	6.807756	0	8.439158	3.8169754	2.3092973
0	6.124015	0	3.9893873	0	0.49316096	0	0	6.560864	1.6772417	0	0	0.88036686	0	0	0	2.4946074	2.1282845	3.813665	0	1.8417951	2.083738	5.2658873	0	0	2.6535354	0	1.3082452	0.43135086	1.7453698	0	0	1.0091355	1.357857	3.5595653	0.077769876	1.4657671	0	1.2763393	4.422542	1.8707712	0	0.1452502	0	1.362052	1.7508789	0.8227286	5.40657	2.6953745	0.51050246
3.843187	2.407396	0	0.78473216	2.4651232	2.3690739	0	0	6.803478	0	2.0818434	0.8130465	0	0	1.9202969	0.7574579	0.274454	0	5.1347218	0	0	1.8474897	5.0009212	0.46962184	0.62630683	1.3760982	0	2.9041774	0	0.9385866	4.6511254	0	0	1.2617393	0	0	0	0	0	5.8164167	0	0	1.5451679	0.5171511	0	0.63065654	0.7084177	4.7659173	0	0
1.4516052	5.0479884	0	3.0104473	1.4357524	2.0600514	0	0	7.971291	0.32972318	0	0	1.9113929	0	0	0	1.9288096	0	6.154074	0.50503457	0	2.6015503	5.3321204	1.8772943	0	0	0	2.7823331	1.0749948	0.22848935	0.6426938	0	0.12249421	0	0.12630637	0	0	0	2.5103738	7.547707	0.4918476	0	0	0.9993319	0	4.484607	0.9528877	5.8382044	4.0090604	0
2.4619317	2.8100398	0	0.069493786	5.0705924	1.762844	0.1050845	0	5.963347	0	1.7334114	0	0	0	0	0	1.524127	0	6.456314	0	0	3.6701317	4.7464724	3.0772238	0	2.395856	0	1.0051754	0	0.3706977	2.4244647	0	0	0	0	0	0	0	0	7.411974	0.11816746	0	0.14414772	0	0	2.621462	0	3.585001	1.1934423	0
0.96318996	0.75407386	2.1251447	0.5679022	3.0561798	0.65545434	1.1855017	0	5.754334	0	0	0	0	0	0	0	0	0	6.051488	0	0	3.0654306	3.357302	2.3348813	0	0	0	1.0396112	0	0	1.9724512	0	0	0.92062587	0.8573703	0.06551131	0	0	0.4445866	2.8610075	0	1.2305541	0	0	0	2.716838	0.9310486	2.0385892	0.67639273	0
1.7045517	5.9811997	0.030512378	1.8814226	0.6688998	0.87777615	0	0	5.3593254	0.15140991	0.31510258	0	0.47643504	0	0	0	0.55479497	1.0753028	3.3585021	0.1704721	0	3.3826513	4.070292	4.249368	0	1.0814277	0	2.454955	0	0	0	0	0.9080703	0.13627347	2.5124009	0	0.007754819	0	1.5534518	6.1621165	2.0648305	0	1.557128	0	0	3.0764785	0	6.360569	2.8557258	0
1.4708959	2.1758769	1.7307814	1.3357776	0	1.8151373	1.0444236	0	3.526315	0.31066495	0	0	0.72397584	0.48672962	0.58198774	0	0.46202815	0.9874457	4.448788	1.3039948	0	2.9143567	0.7764672	2.7471485	0	0	0	2.6790252	0	0	0	0	0	0	0	0	0	0	2.2996094	3.4888842	0.76411563	0.37450325	0.7798577	0	0	3.9009373	0	3.3874948	1.878739	0.4915606
2.4478772	1.461999	1.3669608	2.3882904	0.73429054	1.0923618	0	0	5.351515	0.23565175	0.30250737	0	0	0	0.73739195	1.1044973	1.749084	0.47777256	1.4615523	0.20388702	0	2.1588628	1.8044175	2.3598402	0	3.1761842	0.10543114	2.6075957	0	0	0.98206556	0	0	1.8459005	0	0.77597827	0.37237865	0	0	4.1333475	0.15428576	0.9901062	1.3797647	0	0	0.9481837	0	3.551043	0.5651025	0
0	7.0142164	0	2.588189	0	2.8510904	0	0	6.191011	0.8487237	0	0.22877322	1.658577	0.5077807	0	0	2.2963502	1.1411209	4.5440736	2.645715	0	3.3522465	3.3851886	0	0	0	0.83270574	3.664155	0.6916746	0	0	0.061867468	2.4431586	0	0	0	0	0	3.535647	4.7610974	3.5866513	0	0.35771132	0.10991341	0	5.751501	0	6.030566	3.8620436	1.283624
2.2946365	3.037087	0	2.0093334	0.53691876	3.380214	0	0	7.8965645	0.56257844	0	0	2.4088104	0	0	0	0.371689	0.8899874	4.295401	0	0	1.257644	5.871624	0.64144254	0.23984535	1.4934894	0	4.032801	0	0.015956508	1.9890091	0	0	1.7688752	0	0	0.1646904	0	2.5015855	5.338654	0	0	0	0.72235626	0	3.7968056	0.6474333	5.73976	3.9681933	0
0.67382926	5.447548	0	2.2662098	1.0412542	1.7170296	0	0	7.3327084	0	0	0.6520301	3.5031028	0	0	0	2.4026408	0.38334614	5.274198	0	0	4.809829	6.5156207	0.7677154	0	0	0	3.6325028	0.34008968	0	0	0	0.6912256	0	0	0	0.39981338	0	1.880236	5.328135	1.2186964	0.66066664	0	1.6726118	0	3.4898727	1.2062985	5.9602013	5.152304	0.08171624
3.4098568	2.1214345	0	0.44151527	3.6601355	0.37532032	0	0	5.825143	0	0	0	0	0	0.17964727	1.2898177	0.24515522	0	5.0304217	0	0	2.669301	4.405536	2.424819	0	0	0	1.334896	0	0.60319954	1.9939557	0	0	0.36671814	0	0	0	0	0.2879127	7.0759606	0	0	1.3763436	0	0	2.1939485	0	5.262735	0	0
0	6.8108788	1.3519859	2.5067139	1.5592636	1.6186136	0	0	5.1999364	0.470537	0	0	2.4369795	0	0	0	1.6821713	0	5.877644	0.6960974	0	3.9814353	5.2624745	1.3868589	0	0	0	5.754224	0	0	0	0.8209342	0.739592	0	0	0	0	0	1.976129	4.3711896	4.5796123	0	0	0.4502548	0	6.011423	0	6.0849204	3.9112024	2.6247191
3.1494665	2.254599	0.14725839	0.96748406	3.9887366	0.77814215	0	0	5.944869	0	1.052425	1.3448281	0	0	0	0.22818294	1.3774122	0	6.200049	0	0	3.3861651	4.3284717	1.7958488	0	0.2773217	0	0.7424847	0	0.8106287	3.5508335	0	0	0	0	0	0	0	0	6.80831	0	0	0.7700106	0.8731566	0	1.2183026	0.5866509	2.788219	0	0
2.9131544	2.3135364	0	0.6285802	2.886497	0.28929797	0	0	7.1452937	0	0.9725903	0	0	0	0.57729435	0	0.72262204	0	5.1355557	0	0	2.9545183	4.104121	0.7438828	0	1.2610635	0	0.34424084	0	0.47546965	3.4328356	0	0	1.1034598	0	0	0	0	0.7101259	7.353496	0	0	0.60637665	0	0	1.5136704	0	5.154836	0	0
0.36979273	7.4884267	0.525282	2.6191225	0.08624534	2.4526467	0.21812156	0	6.972147	1.2428077	0	0.7128736	1.3737932	0	0	0	1.8028812	3.4384413	3.8776345	1.3911023	0	1.7728969	4.999723	1.0469733	0	0.5222512	0	3.2430046	0.11563333	0.3345808	0	0	1.8007337	0	1.1361243	0	0	0	3.8158746	5.243971	1.90224	0	0.49001414	0.3957685	0	6.4821963	1.8587825	6.6148543	3.925556	0.22887157
0.7773899	4.2314363	2.0415866	2.9659948	0	3.1262486	1.7553884	0	7.166754	0	0	0	3.1241848	0	0	0	1.4266889	0.8660038	5.109259	0.019979283	0	2.6173747	6.6121144	0.97798216	0.28267345	0.26962268	0	3.6684642	1.3120505	0	1.3948063	0	0	0.7462978	0	0	2.2836776	0	1.2149537	5.1945653	0.777796	0	0	3.049814	0	4.4751577	0.8883221	4.6806073	4.9115043	0.10228528
0.36556873	4.867875	0.2190482	3.228706	0.7446534	2.1165676	0.06581484	0	7.5452633	0.5466999	0	0	2.039922	0	0.558296	0	2.1682992	0	7.3479958	0.63841856	0	3.851462	4.8003745	1.7742409	0.21816328	0	0	4.881021	0	0.37399915	0.44725963	0	0.4728231	0	0	0	0	0	2.520707	6.6704044	1.1643248	0.2998468	0	0.010104188	0	4.5055113	0	6.331657	4.1977663	0.3024366
1.2151902	2.8023	2.340223	0.9123268	1.523928	1.1871681	1.3639625	0	6.4767137	0.4647598	0	0	3.4672577	0	0	0	1.702434	0.04826581	7.533819	0.09861179	0	4.498317	5.5112324	2.4198468	0	0	0	3.034422	0	0	0.39254525	0	0.3198765	0	0	0	0	0	2.3838394	7.021695	0.108755864	0	0	0.8848867	0	6.1803656	0.3688789	6.307412	3.6234903	0
0	4.8148966	0	2.9906	0	1.029182	0	0	2.713384	0.6795226	0	0	1.2487402	1.0081646	0	0	0	0.82437736	4.362608	0	0	2.8075151	1.7160628	0.404301	0	0	1.7806065	2.639675	1.6600833	2.4298031	0.6106406	0	3.912863	0	1.4636061	0	0	0	1.7930052	4.7445383	4.069775	0	0	0	0.6440596	3.938964	1.2056512	3.9528997	0.5070219	1.0745817
2.35216	1.9433256	0.5032199	0.38201123	1.6477607	0.9633019	0	0	6.9932027	1.0122726	0.58510244	0.09837712	0	0	0.29342386	0.04791432	0.52458656	0	3.7455556	0.018665101	0	1.1078206	3.507157	0.62131256	0.41077766	1.4161865	0	2.5212538	0.31157434	0	3.3454762	0	0	1.5770037	0	0	0	0	1.6355736	3.6508472	0	0	0	0	0	2.8180454	0.07356383	3.6526306	0.41130504	0
2.0292745	2.0184255	1.6653931	1.8984698	0.4424297	1.415322	0	0	5.522794	0	0	0	2.4149477	0	0	0	0.7934947	0.6664016	3.2550743	0	0	1.8731368	5.4051113	0.9132804	0	0	0	3.404199	0	0	0.117656514	0	0	0	0	0	0	0	3.4316406	3.5372157	2.9888132	1.8207248	0	0.2755852	0	4.411084	0	3.7229047	4.7414155	0.88352454
1.2827544	1.8443692	1.2463642	1.0724831	1.6048894	2.0367079	0	0	3.6745691	0	0	1.806517	0	0.46911183	1.541663	0	0	0	6.2077374	0	0	2.7717361	2.8601804	1.5216869	0	0.9496519	0	3.812899	0	0	2.3110979	0	0.07789722	0.82182044	0	0	0	0	0	3.9421976	0	0.49564296	0	0.42639172	0	2.225944	0	2.0569227	2.3126104	0.24366784
0.12272355	3.3939943	0	2.138796	0	1.8376514	0	0	4.224262	1.0676786	0	0	4.5738425	0.2872683	1.8409599	0	2.5591395	0	5.7768955	0.13497782	0	4.1292596	4.736333	1.3516595	0	0	0.49599418	3.6170697	2.1196563	0	1.1826786	0	1.0831912	0	0	0	0	0	3.2250223	5.897847	1.5540631	0.21467663	0	0.33612412	0	5.4980536	0	3.724474	4.9959226	0.9220736
2.2960727	3.0878384	1.2201067	1.8104664	2.7626867	3.4006352	0	0	7.3433714	0.33932284	0	0.27050295	3.4898324	0	1.9963559	0	0.5948274	0	6.7975006	0	0	4.1239905	6.725794	1.8756356	0	1.3440132	0	3.9448056	0	0	2.5224094	0	0	0	0	0	0.56088066	0	2.2680273	8.974222	0	0.13206294	0	0.27735028	0	3.788746	0	6.360969	4.2394304	0
1.2162927	2.809796	1.3414807	2.6016104	0.6421508	0	0	0	4.268058	1.1188961	0	0	0.67568403	0	1.3681386	0.8132947	2.3276317	0	3.3809245	0.7002315	0	2.4911458	3.9767883	0.6114518	0	0.36005577	0	2.8124318	0	0	0	0	0	0.88294554	0.9089816	0.9939069	0	0	1.3788946	3.7303574	1.2065146	0.6214453	3.4850776	0	0	1.4550246	0	6.281302	0.546987	0
3.478732	5.1540027	2.5452983	2.8686337	1.1662469	1.4128016	0.56034726	0	5.0992255	0.67884487	0	0	1.2095369	0	0	0	0	0	6.500051	0.6054574	0	2.794601	4.910655	1.9094449	0	0	0	3.7842376	0	0	0	0.32665116	0	0	0	0	0	0	3.5510142	3.0908027	3.205694	0	0	2.0867434	0	5.963122	0.8317058	4.460769	4.0963507	2.039629
1.2250388	3.0029573	0	0.91731554	3.4920318	2.860801	0	0	5.147591	0.8760877	3.040186	0	2.380935	0	1.3982179	1.0592067	1.1122082	0	4.683108	0.18229525	0	3.671639	5.1315255	0.41740066	0.6151537	2.94379	0	3.655755	0	0	3.5677922	0	0	0	0	0.2385556	0.3213212	0	0.4619246	6.086404	0.6816055	0	2.3156593	0	0	1.4927081	0	4.9281373	1.4864542	0
0	6.2978477	1.543337	2.9430594	0	3.335528	1.4882683	0	5.476123	0.24362655	0	0.17040388	5.674237	0.22738837	0.6044955	0	2.593818	0.4935426	6.3345695	0	0	4.523274	6.5219555	0.029370029	0	0	0.45581546	4.0825763	0.9943082	0.20660587	0	0	1.7449536	0	0	0	1.9081849	0	2.2591114	5.720235	2.0158308	0.39035323	0	1.1883483	0	5.650208	0	5.98324	5.1241226	2.266204
1.301128	0.98385346	0	0	3.9455385	0.89698154	0	0	6.745828	0.40291744	1.9656328	0	0	0	1.1940073	0	0.15111092	0	4.446022	0	0	3.353996	2.9767582	3.6114357	0	3.9710357	0	1.505601	0	0	4.080098	0	0	2.7834125	0	0.11773221	0.76859736	0	0	7.718614	0	0	0	0	0	0	0	5.050956	0	0
0	7.557906	2.404594	3.312414	0.097116426	1.1183777	0.438539	0	4.493706	0.20279786	0	0	2.995653	0	0	0	1.7531748	1.4198338	4.327871	0.11829438	0	4.205448	4.9241304	1.7854944	0	0	0.30703372	6.434116	0	0	0	0	1.5791373	0	0	0	0	0	3.2066374	4.0033584	5.147551	1.5654801	0	0	0	6.1667533	0	6.0722694	5.7976003	3.9764419
2.5758133	3.4138033	1.9554609	1.9072404	3.6336935	1.9021752	0	0	6.875566	0.81504595	0	0	2.9861348	0	0	0	0.90864575	0.46811545	7.560845	0	0	3.1806	6.435981	1.7792033	0.03570921	0.09084502	0	3.9221156	0	0	1.1153054	0	0	0	0	0	0	0	3.0111864	7.9152355	0	0	0	0.44464388	0	5.9214835	0.13746142	6.5492578	3.2041051	0
0.026071342	6.0310526	1.9234908	3.4863963	0	1.6709572	0	0	4.790986	1.0725769	0	0	2.7967327	0.11152637	0	0	2.1679823	1.4580054	7.28307	0.7531706	0	3.9682827	4.9499564	1.8814573	0	0	0.85752654	5.236151	1.3914489	0	0	0	2.6910837	0	0	0	0	0	2.3486853	5.455464	3.886502	0.58390176	0	1.3551588	0	6.9018254	0.53963596	5.6077366	4.402542	1.66586
1.6518885	2.4194553	1.9364821	1.5227047	1.3473072	1.9951348	0	0	6.499434	0.28660804	0	0	3.7208424	0	0.7301698	0	1.3662554	0	5.948954	0	0	3.3120093	5.8151407	0.7156635	0.168562	0.008903232	0	2.5797231	0	0	0.73558766	0	0	0	0	0	0	0	2.8159173	6.3243117	1.1061039	0.6140015	0	0.53083044	0	5.346993	0	4.7872267	3.5269191	0.06353108
1.9741944	4.8380265	0.42681777	2.826577	0.32856816	2.5944765	0.4280112	0	6.518053	0.3423557	0	0	0.92023605	0	0	0	2.0950506	0.81351274	6.175821	2.8992357	0	2.7250707	3.0990477	2.4021246	0	0	0	4.865865	0	0.026492897	0	0	0.8324724	0	0	0	0	0	4.1050367	5.7849717	2.069573	0	1.9422616	0	0	5.612486	0.9461543	7.452305	3.172288	0
0.9189918	2.0901523	1.4445764	0.93865013	1.1929505	1.6967928	0.36834878	0	5.6190286	0	1.0840555	0.9529027	0.22121772	0	1.1655865	0	1.0675687	0	5.196427	0	0	2.222025	3.5931292	1.8476933	0	1.108958	0	2.7268121	0.17880793	0	2.9796467	0	0	1.8720806	0	0	0	0	0	5.435981	0	0.37935656	0	0	0	2.5077245	0	4.013271	1.8022447	0
0	5.0076313	0	2.2116032	1.470721	2.4793699	0	0	7.118022	0.49052793	0	0	0.45910403	0	0	0	2.3565502	0.3156903	5.4918528	0.1019756	0	2.4951358	6.426567	0	0.42205507	2.3875408	0	1.5347743	2.0951414	1.4277747	1.0020385	0	1.1656733	1.3407347	2.0461853	0	1.3215857	0	0.81972283	6.90774	0.7516009	0	0	1.5152287	0	3.1379793	0.2705611	5.5990124	2.9766457	0
5.1536183	0.23386723	2.3855827	0	3.1062126	0.17382474	0	0	6.815388	0	0	1.0117639	0	0	0.6036224	0	1.7134631	0	5.338753	0	0	2.790018	5.99498	1.5023062	0	0	0	0	0	0	2.7933438	0	0	0.09076038	0	0	0.42623976	0	1.2373453	5.528867	0	2.294421	0	0.7527412	0	3.2753057	0	2.2973297	2.5038269	0
1.426096	6.64095	3.1653686	3.6645463	0.26994798	1.2106428	0.18157113	0	4.758645	0.83002234	0	0	2.4495978	0	0	0	1.6419964	0	6.6460557	0	0	3.616389	4.9490557	2.0030282	0	0	0	5.4460583	0	0	0	0	0	0	0	0	0	0	3.0757854	4.658173	3.9817424	0	0	1.4549235	0	5.752976	0	5.4551516	5.625212	4.1200337
0.7275428	5.3156095	2.7261868	3.2414732	0.5187072	1.558217	0.22426985	0	6.3921986	1.0786726	0	0	4.6571593	0	0.06373289	0	4.0265307	0.090086214	7.782563	0	0	5.4421425	6.542602	1.9343687	0	0	0	3.27748	1.072073	0	0	0	1.7279035	0	0	0	0.17779267	0	3.332395	8.1452465	2.016023	0.32305136	0	2.5890844	0	6.613331	0	6.269102	6.009216	1.5882428
1.3257145	4.329495	1.2067187	1.1005608	2.869164	0	0.18253793	0	4.3151255	0	0	0	2.9297473	0	0	0	1.226939	0.5213094	3.197467	0	0	3.3067703	4.227221	3.0239174	0	0	0	2.4258218	0	0	0	0	1.2578745	0	0	0	0	0	1.9437052	3.5788124	4.2845874	1.1219174	0	0	0	4.892452	0	4.134667	1.9617981	1.259511
1.9562308	2.4359906	0	1.919208	0.9113154	0.2646538	0	0	6.0900087	0.8123494	0.3570006	0	0.26621792	0	0.48203093	0	2.4870818	0	4.8330297	1.0488353	0	2.6734934	3.9070175	0.4145505	0	0	0	3.826144	0	0	0	0	0	0	0	0	0	0	2.3004794	3.1465726	1.7769333	0	1.7309353	0	0	2.9471135	0	4.8415575	1.899453	0
1.6453483	1.9339445	0	1.192184	0.7522273	0.55264837	0	0	5.1969543	0.5312596	0	0.7554739	3.2595034	0	2.346163	0	1.5279089	0	6.4772015	0	0	4.6691027	4.6278286	1.3438888	0.8924642	0	0.23999144	4.430016	0	0	1.5119222	0	1.7207044	0.5237801	0	0	0	0	1.5870014	5.839393	0.7610462	0.9985123	0.12119748	0	0	3.8706605	0	4.3700776	2.9596224	0
0	3.4156618	0.21454793	0.9671435	1.4942048	1.4686036	1.7065241	0	4.6727834	0	0	0	1.1408471	0	0	0	0	0	7.2350497	0	0.08323525	4.047743	2.9044456	2.5305557	0	0.9127875	0	3.2833402	0	0.24957848	1.8964288	0	1.2194449	0	0	0.775061	0	0	1.0307117	4.585331	1.8477616	0	0	0	0	3.2956588	0	2.5946872	1.5255513	0.8960451
0.95864964	5.519801	2.8320744	2.5811956	0.47549435	1.7684282	1.3139937	0	3.470627	0.6172077	0	0	4.531964	0	0	0	1.2660129	0	7.8063583	0	0	4.3106546	4.8709254	2.682152	0	0	0	4.6678066	0	0	0	0	0.65877444	0	0	0	0	0	1.083212	5.494883	3.125634	0.083657876	0	2.133475	0	6.5811305	0	4.749653	3.8736134	2.8691926
4.3384523	2.3612106	1.7079184	2.0048335	1.6828169	1.7958776	0	0	5.3437424	0.25404382	0	0.86489046	1.6726029	0	0.70168316	0	0.36142173	0	6.2026215	0	0	2.4071126	4.900438	1.7214178	0	0	0	3.619098	0.14112578	0	2.2142315	0	0	0	0	0	0	0	2.8660758	6.3068666	0	0.26457402	0	0.70194143	0	4.126855	0	3.5014334	3.0540726	0
0.05058878	5.5819445	0	2.2352178	0.02271584	2.3653736	0	0	8.357531	1.8954283	0	0	0.060353752	0	0	0	1.8958035	2.8314202	4.2478766	0.5392499	0	1.5350655	4.058806	1.5728065	0	1.6301358	0	1.3884989	0	0	0	0	0.5090944	0	1.7468575	0	0	0	3.5220094	8.242285	1.4195197	0	0	0.9485106	0	5.007302	0	6.4408693	4.0673914	0
0.9794173	2.6188567	2.481595	0.6328837	0.7092599	0.9990431	1.6109812	0	4.532285	0.26357165	0	0	3.576798	0	0	0	1.4654353	0.27041808	5.484189	0	0	3.5152938	5.034173	0.89777267	0	0	0	2.7241735	0	0	0	0	0	0	0	0	0	0	1.9471842	4.1841106	3.2747526	0.3052979	0	0.003853818	0	6.3254967	0	4.6841564	3.9490473	1.3840989
0	6.229653	2.1893685	3.1199195	1.902625	2.1447017	0.3248877	0	6.043448	0.30203483	0	0	2.3200214	0	0	0	1.3947798	1.7140317	3.9188178	0.91054547	0	2.0333343	5.107961	2.544328	0	0.8843072	0	4.387895	0.6241054	0	0	0	0.15874705	0	0	0	0	0	2.1759605	5.308363	3.3241446	0	0	0.975642	0	4.9927325	0	5.812657	4.2270803	2.5066135
0.7711498	0	0	2.560889	1.3478113	2.6528344	0.22370969	0	4.1564856	0	1.3643898	0	0	0.35788268	2.6259081	0	0	0	3.734065	0	0	2.0651581	1.9671922	1.7315261	0	3.2806897	0.27275255	2.1173372	0	0	0.9271763	0	0.52125394	1.6998873	0.40502134	0.27339908	0	0	0.14726385	3.9326599	0.2456952	0	0	0	0	0.9371808	0	3.1591403	0.74146724	0
4.7446976	6.7211776	0.55322576	2.371094	0	1.9800099	0	0	4.942095	0	1.3346167	0.8559652	0	0	0	0	0	0.42444342	0.7359356	0	0.68690187	2.1320739	0.5545288	4.549835	0.66648346	0.009367484	0	1.3173562	1.0548486	0	1.6163347	0	0	0	0	0	0	0	3.3870318	1.5202876	2.5933516	0.93562156	0	3.9349866	0	3.2619677	0.1257531	0.011500209	4.4987273	0
1.964175	4.958856	0.4904865	1.4063344	2.484356	1.1125038	0	0	6.3003874	0.05802867	0	0	0	0	0	0	1.6829786	0	5.5708156	0	0	2.2328262	2.3311124	5.7760196	0	2.496328	0	1.87676	0	0	0.93420136	0	0.03451857	0	0.13947734	0	0	0	2.4585292	6.5208025	2.0519347	0	0	0	0	4.0831614	0.6768488	3.0996733	2.4467397	0
0	5.9566827	0	1.7119157	1.3071783	3.1816466	0	0	6.8526845	0	0	0.9360931	1.4281873	0.097995415	0	0	1.0947545	2.200728	4.0302258	0	0	3.0204906	6.3242984	0	0.121094435	2.2143326	0	2.8059685	0.7271012	0.5401166	1.2625287	0	1.2475425	1.6673657	0.8523001	0	1.3133743	0	1.3329175	5.6351066	0.38074386	0	0	0.7928815	0	4.555846	0.23698767	5.9645295	3.3452587	0
2.3917797	4.6834984	1.5707796	2.5101507	1.5383042	1.2215749	0.74412096	0	5.204175	0.86016166	0	0	1.248855	0	0	0	1.8432509	0.50132954	5.304617	2.1125538	0	2.2795196	3.1187024	3.3495138	0	0	0	3.9467099	0	0	0	0	0.69338083	0	0	0	0	0	3.6795564	4.8832974	3.5440729	0.17994425	0	0	0	5.862878	0	6.0148783	3.2315388	1.2991875
2.4327998	3.3163247	0.6865026	2.5325365	1.2356228	0	0	0	4.799021	2.5785222	1.0230784	0	0	0	0.007429612	0.21379668	2.6355271	0	3.4530702	0.74586374	0	2.512596	2.8510962	1.6987712	0.6060773	0.833112	0	3.1786993	0	0	0	1.3690321	0	0	1.5269604	0.24522986	0	0	0.7235044	2.2369823	1.7709136	0	3.313762	0	0	2.007971	0.29005706	3.5447483	0.23057702	0
2.1926303	2.7875197	0	1.3739563	2.548532	2.6734824	0	0	6.129009	0.87908906	2.2495375	0	1.0759318	0	1.0883027	1.3975835	0.9225229	0	2.701698	0.3978636	0	1.2330074	3.2749963	0.26569435	0.43166772	2.4004655	0	1.9573582	0	0	3.5819316	0	0	0	0	0	0	0	1.8635145	5.9257145	1.1998813	0	1.77074	0	0	0.982807	0	2.6660628	1.5306517	0
2.928129	3.6415515	0	2.7453423	0	1.275373	0	0	8.587682	0.49654663	0	0	0.15229177	0	0	0	0.86543906	0.2451989	4.60836	2.2281852	0	2.4596236	2.7697937	1.6551219	0	0.4348198	0	3.1098897	0	0	0.76218647	0	0	0	0	0	0	0	4.1801114	5.522839	0.908615	0	0	0.3485472	0	4.587331	1.2186631	5.534238	3.539996	0
1.0047479	4.216103	1.4692495	1.8819145	0	2.9603174	0.74832326	0	5.9543014	0	0	0	2.9031827	0	0	0	0	0	5.458493	0	0	2.8756833	5.3505206	1.1157821	0.05547194	0.0644993	0	4.270565	0.8830875	0	1.9334831	0	0	0.026440497	0	0	0.2697036	0	0.9116663	4.9084	1.1538019	0	0	2.6288455	0	4.352903	0.7240621	4.913109	4.0737123	0.54705775
0	6.493287	2.009419	3.2617004	0	0.76210713	0	0	4.2880254	0.87019634	0	0	3.4422069	0	0	0	2.005951	0	6.8693376	0.2127202	0	4.1378007	5.063938	1.2610763	0	0	0	5.317165	1.6907082	0	0	0	1.1873176	0	0	0	0	0	2.248406	5.2082157	4.953462	0	0	1.7880588	0	6.1289215	0	5.59931	5.808802	2.594309
1.409353	6.693184	1.461459	3.0129492	0.49460137	1.6168295	0.46563396	0	4.78115	0.80700594	0	0	0.9837964	0	0	0	0	0.08307222	8.305265	1.7203683	0	3.3216553	3.842911	3.6265347	0	0	0	4.477586	0	0.052239317	0	0	1.1493521	0	0	0	0	0	2.7750812	5.1858683	3.074018	0	0	2.2061195	0	6.4618535	1.2733785	5.297252	3.5433562	1.3251466
1.566208	6.413676	1.0231847	2.8686848	0.22550473	1.8166878	0.55139506	0	6.938484	1.6108452	0	0	0	0	0	0	2.1920557	0	6.28688	1.0823957	0	1.9085028	2.5849679	3.8467326	0	0.7010099	0	2.5648463	0	0	0.3179803	0	0	0	0.20144689	0	0	0	3.2474701	5.0733843	2.2866843	0	0.6136235	1.8673141	0	5.3672886	2.3061361	4.3990884	3.2976878	0
1.710398	5.518426	0.2337819	4.024622	0	1.9953114	0	0	5.98197	0	0.24731748	0	0	0	0	0	0	0.15816611	1.9726055	0	0	1.5940584	1.3820764	1.7877405	0	1.322254	0	1.7300409	1.5813826	0.45614427	2.3825042	0	0.3669883	0	0	0	0	0	2.8354323	4.1226397	2.0075183	0.020523367	0	2.4139588	0.3592804	1.6293881	0.92593104	1.6249325	4.7697105	0.23470588
0	2.749306	0.21225518	1.0651689	1.2243094	1.6795403	0.95268357	0	6.058603	0	0	0	2.619008	0	0	0	0.18670075	0	6.1029334	0	0	4.257452	6.3134336	0	1.2035967	1.499059	0	4.1569386	0.47246185	0	2.5328062	0	0	0.771603	0	0.23383717	0.6125496	0	0	5.105743	0.9445135	0	0	0.9155643	0	2.8390226	0.027636413	5.048468	1.9322605	0
2.235162	4.961308	0	1.922184	0.60267586	0.22686934	0	0	7.9140663	2.4788935	0	0	0	0	0.6609661	0	2.6328409	0	2.976598	1.3322127	0	3.4035852	4.486364	1.4049511	0	1.7414359	0	4.638409	0	0	0	0.51978296	0	0.2747546	0	0	0	0	3.49372	4.036487	2.9338615	0	1.9662998	0	0.8004147	4.34541	0	6.3115044	3.524661	0
2.0319617	3.3499444	3.2673419	2.5238066	0	1.0276768	0.04010333	0	4.9745364	0.9587663	0	0	2.608976	0	0	0	1.4973541	1.7912761	3.2180703	0.7818153	0	2.6221352	3.742968	1.8594979	0	0	0	4.736524	0	0	0	0	0	0	0	0	0	0	5.139758	3.0530717	4.968945	1.4247476	0	1.8657855	0	5.093927	1.0144354	5.3332148	8.038726	2.840229
0	5.557594	2.210663	3.454165	0.38738653	0.8291765	0.43813697	0	5.1856284	1.0235395	0	0	2.6810443	0	0	0	2.622339	0.1112762	7.579524	0.74247104	0	3.9575174	5.421033	0.9653802	0	0.31116095	0	5.9027247	0.6413666	0	0	0	0.83014196	0	0	0	0	0	2.1510105	5.5085607	4.7351413	0	0	0.07148648	0	6.239476	0	7.0055532	5.2567067	2.7757614
0	5.443249	1.138228	2.499489	0.8652479	0.46152416	0.14649731	0	5.927969	0.7822479	0	0	0.41878876	0	0	0	2.6190376	0	7.268173	0	0	3.1517763	5.355786	2.0896063	0	0.19513912	0	2.4367292	2.3614862	0	0	0	0	0	0.4867247	0	0	0	0	5.367441	1.9735732	0	0	2.5208037	0	3.6742437	0	4.6464844	3.7057345	0
0	4.2441387	2.181253	2.9629395	0	1.2835156	0.20056501	0	8.331275	1.2767808	0	0	4.603641	0	0.74446744	0	3.3200943	1.014528	7.669078	0.8482044	0	4.645954	7.042239	0	0.7100023	0	0	4.440652	2.4351647	0	0	0	2.1221056	0	0	0	0	0	3.1668293	6.8606243	0.9665729	0.22744852	0	2.3469574	0	6.682255	0.16088541	7.1927104	6.3305955	0
2.977221	3.9386532	1.4298503	2.9218922	0	2.3091788	0	0	3.9648292	0	0	0.74876463	2.1007648	0	0	0	0.56430954	0	4.931256	0	0.6228531	1.0194682	2.4447062	3.618549	0	0	0	3.916669	0.13213637	0.9630121	1.3199066	0	0.33002976	0	0	0	0	0	2.9695604	6.102564	1.3884019	0.3723096	0	1.3544285	0	4.951678	0.00473111	2.6995316	4.062345	1.5076721
2.727648	1.7429367	0	0	2.6206715	0	0	0	6.6337905	0	0.064805314	0	0	0	0.59322137	0	0.86316377	0	3.914625	0	0	2.9488583	2.7689106	0.784344	0	0	0	0.13609259	0	0	2.9044833	0	0	0.12885116	0	0	0	0	0.9324935	3.8943458	0.6134797	0.12974738	0	0	0	1.6775494	0	2.7439573	0	0
1.4773849	3.4193585	0	2.5071843	1.15861	1.5066533	0	0	5.9054165	0	0	0	3.3692236	0	0.5087175	0	2.4435143	0	5.3985586	0.09812454	0	3.9349542	5.2978683	0.680955	0	0	0	3.6140642	0	0.7217258	0	0	0.77478135	0.38666406	0	0	0.5563066	0	2.3081763	6.5006156	0.5907453	0	0.71728426	0	0	3.7851825	0	6.497348	3.6061234	0
4.3296623	2.428728	2.9874334	0.91450423	3.2537246	0.7557826	0.28014085	0	4.8500867	0.79012275	0	0	2.44585	0	0	0	0	0.067534715	6.1257486	0	0	3.3491044	4.9760737	3.4067616	0	0	0	3.2649798	0.26151997	0	0.34057978	0	0	0	0	0	0	0	2.370428	5.755887	0.98789024	0.8409023	0	1.4475185	0	5.9665074	0.7005892	4.4949155	3.2393105	0.2581127
0	5.6950526	0	2.9210153	1.1140641	0	0	0	7.3084507	3.168511	0	0	0.010285011	0	0	0	2.2276466	0	5.306154	0.24362323	0	2.70197	5.880029	0	0.21825375	2.8150296	0	1.4151403	0.07777309	1.4895213	0	0.03167441	0.91631603	0	3.6420887	0	0	0	2.4237356	6.5070944	2.1353588	0	0.049321607	0	1.3239905	3.1386294	0	6.5844684	2.3737972	0
0	4.168601	0	3.6227427	0	1.7302611	0	0	7.7855053	2.3528168	0	0	3.318038	0.08572522	0.40319383	0	4.116799	1.4774697	4.9399843	0.9151364	0	3.3979926	5.843579	0	0	0.21608289	0.036821038	3.9907465	2.2848332	0	0	0	1.4786716	0	0	0	0.32090753	0	3.6125998	6.5269876	1.263365	0	1.3099337	0	0.18091664	4.92558	0	7.469003	6.1183124	0
0.16525008	6.459135	0	2.8642695	0.39310429	2.8376408	0	0	5.711159	1.160307	0.04485796	0.6336019	3.1493263	0	0.60759664	0	2.6586676	0	4.9480686	0.08506002	0	3.9136353	5.8501067	0	0	0.5196871	0	5.908454	0	0	0	0	0.44968224	0.5308551	0	0	0	0	2.9542282	4.1061378	3.7752693	0	1.4001273	0	1.1150719	4.0302167	0	5.43641	4.7841663	1.1790767
0.85057354	4.9579835	0.2566888	2.203122	2.3340616	3.3473785	0	0	7.5336165	1.3682011	0	0	1.2356576	0	0	0	0.5232684	0	5.63649	0.023321714	0	1.7439338	6.1571364	0.0182307	0	2.7896056	0	4.922087	0	0.30913308	1.869906	0	0	0.75365055	0	0	0.11228948	0	2.281712	6.302111	1.169665	0	0.304125	0	0	3.481888	0	7.020432	3.4046314	0.29888937
1.074301	4.400497	0	3.567715	1.0326624	2.9635143	0	0	7.408726	0.8117181	0	0	2.6814	0	0.017329805	0	1.8336982	0.61664486	5.498226	0.5757183	0	2.3759928	5.669421	0.14266405	0	1.340199	0	4.909488	0	1.2906413	0.71111417	0	0.1380348	1.1672693	0.29588428	0	0.17271593	0	2.0784354	7.0695214	0.1453952	0	1.3977468	0	0	3.4757621	0	8.247713	4.1409497	0
1.6717889	3.7020295	1.6798073	1.0654953	1.5462837	1.692563	1.5501058	0	4.7494144	0	0.71909	0	2.389566	0	0	0	0.75096405	0	6.4044275	0	0	3.5697792	5.596488	1.2925179	0	0.33376524	0	3.9303436	0	0	0.58262366	0	0.08779713	0	0	0	0	0	0.95450723	3.830857	0.23337215	0	0	0	0	4.928418	0	4.924244	2.7410228	1.1709336
2.4662912	4.519087	1.9428042	1.9478259	1.8478526	0	0	0	5.0782504	1.3057659	0	0	1.8317449	0	0	0	2.4196327	0	6.4406323	1.0850554	0	3.6923175	5.4417806	1.6269193	0	0	0	4.870087	0	0	0	0.13443321	0.19812775	0	0	0	0	0	4.190082	4.185362	4.440997	0.2695238	0.550233	0	0	6.9713936	0.31883654	6.225761	4.6027126	1.8052919
1.1395104	5.983198	0	2.20462	1.6031913	3.2586572	0	0	8.796968	1.0237902	0	0	0.49416772	0	0	0	0.9939648	0	5.09566	1.2658486	0	2.3362837	4.317394	0.6703546	0	1.9934226	0	2.9785347	0	0.39766756	1.7022746	0	0.13271426	0.14479701	0.23705037	0	0	0	3.718013	7.6742315	1.0618426	0	0	0	0	4.365168	0.002575907	6.317981	2.8799887	0
3.3813732	2.4366877	0	1.0935355	3.250339	2.402888	0	0	7.6054173	0	2.664084	0.5618601	0	0	0.8971489	0	1.8942442	0	4.975741	0	0	2.4236557	5.630184	0.5997071	0	2.1250331	0	1.3637104	0	1.0777602	3.7904298	0	0	1.0995233	0	0	0	0	0	7.649013	0	0	0.9243024	0.20233043	0	1.0161812	0	4.675806	0.4259751	0
0.21634117	3.9701567	0	3.1635644	1.6279569	2.9532578	0	0	7.014305	0	0	0	0.75865483	0	0	0	0	0	3.4388306	0	0	2.260145	3.097332	0	0	2.108589	0	0.9603872	0	1.9386328	2.659005	0	1.3807555	0	0.044683743	0.05850699	0.061412644	0	1.0880799	5.8060045	0.9317762	0	0	1.4315957	0	1.1712426	0.88870996	4.1440973	2.8482718	0
0.99119717	4.486873	0.79803526	1.9915448	0.92679083	2.9348032	1.3977906	0	5.8808866	0	0	0.3920514	2.2840378	0	0	0	1.5288422	0	5.235763	0	0	1.7212005	5.219643	0.71034914	0	1.2106658	0	2.9466174	0.17804651	1.1150215	1.503496	0	0	2.051542	0.03277388	0	1.0661349	0	0.5971599	6.3678246	0	0	0	0.09128055	0	3.5541205	0	5.596136	3.3744142	0.34738034
1.0821788	3.1893678	0	2.5149612	0.29357597	0.17508784	0	0	5.2127337	0.5163943	0	0	3.6281896	0	0.2705592	0	3.9193954	0	6.32181	0.55642253	0	5.3418436	4.566448	0	0	0	0	2.9292758	0	0	0	0.039149627	1.2254618	0	0	0	0	0	4.416205	4.9075193	2.9672558	0	0.42513886	0	0	4.5057344	0	5.657827	3.8383791	0
0	5.1719723	0.44694403	2.022678	1.74798	2.0764248	0.84772533	0	5.8654914	0	0	0	1.672756	0	0	0	0.5020948	0.7836669	4.282655	0	0	1.9947823	4.273929	0.9882203	0.4182896	2.1252365	0	4.497844	0	1.157793	1.0653542	0	0.18301049	1.5462468	0	0.28278616	0	0	1.0115627	4.8150268	2.106618	0	0	0.23205598	0	3.0060084	1.1287475	6.0244865	2.1774018	0.011493387
0.5771981	7.54103	0	3.1184905	0	3.3636537	0	0	7.460101	0.9085018	0	0.2768878	0.4867583	0.026051	0	0	1.7904706	2.4239955	3.058976	2.1421595	0	1.7866341	3.185413	1.7760464	0	0.51046515	0	2.7628744	0	0.2647516	0	0	0.74763995	0.118051566	1.0611445	0	0	0	3.8983314	5.2551155	2.2346346	0	0.7006529	0	0	5.6265564	0.48768076	5.9129176	4.108329	0
0.51253444	1.148332	1.0756623	0.8126164	1.938515	1.2809843	0.15728506	0	7.625243	0.007182365	0	0	0	0	1.1395327	0	0	0	5.093236	0	0	3.2279506	4.2203426	0.47082654	0	1.4928224	0.041005887	2.2524588	0	0	2.5080595	0	0.3194744	1.0227231	0.12013374	0.33641934	0.20983471	0	1.5915135	5.4194717	0	0.05703729	0	0	0	2.4452727	0	4.5994363	1.1069597	0
2.3967762	2.5193884	0.08828092	0.3113554	3.947026	0	0	0	6.0298624	0	0.49517456	0	0.30164373	0	0.32370207	0.8194019	0	0.049516115	4.704132	0	0	2.7804463	2.9776354	2.535329	0	0.9326196	0	0	0	0	2.9391475	0	0	0.51497024	0	0	0.37487328	0	0	7.5921874	0.15123655	0.8345521	0.5970178	0	0	1.7147989	0.10656826	5.0777597	0.017778777	0
3.1088674	6.2851267	1.6863636	2.1100671	0.5171768	0.83075464	0	0	3.162927	0.17560755	1.077602	0.74416864	3.5996838	0	0	0	2.4294994	0	4.1835856	0.4792439	0	2.7128096	4.0344043	5.131255	0	0	0	5.065237	0	0.56534773	0.03466118	0	0.44893357	0	0	0	0	0	2.597303	5.981297	2.80325	0.26440367	0	0	0	4.4605017	0	4.4878006	4.6754236	2.6860194
0.95967376	4.380252	0.320582	2.2431161	1.2105544	0	0	0	5.062729	0.93459284	0	0	2.36628	0	0	0	3.0780091	0.5844841	4.6787515	0.087722175	0	2.9092329	4.6353984	0.79479164	0	0	0	3.693137	0.6425884	0.13333382	0	0	0.5853135	0	0	0	0	0	1.9317902	5.2655153	1.9161396	0	0.6147515	0	0	4.592208	0	6.5026717	3.5956552	0.49655405
2.8094025	3.0402694	0	0.43697363	4.2753406	1.3846587	0	0	4.5023613	0.45086527	2.1950123	0	0.90426576	0	0.6807595	2.447185	1.1917816	0	4.0814347	0	0	0.99473137	4.4995327	2.260633	0	1.8018755	0	1.3365988	0	0.21445312	2.3625674	0	0	0.3396767	0	0	0	0	0.32628968	5.091355	0.19216537	0	3.0583146	0	0	1.9738944	0	4.2246323	0.25992072	0
1.8452134	1.2133148	0.85123605	2.2944887	1.3164154	1.8954132	0	0.3898474	5.5769215	0	0	0	0	0	1.0021449	0.124603026	0.44809476	0.68491125	1.5610297	0.3154632	0	2.3619366	1.1761947	3.3094342	0	4.0446415	0.19745891	1.4287598	0	0.14650415	2.1457906	0	0	2.061701	0	1.4073719	2.019262	0	0	6.952117	0	0.7290838	0	0.30586833	0	0	0	3.160691	0.3076577	0
2.3037653	4.2206907	1.6927094	2.1072502	2.5018682	0	0	0	6.0057116	1.2061578	0	0	2.2205389	0	0	0	2.2706048	1.6540508	7.6422744	0	0	3.5204368	4.9330735	4.520579	0	0	0	2.7042792	0.6049072	0	0	0	0.64862704	0	0	0	0	0	2.7417629	8.047297	2.393605	0.61368334	0	1.5044769	0	6.029892	1.0669153	5.592168	4.9610095	0
1.8463756	3.5162745	0	3.060051	0.02743901	2.1141546	0	0	7.571058	1.0919068	0	0	2.733036	0	0.5718162	0	2.1605475	0	4.413944	0.8701316	0	2.9116628	4.893724	0.761073	0	0	0	3.4596567	1.4691082	0	0.44210553	0	0.54171926	0	0	0	0	0	4.916524	6.919364	0.4243705	0	0	0.38948557	0	3.759	0	5.693136	5.073417	0
3.2625268	1.169115	1.1181315	0.50240463	3.050823	0.86025447	0.26064888	0	5.2129188	0	1.344444	0.25721297	0	0	0	0.36967403	1.0043019	0	6.109902	0	0	3.152176	4.5189333	2.1918406	0	1.0149299	0	1.1537546	0	0	3.5417187	0	0	0	0	0	0	0	0	5.2550898	0	0	0	1.2244339	0	1.3693395	0.66851985	3.264332	0	0
0.47975206	7.9071064	0.0988871	3.4952343	0	2.4656036	0	0	8.048627	1.4986683	0	0	0.6831049	0	0	0	2.019994	1.8301011	4.713039	1.4453173	0	2.4221752	4.786141	2.0009453	0	0.62521476	0	4.4834046	0	0	0	0	0.632843	0	0.41682142	0	0	0	3.9284697	5.543123	2.5758767	0	0	0.14150098	0	5.9943213	1.4376607	6.9904575	4.780424	0.05829594
0.70278126	5.9393845	1.1815908	3.2254498	0	3.018134	0.055457376	0	5.826649	0.39071602	0	0	3.1462579	0	0.018949717	0	0.113320775	0	6.3413525	0.60169667	0	2.716457	5.50052	1.1533589	0	0.20191558	0	6.8090854	1.7691928	0	1.1414968	0	0.12312168	0	0	0	0	0	1.7244635	4.4941034	2.5441873	0.57047224	0	0.027311344	0	5.047032	0	5.7535567	4.4037333	1.8566359
2.7543638	0.4210027	1.7714871	0.32407513	2.6894786	0.5226218	0	0	7.927628	0	0.04894806	0	0	0	0.8051631	0	0	0	4.940577	0	0	2.2365313	4.719064	0.6622737	0	0	0	0.6580605	0	0	4.260165	0	0	0	0	0	1.1036038	0	0.64756113	5.6350513	0	0.8929183	0	0	0	2.3377037	0.39836425	2.6493175	0.13411999	0
0.5373344	2.4659371	0.35467732	0.7763054	0	2.9616516	1.1602625	0	4.458174	0	0	0	3.5238845	0	1.1902071	0	0.8052709	0	5.050873	0	0	3.1059008	5.112513	1.0271027	0.8367768	0.8161033	0	3.6822991	0.6890303	0.40815732	4.0171046	0	0	1.6693095	0	0	1.6270189	0	0	6.0392404	0	0.21017012	0	0.52034384	0	3.4983966	0	4.2662983	2.5773935	0
1.5229044	3.7458603	0	2.4466407	1.2062095	2.0513825	0	0	7.0653105	1.0844824	0	0.49615055	0.684593	0	1.0624747	0	1.3895613	0	4.236585	0.37575477	0	2.1371095	4.505898	0.31016842	0.44853792	2.0401993	0	3.7977004	0	1.2311811	1.6799239	0	0.8731095	2.6888745	0.75385535	0	0	0	1.9669319	7.12736	0	0	1.9254981	0	0.65055764	2.0279126	0	6.962656	1.8866961	0
0.9543729	3.8310244	0	1.5443623	1.8148277	0.5873821	0	0	6.288458	0.524063	0.7253204	0.016777953	2.197971	0	0.37474704	0	1.7045432	0	4.6925087	0.83515936	0	3.9365804	4.864115	1.1513414	0	0.21014225	0	3.1622868	0	0.41512772	0	0	0.06323165	0	0	0	0	0	0.8476917	5.6260276	1.3126141	0	0.86509454	0	0.72874886	2.9030647	0	6.1117244	2.1231062	0
4.2031713	1.8101971	0.2670237	0.13352543	2.1862826	0.6732476	0	0	6.560592	0	0.8484001	0.65214866	0	0	0.9605922	0	1.4165723	0	4.061227	0	0	2.726059	3.8162746	1.2007155	0.63144845	0	0	1.339434	0	0	2.5143175	0	0	0	0	0	0	0	1.8462659	4.9472885	0	0.69344074	0	0.71150196	0	2.9021025	0.5324022	2.435081	0.34294167	0
1.1346831	5.1835933	0	3.420294	0	2.8963869	0	0	9.292205	0	0	0	0	0.14847328	0	0	0	2.294774	3.281808	0	0	0.85795933	3.3502662	0.899911	0	2.3985152	0	0	0	0.92756754	1.4740312	0	0.5261311	0	2.1511786	0	0	0	3.9871218	6.6283865	0.27087504	0.8161232	0	1.0431334	0	2.113251	1.0611314	3.2265882	3.6967366	0
1.4708939	5.76602	0	2.7315974	0	2.2207456	0	0	6.9024434	0.8431665	0	0	1.6781375	0	0	0	0.73598015	1.5687326	4.3484435	1.501025	0	3.8217788	3.6351614	2.6200457	0	0	0	5.3697276	0	0	0	0	0	0	0.030837994	0	0	0	2.8720272	4.732729	2.3286462	0.23467785	0	0.3051923	0	4.979194	0.122180186	5.3718314	3.9939427	0.26538533
1.9649559	2.800383	0	2.4548707	1.8442957	0	0	0	7.2296834	1.6646935	0	0	0	0	0.56955177	0	3.0094695	0	3.8007824	1.0473276	0	4.035127	4.3908787	0	0	1.9189931	0	2.129346	0	0	1.3098242	0	0	1.1610433	0.13328217	0	0	0	2.2159765	6.278135	0.3318782	0	2.0121357	0	0.522563	1.275201	0	6.5933585	1.3738858	0
0.615211	4.5903873	0	2.7385445	0.6805886	2.1639087	0	0	6.006893	0	0	0	2.7362108	0	0	0	3.5131757	0	4.3898067	0.49312326	0	3.9112844	5.3346562	1.0334883	0	0	0	3.6541457	0.77844435	0	0	0	0.07056995	0	0	0	0.5860045	0	2.704956	6.1009493	1.2692769	0	0	0.60759735	0	4.322624	0	5.6540155	4.159715	0
0.1753341	5.2267966	0	2.2217774	0	0	0	0	2.9559524	0.92581123	0	0	3.0203793	0	0	0	1.7559849	0.3796327	4.429859	0.9008485	0	3.403514	3.4552462	0.5195306	0	0	0.0835212	3.4112504	1.1462835	0	0	0.681356	0.55187535	0	0	0	0	0	3.2440152	3.1930966	4.644536	0	0.6302974	1.5362271	0	5.7816896	0.64664274	4.654058	4.3176727	1.3799273
0.044184916	5.239041	1.6420114	3.5679586	0	2.3041131	0	0	7.697872	1.170643	0	0	4.021796	0	0.26068595	0	3.5621657	0.6866	7.1664906	0.90875864	0	5.239538	6.6788855	0.27228427	0	0.003095856	0	4.8750696	0.4803886	0	0	0	0.5338728	0	0	0	0	0	3.9740708	7.0350876	1.8022083	0	0	0.53481334	0	6.257945	0	8.4154625	6.3993897	1.6218176
0.7205485	1.8046316	1.6550398	3.642364	2.8605359	1.9842229	0.3442025	0	7.595382	0	0	0	0	0	0.49906868	0	0	0	5.600843	0	0	2.8733366	3.6888719	1.0971168	0	2.666042	0	1.7490009	0	0	0.7355396	0	0	0.40324038	1.4242902	0	0	0	1.4427487	3.4573731	0	0	0	0.11517608	0	0.754383	0	3.651632	2.3293183	0
0.06484207	2.7092707	1.0468585	0.67995006	2.116914	3.8373966	2.3137937	0	5.0495105	0	0	0	3.044994	0	0	0	0.21713588	0.14578258	5.018202	0	0	2.764316	5.532848	1.7489666	0	1.1883857	0	3.7864196	0	0	3.1357203	0	0	1.1750777	0	0.64591396	3.7297573	0	0	6.532117	0.3736824	0	0	2.3074567	0	2.943355	0	4.69905	2.3408175	0
3.5398374	3.5500984	1.5503936	2.4304984	1.7752398	3.2835083	0	0	7.0669928	0	0	0.2165622	1.4563957	0	0.7881309	0	0	0	6.225054	0	0	2.1584318	5.528769	2.4684377	0	0	0	3.9976397	0	0.002379394	2.2466109	0	0	0	0	0	0	0	2.8994877	6.9725304	0	0	0	1.1342655	0	4.008616	0.091498986	5.5528364	3.6287043	0.03267095
1.9328783	5.4808474	0	3.0716355	1.974127	2.1607127	0	0	7.8986926	0.9071491	0	0	1.4475124	0	0	0	1.6437697	0	5.268168	0.9774762	0	2.41775	5.664076	0.9803669	0	0.8452128	0	4.4038014	0	0.3038378	0.5960098	0	0.24837276	0.42598036	0	0	0	0	3.2509277	6.753182	0.99009734	0	0.9310792	0	0	4.7698846	0.06924888	7.5276995	3.4845586	0
2.418748	0.9774166	1.3965446	2.8322031	3.7802212	0	0	0	6.0505824	0	0	0	0	0	0.102892704	0	1.41873	0	5.993107	0	0	3.873847	3.187971	2.4948182	0	1.2237871	0	0.5383843	0	0	0.09644464	0	0.10130811	0.48519787	0	0	0	0	1.3654639	4.6161256	0	0	0	0.014783542	0	1.2026393	0	2.7498958	1.8896434	0
2.7777088	2.162088	0.8105478	0.7606537	3.0196939	2.3242533	0	0	4.6769266	0	2.6719327	0	0.6428782	0	1.3039813	2.453267	2.3858807	0	5.3975134	0	0	0.8448316	5.539235	2.2543137	0	1.5938742	0	2.3520687	0	0	5.036103	0	0	1.3827884	0	0	1.1355321	0	0	6.1994047	0	0.20564097	1.1403575	0	0	1.2753354	0	3.7921703	1.494618	0
0	6.5695887	0	4.386008	0	1.8605161	0	0	7.012501	0.502239	0	0	2.6748488	0	0	0	3.0566418	0.9356758	5.9473205	0.70167786	0	3.3259003	5.2161784	0.023569046	0	0	0	3.5127413	1.9906586	0.41408518	0	0	0.6389424	0	0.45926604	0	0	0	2.7781787	5.584094	2.6848137	0	0	2.2601585	0	5.00391	0.8863209	6.4890223	5.394799	0.67508966
2.26241	1.9228362	0	0.9834543	1.206757	0.8880199	0	0	5.528414	0	0.42391953	0.040132456	0	0	1.1859386	0	1.3684368	0	3.5404017	0.2860866	0	4.4644275	3.662081	1.4750007	0	1.2013334	0	2.6788075	0	0	3.1261168	0	0.49986747	2.293574	0	0	0.69344836	0	0.49712086	6.0431304	0	0	1.4069278	0	0	0.41418222	0	6.1057987	0	0
3.0072894	3.4906425	2.064155	2.7142222	0	2.3620791	0.49634454	0	4.4714804	0.8304484	0	0	1.5510925	0	0	0	0.91457164	0	3.4650557	1.0866704	0	2.3408744	3.0735552	2.774341	0	0	0	3.2327251	0	0.25861108	0	0	0	0	0	0	0	0	3.5484354	3.9955919	1.89433	0	0	1.0857162	0	4.786847	0	3.5700548	4.936743	2.1688633
4.011864	5.124541	3.2082255	1.3776972	0.59712213	0.7961302	0.7679543	0	5.4151998	0.24679624	0	0	0.82648695	0	0	0	0.29582745	0.4150799	4.8926387	0.50431216	0	1.6913749	3.6665487	4.62023	0	0	0	3.0789597	0	0	0	0.27652037	0	0	0	0	0	0	3.1575305	3.471483	3.278249	0.24217847	0	1.9888014	0	6.6722627	2.0307853	4.30476	4.3595953	1.3414406
0	7.396898	3.1024437	4.423938	0	1.6024837	1.5288172	0	4.163054	0.37841842	0	0	2.3968518	0	0	0	1.4034495	0.81326944	6.789684	0.15223694	0	2.8481088	4.8619704	1.0051658	0	0	0	5.6358304	1.018684	0	0	0	0.9431732	0	0	0	0	0	1.4806833	3.5922713	5.611709	0.4892629	0	1.0265338	0	6.071148	0.14134888	5.483209	3.7714808	3.4765277
0.29078954	7.324715	0	3.3902042	0.6957525	1.6368979	0	0	9.118444	0.497663	0	0	0	0	0	0	1.5628606	1.2547902	4.6789947	0.5701207	0	2.014133	4.0679	0.9331943	0	1.8697062	0	1.1660765	0.12922946	1.6117257	0.83675325	0	0.078281835	0	2.2487679	0	0	0	2.0897055	8.127113	1.9287896	0	0.24317202	0.82852554	0	3.3016884	1.1025887	6.895074	3.3175123	0
0	3.6198611	0.1350721	1.5458659	0.48805475	1.3437523	1.3118107	0	4.4564137	0	0	0	1.0536016	0	0	0	0	0	6.9538236	0	0.10332037	3.537165	2.3087957	2.1798797	0	0.5922137	0	3.6858103	0	0.37097737	1.7988813	0	1.1107862	0	0	0.9153196	0	0	1.4801354	4.288564	2.4680245	0	0	0	0	3.367728	0	2.7660985	2.1698809	1.0853713
2.9988997	0.8392171	0.6877907	0	1.8466226	0.6646384	0	0	5.3378277	0	0	0.47560105	0	0	1.2469695	0.47401074	0	0	6.0894594	0	0	3.011714	3.4764116	1.7975543	0	0	0	3.6563563	0	0	3.7293744	0	0.38587156	1.5928555	0	0	0	0	0	4.568695	0	0.09293687	0	0.14503354	0	1.3527418	1.6799082	4.6973248	0	0
0.304944	5.2738476	0	2.447119	1.0327545	2.8343701	0	0	4.9324393	1.4001504	0	0.41251788	2.760876	0	0.72358865	0	1.6657104	0	6.63924	0.44139224	0	5.6934066	4.9319887	0	0	0.003661083	1.2839886	4.1473236	0	0	0	0	1.1324714	0	0	0	0	0	4.063993	4.838472	3.0212731	0	0.8027599	0	0	4.6914406	0	4.5357027	4.280455	1.6666609
1.7737447	4.9332795	0.59057856	1.6820093	2.393755	1.3300338	0	0	5.375731	0.86563706	0	0	2.5050933	0	0	0	0.7178555	0.6430592	5.622205	0.9713049	0	3.12678	5.1151986	1.7879823	0	0	0	4.1939135	0	0	0	0	1.3017619	0	0	0	0	0	3.0593183	5.914106	2.2406926	0	0.46388727	0	0	5.868692	1.0233737	6.407365	3.1895566	0.56417346
0.79990286	0	2.3980212	5.4607434	1.5151665	0	0	0	2.5260131	0	0	0	3.3469656	0	0.3951198	0.9444807	0	0	1.371129	0	1.4561923	1.7845148	0.5373112	1.5241715	0	3.3514845	2.874896	1.0297285	0	0	0.274387	0	0	0	0.82238466	1.3840702	0	0	3.0382597	1.2957932	0	0.68405235	0	0.43776202	0	0	0.4702029	0.8981275	0.96809566	0
0	5.829568	1.4030052	2.1884358	0.84879047	1.6858399	1.092984	0	3.2680256	0.34749898	0	0	4.074797	0	0	0	1.0257535	0.049570575	6.881482	0	0	4.1851945	4.5378294	2.2549744	0	0	0.8295211	6.1925473	0.771161	0	0	0	2.3480706	0	0	0	0	0	0.59492356	5.1685486	3.727725	0.053456992	0	1.0939772	0	6.193384	0	5.0441456	3.3601215	2.6504648
4.205379	0.46717992	0	0	1.764449	1.3088435	0	0	5.6976566	0.6503352	2.639069	0	0	0	1.6340853	1.4270107	1.9869443	0	4.2860284	0	0	1.7832893	3.7820137	0.53485674	1.1808751	1.5207493	0	2.2113738	0	0.49075264	2.5592282	0	0	0.27236733	0	0	0	0	1.0533532	4.084017	0	0	0.96945333	0	0	1.2579205	0	3.3586004	0	0
1.9997358	4.766193	0.7128359	2.7015965	1.5609709	3.0184534	0	0	7.165164	0.5481752	0	0	1.0680102	0	0	0	0	0	6.429587	0.3107268	0	2.5454662	4.5491247	2.4996352	0	0.5907684	0	3.8468075	0	0	1.7462022	0	0	0	0	0	0	0	3.3242006	6.6613426	0.6337025	0	0	1.0427177	0	4.617179	0.56183827	5.509863	3.6598275	0
0.9724122	5.32255	0.9850714	3.391048	0	1.1271403	0	0	5.452205	1.3014753	0	0	0.792956	0	0	0	0.87187004	0	6.6996613	1.5972202	0	2.9060595	4.7216597	1.0138489	0	0	0	4.3583574	0.419544	0	0	0	0	0	0	0	0	0	3.5684397	4.142115	3.080387	0	0	0.7765008	0	5.505511	0.30680713	5.3015594	4.129573	1.4454796
3.639561	2.421507	0	2.337609	0	1.4536282	0	0	6.446993	0.89480984	1.4773979	0.19892982	0	0	1.7195448	0	1.9272151	0	3.8514044	1.1494709	0	1.441417	2.830438	1.2865326	1.247405	1.7381513	0	5.223253	0	0.26333725	0.3125234	0.19793233	0	1.6005126	0.3891723	0	0	0	2.25103	1.9798604	0	0	1.4430839	0	0	2.9571488	0.28120685	4.23897	0.8920685	0
1.1887244	3.4069943	0.028227441	1.4433658	3.3972235	2.1141133	0	0	6.448249	1.4601253	0	0	1.7001301	0	0.18031202	0.5044918	0.21225882	1.2937735	3.7568963	0	0	0.9751179	5.5838294	0.032258134	0	2.2448602	0	1.6325394	0	0	1.929619	0	0	0.6364548	0	0	1.2898922	0	1.7679944	7.898789	0	0	1.2367891	0	0.28743502	2.6627843	0	5.853349	2.47193	0
1.5235074	2.190277	0	2.3968349	0	1.9056257	0	0	0.46798787	0.40075445	2.0309536	0	2.6729455	1.7890042	1.3861187	0	0.43338522	0	0.74927586	0	0	3.2321424	0.7651379	2.2266228	0.004506003	1.5775654	3.7758338	2.0202649	0	0.68655753	2.003018	0	1.3375778	0	0.13683544	0	0	0	0.82850283	3.6070662	1.2710387	0.1597085	1.8482167	0	0	2.6179392	0	1.8266913	0.76660687	0.66550297
0	8.058831	0.86418754	3.293065	0.44914806	1.7586987	0	0	5.364182	0.76456815	0	0	2.776395	0	0	0	2.0604048	1.0426126	5.4995055	1.2725533	0	3.7463439	5.6019664	0.34793332	0	0	0	5.3834257	0.091861874	0	0	0.30249596	1.4328239	0	0	0	0	0	2.4162557	4.517023	4.9982023	0	0	0.7819057	0	6.5055227	0	6.668787	4.780353	2.8917508
3.103673	2.3544846	2.7977674	0.116311215	3.1775396	0.3585618	1.4288921	0	4.9439783	0.26614007	0	0.106946126	3.134738	0	0	0	2.6787803	0	6.4755316	0	0	4.562231	5.710208	1.7265142	0	0	0	1.8316504	0	0	0.052271698	0	0.8347972	0	0	0	0	0	1.7946419	6.3294373	0.68742883	2.1692073	0	0	0	5.8320765	0	4.361119	2.7791028	0.8332343
0	5.4032536	0	1.848361	0.25188482	1.8701046	0	0	7.227932	0.7338569	0	0.5536947	1.9389263	0	0.4893189	0	1.5407168	1.4185258	3.8067706	0.33385366	0	2.9385865	4.700234	0.47194505	0	0	0	3.837371	0.7415782	0	0.28623402	0	1.017194	0.084874064	0.069919534	0	0	0	1.976816	6.319529	1.1981574	0	0.8577275	0.38852602	0.69044685	3.0570893	0	6.697635	4.8642044	0
1.046756	7.315308	1.4122072	3.4782012	1.0629607	2.3996074	0	0	5.941825	0	0	0	1.4907138	0	0	0	2.410883	0.87452245	4.1979456	0.837062	0	1.9544387	4.99812	0.87157166	0	0	0	5.3632936	0	0.2298153	0	0.70365345	0.96227497	0	0	0	0	0	3.1685066	4.6114554	3.8936932	0	0.091818966	0	0	5.889174	0	6.6065664	4.111817	3.1762767
2.1558068	1.3265207	0.005945383	0	3.531554	0	0	0	6.000615	0	0.054735195	0	0	0	0.2938891	0	0	0	4.7304597	0	0	3.2415657	2.790619	2.5193243	0	0.2614873	0	1.6564809	0	0	2.7855046	0	0	1.2975807	0	0	0	0	0	5.0905614	1.0263569	0.34975055	0	0	0	1.4633528	0.41130364	3.24422	0	0
0	6.8504066	0	3.3227403	1.5846437	1.4511844	0	0	7.4205174	0.6557271	0	0	1.350022	0	0	0	2.1283567	0.9890665	5.400381	0.63056934	0	3.5758348	5.2457137	1.6976523	0	0	0	3.3251636	0.7186816	0.36527473	0	0	0.9115424	0	0	0	0	0	2.184712	5.7363696	2.63266	0	0	0.08351987	0	4.287706	0.6381622	6.3827553	3.894507	1.0419501
0.58323646	2.932004	0	2.2127051	3.3270488	3.5876813	0	0	5.170524	0.3492946	0.10972662	0	3.3008947	0	1.2809167	1.2463214	2.1814437	0	3.9605575	0	0	4.1289663	5.4897757	0	0	3.3376992	0.9954457	0.53988415	0	0.36756033	3.4170337	0	0.046197664	0	0	0	2.212191	0	1.9789379	8.349371	0	0.73485535	1.913762	0	0	2.1509042	0	5.8099527	2.6327941	0
0	6.198003	2.2020206	2.9366305	1.2780802	2.4492965	2.0082402	0	5.213879	1.2179734	0	0	2.698665	0	0	0	1.500718	0	7.099537	0.3701867	0	3.5033903	4.654457	1.4488912	0	0.9452403	0	6.6308746	0	0	0	0	0.22566608	0	0	0	0	0	1.0075599	4.6423016	4.37283	0	0.038110808	0.55459046	0	5.3729033	0	6.757535	4.74715	4.1014166
0	1.9131494	0	0.7106838	0.25220934	3.6150382	1.8363172	0	3.3905823	0.26274726	0	0	7.0032234	0.44892246	0.7353864	0	1.6130532	0	4.1532974	0	0	4.490812	6.592537	0	1.3629147	1.0233679	1.7643085	1.5507177	0.16089508	1.7061831	1.4051368	0	1.8425242	2.4141433	0.7234466	1.7452146	2.0663638	0	2.6049426	4.6227565	0	0.6474039	0	0	0	2.8023865	0	4.2238927	3.2243512	0.123591386
0	2.8900177	1.2027186	0.88221705	0.2956118	3.148934	2.0210133	0	4.986768	0	0	0	3.5567286	0	0.31394994	0	0.68966335	0.13053189	3.9395072	0	0	2.3952808	5.069935	0.5946251	0.19383752	0.7590608	0	3.93115	0.977034	0.09910263	2.5670905	0	0.201611	2.2816138	0	0.54481137	2.2630458	0	0	4.6002955	0	0.37704134	0	0.94120747	0	3.0670116	0	4.8475013	3.1703837	0
2.4197707	2.8443615	1.1823195	1.159322	3.4092863	2.090936	0	0	6.77274	0.21617582	0	0	3.3191788	0	0	0	1.2811432	0	6.9025946	0	0	2.845081	6.412831	1.6174386	0	0	0	3.3624237	0	0	1.4272175	0	0.27398896	0	0	0	0	0	2.8524435	7.41675	0.21246888	0.3211101	0	0.4370805	0	5.5270047	0	5.3410516	3.262952	0
0.1270203	6.046981	0.60064065	2.3721218	3.0834982	2.2095776	0.22620502	0	5.199061	0.26911885	1.224393	0	1.9337466	0	0	0	2.2332067	0	5.009245	0	0	2.4186099	4.800971	3.2202191	0	2.0925336	0	5.0054746	0	0	1.1008445	0	0	0.3746041	0	0	0.043931786	0	0	6.15801	2.1605327	0	0	0.6992849	0	3.0846431	0	5.1024494	3.6657808	0.40593353
2.2323227	1.9500501	0	0.72225386	2.9059799	1.7889515	0	0	6.1046724	0	2.599724	0	0	0	1.3479688	0.5835153	0.6639721	0	4.347008	0	0	2.773287	4.4674687	0.35320956	0.06375963	1.9558802	0	1.6373909	0	0.802705	4.6441216	0	0	0.11744899	0	0	0.07136327	0	0	6.1800466	0	0	1.1355277	0	0	0.4027058	0	3.8305707	0	0
4.060353	0.77592915	1.9517823	0.5212906	1.8154203	1.4769268	0	0	7.729784	0	0.5552006	0	0	0	1.0966114	0.40226752	0.29438806	0	5.9820833	0	0	1.4608425	5.5696774	0.7582297	0	0	0	0.78450245	0	0	4.873595	0	0	0	0	0	0	0	0.9091068	4.5073404	0	1.2511681	0	0.025537062	0	2.867263	0.47077394	2.8281732	0.9164378	0
0	4.877437	1.1453881	1.4072905	1.235215	1.7922852	1.2487152	0	5.4855394	0	0	0	3.579557	0	0	0	0.5703755	0	6.5572658	0.003457861	0	4.106251	5.882445	0.94131273	0.14678699	0	0	4.554416	0.07505702	0	0.9138398	0	0.59888715	0	0	0	0	0	0.85452217	4.820891	1.8076104	0	0	0.82573575	0	5.1530876	0.41843593	5.9779572	3.0649626	0.28040677
2.1546986	5.1734467	0.95812315	1.6073562	2.1304586	0.9750676	0.1637921	0	4.544275	0.3478055	0	0	1.376898	0	0	0	0.9396393	0.08838635	5.697054	1.4719737	0	2.4913726	2.9093368	3.971446	0	0	0	3.550119	0	0.41164115	0	0	1.645611	0	0	0	0	0	2.4262178	5.4919057	2.7104313	0.08368791	0.118224725	0	0	5.4338074	0.6734677	5.495464	2.1067722	1.087986
6.118276	6.3240457	3.2874901	3.415903	0.701806	0.29427758	0	0	0.27081576	0	4.3384805	2.0997953	2.1132517	0	0	0	2.0091095	0	5.3780217	0	2.8677726	0.888838	1.8109463	6.6424694	0	0.6409084	0	1.5799019	0.65639824	0	2.9780204	0	0	0	0	0	0	0	0.21320446	5.540893	0.835316	2.6996582	0	2.6075823	0	3.842023	0	0	2.6200407	0.9466887
3.8983896	5.1138287	0.16315739	0	2.8558784	2.6601028	1.4434917	2.5478559	0	0	4.1839895	0	3.666062	0	0	0	0.7996161	0	4.862105	0	0	5.424477	2.5943413	8.078247	0	3.7422366	2.8811054	4.3536234	0	0	1.2057256	0	0.4793699	0	0	0	3.0475278	0	0.23380601	2.554214	2.6610985	2.6886797	0	0	0	4.9291387	0	0.57170045	0.6995246	0.58604777
5.022305	6.253062	1.9213125	1.166453	0	1.2719927	0.87721956	0	0	0	5.4767895	1.777475	3.7306538	0	0	0	3.4902718	0	6.65231	0	2.0815523	2.6828654	3.0262196	4.566766	1.2769156	2.9924178	2.0043876	2.3589752	0	0	3.517584	0.79093343	0	0	0	0	0	0	0	3.163123	0.59469587	4.4149885	0	0	0	4.32426	0	0	0	2.7170944
3.8414333	6.01364	0.7895574	0.4542014	2.8557174	2.53444	0	0	2.115291	0	5.916926	0	1.9947373	0	0	0	2.492216	0	4.0669928	0	0	3.973258	2.157355	10.501824	0	1.8984928	0	3.4576013	0	0	2.0934856	0	0	0	0	0	1.2481192	0	1.9412673	4.595763	3.0266151	1.2119647	0	0.7850717	0	5.7782207	0	1.3104327	4.525	0
2.8187335	4.976801	2.0493963	1.0138766	0	1.6574044	3.000798	0	0	0.42026007	2.783806	0.56077844	4.2200103	0	0	0.68563086	2.7756536	0	3.2390194	0	0	2.9337971	2.747789	4.3904243	0	0	1.4398544	5.75012	0	0	0.5656329	0	0.27314243	0	0	0	0.81825626	0	0.4442472	1.741837	2.502625	3.2768838	1.0546836	0	0	4.73242	0	1.0871605	0.9739853	2.9190288
2.7987225	3.7451038	0.25176477	1.3732129	0	1.5907313	1.2508672	0	0	0	3.3462656	0	3.9328642	0	0	0	2.2579417	0	4.433003	0	0	1.7747169	2.767351	3.187884	0.055687156	2.0620594	2.8712041	4.062273	0	0.3024412	3.372142	0	0	0.7297744	0	0	1.6104437	0	0.08074763	2.2121835	1.3789778	2.982505	0	0	0	2.919616	0	0	1.9197257	2.9583457
2.4979513	4.066189	0.23442683	0	1.6099324	2.3397834	1.934043	0.61334014	0	0	4.1488614	0.14904086	2.593187	0.5094659	0	0	0.80755997	0	3.0777678	0	0	3.307457	2.2317102	7.1673217	0	2.4591475	3.793037	0.678889	0	0	0.3186696	0	0	0	0	0.20306577	2.6981695	0	0	2.726015	1.4551803	0.7442543	0.9719318	0	0	3.3314488	0	0.37614068	0.9957092	0
4.5471582	6.4829044	2.1477318	2.731254	0.998235	0.93755364	0	0	0	0	5.9053583	0.3102453	1.7083455	0	0	0	2.033798	0	5.5372047	0	1.7965873	2.2417793	2.130343	7.988484	0	1.2630427	0	1.9277973	0	0	2.0885022	0	0	0	0	0	0.21654415	0	0	4.027431	2.827595	2.1543365	0	2.2891965	0	3.9147542	0	0	2.2089982	0.34519982
6.5910916	5.472435	2.319583	0.88335246	0	1.4095203	0	0	0.6245921	0	4.050449	2.3969355	0.027900184	0	0	0	0.085726045	0	4.078345	0	3.1646194	0.19986117	0	5.8563113	2.2607892	1.599085	2.7630947	0	0	0	6.9713593	0	0	0	0	0.07628787	0	0	4.8218637	5.605427	1.1044344	4.5919213	0	2.0409725	0	2.6710486	0	0	1.1321602	0.13054724
3.4682186	4.779073	0	0	2.2125342	2.4928071	0.3547519	1.679347	1.0324918	0	3.8539448	0	2.108892	0	0	0	0.63345563	0	3.447298	0	0	5.330853	1.1111019	8.177031	0	4.184653	2.5679495	3.0318227	0	0	1.3386309	0	1.2189432	0.3723418	0	0	1.8996406	0	0.74859214	3.5156693	2.0694401	1.5492383	0	0	0	3.7147262	0	0.9118658	0.25747997	0
4.286006	5.1625752	1.2744035	0.048379295	0	1.3518306	0	0.48098752	0	0	4.298504	0.63121736	2.0969374	0	0	0	0.5598119	0	3.9370873	0	0.9908889	2.1306608	0	6.612852	0.27591428	3.9872189	3.5259614	1.335162	0	0	4.690202	0.17696752	0	0	0	0	0	0	1.7323027	2.5252678	1.2020549	1.4436897	0	0.4331183	0	3.9347217	0	0	0	2.7343502
6.6434793	6.1109314	3.778396	2.0620089	0	1.1346312	0	0	1.7477627	0	4.561804	2.0456443	2.378851	0	0	0	3.0529165	0	3.19576	0	3.0370774	1.058942	0	7.8516874	0.14022315	2.7946107	0.90216285	0.3177762	0	0	4.955827	0.1298073	0	0	0.13180846	0	0	0	4.628682	6.0626955	0.40698168	3.119782	0	2.67062	0	4.6003313	0.35377267	0	3.095474	1.9453777
4.4879937	5.848044	3.2792137	1.0054625	0	2.7997777	1.1087153	0	0	0	5.1769166	2.0036845	4.786895	0	0	0	1.8774221	0	3.8200595	0	2.503651	1.733077	0.9271991	4.7811127	2.8582997	3.658221	4.8894763	2.9093075	0	0	4.8881803	0	0	0	0	0	0.8694381	0	1.1954114	1.4471239	0.40172082	4.2885714	0	0.9762916	0	4.664949	0	0	0	2.5087
4.537756	5.205038	3.994491	2.4346838	0	0.9600552	0	0	2.66007	0	3.6948454	2.5921297	0.69851685	0	0	0	1.7376652	0	3.0428734	0	3.2932634	0.13107087	0	6.3348737	1.4537312	1.3358489	1.2537463	0	0	0	5.099937	0	0	0	0	0	0	0	3.4293628	5.322532	0.12129341	3.620366	0	1.8707592	0	2.6216307	0.6569129	0	2.8679497	0
4.388445	6.678626	1.2961266	1.3057948	4.268845	1.0520855	0	0	0.14651556	0	4.7199645	0	1.7538583	0	0	0	1.5967867	0	6.8232694	0	0.17619152	4.043008	2.2475128	10.155067	0	0.80998856	0	1.0270336	0	0	1.9353436	0	0	0	0	0	0.74197537	0	0	5.172794	3.7777557	1.9658366	0	1.7836683	0	4.9746566	0	0	3.4732554	0
4.216002	3.953438	0.3910757	1.05714	0	0.99174994	0	0.8572964	0	0	4.5888076	3.5426278	0	0	0	0	0	0	4.68144	0	3.1275306	2.3586113	0.45548669	4.230628	2.8872037	1.0846741	3.2810419	0	0	0	6.9240437	0	0	0	0	2.6235125	0	0	2.9534197	3.596906	1.068767	2.7032442	0	1.5466182	0	1.2401767	0	0	0.9516014	0
6.9554358	6.465222	2.3439653	2.5039797	0	0.05371905	0	0	0.41475672	0	4.82336	0.6144403	1.5141274	0	0	0	3.030998	0	4.55535	0	2.5502117	1.3024848	0.66600066	8.531757	0	1.6084412	0	2.4104192	0	0	2.576289	0.7675915	0	0	0	0	0	0	1.5474083	3.9304075	1.0025054	1.7543163	0	1.6972884	0	3.674382	0	0.06087688	1.8578769	0.88543814
2.4328575	5.120063	1.5601745	1.3592296	0.17858468	0	1.2314482	0.36260292	0	0	2.8223007	0.25887948	1.77198	0	0	0	1.7098602	0	3.2070243	0	0.32679763	1.7837296	0	5.0862794	0	1.7734023	0	2.8550084	0	0	0.3381219	0.12772775	0	0	0	0	0	0	0.60859597	1.793752	1.8560271	1.3037064	0	0	0	2.6830206	0	0.3127967	0.57138366	3.4699812
4.4017005	5.7603903	5.006099	0.84721434	0	0.32324383	0.91751283	0	0	0	4.533872	1.6381577	4.3054442	0	0	0	3.3837335	0	4.4885216	0	2.4222884	2.516986	0.12871118	5.223818	1.0452259	2.6649427	2.8507183	2.6841512	0	0	3.1546571	0.022196298	0	0	0	0	0	0	2.0638885	2.018603	1.4066194	3.2608705	0	1.1008514	0	5.317968	0	0	1.8553689	3.2336025
2.6015446	5.766286	1.4179717	0.83961517	0.957406	1.5049978	2.741143	0	0	0	5.230227	0	1.4819188	0	0	0	1.3598175	0	6.3195977	0	0	3.2855015	1.4540074	7.476361	0	3.5503561	0.09741157	3.927584	0	0	0	0	0	0.82448816	0	0	0.4929226	0	0	3.2342262	4.0153346	0	0	0	0	3.8660693	0	2.6772888	0.17504428	1.0446978
2.311719	6.3838167	3.7007067	0.3048614	0	1.7108037	3.9003735	0	0	0	3.881019	0.012596514	4.7401657	0	0	0	2.0716271	0	4.2016783	0	0	5.319606	2.806122	6.661083	0	1.8482609	2.9176207	3.578763	0	0	0	0	0	0	0	0.00917978	0.9250158	0	0.46749073	1.2995274	3.2936156	2.5769665	0.61694556	0	0	6.062143	0	1.1786264	1.5551455	1.7817397
5.8791575	5.8761597	1.4573781	0	0	1.641444	0	0	0.6217484	0	4.9840655	3.4095838	2.0000381	0	0	0	0.026526483	0	3.852637	0	2.9843628	1.4871572	0.019830491	3.6709635	3.1254334	2.3265436	4.2271037	0	0	0	6.523835	0.050056957	0	0	0	0	0	0	4.670554	3.7036815	0	4.023891	0	0.8637086	0	2.9319146	0	0	0.4538864	0.6966038
5.598907	5.0217786	2.1978955	1.0659134	1.0269367	1.741539	0	0	0	0	4.719345	0	2.2703109	0	0	0	3.0959525	0	4.556707	0	2.3737304	2.3756003	1.7333813	7.5272846	0	3.0357177	0.294149	0.9943126	0	0	4.3513026	0	0	0	0	0	0.5377145	0	2.2221022	4.6149635	1.3152939	3.401349	0	0	0	4.73791	0	0	2.6113393	1.7809669
2.5904942	5.619295	0.88836366	0.8605718	1.3113933	1.6773199	1.9041358	0.6615879	0	0	3.306605	0.8306892	4.574823	0	0	0	0.74674815	0	3.7064447	0	0	1.7885407	3.1505444	4.47648	0	2.16291	1.9478205	5.413592	0	0	2.0044372	0	0	1.0984322	0	0.36846277	2.4551544	0	0	0.23903021	1.4813472	3.4177232	0.25947267	0	0	3.4443002	0	0.80245626	0.8535265	2.0869515
5.7960467	5.84192	4.0588245	1.6253486	0	1.7757562	0	0	0.30331698	0	3.9188058	0	1.7261013	0	0	0	2.6053967	0	2.6833913	0	2.0304084	0.02603133	0	9.858055	0	2.369755	0.37573126	0	0	0	3.7085073	0.5203717	0	0	0.76685435	0	0	0	2.511708	6.818645	2.7059216	0.31799215	0	3.7556489	0	4.9088564	1.5705868	0	3.7554698	1.568686
5.308304	5.0451074	0	1.6899694	0	2.4092677	0	3.1702776	0	0	3.7339425	4.401894	0	0	0	0	0	0	2.0513072	0	1.2986971	1.1415772	0	5.946416	0	0.4392521	3.03253	1.0862925	0	0	4.209227	0	0	0	0	1.4312717	0	0	2.282904	2.4131234	2.8131819	2.703856	0	1.8878733	0	1.521227	0	0	0	0.061443172
3.5510304	3.3482203	0	0.6607597	1.199123	1.1679835	0	0	0.04965558	0	5.38899	0	0.35814795	0	0	0	2.429568	0	2.7091277	0	1.0563071	2.4605703	1.6606153	7.8905063	0	2.7215903	2.392289	1.0609258	0	0	1.3315586	0	0	1.859892	0.8365058	0	1.3552569	0	0	3.804772	0.40360802	0.073109254	0	0	0	1.3070457	0	1.5512061	1.0410206	0
1.8778898	5.172957	1.1539253	1.4226676	0.30006412	0	1.0090771	0	0	0	3.6497838	0	2.4383118	0	0	0	1.2890788	0	4.2131605	0	0.20904349	2.3501644	0	5.766826	0	3.6787074	0.44400513	2.537245	0	0	1.364361	0	0	0	0	0	0	0	0	2.3021634	2.0070589	0.53622335	0	0	0	3.169396	0	0	1.0783322	3.5204809
2.1073134	4.517246	1.66753	0.12841386	1.1641519	1.4893566	1.1283845	0.798731	0	0	3.9694092	0	3.2745588	0	0	0	0.7288267	0	4.214159	0	0	4.6605625	1.960937	8.035559	0	3.4578524	2.761837	2.595039	0	0	0.07753065	0	0	0	0	0.7235077	2.7042036	0	0	2.588647	2.2759616	0.55406106	0.35680422	0	0	3.8829362	0	1.4326905	1.0181475	0
4.49705	5.2766595	1.6187366	1.0352094	0	1.5384984	0	0	0	0	4.09272	1.1328291	2.9842424	0	0	0	2.410749	0	4.498912	0	1.7963679	2.0659606	0	4.858259	1.4968868	4.3359146	3.7235699	0.2797828	0	0	5.846931	0.013941424	0	0	0	0	0	0	3.5132284	2.95876	0.59297526	2.221213	0	0.81270397	0	4.8096714	0	0	0.972155	2.9940035
4.8477154	6.70047	1.7794746	1.5510794	4.251874	0.24613446	0	0	0.23595627	0	4.0488186	0	1.5648773	0	0	0	1.8995674	0	5.6969013	0	0.7438418	4.36888	1.9633883	9.206509	0	1.9628555	0	1.0915823	0	0	1.6239871	0	0	0	0	0	0.85809755	0	0	5.068397	3.0059986	0.5808236	0	1.0972323	0	3.8036385	0	0.21884716	2.4903085	0.21531181
2.3827903	6.0256886	2.6445749	0	0	1.8658016	3.3911278	0.37273538	0	0	4.255758	0.08654206	5.247778	0	0	0	1.7189895	0	5.105671	0	0	5.5395446	2.8676403	6.4074693	0	1.4714967	2.9284723	2.8204079	0	0	0	0	0.08545759	0	0	0.1771623	1.6517994	0	0	1.9595518	3.084923	2.527211	0	0.14729375	0	6.457475	0	0.8098656	1.6771853	0.77198344
4.6077194	4.255663	0.3430195	1.9991335	0	0.36474767	0	0	1.545363	0	4.5311728	0.23976429	0	0	0	0.46302655	0.6640361	0	4.219416	0	2.4269226	2.2886982	0	6.412319	0	3.8750176	0.02104494	0.792288	0	0	5.321768	0	0	0	0	0	0	0	4.5537896	2.5853305	0.943611	0.40932518	0	0.000910592	0	2.3523407	0.3088547	0	0.77411646	1.2506014
3.2493045	4.828782	1.3720219	0.313551	2.0027313	2.0751379	1.7411311	0.7994988	0	0	2.495345	0	3.1453815	0	0	0.2644258	0.68981594	0	3.0231779	0	0	3.85956	3.5618703	7.113202	0	1.8266006	2.3846743	3.927194	0	0	0.40742007	0	0.4166278	0	0	0	2.495565	0	0	1.835578	1.9897796	2.3461924	0.3152091	0	0	3.2998435	0	0.89833075	1.367621	0.38418943
5.3205733	5.7223516	2.799213	1.1508383	0	0.5843196	0.53259254	0	0	0.2328391	5.668086	1.3028283	2.017388	0	0	0	3.5967193	0	5.0731525	0	2.244074	1.36773	0.6174954	6.414112	1.0914055	3.4508512	1.5368729	3.0863454	0	0	4.3794837	0	0	0	0	0	0.045535263	0	0.5553007	1.5861582	1.0693729	3.2440495	0	0	0	4.9245405	0	0	0.5670099	1.4754816
4.969229	5.7087226	0.6862801	0.9987028	1.6112797	2.4094336	0	0	0	0	6.742236	0.31541425	3.4813323	0	0	0	1.4901804	0	6.2766504	0	1.2553073	3.3245032	2.8360748	7.526432	0	2.4049327	1.5056689	1.8538246	0	0	3.4241362	0	0	0	0	0	1.1732643	0	0	4.1157765	2.194582	2.8604112	0	0.67449915	0	5.6542463	0	0	1.3889191	0
2.0964797	5.8582096	2.197949	1.8881314	0	0.9009683	1.0224847	0	0	0.09104659	3.0013497	0	2.821846	0	0	0	2.6359122	0	4.106847	0	0	1.8556898	0	4.8677163	0	3.2521038	0	2.698474	0	0	2.1191375	0	0	0	0	0	0.100083984	0	1.8328424	2.1722856	2.6717432	1.0384464	0	0	0	4.5321593	0	0	2.3142345	3.8604338
4.996751	7.8432074	1.8554682	1.5387315	3.2050483	0.3183422	0.22722827	0	1.581386	0	4.273046	0	0.0817765	0	0	0	2.185318	0	7.047781	0	0.10632066	3.220366	2.7574356	10.424052	0	0	0	3.7082527	0	0	0.6277317	0	0	0	0	0	0	0	0	2.7513695	4.9025455	0.029845016	0	1.0059693	0	4.568733	0	1.9214005	3.677959	0
7.368007	4.7321925	2.4986956	1.239127	1.2864136	0.8920547	0	0	0	0	5.851608	1.3838907	2.1905727	0	0	0	2.120114	0	6.1262884	0	4.0105743	1.8879267	1.801581	8.361904	0	2.6462355	0.28964585	0	0	0	4.723126	0	0	0	0	0	0.106879644	0	0	5.414172	0	3.606606	0	1.3226346	0	4.739569	0	0	0.16420229	0
2.5466926	6.106693	2.0130198	0.2119977	1.487362	2.7234497	4.520957	0	0.044686716	0	2.2241366	0	5.9489594	0	0	0.2602694	1.4763434	0.16297561	3.3153703	0	0	5.327331	4.8542733	5.2597666	0	1.3279368	2.988043	5.9643993	0	0	0.09649625	0	1.4907521	0.46098348	0	0.20931056	2.641864	0	0.15169409	1.4223984	1.835087	3.8510616	1.6628546	0	0	4.1733613	0	2.3917441	1.0950499	1.6341113
4.895311	5.9016757	2.614288	1.0652653	0	1.0316136	0.4393614	0	0	0	5.539016	0.83773935	4.112972	0	0	0	2.9043198	0	5.4485726	0	1.4918193	2.0486596	1.6949503	5.2507715	0.024794186	3.4524033	1.4748298	2.0254347	0	0	3.709814	0.3870968	0	0	0	0	0	0	0.76023567	2.873396	0.7646477	3.2136605	0	0	0	5.8812222	0	0	0.7160805	2.83229
2.2044907	5.17721	0	0	3.4969506	1.0177138	1.1637979	1.8685263	0	0	3.9760466	0	2.2347846	0	0	0	0.04979356	0.5792679	4.365515	0	0	4.4816933	0.1926415	9.134017	0	3.1156726	0.730806	2.8139899	0	0	0.18014883	0	0	0	0	0	0.98979694	0	0	1.4553658	3.5586603	0.5853414	0	0	0	3.9052446	0	0	2.763114	0.6787102
5.756494	4.89777	0	1.3022912	0	1.7847618	0	0.9962354	0	0	4.652379	2.7327743	0	0	0	0	0	0	3.2550066	0	1.4525278	2.1262116	0	4.2033596	2.219662	1.9232537	3.1347148	0	0	0	6.3313684	0	0	0	0	1.6565373	0	0	3.6555269	2.4621394	2.690592	2.2920275	0	2.1593585	0	1.2154982	0	0	0.43805176	0
4.763004	6.142196	1.2387012	0	1.8933437	2.9030252	0.40166023	0.4145029	0	0	6.047058	1.9567382	3.9188488	0	0	0	0.47942764	0	6.3524785	0	0.80373615	5.9558706	2.2294002	9.317294	0	2.395401	2.8311675	1.7235243	0	0	3.246951	0	0	0	0	0	1.4320772	0	0	4.4818807	2.427265	2.2912295	0	2.1670358	0	5.8935413	0	0	0.75293154	0
5.7235837	5.236649	2.4958332	1.140428	0	1.9697208	0	0	0	0	4.9969864	2.252015	3.0661194	0	0	0	3.1041288	0	4.483515	0	2.14286	2.1394382	1.4503908	5.196867	2.340444	4.066498	3.7195318	1.4084163	0	0	6.3754315	0.17126882	0	0	0	0	0	0	3.161963	3.247129	0.4023735	4.0764947	0	1.2936702	0	4.768838	0	0	0.23023175	2.5589104
4.662962	3.7882316	0	0.22786915	0	1.1212165	0	0	0	0	3.750603	2.967722	1.2603995	0	0	0	2.0783067	0	5.022694	0	2.598291	1.6063614	0	4.817718	1.2453343	3.889034	3.704231	0	0	0	6.558359	0	0	0	0	0	0	0	3.7572143	3.0970802	0.3128664	1.7382767	0	1.0846033	0	2.9978876	0	0	0	1.4829704
5.808619	4.6893673	0.43496183	0.42300078	2.7412407	0.27980897	0	0	0	0	5.1726823	0	1.5839678	0	0	0	1.3735214	0	6.4973125	0	1.8303974	3.2934754	2.3371453	7.5145593	0	3.1863275	0.50843614	0.1665931	0	0	4.040879	0	0	0	0	0	0.35856846	0	0	4.7594676	0.9199008	1.3744553	0	0	0	3.2462041	0	0	1.3370202	0
3.7379103	5.8935575	1.7458938	0.5311246	0.33566454	2.330036	2.190193	0.3006884	0	0	5.1201634	0	3.9559429	0	0	0	0.9556503	0	4.476664	0	0	4.6495047	2.9128265	6.4744744	0	2.4191675	2.4409387	2.4787736	0	0	0.4060128	0	0.16805951	0	0	0	0.99376756	0	0	3.2297132	3.9951334	3.2378645	0	0	0	5.4661694	0	0.2881305	0.52691805	0.7140676
6.6674027	5.542111	3.1236918	2.3242562	0.3488902	1.2399322	0	0	0.5358429	0	3.3475282	0	1.0555109	0	0	0	2.0272825	0	3.5712821	0	2.2901976	0.40826413	0	8.395567	0	1.7306837	0	0.08861383	0	0	2.268568	0.8323742	0	0	0	0	0.11777044	0	1.2354709	5.211743	1.9507028	0.9757051	0	3.2483916	0	3.995722	1.1430563	0	2.5777128	0.848537
2.4059546	4.505067	2.5249035	0.81737304	0	0	0.3525455	0	0	0	2.6162353	0	3.2777243	0	0	0	3.2579145	0	4.109592	0	0.95695084	2.1203375	0	4.874237	0	4.2898846	1.5937251	0.5164421	0	0	2.7480557	0.269121	0	0	0	0	0	0	2.8063378	2.549843	1.0827513	1.5888649	0	0	0	4.801177	0	0	2.8556345	4.3383007
5.937909	5.8010745	2.7545393	1.9887452	0	2.0875564	0	0	2.3180292	0	4.2919703	1.6183689	0.6090424	0	0	0	0	0	1.4517276	0	2.3249717	0.18250193	0	6.541045	1.7094423	3.2479405	2.1089401	0	0	0	5.77807	0	0	0	0	0	0	0	6.185384	5.2542567	0.923709	1.851719	0	3.4921763	0	3.0594099	2.1397223	0	2.2047942	0.76703006
2.8345742	5.0779424	1.7577889	1.2224575	0.12780562	0.6700152	2.6247108	0	0	0	3.7148185	0	3.9317763	0	0	0	2.7938104	0	4.2065816	0	0.20610759	3.727457	2.5063663	5.5810065	0	1.4411802	1.0855455	4.0499597	0	0	1.1037472	0	0	0	0	0	1.5184805	0	0	2.504169	2.15126	3.1427302	0	0	0	3.7482386	0	0.14663565	1.7545067	2.2592876
5.1543913	2.8303127	0	0.98132294	1.4185905	0	0	0	0.46497312	0	3.5706127	1.9235678	0	0	0	0	2.452406	0	4.0223823	0	1.7275703	1.9926821	0.19713207	5.4472146	0	4.349877	1.8581631	0	0	0	4.7842636	0	0	0	0	0	0	0	3.6155477	3.385166	0	0.42590916	0	0.333367	0	2.0027378	0	0	0.63234	0.8302007
4.445467	6.140723	2.0607936	0.7867113	0	0.9431542	1.0502639	0	0	0.076624416	4.849785	1.1922746	4.2731633	0	0	0	3.103424	0	5.965077	0	0.810928	2.943964	2.0830982	4.958518	0.6203536	2.5132284	1.716738	2.9082658	0	0	2.661839	0	0	0	0	0	0	0	0.50370145	2.0069623	1.0576535	2.413782	0	0	0	6.487551	0	0	0.7960876	1.7952062
3.071254	5.0341053	0.77766097	0	2.620892	2.0985715	2.1319354	0.6669434	0.50643826	0	2.013557	0	2.2482033	0	0	0	0.26558638	0.2538622	3.1964834	0	0	3.3600395	2.0828664	8.749461	0	3.139925	2.5754952	4.006542	0	0	0	0	0.5348741	0.87792075	0	0.3409765	2.346148	0	0	1.3899974	1.9632833	0.7296493	0.21894999	0	0	3.7512994	0	1.2414112	1.9185636	0.29636028
4.114177	4.4498534	4.1751184	0.31264925	0	2.6052835	0	0	0	1.1602371	3.3404813	1.4401257	2.5627544	0	0	0.889792	1.4665475	0	4.374912	0	2.5233269	1.1524869	0	4.3869596	3.57438	3.5966814	6.2876463	1.1951286	0	0	7.148461	0	0	0	0	1.9013574	0	0	3.911235	2.735486	1.0143254	3.805314	0	1.582346	0	4.443061	0.384025	0	1.7075709	2.0337534
6.5097146	6.916717	1.7113712	2.1017132	0	1.0765392	0	0	1.1668411	0	3.2862425	0.858144	0	0	0	0	0	0	2.1306846	0	1.5807104	2.051492	0	7.1435804	0.85504526	0.9001385	0.727915	0	0	0	4.300535	0	0	0	0	0.24225047	0	0	4.6526027	4.5118523	2.865315	1.7884475	0	3.2005484	0	1.5289491	0.5517657	0	2.141649	0
2.3862548	3.2193854	0.32685697	1.3332661	1.5055441	0.792515	0	0	0.64921296	0	2.623509	0	0.92960167	0.9744146	0	1.5318278	1.1571163	0	2.6227767	0	0	1.2931265	1.1092969	7.5870733	0	1.9425254	1.0332291	3.5927405	0	0	2.5282743	0	0	1.9887798	0.7249652	0	2.340574	0	0	2.33892	0.45374724	0.14003316	0.6678781	0	0	0.76763004	0	2.00239	2.5671787	0
7.5735736	6.1911564	3.2877414	1.4494503	0	3.0584922	0	0	1.5451876	0	5.55845	3.5358176	0.52800053	0	0	0	1.3656002	0	3.3245528	0	3.4391625	0	0.042852234	7.2991533	1.5490507	2.9776864	2.084343	0	0	0	7.3647814	0	0	0	0	0	0	0	4.3073735	4.718506	0.8998566	4.4517884	0	2.5915396	0	4.1306477	0	0	1.8462024	1.1233798
7.7621837	5.9645805	3.5225463	1.8842806	0	1.65665	0	0	2.1776595	0	3.3622544	1.2120695	0.5029293	0	0	0	1.5404124	0	2.9209712	0	3.3367407	0	0	9.242814	0	2.5641174	0.49849156	0	0	0	5.3068495	0	0	0	0	0	0	0	3.80893	6.5988774	1.0153656	2.11212	0	3.1716006	0	3.8629122	1.8548242	0	2.3475847	0.74008834
7.620461	4.775715	1.8078761	1.7926524	0.19827352	1.309955	0	0	0	0	5.5292478	3.23408	0.42197323	0	0	0	2.5676908	0	4.371537	0	3.0580344	0.73068607	0.59552085	7.2980065	0.6141428	2.5415938	0.81699884	2.0700777	0	0	5.1260104	0	0	0	0	0	0	0	2.216467	4.1476035	0	2.7107089	0	1.9986645	0	2.969129	0	0	0.07372532	0
5.05694	5.538775	1.1546504	0.46792635	1.7786112	1.1693423	1.3516709	0	0	0	5.7288437	0.05584293	3.1503475	0	0	0	2.7868724	0	5.934107	0	1.8603615	4.8534675	2.1230679	8.129779	0	2.394502	2.218597	1.4452214	0	0	1.7128016	0	0	0	0	0	0.62584424	0	0	4.1247663	2.9951212	3.3256721	0	0.08258862	0	4.3390274	0	0.3234061	0.056446053	0
2.7276738	2.809308	1.0007114	0.7365329	0	0.43822438	0.26893243	0	0	0	1.5991249	0	2.5960855	0	0	0.22619273	3.3327916	0	3.9514308	0	0.7549246	1.1445158	0.6524774	4.41054	0	3.4712827	3.6988354	1.5597787	0	0	4.470758	0	0	0	0	0	1.3890338	0	2.2315753	1.9085115	0.7117136	1.8836412	0	0.38539696	0	3.245222	0	0	1.9711406	3.4063044
2.1131446	6.191315	2.8928664	2.519426	0	0.96479636	3.0562878	0	0	0	3.7893093	0.9516341	4.0405865	0	0	0	2.454729	0	4.0293217	0	0.50715375	2.593833	0.964816	4.5589924	0.14435762	0.8792134	0.6237156	5.7487273	0	0	0.08426633	0	0	0	0	0.33790708	1.396728	0	0.57556146	0.10634174	2.624268	3.0568373	0	0	0	3.0938587	0	0.899559	0.90477	2.4612458
5.416008	4.125998	4.4278727	2.4477754	0	2.0143342	0	0	2.5267286	0	3.7170362	2.2264438	2.4604723	0	0	0.2796776	1.2830426	0.29244858	1.1888638	0	3.686528	0.07386833	0	4.8976274	2.218859	3.4905365	2.4530847	0	0	0	5.5574875	0	0	0	0	0.6419061	0.29248697	0	5.9680786	6.9589705	0.069359764	3.9017544	0	2.8288782	0	2.945829	2.6239011	0	3.0160034	0.8932258
5.007166	4.2768703	4.574313	0.40852892	0	3.5594494	0	0.2744995	0	0	4.4972863	1.3555863	2.664928	0	0	0	0.18990064	0	3.391644	0	2.8985863	0.67658734	0	4.6184273	3.866272	4.3221984	6.2011714	0	0	0	7.684614	0	0	0	0	2.3542888	1.2015467	0	4.21518	4.252855	1.0146904	4.684942	0	2.127696	0	3.671761	0	0	1.334836	1.2257434
3.6449423	5.544798	3.1524014	0.9305203	0	2.1973763	2.101618	0	0	0	4.419971	0.4749754	6.219952	0	0	0	3.437095	0	5.883652	0	1.3946805	3.424647	3.4650378	4.3451295	0.93403727	2.0784545	3.1847754	2.1204631	0	0	2.5164068	0	0	0	0	0	1.4155486	0	0	3.1988382	1.7381757	3.1960554	0	0.5148308	0	6.941306	0	0	0.9531406	2.7795742
4.7372837	5.775232	3.5356724	0.88255644	0	1.10324	0	0	0	0	4.872359	2.8020866	3.8563306	0	0	0	2.2314262	0	3.8000276	0	2.3777604	1.5793167	0	4.4871964	2.066629	2.3807921	3.417544	2.9187357	0	0	4.235672	0.33151856	0	0	0	0	0	0	2.52793	1.9827278	0.13904195	4.174706	0	0.68814963	0	4.039468	0	0	0.12051363	2.1016595
2.5028706	1.7824378	1.7945884	0.3548988	0	1.5399604	0	0	0.4704635	0.8092007	3.351042	0.7671917	0.6172731	0	0	0	0.99410063	0	2.330151	0	1.7330465	2.1317244	0	3.1064727	1.7819458	5.2113266	2.2264726	0	0	0	5.2605405	0	0	0	0	0.59093136	0	0	4.4225698	5.125649	1.1581582	1.0468057	0	0	0	2.2124379	0	0	1.8492765	1.684889
2.4807088	5.6509275	2.5635183	1.7430522	0	0.6595253	0.73179203	0	0	0	3.1869092	0	3.1363177	0	0	0.18510686	2.7539217	0	3.6387281	0	0.49343956	1.9041876	0	5.288606	0	3.0843556	0.5729887	2.5300539	0	0	2.8335748	0	0	0	0	0	0.08785571	0	2.3318145	1.9023427	2.4443402	1.3278893	0	0	0	4.8963056	0	0	2.455199	3.6188614
4.2226005	5.8623686	0.4930608	0.8761806	1.2080884	2.618322	1.4897231	0.5394702	0	0	5.5114455	0.23135757	5.248213	0	0	0	2.1619668	0	5.7523856	0	1.3709308	4.7450733	2.7341	6.2782784	0.90347373	3.1488307	3.9429722	2.8593535	0	0	2.5652983	0	0.22315606	0	0	0	2.1110022	0	0	4.035325	2.1404967	4.175212	0	0	0	4.1293344	0	0.70301104	0	0.6507419
2.8555105	5.4153824	4.208467	1.1017884	0	1.6383944	4.120025	0	0	0	4.7331924	0	4.844209	0	0	0	2.849041	0	3.6340506	0	0.6458352	4.487064	2.7088287	5.529695	0.62158847	2.6424303	2.5556877	3.6220286	0	0	0	0	0	0	0	0	1.194472	0	0	1.9001513	2.8450842	3.3559215	0	0	0	5.3146877	0	1.5181452	0.8010743	1.3233619
4.080495	7.0671325	1.9075233	2.092773	2.509826	0	0	0	0	0	5.3768506	0	0.6826654	0	0	0	2.128743	0	7.304092	0	0.50925946	4.045123	2.3725007	9.705233	0	0	0	2.3901706	0.2167707	0	0.75486237	0	0	0	0	0	0	0	0	3.7794394	4.732649	0	0	2.216537	0	3.975341	0	1.2159492	3.1297576	0
2.1799722	5.7447	1.3102016	0	1.3221879	1.7424203	2.6333785	0	0	0.002265843	2.7561932	0	3.5344949	0	0	0	1.3588406	0.097921476	4.7211485	0	0	3.963985	2.5457711	6.6046305	0	2.8548095	1.4462223	3.245297	0	0	0.46921778	0	0.12464957	0	0	0	0.9676298	0	0.061847202	1.2455659	1.8091229	1.9272633	1.4756905	0	0	5.4060454	0	0.026978921	1.6657232	1.3408064
2.7077622	5.6366706	2.8266466	0.65933967	0.79170537	0.84196234	2.579346	0.3209771	0	0	3.286011	0	2.8251517	0	0	0	1.2532	0	4.9423184	0	0	4.665232	2.1297183	8.0058	0	1.374952	1.0012102	2.63019	0	0	0.13486695	0	0	0	0	0.35566097	1.7382663	0	0	2.166677	2.567527	1.2122921	0	0.82565856	0	4.2251554	0	0.7756485	1.4692142	1.107972
4.8170733	5.338551	1.345184	0.88523734	0	2.5645556	0	0	0	0	4.525172	2.1327958	1.6346374	0	0	0	0	0	4.4077325	0	2.103301	0.80668336	0.7317086	2.8767698	3.0110955	2.3094559	5.13526	0	0	0	6.437837	0	0.64750695	0	0	2.166573	0	0	3.22092	4.6441727	1.2282029	3.551737	0	1.55656	0	2.8790472	0	0	0	0
6.313483	7.0237203	1.9856466	2.2230196	0	1.0977117	0	0	1.9284332	0	3.1640294	0.21959645	1.1992602	0	0	0	1.5689027	0	3.2837598	0	1.9801359	0.34937343	0	8.372626	0	1.8160044	0	1.0508798	0	0	3.1664891	0.7582345	0	0	0.45428652	0	0	0	3.1627939	3.9890497	1.7085339	1.2674713	0	1.8249931	0	3.5413597	1.3514651	0	1.5240396	1.5604187
4.318664	7.01089	0.88936925	0.6916619	3.1107717	2.3724895	0	0	2.5811353	0	5.6760674	1.5044086	1.8073258	0	0	0	1.3740892	0	5.8466396	0	0	3.80635	3.0902824	10.231398	0	0.60713387	0	4.1918793	0	0	2.1592596	0	0	0	0	0	0.11944178	0	0.81510246	4.907756	3.0466337	1.733438	0	2.8131692	0	5.0959697	0	1.3538753	3.9149656	0
5.0585575	5.7436247	0.9050151	1.2335714	0	0.6906647	0	2.4574606	0	0	3.685678	2.2828884	0	0	0	0	0	0	2.7531614	0	1.4477481	1.9699869	0	5.1942472	1.0365864	0.9553535	3.738342	0	0	0	4.8357573	0	0	0	0	2.8382401	0	0	4.0636787	1.9443122	2.0111313	3.0027182	0	1.7259667	0	0.95110446	0	0	0.611924	0
5.0227814	4.004831	1.3483218	0	0	1.4190023	0	0	0	0.105536714	3.0654068	1.5714452	3.185606	0	0	0.27569878	2.6803153	0	4.302332	0	2.2928994	0.022790007	1.2614872	4.228337	0.78323185	2.7535727	5.177782	1.1550357	0	0	5.871755	0.091285065	0	0	0	0	1.1390749	0	2.3572128	1.9880359	0	4.24352	0	0.11106279	0	2.7877297	0	0	0.84503144	2.412983
3.9502034	5.51601	2.8913527	0.45265186	0	0.08094153	2.2271862	0	0	0	3.4526834	1.4135903	3.6609528	0	0	0	3.2718527	0	3.5502434	0	0.8064821	2.5198877	1.0599705	5.4650807	0	0.8231785	1.0662781	3.9377418	0	0	1.0971671	0.035431426	0	0	0	0	0.04697287	0	1.560274	0.8277801	1.8500489	2.9980288	0	0	0	4.5769706	0	0	1.8181106	3.6145017
5.4159703	6.001043	2.6849735	2.3590624	0.046604022	0.5599376	0	0	0	0	6.087941	0.7006955	1.2609757	0	0	0	3.213974	0	3.32644	0	3.0709293	2.4397194	0	9.078695	0	3.6298223	0	2.2613435	0	0	3.987588	0	0	0	0.043809183	0	0.5261093	0	2.0642664	4.488083	1.6654956	2.639136	0	0.059382446	0	3.8601706	0	0	2.4860466	1.0103799
1.2894613	4.502119	0.5630572	1.8059736	1.8138964	0.32175505	0	0	5.070219	0.15825404	2.9490924	0	0	0	0	0	1.4052638	0	3.09921	0	0	2.5393603	0.80110675	3.6654627	0	2.4196436	0	0	0	1.821311	3.5783918	0	0	0	1.078828	0	0	0	1.407954	6.7177052	2.2572362	0	1.0724093	0.010321028	0	3.46165	0.66289276	0.21490708	3.030481	0
6.76518	5.6387086	2.9234505	2.3182101	0	0	0	0	0	0	1.9115481	0.9180037	0	0	0	0	1.4877844	0	4.120313	0	2.423895	2.0124817	0	7.5685396	0	0	0	0	0	0	2.764034	0	0.003590244	0	0	0	0	0	3.038589	5.4676595	2.3173373	4.019682	0	2.5141149	0	3.406266	0	0	2.9673119	1.4584419
4.9113045	5.910324	0.3239633	1.0661153	3.3340194	0.9487358	1.0607013	0	0	0	5.216078	0	0.44311348	0	0	0	0.8565149	0	6.391954	0	1.5242444	4.8757367	2.1925864	9.781967	0	1.6152935	0.000752228	0.53331196	0	0	0.6063105	0	0	0	0	0	0.7726467	0	0	4.032788	3.2214432	0.7679776	0	0.23079383	0	3.5326035	0	0	0.80339813	0
5.1646643	5.0373335	3.48589	0.67035973	0	1.4927953	0	0	0	0	3.791339	1.647764	1.5380597	0	0	0	1.384816	0	3.968556	0	3.202144	1.6895735	0	5.7828197	2.5222852	4.7096567	4.808117	0	0	0	7.4062033	0	0	0	0	0.13313569	0	0	4.3457103	4.8495736	0.34182838	2.7289631	0	2.5097947	0	4.0693808	0	0	1.2291462	2.107777
7.78041	6.643381	2.4569356	1.7696716	0	1.5879135	0	0	0.7284965	0	5.8355026	2.7180715	0.6110932	0	0	0	1.6146849	0	4.10329	0	2.4876091	1.1588453	0.894598	8.000262	1.0784655	2.725457	1.4505984	1.5828636	0	0	6.249201	0	0	0	0	0	0	0	3.483938	4.080935	0.9604758	1.765674	0	3.0796282	0	4.537515	0	0	2.0310984	0.98070276
4.817142	7.3499155	0.24521321	1.7469893	2.758148	1.1577499	0	0	0	0	5.370594	0	1.6125591	0	0	0	1.1486799	0	6.102918	0	0	3.4591012	1.1962068	7.876423	0	2.113811	0	3.400725	0	0	2.7061546	0	0	0	0	0	0	0	0	3.5665183	3.9529219	1.0858533	0	0.49048138	0	3.329385	0	0.6475247	1.9893999	0.54356664
4.7881403	4.5746875	0.14397372	0.80985904	3.2649705	1.4328336	0	0	0	0	4.3294826	0	2.0705976	0	0	0	0.8797966	0	5.3947287	0	0.26606405	3.4577625	2.6208823	5.7707453	0	2.2768593	0.18164067	0.70710874	0	0	2.7362838	0	0	0	0	0	0.7667573	0	0	5.046877	1.7091236	2.57672	0	0.04427373	0	3.5455146	0	0	1.6803226	0.5879396
6.7456226	4.9855585	4.135217	0.32469666	0	0.15782973	0	0.40211764	0	0	4.850903	2.2817369	0.9362911	0	0	0	3.1994479	0	4.8285303	0	4.0430903	2.055871	0	7.174185	0.42492554	2.5231218	0.28146765	0	0	0	4.5150056	0	0	0	0	0	0	0	2.7175913	3.916109	0.58620125	3.8177567	0	1.3276718	0	4.9448256	0	0	1.5046923	0.77357996
6.114026	6.061399	0.1330238	0.27947718	1.4176099	1.2930466	0	0.38874158	0	0	6.020154	0	2.699845	0	0	0	1.6367793	0	6.1208816	0	0.8916303	4.236754	2.4696121	8.1496105	0	2.503612	2.371629	2.1574047	0	0	3.4187632	0.076146625	0	0	0	0	0.96990794	0	0	3.3767855	2.8000898	3.1912897	0	0	0	4.3854055	0	0	0.5747008	0.13986462
6.313369	6.287693	3.7437177	2.4963467	0	0.26711205	0	0	1.9241115	0	3.3535445	0	1.103368	0	0	0	1.5449679	0	2.3688688	0	2.4731002	1.4500464	0	7.442112	0.5556331	4.040134	1.2070891	0	0	0	3.8718467	0.7078828	0	0	0	0	0	0	5.312261	6.199957	1.4965929	1.4665749	0	3.4969528	0	3.4222054	1.6740514	0	2.590306	1.6100178
2.6613483	6.270663	3.3803375	0.5677834	0	1.7216012	2.9346952	0	0	1.0501931	3.0052629	0	4.44985	0	0	0	2.609604	0	3.946515	0	0	1.7820303	2.1180332	5.008522	0	2.280276	1.6921518	4.336709	0	0	1.0864993	0.6018906	0	0	0	0	1.430409	0	1.2345777	0.75898325	2.4148524	2.0544248	0.5925218	0	0	5.185658	0	0.46512553	1.5029984	3.8082952
1.4579781	3.5135381	0.35192043	1.6736678	1.7438673	0.59887624	0.54367095	0	0	0.10603071	3.108238	0	1.6187233	0	0	0	1.043324	0	4.0516686	0	0.2468415	1.4366692	1.2248952	2.5226924	0	3.4552653	1.05973	0.26584956	0	0	3.1736586	0	0	0	0	0	0.06410554	0	0	2.6072514	0.71819353	2.229697	0	0	0	1.939791	0	0	0.48001367	3.0269232
3.1376185	6.0531297	3.2600467	1.4300331	0	1.2849058	4.068085	0	0	0	3.8202674	0	3.2784653	0	0	0	3.7926247	0	4.3022556	0	0	3.3337376	2.4780421	5.580827	0	1.8331829	1.0972337	5.918609	0	0	0	0	0	0.90624857	0	0	0.44088322	0	0.28023446	1.9507362	3.1569676	2.692963	0.88175625	0	0	5.0704575	0	2.7098734	1.054301	1.7097516
2.60036	3.7485006	0.5341182	0.5338513	0.36735496	0	0	0.03198146	0.06146869	0	1.5852687	0	0.48124546	0	0	0	1.3848296	0	4.3253393	0	0.6551321	1.9230512	0	4.616559	0	3.1957338	0.26880202	0.82607096	0	0	2.550488	0	0	0	0	0	0	0	2.93108	3.0363588	0.8803723	0	0	0	0	2.7661448	0	0	2.1769145	3.3106713
5.0583024	6.8999615	0.8381238	2.4406943	0.84874266	1.3840259	0	0	0	0	6.803392	0.9929657	2.44046	0	0	0	1.7130166	0	6.1317687	0	2.0059702	3.2633526	1.8112168	8.058837	0.41461402	2.191123	0.12198929	2.3896835	0	0	3.458447	0	0	0	0	0	0	0	0	4.489929	2.0863018	2.583644	0	1.0972013	0	3.9712226	0	0	1.4798851	0.03020622
7.230142	5.6095257	3.7452629	1.2427912	0	2.0755503	0	0	1.2514638	0	3.847161	2.6569712	1.3385783	0	0	0	1.8530519	0	3.7762914	0	3.0275562	0	0	8.175018	0	2.1191344	1.8465828	0	0	0	5.714318	0	0	0	0	0	0	0	4.0091352	5.720413	0.2502457	3.5945556	0	3.3492708	0	4.269424	0	0	2.2744296	1.3824015
5.44016	4.8864713	2.0966122	1.3022287	0	1.9148762	0	0	0	0	4.72797	2.1283712	3.358884	0	0	0	4.286215	0	4.9607577	0	2.8342297	1.4193088	1.1705004	6.4860954	0.9152069	3.3761854	3.7944822	0.079812735	0	0	5.4050746	0	0	0	0	0	0.26858422	0	1.5809516	4.204755	0.83873177	4.121726	0	1.5337442	0	5.251233	0	0	0.037935723	2.0853126
1.9031628	5.65304	0.11813224	0.1565293	1.0770427	2.3680663	0.81231576	1.093464	1.0460291	0	2.7435346	0.31745562	1.9284734	0	0	0	1.156303	0.12364701	3.4898953	0.16781396	0	3.339751	1.8592987	6.824619	0	1.422528	1.2716511	3.8918817	0	0	0	0	0	0	0	0.787675	1.7832639	0	0.750657	1.9196723	3.2822328	0.23975554	0	0	0	3.7552316	0	2.2718995	3.4059958	0
1.9750305	2.6838632	0.1302948	1.6789833	0.30229002	0.5945824	0	0.2997629	2.1432953	0	3.22893	0	0.9970372	2.2565763	0	1.3894583	1.5956986	0	0.05380325	0	0	1.7008699	0.2829734	5.777091	0	1.9952346	0.2732183	3.3041005	0	0	1.3232512	0	0	1.7891626	0.3123816	0	1.0947378	0	0	1.4128791	0	1.1788932	0.5252231	0	0	0.8359812	0	0.9283581	2.5527487	0
5.111373	5.3314085	0.90439504	1.7726567	0	0.13125522	0	0	0	0	5.614385	1.5899379	0.17345792	0	0	0	2.3320453	0	6.4287214	0	2.4130657	1.7046099	0.6907123	6.000146	0	2.442482	0.45816016	1.5470607	0	0	2.8511627	0.6830587	0	0	0.5609105	0	0	0	1.0842137	2.1007044	0.7485336	1.1302977	0	0	0	3.2246747	0	0	0	0.96673054
4.265099	4.725169	2.2227767	3.0230415	0	2.2812674	0	0	0.77662957	0	4.78971	2.1887062	0.57613856	0	0	0	0.31880522	0.63095385	3.1100636	0	2.895387	0.9418567	0.114464186	5.376376	2.952645	0.06326561	2.7826457	0	0.48018363	0	5.5629005	0	0	0	0	1.713191	0	0	3.101875	5.6631055	1.423425	3.4695368	0	3.1914759	0	1.5249374	1.3543525	0	4.4539146	0
4.0986047	5.8244944	0	1.3029011	0	1.7249823	0.6860039	0.7231218	0	0	5.993341	0.33074862	2.9452581	0	0	0	1.6651874	0	4.993846	0	0.84737515	3.6138027	0.9541696	5.4382854	0.1754308	3.3111932	1.9405359	4.1001945	0	0	1.3489287	0.45996138	0.33705434	0.13374178	0	0	0	0	0	2.8129673	2.5381885	2.1167445	0	0	0	4.49118	0	0.48791033	0	0.8581415
2.691293	5.5560513	3.520007	1.5803014	0.22926693	0.81181645	4.0831676	0	0	0	3.1591413	0	2.5590017	0	0	0	2.4608421	0	4.71149	0	0	3.7536821	2.227251	6.8409495	0	3.0967846	0.6856116	3.8478987	0	0	0	0	0	0	0	0.5217643	1.6352551	0	0.1026983	2.003593	2.3378549	1.6371703	0	0	0	4.1709137	0	1.9082543	0.28993925	1.220287
2.6681564	3.5530431	0.25360414	0.76810515	0	1.9196861	0.013518263	0	0.77762055	0	4.1476593	0	1.5403087	1.2061594	0	0.10691189	1.1006813	0	1.903893	0	0	2.1105735	1.5639491	6.2550755	0	2.526738	2.1332655	4.492303	0	0	1.4721397	0	0	2.7269874	0.70813483	0	2.1856253	0	0	1.4034443	0.87753534	1.4202766	0	0	0	1.2522771	0	1.4064946	1.8028609	0
2.7045367	4.7081075	2.1409137	1.8749157	0	2.7503684	0	0	0	1.2150109	3.309426	0.2490594	1.0468031	0	0	0	0	0	3.2937896	0	1.1194409	1.8363711	0	1.1406425	3.7762852	2.5695193	4.493077	0.8156515	0	0	4.9188023	0	0	0	0	3.9664757	0	0	3.4969404	2.1451254	2.2049165	1.2341048	0.63837624	2.4738896	0	2.4073603	2.0108664	0	1.3729268	0.9907845
6.6514564	4.512414	1.8700093	0	0.74676996	0.9288703	0	0.40006974	0	0	4.6636624	1.5708467	2.518277	0	0	0	2.8555691	0	5.7542405	0	3.190096	2.3212287	1.8247083	5.2598886	2.3860939	3.2843814	1.707293	1.1765633	0	0	5.3648744	0.20614392	0	0	0	0	0.04965852	0	2.4867668	2.795175	0	4.4601626	0	0	0	4.03555	0	0	0	1.5840375
4.386425	3.9006596	0.58820134	1.4096441	0	1.6233444	0	0	0	0	3.519226	0.23226395	1.758895	0	0	0.003367482	1.9700121	0	3.5636652	0	0.8396864	2.3064418	0.6166385	5.202895	0.5930767	3.5685391	2.5486662	0.73153335	0	0	5.7136536	0	0	0	0	0	0	0	3.771443	4.177264	0.9698855	1.167108	0	1.2226706	0	3.2819061	0	0	1.7607254	1.8162651
5.931226	5.613752	1.7447485	1.180179	0	1.5932603	0.3392966	0	0	0	4.6279273	1.5096738	3.0246606	0	0	0	1.9245161	0	5.780373	0	2.9130363	2.397671	0.6607269	5.278259	0.13659686	2.1213858	1.016556	0.32059345	0	0	3.085331	0.64584976	0	0	0	0	0	0	1.3473451	2.903347	1.2295535	2.6312926	0	0.6198886	0	5.688261	0	0	0	2.3112073
6.318825	5.4001875	2.3038232	1.9653652	0	1.3699734	0	0	0	0	6.2128973	1.3686126	1.5260822	0	0	0	3.5561981	0	5.2675405	0	3.1174047	1.9991739	1.8865154	6.7814374	0.8265886	2.6359916	0.7850595	1.168582	0	0	4.756586	0	0	0	0	0	0	0	0.78968376	3.7525427	0.9568222	3.2785168	0	0.9639541	0	4.5096416	0	0	1.3878218	0.35207006
4.0812254	5.0416174	0.2351316	0	3.2716198	2.512296	0	0.22224298	1.6344843	0	4.692735	0	2.815681	0	0	0.48671004	1.3250695	0	5.885221	0	0	3.293178	2.5202513	7.6969028	0	3.9554627	1.1311904	3.0672815	0	0	3.9301324	0	0	0	0	0	1.4119684	0	2.451591	3.2057443	1.5590585	2.540445	0	0	0	5.2212143	0	0	3.1483285	0.057416476
6.548576	5.7568474	2.4148505	1.0622416	1.1391342	0	0	0	2.9514747	0.82940376	1.2386621	0	0	0	0	0	2.3192995	0	6.029117	0	1.556026	0.8872407	0.7556259	7.675408	0	1.0633276	0	0.65260667	0	0	2.1289644	1.4184154	0	0	0	0	0	0	2.3922992	1.5725461	2.6579974	0	0	1.5696415	0	4.301661	0.32357267	0	3.1086488	0
4.789861	5.9929256	0.9423043	1.6997465	0	1.876903	0	0	0	0	4.7309766	1.6612432	2.4320793	0	0	1.0808566	0.65143305	0	3.0948408	0	1.4498369	1.3781686	0	5.04777	1.5202986	3.58907	2.767701	1.5110526	0	0	3.999097	1.1959562	0	0	0	0	0.19018243	0	2.5733643	2.0069683	0	2.2809181	0	1.3269908	0	3.85261	0	0	0	1.9259698
2.885489	5.3491955	0.41143787	0	2.0717154	1.3915639	2.6407504	0	0	0	3.395409	0	3.5996299	0	0	0	1.6066011	0	5.7410884	0	0	3.6346	2.7781534	6.320839	0	2.824007	1.3925551	2.876486	0	0	2.2151012	0	0	0	0	0	1.1694801	0	0	2.3068237	1.7530329	2.1854098	0.2033596	0	0	4.163517	0	0	1.1802105	2.3757873
4.005245	5.0339594	1.1545917	0.27073354	2.0922966	2.274149	2.397007	0.122411765	0	0	4.364959	0	4.376746	0	0	0	2.889312	0	7.104229	0	1.0190473	3.0627303	3.7440183	5.2288895	1.055012	4.3628125	2.5343919	3.3651898	0	0	3.8482392	0	0	0.03828726	0	0	3.1516807	0	0.018505003	3.7704973	0.7186768	3.8036885	0	0	0	5.048903	0	0.56220263	0.04127068	1.504446
6.6330576	6.093165	0.94767576	2.2243223	0.32918435	0	0	0	0	0	6.8881764	1.6509361	1.2168715	0	0	0	3.2805579	0	5.7274413	0	3.1022298	2.0394824	1.6688586	7.218198	0	1.9175876	0	1.1773068	0	0	3.4369316	0.032937206	0	0	0	0	0	0	0	4.0568523	0.7649992	3.811312	0	0.006043623	0	3.4198954	0	0	0.5438733	0.27201894
3.817156	4.9665346	0.4953928	0	2.7883613	2.759307	1.6578983	1.0475311	0	0	5.157466	0	5.1180305	0	0	0	0.10794603	0	5.984195	0	0.5161253	3.246292	3.4394307	7.2608633	0	3.097882	4.390085	3.902215	0	0	4.1326275	0	0	0	0	0	4.8133144	0	0	2.800052	1.7151	3.392324	0	0	0	3.8633053	0	0	0.22098091	0.37943944
4.9771004	4.610729	2.0591226	0.15879035	0	2.88881	0	0	0.7933154	0.86482656	4.6043243	2.1440477	1.8838476	0	0	0.3862281	0	0	4.233816	0	2.8530092	0.46528915	0	4.5828285	2.3331122	4.2654133	5.8734097	0	0	0	7.6049533	0	0	0	0	0.8747064	0	0	4.084402	2.9663844	0	3.0154474	0	0.9287311	0	3.6523595	0	0	0.67814994	1.7261536
5.9032073	6.631749	1.0822521	1.3092668	0	2.9475975	0	0.6503237	0	0	4.3956494	0.8983936	0.96367294	0	0	0	0	0	2.2016096	0	1.7153234	1.9143429	0	4.7516084	3.0118897	2.1540265	4.568008	0	0	0	5.116522	0	0	0	0	1.744809	0	0	2.7513778	2.1858513	2.624912	3.2937298	0	2.59216	0	2.9438274	0	0	0	0.35845956
7.1929693	7.7170644	3.1345832	2.8262947	0	0	0	0	0.36409503	0	4.2397776	2.9847941	0.041102894	0	0	0	3.635134	0	3.4236197	0	2.5270853	0.5304991	0	8.753382	0	1.1296446	0	0.61090773	0	0	3.4934697	1.1211975	0	0	0.99759954	0	0	0	3.0516877	3.8423154	0.8625792	1.821994	0	3.6609735	0	3.7749069	0.47284716	0	3.0377104	0.4334106
2.6764126	5.405138	2.764634	0.2522427	1.4998914	1.93957	4.405531	0	0	0	2.4553118	0	3.7378721	0	0	0	1.5654873	0	3.8134656	0	0	4.160778	3.8861377	6.630406	0	2.1193888	2.3659348	4.676736	0	0	0	0	0.18011712	0.59413826	0	0.6280585	2.5497658	0	0	1.5522287	2.6191592	2.32293	0.913575	0	0	4.2475214	0	1.8360416	1.4549105	1.2156581
6.223419	5.496753	0.6982413	1.4458572	0	2.9870338	0	0	0	0.20796296	5.728916	3.456191	1.647915	0	0	0	0.32008052	0	4.8990555	0	3.071082	1.18524	1.4724063	3.6091223	2.9294937	4.079425	3.0610645	0.97241765	0	0	7.474178	0	0	0	0	0	0	0	3.2950118	2.457806	0	2.0538497	0	1.1803086	0	3.7776892	0	0	0.2715286	1.1186304
3.86774	5.5773315	2.543751	0.25570476	0	0.49634102	0.60899335	0	0	0	3.759453	0.05015985	2.3850117	0	0	0	3.842909	0	4.7152667	0	1.8485336	2.4110098	0	6.824389	0	3.327291	1.1238012	0.92916185	0	0	2.905411	0.6615118	0	0	0	0	0	0	2.3956528	2.4150527	2.2529488	1.7758231	0	0.64466596	0	5.3960524	0	0	2.2870884	2.939497
6.994745	3.9097636	3.3172245	0.33320168	0.3141267	2.750157	0	0	0.56450355	0	5.020013	2.8769605	2.336881	0	0	0.012232699	2.294505	0	4.864821	0	4.0598903	0.26727661	1.9665542	5.4842114	2.2753208	4.551331	4.3042912	0	0	0	8.628381	0	0	0	0	0	0.99859047	0	4.5295563	4.8857646	0	4.974387	0	1.1802877	0	4.2769914	0	0	1.1814868	1.5663677
2.5831563	6.039256	2.5478532	1.1706995	0	2.0363958	3.4534924	0	0	0.6300775	2.7282767	0	4.2571287	0	0	0	2.9815066	0	5.61583	0	0	2.8442695	3.263678	4.918008	0	1.728012	0.3482297	5.190227	0	0	0.5003897	0	0	0	0	0	1.5140253	0	1.2726526	0.63520503	2.8185325	1.7410052	1.9715699	0	0	6.519275	0	0.67738557	2.733944	3.3812258
5.714182	6.7165284	2.7759027	2.8908787	0	0.6958142	0	0	0	0	5.529129	0.9972448	1.4282142	0	0	0	2.9553034	0	4.974681	0	2.7565913	1.3994477	0.014816925	8.880435	0	2.2323127	0	1.8655078	0	0	3.0785606	0	0	0	0	0	0	0	1.1550703	3.8225088	2.4053712	2.5715125	0	1.3932703	0	4.701915	0	0	2.4708722	1.0923146
3.9183257	6.3536396	2.6141777	1.6690571	0	1.3448497	0	0	0	0	2.6047623	0.011306455	2.0156991	0	0	0	0.31170335	0	5.5340586	0	1.727582	2.1451175	0	6.486749	1.2558323	3.0951805	4.5551276	0.38390738	0	0	4.635539	0	0	0	0	1.4094493	1.0162005	0	2.4065826	3.5012002	1.7076294	1.7027535	0	2.40246	0	4.1657925	0	0	0	2.3401778
2.4755454	5.8044653	2.2183094	0	0.39972007	1.2247323	3.750496	0	0	0	3.2661138	0	3.80812	0	0	0	1.7620394	0	5.859736	0	0	3.5815797	2.8835812	7.3322725	0	2.4127517	1.5475736	3.838369	0	0	0.9677764	0	0	0	0	0	1.5811194	0	0	0.34661868	2.3308165	1.8536526	0.27277988	0	0	5.943605	0	0	2.6439803	2.1902556
5.0855775	5.7606716	1.2225044	1.8517514	0	0.030704621	0	0	0	0	4.7730365	0.8381626	0.97762793	0	0	0	1.447417	0	4.5461383	0	2.8535795	2.6061325	0	6.961678	0	3.3907382	0	0.5518406	0	0	3.5318508	0	0	0	0	0	0	0	2.640718	3.9724312	0.98819244	1.7010577	0	0.32264557	0	3.5377028	0	0	0.60911524	1.9009848
7.767065	6.2323327	2.8571863	2.242509	1.2514321	0.44592556	0	0	1.4528515	0	3.3270664	0.5550711	0.23958822	0	0	0	1.9808071	0	4.43163	0	3.1787667	1.2457527	0	8.880357	0	0.76658374	0	0.28219786	0	0	3.2753868	0	0	0	0	0	0	0	2.000876	4.407314	2.208916	0.9122388	0	3.2747037	0	4.0668726	0.67798203	0	2.9030225	0.011128768
4.0386486	5.9486914	0	0	1.7670511	2.8823202	0	0	1.0745977	0	4.455781	1.1480978	3.9113116	0	0	0	2.076033	0	4.38788	0	0	5.088916	3.1009295	6.891718	0	2.6243281	3.4683156	3.5238433	0	0	2.158654	0	0.84431046	0.8677404	0	0	1.1574006	0	0	3.1397302	1.2510277	1.8827668	0	0	0	4.4770126	0	1.3971497	0.98652244	0
2.7588453	4.978114	2.8215413	0.8567107	0.007811263	1.1191188	3.3134184	0.45109916	0	0	3.3226852	0	2.7353368	0	0	0	1.4218591	0	3.5039916	0	0	3.6394908	2.1418877	7.0648494	0	2.2214406	1.5276427	4.597584	0	0	0	0	0.4554569	0	0	0.49475875	0.90861124	0	0	1.7128329	2.9832757	2.079752	0	0	0	3.9566987	0	2.4599516	0.36017314	1.207242
4.6584363	6.5255075	0.15915103	0.119136654	1.8706096	3.2327738	0.36556944	0.5227083	0	0	5.7582917	0	3.7633374	0	0	0	1.8162181	0	6.5899205	0	0	4.521475	2.6630127	8.464189	0	2.8938208	2.44243	3.8592784	0	0	3.0801864	0	0	0	0	0	1.975142	0	0	4.1179953	3.7110667	3.0762718	0	0.020102415	0	5.4229193	0	0.64915025	1.0482582	0.5542306
6.4907513	6.6304107	1.821975	2.1833239	0	0	0	0	1.2800224	0	4.2124453	0.844323	0	0	0	0	1.9352592	0	4.359822	0	2.0483518	2.2153733	0	7.3426523	0	2.8090596	0	0	0	0	4.2896533	0.74596786	0	0	0.12932849	0	0	0	4.047764	4.25568	0.7362273	1.0797782	0	1.7779001	0	2.6946797	0.37726212	0	1.7215871	1.4663235
5.259426	5.615679	3.5114489	1.052853	0	2.3138435	0	0	0.09467768	0	3.539725	0.35523915	3.126049	0	0	0	0	0	3.398798	0	2.0401344	2.4821637	0	4.5977473	3.5334167	3.0183613	5.682083	0	0	0	5.245552	0	0	0	0	0.7581169	0	0	4.4263816	4.4207287	0.59126526	3.2333686	0	2.546445	0	3.9692533	0	0	1.3386562	1.7820556
2.4900112	4.910364	3.1989114	1.6378897	0	0	1.080195	0	0	0	1.8534302	0	3.1946588	0	0	0	3.198189	0	2.778104	0	0.8939687	2.4292355	0	5.622883	0	2.1597404	1.1003693	3.0406382	0	0	1.8476669	0	0	0	0	0	0	0	2.8012366	2.1464987	1.3927838	1.5716399	0	0.3751991	0	4.1629834	0	0	2.2666423	3.9085898
4.7552114	5.3548045	2.0183377	1.6457219	0	3.9274619	0	0	0	0	5.419095	2.2599804	3.427314	0	0	0	0	0.3178793	2.9173841	0	2.8670707	0.4186161	0	2.3610737	4.380027	3.3278437	6.00353	0	0	0	7.226866	0	0	0	0	3.3195775	0	0	2.5132954	4.277624	1.0501328	4.4029393	0	1.9453588	0	2.2948062	0	0	0.5066053	0.17959331
3.6722946	4.2721443	2.1860864	0	0	1.5576321	0	0	0	0.7438576	3.5122168	1.6360359	1.8497891	0	0	0	0.738084	0	5.293819	0	3.2247849	1.2520112	0	4.4371543	2.0363858	3.942513	5.3802037	0	0	0	7.165983	0	0	0	0	1.5755514	0.13276501	0	3.3527124	3.1056275	0.055727527	2.784645	0	0.35415998	0	3.4063652	0.32183388	0	0.36249223	1.7778623
1.731716	3.3215923	0.08345874	0.48493865	2.716506	1.521385	0.1939214	0.5457587	0.33929086	0	2.923523	0	2.4742594	0	0	0.21940103	0	0.6599159	3.161645	0	0	3.0777438	2.2517447	5.8229527	0	2.7259858	1.2940775	2.345987	0	0	1.4637659	0	0	0.3235026	0	0.52571106	2.062029	0	0	2.5760741	1.4039981	1.6726345	0	0	0	0.81333447	0	1.3326812	0.5859607	0
1.5222898	5.387225	0.8690463	1.0820534	0.9400128	0.56315905	1.8870056	0.025822816	0	0	2.530209	0.14728391	3.4928463	0	0	0	1.1891052	0	3.2414076	0	0	3.2274942	1.3823245	4.4953966	0	2.264233	0.3628896	1.997234	0	0	0.87851787	0	0	0	0	0	0.8982692	0	0	2.8398924	1.3221369	1.178998	0	0	0	3.4777853	0	0.44393966	0.9548007	3.1265695
4.1897697	5.596778	1.6176431	0.43446657	2.428278	1.8496305	1.5537355	0	0	0	5.3401775	0	3.7070563	0	0	0	2.8555245	0	6.4421225	0	1.664516	4.8504014	2.4960897	7.989215	0	3.5698357	1.0223961	1.0184163	0	0	2.2507904	0	0	0	0	0	1.637573	0	0	4.345468	1.8880787	2.6048212	0	0.000245911	0	5.5205007	0	0	0.93084556	0.022348145
4.446022	5.498726	2.261076	1.389517	0	1.0129197	0.2396591	0	0	0	6.2034388	1.4181858	2.038145	0	0	0	2.658299	0	4.8921957	0	3.0467882	2.0492284	0	7.3518343	0	2.7344487	1.4128804	1.1672544	0	0	2.2901406	0	0	0	0.024820963	0	0	0	0	3.4710557	1.1735623	3.430266	0	0	0	4.0381513	0	0	0	1.5954299
2.5132222	4.784289	0	0.34966972	2.3533666	0.55727625	0	0	2.0224862	0	4.353818	0	0.73803526	0	0	0	1.7468696	0	3.2900546	0	0	4.8129115	2.1428857	7.689095	0	2.479203	0	1.1494972	0	0	1.2762146	0	0	0	0	0	0	0	0.2727826	4.491064	1.399546	0	0	0	0	2.6157107	0	1.3567823	3.5198135	0
4.5892453	4.254677	1.4326056	0.3294137	0	1.6900597	0	0	0.20297599	0	3.9438264	1.1569662	1.0986307	0	0	0.9945725	0.8127919	0	4.701814	0	2.4191165	0.50428814	0	5.73613	1.4359409	4.402814	4.099616	0	0	0	7.3086643	0	0	0	0	0	0.5266417	0	3.8163111	2.778736	0.7588456	2.9291878	0	0.8368282	0	3.3087213	0	0	0.7869947	2.2246659
6.0885205	5.0334053	1.3348144	1.039144	0	2.098605	0	0.05114983	0	0	5.0022154	2.916956	0.5095079	0	0	0	0	0	3.2726946	0	2.9002028	1.5192966	0	4.535776	3.2578669	2.6707997	3.7959	0	0	0	7.576215	0	0	0	0	1.2771521	0	0	4.667524	3.95915	1.3376546	3.8265078	0	2.1866956	0	2.2603862	0	0	1.3137424	0.091925204
5.0101514	5.9745803	1.3888553	0.46367046	2.690628	1.1193401	0	0	0	0	5.8117537	1.2614182	2.9544802	0	0	0	2.2399378	0	6.911337	0	2.0858483	4.9437637	2.7746131	8.626021	0	1.3380436	0.33244213	0.5207168	0	0	2.9823232	0	0	0	0	0	0.88353837	0	0	5.399735	1.557266	2.6620748	0	1.6229501	0	5.695607	0	0	0.4556215	0
3.8966568	5.6673837	1.0505902	0	1.5687453	2.925665	1.3440515	1.0892208	0.17551185	0	5.234861	0	3.8773377	0	0	0	1.181274	0	4.9386234	0	0	5.121391	2.2622983	8.683536	0	3.646215	3.1080153	2.6765058	0	0	1.2853853	0	0.17018351	0	0	0	2.67994	0	0	3.415877	2.869678	2.3999102	0	0	0	5.848938	0	0.34252337	0.37977815	0
4.4161296	5.257601	2.9833462	0	0	0	0.42636663	0	0	0	3.5140355	0.6857404	3.053437	0	0	0.4100463	3.5756872	0	4.757144	0	1.6645188	2.1383193	0	6.5287275	0	2.4327357	2.8060532	0.7994066	0	0	4.1228576	0	0	0	0	0	0	0	2.5516863	1.8144325	0.5218747	3.1541157	0	0	0	4.928042	0	0	1.1354092	3.251396
3.8554103	5.77037	1.3416334	0	1.2257884	2.897237	1.6790596	1.1338903	0	0	5.0291796	0	4.3468914	0	0	0	1.0661755	0	4.7879233	0	0	5.3376102	2.6334198	7.785484	0	3.8209023	3.491263	2.8498507	0	0	1.3401031	0	0.31822318	0	0	0	2.6637034	0	0	3.1639185	2.8141983	2.5953622	0	0	0	5.8292108	0	0.33860677	0.21578614	0
4.279057	4.7439766	2.133299	2.8573792	0	2.9786565	0.10195855	0.5878947	2.2403498	0	1.7526543	1.909365	0.91046774	0.537154	0	0.6687375	0	0.7165512	0	0	1.9082717	1.460462	0	4.3388567	0	1.1257416	2.3307385	1.8720806	0	0	1.6560509	0	0.22201237	0	0	1.6707426	0	0	3.6683183	3.1799822	0.17456487	3.7679007	0	1.3870126	0	0.4968691	0.6543868	0.024466544	1.7151085	0.47500142
4.9355755	5.3995495	1.3469589	0.7858196	1.6270609	0	0	0	2.5696847	0.002436004	2.6322534	0	0	0	0	0	4.165148	0	5.238454	0	2.7081792	2.6263144	0.46736732	9.799521	0	1.8351328	0	0	0	0.047364436	2.0798836	0.21657833	0	0	1.335723	0	0	0	1.4966975	3.2886276	1.789971	0	0	0.7890917	0	2.8441434	0.64343333	0	2.9030595	0
2.6645176	3.7401373	1.9289752	1.8387092	0	0.8749265	0.6691076	0	0	0	1.5990645	0	4.4514093	0	0	0.70948374	3.0609636	0	3.319722	0	0.7267682	1.69971	1.3118409	3.8183563	0	1.4630132	2.550093	3.1632588	0	0.19653045	2.6508436	0	0.24255854	0	0	0	2.565588	0	2.5992768	2.7569013	0.72954845	3.019308	0	0	0	3.841927	0	0	2.8810017	3.1863568
2.6593912	6.165904	1.6624479	0	0	1.6809093	1.7625054	0.3641043	0	0	3.417811	0	4.940389	0	0	0	1.2923089	0	5.6169276	0	0	4.062022	2.8931496	5.7313323	0	2.3176367	2.3454473	3.6977432	0	0	2.2189245	0	0	0	0	0	1.3597015	0	0.66692984	1.3864045	2.1600666	2.5907595	0	0	0	6.3012705	0	0.685079	2.428924	2.840769
7.130381	5.12544	2.7570224	1.8840952	1.2931935	1.2706048	0	0	0	0	5.2019525	1.4414098	1.7151545	0	0	0	2.0279949	0	5.21054	0	3.5997007	2.237154	1.0095478	8.158225	0	2.0446692	0.12568863	0	0	0	4.121234	0	0	0	0	0	0.20363416	0	0.5109122	6.5950675	0.7757613	2.7462394	0	2.5174844	0	4.4665856	0	0	1.5977464	0
6.817467	6.149499	2.0041473	1.623369	0.36023647	0.6068001	0	0	2.5008707	0	1.339155	0	0.035013326	0	0	0	1.5375789	0	2.8395405	0	2.4420831	0.95528245	0	8.581119	0	1.6963681	0	0	0	0	3.13077	0	0	0	0	0	0	0	4.001297	4.3814487	2.2876904	1.4920266	0	1.8432701	0	2.9831135	2.0825176	0	2.714864	0.8120219
5.921386	5.8367734	1.7122298	0.32109895	0	1.5432725	0	0	1.0049095	0.0686975	5.402433	3.1397696	1.7904167	0	0	0	0.30804387	0	3.728032	0	2.9346054	1.4284445	0	4.1492114	3.1572263	2.3388565	3.472679	0	0	0	6.5387335	0	0	0	0	0	0	0	4.776923	3.709681	0	4.033109	0	0.97058314	0	3.2229445	0	0	0.63419384	0.8025885
2.3838475	2.2892027	0	1.499512	1.5961543	0	0	1.1403104	1.4527228	0	4.585799	0.30763522	0.7293722	0	0	0	0.87962204	0	2.0353405	0	0.7400586	3.242729	0.047219343	5.6134796	0	1.7097005	0.30769432	1.4618449	0	0	1.7387996	0	0	0	0	0	0.2989538	0	0	1.8135734	0.4064952	1.4131327	0	0	0	1.2112576	0	0	1.3856966	0
2.420709	5.8804345	4.350887	2.1165483	0	0.41774082	3.1750226	0	0	0	2.4998004	0.52180475	4.6503415	0	0	0	2.843554	0	2.3898802	0	0.8117928	2.26719	0.69210124	4.8557296	0	1.2286505	1.9711051	3.5907218	0	0.7545666	0	0.66741455	0	0	0	0.122696646	1.1904836	0	2.2429793	0.95159864	2.3809962	2.604634	0	0.9162496	0	3.3703327	0	0.37636757	2.972013	3.0235677
4.728039	6.662079	2.855403	2.156161	0	1.3134995	1.878971	0	0	0	5.439263	1.1628473	1.4218313	0	0	0	2.6462421	0	6.817648	0	2.6738458	3.375568	1.6626469	5.3633184	0	2.3238597	0	1.1941967	0	0.63171023	1.408964	0	0	0	0	0	0	0	0.059470713	3.4136198	2.241474	1.5977967	0	0	0	5.0883837	0	0	0	2.2606785
1.2635914	4.1125503	0.5109729	1.3143921	0.83562154	1.8203597	0.77074	0.045064203	0.8180224	0	1.9751079	0	1.3966343	2.5030224	0	0	1.0961503	1.2742954	0.9790961	0	0	1.4188749	2.112087	5.556549	0	0.8247402	1.9928689	3.38391	0	0	0	0	0.31905213	1.955704	0.6916005	0.4791425	2.5172613	0	0	1.9846334	1.6787606	1.006538	0	0	0	1.4240199	0	2.2841032	3.1166146	0.116802484
6.0658574	3.180745	1.8687	1.4899777	0	0	0	0	0.99638754	0	3.0287812	2.348417	0.7583279	0	0	0	2.9563062	0	3.4338505	0	2.6056962	1.9651996	0.835924	5.9272842	2.0825756	2.7274253	1.7882627	1.740472	0	0	5.6006317	0	0	0	0	0	0	0	4.8205285	3.6545155	0	1.0312881	0	3.0538993	0	1.7564057	1.1121609	0	2.8694935	0
3.4381418	5.2086287	0.29813284	0	2.9573624	2.8353145	1.0763657	0.9026024	0.0199286	0	5.2295833	0.42186043	3.4236026	0	0	0	0.9095755	0	4.8136086	0	0	4.956531	2.1280653	9.851532	0	2.3414323	3.1818986	1.7040058	0	0	0.83040446	0	0	0	0	0	2.5038009	0	0	3.9698448	2.5335588	1.7768953	0	0.2873227	0	4.7551465	0	0.43194142	0.43938527	0
7.028855	5.4149275	3.0350688	1.9182516	1.8948891	0.08587992	0	0	0.68271774	0	4.2130494	0.103279874	1.648796	0	0	0	2.0935054	0	6.1531773	0	3.327862	1.3864053	0.94096744	8.673687	0	3.1169896	0	0	0	0	4.183989	0	0	0	0	0	0.9581781	0	0.5755791	5.7230577	0.19705667	1.7349293	0	2.201839	0	3.7259886	0	0	1.5067562	0.19926156
5.965018	4.042974	0.83796304	0.39494628	0	2.5534818	0	0.9183838	0	0	5.0914874	3.4982731	0.43132308	0	0	0	0	0	3.334215	0	3.2976408	1.6171745	0	4.1138687	3.1747065	2.398749	3.648052	0	0	0	7.012545	0	0	0	0	1.7962564	0	0	3.0675812	4.2103615	0.8349125	3.035455	0	1.9030731	0	1.2831415	0	0	0.2785506	0
6.176461	5.038419	2.3408341	0.43644384	0	2.9598165	0	0	0	0.26550207	4.8006983	3.2003608	1.459855	0	0	0	0	0	4.246797	0	2.8748016	0.47346175	0.33079842	3.5042524	4.026757	1.8487552	3.881831	0	0	0	7.7507095	0	0	0	0	1.6935216	0	0	4.3905616	4.1547327	0.43635288	3.9602587	0	2.5356653	0	2.93908	0	0	1.6322094	0.25371033
5.9882035	5.4796834	2.829786	2.1605	0	1.3559815	0	0	1.321082	0.028297422	3.5126934	0.21979545	2.0919204	0	0	0	2.9719284	0	3.618586	0	2.1935194	0	0.5919994	7.538226	0	1.4081401	0	1.4071468	0	0	2.788129	0.4284015	0	0	0	0	0	0	0.91996515	4.256891	1.3643292	1.5445638	0	2.6161947	0	3.9590638	0.64682734	0.02908462	3.417136	0.48635522
6.3957844	4.4427605	2.695322	1.21541	0	1.5757798	0	0	0	0	6.204996	2.0010805	2.0201302	0	0	0	2.995907	0	4.2739596	0	3.8144522	1.0652268	1.1044335	6.7862344	0.5377809	3.7455027	1.3587521	1.3424877	0	0	5.5397787	0	0	0	0	0	0.46560788	0	0.90177333	3.3163276	0.123435184	4.137083	0	0	0	4.1824255	0	0	0.14017345	0.80530035
5.727029	7.633668	1.5946099	3.0642898	0.68847936	0.23378874	0	0	0	0	5.0941453	0	0.5062614	0	0	0	2.1433208	0	5.679458	0	1.1041663	3.0709825	0.62532115	7.8598294	0	1.3194904	0	1.387157	0	0	1.752182	0	0	0	0	0	0	0	0	3.571243	3.8387473	0.31827375	0	1.8712131	0	3.3319297	0	0.32054156	2.0959415	0.89029
5.9750724	4.8935184	2.0603282	0.7553539	1.2510517	1.0086844	0	0	0	0	5.431824	1.7290976	1.8192943	0	0	0	2.6331782	0	5.8337364	0	3.0321128	3.0342999	2.1463666	7.489242	0.4760649	2.647505	1.0293239	2.515156	0	0	4.898731	0	0	0	0	0	1.1060636	0	0.11252836	3.696111	0.2751195	4.279546	0	0	0	3.1164775	0	0	0.008707916	0.19470681
4.510956	6.1920695	3.3642035	1.4677459	0	1.0129586	1.159325	0	0	0	5.266761	2.2375848	3.9843233	0	0	0	3.8560188	0	5.103782	0	3.0141795	3.2389061	0.80403477	5.9057384	0.19461656	1.8126254	1.9098167	1.7430423	0	0	1.7152569	0	0	0	0	0	0	0	0.26852933	2.933751	2.0109777	3.7048426	0	0.6129907	0	5.6644635	0	0	0.13009192	2.8475075
5.715977	4.376398	2.2238517	1.9252937	0	0	0	0	2.0574234	0	2.970664	0	0	0	0	0	1.3007834	0	3.771409	0	3.4013762	2.0322952	0	6.3590274	0	4.504056	1.0375404	0	0	0.31183282	4.332813	0	0	0	0	0	0	0	4.923046	4.8344293	0	1.0546786	0	0.7327493	0	1.8744395	1.7055862	0	1.844166	1.5499549
3.057027	6.5570407	2.3735335	2.0587575	0	2.3252566	2.4143863	0	0	0	5.3707395	0.06266351	3.7541237	0	0	0	2.3301766	0	3.7574084	0	0.91337204	3.6148658	1.1311283	6.125895	0	2.2215574	0.88632256	3.8014328	0	0	0	0	0	0	0	0	0	0	0	2.641939	3.9541817	1.9350415	0	0	0	5.2260942	0	0.90737784	1.6877095	2.4211671
2.959113	5.9739	4.1854167	1.7971033	0	0.3268303	3.697071	0	0	0	3.8456867	1.351568	4.291567	0	0	0	4.1657314	0	3.236264	0	1.4459424	3.101987	1.7768229	4.9358134	0	0.22327347	1.4660034	4.89541	0	0.15057267	0	0	0	0	0	0	0.018024223	0	0.98878187	1.2943983	2.2803087	3.7058382	0	0	0	4.403787	0	0.8489907	1.7876457	3.2989073
2.7418783	3.010209	1.1907567	1.3938164	2.3007	1.2223738	0	0	2.5602973	0	6.1205044	0	2.1268773	0	0	0.40940502	1.4504209	0	2.7541044	0	0.05349298	0.91540444	1.9829679	6.5720344	0	2.8308227	0	1.5717653	0	0	2.9622548	0	0	0	0	0	1.4786223	0	0	2.3404605	0.17596571	2.1184428	0	0	0	1.7904806	0	0.23307244	2.2415495	0
7.194063	4.2620463	3.1718984	1.4162078	0.47290248	1.5668086	0	0	0	0	4.3108788	2.9940429	0	0	0	0	1.8802626	0	4.077641	0	4.3119993	0	0	6.737068	0.90551645	2.41287	0.77619845	0	0	0	5.2879877	0	0	0	0	0	0	0	1.7436688	5.0917954	0	2.9087713	0	3.3021517	0	3.0418222	0.17159997	0	0.50226957	0.16334851
2.7086189	5.7974963	0.42740127	1.0059865	2.7241588	1.4431449	0	0	0	0	4.755429	0	1.9204422	0	0	0	1.5261053	0	5.8384504	0	0.021991499	2.6354945	1.3547555	8.49191	0	2.7571628	0.038841672	3.5579224	0	0	3.4781985	0	0	0	0	0	1.7957448	0	0	3.5571368	3.0382795	1.6244103	0	0	0	2.876486	0	0.59948957	1.9613092	1.4297581
5.1294785	7.000131	2.1543038	3.0497053	1.147992	0	0	0	0	0	5.817683	0	0.96947515	0	0	0	2.7758622	0	5.9515324	0	2.0375543	2.028006	1.7326615	8.300398	0	0.43308872	0	2.1775165	0	0	1.245458	0	0	0	0	0	0	0	0	3.3306081	3.3642561	1.4251311	0	1.2632325	0	3.036217	0	0.712736	2.0148787	0.6589633
3.2165604	4.6449223	1.9071366	0.6050168	0	1.1851101	1.091587	0	0	0	1.971162	0	4.3242517	0	0	0.21520422	3.9330611	0	3.5521915	0	0.17140637	2.622135	2.2600193	4.903977	0	0.7620969	2.135576	2.841913	0	0	2.3796363	0	0	0	0	0	0.5863247	0	2.2258375	2.6518278	1.9354632	2.555309	0	0	0	5.0463996	0	0	2.5917294	3.625674
1.598919	4.82419	0.20545866	1.2841713	0.48478156	1.2054987	0.6177134	0	0	0.38466752	4.297059	0	3.428375	0	0	0	1.079	0	4.8584895	0	0	2.3721077	0.73147434	3.6134207	0	4.8762627	1.9801618	0.9080862	0	0	3.127791	0	0	0	0	0	0.5764751	0	0	2.8379412	1.153999	1.8685801	0	0	0	3.4616413	0	0	1.391275	3.4234138
5.093207	4.5447273	1.44449	0.38591334	0	1.2142212	0	0	0.087031096	0	4.07899	0.9250898	1.2192767	0	0	0	1.2659255	0	4.1139765	0	1.9190038	1.974192	0.8230943	6.1469936	1.851437	3.0044246	3.5011904	0	0	0	6.5488653	0.03970222	0	0	0	0	0	0	4.012033	4.8031816	0.5326907	2.4819303	0	1.2181462	0	3.4243195	0	0	0.862088	0.5051326
3.7107093	6.2291846	2.3236039	0.8242095	0	1.9326446	2.2632782	0	0	0	5.051168	0	5.1345053	0	0	0	2.6085327	0	5.6178336	0	0.51633596	4.665403	2.6425388	5.728593	1.3314465	3.0190113	2.7853823	3.9286215	0	0	1.3072112	0	0	0	0	0	1.3344939	0	0	3.0752826	3.023809	3.5462644	0	0	0	5.2671394	0	1.644868	0	1.5154958
2.6718986	3.5203228	2.6853125	0.32758287	0	0	0	0	0	0	1.622494	0	2.484624	0	0	0.52513474	2.295171	0	2.760498	0	1.5091137	1.2156912	0	4.43007	0.43485764	4.7876644	5.5037684	0	0	0	5.0101027	0.19325805	0	0	0	0	0.6083021	0	4.2997503	3.776833	0.46885678	2.4078948	0	0.7871501	0	3.2898297	0	0	1.4691314	3.8541615
1.6192689	5.835936	0	0	1.3399899	2.5242069	1.8441356	0.4868976	0	0	3.5426996	0	3.7103672	0	0	0	0	0	5.741074	0	0	3.3935368	2.0870032	5.724223	0	3.1722317	2.041223	3.4525435	0	0	2.6299198	0	0	0	0	0.29393724	1.4710895	0	0	0.6152788	3.2337804	1.290722	0	0	0	4.3598547	0	0	2.5915105	1.800445
4.8606486	6.17027	0	0	2.5008142	2.8600757	0	0.4373919	0	0	6.250253	0.03488974	3.6967769	0	0	0	0.4200015	0	5.586504	0	0	4.7785177	3.2123625	8.874589	0	3.11614	3.4233613	2.0872474	0	0	2.5556982	0	0	0	0	0	1.8486919	0	0	4.0304494	2.9027662	2.8944662	0	0	0	4.8974295	0	0	0.107509635	0
1.9164724	6.1821933	2.6701548	3.3152142	0	2.8796613	1.7714615	0	0	0	2.8921995	0	7.9632583	0	0	0	1.7862216	0	4.8935103	0	0.3562233	3.4432874	3.3660865	1.6554016	1.5066524	0.020538058	3.861871	5.5603786	0	0.5094049	1.2670498	0	0	0	0	0	3.0184362	0	0	1.8219745	3.4048288	3.5436823	0.12402938	1.116531	0	5.0576715	0	1.1841751	3.3465042	3.0627623
2.4658604	6.59289	2.7244067	2.3526316	0.257006	3.0270178	2.6252737	0.1382456	0	0	4.2599344	0	6.1179757	0	0	0	1.3119488	0.32418326	2.567913	0	0.011792315	4.746277	3.6019232	4.8422995	0	2.5228894	3.8942764	3.8230445	0	0	0	0	1.1400055	0	0	0	2.886268	0	0	3.5937285	3.575647	4.161921	0	0	0	4.4061446	0	1.2576431	1.5057727	1.4024831
3.2405052	2.4813547	1.1513518	0.08486942	0	2.6724176	0	0.80615	0	1.4245253	4.176436	3.7139394	2.585244	0	0	0	0	0	2.8790185	0	3.043101	0.25199804	0	2.4905083	3.3759294	3.2520285	4.952369	1.3605517	0	0	7.696711	0	0	0	0	3.1844394	0.004488308	0	3.214595	3.364597	0.6690629	3.4849925	0	0.64449626	0	1.6711545	0	0	1.3218626	0.08475444
3.5672863	3.2052364	4.2119384	1.1392385	0	1.45111	0	0	0.45306674	0	2.480143	0.5257923	2.899875	0	0	1.257393	1.7396884	0	2.980148	0	2.7361236	1.5331398	0	3.671465	2.5015457	4.381454	6.45187	0	0	0	6.993316	0	0	0	0	2.2065854	0.78310364	0	4.4239283	4.100848	0.09217537	4.197141	0	1.0642076	0	3.4864266	1.3703611	0	1.5006555	1.7623976
2.6688154	4.641652	2.270903	2.1078901	0	1.4857397	1.7788932	0	0	0.003602946	2.236765	0	4.092198	0	0	0	3.0942225	0	2.6852183	0	0	2.327935	2.2343652	3.6458108	0	1.0057983	1.2265759	4.4048533	0	0	0.45422548	0	0	0	0	0	1.6888652	0	1.5150211	2.4346042	2.2594738	2.6075604	0.38466755	0	0	4.3641105	0	0.7624398	2.0785308	3.414906
6.199581	4.3569274	3.4164643	0	0	0.073018745	0	0	0	0	4.474824	0.69308585	2.7279277	0	0	0	3.114726	0	4.5640163	0	2.9922967	1.1184378	0.55703086	6.771311	0	3.7555575	2.7459955	0	0	0	4.7296414	0.92317855	0	0	0	0	0.31569892	0	2.8946676	4.461733	0	3.7487478	0	0.6172467	0	5.1137958	0	0	1.40485	2.834624
2.6804852	5.1645117	1.121415	1.1543243	0.09206356	1.570796	2.7040577	0	0	0	2.6693206	0.57744426	4.67426	0	0	0	2.306871	0	2.913403	0	0	3.6663845	2.7292666	3.8561904	0	1.3109919	2.070638	3.6628842	0	0	0.9479188	0	0	0	0	0	1.717713	0	0.22153348	2.2029438	1.6135212	2.960088	0	0	0	3.7315102	0	0.27205837	0.9962594	2.558381
6.722086	4.9245224	4.252649	0.36062995	0	2.1457942	0	0	0.82952684	0	4.8919806	1.3472686	2.2910335	0	0	0	2.0319452	0	4.233409	0	3.0466034	1.2921523	0	6.407945	1.7116363	4.449036	3.4622645	0	0	0	6.660973	0	0	0	0	0	0.031247322	0	4.5595865	4.559096	0.45492122	3.8050065	0	1.8146185	0	5.153929	0	0	1.9115341	2.0884597
6.5997286	5.6612296	1.9218284	0.8088928	0	1.2764223	0	0	0	0	5.061625	3.7090142	1.2141634	0	0	0	1.6594796	0	3.595125	0	3.2959414	1.5671811	0	5.8427043	1.6459411	4.135636	3.3985243	0.19894655	0	0	7.2402873	0	0	0	0	0	0	0	4.670389	3.1470084	0	3.1645854	0	1.0024669	0	3.6705997	0	0	0.6325387	2.2605278
3.2344968	5.7192173	2.269099	1.5359544	0.50517434	1.7094238	2.5129628	0	0	0	4.391132	0.16155557	2.7822354	0	0	0	3.6729436	0	5.0338926	0	1.697857	3.670812	1.8801422	7.537425	0	2.3645713	0.6631374	1.8811771	0	0	0.8362904	0	0	0	0	0	1.5484939	0	0.02644822	3.2623355	2.4749072	1.8593596	0	0	0	5.0468984	0	0	1.5277237	1.4359626
2.9926586	6.073795	2.7567742	0.7213342	0	1.8276643	3.2560701	0	0	0	4.0879397	0	5.3011236	0	0	0	2.112942	0	3.6712806	0	0	2.9639459	2.7764153	5.314751	0.019812783	2.221065	2.3767715	4.7525983	0	0	1.0334672	0	0	0	0	0	1.9785336	0	0	1.6643788	2.261194	3.0823567	0.34284088	0	0	4.6248236	0	1.1256766	1.552578	2.852839
1.933298	6.347518	2.909582	1.4464813	0	2.8103476	2.6769342	0	0	0	3.6844378	0	5.32485	0	0	0	2.0299518	0.6249034	3.2888536	0	0	5.294214	3.6052017	6.8156686	0	1.2506977	2.8547525	2.7933178	0	0	0	0	0.41038153	0	0	0	2.09424	0	0	3.3308535	4.2979755	2.7296023	0	0.32037315	0	6.0034924	0	1.3925146	2.8040383	0.9486081
6.5069585	6.4926705	2.604695	1.7692548	0.9180603	0	0	0	1.1383151	0	3.2859094	0	0	0	0	0	3.2277257	0	5.2473493	0	2.6039383	1.7008413	0.22324169	9.776337	0	1.229731	0	1.3759065	0	0.05255976	1.901636	0.020093367	0	0	0.46408945	0	0	0	1.2716881	2.9043584	2.4188325	0.4110543	0	0.8029767	0	3.3920429	0	0	2.308442	0
2.1645331	4.604681	1.6395708	0.76425296	0	0.2503289	0.39141563	0	0	0.21834429	3.0146122	0	3.143388	0	0	0	2.900513	0	3.8193474	0	0.9948581	2.4828246	0	5.8976417	0.059199538	4.6738305	2.1416616	1.1348695	0	0	3.8133223	0	0	0	0	0	0	0	2.1869414	2.496868	1.4208512	0.21097992	0	0	0	4.7060513	0	0	1.8549136	3.031201
6.6523967	7.00724	2.7876477	2.7723715	0	2.8597524	0	0	1.1848705	0	4.6723275	2.4401393	0.27994898	0	0	0	0.88827145	0	2.6584353	0	2.5888984	0.067582496	0	7.4141555	1.6068822	2.5397255	0.9953513	0.33679566	0	0	5.8227577	0	0	0	0	0	0	0	4.41228	4.7363596	1.2886754	2.6280107	0	3.3448155	0	3.3996472	0.61035746	0	2.3132725	1.0307364
0.8911698	1.6941283	2.7234585	1.280041	0	2.4486005	1.2346383	0	3.6925626	0.96137697	0	0	5.6031165	0.5306029	0.9927064	0	3.7553391	0	4.1636996	0	0.10144481	4.437711	5.197863	1.0019034	0	0	1.3398631	0.8631395	0.18675473	0.99843735	0	0	0	0	0.037351187	0	0.14643703	0	4.5681553	4.807251	1.188748	0.53510964	0.07190623	0.45077035	0	4.9669056	0	2.4081283	5.546522	1.7660825
0.8894355	0.36757013	1.053415	2.5046458	0	1.8979132	0.50090706	0.46911952	3.706025	0.55831695	0	0	0	2.3850362	0.03927519	0	0	2.407399	3.7253366	0	0	1.5529987	0	1.3196536	0	0.70096153	0	2.1912708	0	0	1.7962602	0	0.56268615	0.73345417	0	1.0328206	0	1.0678345	0.717188	2.1463406	0	1.215854	0.9113243	0	0	2.4089978	2.1130326	1.9880267	2.2769744	0.6048043
5.4686403	1.8204943	2.9607396	1.67374	3.0143847	0.09579683	0	0	8.208379	0.6113667	0	0	0.43294516	0	0	0	0	0.39342195	3.931599	0	0	0.9488108	4.7856035	1.7117695	0	1.1120276	0.8625057	0	0	0.46108374	0.4085095	0.8266098	0	0	0	0	0.16633965	0	4.980079	2.2769084	1.4241595	0.44901866	0.13760291	0	0	4.1220593	0	0.42612576	4.086988	0.28029212
4.8246603	0.5343286	4.3103037	0.0735552	0.7069784	0	0	0	4.132009	1.147191	0	0	2.2574127	0	0	0	0.87108624	1.4281605	1.2240537	0	0.901285	3.0980709	4.1832514	2.1809347	0	0	3.1766715	0.33859617	0	0	0.21223277	0	0	0	0	0	0	0	6.691544	3.2501595	1.1718893	3.4876719	0.014631189	0.8710101	0	3.9357352	0.2924273	0	6.804945	2.408113
6.936445	0.632461	2.3078475	1.7752912	0	2.406141	0	0	8.594532	2.5000648	0	0.009699332	0	0	0.6675079	0	0.4819764	0	2.5006099	0	0	0.4235067	3.9914308	2.2223952	0	1.6471137	0	2.1241229	0	0	2.343251	0	0	0	0	0	0	0	5.2040496	3.856335	0	0.8925631	0.2038526	1.3570306	0	2.5186913	0.68731207	0.70489836	5.5680404	0
6.0742693	4.002916	3.5131507	0.97328156	0	0	0	0	6.332762	0.5956145	0	0	2.8341238	0	0	0	0.28489977	0.9238602	1.3497875	0.0763814	1.3342594	2.3455546	4.0284133	4.85447	0	0	0.53309476	1.2505656	1.3135446	0	0	0	0	0	0	0	0	0	6.5461574	4.624729	3.113724	1.6237752	0	2.4957905	0	5.92451	4.3427777	1.1127182	7.7065544	0.8796735
6.6488357	3.2595565	3.826377	0	3.7921557	0	0	0	9.368431	0	0	0	0	0	0	0	0	0	1.2390412	0	0	0.34727475	4.9579	3.1309705	0	0	0	0	0	0	2.951078	0	0	0	0	0	0	0	3.0929267	1.4148316	2.9005134	3.3739657	0	0	0	2.9641669	0	0	3.389766	0
6.1234527	1.326891	2.2880318	2.1430058	3.9260473	0	0	0	9.208411	0	0	0	0	0	0	0	0	0	1.8588274	0	0	0	2.4393425	3.6270945	0	0.57537436	0	0	0	0	2.9663513	0	0	0	0	0	0.073590405	0.96475685	2.1783185	0	1.748573	1.0330756	0	0	0	1.5270047	0.18394665	0	3.056664	0
6.3681755	0.65575206	3.0029817	0	3.3874574	0	0	0	7.4283648	0	0	0	0	0	0	0	0	0	2.0847847	0	0	0	3.516081	3.7189224	0	0.1146106	0.13997036	0	0	0	3.412066	0	0	0	0	0	0	0	2.2402906	0	3.0442493	2.1316798	0	0	0	2.9242363	1.3061655	0	2.5856235	0
5.805267	1.6401591	4.0628705	0.78010416	0.47234687	0.19395258	0	0	8.450841	1.9240024	0	0	4.244063	0	0	0	0.13901088	1.7104234	2.8268762	0	1.2114627	3.2418098	5.474523	5.045539	0	0	0.8348492	2.18479	3.0302465	0	1.4682254	0	0	0	0	0	0	0	6.946459	6.523429	1.6064754	3.3385224	0	3.0111985	0	5.7451878	4.192941	1.1784306	9.553561	0
7.444216	0.65684295	3.1142604	0	3.495351	1.5208176	0	0	9.151218	0.2856514	1.2921154	0.057492957	0	0	0.04351428	0	0	0.046784986	1.0651606	0	1.0593257	0	4.32626	3.643883	0	0	0	0.43931407	0	0	4.151437	0	0	0	0	0	0	0	2.8131204	2.8964937	1.9471452	4.2262583	0	0	0	3.2747521	0	0	3.5126088	0
5.8100557	3.5141392	3.8287	0.48819283	0.41123554	0	0	0	5.5876975	0.07194088	0	0	0	0.7242107	0	0	0	3.392721	0.5642605	0	0	1.4573195	1.8124344	5.392799	0	0	0.20907852	0	0	0	0	0.66869754	0	0	0	0	0	0	5.5492954	2.592586	2.73361	2.1363547	0	0.9942648	0	5.6731796	2.6998336	0	5.7127037	2.4690807
6.1947136	2.0011258	2.378636	1.678755	0	1.6395262	0	0	8.129463	1.7063468	0	0	0	0	0	0	1.2590984	0	3.4191496	0	0	0.45823893	3.2622957	2.443003	0	0	0	1.8381019	0	0	0.69319725	0.11700515	0	0	0	0	0	0	5.361713	2.6651664	0	0.057405222	0	2.500571	0	4.1864295	0.67495084	1.1798244	6.8783903	1.7334116
6.992122	1.8555123	4.118858	2.9017484	0	1.2903899	0	0	10.066242	2.055076	0	0	0.64295155	0.5606188	0	0	0.35098317	0.7909044	3.021137	0.009143055	0	1.0030652	4.1274557	3.796364	0	1.3100427	0	0.67542726	0	0	0	0.40842584	0	0	0	0	0	0	6.4375167	3.6289856	0.43918693	0.036087483	0	2.3461292	0	4.584443	2.5760164	0.5815333	6.8451023	0.28781006
4.076652	3.1933925	3.9535627	1.2792021	0	2.2421184	0	0	8.696473	3.2627547	0	0	0.68627256	0.49740392	0.7537196	0	1.5908262	0.49741983	4.342383	0	0.9934943	2.1976962	3.9634683	3.0348103	0	0.13375096	0	1.9027926	0	0	0.51978	0	0	0	0	0	0	0	6.092882	4.497203	0.23721907	0.53701025	0	2.5475414	0	5.501885	1.8989065	1.8212131	6.9183483	1.7938108
6.6899967	0	2.8907306	0.014112387	3.8124785	0	0	0	8.432889	0.16217068	0	0	0	0	0	0	0	0.29033554	2.9241366	0	0	0	3.2253306	4.4872794	0	0	0.46023607	0	0	0	3.7082243	0	0	0	0	0	0.7305906	0.30282742	2.2887387	1.8875697	0.7945858	3.551047	0	0	0	4.737578	0.041377682	0	3.1409187	0
6.8308835	1.2962337	5.3132324	0	1.5023234	0	0	0	7.0816674	1.1461462	0	0	1.270777	0.10041855	0	0	0.99096644	2.793708	0	0	1.6604568	1.3873365	3.5638669	5.725628	0	0	1.2493156	0	0	0	0	0	0	0	0	0	0	0	6.9237776	4.0989037	1.8435827	4.1574273	0	0	0	6.4226704	1.155305	0	6.823229	2.4623852
6.2907643	3.6137156	3.2135687	1.0501752	0	0	0	0	6.298144	1.795065	0	0.34778184	2.1440485	0	0	0	0.9514745	0.37798005	1.2804666	0	1.674301	3.062589	3.344057	5.665302	0.23163348	0	0.4082406	0.70256877	2.409532	0	2.768056	0	0	0	0	0.08391855	0	0	7.2250085	5.656041	2.7443755	3.258267	0	3.0246608	0	5.473334	3.2878933	0	8.529088	0.081594534
3.123667	2.2465534	4.05115	2.036212	0	1.9267544	0	0	5.097069	0	0	0.10610382	1.5491215	0	0	0	0	0.16706389	1.6157925	0	1.6358601	2.4607089	2.8515399	1.2425263	0.5582815	0.3531881	1.1274742	2.544992	0.24868263	0.28500435	1.5221754	0	0	0	0	1.3650589	0	0	3.7718909	3.5282454	0.51979876	1.6682675	0	2.313339	0	2.605057	1.050476	0	4.450375	0
3.955364	0.5781306	1.3721291	1.7538109	4.104399	0.5637616	0	0	7.3160973	0	0.0654087	0	0	0	0	0	0	0	2.1648068	0	0	1.0909126	3.1745622	1.8691453	0	0.6134364	0.40635905	1.8708025	0	0	3.8989568	0	0	1.0082223	0	0.43165645	0.8773824	1.2977023	1.575024	2.7131126	2.139112	1.0745567	0	0	0	2.2193189	0.39915836	0.3449628	2.6287181	0
4.557175	3.0870786	1.507447	0.65095204	0	1.0501944	0	0	4.8927894	0.52926886	0	0	0	0	0	0	0	0.5951097	1.3901094	0	0	0.37710977	0	3.5317426	0	0.26559108	0	0.108879216	0	0	0.34878597	0.3242444	0	0	0	0	0	0	5.6617312	2.418009	1.5659146	0.091551684	0	2.846539	0	4.031413	2.625456	0	4.715003	1.8740319
5.505309	3.7908602	2.436991	0.40527573	0.2167313	0.84221613	0	0	7.506371	0.6703049	0	0	0	0	0	0	0	2.3807375	1.9628359	0.4754317	0	0.64731437	1.9562383	4.2100587	0	0	0	0	0	0	0	0.3251997	0	0	0	0	0	0	7.558919	2.980269	2.754907	0.55920106	0	2.3589394	0	5.8310766	4.448492	0	6.611606	1.7542429
6.7369304	0	3.0219512	0	4.2551317	0.15215369	0	0	9.638551	0.63057137	0	0	0	0	0	0	0	1.1151011	1.2363104	0	0.7878776	0	4.605881	4.36956	0	0	0.7377581	0	0	0	4.2749577	0	0	0	0	0	1.2296556	0.6567764	2.5382578	2.6691742	1.1674017	3.0785341	0	0	0	3.5548038	0.69218427	0	4.649694	0
4.095641	3.0603862	3.706967	1.101395	0	0	0	1.2550739	3.356068	0	0	0	0	0.86655456	0	0	0	2.3384748	0	0	0	1.8108809	0	4.401031	0	0	0.85573024	0	0	0	0	0.06246023	0	0	0	0.43132877	0	0	6.4232454	1.8363326	3.745651	0.47834533	0	0.6727981	0	3.7891407	2.6699092	0	4.78447	3.4632246
5.8832307	1.5250871	4.0321198	0.9693214	4.2343903	0	0	0	8.931996	0	0	0	0	0	0	0	0	0	4.2919226	0	0	0.20898338	3.764581	2.2525566	0	0	0	0	0	0	3.5302403	0	0	0	0	0	0	0.6701733	1.0152968	0.45386526	1.2896776	1.9624923	0	0	0	2.9308813	1.2949482	0	2.7260756	0
4.9199405	1.7668157	4.358264	0	0.924762	0	0	0	6.1827483	1.1762924	0	0	1.2261784	0	0	0	1.235991	2.1673186	1.4219152	0	0.6556248	2.2257938	3.4095554	3.4982648	0	0	0.8810947	0	0	0	0	0	0	0	0	0	0	0	6.142206	3.0108957	2.1648078	2.7452257	0.2156373	0	0	5.9050055	1.2726929	0	6.312552	2.636489
6.625505	3.7590187	2.6621435	1.5703964	0	0.6006404	0	0	6.5601583	1.0116372	0	0	1.021551	0	0	0	0	2.5214634	0.6423107	0.25224254	0.65183	1.9455078	1.1915082	6.2111945	0	0	0	0	0	0	0.93799436	0	0	0	0	0	0	0	7.403109	4.73345	1.3468373	2.872613	0	3.2017338	0	3.734078	3.98328	0	7.57353	1.1506417
5.2699103	3.8973522	2.8159463	1.9814562	0	0.47655708	0	0	1.4119287	0	1.97765	0	0	0	0	0	0	0	0.5779949	0	0.922342	1.9226646	1.3472059	3.2334177	0	0.009253424	0.86013466	0.13425277	0.70150733	0.110299364	1.0785333	0.23793244	0.70543945	0	0	0	0	0	4.204297	4.396071	2.836735	2.3611832	0	3.0770261	0	2.3165436	0.9414997	0	5.214618	0.4476468
3.98374	0.40631688	2.3709173	1.6427572	3.8172858	0	0	0	5.6877084	0	0	0	0	0	0	0	0	0	4.1968775	0	0	0.74653006	2.4608483	3.1249292	0	0	0.25565165	0	0	0	1.2570362	0	0	0	0	0.07182882	0.24541512	1.0578976	1.5143023	0.43494874	2.8679674	1.277805	0	0	0	2.8904307	0	0	2.4368308	0
5.2866373	2.4772573	2.8239608	0	3.477271	0	0	0	6.284556	0.005165875	0	0	0	0	0	0	0	0.094457835	3.258148	0	0	1.5171627	2.367128	4.1685023	0	0	0	0	0	0	2.2589252	0	0	0	0	0	0	0	1.7596452	0.23539877	1.5630417	1.6807634	0	0.016495705	0	3.0039425	2.6366353	0	3.037052	0
4.589777	0	3.150134	0.50397056	0	1.1033223	0	0	7.465476	3.1845596	0	0.5276388	0	0	1.2270384	0	1.3727748	0	3.08122	0	0.022978833	0.45718178	1.7513086	1.4722955	0	1.7972885	0	0	0	0	0.83379656	0	0	0	0	0	0	0	4.2182307	1.7587819	0	0.22087708	0.87207586	0.82762784	0	3.8070693	0.78288686	0	3.017647	1.3150306
2.7071295	0	2.671347	1.4596506	0	2.3339975	0.50488925	0	5.7505693	1.8709911	0	0	1.4619638	1.5487878	1.2463859	0	1.3442823	1.9195135	4.07539	0	0	2.7155092	2.527198	1.5256544	0	1.6760384	0.87551886	0.1997574	0	0	0.6403982	0	0	1.6219882	0	0.5365492	0	0	5.921344	4.838325	0	1.3589822	0.71669877	0	0	3.519265	0.045610815	0.44574815	5.4846716	0
1.5962591	0.19658378	0.78584397	5.002066	3.1372283	1.5535678	0	0	6.680171	0	0	0	1.4779003	0	1.8029703	0	0	0	3.821515	0	0	1.446573	2.9026966	0.4431452	0	3.2437382	0.89826524	0.49805504	0	0	1.28784	0	0	0	1.578432	0.6070544	0	1.0194948	2.9624074	2.2582047	0	0	0	0.9077107	0	1.7428899	0.061233133	1.7494124	1.3301378	0
6.023874	3.2131443	3.3222635	0.9357128	1.0730127	0.8382839	0	0	6.456921	0.9116588	0	0	0	0	0	0	0	1.4535707	1.5727355	0	0.56284803	1.5515801	3.0869145	3.5380466	0	0	0	1.9815258	0	0	0	0	0	0	0	0	0	0	5.860586	2.2449765	3.3479717	1.8770968	0	1.5779946	0	4.5297356	2.0073164	0	7.0883904	1.1945515
4.1544967	3.1411119	2.7184534	1.7403086	0	0	0	0	5.8909464	0.7761459	0	0	1.9906203	0	0	0	0.33671772	0	2.973796	0.41650447	0.6163106	2.8139215	2.7311726	3.7946281	0	0	0	0.07378304	0	0	0	0	0	0	0	0	0	0	5.5733094	3.707123	4.1340055	0.6048282	0	2.1345074	0	5.8698206	3.3991468	0.15576114	6.702734	0.95252806
7.7407026	1.0547112	4.151582	0.12464136	2.039985	0.37530047	0	0	7.9981394	1.4910839	0	0	0	0	0.39000985	0	0	0.0412486	4.3480773	0	0	0.3398538	2.8686955	3.9053304	0	0	0	0	0	0	2.033791	0	0	0	0	0	0	0	4.3649173	2.4763672	0	1.6658113	0.6482321	0.49620277	0	3.9961777	1.2593205	0	4.103807	0
3.604134	0.56521124	3.8709397	0.6256674	0.33988982	3.111667	1.2237538	0	3.0024242	0	0.019249385	0	5.3746505	0	0	0	0.024559503	1.3716255	1.5876371	0	1.8404782	0.715852	3.2519104	1.8859129	0	1.6164999	2.7396681	0.317981	0	1.8677197	1.6600102	0	0	0.61819816	0	0.740999	2.5628097	0	2.7325704	4.9321103	0	3.181434	0	1.0484735	0	2.3624923	0.7496152	0	4.6841655	1.4592582
6.3083467	6.2023764	3.2806942	2.9131086	0.21360296	0.8571535	0	0	6.7557425	0	0	0	1.3807198	0	0	0	0	3.566822	0	0.8764282	0.6878797	1.9450152	0.23662396	6.4041796	0	0.38629213	0	0	0	0.69017875	0	0	0.58085954	0	0	0.11444467	0	0	7.333207	3.7220008	3.2024107	2.5919156	0	2.2150888	0	3.5984085	5.019834	0	6.4776416	2.484262
3.8783224	3.416579	2.7592576	1.8477694	0	2.4775932	0	0	5.618372	0.60538334	0	0	1.2504383	0	0	0	0	1.2124755	1.4682094	0.26159894	0.46807358	1.7501867	3.1572819	2.1110563	0.3680792	1.070515	0.04779947	2.0324888	0	0	0.3576784	0	0	0	0	0.79941833	0	0	3.9366367	3.0008965	2.6737046	0.2255562	0	3.100946	0	4.074214	3.4068696	0.50099486	5.7119513	0.37498334
4.113535	2.3184183	4.883461	1.7880765	0	0.534628	0.7072963	0	5.9321585	0.38495106	0	0	1.3634179	0	0	0	1.0366979	2.228413	2.326674	0	0	3.1761827	3.2487917	2.449418	0	0	0	1.4575131	0	0	0	0.79661727	0	0	0	0	0	0	5.7572284	2.7658608	1.9339973	1.939969	0	1.716074	0	5.1717544	0.72541654	0.9862448	7.767806	3.0586302
6.1122627	2.6497626	3.37404	1.5096272	0	1.2319448	0	0	7.74613	2.6635787	0	0.1986734	2.3969004	0	0	0	0	3.1734107	3.181718	0	1.8591001	2.4770567	3.1765807	4.879881	0	0	0	0.50078523	2.3710065	0	0.5187514	0	0	0	0	0	0	0	7.6132836	5.003144	0.94495463	2.9793596	0	4.2503905	0	5.9421387	3.9562924	0	10.002382	0.15086095
5.808159	0	4.2599535	0	0	1.5744346	0	0	7.9287114	3.0237772	0	0	2.0524437	0	0.97119194	0	1.8233258	2.0025373	2.4672835	0	1.2340541	1.9105755	4.4276223	3.3542402	0	0	0	0.7777038	0	0	0.054104295	0	0	0	0	0	0	0	7.021141	5.882882	0.15615867	2.5734053	0	1.5581521	0	5.750402	0.37767252	0.06957104	7.9951587	1.3596159
6.3034716	3.838199	2.817662	1.4750112	0	1.4138223	0	0	8.698908	1.7065984	0	0	0	0	0	0	1.5122538	0	2.9228985	0	0.35079315	0.50109214	0.9396903	4.5974374	0	0.41501516	0	0	0	0	1.1071117	0	0	0	0	0	0	0	6.2430406	2.644233	0.3481866	0	0	3.165532	0	5.490676	2.890939	0	5.60767	1.5011438
6.7139497	1.4185547	3.8386095	0.12710582	0	0	0	0	9.27171	3.474916	0	0	0.7394208	0	0	0	2.1717622	1.0970428	1.6387782	0	1.8534809	2.4783924	3.481345	5.315872	0	0	0	0.08399961	0	0	0.15359835	0	0	0	0	0	0	0	8.310034	4.630992	0.5629518	1.4184796	0	2.8315778	0	5.7511177	4.1440554	0	8.822814	0.7916544
4.598285	0	4.446833	0	0.2287473	0.22414146	1.4318721	0	6.6976323	0.64695853	0	0	0	1.7163788	0	0	0.44810393	2.6543703	3.4462328	0	0	1.2344639	1.3859866	4.0687013	0	0.7616159	0.23593597	0	0	0	0	0.043367103	0	0	0	0	0	0	4.6013317	1.8185102	0	0.34358335	0	0.04443988	0	5.201584	0.48648617	0.63470185	5.482043	2.0581558
5.678448	3.0467217	3.7816257	0.21328774	0	0	0	0	5.944319	1.9161031	0	0	2.9366262	0	0	0	1.4063833	1.4339542	1.5640508	0	2.3483026	3.0611277	3.273996	5.9605656	0	0	1.0107607	0.26886398	0.6526424	0	0	0	0	0	0	0	0	0	7.2671375	5.0725775	3.116673	2.9017317	0	2.4514942	0	6.402922	2.5899923	0.06778337	9.259773	1.5256276
6.4962797	2.4144342	2.884911	1.9829819	0	0.20023182	0	0	6.1949453	0.84183186	0	0	0.2201664	0	0	0	1.6942762	1.0863631	2.6975126	0	0.87093323	1.926567	3.2817864	5.7560415	0	0	0	0	0.21543601	0	0	1.108667	0	0	0	0	0	0	4.6566668	3.0293343	0.59886116	1.0792143	0	3.7344863	0	4.9430356	2.7806642	0.10611128	7.4405885	1.567258
4.5098515	2.3922284	4.192345	0	0.682406	0.08198496	0	0	6.6259456	1.1872442	0	0	2.750964	0	0	0	2.6017897	1.285916	3.180247	0	0.41052598	3.3764012	5.379088	3.7029543	0	0	0	0.6948972	0	0	0	0.31955662	0	0	0	0	0	0	5.5845633	3.686634	2.0333767	2.9206805	0	0.43069115	0	7.062578	1.2821391	2.34075	6.937272	2.1285236
4.2877645	4.6575923	1.7952954	1.6705254	0	0.9710874	0	0	4.7652416	1.7868625	0	0.5677358	0	0	0	0	2.2410278	0.26470152	1.476201	0	0.8827897	0.43065995	0	3.4815886	0.17578612	0.9962232	0	1.1825888	0	0	1.1546831	0	0	0	1.0624553	0	0	0	5.0992007	2.453127	0.45619494	1.0769087	0	2.2943864	0	2.9910052	2.7523646	0.88061976	4.7337565	1.5911641
4.8670645	3.99119	2.2192254	1.168398	1.6393577	0.36945766	0	0	6.2110248	0	0	0	0.023106704	0	0	0	0	1.3682466	3.4460833	0	0	2.6731884	2.9079783	2.2856042	0	0	0	0.3866708	0	0	0.396603	1.2134628	0	0	0	0	0	0	4.9372916	1.7518209	1.8580586	1.8419344	0.6368054	0.8971902	0	5.4751406	2.4204495	0	5.1524982	1.4999089
7.3731833	2.3366745	3.5407667	0.83345973	0.3897797	0	0	0	7.505415	1.7579801	0	0	0	0	0	0	0.86333525	1.3675392	2.8027856	0	0	1.0226635	2.2154503	3.6272619	0	0	0	0	0	0	0.42506725	2.001494	0	0	0	0	0	0	6.6499186	2.2925217	1.9195362	2.1366138	0.06825793	1.4266218	0	5.5887012	2.357828	0	8.047791	2.8207195
5.4790983	5.3580737	2.541587	1.7077538	0	0.705675	0	0	6.859815	0.24675265	0	0	1.6495234	0	0	0	0	2.3648205	1.0321878	0.877574	0	1.6017032	0.8778274	4.0646167	0	0.35805774	0.24569775	0	0	0.89173454	0.26228103	0.47324303	0.69566524	0	0	0	0	0	7.32168	3.5407264	2.348869	1.3257055	0	2.6855323	0	4.196233	5.080841	0	4.9355464	2.08818
5.126408	2.4046135	3.3345659	1.3948259	0	0	0	0	5.121692	0	0	0	0	0.4704131	0	0	0.48035005	0.690299	0	0	0	1.7073147	0	4.3595448	0	1.3260983	0	0	0	0	0.5946711	0.41170055	0	0	0	0	0	0	7.0009327	2.3313875	1.9009719	0.9134896	0.40200454	0.6985638	0	3.5055203	3.3131163	0	6.497587	3.4302154
3.5760744	0.78494084	2.3425286	2.5616617	1.4977256	0.8386485	0.42528355	0	2.363018	1.4897474	0	0	0	0	1.5058769	0.75214124	0	0	3.7993934	0	0	0	0.1906925	1.6441981	0	1.1527758	0	0.8206259	0	0	3.1639078	0	0	0	0	1.6155276	0	0	2.3185718	0.055256728	0.21765265	1.0759764	0.24110746	0.31366342	0	0.6636252	0.55676967	0.12460048	2.0392475	0.7627016
4.104142	1.1713384	3.1586285	2.5724988	0.98039377	1.032917	0	0.63418984	3.8414216	0.5567619	0	0	0	0	0.8560498	0	0	1.9048998	0.39802912	0.91953033	0	0	0	3.3369937	0	1.4566357	0.7592871	0	0	0	0.92095906	0	0	0	0	2.7251868	0.38749912	0	3.7653148	1.2243268	2.2163718	1.7383409	0.05709319	0	0	1.3322002	1.7919173	0	4.411118	0.9489307
7.3617086	3.457798	2.8540945	1.8148333	0	0.5961153	0	0	9.039117	1.6004472	0	0.5026204	2.6184938	0	0	0	0.56831115	2.497279	1.5022353	0	2.733821	3.2457829	4.67641	4.0434895	0	0	0	0.6392342	2.1252916	0	0	0	0	0	0	0	0	0	7.62574	3.9826746	0.68624026	2.0242903	0	4.0908327	0	4.8339643	4.430483	0	9.667508	0.926476
2.8234396	1.740973	3.3149202	2.1663337	0.7855391	1.8754987	0	0	3.2980936	0.9760519	0	0	0.47504318	1.383437	1.9405235	0.28180605	0	0.82510877	1.824888	0	0	0	0	3.3644593	0	3.1482644	0	0	0	0	2.1481752	0	0	0	0	0.6553287	0.3894361	0	3.5685263	3.723456	0	0	0	1.4275233	0	1.2819984	3.506893	0.22093795	4.331169	3.0387642
5.7830276	0	2.8473446	0	2.3464162	1.6552647	0	0	6.4663477	0	0	0	4.329309	0.12791707	0	0	0	1.395401	3.1273317	0	0	2.011323	5.0067368	3.118294	0	0	2.850547	0	0	0	3.4288392	0	0.5789999	0.7473598	0	0	1.7594826	0	4.1545672	6.154968	0	4.3473387	0	0.81754947	0	5.645594	2.4404905	0	3.0314817	0
1.9486961	0.6592168	4.70484	0.9682271	0	0.26585433	0.7303228	0	4.1880445	2.3730013	0	0	2.564721	0.68290174	0	0	1.8750907	0.42189837	3.4556816	0	0	2.9805362	3.9433486	0.7595199	0	0.032539662	2.6158311	1.2584039	0	0	0	0.23038945	0	0	0	0	0	0	5.9977193	2.2299073	2.4291058	0	0.7687497	0.06829299	0	4.5965724	0	0.7684677	5.7120075	1.9740278
3.558907	0.80529803	1.3126051	0.9087188	0.07852207	3.9648516	0	0	5.5141964	1.184233	0	0	3.018454	0	1.5326691	0	0	0	2.8148067	0	0	0.89125735	4.2739635	0.8550984	0.88160473	1.0920197	0	0.7295492	0.9459178	0	4.124525	0	0	0	0	0.23513989	0	0	3.3752503	7.0739074	0	1.5018084	0	2.849242	0	3.3875213	1.1294457	0.47633624	5.078352	0
1.4837569	2.936898	3.7476535	1.7132201	0	3.4764483	1.2882475	0	5.424784	0.5931339	0	0	3.4011033	0.23721018	1.0895653	0	1.8213118	0.09749343	4.358552	0	0	2.932638	5.1612525	1.0719615	0	0	0.35332936	3.5974474	0	0	0	0	0	0	0	0	0	0	3.3211493	3.9136007	1.9631894	0.65149975	0.5441046	1.0012432	0	4.1847143	0	2.9319766	4.9004564	3.1769834
5.076275	0.24594244	2.6817186	1.9323657	2.4189663	0	0	0	6.4099493	0.3996877	0	0	0	0	0.013335956	0	0	0.03193587	3.891895	0	0.08415497	0	1.5984169	2.0536656	0	0	0	0.53801703	0	0	2.1489758	0	0	0	0	0	0	1.0313193	0.83829063	0.46874762	0	0.7676567	0	0.249113	0	2.4582791	2.1180267	0	1.8057195	0
2.905454	0.6661347	0.87766755	2.9360797	0.772968	1.7458367	0	0.9233801	3.488465	0	0.6354548	0	0.17642167	0.302424	1.1877733	1.2964898	0	0.87907165	1.4992874	0	0	2.3071938	1.4448783	4.2221603	0	2.079104	1.1360544	1.354366	0	0	1.9614077	0	0	1.0641322	0	1.1334336	1.1572719	0	0	3.7448149	0	2.4467099	0.26529723	0	0	0	0	1.6517358	0.63836867	0
3.8690317	2.1112866	2.125006	2.5703707	0	1.4397761	0	0	5.0006957	1.9732634	0	0	0	0	2.5110085	0	0.77759033	0	3.2165318	0	0	0.27542073	1.384553	2.0582051	0	1.5061036	0	0.4664884	0	0	2.472828	0	0	0	0	0	0	0	3.6115751	2.6116686	0	0.57149893	0.52954125	0.34956598	0	2.0043182	1.437449	2.1356146	3.3596127	1.1759121
4.45815	4.2869635	4.238371	1.2176827	0	0.7487602	0.40884274	0	5.8660035	0	0	0	1.7692914	0	0	0	0	2.6460896	1.4883258	0	1.0483274	2.5982792	3.8717718	3.9640286	0	0	0.5249033	1.7074723	0.19811945	0	0	0	0	0	0	0.35149598	0	0	4.553554	3.3921778	3.3473992	2.3133976	0	1.6512065	0	5.4836226	2.3970716	1.7745463	5.374141	1.1000214
7.086777	2.4164956	2.160369	0	0.79702973	1.3034091	0	0	5.3100133	1.3682169	1.3834574	0	0.432709	0	0	0	0.7198831	0	0.75565267	0	0.45046377	2.189229	3.2775345	3.9938707	0	0.7015844	0.58629584	0.45243388	0	0	2.2586522	0	0	0	0	0	0	0	6.7016363	3.7866518	1.1609523	1.940007	0.3557217	0.67035484	0.064399205	3.2528052	1.5970918	0	6.607295	0.56328535
5.5211325	0.14272767	3.1514113	0	3.9110026	0	0	0	7.589979	1.0053339	0	0	0	0	0	0	0	0	3.0394483	0	0.18114729	1.9000585	3.2378507	3.2571983	0	0	0.38626754	0	0.09078446	0	2.496826	0	0	0	0	0	0	1.7362908	3.468924	1.9022034	0.8118216	3.1654685	0	0	0	3.1459596	0.7668483	0	3.8311114	0
7.9514422	1.6176071	5.2102933	0	0.31453052	0	0	0	7.738112	0.83873534	0	0	2.568233	0.58269	0	0	1.5540428	2.8154864	0.38122547	0	1.9295594	1.9730484	3.022535	7.356149	0	0	0.82218194	0	0	0	0	0	0	0	0	0	0	0	8.024162	6.6996403	1.6457311	3.5138726	0	1.8876402	0	7.625523	3.4905217	0	8.570325	1.6346235
4.5089707	6.039763	3.8362155	2.3970246	0	0	0	0	6.0519648	0.27954876	0	0	0	0	0	0	2.0298634	1.3785557	1.2900732	0	1.0013076	3.061828	2.5414336	5.8136744	0	0	0	0.39776668	0	0	0	0	0	0	0	0	0	0	5.7817993	3.0380592	2.9219503	2.2932856	0	2.520825	0	3.9270523	1.7411267	2.051374	6.3308825	2.3068337
5.346602	3.0762935	2.3013613	1.5147822	3.6907206	0	0	0	4.5664783	0	0.8507518	0	0.14455806	0	0	0	2.5897706	0	1.3311654	0	0	1.6707094	4.281075	1.7443492	0	0.7361159	0.010966558	0	0	0	2.69539	0	0	0	0	0	0.9727749	0	3.7057343	3.3629744	2.2655969	2.7740004	0	0	0	1.3000135	0	0	3.4432292	1.0323559
5.456707	0	2.8910272	0	2.4473784	0.36885992	0	0	5.4059043	0.8345604	0.22988106	0	0.34107727	0	0	0	0	0.83456045	3.176424	0	0.8359131	0	3.1775315	4.325538	0	0	1.4338784	0	0.7523346	0	4.7841506	0	0	0	0	0.041785605	0.46119937	0.15550967	3.4053104	2.4849079	0	3.5612864	0	0.06978892	0	4.046053	0.3825822	0	2.8477626	0
4.09652	1.3396719	2.0790024	1.7124143	0	2.521562	0	0	5.549618	0.8416712	0	0	4.4111714	0	0	0	0.19966018	1.1933614	2.3130932	0	0.6214667	2.0875237	4.290866	1.9616475	1.0053874	0.5275458	1.5492743	3.008776	2.131315	0.5398019	1.5367492	0	0	0	0	1.2376792	0	0	5.691577	5.2668014	0.8106046	2.011116	0	2.672528	0	3.961279	3.939567	1.5869693	6.4988847	0
5.522659	0.2254987	3.7390888	0	1.181339	0	0	0	6.8109813	0	0	0	0	0	0	0	0	0.4905202	2.0356553	0	0	1.0762165	1.3325117	3.575943	0	0.65040135	0	0	0	0	3.759608	0	0	0	0	0	0	0.10879551	3.945452	3.4055858	0.17844197	1.9847993	0	0	0	3.1703928	1.2424057	0	6.492363	0.46377867
5.9313955	1.9522814	2.5880425	1.8514515	0	0.19510713	0	0	8.3105545	2.4273179	0	0	0	0	0	0	1.4685105	0	3.3093147	0	0	0.57421845	2.2736568	3.01224	0	0.12674978	0	1.4794717	0	0	0.2384066	1.7293607	0	0	0	0	0	0	6.5172453	0.9066976	0.18924643	0	0	2.4279659	0	5.131992	2.9731379	0.07730655	6.2135453	1.6004719
5.789543	1.5762494	3.1554508	0	3.055429	0	0	0	6.020787	0	0	0	0	0	0	0	0	0.10629521	3.3605309	0	0.108418785	0.11252017	2.152893	2.800371	0	0	0	0	0	0	2.6308	0	0	0	0	0	0	0	1.2490697	0	1.1139116	1.501872	0	0	0	3.0835793	1.6285478	0	1.7903814	0
6.4003196	1.1219666	2.6464396	1.2783159	0.1682597	3.1600358	0	0	9.811298	2.405135	0	0.17259094	0	0	0	0	0	1.6286979	0.48924863	0	0.45234004	0.46397844	2.2030137	3.4365668	0	2.6063945	0	0.6277939	0	0	3.1820405	0	0	0	0	0	0	0	6.537357	6.334404	0	1.5666984	0.07817093	1.7827522	0	3.3612309	3.7362425	0	7.0751796	0
3.8191824	5.9235115	1.1917738	1.6056098	0	0	0	0	3.3172507	0	0	0	0.20190702	0	0	0	0	0.5763311	0	1.0849156	0	2.8171349	2.6004298	2.2831328	0.15271425	0.19095546	1.5697124	0.63083273	0.5216454	1.8489085	0	0.29170817	1.4059482	0	0	0	0	0	5.035123	1.4674172	3.1312797	0.9902881	0	2.427275	0	2.9323034	2.1246908	0.20479964	2.4981546	0.73175734
6.675383	0.062851995	3.0881882	0	4.4891706	0	0	0	9.418237	0	0.5401075	0	0	0	0	0	0	0	2.2022386	0	0	0.49425378	5.083299	3.5855482	0	0	1.4994831	0	0	0	4.4301453	0	0	0	0	0	0.15126745	0.76872694	2.8720772	3.7515829	1.9728885	3.3385348	0	0	0	3.8444574	0.9186101	0	4.4387484	0
3.574718	1.7434418	2.6108234	0	0.7988097	1.5569853	0	0	4.5159044	2.098493	0	0	0	0	0.013731331	0.7204223	0	0.9262857	0.10686666	0	0	0	0	2.0012128	0	3.6436691	0	2.1082218	0	0	1.5113504	1.4367782	0	0	0.42486775	0	0	0	5.324065	3.8710072	1.1442269	0	0	0.4827823	0	2.6905215	2.7608056	0.42175898	4.1421833	2.4558322
4.9758945	3.1795814	1.3178604	1.7462751	1.254027	0	0	0	7.6655145	0.8600655	0	0	0	0	0	0	2.2305245	0	4.5174413	0	0	3.5903292	4.402429	1.658994	0	0	0	0	0	0	0.7332819	0	0	0	0	0	0	0	5.5574365	2.5492127	0.7983457	1.0809034	1.0624226	0.2956537	0	4.262338	2.1949866	1.9518448	5.9700537	0
6.721374	1.4818956	5.4011407	0	1.3279425	0	0	0	7.047768	1.2492148	0	0	1.415934	0.08378195	0	0	1.1343218	2.9909542	0	0	1.6605155	1.367986	3.6150296	5.849716	0	0	0.95906454	0	0	0	0	0	0	0	0	0	0	0	7.1138883	4.212491	1.8985536	3.994733	0	0	0	6.47813	1.4006587	0	7.2423563	2.651785
5.8258305	1.3925362	3.547644	1.3543406	0.6381938	1.4636147	0.088546135	0	4.819286	0	0	0	0	0	1.200338	1.2136184	0	0	1.2525635	0	0	0	0.3588781	4.832298	0	2.6994896	0.25813714	0	0	0.49764684	3.1093287	0.48209062	0	0	0	0	2.2385156	0	4.9292245	3.2584987	0	2.855044	0	0.5740413	0	2.3027973	4.2046533	0	4.0478277	1.6971112
5.1782193	2.7658408	3.72879	0.91078174	0	0.44111463	0	0	7.260454	1.8933153	0	0	2.2427151	0	0	0	3.1401205	2.0011845	3.0337498	0	1.805871	3.6052632	5.255761	3.3246627	0	0	0	3.0249443	0	0	0	0	0	0	0	0	0	0	6.930483	3.4868846	2.2220337	2.9077582	0	2.6339614	0	6.026789	1.7643671	1.904612	8.9423895	2.1083305
7.465028	3.6024387	2.1795418	0	0	0.4232923	0	0	5.4482074	0.60851985	0	0	0.6129505	0	0	0	0.98478955	0	0.6307745	0	1.8708904	2.2726414	3.9584012	5.3968606	0	0	0	1.325397	0	0	1.1774398	0.23084351	0	0	0	0	0	0	6.8969617	2.9517426	2.0303483	3.0249138	0	1.3262904	0	4.291556	1.6083602	0	6.687904	1.299821
4.116534	2.9324632	3.0144465	1.688801	0.7968795	3.1309876	0	0	4.641189	0.03868565	0	0	1.1713368	0	1.1181312	0.6574387	0	1.6829967	0.5665276	0	0	0	0	3.456968	0.14757365	2.7381299	0.041735664	0	0	1.2508109	2.652278	0	0	0	0.1880088	1.4153379	0.28722307	0	5.414959	5.2717195	0.5740316	1.7465818	0	1.4826342	0	1.5985483	6.287727	0	3.8232353	2.0136523
6.56856	0	3.6727316	0	2.2603927	0	0	0	7.4548464	1.0254865	0	0	0	0	0.5621311	0	0.49345195	0	4.293511	0	0.4278988	0	3.1193225	3.307936	0	0	0	0	0	0	2.5284834	0	0	0	0	0	0	0	3.0149362	0	0.022517513	2.1773968	0	0	0	4.4985743	0	0	2.3181853	0
7.4946346	0.43023503	2.212381	0	3.2554991	0	0	0	7.71019	1.7386531	0	0	0	0	1.3437854	0	0	0.050458368	3.107316	0	0.26408416	0.12571056	3.0308967	3.7227566	0	0	0	0	0	0	3.7801468	0	0	0	0	0	0	0.19448344	3.80222	2.4389195	0.76734906	3.5321558	0	0	0	4.319374	1.164673	0	2.930414	0
0.85685164	0.863117	0	1.477107	3.2939851	0.87414914	0.34168765	0	1.9313976	0	0.64732945	0	0	0	0.86803055	0	0	0	4.72631	0	0	3.8973331	1.3619113	2.8105898	0	2.832772	0.38739777	0	0	0	1.425008	0	0	1.3802409	0	1.9467858	0	0	0	3.1851578	1.4907784	0.23309132	0	0	0	0	0	1.7585797	0.74308336	0
5.604754	4.4514465	3.862251	1.764813	0	0	0	0	3.4329684	0	0	0.02996722	1.1565285	0	0	0	0.23493898	0.7737841	0	0.10658712	1.6255004	1.656029	1.174787	3.9010644	0	0	0.9433167	0.49932942	0.86472726	0	0	0.07811878	0	0	0	0	0	0	6.589591	2.3880467	3.0350041	1.8431523	0	1.0263004	0	4.245326	2.235219	0	5.72372	2.9967089
4.478185	5.152975	4.154533	3.6274376	0	0.52321637	0	0	5.9777703	0.96023226	0	0	0.6979284	0	0	0	3.0491087	0.39142224	2.1435897	0	0	2.0757635	0.44257334	4.7111588	0	0	0	2.1452694	0	0	0	0	0	0	0	0	0	0	6.913882	2.9003844	2.7646174	1.2348546	0	2.5665083	0	4.2874165	4.0697794	2.633847	7.938755	3.3355656
5.7753034	2.4584455	2.918293	0.7968133	0	1.4277793	0	0	9.236895	0.33102083	0	0	0.728068	0	0	0	1.2442534	0.91777575	4.3570395	0	0.39055413	1.909633	3.3847103	4.6377125	0	0	0	0	0	0	0.9775367	0	0	0	0	0	0.20870662	0	4.640783	4.4539943	0	0	0	3.4819648	0	5.708489	2.784456	0.6945634	6.336329	0.1625165
3.673244	2.1217494	3.4482188	0.81461424	0	0.3997644	0.189378	0	7.4821744	2.2948139	0	0	1.8735489	0.3924932	0.18502057	0	3.190151	0.7574941	5.5334473	0	0	3.9375348	5.297475	2.139047	0	0	0	1.1024466	0	0	0	0.23494443	0	0	0	0	0	0	6.328463	3.6521795	1.5887076	0.4945403	0.81359714	1.7084043	0	6.088796	1.2535673	3.2712045	8.179375	2.4218516
2.0192661	1.7374693	2.3390956	1.0911523	0	2.9847379	0	0	4.6551037	0.6036998	0	0	5.1277137	0	0	0	0	0.632081	4.510388	0	0	2.4875348	4.5302515	1.0782803	0	0	1.4166951	2.2162209	1.3639399	0	1.438679	0	1.0216196	0	0	0.6933891	0.4209514	0	4.143605	5.52408	1.3927549	0.97065914	0	3.77271	0	5.751291	2.8434014	0.8398929	5.897453	1.5275013
6.3673053	0.8417493	4.1060085	0.6114362	1.8949885	0	0	0	6.578948	0	0	0	0	0	0	0	0	0.7716989	2.5166047	0	0	0	1.6897049	4.190891	0	0	0	0	0	0	1.673985	0	0	0	0	0.15382795	0	0.14114445	2.536197	0	1.4694805	3.2445676	0	0	0	3.1440074	1.0510997	0	4.269823	0
5.892858	1.3600817	3.38428	0	1.4654008	0.15066421	0	0	8.322435	1.7709823	0	0	4.381988	0	0.22789748	0	2.0341387	1.0066261	0.5698464	0	0.47575396	3.2012873	5.5597157	5.326143	0	0	0.84953564	0	0.6851268	0	1.3311256	0	0	0	0	0	0	0	7.454106	8.271499	0.000753099	2.7652082	0	1.77941	0	4.939906	3.1986566	0.4124904	9.064076	0
4.639146	0.8449294	4.1941204	0	2.906304	0	0	0	7.720961	0.70613194	0	0	0	0	0	0	0	0.81204534	2.461827	0	0.56210977	0.880421	4.0615435	4.413312	0	0	1.181964	0	0.28529412	0	1.6026499	0	0	0	0	0	0	0.39867496	2.195368	0.66536504	1.8863132	2.3843353	0	0	0	3.5787816	0.17827094	0	3.2165005	0
8.965137	0	4.3573613	0	2.5922947	0.05289691	0	0	10.562539	1.402919	0	0	0	0	1.0009454	0	0.20212127	0.61401623	2.409793	0	1.4641819	1.1524665	5.666316	5.0677905	0	0.55462795	0.39804366	0	0	0	4.0034337	0	0	0	0	0	0	0	5.383244	5.6665483	0	3.7336075	0	0	0	4.414426	1.8077329	0	6.220159	0
2.7446952	0.37115985	1.4373349	2.935605	0	4.2676535	0.5760031	0	6.844792	1.1361754	0	0	0	0.66409016	1.9811736	0.07610099	0.9458918	0	0.5634384	0.47822618	0	0.25738996	0.8649726	1.9642106	0	4.0884	0	3.0454488	0	0	1.8818531	0	0	1.3652217	0	0.8459568	0.5492637	0	4.319145	3.4704907	0.22275561	0.7228437	1.13998	0	0	1.1789603	0	2.4517531	3.6607363	0.27177873
4.872006	3.0652914	4.912496	0.9387587	0	0.014538627	0.907769	0	7.90658	1.3393861	0	0	0.16467871	1.3850259	0	0	0	3.3063948	2.7153456	0	0.68546414	0.81284916	2.7333283	5.7043605	0	0	0	0	0	0	0	0	0	0	0	0	0	0	4.739346	2.4364536	1.5117265	1.5920099	0	2.1978605	0	6.1468205	2.8790724	0	5.242642	0.9484402
5.9408264	1.4145242	3.1110501	0.57638794	0.9052343	0	0	0	6.059003	1.0106113	0	0	0.8917785	0	1.0247854	0	2.3290453	0	3.3889391	0	0.30563644	2.0818715	5.15857	1.7829744	0	0.050167795	0	0	0	0	0.94182396	0.25002244	0	0	0	0	0	0	4.354118	1.1738926	0.3148253	3.0317523	0	0	0	4.3936334	0	0.89253765	4.2299232	2.0856235
5.435323	0	2.8790884	1.5168731	2.0573862	0	0	0.09761724	3.2485807	0.012472141	0	0	0	0	0.03792972	0	0	0	2.826228	0	0	0	1.4778554	2.337869	0	1.423055	0.9266775	0	0	0	2.3305023	0.20900345	0	0	0	0.16402431	2.0932286	0	1.6996398	0	0	1.3814976	0	0	0	1.2886951	0	0	2.1457644	0.19142431
3.0145352	6.8407173	2.8645635	3.1925478	1.8233664	2.0646079	0.91549665	0	7.393069	0	0	0	0.4526674	0	0	0	1.4362199	0.10826734	4.1846495	0.78185993	0	2.1836777	3.4991186	5.1608634	0	0.9679816	0	1.1985676	0	0.9461127	0	0	0.68929815	0	0	0	0	0	2.8738258	6.201303	2.7478755	0.34839374	0	0.8698867	0	4.2082944	1.7933806	4.761521	3.4782634	0.47771183
2.7239077	1.5222633	1.5675929	0.430374	0	0	0.36030582	0.27297923	3.2685604	0.27313715	0	0	0.9017509	0.9669024	0	0	0	1.3041549	1.1825807	0	0	0	0	1.9271255	0	1.1324692	1.954105	0	0	0	0	1.2429626	0.054267716	0	0	0	0	0	3.895875	0	0.5079347	0	0.5465085	0.046358757	0	2.35469	2.1247334	0	3.6123629	2.1350698
4.827422	0	2.2900624	1.0978498	4.390343	0	0	0	7.643846	0	0	0	0	0	0	0	0	0.9330266	2.700733	0	0	0.5382227	3.2860804	3.810784	0	0	1.0321771	0	0.3591641	0	2.085988	0	0	0.2857016	0	0	0.56365263	1.1505277	2.8746858	1.4449966	1.6085403	2.1748161	0	0	0	3.044805	0.8482928	0	3.520624	0
4.7554026	0	2.97609	1.3330342	3.3883176	0	0	0	9.173041	0	0	0	0	0	0	0	0	0	3.5903463	0	0	0.454888	3.852228	2.8093414	0	0.17627797	0.8975154	0	0.30017498	0	2.9012306	0	0	0	0	0	1.7816981	0.9480258	1.9293103	2.576338	1.4942837	0.8044926	0	0	0	3.6490846	0	0	4.002184	0
5.3132725	4.008968	2.6764781	0	1.3191246	0	0	0	7.920181	0.6792992	0	0	0.54038215	0	0	0	2.2361207	0.5576089	2.7726161	0	0.05795401	2.1288905	3.7127683	4.8829412	0	0.9508212	0	0	0	0	1.0353186	0	0	0	0	0	0	0	5.21674	2.060191	0.5438616	0	1.0474557	0.5315254	0	5.319548	1.7499088	0	6.4041123	1.2588146
6.691778	1.3507664	2.5635345	0.047579516	2.6504574	0	0	0	7.3929505	1.3879869	3.021233	0	0	0	0.6745638	0.8380985	1.555538	0	1.2064424	0	0	0	4.921845	1.8761003	0	1.0951355	0	0	0	0	3.566962	0	0	0	0	0	0	0	4.1720004	3.2150862	0.92190903	2.6756294	1.9328415	0	0	3.0142221	0	0	5.1891074	0
5.0424566	0.9786537	4.8999386	1.4552089	0.09786224	1.9713942	0	0	6.9344306	1.550518	0	0.077215575	0.9739327	0.4225271	0	0	0.05233553	1.7772081	1.7043618	0	0.7940284	1.3190784	3.1765091	2.6699612	0	1.4121382	0.53304327	1.5353506	0	0	0	0	0	0	0	0	0	0	5.2966003	3.0507712	0.6369167	1.918771	0	0.69762087	0.052455436	4.8693323	0.5214216	0	6.375466	0.56108946
6.5010357	2.7376897	2.1795163	0.9089186	1.0541371	0	0	0	7.512444	0	0	0	0	0	0	0	0	0	2.1100748	0	0	1.0954641	0.41858774	3.259255	0	2.2349553	0	0	0	0	2.2730443	0.5416602	0	0	0	0	0	0	4.245859	0	0.82491916	0.5963869	0.18332452	0	0	2.2932227	3.4795747	0	5.440564	0.7024174
6.049064	0	2.423912	1.2109396	4.629932	0.9988639	0	0	8.376233	0.023145407	0	0	0	0	0	0	0	0	1.4054662	0	0	0	2.475479	3.2407126	0	0.6515442	0	1.1271603	0	0	5.004642	0	0	0.69281566	0	0	1.781659	1.4619287	2.2015672	1.9879347	0.12782288	1.4301602	0	0	0	2.4757588	0.49774015	0	2.1782804	0
3.3541358	2.8028543	2.3881593	2.627427	0	3.0445142	0	0	5.504858	0.78032595	0	0	1.400329	0.9455311	0	0	0	1.3910514	3.948082	1.0090766	0	1.1459384	1.2068925	3.1592898	0	0.8315404	0	1.7257199	0	0.11538323	0.47349602	0	0	0	0	0.5866582	0	0	4.6566644	4.7715898	2.7133625	0	0	3.1411583	0	4.839738	2.2668493	1.0309789	5.9883523	1.7941284
5.915666	0	3.880246	0	2.3716977	0.3958078	0	0	5.9486165	1.7002196	0.315522	0	1.5863092	0	0.79238695	0	1.1310173	0	4.1053567	0	0.44641197	0.5345078	5.3283324	2.633729	0	0	0.9003654	0	0	0	4.128724	0	0	0.36284772	0	0	0.45617387	0	2.2646291	4.7192006	0	3.6499155	0	0	0	4.5712295	0	0	2.036239	0
5.21625	0	3.7266939	1.43581	0	2.1781657	0	0	7.3277903	1.8661067	0	0	5.565339	0	0.5240934	0	0.6206142	2.213377	1.5286022	0	0.79491574	1.4637842	4.825762	2.6878414	0	0	0.8591337	2.0378618	1.0873337	0	0.15014976	0	0	0	0	0	1.1047319	0	5.4163613	5.9556284	0	1.9958949	0	2.1684933	0	4.8254356	2.6757183	1.0888342	7.3005652	0.2673126
5.3711185	1.55962	4.4159026	1.0453299	0.67611176	0	0	0	5.8718543	1.6269597	0	0	1.1520325	0	0	0	0.9058968	0.7566253	1.9506062	0.62252456	0	1.9693525	2.9750247	3.3781474	0	0.515991	0.70543385	0.91191256	0	0	0	0.9986266	0	0	0	0	0	0	6.6716275	2.8590887	3.7900903	0.97236925	0	0.71893257	0	5.748912	1.274287	0	7.2864447	1.3489622
2.941807	6.5983396	3.7815938	2.0738928	0	0	0	0	6.454606	1.1798675	0	0.8415223	2.3464797	0	0	0	1.750549	2.0411263	1.4071306	0	2.626387	4.8426275	2.5742931	5.917574	0	0	0	0.37075984	1.5744269	0	0	0	0	0	0	0	0	0	7.515054	4.816196	2.7315066	4.4395065	0	3.0048397	0	5.2905374	3.0335019	0.38278726	9.781262	1.8693651
4.1815033	0.8442261	6.207334	0.299091	0	1.9488044	0.8799102	0	6.3492208	2.0859046	0	0	3.113104	1.1872667	0	0	0	3.4216278	2.2397978	0	1.7106681	0.67591834	2.8508403	4.4430904	0	0	0.8498605	0	0	0	0	0	0	0	0	0	0	0	5.125358	4.904712	0.53343636	1.586836	0	2.7132502	0	6.538671	1.846543	0	6.2479215	1.5196364
6.1025004	1.0980738	3.1404934	0.3537633	1.7932167	0	0	0	6.2170596	1.0035472	0	0	0	0	0	0	0	0	2.5942	0	0.58715665	0	2.8383722	3.665062	0	0	0	0	0.369729	0	2.284995	0	0	0	0	0.156739	0	0	2.96901	0	2.2528238	2.069624	0	0	0	2.8164778	0	0	3.7199018	0
5.6162663	1.2970753	6.2134356	0	0.5248992	0	0	0	5.935766	1.7915152	0	0	3.5383394	0.48122266	0	0	1.4054424	3.3156843	1.4647064	0	1.6240684	2.3490198	3.372403	5.3373804	0	0.24662648	2.6789765	0	0	0	0	0	0	0	0	0	0	0	6.1755857	5.368112	2.116848	3.3241994	0	0.3890127	0	7.221083	1.2627636	0	7.523532	2.7203605
3.8179214	4.8981586	3.414821	1.2094147	0	0.3795908	0	0	3.998011	0.55096686	0	0	0.76014984	0	0	0	1.6535976	0.6082873	2.0845504	0	0	2.5899844	3.614469	2.7953024	0	0	0.09005518	2.9499977	0	0	0	0.8680308	0	0	0	0	0	0	5.9676366	3.02683	5.1374884	1.4599615	0.24190323	0.53117186	0	5.4269395	0.31870896	2.2024179	5.4180217	4.1904883
4.0462575	4.3317537	2.70577	0.49544224	0	0.18456669	0	0	4.747321	2.9472227	0	2.2787142	2.8195062	0	0	0	1.3744818	2.333852	2.4622674	0	4.0177984	4.791266	3.0995235	5.432367	0	0	2.2560918	0	2.6471865	0	0.75100315	0	0	0	0	0.9582517	0	0	7.445461	3.6796951	1.6233233	2.938066	0	2.9824522	0	5.3646455	3.4721115	0	8.630142	0.9733149
3.0595665	1.9313476	0.81580365	1.9699526	0	3.156144	0	0	6.605512	0	0	0	0.6031281	0.4745305	0.36362845	0	0	0	3.0160265	0	0.51512635	1.841351	3.2107885	1.712967	0	1.7918428	0.1793758	2.5057929	0.79598516	0.7213263	4.381954	0	0.6401904	0.7878804	0	0	0.9310161	0	2.0676723	4.3855114	0	0.6388288	0	0.6747759	0	1.9531451	1.0348427	0.5074781	2.3994493	0
4.4154997	3.6781087	3.864628	1.8953439	0	0	0	0	4.622683	0.53768176	0	0	2.099321	0.6288889	0	0	2.8593376	1.3480669	1.8860402	0	0	4.1319065	2.7311153	3.7064784	0	0	0.96583676	0.52103704	0	0	0	0.2869552	0	0	0	0	0	0	7.3980856	2.3881488	2.57597	1.687177	0	0.8511178	0	5.1739163	1.0099355	2.2446342	7.8208733	4.4583683
5.771067	1.6008658	3.8914027	1.6794621	0.62520385	0	0	0	7.1959357	2.4304307	0	0	1.0974376	0	0	0	0.99272287	2.8243191	1.6604645	0	0	1.0370635	2.4575498	3.249224	0	0.7455735	0.27289197	0	0.10064337	0	0	0.15159024	0	0	0	0	0	0	6.672593	2.6435728	0.508393	1.4635196	0.42396933	1.2158799	0	4.5039406	2.373596	0	7.418142	2.3352387
6.315648	0	3.4108415	0.17165987	3.4019198	0	0	0	6.2968464	0.13922974	0	0	0	0	0	0	0	0	2.9015334	0	0	0	2.9836311	3.2025354	0	0	0	0	0	0	2.6953356	0	0	0	0	0	0	0.26223636	1.7780253	0	1.7104838	2.0779061	0	0	0	3.0481315	0.12082525	0	1.3324581	0
5.052631	3.4096985	2.4461095	1.3312461	0.5516975	0	0	0	4.964652	1.3676366	0.3619639	0	0	0.11057275	0	0	1.3160532	0	2.063592	0	0	0.5235401	1.2647198	1.9530137	0	0.86498034	0	0	0	0	1.2512672	1.2719393	0	0	0	0	0	0	5.5079985	0	1.9795121	0.21928446	2.0420082	0	0	2.8174171	1.3268842	0	5.0996184	2.5994205
5.586597	0	5.117694	0.9243607	0.06399143	2.0774667	0	0	8.1068	2.9836519	0	0	3.3929746	0.41951957	0.33995017	0	1.7253966	3.039696	2.8128378	0	1.3470292	2.0140977	5.2499914	3.6242487	0	0	0.6919675	1.5031376	0.020370126	0	0	0	0	0	0	0	0.23369433	0	5.744205	4.90213	0	2.9441903	0	1.1335087	0	5.5085773	0.034614135	0.6734102	7.2527466	0.4332866
5.6621966	1.3871347	2.662838	0	3.6583128	0	0	0	5.805424	0	0	0	0.33877397	0	0	0	2.0912843	0	1.9610323	0	0	2.1852343	4.40374	2.4665554	0	0	1.494395	0	0	0	1.9239471	0	0	0	0	0	0	0	4.4305925	3.6376028	1.0467641	3.6278095	0.48708123	0	0	3.9309852	0	0	3.738188	0.29131493
2.7642887	0.5458627	3.616555	1.7652367	0	3.8425574	0.35757717	0	6.8259306	2.0050306	0	0	4.7553782	1.2521474	0	0	2.7547793	3.821608	4.073603	0	0	2.9038444	4.204403	1.595254	0	0	0.5929844	1.7794272	0.94225466	0	0	0	0	0	0	0.24083197	0.9341483	0	5.8726625	5.966312	0	1.3631793	0.3560445	2.1505544	0	4.8299766	0.25896937	2.1338682	8.453441	2.4107032
4.6115966	0.7124309	3.9234061	0	0	0	0	0	6.599961	2.3442872	0	0	1.6955544	0.52349347	0	0	3.5579531	2.254022	1.976756	0	0.63835007	2.893636	3.8847072	3.0247462	0	0	0.3493062	0	0	0	0	0.81435114	0	0	0	0	0	0	6.8431	1.425747	1.6770573	2.7177057	0.5627424	0	0	5.880329	0.8417101	0.16166495	8.061179	2.8604171
1.6038395	0.9649237	1.7773305	3.3106775	1.8682449	1.4323034	1.0764198	0	3.1975267	0	0	0	0	0.6612758	0.052662253	0	0	0	4.634002	0	0.11090565	1.5522792	2.1166122	1.1432468	0	1.2897812	0	0.5394963	0	0	0.8903897	0	0	1.2866607	0	2.6208045	0.17731701	0	1.0834727	0.8950537	0	0.38255522	0	0.9213127	0	0	0	1.7395507	1.0935704	0
3.2906263	2.252824	1.7993641	2.4537954	0	1.1713548	0	0.06942871	3.1325674	0.14562538	0.89986813	1.023294	0	0.56389505	0	0	0	0	1.1825244	0	1.364676	1.4623905	1.6794436	1.0003262	0	0.309622	0.71614933	3.3625116	0.5304255	0	2.017631	0	0	0	0	0	0	0	3.2440262	1.5419462	0.35703424	1.3991942	0	0.7411729	1.0225481	1.8809338	1.1624476	0	3.4191887	0.00654764
6.3034596	0	3.1523178	0	2.8288507	0	0	0	6.682109	2.242685	0	0	1.4217367	0	2.0058227	1.1479443	0.10577242	1.0184273	2.0160286	0	0.30306363	0	4.070468	4.1354403	0	0	2.7062693	0	0	0	4.958479	0	0	0	0	0	0.87586933	0.048018433	4.0297737	4.7357283	0	4.378241	0	0	0	3.8910336	1.6367662	0	3.3591304	0
5.050442	4.251487	2.9961689	2.6297374	0	0	0	0	4.085349	0	0	0	2.0039432	0	0	0	0.6498751	1.8562816	0	0	0	3.2441993	0	5.931317	0	0	0.22302829	0	0	0	0	0	0	0	0	0	0	0	6.7064347	4.606394	2.5729196	2.58434	0	3.4614134	0	2.9324193	2.37871	0.838329	7.790681	3.4430318
4.551248	0.5466489	4.671068	0	0.40677872	0	0	0	4.7501426	2.3912141	0	0	1.237947	0	0	0	0.42099866	1.6468694	3.0554636	0	0.67564654	2.4289494	3.5992134	3.5757058	0	0	2.495145	0	0	0	0.59542376	0	0	0	0	0	0	0	4.200955	4.0469837	1.6747895	1.9394735	0.29695246	0.52323014	0	5.708311	1.9505277	0	4.088704	0.59304035
6.013799	0.07994704	3.4343395	0	5.3271446	1.0212623	0	0	9.262444	0	2.532033	0	0	0	0	1.6892704	0	0	1.5815812	0	0	0	5.512101	2.9299586	0	1.3774406	1.2149837	0	0	0	6.0526958	0	0	0	0	0.19397233	1.856627	1.1298767	0.9208512	5.1728683	0	2.745713	0	0	0	1.7997049	0.20395064	0	2.7449255	0
5.639093	1.0813153	1.1949046	0	2.652833	0	0	1.417032	3.4854267	0	0	0	0	0	0	0	2.22142	0.51290977	2.0643766	0	0	4.072086	2.0386167	2.167564	0	0	1.7927545	0	0	0	1.2459359	0.43392462	0	0	0	0	0	0	4.7187324	1.1739162	2.6734333	4.2595305	0.5719019	0	0	5.192832	0	0	3.8702712	0.66848177
4.5571976	0	3.816115	0	4.583022	2.0234013	0	0	6.102846	1.4354697	1.1639616	0	0	0	0	0.93184006	0	1.0342264	1.2314923	0	0.4047144	0	3.0679114	2.6370816	0	1.2471279	1.6900418	0.6763078	0	0	5.509001	0	0	1.0192521	0	1.3939819	1.9469414	2.2408395	1.731988	3.4884658	0	3.288572	0	0	0	2.32543	0.188089	0	1.7557515	0
5.2810326	1.5738983	5.5888515	0	0	0	0	0	5.6982155	1.6827519	0	0	2.0523422	0	0	0	2.6660445	1.477164	1.1591889	0	0	2.8858213	3.0241687	3.2797234	0	0	1.164703	0.003769009	0	0	0	1.6224444	0	0	0	0	0	0	8.283047	4.473648	3.1103826	3.1544104	0.083059244	0.57077533	0	6.636216	0.4751281	0.4851096	7.71541	4.003496
6.3393	2.7358398	3.2370448	2.205362	0.12315111	2.6405914	0	0	8.789649	0.4351338	0	0	1.527606	0	0	0	0.011909609	1.3829931	2.1821687	0	0	1.1093116	5.039143	3.4490354	0	0.2892807	0	0.99418354	1.3303256	0	1.9565634	0	0	0	0	0	0	0	4.164004	5.482968	0.8383232	0.72515184	0	4.3858194	0	3.7092028	3.1570156	1.1387691	8.974499	0
6.4300404	0.65000784	4.4794345	0.09442651	2.5930266	0	0	0	6.7675133	0	0	0	0	0	0	0	0	0.99981195	3.1998804	0	0	0.9477381	2.4772632	4.239828	0	0	0	0	0.32652712	0	2.1821842	0	0	0	0	0	0	0.51623243	2.1296017	0.2640098	1.398611	3.848356	0	0	0	3.615432	2.6125057	0	4.6404953	0
7.45609	1.7254508	3.1772492	0	1.248245	0.17137267	0	0	8.165207	0.9924166	0	0	0	0	0.03807535	0	0	0.8587069	2.0528457	0	0	0.12949121	1.6941996	4.554117	0	0.89090174	0	0	0	0	1.4876859	0.8090893	0	0	0	0	0	0	6.629271	2.9317608	1.5189513	0.9883054	0.061544947	0.74191326	0	5.0520334	2.0904095	0	6.979585	1.9142839
3.363431	1.1033988	1.0697361	1.0985323	2.449266	0	0	0	6.550045	0.5681122	0.16514488	0	0	0	0.23728426	0	1.8889817	0	4.9951563	0	0.011565318	2.4395678	4.103889	2.4580975	0	0.16712406	0	0	0	0	3.1646903	0	0	0	0	0	0	0	0.96298915	3.1011043	0	0.23870291	0	0	0	2.6658652	0	1.0192854	1.2879374	0
4.9082375	1.4937392	1.2454394	1.9895725	0.6745199	2.3108273	0	0.9701911	6.6117535	1.3198737	0	0	0	0	1.4168022	0.584776	0	1.2726985	1.0241585	0.70208275	0	0	0	2.491479	0	2.6039336	0	0	0	0	3.5129085	0	0	0	0	0.24053012	0	0	5.11086	3.1293092	2.0893362	0.728055	0.65298367	0	0	2.52618	3.433189	0	4.6216006	0
4.3689065	1.6608458	4.32714	1.0323642	0	1.263818	1.0880885	0	6.15799	1.4063936	0	0	2.2122498	1.1836356	0	0	2.6013243	1.9774979	3.6796343	0	0.98418576	1.5850164	4.6442137	3.3821135	0	0	0	1.9106706	0	0	0	0.17763846	0	0	0	0	0	0	4.5296493	2.7662506	1.2426932	1.4543172	0	1.051354	0	5.1619983	0.038767245	2.4409788	6.9416494	2.6036253
7.4045687	0	3.3622568	0	3.8233309	0	0	0	6.7444353	0	1.3288738	0.7161307	0	0	0	0	0	0	2.66706	0	0	0.1361998	2.9237864	3.0150955	0	0	0	0.16045155	0	0	2.902728	0	0	0	0	0	0	0.6693037	2.435044	0.74195	1.430865	3.162947	0	0	0	3.1164653	0	0	2.224597	0
2.8631973	5.3301024	0.5367655	1.4708107	1.6711178	1.0651495	0	0	5.4592943	0	3.20759	0	0.7463141	0	0	0	2.334535	0	0.9537648	0	0	2.7827435	1.8688167	3.6326296	0	1.21922	0	0.34253433	0	0	1.9087583	0	0	0	0	0	0	0	3.5669641	4.5319343	4.157011	0.6256668	0	0.75301296	0	2.993154	0	0.67035663	4.775164	0
5.3141413	4.095495	2.8454282	0.1512053	0.7853552	0	0	0	4.549986	1.3575524	0	0	0.939079	0.08179251	0	0	0.6005001	3.004405	0.98269564	0	0.15116195	1.8201005	1.0790839	6.0094824	0	0	0.29635447	0	0.44004494	0	0.1568643	1.0339427	0	0	0	0	0	0	6.199155	4.6259093	3.2837293	2.5189757	0	1.8842776	0	5.9673657	2.8394225	0	6.887804	1.8689758
6.4467344	0	2.5191576	0	5.246758	0	0	0	8.828418	0.1935014	0.11297077	0	0	0	0	0	0	0	1.7301046	0	0	0	3.873387	3.965543	0	0	1.1185011	0	0	0	4.5463963	0	0	0	0	0	0.70107925	1.0177351	2.6197429	2.152905	1.5578957	2.8466728	0	0	0	3.289426	0	0	2.9066854	0
5.5269475	0.386791	4.592126	0.3880712	0	0.7339116	0	0	8.157147	2.4377444	0	0	5.0498834	0	0	0	2.1400366	3.0567346	1.8936467	0	1.3294321	3.300412	5.4095154	4.3695545	0	0	0.54267466	2.1533105	0.41858843	0	0	0	0	0	0	0	0	0	7.7265763	5.9570556	0.5692317	2.3525136	0	2.6248744	0	6.2989492	3.0239086	1.4090313	10.282605	0.9341937
5.532795	2.6657085	4.0677156	0	0	1.114585	0	0	8.207754	0	0	0	3.9833329	0	0	0	0.4281403	2.5715425	0.87426805	0	2.0861504	2.9335241	5.2259073	5.195579	0	0	0.8821005	0	0.34951976	0	1.1650515	0	0	0	0	0.21222404	0.004537638	0	4.2978897	5.6132045	0.37713498	3.403582	0	2.8319578	0	4.977669	3.8596296	0.49563786	8.225762	0
6.2404103	0.97551167	2.8132813	1.2420248	3.1076324	0	0	0	8.771552	0.83613336	0.007771402	0	0	0	0.7952796	0	0.5705114	0.43870345	1.679949	0	0	1.0963808	5.47212	1.4865301	0	0.453	0.005674525	0	0	0	1.4331211	0	0	0	0	0	0	0	3.5026414	2.9894302	0	2.6546485	0.40846434	0	0	2.302985	0	0	4.697394	0
7.401184	2.4784012	4.3202844	0	1.0943056	0	0	0	7.2666016	0.7846807	0	0	0.32762745	0.5056426	0	0	0	3.2977855	0.718034	0	0.19528599	0.8685148	2.0370343	6.7806344	0	0	0.07906707	0	0	0	0.13959868	0.26127997	0	0	0	0	0	0	7.243865	3.9265776	2.916925	2.192489	0	1.557094	0	6.638237	3.7278008	0	7.6906834	1.5490686
6.217287	0	5.1627407	0	4.7107863	1.750738	0	0	8.852971	0.97449684	0	0	1.0754743	0	0.4504486	0	0	1.7673327	2.2648365	0	0.29488513	0.08090076	5.9144135	4.087719	0	0.33647197	1.7878495	0	0	0	2.3178344	0	0	0	0	0	2.1774335	0	3.4010675	6.378036	0	3.2971554	0	0	0	3.926864	0	0	3.2595623	0
5.954467	3.080906	3.2540343	0	0.8264566	0	0	0	7.648113	2.4054878	0	0	0	0	0	0	1.8215255	0	2.6634939	0	0	1.9185667	2.7309234	4.699426	0	0	0	0.5756623	0	0	0.8011602	0	0	0	0	0	0	0	6.711119	3.8626976	2.1180778	0.79855794	0.09096076	0.5981401	0	4.470388	2.9190013	1.2285653	8.13718	2.027069
3.7829735	0.2779896	1.7998804	0.97203434	4.257681	0.4297337	0	0	8.819188	0.48907343	0	0	0	0	0.24138121	0	0	0	4.2478833	0	0	1.7126821	4.3324842	0.92281085	0	0	0	1.3165722	0	0	3.0626218	0	0	0	0.2974877	0	0.7816561	1.4195653	2.0922074	3.9285686	0	0.9742968	0	0.4225137	0	3.826177	0.3090757	0.7480027	2.7681053	0
7.009235	3.6546242	2.939078	1.6026655	0	1.2053809	0	0	8.9727745	0.7251366	0	0	0	0	0	0	0	1.1247077	2.567764	0.77850276	0.19181009	0.22309881	2.806368	4.4292583	0	0.4736294	0	0	0	0.16855724	0.85043263	0.015687648	0	0	0	0	0	0	6.3415995	2.4273422	1.7518704	0	0	2.7581618	0	4.955855	4.805416	0	5.544234	0.76868206
7.8585606	0	3.2479105	0	3.0940537	1.2998497	0	0	7.2847147	2.2547328	1.6427526	0.6612942	0	0	0.9452743	0.45324665	0.9890934	0.6627261	0	0	1.867961	0.29373634	3.7645612	3.7321694	0.30351233	0.8452222	0.26193723	0	0	0	3.940071	0	0	0.017114239	0	0	0	0.2702517	5.083776	4.252908	0	4.197244	0	0	0	3.0407102	0	0	2.9595356	0
6.7895107	0	2.4373453	0.37499362	0	0.5200671	0	0	7.4787383	2.6385622	0.9650001	0.48025823	0	0	0.98706824	0	1.432578	0	3.137908	0	0.11388025	0.08026899	2.7020254	1.1026626	0	1.1706468	0	0.80813646	0	0	1.9827802	0	0	0	0	0	0	0	4.30273	0.521298	0	0.44872257	0.7613728	0.062105335	0	2.8313777	0.18646325	0	2.4625351	0.12942818
3.7650115	0.41670763	4.549418	1.2660888	0	2.5749261	0	0	7.177839	2.6842306	0	0	2.7906492	0.4213723	0	0	1.0185909	2.211626	2.6753283	0	0.8396684	3.2836962	4.590358	1.4993849	0	0.5288337	0.756805	2.627874	0	0	0	0	0	0	0	0	0	0	6.7619033	5.0677247	0	1.1314427	0	2.7339487	0	4.6743546	1.5766014	0.76911336	8.153102	1.9383359
5.7020144	2.0415223	2.943193	2.3376875	1.533282	2.1937854	0	0	7.2449336	1.1256077	0	0	0.16936547	0.42666462	0	0	0	2.2244358	2.8352134	0	0	0	2.7361128	3.0054576	0	0	0	1.7238128	0.6416922	0	1.2594675	0	0	0	0	0	0	0	4.003838	4.4562902	0	0.796506	0	2.6658754	0	2.6402016	1.6412678	1.1157757	4.9156404	0.6744831
3.9660046	4.1399975	3.41468	1.6128398	0	0.72533154	0	0	6.843365	0.30292448	0	0	2.0946553	0	0	0	3.2598748	0.53120226	2.1661303	0	0.53409386	2.1662872	4.498087	3.7871308	0	0	0	2.1888175	0	0	0	0.35146266	0	0	0	0	0	0	5.332329	4.554244	2.1959286	0.71695733	0	1.7617377	0	5.9863043	0.60709894	3.015871	7.9989934	3.0896194
6.1668625	0.31607464	3.222332	0	4.4316206	0	0	0	9.717694	0.40296203	0	0	0	0	0	0	0	0.61151457	2.3676193	0	0	0.3678732	4.0949945	3.229672	0	0	0	0	0	0	3.895044	0	0	0	0	0	0.17085049	0.927007	2.6767569	2.9348214	1.4201305	3.1436672	0	0	0	3.8725731	0.3006513	0	3.2099185	0
6.2482624	3.7899573	3.4809942	1.9407194	0	0.4655311	0	0	7.4854608	1.6114941	0	0	1.4284948	0	0	0	0.29018506	2.0710704	1.2238888	0	3.1146402	2.3261046	3.1179	4.3776193	0	0	0	0.13420728	1.1851666	0	0	0	0	0	0	0	0	0	7.4499006	3.2272177	2.306772	1.7682073	0	3.0690527	0	5.99373	3.1492646	0	8.343685	1.6194931
7.3918853	1.4856627	4.372017	0.46859494	0.25249153	1.8609239	0	0	10.353899	0.9276295	0	0	2.7090142	0.73972225	0	0	0.23715441	1.5173779	3.2614446	0	0.561237	2.0210347	4.822988	5.8239985	0	0	0	0	0	0	1.3020746	0	0	0	0	0	0	0	5.725686	6.915649	0	1.3348557	0	3.535946	0	6.2134066	4.1130056	0	6.989714	0
4.4783287	3.3283656	1.634093	3.2799194	0.05891574	3.5741272	0	0	8.739044	0.050242804	0	0	2.7968242	0.35696518	0.67004126	0	1.053422	0.6893857	4.078229	0	0	2.6286561	6.5259576	2.3845475	0	1.163756	0	4.490599	0.4193927	0	1.5431956	0	0	1.8508328	0	0	1.0206296	0	2.9097304	6.41456	0	0.43405494	0	1.1909289	0	2.8572054	0	6.490342	5.5372114	0
3.7899113	0.7132503	1.4271936	0.31930062	1.2069829	3.803037	0	0	5.231864	1.6158961	0	0	2.9889317	0	1.1986002	1.0854985	0	0	2.7113514	0	0	0.16540518	4.0745697	1.3026242	0.16612765	2.1281672	0.79670966	0.4669749	0	0.25574479	4.348868	0	0	0	0	0	0	0	3.4867122	6.695391	0	1.5183425	0	1.6455534	0	3.2039962	1.1172504	0	4.4892597	0.34023002
6.3208513	4.568805	3.8990104	1.3853325	0.36948708	1.2666525	0	0	8.7705	0.26788232	0	0	0	0	0	0	0	2.690734	0.46088558	0	0.83350736	1.2638357	3.698202	5.0411663	0	0	0	0	0	0	0	0	0	0	0	0	0	0	6.100951	4.516395	2.8547485	2.4844759	0	2.880886	0	5.6044025	2.2116473	0	7.596162	1.8371797
7.775772	1.420989	2.83244	0.8336501	3.4120722	0.13810195	0	0	10.814129	0	0.6337274	0	0	0	0.16796002	0	0	0	2.47584	0	0	0.77758807	4.011862	3.1360917	0	0	0	0	0	0	3.7015898	0	0	0	0	0	0	0	3.2013948	2.5180426	0.60339177	2.2770438	0	0	0	3.33364	0.1656645	0	3.1536148	0
5.306819	2.6238222	2.2309809	0.60750955	0	0	0	0	6.3311653	1.8314594	0	0.8893869	0	0	0	0	0.5647128	1.9370224	1.132952	0	2.1381676	3.087051	2.2265222	4.4954457	0	0	0	0	0.3407409	0	0	0	0	0	0	0	0	0	6.769274	2.6449056	1.8334303	2.9045022	0	2.946722	0	5.090847	3.6359885	0	7.8133535	0.4451481
5.685887	0.7169798	4.962765	0	0	0.019259933	0	0	6.9984527	2.0122843	0	0	3.7677279	0	0	0	3.6108668	1.067718	3.345942	0	1.5318959	3.2872064	5.110738	3.8602324	0	0	0.3873522	0.5993457	0	0	0	0	0	0	0	0	0	0	7.159426	6.0281863	1.6523688	2.7942014	0	1.308141	0	7.2320704	0.81666315	0.6063609	9.0111	2.494036
6.1216445	0	2.298847	0	1.6038802	0	0	0.6503189	5.5044518	0	2.2783747	0	0	0	0	0	0	0	2.578216	0	0	0	1.5733676	2.6495895	0	0.5457562	0	0	0	0	2.096047	0	0	0	0	0	0	0	2.8442214	0.83714783	1.7235674	2.036777	0	0	0	2.812174	0	0	1.4604046	0
7.5290456	0	3.0348468	0	2.9491246	1.3238063	0	0	8.355028	2.396124	0	0	3.3228335	0	2.3391914	0.2294074	0.29171175	1.5578874	2.136554	0	0.44074655	0.687694	5.4625173	4.308552	0	0	1.7341117	0	0	0	3.7574682	0	0	0	0	0	0.32425135	0	5.0716043	7.183884	0	4.5113688	0	0	0	4.1845574	0.9999245	0	4.9661264	0
5.5269475	0.386791	4.592126	0.3880712	0	0.7339116	0	0	8.157147	2.4377444	0	0	5.0498834	0	0	0	2.1400366	3.0567346	1.8936467	0	1.3294321	3.300412	5.4095154	4.3695545	0	0	0.54267466	2.1533105	0.41858843	0	0	0	0	0	0	0	0	0	7.7265763	5.9570556	0.5692317	2.3525136	0	2.6248744	0	6.2989492	3.0239086	1.4090313	10.282605	0.9341937
5.962387	1.7143092	5.3996577	0.5384812	0	0.94416004	0	0	6.257761	1.7059505	0	0	3.8661277	0.09232814	0	0	0.7824171	2.9595554	1.217702	0	1.99051	2.1346219	3.4033968	4.628672	0	1.5889633	1.6865162	0.67049336	0	0	0	0	0	0	0	0.40061334	0	0	5.449004	4.301783	0.9062995	2.6452518	0	2.0569966	0	5.7724404	2.8121731	0	8.23306	1.1104624
5.6571183	2.0483985	3.9244545	0.84860444	1.2769445	2.221165	0	0	8.189234	0.5990446	0	0	0.24680918	0	0	0	0	2.1536536	2.932563	0	0	1.4588151	4.487697	1.9978634	0	0.28319663	0	0.9456378	0	0	0.47280595	0	0	0	0	0	0	0	5.523484	4.0414815	0.8993176	1.5651784	0	2.4445512	0	5.628125	2.0556893	0.06408695	6.497102	1.0668567
2.8929448	1.9699131	2.0583131	2.7320528	1.980933	0	0	0	0	0	0.70796984	0	0	0	0.81252545	0	0.2864274	0	3.0937033	0	0.9815937	0.81344205	1.156364	3.3045561	0	1.3675576	0	0	0	0	1.1674633	0	0	0	0	0	0	0	0	1.3917947	1.4347104	2.2886333	0	0	0	0.04386583	0	0.8154036	0.37674356	1.7989459
5.17846	2.159152	4.1066403	0.6335005	0	0	0	0	3.3765316	1.8145869	0	0.13750012	1.6092457	0.19529186	0	0	1.2924362	0.40747574	0.25116938	0.5126752	0.8824486	2.7902653	1.6915368	3.7634008	0	0	1.5477589	2.6467197	0.9754111	0	0	0.21732533	0	0	0	0	0	0	7.137858	3.3177571	3.3384628	2.5697148	0	1.0399523	0.33507368	4.398103	1.9573913	0.21021828	6.956477	2.085156
5.3592544	0	2.7613254	0	3.2101657	1.3906555	0	0	4.8281355	0.3634203	0	0	1.2785796	0	1.3110487	0.43578583	0	0.73581654	1.9797481	0	0.09374585	0.39457583	4.156643	2.5995524	0	0	2.5539985	0	0	0	5.040691	0	0	0	0	0	1.7228711	0	2.9429743	4.8454666	0.63094807	5.394316	0	0	0	3.789255	0.120667	0	1.8869145	0
6.91816	0.37622505	4.5960016	1.9259713	0	3.0238066	0	0	9.386346	1.0409237	0	0	0.65522677	0.48842946	0	0	0.22501586	1.3296058	2.2842672	0	0	0.5649593	3.1977646	3.099984	0	1.3292134	0	1.2208314	0.28621322	0	1.4459119	0	0	0	0	0	0.9029821	0	4.6642346	4.6058993	0	0.6162355	0	3.2330859	0	4.929379	2.321148	0.7167589	6.0083613	0.9211583
7.091019	0	4.6062164	0	2.856289	0	0	0	8.40781	0.6443676	0	0	0	0	0.01609947	0	0	0	4.014614	0	0	0.08170787	4.237841	3.6065264	0	0	0	0	0	0	3.2041688	0	0	0	0	0	0	0	2.973736	1.6878287	0.3685682	3.3128603	0	0	0	5.029004	0.9258464	0	3.2154713	0
4.586663	0	4.7908444	0	1.5380956	0.8529865	0	0	6.6868052	1.6231855	0	0	3.4390402	0	0	0	0.19070463	2.211504	2.3446405	0	1.3158882	1.8198016	4.012742	4.0789514	0	0	2.5963242	0	0	0	0.28678125	0	0	0	0	0	0.60083383	0	4.418033	5.386861	0	2.7171965	0	0.28142393	0	5.6320252	1.0208591	0	5.5744042	0.14069723
8.552389	0	3.275343	0	2.1771798	1.0983754	0	0	9.048484	2.907271	1.4584515	0.16947283	0	0	0.9252674	0.8869077	0.7051572	0	1.8948365	0	2.1943874	0	4.623643	3.834897	0	0.003991193	0	0	0	0	4.729667	0	0	0	0	0	0	0	4.2362986	3.385965	0	3.5283098	0	0	0	4.1556807	0.14009514	0	3.1036146	0
7.754327	1.2897935	4.6737638	0	1.614542	0.30963427	0	0	8.746004	2.0921688	0	0	2.7585616	0	0	0	1.5909405	1.600269	0.90445423	0	1.1566321	0.5498166	4.7703447	5.9311433	0	0	0	0	0.26796684	0	1.7706118	0	0	0	0	0	0	0	6.892261	7.091285	0	3.011915	0	1.036086	0	5.9257174	1.8001609	0	7.926635	0.41053414
5.505505	1.2073327	4.1022267	1.7450933	0	0.55661887	0	0	7.7541876	1.6514969	0	0	0	0	0.074115224	0	1.4208144	0.22295773	3.2264855	0	0	0.05841566	0.058872506	4.5781455	0	1.6700547	0	0	0	0	1.5297462	0	0	0	0	0	0	0	6.4289045	2.4996676	0	0	0	2.0042336	0	4.180517	2.5018198	0	6.2993846	1.8648428
3.6938443	0.49126855	1.891987	0	2.847254	0	0	0	6.552914	0.9126456	0	0	0	0	0	0	0	0	3.0842178	0	0	0.82948005	2.7998989	2.3853698	0	0.19301164	0	0.8861827	0	0	2.3394134	0	0	0.04213201	0.23628381	0	0	0	2.2709076	0.99406964	1.4768953	0.56355965	0	0	0	3.079189	0	0	2.0783308	0
4.284361	2.9654596	5.113781	1.7502378	0	0.61195034	0.09549966	0	6.627869	1.4192708	0	0	2.1987324	0.052392915	0	0	2.9218926	2.0226676	2.904421	0	0	2.7726443	4.587899	3.2685945	0	0	0	1.5828764	0	0	0	0.76516885	0	0	0	0	0	0	5.7522144	3.1890047	2.2335637	2.5008845	0	1.0886787	0	6.1565714	0.641965	3.2889323	7.267805	3.948698
7.481676	1.5486709	3.0874083	0.9742924	0.14989316	0	0	0	8.743159	1.5681317	0	0	0	0	0.22317697	0	0	0.1679682	1.9753631	0	0	0	1.3179816	3.4736736	0	2.4165537	0	0	0	0	2.533265	0.3386995	0	0	0	0	0	0	5.853532	0.70396924	1.5325778	0.53053856	0.7250679	0.109933175	0	3.4394796	3.7528725	0	5.9881673	1.0427816
1.8292454	3.1715505	3.6253471	1.4847553	0	2.3471181	1.9845467	0	5.2673874	0	0	0	4.0443177	0	0	0	2.7400668	0.4031783	4.1661263	0	0	3.484494	5.743068	0.13360359	0	0	0	3.1603122	0	0	0	0	0	0	0	0	0	0	4.0537734	3.6949267	2.648781	0.5341847	0	2.097577	0	5.4440475	0	2.835438	7.2929125	3.1881745
8.553164	2.1193662	4.53433	0.45286885	2.0498974	0.63151294	0	0	9.579041	0	0	0	1.7352825	0	0	0	0	0.5094935	1.6949916	0	0.31750423	1.1198702	4.9359465	5.9989777	0	0	0	0	0.5833908	0	0.97476023	0	0	0	0	0	0	0	6.2614903	7.367509	1.9434252	2.1736443	0	1.9418541	0	6.1138086	2.066505	0.5876988	7.5264544	0
5.765765	3.720126	4.420126	1.9005117	0	0	0	0	5.585571	0.095637456	0	0	3.1327152	0	0	0	3.5288763	2.5746915	0	0	3.324085	4.6827965	3.8687422	6.6429124	0	0	1.746604	0	0.36239943	0	0	0	0	0	0	0	0	0	8.081456	4.547897	2.570999	5.1927876	0	1.7055032	0	3.911602	2.013826	0	9.122114	3.1615157
5.3150635	2.7312224	2.299333	2.2172816	0	0.96687305	0	0	6.5522037	2.8959126	0	0	0	0	0	0	2.6335728	0	2.985256	0	0.022104142	0.5474585	2.1379383	2.9988647	0	0.5813135	0	1.4533209	0	0	0.93885064	1.8438336	0	0	0	0	0	0	5.8161287	1.4593295	0.11569508	0	0.025204634	2.4412372	0	3.9815135	3.4149022	0.6336457	4.3020205	1.630591
4.6009703	0.8748086	1.9311739	3.3006186	1.5725335	0	0	0	4.4354353	0	0	0	0	0	0	0	0	0.7577747	3.1406376	0	0	0	0.6738504	2.5098236	0	0	0	0.08359215	0.23606397	0	1.306135	0	0	0	0	0.91058743	0.105447456	0.09144812	2.0779047	0	1.3540984	1.7923752	0	0	0	1.6398236	1.6884497	0	2.732338	0
3.408474	0.9876832	4.737816	0.33269235	0	1.1254618	1.3826106	0	4.063738	1.096715	0	0	2.938551	1.3218712	0	0	0.14555575	1.9222785	3.1964252	0	0.10497129	1.3812554	2.6902492	2.218045	0	0.5052268	2.7337084	1.4753253	0.5380607	0	0	0	0.33992785	0	0	0.51733476	0.037556235	0	3.845125	3.7192378	1.7275125	1.4185712	0	0.8908938	0	4.9909673	0.58206034	1.0551841	4.2076693	2.0412488
8.075224	0	3.8105812	0	4.1776505	0	0	0	9.239064	0.6052711	0.042419475	0	0	0	0	0	0	0.14595315	1.7943454	0	0.4884709	0	4.0352535	4.259937	0	0	0.015541635	0.041424632	0	0	3.3972075	0	0	0	0	0	0	0.59245485	3.0768158	0.43367907	2.1957169	4.1589394	0	0	0	3.5567515	0.3590645	0	3.4364047	0
3.5537505	7.4175363	1.978439	3.6931205	0.33797255	1.6432528	0	0	2.8140268	0	0.30258408	0	1.3902754	0	0	0	2.1490939	0.7333876	2.4629574	0	0.7495852	0.78439564	0	5.5228214	0	1.5252271	0	0	0	0	1.2257658	0.068496145	0	0	0	0	0	0	3.0902612	2.1777637	2.8272684	0	0	3.2773006	0	2.7553005	1.7441274	0.33414242	6.2742305	2.4635262
5.501483	1.0987273	3.2069983	0	2.8128142	0	0	0	6.277911	0	0	0	0	0	0	0	0	0	4.321816	0	0	0.07570231	1.3591552	2.903385	0	0	0	0	0	0	2.149374	0	0	0	0	0	0	0.24361625	1.6880331	0	1.6545186	1.6694399	0	0	0	4.253035	0.5150854	0	2.2215865	0
6.264489	0	5.864887	0	0.9170286	2.2773952	0	0	6.000829	2.6102295	0	0	3.1533408	0.8887715	0	0	0	3.2058668	1.5862136	0	1.0159963	0.68909186	3.4762707	4.5850067	0.17310742	0.6748363	1.1788542	1.2190751	0.24366692	0	1.1924839	0	0	0	0	0	0	0	5.3985624	6.0838866	0	2.6246922	0	3.1696408	0	5.7289424	2.8078341	0	6.0369964	0
4.828465	1.1761519	5.6855044	0.80074495	0.18732177	0	0	0	3.7276554	1.7133687	0	0	3.0659592	0	0	0	1.9938042	1.301959	1.7955106	0	0	2.5666635	3.8678463	2.5434902	0	0.18879381	2.849878	0.9663512	0	0	0	0.49588504	0	0	0	0	0	0	7.3411984	2.6965818	2.745149	2.7596133	0.46507922	0	0	5.2750983	0.294463	0.7085519	6.238252	2.732608
8.721024	0.33660123	4.014286	0	2.853058	0	0	0	9.478405	0.62258315	0	0	0	0	0.27950042	0	0	0.47877505	2.5732312	0	0.6736664	0.55324113	3.8895557	4.689616	0	0.45947877	0.24886894	0	0	0	2.5463152	0	0	0	0	0	0	0	5.0313525	3.2130718	0.08233461	2.9732156	0.17460488	0	0	3.6186879	2.5050294	0	4.8445144	0
4.9311357	3.8050015	4.4944053	1.5155661	0.25482836	0	0	0	7.904011	1.6227173	0	0	1.6987609	0.8970432	0	0	0.38341886	4.0436816	1.3238368	0	0	1.8678803	1.7020211	5.2539644	0	0	0	0	0	0	0	0	0	0	0	0	0	0	7.330261	3.5619087	2.2580914	1.4549035	0	1.7158531	0	5.336605	4.15904	0	8.114269	2.7240465
1.1187431	2.061058	3.412799	3.5990207	0	0.95130146	0.07868722	0	0	0.11891251	0.27251726	0.20291463	3.347366	1.2146348	0	0	1.1917967	0.7023629	0	0	2.166104	2.515631	0	2.955012	0.13415173	2.0386481	4.391642	1.6445944	0	0	0.42957222	0	0	0.44786265	0	2.5464067	0	0	4.41742	5.564257	0.446651	0.95232886	0	2.5099392	0	0.24212359	1.7139473	0	2.315643	3.1630013
0.8864921	2.95848	2.8606339	2.041856	0	0.26676425	1.1369047	0	0	0.4931724	0	0	2.9078815	0.8975663	0	0	1.9791877	0.77053344	0	0	0.61727417	4.899778	0	3.3915977	0	0.24124387	5.345523	0.331953	0	0	0	0	0	0	0	2.7877703	0	0	5.991597	5.005323	3.0704916	0	0	2.2118378	0	2.3747685	0.37753096	0.6740457	4.7154164	4.402665
1.7940274	3.3174822	2.9486206	3.465869	0	0.31367964	0.92911494	0	1.5203762	0.17201479	0	0	3.4249265	1.0715293	0	0	2.03409	1.9906145	0.25275078	0	0.3282712	4.1686873	0	4.479936	0	0.506333	3.6520042	0	0	0	0	0	0.057490233	0	0	0.3957492	0	0	6.423654	3.3978841	2.2356565	1.9910849	0	1.8556136	0	3.187532	0	0	4.6986213	3.8915088
2.1885366	3.1104767	4.2309833	2.7030103	0	0	0.84351397	0	2.8675973	0.082317874	0	0	3.9954827	1.9978739	0	0	2.6280005	2.8935435	0	0	0.29572722	3.522781	0	5.0889707	0	0	2.7551496	0	0	0	0	0	0.37963617	0	0	0.8873728	0	0	8.084452	4.6587462	1.4775678	0.92453337	0	1.6103928	0	3.2897403	0.8890455	0.11357305	7.1836967	4.423177
0.5134179	2.7485836	2.6419752	1.6737899	0	1.1206827	0	0	0	1.8033082	0	0	0.42723066	0.95397455	0	0	0.96131194	0.1698117	0	0	0	2.877688	0	2.0255752	1.0618337	0.42125487	3.9869268	4.021823	0	0	0.19854718	0	0.17341898	0	0	1.7185776	0	0	6.796456	5.2012677	3.067402	0.890153	0	1.5641246	1.8505995	2.1425161	0.60390884	0	5.61118	3.8654904
4.6154914	3.1918051	5.84963	0.6357815	0	0	0	0	1.4248558	2.7443066	0	0	3.1475174	0.5782594	0	0	3.4134648	0.8865857	0.8990277	0	2.9434712	3.7576475	1.6310753	5.010002	0	0	2.0399685	0	0.3427821	0	0	0	0.06150134	0	0	0	0	0	6.9205165	6.0906386	3.2098188	4.1787944	0	2.0845354	0	5.8076673	1.1247714	0	7.8551807	3.5148633
2.3383512	4.7380104	4.1217957	3.1285949	0	1.1031675	0	0	0	0	0	0.89534116	3.0272846	0.07428884	0	0	2.224311	0	0	0	1.1061871	4.2675066	0	5.3470573	1.441652	0.38358298	3.7309568	2.3891585	0	0	1.2578912	0	0.26406896	0	0	1.7897	0	0	7.152006	6.5379124	1.5814561	2.7404454	0	3.5035543	0	1.8656644	1.854987	0	4.3570695	3.5134552
1.8536562	6.152243	3.6176343	2.7961783	0	0.1561741	0.3222231	0	0	0	0.2628668	0	2.2915306	0	0	0	2.6078632	0	0.18145317	0	0.61767304	3.94429	0	5.531523	0	1.243731	3.0072412	1.4387432	0	0	0.12889709	0	0.3657158	0	0	0.42267275	0	0	4.985255	4.6100097	1.8515221	1.4868377	0	1.371584	0	2.77927	0.8577068	0	2.3791885	4.3644543
0.5791907	3.3250327	4.1685	1.5508308	0	0	0	0	0	1.3583707	0	0	2.1558492	0.213367	0	0	2.539709	0.63488925	1.7838426	0	0.88036084	4.9139547	1.2981766	2.1087205	0.4790477	0	4.330822	1.7855065	0	0	0	0	1.1425912	0	0	1.8161697	0	0	6.6552415	4.2978864	4.176007	3.016371	0	2.267426	0	3.8142977	1.0319649	0	6.0628614	4.466455
2.1063683	7.2559686	3.5744596	4.1105204	0	0.385441	0.36222893	0	0	0	0	0	2.2636895	0.15917058	0	0	0.39137134	1.7932287	0.042906098	0	0.78765553	3.3398776	0	5.7745414	0.7488922	0.44603324	3.4444735	0	0	1.1705203	0	0	1.3567053	0	0	2.2955	0	0	5.6339955	4.080022	3.950546	2.202282	0	4.1276855	0	2.2581577	1.7606529	0	4.8877187	3.348166
0.08925967	4.928737	1.3920465	3.2938728	0	2.0851538	1.5806041	0	0	0	0.5609519	0	5.287228	0.36044776	0	0	0.65572435	0.375666	0.9301995	0	0.4676604	4.357743	0.012593532	3.5414965	0	0.5845901	5.6047196	2.3932848	0	0	0	0	0.42426172	0	0	2.656484	1.2165066	0	2.9830282	3.1741714	2.364612	0.8648926	0	2.7286086	0	1.0917166	0.8772626	0.9203248	2.868114	3.5492787
3.0161402	3.5644097	3.2650094	2.5616148	0	0.4594107	0.94426394	1.0028198	1.9013946	0	0	0	1.1792572	0	0	0	0	0.9232002	0	0	0.056954406	2.3756251	0	3.4055588	0	2.5840614	2.190656	0	0	0	0	0	0	0	0	1.2449193	0	0	5.236598	3.42487	0.8585042	1.3098563	0	1.6691116	0	1.2191362	0	0	1.0308504	3.1622736
0.68251914	4.6150455	3.9141076	3.3630662	0	0.6731423	0	0	0	0.34369823	0	0	3.0133493	0.7317607	0	0	1.5692568	2.1565657	0	0	0	4.6963124	0	4.4277253	0.5041751	0	3.4521406	0.4711281	0	0	0	0	0.8726454	0	0	1.9470512	0	0	7.8254685	7.5679803	3.1824286	1.5455891	0	3.3416748	0	2.1138546	1.7908151	0.16867857	5.5335116	3.8750622
0.8076131	1.8188158	0	3.8028202	0	0	0	0.3705258	0.55954295	1.2254366	0	0	0.8784836	0	0	0	0.97717386	0	0	0	0	2.4288967	0	0	0	0	2.4877186	1.1438806	0	0	0	0	0.8957457	0	0	1.484548	0	0	7.5139847	1.8099443	4.4034047	0	0.6415916	0	0	0.6836986	1.7507031	1.1774949	4.6951747	2.3643706
0.3396366	6.402578	2.8198047	2.6266847	0	1.3094931	2.40217	0	0	1.2875026	0.79180765	0	4.846665	0	0	0	2.412914	0.19677812	2.021098	0	0	5.713534	1.5746677	4.543982	0	0	0.30906218	5.36236	0	0	0	0	0	0	0	0	0	0	3.0348203	2.902042	5.7863903	1.0061941	0	0	0	4.994048	0	4.170654	5.62066	5.3268933
0	3.8838878	2.0800176	3.5685873	0.25093547	0.6093016	0	1.5554115	0	0	0.3225502	0	5.080862	0	0	0	0	0.94306356	0.12612514	0	0.48949224	3.7291803	0.088928506	1.9620821	0	1.2531431	4.704047	1.7981994	0	0	0.08252319	0	0.5082034	0	0	3.6746979	0.34023762	0	4.011088	3.7979524	1.995525	1.2679267	0	0	0	0	0	0	2.0835614	1.8820477
1.9179857	1.834358	3.1962888	0.5685393	0	0	0.98119843	0	0.57359374	2.38647	0	0	1.736087	0.6977426	0	0	2.586489	0.9554169	0	0	0.6972943	1.940752	0	3.8679163	0.030896507	0.94802463	2.3645759	0	0	0	0	0	0	0.24697295	0	2.4546142	0	0	6.129295	2.6499162	2.227094	1.5014943	1.213152	0	0	2.9791362	1.5889394	0.009218827	6.297195	1.4404292
1.6258658	4.7042975	3.1429996	3.5853186	0	0.39163142	0	0	0	0	0	0.7038297	2.6586287	0.37633142	0	0	2.7781565	0	0	0	0.41463178	4.4342575	0	5.317569	0.5103754	0	2.7234943	3.1296608	0	0	0.006928545	0	0.097061746	0	0	0.54738843	0	0	6.820773	6.0008645	2.07686	2.9565027	0	3.1303594	0	1.4512515	0.8225187	0.24043469	5.1628814	4.0027223
1.5000552	4.188562	5.355156	3.6963854	0	0.05873293	0.18000838	0	0.53449064	0	0	0	4.0917253	1.2209358	0	0	1.8125179	1.8988937	0	0	1.4700134	4.7618995	0	5.2099595	0.3291399	0.5954574	3.4732168	0.1300734	0	0.28182682	0	0	0.42995334	0	0	1.6720824	0	0	6.225834	7.6247287	0.359807	2.8977747	0	2.4669888	0	0.855566	2.0524504	0	3.9809573	3.4050548
1.7838814	2.9207416	2.8283527	3.152555	0	0.60071903	1.6536766	0	0.06680585	0	0	0	5.6017237	0.55408955	0	0	2.20194	0.74979955	0.78346705	0	1.0212095	4.0361285	0.48425525	5.2311378	0	1.6046852	4.3093233	0	0	0	0	0	0.38001958	0	0	0.48401937	0.6825792	0	5.644196	4.321384	0.5464436	1.0922126	0	2.5675166	0	2.0098078	1.2375516	1.0886482	3.937846	4.142646
1.958541	5.7757454	3.4586134	3.142087	0	1.6238805	2.5473683	0	1.2100304	0	0	0.4474282	1.915251	0.5876411	0	0	2.3877304	1.0942192	2.1020799	0.3351591	0	2.5054905	2.422255	6.594962	0	0	0	5.7112174	0	0	0	0	0.49564716	0	0	0	0.24182788	0	2.44577	2.8706372	2.7733343	1.9235908	0.277299	0.4282866	0	4.780695	0	4.6104546	4.3248916	2.0678601
1.1454705	5.6528387	2.8008406	2.6370502	0	0.69054586	0.5145786	0	0	0.81214607	0	0	3.9397662	0	0	0	2.6049547	0.53965944	1.429792	0	0.018915664	5.18379	0	5.0478215	0	0	2.2895386	2.6389825	0	0	0	0	0	0	0	0.91301256	0	0	4.1164923	4.9236603	4.8266444	0.8749394	0	2.323481	0	3.892402	0	2.667677	5.2504516	4.953958
2.7385895	6.0160446	1.3483217	2.0971403	0	0	0.24611771	0.12621547	0	0	1.7619395	0.565493	0.94941396	0	0	0	0	0.30065975	0.7597534	0.75105304	0.28530273	0.9618097	0	4.9089265	0	0.97867566	2.7340279	0	0	1.7375312	0	0.47906765	2.6554127	0	0	1.2624935	0	0	4.539867	2.3290098	2.6443367	0.9324117	0	1.8349465	0	1.2285075	2.7597969	0	1.1921356	0.5631093
1.5244004	2.451695	4.351149	3.967579	0	0.012831729	0	0	0	0.93707484	0	0	4.639369	0	0	0	1.8993214	0.02764894	0	0	0.23590636	3.0650303	0	2.8606894	1.3193533	2.2232037	3.2702906	1.2010887	0	0	0	0	0.3457051	0	0	1.3943398	0	0	6.8480287	5.7425995	2.1997168	0.6420335	0	1.6946406	0	1.3143749	1.8197178	0.89524174	2.8717673	3.4335353
0.464236	6.3568215	3.2176864	3.4936094	0	0	0.10432591	0	0	0.7127324	0	0	2.3040714	1.1220101	0	0	2.1423573	0.28692558	0.44034228	0	0.111509524	4.3088603	0	5.21382	0	0	2.587098	1.7308668	0	0.58954054	0	0	1.8023062	0	0	0.98745793	0	0	6.7301736	4.8754377	3.3731825	0.6835609	0	2.7699766	0	2.6244566	1.7588885	0.7931764	4.5460896	4.5990853
3.3314278	6.198637	3.9359188	4.439289	0	0	0.14076006	0	0	0.02875325	0	1.1591738	2.2189438	1.5104772	0	0	4.1510067	0	1.2599934	0	0	2.6133125	0	6.1750617	0	0	0	3.7024288	0	0	0	0.42536682	0.01644551	0	0.53778726	0	0	0	5.940307	3.9842324	1.7247591	2.3932889	0	2.2851114	0	3.0967946	0.55235	2.062955	3.9343255	4.282157
1.9533175	8.507924	3.1378496	5.4129624	0	0.5141089	1.1356733	0	0	0.44602612	0.9022256	0.19576982	3.8228405	0.45556426	0	0	4.4042134	0	2.802148	0	1.2386802	3.5063457	0	5.385417	0	0	0	3.0118935	0	1.5697985	0	0.74464124	1.0464677	0	0	0	0	0	4.0436344	4.2875104	4.3607435	1.3528322	0	2.2544067	0	4.0301123	0	2.0394359	4.6427107	5.520618
0.95822096	4.1340322	4.0407863	2.2854946	0	0	0.61096364	0	0	0	0	0	1.9438318	0.2804402	0	0	3.364836	0	0	0	0	4.684414	0	4.73541	0	0.48258704	2.0111878	0	0	0	0	0	0	0	0	0.2946364	0	0	6.427648	5.76784	3.5030596	0	0	1.5448692	0	3.0089347	0.38150886	1.2658376	4.309168	5.6564264
2.014111	5.391672	2.2585552	4.0063524	0	1.1103946	0.682556	0	0	0	0	0	4.1315145	0	0	0	1.9341571	0.7524229	0	0	1.1901981	3.4626157	0	4.94451	0	0	2.3198757	0.8835928	0	0.20573598	0	0	0	0	0	0	0	0	3.7086604	5.018347	2.4356103	0.8842519	0	2.9110115	0	2.4940515	0.33478048	1.9594826	4.397865	4.236217
1.9588354	6.5206785	2.8292356	2.189013	0	0.8626289	0.9165088	0	0	0	0	0	4.9026914	0	0	0	3.6298697	0	4.3883743	0	1.3237638	4.554087	3.8233042	4.904881	0	0	1.4027834	3.173037	0.114077985	0	0	0	1.3678846	0	0	0	0	0	2.1781049	4.8257136	4.9828076	2.1330655	0	0.8912337	0	6.1656003	0.09593577	2.7331312	5.4144516	4.1685357
0.67815435	5.7601748	2.3422356	3.5576491	0	0.86455345	0.26365677	0	0	0	0.85215807	0	4.904645	0	0	0	2.0342855	0.046627242	0.46763533	0	0	5.0113893	0.9195482	5.294098	0	0	2.1435843	4.465305	0	0	0	0	0.1777988	0	0	0	0	0	3.3464837	4.7854733	4.595439	1.549908	0	0.95032436	0	3.1719983	0	3.9862435	4.3915467	5.6385336
1.8084369	1.2199143	3.4577396	1.0341468	0	0	0	0	0	2.0712285	0	0	1.1799289	0	0	0	1.0925674	0	1.3830386	0	0	3.5246613	1.5412259	0.8910257	1.9201305	0	3.5096405	2.7323303	0.3529237	0	0.69922227	0	0	0	0	1.4074202	0	0	6.71809	4.0984287	3.3492181	1.6080283	0	2.6896102	1.0435784	3.1018162	1.0933068	0	6.2204514	3.1378212
1.608904	6.266295	2.8128126	4.048669	0	1.101404	2.2171323	0	0	0	1.1119509	0	4.6956635	0	0	0	2.82807	0	2.4971352	0	0.015711883	4.778378	0.7354609	6.0142593	0	0	0.858528	3.5567977	0	0	0	0	0	0	0	0	0	0	3.4199712	3.65321	4.634691	1.0241526	0	1.7597009	0	3.5769327	0	3.6927764	4.1397696	4.6210704
1.2722151	7.0724754	2.4662118	3.0444345	0	2.059979	0.7300566	0	0	0	0.20679206	0	3.7895265	0	0	0	1.8948843	1.1812285	1.3655967	0	0	4.777082	2.5537004	5.672262	0	0	0	6.2998214	0	0	0	0	0	0	0	0	0	0	3.0564795	3.9370627	6.0210123	2.0225024	0	0.5477317	0	4.7781706	0	5.6587787	6.018745	4.557263
2.0685036	6.4389873	1.92499	3.610658	0	2.3737512	0.955628	0	0	0	0.6822029	1.0080048	4.732879	0	0	0	1.0835906	1.6802796	0.52808034	0	0	2.796629	1.2944298	4.936696	0	0	2.1191843	3.4387789	0	0	0	0	2.6992831	0	0	0	0.7855683	0	2.5791566	2.267125	2.0146103	2.9543042	0	2.1180136	0	4.1547484	0	3.336578	4.2145195	2.292489
2.8390079	2.1757898	3.5979083	2.3508914	0	0.5483223	0	0	0	0	0	0	3.8568234	1.2686039	0	0	2.320053	0	0	0	1.5162233	4.1728163	0.035914704	4.0242357	0	0.15693375	4.840957	1.0761025	0	0	2.5887713	0	0.7040791	0	0	0.21948618	0	0	6.1601624	7.6505036	0.2323267	3.1433601	0	3.3831432	0	1.8491249	1.086146	0	3.557244	4.1880302
0.8835082	2.1939259	4.091788	3.07079	0	0.4496904	0.860714	0	0	1.1364058	0	0	3.300098	1.2035521	0	0	1.845467	0.5719699	0	0	1.2954189	3.933578	0	2.8382118	0.4594769	1.2448611	3.399767	0.4461101	0	0	0	0	0	0	0	1.750135	0	0	5.452244	5.9997725	0.9287134	0.72504413	0	2.94863	0	1.0615348	0.50864667	0.801308	3.3308632	3.765522
2.131451	6.656648	2.7850916	3.6393025	0	0	0.54534346	0	0	0	1.8993673	0.11340918	2.690445	0	0	0	2.9752786	0	1.8895732	0	0	3.201852	0.5677469	6.131075	0	0	0.14254655	5.120603	0	0	0	0	0.12469624	0	0	0	0	0	2.8182638	3.0110903	4.1552935	3.1103961	0	0.17111683	0	4.094431	0	3.9615595	3.3179677	4.445441
1.6229506	5.350195	3.923496	3.9360945	0	0	1.0002981	0	0	0	0	0	3.7093818	0	0	0	3.9398139	0	0.9495784	0	0.035609324	4.288611	0	5.3754582	0	0	0.30224267	2.3287582	0	0	0	0	0	0	0	0	0	0	5.8384476	5.0345273	2.489374	0.6005173	0	2.1987815	0	2.6807811	0.5817121	3.075765	5.1424894	4.882129
2.2603085	2.2325034	2.8507433	2.297865	0	0.35181552	0.390719	0	0	0	0	0	3.5174146	0.54148537	0	0	2.7978644	0	0.1733675	0	2.055082	3.29909	0	4.535065	0	0	3.8548641	0	0	0	1.7607031	0	0.2708634	0	0	1.6234533	0	0	5.538188	6.1795897	0.6335226	2.4103134	0	2.8588245	0	1.4218863	2.4147325	0	3.210439	3.4447067
1.5526646	1.3281298	3.3559837	4.346116	0	2.389725	0	0	0.6064019	1.6373115	0.5881524	1.4024363	5.058778	0.63174564	0	0	1.3063067	0.788129	0	0	2.5857697	3.0038521	0	2.2540343	3.1850476	3.7568026	2.8247573	3.9181519	0	0.24173753	0.74799883	0	0.004763165	1.5318624	0.7466836	4.5781913	0	0	6.565385	5.9582005	0.7523275	3.3123727	0	2.0639372	0.4911155	0	1.8456289	0	5.451645	1.6553938
0.62060845	6.8194723	3.2714646	3.7391121	0	1.658256	1.1010877	0	0	0.43386754	0.33963066	0	3.9610054	0	0	0	2.7577126	0.3132271	2.1422236	0	0	4.380425	1.9448054	4.962242	0	0	0.2064529	5.0301237	0	0	0	0	0	0	0	0	0	0	2.5972672	3.585131	6.8579454	0.92862433	0	1.2953353	0	5.29022	0	4.3896933	5.8376193	5.012622
1.4899603	4.1135726	2.7182713	4.400839	0	2.3248184	0.14664666	0	0	0	0	0	4.560775	1.1789825	0.13018191	0.0543103	1.1314433	1.2787994	0.9287346	0	0	1.8834912	1.9138099	3.0720356	0	0.5318076	2.0568438	2.8201442	0	0	0	0	0	0	0	0	2.28535	0	2.6506038	3.1881464	1.9136046	1.577146	0	1.4280951	0	1.8239202	0.1363623	1.7338179	3.3310423	4.585806
1.692167	1.5821831	2.5892277	3.692883	0	2.198263	0	0	0	3.453728	0	0.77105457	3.130463	1.432078	0	0	1.3201697	0	1.4350038	0	1.8708924	1.6531692	0	3.3164756	3.1850407	0.8866562	3.2634213	1.3237579	0.52122	0.17321938	4.1600037	0	1.073212	0	0.16305354	3.4063582	0	0	6.4663634	6.4883075	0.866856	3.5801446	0	2.3673723	0	1.2325375	2.7733278	0	5.0639524	2.2867672
1.7389618	2.8816202	2.7393296	0.40938053	0	0	0	0	0.76032937	1.5774785	0	0	0.81391704	0	0	0	1.8106695	0.11311141	0	0	0.3590748	4.8282905	0.83215374	2.2622616	0	0	3.6191742	0	0.37399724	0	0	0	0	0	0	1.3587073	0	0	8.084195	2.3690798	4.563044	1.2280788	0.32196614	2.3217347	0	4.5626507	0.6774283	0	6.7635665	3.3511202
2.6430244	4.3927884	3.0570927	1.8623835	0	1.8193524	0	0	0.14688854	0	0	0	4.1583643	0	0	0	1.5158473	0.850321	0.62850624	0	0	3.8897495	2.004986	5.411183	0	0	0.9744939	3.867692	0	0	0	0	0	0	0	0	0.6983244	0	3.5750854	3.9033754	3.258178	1.9436989	0	1.3418205	0	4.8067994	0	3.6641574	5.0114555	3.4872196
1.7063315	2.4396503	3.843731	2.4015205	0	0	0.53109145	1.0421243	0.5998333	0	1.0619322	0	1.4575537	0	0	0	0.71165496	0.6280897	0	0	0.3673668	3.461576	0	2.2736166	0	1.8344741	3.3614433	0.29923755	0	0	0	0	0	0	0	2.254767	0	0	5.0707307	2.6853461	1.4056621	2.8225133	0	0	0	0.5850405	0	0	2.97691	2.9412467
0.12014786	6.1177335	3.579758	2.152515	0	0.027417015	2.2150056	0	0	0	0	0	4.6727858	0	0	0	2.296498	0	5.318008	0	1.2708702	6.1034937	4.408851	3.9752665	0	0	1.3079587	3.5101514	0	0	0	0	0.8571355	0	0	0	0	0	1.4927673	2.3603427	5.1395607	1.8559427	0	0.08622706	0	5.5490637	0	3.8738437	4.1247	3.6911008
1.9245417	4.3582745	2.9388027	4.5569973	0	0.59820116	0	0	0	0	0	0	4.017652	0.67579305	0	0	3.0478313	0.36844805	0.8410464	0	1.1559393	4.626079	0	5.407902	0.5062734	0	2.2491488	1.3303736	0	0.06646083	0	0	0.13846833	0	0	0.40731275	0	0	6.3894224	6.353711	1.1393046	2.0304518	0	3.4448888	0	1.8430552	1.5290068	1.8441838	5.2798905	3.5052474
1.4192818	7.347484	3.4892848	3.1608374	0	1.9882476	2.922029	0	0	0	0.45023227	0	4.3708606	0	0	0	2.3801012	0.6090886	2.1099463	0	0	4.638727	1.3316302	5.642912	0	0	0	4.0930247	0	0	0	0	0	0	0	0	0.017621813	0	1.9118325	2.7275147	5.78944	1.0742943	0	1.3242631	0	4.8188148	0	3.155154	4.004598	4.6690373
1.2751409	6.564253	3.9132588	2.7585552	0	0.2021358	2.2065637	0	0	0.8051808	0	0	1.7102348	0	0	0	3.4000664	0	1.8189832	0	0	3.905303	0.6665833	5.873207	0	0	0	3.8581629	0	0	0	0	0	0	0	0	0	0	3.0775976	3.0563989	5.7809825	0.31760982	0	0	0	4.1770163	0	4.176254	4.56986	5.46263
3.1955976	1.6183381	3.2972744	1.078097	0	0	1.273141	0	0	0	0	0	4.9151464	0.14407538	0	0	3.1621335	0	1.2164075	0	1.4729964	2.6345296	1.8197324	3.6341946	0.13735367	1.5578809	5.43127	0	0	0	2.1055753	0	0	0	0	0	0.5151603	0	5.073244	5.6635675	0	3.034201	0	2.5466597	0	2.1067765	0.9256014	0	3.3420541	4.7438755
1.4690518	5.1813	2.1809762	3.0556557	0	1.1076549	0	0	0	0	0	0	0.6557761	0.7814478	0	0	1.4638996	0.556579	0	0	0.31262016	3.3779054	0	3.1870847	0	0	2.7095861	3.1955454	0	0	0	0	0	0	0	1.8059804	0	0	4.9352436	3.615842	3.7121007	0.8434153	0	2.726592	0.32188037	2.2274306	0.818477	0.4932462	4.4184375	4.0159597
0.808733	7.6546144	2.6615067	2.2868729	0	1.1748588	1.9704931	0	0	0.51357335	0.1467576	0	4.032797	0	0	0	2.2071576	1.090629	2.9166405	0	0	5.437971	1.428758	6.58391	0	0	0.44232208	3.557081	0	0	0	0	0.21021742	0	0	0	0	0	2.6211762	3.0927355	6.117402	0.99561363	0	1.3325658	0	6.1098924	0	3.2380023	5.125594	3.994153
2.2922173	5.4855084	3.6517615	2.325907	0	0	0	0	0	1.5810279	0	0	1.527281	0.12043479	0	0	4.2826486	0	2.3885896	0	0.66268027	4.264309	0	4.4004083	0	0	0.5136022	0.025507042	0	0.21212915	0	0.07489486	0	0	0	0	0	0	6.8125334	5.1812983	4.496146	0.5678526	0	1.8687649	0	4.896474	0.50178593	0	6.054536	5.784553
1.6425052	6.605484	2.0970974	2.3988955	0	0.44214725	0.82891625	0	0	0.6009578	1.7499614	0	2.129849	0	0	0	2.484461	0	1.9251636	0	0	3.8990426	0	5.772391	0	0	0.19382234	4.2729273	0	0	0	0.48418653	0	0	0	0.07277488	0	0	3.0873551	2.9018664	5.1650624	0	0	1.2193419	0	3.1969297	0	1.9950416	4.077619	5.6678867
2.3835027	4.5412073	1.9283304	3.6794682	0	2.4196513	0	0	0	0	0.9634392	1.459667	1.7369715	0.349632	0	0.33319217	1.5864348	0	0	0	0.66464937	2.6629224	0	4.7134857	0.38329968	0	2.4491668	3.7871532	0	0	2.9408298	0	0	0	0	0.99853575	0	0	5.4329867	4.7270427	1.9175928	3.522176	0	2.88104	0	0.94797665	0.6534709	0	3.392849	3.1344428
1.480666	0	2.8950145	3.2896614	0	0.97383875	0.6075116	0	0	0.74241614	0	0.24160913	3.7565236	0.040966887	0	0	0.9333126	0	0.062466748	0	1.956365	1.9243742	1.078024	0.12771985	1.8222953	2.4627955	3.7450612	2.1485524	0	0	2.3098493	0	0	1.1090527	0	2.5156858	0	0	5.15687	5.1048083	0.62192124	1.695691	0	2.0662591	0	0.2848457	0.5486761	0	2.7845857	3.2935061
0.3360493	5.0164237	4.790777	3.2522259	0	0.33773702	0.5197842	0	0	0	0	0	2.8361468	0	0	0	2.7791111	0	0	0	0	4.4898953	0	4.032802	0.037143975	0.55374426	1.9989325	3.28517	0	0	0	0	0	0	0	1.2785951	0	0	5.679988	5.008754	2.766523	0.7556279	0	2.0877738	0	2.3748586	1.3209262	1.1285397	4.4651628	4.8297677
0.7693857	7.3057394	3.0921843	4.4826217	0	2.0498326	1.7790244	0	0	0	1.9340512	0	4.0684185	0	0	0	1.2426379	0.11542255	1.9079523	0	0	4.520551	0.05616855	5.140335	0	0	1.2733752	4.6826262	0	0	0	0	0.2376765	0	0	0	0	0	2.0526335	3.350396	5.335122	0.72746223	0	2.6733801	0	3.640761	0	3.362576	3.6737413	5.00147
0.96745795	5.1246195	3.8534665	4.003955	0	2.346581	1.5706004	0	0	0	0	0	7.350122	0	0	0	1.3921115	1.609737	0.4016061	0	0	5.3215733	1.4853195	4.5006943	0	1.1575412	4.2697225	1.9929851	0	0	0	0	0.40561792	0	0	0	1.4283687	0	3.6995127	5.787619	2.816544	1.4776546	0	3.4895682	0	3.3078701	0	2.238449	4.49101	5.129207
1.6691692	6.109966	3.274271	4.0951467	0	0	0.7129152	0	0	0	0	0	2.2354276	1.4887197	0	0	1.0592034	1.1333411	1.5213394	0	0.9752703	4.6387568	0	5.683959	0	0	2.4580314	0.28216907	0	0.7976278	0	0	1.5629543	0	0	1.734368	0	0	6.1023965	4.0691733	2.40442	2.9379737	0	3.5279806	0	1.9959271	2.3725345	0.60509247	4.7211804	3.6764576
1.0244823	5.1904435	3.576504	3.763445	0	0.14886835	1.1078868	0	0	0.9766353	0	0	2.8022394	0	0	0	3.262171	0.15336777	1.2487134	0	0	4.8112936	0.27027258	3.8640552	0	0	0.06189638	3.9643884	0	0	0	0	0	0	0	0.21976918	0	0	3.8481634	4.4535847	5.3826513	0.42007235	0	1.2753859	0	3.2587047	0	3.567738	5.180718	5.3851085
0.18246613	7.136778	2.5823343	2.456564	0	1.4724786	2.9105725	0	0	0.5634795	0.015499003	0	4.543565	0	0	0	3.4777515	1.1544641	3.2468762	0	0	5.4846616	2.7804883	6.0403147	0	0	0	5.5959063	0	0	0	0	0	0	0	0	0	0	2.4753866	3.6712542	5.78198	1.7100189	0	0	0	6.3322797	0	4.4892936	5.242038	4.3938365
2.3633275	4.3827147	3.4903355	0.5962339	0	0.11430261	3.4990425	0	0.54004216	0	0.836536	1.4728676	4.2257247	0	0	0	3.0315278	0	1.4940685	0.06997758	0	4.9164877	2.5938118	5.7119017	0	0	2.599588	3.3228097	0	0	0	0	2.2262003	0	0	0	0.15417726	0	1.1529223	2.4442127	0.23309863	3.60688	0	0	0	5.178025	0	3.0519114	1.7609426	0.7570913
0.5856047	5.9782095	2.3001928	2.6342194	0	1.9126059	1.0212274	0	0	0	0	0	5.882386	0	0	0	1.1689793	0.9828169	2.465126	0	0	5.6836863	2.4068058	3.6779318	0	0.18833219	2.4026535	3.581997	0	0	0	0	0	0	0	0	0.38935634	0	1.8780569	3.7499604	5.476326	1.8630292	0	0.39369425	0	5.130842	0	2.6915202	4.780105	5.0459256
2.9917006	6.513553	3.6215305	5.1442566	0	1.4732821	2.9118934	0	0	0	0.70904994	0	3.0361786	0	0	0	3.8340373	0	3.21464	0	0.5162452	3.3391912	0	5.189629	0	0	0	4.958706	0	0	0	0	0	0	0	0	0	0	4.0194397	3.2373013	3.9743173	1.8703675	0	1.5371627	0	4.192641	0	3.3336406	4.455345	3.9743094
1.1999217	7.104105	3.3917854	3.5118005	0	1.7609237	2.665193	0	0	0.84483653	0	0	4.718576	0	0	0	1.88415	0.96084774	2.3207607	0	0	4.7868786	0.50101316	5.4813423	0	0	0.8145529	3.3901188	0	0	0	0	0	0	0	0	0	0	3.238299	3.5054786	5.3153796	0.8086028	0	1.9037822	0	4.8193116	0	2.9656363	4.595406	5.0117
1.1766253	4.752733	3.4081237	2.7495594	0	0	0.21213263	0	0	0	0	0	3.74107	0.65713745	0	0	1.5707879	0.5787648	0	0	1.1677849	3.4270978	0	5.29782	0	1.115566	4.556396	0	0	0.7167247	0	0	0.6426589	0	0	2.5179372	0	0	5.721577	5.2930865	0.87093836	1.4578785	0	1.7694861	0	0.9626272	2.8748224	0	4.817217	4.231194
3.1729074	5.204594	3.5412624	2.2820113	0	1.4201016	0	0	0	0	0	0	4.4668646	0	0.015119253	0	2.9743464	0.43413192	1.1289185	0	0	4.4718404	3.04959	6.534426	0	0	1.6588244	3.9357972	0	0	0	0	0.3991427	0	0	0	0.9039569	0	4.0708103	5.670338	2.5151207	4.4868655	0	1.6504827	0	4.0641885	0	3.0372105	5.6067147	4.1526933
2.3852253	6.9097457	2.0742917	3.3059833	0	0.53267944	0.10194555	0	0	0.00129716	0	0.72513694	3.4212718	0	0	0	4.1909876	0.48068	0.4837159	0.7273738	0	3.3572357	2.2159164	6.979291	0	0	0.8444152	5.7795773	0	0	0	0	1.6788582	0	0	0	0	0	4.4531736	2.806037	4.8771067	3.2622914	0	1.001191	0	5.4497857	0	5.0482593	6.451871	3.3227103
[truncated: 729 more rows]
[truncated: 20 more columns]
