# Supplementary material for: Dynamic guided metric representation learning for multi-view clustering
Source: PeerJ Comput Sci. 2022 Mar 8;8:e922. doi: 10.7717/peerj-cs.922 (PMC9044235; doi:10.7717/peerj-cs.922)
Supplement: Supplemental Information 2 [file peerj-cs-08-922-s002.zip]

Archive with 154 entries (149 files):
- football/
- __MACOSX/._football
- football/football-mentionedby.mtx
- __MACOSX/football/._football-mentionedby.mtx
- football/football.communities
- __MACOSX/football/._football.communities
- football/football-listmerged500.mtx
- __MACOSX/football/._football-listmerged500.mtx
- football/football-follows.mtx
- __MACOSX/football/._football-follows.mtx
- football/olympics/
- __MACOSX/football/._olympics
- football/.DS_Store
- __MACOSX/football/._.DS_Store
- football/football-mentions.mtx
- __MACOSX/football/._football-mentions.mtx
- football/football.ids
- __MACOSX/football/._football.ids
- football/football-retweetedby.mtx
- __MACOSX/football/._football-retweetedby.mtx
- football/football-retweets.mtx
- __MACOSX/football/._football-retweets.mtx
- football/football-tweets500.features
- __MACOSX/football/._football-tweets500.features
- football/rugby/
- __MACOSX/football/._rugby
- football/politicsie/
- __MACOSX/football/._politicsie
- football/README.txt
- __MACOSX/football/._README.txt
- football/football-listmerged500.features
- __MACOSX/football/._football-listmerged500.features
- football/football-tweets500.mtx
- __MACOSX/football/._football-tweets500.mtx
- football/football-followedby.mtx
- __MACOSX/football/._football-followedby.mtx
- football/football-lists500.mtx
- __MACOSX/football/._football-lists500.mtx
- football/football-lists500.features
- __MACOSX/football/._football-lists500.features
- football/politicsuk/
- __MACOSX/football/._politicsuk
- football/olympics/olympics-mentionedby.mtx
- __MACOSX/football/olympics/._olympics-mentionedby.mtx
- football/olympics/olympics-follows.mtx
- __MACOSX/football/olympics/._olympics-follows.mtx
- football/olympics/olympics.communities
- __MACOSX/football/olympics/._olympics.communities
- football/olympics/olympics-followedby.mtx
- __MACOSX/football/olympics/._olympics-followedby.mtx
- football/olympics/olympics-listmerged500.features
- __MACOSX/football/olympics/._olympics-listmerged500.features
- football/olympics/olympics-retweetedby.mtx
- __MACOSX/football/olympics/._olympics-retweetedby.mtx
- football/olympics/olympics-lists500.mtx
- __MACOSX/football/olympics/._olympics-lists500.mtx
- football/olympics/olympics-tweets500.mtx
- __MACOSX/football/olympics/._olympics-tweets500.mtx
- football/olympics/olympics-lists500.features
- __MACOSX/football/olympics/._olympics-lists500.features
- football/olympics/olympics-listmerged500.mtx
- __MACOSX/football/olympics/._olympics-listmerged500.mtx
- football/olympics/olympics.ids
- __MACOSX/football/olympics/._olympics.ids
- football/olympics/olympics-retweets.mtx
- __MACOSX/football/olympics/._olympics-retweets.mtx
- football/olympics/olympics-tweets500.features
- __MACOSX/football/olympics/._olympics-tweets500.features
- football/olympics/olympics-mentions.mtx
- __MACOSX/football/olympics/._olympics-mentions.mtx
- football/rugby/rugby-mentionedby.mtx
- __MACOSX/football/rugby/._rugby-mentionedby.mtx
- football/rugby/rugby-listmerged500.features
- __MACOSX/football/rugby/._rugby-listmerged500.features
- football/rugby/rugby-listmerged500.mtx
- __MACOSX/football/rugby/._rugby-listmerged500.mtx
- football/rugby/rugby-retweetedby.mtx
- __MACOSX/football/rugby/._rugby-retweetedby.mtx
- football/rugby/rugby-tweets500.mtx
- __MACOSX/football/rugby/._rugby-tweets500.mtx
- football/rugby/rugby-lists500.mtx
- __MACOSX/football/rugby/._rugby-lists500.mtx
- football/rugby/rugby.communities
- __MACOSX/football/rugby/._rugby.communities
- football/rugby/rugby-followedby.mtx
- __MACOSX/football/rugby/._rugby-followedby.mtx
- football/rugby/rugby-follows.mtx
- __MACOSX/football/rugby/._rugby-follows.mtx
- football/rugby/rugby-tweets500.features
- __MACOSX/football/rugby/._rugby-tweets500.features
- football/rugby/rugby-lists500.features
- __MACOSX/football/rugby/._rugby-lists500.features
- football/rugby/rugby-mentions.mtx
- __MACOSX/football/rugby/._rugby-mentions.mtx
- football/rugby/rugby.ids
- __MACOSX/football/rugby/._rugby.ids
- football/rugby/rugby-retweets.mtx
- __MACOSX/football/rugby/._rugby-retweets.mtx
- football/politicsie/politicsie-mentionedby.mtx
- __MACOSX/football/politicsie/._politicsie-mentionedby.mtx
- football/politicsie/politicsie-lists500.mtx
- __MACOSX/football/politicsie/._politicsie-lists500.mtx
- football/politicsie/politicsie-followedby.mtx
- __MACOSX/football/politicsie/._politicsie-followedby.mtx
- football/politicsie/politicsie-listmerged500.mtx
- __MACOSX/football/politicsie/._politicsie-listmerged500.mtx
- football/politicsie/politicsie-retweetedby.mtx
- __MACOSX/football/politicsie/._politicsie-retweetedby.mtx
- football/politicsie/politicsie.ids
- __MACOSX/football/politicsie/._politicsie.ids
- football/politicsie/politicsie-tweets500.features
- __MACOSX/football/politicsie/._politicsie-tweets500.features
- football/politicsie/politicsie-tweets500.mtx
- __MACOSX/football/politicsie/._politicsie-tweets500.mtx
- football/politicsie/politicsie-retweets.mtx
- __MACOSX/football/politicsie/._politicsie-retweets.mtx
- football/politicsie/politicsie.communities
- __MACOSX/football/politicsie/._politicsie.communities
- football/politicsie/politicsie-follows.mtx
- __MACOSX/football/politicsie/._politicsie-follows.mtx
- football/politicsie/politicsie-lists500.features
- __MACOSX/football/politicsie/._politicsie-lists500.features
- football/politicsie/politicsie-mentions.mtx
- __MACOSX/football/politicsie/._politicsie-mentions.mtx
- football/politicsie/politicsie-listmerged500.features
- __MACOSX/football/politicsie/._politicsie-listmerged500.features
- football/politicsuk/politicsuk.ids
- __MACOSX/football/politicsuk/._politicsuk.ids
- football/politicsuk/politicsuk-tweets500.mtx
- __MACOSX/football/politicsuk/._politicsuk-tweets500.mtx
- football/politicsuk/politicsuk-tweets500.features
- __MACOSX/football/politicsuk/._politicsuk-tweets500.features
- football/politicsuk/politicsuk-listmerged500.features
- __MACOSX/football/politicsuk/._politicsuk-listmerged500.features
- football/politicsuk/politicsuk-followedby.mtx
- __MACOSX/football/politicsuk/._politicsuk-followedby.mtx
- football/politicsuk/politicsuk-mentions.mtx
- __MACOSX/football/politicsuk/._politicsuk-mentions.mtx
- football/politicsuk/politicsuk-lists500.features
- __MACOSX/football/politicsuk/._politicsuk-lists500.features
- football/politicsuk/politicsuk-retweets.mtx
- __MACOSX/football/politicsuk/._politicsuk-retweets.mtx
- football/politicsuk/politicsuk-listmerged500.mtx
- __MACOSX/football/politicsuk/._politicsuk-listmerged500.mtx
- football/politicsuk/politicsuk.communities
- __MACOSX/football/politicsuk/._politicsuk.communities
- football/politicsuk/politicsuk-follows.mtx
- __MACOSX/football/politicsuk/._politicsuk-follows.mtx
- football/politicsuk/politicsuk-mentionedby.mtx
- __MACOSX/football/politicsuk/._politicsuk-mentionedby.mtx
- football/politicsuk/politicsuk-lists500.mtx
- __MACOSX/football/politicsuk/._politicsuk-lists500.mtx
- football/politicsuk/politicsuk-retweetedby.mtx
- __MACOSX/football/politicsuk/._politicsuk-retweetedby.mtx
