# Supplementary material for: Dynamic guided metric representation learning for multi-view clustering
Source: PeerJ Comput Sci. 2022 Mar 8;8:e922. doi: 10.7717/peerj-cs.922 (PMC9044235; doi:10.7717/peerj-cs.922)
Supplement: Supplemental Information 2 [file peerj-cs-08-922-s002.zip › football/football-mentionedby.mtx]

248 248 3312
543533194 14573900 4
436702610 14573900 5
139092348 14573900 9
464781334 14573900 3
146519069 14573900 3
550122068 14573900 1
230567975 14573900 2
250803835 14573900 2
189850197 14573900 4
411469404 15891449 4
283894108 15891449 5
311757784 15891449 7
143884558 15891449 2
362099039 15891449 1
236972737 15891449 1
22910295 15891449 1
213745334 19583545 1
35758259 19583545 2
121402638 19583545 4
636401401 19583545 3
185344587 19583545 5
46143892 19583545 4
34613288 19583545 1
211237817 19583545 1
277030839 21079235 8
259781850 21079235 6
187572312 21079235 3
14573900 21079235 2
35758259 21079235 1
92629809 21079235 1
19583545 21079235 8
531418504 21079235 5
506269900 21079235 1
46143892 21079235 1
165565581 21079235 1
55382387 21408605 40
155927976 21408605 16
192301191 21408605 40
147919630 21408605 41
217423296 21408605 5
193021637 21408605 1
79220481 21408605 1
303126905 21408605 2
341661701 21408605 4
232313241 21408605 7
150583140 21408605 1
27489253 22903812 1
448956185 22903812 2
431429137 22903812 7
32329366 22903812 2
471332737 22903812 1
321796543 22903812 1
633943195 22903812 1
324614093 22903812 1
14573900 22903812 1
520818187 22903812 2
283771561 22903812 1
423543635 22903812 1
472385266 22903812 2
280412626 22903812 1
366592246 22910295 4
344801362 22910295 10
156247074 22910295 1
140750163 22910295 14
787239919 22910295 11
710064516 22910295 4
408757920 22910295 1
217423296 22910295 2
36448925 27489253 4
150632123 27489253 5
14573900 27489253 1
50711514 27489253 1
46143892 27489253 1
490801957 27489253 1
372949912 27489253 4
280412626 27489253 1
293467348 27489253 1
247844220 27489253 1
27489253 27844464 1
209225665 27844464 32
358351414 27844464 26
48871981 27844464 12
193021637 27844464 19
471427429 27844464 3
113465603 27844464 21
708797364 27844464 9
726848270 27844464 22
283771561 27844464 10
147919630 27844464 1
240807110 27844464 21
245014679 27844464 5
46143892 27844464 1
206121850 27844464 1
71210107 27844464 1
15891449 27844464 1
760546868 27844464 4
14573900 27844464 2
321796543 32329366 9
22903812 32329366 22
285332860 32329366 1
448956185 32329366 54
431429137 32329366 5
711272516 32329366 4
324614093 32329366 4
34613288 32329366 1
121402638 32329366 1
520818187 32329366 1
243175199 32834791 3
34613288 32834791 2
393028587 34613288 15
243175199 34613288 8
294809172 34613288 6
161745170 34613288 1
64152335 35758259 3
291946431 35758259 5
238713707 35758259 6
541999788 35758259 3
484340979 35758259 2
51443410 35758259 2
221411491 35758259 2
51597791 36448925 6
113465603 36448925 4
27489253 36448925 9
269513020 36448925 1
247844220 36448925 5
431429137 36448925 7
475826738 36448925 3
278745353 36448925 1
117473273 36448925 3
91388229 36448925 4
150632123 36448925 1
372949912 36448925 1
155927976 41684671 7
225418717 41684671 2
51597791 41684671 3
44335177 41684671 9
280665816 41684671 16
304182081 41684671 3
343626364 41684671 14
336082762 41684671 9
64152335 41684671 1
136035018 41684671 7
166767883 41684671 1
285332860 41684671 1
482237272 41684671 5
550122068 41684671 22
531685436 41684671 3
369758604 41684671 5
523636225 41684671 6
287202982 41684671 3
216264820 41684671 1
91388229 41684671 3
150632123 41684671 3
36448925 41684671 1
637041761 41684671 1
280557466 44179372 71
135573797 44179372 113
224761631 44179372 15
375832633 44179372 6
230845588 44179372 2
230013639 44179372 1
393028587 44179372 2
299936873 44179372 11
235170147 44179372 2
46143892 44179372 2
436702610 44179372 5
523636225 44179372 1
318679591 44179372 1
507489702 44179372 2
148680848 44179372 2
302486435 44179372 3
359621966 44179372 9
443828326 44179372 2
294809172 44179372 1
14573900 44335177 4
41684671 44335177 7
187572312 44335177 1
71210107 44335177 1
136035018 44335177 1
22910295 44335177 1
19583545 44335177 1
282634845 44335177 1
287202982 44335177 2
216264820 44335177 9
472385266 44335177 1
336082762 44335177 1
27844464 44335177 1
304182081 44335177 1
91388229 44335177 1
19583545 46143892 3
429222254 46143892 2
22910295 46143892 11
44335177 46143892 22
235170147 46143892 4
318679591 46143892 3
302486435 46143892 2
14573900 46143892 2
34613288 46143892 5
15891449 46143892 6
280557466 46143892 4
147919630 46143892 18
359621966 46143892 2
27844464 46143892 2
299936873 46143892 1
35758259 46143892 4
22903812 46143892 4
52079636 48467334 1
248132486 48871981 2
155927976 48871981 4
150632123 48871981 3
209225665 48871981 26
27844464 48871981 6
358351414 48871981 16
285332860 48871981 3
166767883 48871981 3
393028587 48871981 2
429247237 48871981 3
408757920 48871981 3
293467348 48871981 2
708797364 48871981 1
471427429 48871981 3
193021637 48871981 1
155927976 50711514 1
245014679 50711514 3
287202982 50711514 1
464781334 50711514 1
211237817 50711514 2
708797364 50711514 6
408757920 50711514 2
293467348 50711514 9
372949912 50711514 2
55382387 50711514 1
217423296 50711514 1
27489253 50711514 2
710064516 50711514 1
490801957 50711514 1
269513020 50711514 1
475826738 50711514 2
236972737 51443410 2
484340979 51443410 4
475826738 51443410 1
64152335 51443410 3
221411491 51443410 1
238713707 51443410 1
35758259 51443410 1
166767883 51443410 1
155927976 51597791 1
431429137 51597791 20
91388229 51597791 26
483072452 51597791 7
531418504 51597791 1
710064516 51597791 1
44335177 51597791 2
637041761 51597791 11
36448925 51597791 5
482237272 51597791 1
282634845 51597791 1
34613288 51597791 1
48467334 52079636 1
79220481 53076741 9
192301191 53076741 3
193077639 53076741 8
155927976 53076741 1
329927842 53076741 1
246901658 53076741 5
303126905 53076741 13
408757920 53076741 1
472385266 53076741 1
501854635 53076741 5
366796169 53076741 1
60897485 53076741 1
117473273 53076741 1
216264820 55382387 6
341661701 55382387 80
147919630 55382387 100
299936873 55382387 2
166767883 55382387 3
155927976 55382387 5
252484155 55382387 111
232313241 55382387 88
475826738 55382387 7
153406657 55382387 3
57880075 55382387 35
150583140 55382387 3
266815699 55382387 2
219001485 55382387 13
217423296 55382387 3
230845588 55382387 1
549112918 55382387 1
703181887 55382387 1
626774517 55382387 4
15891449 55382387 1
341661701 57880075 178
250542282 57880075 1
266815699 57880075 19
166767883 57880075 1
55382387 57880075 21
252484155 57880075 28
219001485 57880075 27
232313241 57880075 17
147919630 57880075 27
308422676 57880075 3
626774517 57880075 6
150583140 57880075 1
303126905 57880075 6
155927976 60897485 8
285332860 60897485 1
14573900 60897485 1
329927842 60897485 1
192301191 60897485 8
117473273 60897485 16
246901658 60897485 14
193077639 60897485 20
408757920 60897485 10
280557466 60897485 1
146519069 60897485 1
455237361 60897485 1
79220481 60897485 5
501854635 60897485 3
412180849 60897485 1
366796169 60897485 1
166767883 60897485 3
472385266 60897485 1
412180849 64152335 2
465811969 64152335 5
541999788 64152335 3
221411491 64152335 3
51443410 64152335 2
27489253 71210107 10
337780427 71210107 3
144813170 71210107 2
315633310 71210107 2
329927842 71210107 10
206121850 71210107 3
34613288 71210107 1
22903812 71210107 6
187572312 71210107 8
19583545 71210107 7
280412626 71210107 1
21079235 71210107 4
259781850 71210107 1
22910295 71210107 1
14573900 71210107 1
156247074 71210107 1
411469404 77001859 1
233899912 77001859 2
451693376 77001859 1
280412626 77001859 2
192301191 79220481 87
53076741 79220481 10
155927976 79220481 18
263099844 79220481 1
146519069 79220481 14
166767883 79220481 4
303126905 79220481 8
193077639 79220481 41
117473273 79220481 24
246901658 79220481 29
408757920 79220481 31
219001485 79220481 3
501854635 79220481 15
283894108 79220481 1
60897485 79220481 8
393028587 79220481 2
366796169 79220481 3
221850321 79220481 1
285332860 79220481 1
472385266 79220481 1
285332860 91388229 1
431429137 91388229 38
51597791 91388229 34
36448925 91388229 10
637041761 91388229 3
282634845 91388229 1
136035018 91388229 3
41684671 91388229 5
482237272 91388229 7
287202982 91388229 1
216264820 91388229 1
44335177 91388229 4
21079235 92629809 3
283894108 92629809 1
531418504 92629809 7
711071588 92629809 13
240872546 92629809 2
22910295 113109073 20
283771561 113109073 12
243175199 113109073 3
32834791 113109073 1
140750163 113109073 1
344801362 113109073 1
148680848 113109073 1
206121850 113109073 4
27489253 113465603 4
150632123 113465603 5
475826738 113465603 3
140750163 113465603 10
27844464 113465603 24
193021637 113465603 32
209225665 113465603 20
708797364 113465603 16
48871981 113465603 8
726848270 113465603 21
358351414 113465603 13
283771561 113465603 14
760546868 113465603 2
293467348 113465603 4
245014679 113465603 1
240807110 113465603 3
144813170 117473273 9
193021637 117473273 1
282634845 117473273 1
315633310 117473273 75
166767883 117473273 19
627491854 117473273 9
337780427 117473273 4
329927842 117473273 32
230845588 117473273 1
192301191 117473273 86
193077639 117473273 68
146519069 117473273 4
299936873 117473273 1
79220481 117473273 15
420301038 117473273 3
246901658 117473273 110
455237361 117473273 7
464781334 117473273 19
408757920 117473273 34
412180849 117473273 9
60897485 117473273 7
155927976 117473273 7
226347105 117473273 6
436702610 117473273 1
501854635 117473273 5
221411491 117473273 7
626774517 117473273 3
36448925 117473273 5
710064516 117473273 5
484340979 117473273 2
636401401 117473273 1
366796169 117473273 7
53076741 117473273 1
472385266 117473273 3
19583545 117473273 1
245444506 117473273 1
507489702 121402638 47
385463372 121402638 1
197001564 121402638 85
151584475 121402638 6
293559894 121402638 5
19583545 121402638 5
429247237 121402638 43
362523468 121402638 8
188417619 121402638 58
373555025 121402638 8
714421232 121402638 29
431429137 121402638 71
178915141 121402638 20
469753464 121402638 12
226347105 121402638 34
377037875 121402638 23
455237361 121402638 1
27489253 121402638 1
230013639 121402638 16
472185221 121402638 1
121402638 123080710 1
178915141 123080710 1
374661980 130960283 8
531685436 130960283 6
523636225 130960283 6
250542282 130960283 2
279213842 130960283 2
280557466 135573797 141
44179372 135573797 97
224761631 135573797 12
393028587 135573797 21
216264820 135573797 2
46143892 135573797 6
299936873 135573797 85
150632123 135573797 1
375832633 135573797 1
285332860 135573797 1
166767883 135573797 1
443828326 135573797 1
359621966 135573797 17
336082762 136035018 3
91388229 136035018 3
41684671 136035018 1
44335177 136035018 2
216264820 136035018 1
343626364 136035018 1
637041761 136035018 3
296259888 138157574 61
280557466 138157574 1
283894108 138157574 29
248132486 138157574 37
236972737 138157574 5
283771561 138157574 6
209225665 138157574 86
330187082 138157574 17
285332860 138157574 2
299936873 138157574 1
155927976 138157574 2
166767883 138157574 3
311757784 138157574 15
506269900 138157574 3
117473273 138157574 1
475826738 138157574 4
290629376 138157574 1
143884558 138157574 2
362099039 138157574 9
15891449 138157574 6
245444506 138157574 7
483072452 138157574 4
320930784 138157574 1
411469404 138157574 1
304953074 138846688 18
153406657 138846688 17
233899912 138846688 1
451693376 138846688 3
221850321 138846688 2
155927976 138846688 1
369758604 138846688 2
280665816 138846688 2
456021856 138846688 3
571021282 138846688 1
240664869 138846688 1
166767883 138846688 1
393028587 138846688 1
34613288 138846688 1
77001859 138846688 1
265982289 139092348 7
14573900 139092348 233
189850197 139092348 29
436702610 139092348 7
464781334 139092348 4
549112918 139092348 2
230567975 139092348 2
543533194 139092348 6
353791374 140750163 3
22910295 140750163 71
265982289 140750163 2
113465603 140750163 4
344801362 140750163 4
710064516 140750163 4
366592246 140750163 1
385463372 142702489 33
230013639 142702489 2
226347105 142702489 1
456021856 142702489 7
237313700 142702489 6
121402638 142702489 1
377037875 142702489 1
240664869 142702489 1
197001564 143884558 1
241065455 143884558 3
178915141 143884558 3
121402638 143884558 10
283894108 143884558 41
283771561 143884558 22
226347105 143884558 3
236972737 143884558 3
311757784 143884558 5
285332860 143884558 1
411469404 143884558 3
362523468 143884558 1
483072452 143884558 2
296259888 143884558 1
155927976 144813170 147
117473273 144813170 6
193021637 144813170 23
245014679 144813170 1
27844464 144813170 2
241065455 144813170 7
192301191 144813170 2
209225665 144813170 45
150632123 144813170 6
48871981 144813170 1
166767883 144813170 12
329927842 144813170 32
337780427 144813170 31
385463372 144813170 3
250542282 144813170 1
71210107 144813170 14
283894108 144813170 1
252753618 144813170 1
285332860 144813170 1
299936873 144813170 1
216264820 144813170 2
287202982 144813170 1
197001564 144813170 1
232313241 144813170 1
358351414 144813170 7
315633310 144813170 29
609852437 144813170 5
206121850 144813170 6
482237272 144813170 2
412180849 144813170 3
230845588 144813170 1
627491854 144813170 1
464781334 144813170 1
708797364 144813170 1
79220481 146519069 2
217423296 146519069 6
280557466 146519069 8
192301191 146519069 1
193077639 146519069 7
117473273 146519069 1
408757920 146519069 3
246901658 146519069 1
455237361 146519069 1
341661701 146519069 1
420301038 146519069 1
252484155 147919630 9
303126905 147919630 5
55382387 147919630 9
219001485 147919630 1
341661701 147919630 9
703181887 147919630 1
626774517 147919630 6
57880075 147919630 9
285332860 147919630 1
21408605 147919630 5
155927976 147919630 1
232313241 147919630 8
308422676 147919630 1
266815699 147919630 1
46143892 147919630 1
150583140 147919630 1
230845588 148680848 2
294809172 148680848 2
408757920 148680848 3
436702610 148680848 4
507489702 148680848 7
344801362 148680848 1
633943195 148680848 1
22910295 148680848 1
366592246 148680848 2
303126905 150583140 11
117473273 150583140 1
308422676 150583140 18
341661701 150583140 6
147919630 150583140 19
55382387 150583140 9
252484155 150583140 6
266815699 150583140 1
232313241 150583140 2
219001485 150583140 5
57880075 150583140 1
626774517 150583140 3
393028587 150583140 1
117473273 150632123 2
155927976 150632123 42
27844464 150632123 3
193021637 150632123 6
225418717 150632123 2
144813170 150632123 6
209225665 150632123 16
269513020 150632123 1
278745353 150632123 5
358351414 150632123 14
27489253 150632123 12
285332860 150632123 1
113465603 150632123 4
241065455 150632123 1
475826738 150632123 1
233899912 150632123 1
420301038 150632123 1
48871981 150632123 1
247844220 150632123 1
464781334 150632123 2
523636225 150632123 2
429247237 150632123 1
369758604 150632123 1
393028587 150632123 1
36448925 150632123 1
490801957 150632123 1
50711514 150632123 1
250803835 151118966 1
283771561 151118966 2
293467348 151118966 1
362523468 151584475 1
197001564 151584475 3
121402638 151584475 1
226347105 151584475 1
373555025 151584475 1
113109073 151584475 1
166767883 153406657 2
138846688 153406657 6
451693376 153406657 4
55382387 153406657 1
407890541 153406657 1
280412626 153406657 1
571021282 153406657 12
369758604 153406657 3
581281429 153406657 2
304953074 153406657 7
456021856 153406657 4
710064516 153406657 1
240807110 153406657 1
406971569 153406657 1
144813170 155927976 29
241065455 155927976 1
285332860 155927976 18
283771561 155927976 2
216264820 155927976 23
252753618 155927976 7
385463372 155927976 1
420301038 155927976 25
192301191 155927976 5
358351414 155927976 1
221411491 155927976 3
618420295 155927976 3
237886951 155927976 1
230845588 155927976 3
166767883 155927976 2
79220481 155927976 1
412180849 156247074 32
348476655 156247074 26
197001564 156247074 1
593544608 156247074 20
705017113 156247074 32
407890541 156247074 1
472385266 156247074 1
187572312 156247074 6
27844464 156247074 3
280412626 156247074 5
501960718 156247074 7
21079235 156247074 2
34613288 156247074 6
46143892 156247074 6
15891449 156247074 1
353791374 156247074 2
14573900 156247074 11
35758259 156247074 4
44335177 156247074 4
147919630 156247074 7
121402638 156247074 3
22910295 156247074 9
19583545 156247074 8
22903812 156247074 1
185344587 161745170 11
178915141 161745170 1
34613288 161745170 7
230845588 161745170 23
353791374 161745170 13
243175199 161745170 9
263099844 161745170 3
245444506 161745170 1
32834791 161745170 3
294809172 161745170 4
344801362 161745170 1
393028587 161745170 2
221850321 161745170 1
21079235 165565581 1
912081948 165565581 5
155927976 166128698 5
216264820 166128698 1
252753618 166128698 1
216264820 166767883 44
283771561 166767883 1
71210107 166767883 1
155927976 166767883 4
283894108 166767883 4
285332860 166767883 1
337780427 166767883 2
329927842 166767883 1
636401401 166767883 1
311757784 166767883 1
232313241 166767883 1
19583545 166767883 1
22910295 167473396 57
344801362 167473396 31
408757920 167473396 3
140750163 167473396 3
113109073 167473396 1
366592246 167473396 1
543442108 167473396 1
217423296 167473396 1
710064516 167473396 2
148680848 167473396 1
437567821 167473396 1
787239919 167473396 1
178915141 167473396 1
161745170 178915141 1
185344587 178915141 1
437567821 178915141 1
121402638 178915141 6
714421232 178915141 1
151584475 178915141 1
226347105 178915141 1
230013639 178915141 1
123080710 178915141 1
213745334 185344587 28
225418717 185344587 11
161745170 185344587 11
211237817 185344587 8
19583545 185344587 64
279213842 185344587 13
178915141 185344587 5
287202982 185344587 5
283133921 185344587 4
627491854 185344587 2
344801362 185344587 14
415155312 185344587 5
420318016 185344587 3
189850197 185344587 2
353791374 185344587 1
636401401 185344587 12
636286824 185344587 3
367971451 185344587 2
437567821 185344587 7
71210107 187572312 13
328686514 187572312 18
121402638 187572312 8
147919630 187572312 14
523636225 187572312 6
531685436 187572312 4
22910295 187572312 6
34613288 187572312 12
35758259 187572312 3
280412626 187572312 11
19583545 187572312 9
15891449 187572312 40
580330056 187572312 4
44335177 187572312 4
374661980 187572312 7
27489253 187572312 2
27844464 187572312 7
240664869 187572312 4
250542282 187572312 13
130960283 187572312 2
46143892 187572312 4
14573900 187572312 14
472385266 187572312 6
156247074 187572312 3
21079235 187572312 4
241065455 188417619 5
362523468 188417619 6
226347105 188417619 5
429247237 188417619 5
328686514 188417619 3
197001564 188417619 4
143884558 188417619 2
293559894 188417619 2
358351414 188417619 2
285332860 188417619 1
455237361 188417619 3
139092348 189850197 17
185344587 189850197 4
436702610 189850197 3
14573900 189850197 14
549112918 189850197 2
464781334 189850197 1
230567975 189850197 1
543533194 189850197 1
79220481 192301191 42
155927976 192301191 48
250542282 192301191 1
193021637 192301191 95
144813170 192301191 5
241065455 192301191 3
53076741 192301191 5
219001485 192301191 7
146519069 192301191 25
193077639 192301191 89
117473273 192301191 83
150632123 192301191 1
216264820 192301191 1
393028587 192301191 6
299936873 192301191 1
455237361 192301191 8
246901658 192301191 54
166767883 192301191 1
263099844 192301191 2
408757920 192301191 7
60897485 192301191 8
501854635 192301191 9
358351414 192301191 1
472385266 192301191 7
19583545 192301191 1
21408605 192301191 1
366796169 192301191 6
252484155 192301191 2
57880075 192301191 1
144813170 193021637 73
192301191 193021637 212
155927976 193021637 44
225418717 193021637 2
245014679 193021637 21
27844464 193021637 38
278745353 193021637 28
243175199 193021637 1
241065455 193021637 12
282634845 193021637 2
139092348 193021637 2
259781850 193021637 4
277030839 193021637 1
263099844 193021637 2
287202982 193021637 3
252753618 193021637 1
150632123 193021637 5
283894108 193021637 1
209225665 193021637 343
166767883 193021637 2
329927842 193021637 11
48871981 193021637 36
250542282 193021637 4
232313241 193021637 4
146519069 193021637 2
358351414 193021637 170
197001564 193021637 3
51597791 193021637 2
193077639 193021637 13
708797364 193021637 122
726848270 193021637 38
464781334 193021637 4
471427429 193021637 8
420301038 193021637 3
412180849 193021637 6
475826738 193021637 5
506269900 193021637 1
373555025 193021637 1
393028587 193021637 1
233899912 193021637 3
117473273 193021637 1
226347105 193021637 6
374661980 193021637 1
482237272 193021637 4
113465603 193021637 27
705017113 193021637 1
341661701 193021637 6
285332860 193021637 1
283771561 193021637 17
760546868 193021637 3
362523468 193021637 1
188417619 193021637 2
429247237 193021637 1
240807110 193021637 17
710064516 193021637 2
57880075 193021637 1
238713707 193074585 2
221411491 193074585 1
291946431 193074585 1
51443410 193074585 1
192301191 193077639 184
155927976 193077639 4
146519069 193077639 33
219001485 193077639 14
193021637 193077639 19
79220481 193077639 36
329927842 193077639 5
53076741 193077639 9
263099844 193077639 1
117473273 193077639 93
299936873 193077639 3
315633310 193077639 9
246901658 193077639 116
455237361 193077639 8
408757920 193077639 25
60897485 193077639 28
501854635 193077639 6
531685436 193077639 3
217423296 193077639 1
358351414 193077639 4
637041761 193077639 1
429247237 193077639 3
472385266 193077639 5
197001564 193077639 1
366796169 193077639 7
626774517 193077639 2
245444506 193077639 1
710064516 193077639 1
241065455 197001564 8
385463372 197001564 1
429247237 197001564 1
232313241 197001564 1
121402638 197001564 9
143884558 197001564 2
226347105 197001564 5
328686514 197001564 2
362523468 197001564 8
151584475 197001564 2
329927842 197001564 1
144813170 197001564 1
285332860 197001564 2
216264820 197001564 1
329927842 206121850 3
166767883 206121850 1
144813170 206121850 3
113109073 206121850 1
155927976 209185477 2
225418717 209185477 1
113465603 209185477 1
230845588 209185477 5
32834791 209185477 1
166767883 209185477 1
138157574 209225665 43
358351414 209225665 129
296259888 209225665 19
407890541 209225665 10
150632123 209225665 6
144813170 209225665 14
506269900 209225665 17
193021637 209225665 183
48871981 209225665 14
393028587 209225665 1
35758259 209225665 1
475826738 209225665 4
285332860 209225665 3
429247237 209225665 1
471427429 209225665 2
27844464 209225665 12
420301038 209225665 4
216264820 209225665 1
217423296 209225665 1
221411491 209225665 11
366592246 209225665 4
166767883 209225665 3
192301191 209225665 2
246901658 209225665 2
113465603 209225665 25
283894108 209225665 1
483072452 209225665 1
464781334 209225665 1
708797364 209225665 92
726848270 209225665 47
609852437 209225665 1
283771561 209225665 12
760546868 209225665 6
240807110 209225665 17
245014679 209225665 4
293467348 209225665 5
420318016 209225665 1
490801957 209225665 1
230845588 210933449 3
245444506 210933449 7
393028587 210933449 1
225418717 211237817 7
185344587 211237817 7
213745334 211237817 5
19583545 211237817 10
283894108 211237817 1
287202982 211237817 15
245014679 211237817 1
155927976 211237817 1
279213842 211237817 6
471271538 211237817 1
27489253 211237817 2
369758604 211237817 4
636401401 211237817 11
636286824 211237817 4
420318016 211237817 3
627491854 211237817 2
367971451 211237817 2
283133921 213745334 9
185344587 213745334 11
225418717 213745334 2
367971451 213745334 2
245444506 216112526 32
243175199 216112526 3
393028587 216112526 11
161745170 216112526 2
221850321 216112526 22
230845588 216112526 7
166767883 216112526 2
210933449 216112526 1
263099844 216112526 1
293467348 216112526 1
155927976 216112526 5
321796543 216112526 1
353791374 216112526 1
285332860 216112526 1
32834791 216112526 1
138846688 216112526 1
324614093 216112526 1
193021637 216112526 1
166767883 216264820 83
285332860 216264820 41
155927976 216264820 36
265982289 216264820 3
299936873 216264820 6
420301038 216264820 8
448956185 216264820 5
91388229 216264820 1
287202982 216264820 2
44335177 216264820 1
336082762 216264820 1
280557466 217423296 15
146519069 217423296 8
219001485 217423296 1
341661701 217423296 2
408757920 217423296 2
22910295 217423296 1
420301038 217423296 2
710064516 217423296 2
344801362 217423296 1
217423296 219001485 3
155927976 219001485 8
192301191 219001485 8
193077639 219001485 10
263099844 219001485 2
250542282 219001485 2
221850321 219001485 1
166767883 219001485 1
79220481 219001485 1
241065455 219001485 1
230845588 219001485 1
147919630 219001485 16
55382387 219001485 9
341661701 219001485 26
57880075 219001485 21
144813170 219001485 1
329927842 219001485 1
626774517 219001485 3
226347105 219001485 1
150583140 219001485 2
252484155 219001485 20
266815699 219001485 1
232313241 219001485 3
703181887 219001485 1
303126905 219001485 1
216264820 219001485 1
21408605 219001485 2
117473273 221411491 53
155927976 221411491 37
193074585 221411491 3
144813170 221411491 9
250542282 221411491 1
243175199 221411491 1
282634845 221411491 21
291946431 221411491 9
238713707 221411491 22
285332860 221411491 5
35758259 221411491 5
166767883 221411491 33
232313241 221411491 8
216264820 221411491 2
283894108 221411491 17
358351414 221411491 41
329927842 221411491 5
150632123 221411491 1
209225665 221411491 21
197001564 221411491 2
210933449 221411491 1
193077639 221411491 3
64152335 221411491 4
412180849 221411491 2
465811969 221411491 1
484340979 221411491 10
51443410 221411491 5
626774517 221411491 1
482237272 221411491 1
636401401 221411491 2
710064516 221411491 5
216112526 221850321 6
245444506 221850321 12
294809172 221850321 3
34613288 221850321 5
230845588 221850321 4
263099844 221850321 3
393028587 221850321 7
240807110 221850321 4
373555025 221850321 1
155927976 221850321 2
243175199 221850321 1
14573900 221850321 1
32834791 221850321 1
46143892 224761631 3
210933449 224761631 1
280557466 224761631 8
44179372 224761631 16
318679591 224761631 1
135573797 224761631 20
393028587 224761631 12
166767883 224761631 4
155927976 224761631 2
299936873 224761631 10
235170147 224761631 2
375832633 224761631 1
710064516 224761631 1
285332860 224761631 1
359621966 224761631 2
443828326 224761631 1
197001564 224761631 1
34613288 224761631 1
185344587 225418717 7
155927976 225418717 2
211237817 225418717 3
213745334 225418717 2
287202982 225418717 3
279213842 225418717 4
19583545 225418717 2
155927976 226347105 10
197001564 226347105 8
241065455 226347105 29
121402638 226347105 5
143884558 226347105 4
237313700 226347105 4
328686514 226347105 7
150632123 226347105 2
358351414 226347105 7
362523468 226347105 11
166767883 226347105 2
293559894 226347105 8
429247237 226347105 6
117473273 226347105 6
464781334 226347105 3
283771561 226347105 1
373555025 226347105 2
385463372 226347105 6
142702489 226347105 3
193021637 226347105 2
609852437 226347105 4
151584475 226347105 1
455237361 226347105 1
188417619 226347105 1
472185221 226347105 3
230013639 226347105 1
142702489 230013639 53
155927976 230013639 3
237313700 230013639 72
240664869 230013639 89
245444506 230013639 1
285332860 230013639 2
166767883 230013639 3
362523468 230013639 21
377037875 230013639 74
385463372 230013639 29
226347105 230013639 2
216264820 230013639 2
408757920 230013639 1
455237361 230013639 4
472185221 230013639 5
197001564 230013639 4
287202982 230013639 1
143884558 230013639 1
429247237 230013639 2
366592246 230013639 1
241065455 230013639 1
507489702 230013639 1
121402638 230013639 1
188417619 230013639 2
230845588 230567975 10
243175199 230567975 2
14573900 230567975 3
464781334 230567975 5
436702610 230567975 2
549112918 230567975 1
139092348 230567975 1
243175199 230845588 4
32834791 230845588 2
34613288 230845588 6
294809172 230845588 20
245444506 230845588 1
252753618 230845588 1
353791374 230845588 5
263099844 230845588 4
221850321 230845588 11
230567975 230845588 1
393028587 230845588 4
216112526 230845588 1
236972737 230845588 2
161745170 230845588 4
507489702 230845588 1
711272516 230845588 1
233335916 232313241 10
155927976 232313241 19
71210107 232313241 1
299936873 232313241 1
144813170 232313241 4
451693376 232313241 67
216264820 232313241 2
285332860 232313241 1
252484155 232313241 3
55382387 232313241 59
469753464 232313241 1
147919630 232313241 29
341661701 232313241 19
315633310 232313241 1
150583140 232313241 1
57880075 232313241 38
266815699 232313241 2
21079235 232313241 2
703181887 232313241 1
219001485 232313241 2
232313241 233335916 2
252753618 233335916 2
285332860 233335916 7
420301038 233335916 13
155927976 233335916 2
451693376 233899912 1
482237272 233899912 2
456021856 233899912 4
240869466 233899912 2
77001859 233899912 1
571021282 233899912 1
155927976 235170147 2
461316266 235170147 51
393028587 235170147 12
318679591 235170147 36
302486435 235170147 6
280557466 235170147 6
221850321 235170147 2
375832633 235170147 3
443828326 235170147 24
710064516 235170147 1
359621966 235170147 4
14573900 235170147 1
299936873 235170147 1
46143892 235170147 5
121402638 235170147 1
283894108 236972737 16
283771561 236972737 3
139092348 236972737 1
230845588 236972737 7
143884558 236972737 4
411469404 236972737 6
362099039 236972737 1
311757784 236972737 2
15891449 236972737 8
330187082 236972737 1
436702610 236972737 1
240664869 237313700 19
230013639 237313700 71
155927976 237313700 12
285332860 237313700 1
142702489 237313700 36
121402638 237313700 5
299936873 237313700 31
377037875 237313700 46
178915141 237313700 1
362523468 237313700 6
385463372 237313700 24
455237361 237313700 13
472185221 237313700 31
166767883 237313700 3
197001564 237313700 1
341768585 237313700 1
241065455 237313700 5
246901658 237313700 1
216264820 237313700 1
226347105 237313700 2
408757920 237313700 1
293559894 237313700 1
188417619 237313700 3
507489702 237313700 1
429247237 237313700 1
714421232 237313700 1
155927976 237886951 4
285332860 237886951 1
618420295 237886951 4
265982289 237886951 2
155927976 238264016 2
166767883 238713707 7
216264820 238713707 1
285332860 238713707 2
291946431 238713707 8
393028587 238713707 3
35758259 238713707 8
484340979 238713707 10
51443410 238713707 4
431429137 238713707 1
64152335 238713707 3
193074585 238713707 1
541999788 238713707 2
436702610 238713707 1
465811969 238713707 1
221411491 238713707 6
230845588 240002233 1
240869466 240002233 2
230013639 240664869 70
237313700 240664869 26
142702489 240664869 19
377037875 240664869 14
385463372 240664869 2
362523468 240664869 4
507489702 240664869 1
121402638 240664869 1
472185221 240664869 1
155927976 240807110 1
221850321 240807110 13
501960718 240807110 13
464781334 240807110 1
571021282 240807110 1
153406657 240807110 3
328686514 240807110 2
245014679 240807110 1
708797364 240807110 3
726848270 240807110 8
193021637 240807110 4
113465603 240807110 2
209225665 240807110 3
358351414 240807110 10
283771561 240807110 3
27844464 240807110 2
48871981 240807110 1
280412626 240869466 2
233899912 240869466 9
77001859 240869466 2
406971569 240869466 4
451693376 240869466 9
280665816 240869466 1
471271538 240869466 3
166767883 240872546 1
216264820 240872546 2
92629809 240872546 1
711071588 240872546 16
531418504 240872546 4
506269900 240872546 1
192301191 241065455 6
144813170 241065455 7
219001485 241065455 4
155927976 241065455 16
252753618 241065455 1
193021637 241065455 5
143884558 241065455 1
362523468 241065455 19
150632123 241065455 7
197001564 241065455 18
226347105 241065455 33
293559894 241065455 4
358351414 241065455 3
142702489 241065455 23
293467348 241065455 2
429247237 241065455 7
247844220 241065455 1
113465603 241065455 1
230013639 241065455 2
178915141 241065455 1
385463372 241065455 23
283894108 241065455 1
216264820 241065455 1
35758259 241065455 1
151584475 241065455 2
475826738 241065455 5
482237272 241065455 18
464781334 241065455 2
166767883 241065455 1
455237361 241065455 4
188417619 241065455 3
373555025 241065455 1
230845588 243175199 4
34613288 243175199 1
278745353 243175199 1
373555025 243175199 2
161745170 243175199 1
221850321 243175199 2
393028587 243175199 1
32834791 243175199 1
210933449 243175199 1
50711514 245014679 2
155927976 245014679 1
436702610 245014679 4
708797364 245014679 1
240807110 245014679 1
27844464 245014679 1
216112526 245444506 28
166767883 245444506 6
155927976 245444506 4
243175199 245444506 2
221850321 245444506 21
393028587 245444506 12
161745170 245444506 2
210933449 245444506 12
263099844 245444506 1
294809172 245444506 1
230845588 245444506 1
34613288 245444506 1
138157574 245444506 6
79220481 246901658 31
192301191 246901658 120
146519069 246901658 23
155927976 246901658 5
285332860 246901658 1
166767883 246901658 1
216264820 246901658 1
247844220 246901658 11
263099844 246901658 3
193077639 246901658 158
117473273 246901658 178
299936873 246901658 3
420301038 246901658 32
53076741 246901658 4
455237361 246901658 20
408757920 246901658 83
60897485 246901658 9
464781334 246901658 18
245014679 246901658 4
472385266 246901658 10
501854635 246901658 13
708797364 246901658 2
303126905 246901658 1
287202982 246901658 1
252484155 246901658 2
366796169 246901658 6
627491854 246901658 1
51443410 246901658 2
22910295 246901658 1
269513020 247844220 2
293467348 247844220 8
246901658 247844220 12
113465603 247844220 3
150632123 247844220 2
241065455 247844220 1
27489253 247844220 3
36448925 247844220 3
475826738 247844220 5
490801957 247844220 1
372949912 247844220 1
138157574 248132486 29
330187082 248132486 11
155927976 248132486 2
311757784 248132486 2
290629376 248132486 1
166767883 248132486 2
283771561 248132486 1
293467348 248132486 1
420318016 248132486 1
15891449 248132486 1
436702610 248132486 1
192301191 250542282 12
216112526 250542282 6
155927976 250542282 3
187572312 250542282 4
374661980 250542282 51
216264820 250542282 2
219001485 250542282 3
420318016 250542282 4
393028587 250542282 7
285332860 250542282 6
531685436 250542282 8
130960283 250542282 4
230845588 250542282 1
252484155 250542282 2
523636225 250542282 5
420301038 250542282 1
328686514 250542282 4
14573900 250803835 8
189850197 250803835 5
329927842 250803835 2
139092348 250803835 2
372949912 250803835 9
550122068 250803835 2
230567975 250803835 1
543533194 250803835 3
151118966 250803835 2
55382387 252484155 78
250542282 252484155 3
232313241 252484155 15
147919630 252484155 59
150583140 252484155 2
341661701 252484155 166
393028587 252484155 2
57880075 252484155 38
155927976 252484155 3
464781334 252484155 1
280557466 252484155 1
283894108 252484155 1
285332860 252484155 1
230845588 252484155 1
216264820 252484155 1
303126905 252484155 7
219001485 252484155 39
266815699 252484155 3
166767883 252484155 1
121402638 252484155 1
21408605 252484155 1
626774517 252484155 1
192301191 252484155 3
150632123 252484155 1
155927976 252753618 24
216264820 252753618 4
230845588 252753618 2
285332860 252753618 4
233335916 252753618 1
193021637 259781850 3
278745353 259781850 31
21079235 259781850 14
277030839 259781850 54
155927976 259781850 1
285332860 259781850 1
531418504 259781850 13
912081948 259781850 1
637041761 259781850 1
221850321 263099844 7
230845588 263099844 3
294809172 263099844 1
353791374 263099844 1
210933449 263099844 2
139092348 265982289 5
252753618 265982289 1
140750163 265982289 1
155927976 265982289 4
216264820 265982289 1
618420295 265982289 12
237886951 265982289 2
285332860 265982289 2
420301038 265982289 1
217423296 266815699 6
280557466 266815699 3
341661701 266815699 25
55382387 266815699 3
252484155 266815699 4
232313241 266815699 8
57880075 266815699 18
147919630 266815699 5
710064516 266815699 2
219001485 266815699 2
247844220 269513020 2
531418504 277030839 7
431429137 277030839 1
165565581 277030839 2
506269900 277030839 1
912081948 277030839 2
21079235 277030839 2
259781850 277030839 1
193021637 278745353 5
113465603 278745353 3
150632123 278745353 1
269513020 278745353 1
328686514 278745353 2
225418717 279213842 15
185344587 279213842 28
366796169 279213842 79
187572312 279213842 5
420318016 279213842 2
213745334 279213842 1
139092348 279213842 1
265982289 279213842 4
19583545 279213842 24
211237817 279213842 18
374661980 279213842 2
523636225 279213842 3
140750163 279213842 6
287202982 279213842 3
189850197 279213842 2
130960283 279213842 14
531685436 279213842 3
250542282 279213842 1
155927976 279213842 1
15891449 279213842 1
627491854 279213842 10
636401401 279213842 56
367971451 279213842 3
283133921 279213842 1
415155312 279213842 4
636286824 279213842 2
472385266 279213842 1
77001859 280412626 14
451693376 280412626 29
233899912 280412626 5
471271538 280412626 23
240869466 280412626 15
153406657 280412626 7
406971569 280412626 31
369758604 280412626 27
571021282 280412626 8
581281429 280412626 23
138846688 280412626 5
304953074 280412626 10
280665816 280412626 7
456021856 280412626 9
19583545 280412626 15
22903812 280412626 3
147919630 280412626 4
27489253 280412626 2
34613288 280412626 28
35758259 280412626 4
71210107 280412626 2
14573900 280412626 11
21079235 280412626 3
187572312 280412626 6
22910295 280412626 1
27844464 280412626 2
44335177 280412626 11
121402638 280412626 1
156247074 280412626 1
217423296 280557466 19
146519069 280557466 7
266815699 280557466 2
269513020 280557466 1
44179372 280557466 40
46143892 280557466 3
224761631 280557466 4
341661701 280557466 6
135573797 280557466 66
375832633 280557466 10
393028587 280557466 2
318679591 280557466 1
299936873 280557466 15
374661980 280557466 2
420301038 280557466 8
302486435 280557466 2
359621966 280557466 2
41684671 280665816 19
77001859 280665816 4
240869466 280665816 11
155927976 280665816 1
150632123 280665816 2
285332860 280665816 1
166767883 280665816 3
451693376 280665816 35
406971569 280665816 9
299936873 280665816 1
304953074 280665816 2
233899912 280665816 12
471271538 280665816 18
280412626 280665816 4
197001564 280665816 1
475826738 280665816 1
138157574 280665816 1
369758604 280665816 43
571021282 280665816 9
138846688 280665816 1
581281429 280665816 13
456021856 280665816 2
283894108 280665816 1
523636225 280665816 1
230845588 280665816 1
216264820 280665816 1
144813170 282634845 2
155927976 282634845 1
166767883 282634845 2
41684671 282634845 2
482237272 282634845 5
221411491 282634845 5
71210107 282634845 1
136035018 282634845 2
362523468 282634845 1
237886951 282634845 1
293559894 282634845 1
637041761 282634845 5
336082762 282634845 1
609852437 282634845 1
226347105 282634845 1
393028587 282634845 1
91388229 282634845 1
213745334 283133921 16
636401401 283133921 2
283894108 283771561 118
311757784 283771561 78
143884558 283771561 14
285332860 283771561 17
343626364 283771561 3
155927976 283771561 18
296259888 283771561 5
243175199 283771561 5
330187082 283771561 3
113109073 283771561 13
236972737 283771561 4
252753618 283771561 2
411469404 283771561 14
362099039 283771561 5
464781334 283771561 2
373555025 283771561 9
293559894 283771561 4
121402638 283771561 3
429247237 283771561 2
151584475 283771561 4
362523468 283771561 2
15891449 283771561 4
366592246 283771561 6
711272516 283771561 2
483072452 283771561 1
726848270 283771561 4
209225665 283771561 2
193021637 283771561 10
14573900 283771561 1
27844464 283771561 2
245014679 283771561 1
240807110 283771561 4
113465603 283771561 3
206121850 283771561 1
708797364 283771561 1
760546868 283771561 1
151118966 283771561 2
143884558 283894108 64
283771561 283894108 30
155927976 283894108 6
343626364 283894108 12
236972737 283894108 36
311757784 283894108 29
285332860 283894108 27
296259888 283894108 17
138157574 283894108 15
330187082 283894108 18
464781334 283894108 23
411469404 283894108 3
144813170 283894108 1
230845588 283894108 2
15891449 283894108 24
252753618 283894108 1
216264820 283894108 2
19583545 283894108 1
436702610 283894108 2
353791374 283894108 3
197001564 283894108 1
393028587 283894108 2
483072452 283894108 9
14573900 283894108 1
429247237 283894108 1
362099039 283894108 1
216264820 285332860 42
155927976 285332860 15
283894108 285332860 36
252753618 285332860 2
233335916 285332860 12
150632123 285332860 3
265982289 285332860 1
420301038 285332860 21
166767883 285332860 5
464781334 285332860 6
710064516 285332860 10
329927842 285332860 10
618420295 285332860 1
230845588 285332860 5
412180849 285332860 3
393028587 285332860 2
155927976 287202982 4
216264820 287202982 12
296259888 287202982 3
166767883 287202982 4
285332860 287202982 2
283894108 287202982 6
225418717 287202982 21
19583545 287202982 15
213745334 287202982 10
185344587 287202982 11
483072452 287202982 2
211237817 287202982 12
627491854 287202982 3
299936873 287202982 1
420318016 287202982 6
240807110 287202982 2
471427429 287202982 5
241065455 287202982 1
263099844 287202982 1
415155312 287202982 4
531418504 287202982 1
279213842 287202982 2
636286824 287202982 6
636401401 287202982 3
91388229 287202982 4
44335177 287202982 2
482237272 287202982 3
304182081 287202982 1
336082762 287202982 1
136035018 287202982 2
283894108 290629376 2
311757784 290629376 1
238713707 291946431 6
541999788 291946431 1
221411491 291946431 1
247844220 293467348 8
150632123 293467348 5
330187082 293467348 25
393028587 293467348 6
408757920 293467348 14
27489253 293467348 8
241065455 293467348 2
285332860 293467348 1
269513020 293467348 1
216112526 293467348 1
726848270 293467348 95
221850321 293467348 6
113465603 293467348 6
36448925 293467348 1
475826738 293467348 7
369758604 293467348 7
193021637 293467348 1
209225665 293467348 7
50711514 293467348 10
484340979 293467348 6
420318016 293467348 2
166767883 293467348 1
581281429 293467348 5
636286824 293467348 2
153406657 293467348 1
490801957 293467348 1
372949912 293467348 3
415155312 293467348 1
708797364 293467348 1
151118966 293467348 2
278745353 293559894 1
226347105 293559894 5
429247237 293559894 1
151584475 293559894 1
197001564 293559894 1
328686514 293559894 6
143884558 293559894 1
283771561 293559894 3
241065455 293559894 1
121402638 293559894 1
230845588 294809172 13
353791374 294809172 1
243175199 294809172 1
221850321 294809172 4
507489702 294809172 3
436702610 294809172 2
283894108 296259888 76
283771561 296259888 5
287202982 296259888 1
285332860 296259888 1
209225665 296259888 33
138157574 296259888 22
236972737 296259888 2
143884558 296259888 1
407890541 296259888 1
506269900 296259888 2
216264820 299936873 18
237313700 299936873 12
166767883 299936873 1
429247237 299936873 5
135573797 299936873 69
48467334 299936873 1
44179372 299936873 7
280557466 299936873 25
46143892 299936873 9
285332860 299936873 3
283894108 299936873 1
197001564 299936873 3
155927976 299936873 1
393028587 299936873 1
375832633 299936873 1
241065455 299936873 3
139092348 299936873 1
359621966 299936873 1
636286824 299936873 2
233335916 299936873 1
359621966 302486435 8
299936873 302486435 1
280557466 302486435 2
318679591 302486435 6
375832633 302486435 3
443828326 302486435 15
235170147 302486435 2
44179372 302486435 2
461316266 302486435 1
55382387 303126905 5
285332860 303126905 2
147919630 303126905 20
150583140 303126905 5
308422676 303126905 2
79220481 303126905 7
341661701 303126905 14
53076741 303126905 12
166767883 303126905 1
412180849 303126905 1
216264820 303126905 2
57880075 303126905 8
252484155 303126905 9
266815699 303126905 1
219001485 303126905 1
225418717 304182081 1
41684671 304182081 10
250542282 304182081 1
282634845 304182081 2
343626364 304182081 3
91388229 304182081 2
482237272 304182081 4
136035018 304182081 7
637041761 304182081 1
336082762 304182081 6
144813170 304182081 1
287202982 304182081 1
285332860 304953074 2
139092348 304953074 1
77001859 304953074 1
166767883 304953074 1
138846688 304953074 25
153406657 304953074 12
240869466 304953074 2
374661980 304953074 9
369758604 304953074 4
571021282 304953074 2
280665816 304953074 1
451693376 304953074 2
280412626 304953074 3
581281429 304953074 2
456021856 304953074 5
230567975 304953074 1
303126905 308422676 3
150583140 308422676 20
336082762 308422676 4
55382387 308422676 2
147919630 308422676 10
252484155 308422676 1
232313241 308422676 6
341661701 308422676 3
57880075 308422676 6
283771561 311757784 119
296259888 311757784 15
283894108 311757784 165
138157574 311757784 24
236972737 311757784 48
330187082 311757784 10
411469404 311757784 9
143884558 311757784 35
290629376 311757784 1
166767883 311757784 4
293559894 311757784 1
285332860 311757784 3
15891449 311757784 17
483072452 311757784 9
362099039 311757784 6
193021637 311757784 1
245014679 311757784 1
144813170 311757784 1
192301191 311757784 1
278745353 311757784 1
482237272 311757784 1
329927842 311757784 1
213745334 311757784 4
14573900 311757784 1
475826738 311757784 1
155927976 311757784 2
248132486 311757784 1
22903812 311757784 1
206121850 311757784 1
117473273 315633310 71
337780427 315633310 22
627491854 315633310 1
166767883 315633310 2
193077639 315633310 5
155927976 315633310 2
144813170 315633310 24
609852437 315633310 4
329927842 315633310 16
216264820 315633310 1
280557466 318679591 13
375832633 318679591 37
224761631 318679591 4
285332860 318679591 3
135573797 318679591 5
44179372 318679591 9
46143892 318679591 6
461316266 318679591 27
235170147 318679591 42
443828326 318679591 36
252484155 318679591 1
302486435 318679591 11
393028587 318679591 1
299936873 318679591 6
436702610 318679591 1
420301038 318679591 1
429222254 318679591 1
359621966 318679591 3
283894108 320930784 3
627491854 320930784 3
285332860 320930784 1
236972737 320930784 1
311757784 320930784 1
362099039 320930784 1
330187082 320930784 8
155927976 320930784 1
248132486 320930784 1
240664869 320930784 1
22903812 321796543 7
197001564 321796543 1
32329366 321796543 14
431429137 321796543 5
471332737 321796543 1
448956185 321796543 4
471271538 321796543 1
216112526 324614093 2
633943195 324614093 59
32329366 324614093 15
22903812 324614093 9
448956185 324614093 18
166767883 324614093 1
431429137 324614093 4
321796543 324614093 3
471332737 324614093 10
455237361 324614093 1
520818187 324614093 20
714421232 324614093 4
393028587 324614093 1
423543635 324614093 1
278745353 328686514 7
226347105 328686514 4
197001564 328686514 6
362523468 328686514 5
293559894 328686514 8
151584475 328686514 1
373555025 328686514 4
429247237 328686514 4
240807110 328686514 1
507489702 328686514 3
187572312 328686514 1
64152335 328686514 1
374661980 328686514 2
188417619 328686514 1
250542282 328686514 2
531685436 328686514 1
241065455 329927842 1
285332860 329927842 23
155927976 329927842 21
117473273 329927842 15
245014679 329927842 3
14573900 329927842 28
189850197 329927842 4
150632123 329927842 2
283894108 329927842 1
139092348 329927842 1
166767883 329927842 64
144813170 329927842 64
193077639 329927842 2
337780427 329927842 13
216264820 329927842 1
71210107 329927842 3
197001564 329927842 1
22910295 329927842 2
464781334 329927842 9
287202982 329927842 1
420301038 329927842 1
221850321 329927842 1
412180849 329927842 8
436702610 329927842 1
415155312 329927842 1
710064516 329927842 16
315633310 329927842 9
193021637 329927842 5
609852437 329927842 1
344801362 329927842 1
283771561 330187082 8
283894108 330187082 28
627491854 330187082 2
293467348 330187082 17
393028587 330187082 7
408757920 330187082 1
138157574 330187082 7
248132486 330187082 5
236972737 330187082 1
362099039 330187082 1
483072452 330187082 1
320930784 330187082 4
311757784 330187082 1
155927976 336082762 1
41684671 336082762 15
282634845 336082762 1
343626364 336082762 7
52079636 336082762 1
136035018 336082762 4
285332860 336082762 2
216264820 336082762 2
315633310 337780427 16
117473273 337780427 4
166767883 337780427 8
144813170 337780427 21
341768585 337780427 1
329927842 337780427 10
71210107 337780427 1
609852437 337780427 1
303126905 341661701 11
280557466 341661701 26
147919630 341661701 69
217423296 341661701 22
55382387 341661701 72
266815699 341661701 16
166767883 341661701 2
150583140 341661701 8
308422676 341661701 4
57880075 341661701 204
232313241 341661701 25
252484155 341661701 99
367971451 341661701 3
146519069 341661701 3
216264820 341661701 2
315633310 341661701 2
219001485 341661701 29
22910295 341661701 1
626774517 341661701 6
193021637 341661701 2
193077639 341661701 1
188417619 341661701 1
423543635 341661701 1
703181887 341661701 1
166767883 341768585 8
329927842 341768585 4
233335916 341768585 1
285332860 341768585 3
429247237 341768585 6
420301038 341768585 1
144813170 341768585 2
337780427 341768585 1
377037875 341768585 1
328686514 341768585 1
71210107 341768585 2
280412626 341768585 1
299936873 341768585 1
46143892 341768585 1
393028587 341768585 3
151584475 341768585 1
373555025 341768585 1
412180849 341768585 1
705017113 341768585 1
155927976 341768585 1
472185221 341768585 2
139092348 341768585 2
609852437 341768585 1
41684671 343626364 79
283771561 343626364 12
311757784 343626364 7
336082762 343626364 63
304182081 343626364 11
283894108 343626364 28
637041761 343626364 5
236972737 343626364 4
296259888 343626364 3
282634845 343626364 13
14573900 343626364 2
143884558 343626364 1
482237272 343626364 23
136035018 343626364 15
52079636 343626364 4
523636225 343626364 4
44335177 343626364 1
91388229 343626364 6
287202982 343626364 7
51597791 343626364 1
216264820 343626364 4
166767883 343626364 1
211237817 343626364 1
51443410 343626364 1
185344587 344801362 6
22910295 344801362 46
167473396 344801362 6
140750163 344801362 9
178915141 344801362 4
353791374 344801362 5
543442108 344801362 2
710064516 344801362 3
437567821 344801362 2
217423296 344801362 1
155927976 348476655 3
216264820 348476655 3
166767883 348476655 4
144813170 348476655 2
156247074 348476655 6
412180849 348476655 5
230567975 348476655 1
393028587 348476655 1
407890541 348476655 2
627491854 348476655 3
22910295 353791374 8
140750163 353791374 3
210933449 353791374 1
230845588 353791374 4
161745170 353791374 7
221850321 353791374 5
294809172 353791374 3
243175199 353791374 1
185344587 353791374 3
393028587 353791374 1
344801362 353791374 2
216264820 353791374 1
501960718 353791374 2
226347105 358351414 6
209225665 358351414 217
150632123 358351414 7
144813170 358351414 8
193021637 358351414 69
48871981 358351414 20
27844464 358351414 12
299936873 358351414 1
285332860 358351414 2
155927976 358351414 1
708797364 358351414 13
726848270 358351414 5
241065455 358351414 1
464781334 358351414 3
609852437 358351414 13
221411491 358351414 3
193077639 358351414 2
113465603 358351414 2
760546868 358351414 1
283771561 358351414 2
240807110 358351414 11
188417619 358351414 1
19583545 358351414 1
443828326 359621966 25
302486435 359621966 13
375832633 359621966 7
318679591 359621966 4
155927976 359621966 2
461316266 359621966 2
235170147 359621966 5
429222254 359621966 7
280557466 359621966 1
135573797 359621966 8
44179372 359621966 4
46143892 359621966 4
412180849 359621966 1
224761631 359621966 1
299936873 359621966 2
283894108 362099039 14
311757784 362099039 21
283771561 362099039 11
411469404 362099039 2
236972737 362099039 15
15891449 362099039 16
296259888 362099039 1
330187082 362099039 8
138157574 362099039 10
483072452 362099039 2
143884558 362099039 2
19583545 362099039 1
420318016 362099039 1
377037875 362523468 10
230013639 362523468 6
226347105 362523468 4
241065455 362523468 5
240664869 362523468 3
237313700 362523468 1
328686514 362523468 2
143884558 362523468 4
121402638 362523468 2
385463372 362523468 2
197001564 362523468 7
283771561 362523468 2
142702489 362523468 3
429247237 362523468 1
155927976 362523468 1
465811969 366592246 3
411469404 366592246 2
507489702 366592246 1
148680848 366592246 1
436702610 366592246 4
22910295 366592246 2
437567821 366592246 1
787239919 366592246 2
279213842 366796169 12
117473273 366796169 6
192301191 366796169 3
246901658 366796169 2
472385266 366796169 1
193077639 366796169 1
19583545 367971451 5
279213842 367971451 1
213745334 367971451 2
341661701 367971451 1
627491854 367971451 1
211237817 367971451 2
636401401 367971451 3
636286824 367971451 1
633943195 367971451 1
185344587 367971451 1
471271538 369758604 8
451693376 369758604 30
571021282 369758604 7
153406657 369758604 4
138846688 369758604 1
41684671 369758604 5
523636225 369758604 6
581281429 369758604 29
280412626 369758604 12
280665816 369758604 17
150632123 369758604 3
475826738 369758604 1
211237817 369758604 1
147919630 369758604 1
406971569 369758604 9
282634845 369758604 1
726848270 369758604 20
293467348 369758604 4
240869466 369758604 2
456021856 369758604 1
27489253 369758604 3
77001859 369758604 1
36448925 369758604 1
304953074 369758604 1
250803835 372949912 10
230845588 372949912 1
293467348 372949912 1
50711514 372949912 1
27489253 372949912 1
243175199 373555025 2
221850321 373555025 2
711272516 373555025 1
250542282 374661980 82
299936873 374661980 1
166767883 374661980 4
187572312 374661980 16
279213842 374661980 1
263099844 374661980 1
130960283 374661980 19
436702610 374661980 2
285332860 374661980 3
216264820 374661980 2
523636225 374661980 23
531685436 374661980 19
304953074 374661980 4
429247237 374661980 2
393028587 374661980 1
280557466 374661980 4
464781334 374661980 1
230845588 374661980 1
501960718 374661980 1
714421232 374661980 1
121402638 374661980 1
15891449 374661980 1
293467348 374661980 1
240807110 374661980 1
636401401 374661980 2
328686514 374661980 5
580330056 374661980 1
34613288 374661980 1
46143892 374661980 1
318679591 375832633 35
280557466 375832633 23
44179372 375832633 11
302486435 375832633 3
135573797 375832633 5
393028587 375832633 3
299936873 375832633 4
443828326 375832633 8
283894108 375832633 1
359621966 375832633 5
461316266 375832633 5
46143892 375832633 10
429222254 375832633 2
230845588 375832633 1
627491854 375832633 2
34613288 375832633 1
230013639 377037875 75
142702489 377037875 33
362523468 377037875 24
240664869 377037875 27
237313700 377037875 50
385463372 377037875 29
429247237 377037875 3
121402638 377037875 11
472185221 377037875 25
455237361 377037875 6
151584475 377037875 2
507489702 377037875 1
188417619 377037875 3
241065455 377037875 1
166767883 377037875 1
501854635 377037875 1
216264820 377037875 1
197001564 377037875 2
469753464 377037875 4
377037875 385463372 12
142702489 385463372 112
144813170 385463372 2
197001564 385463372 5
155927976 385463372 1
240664869 385463372 2
393028587 385463372 4
237313700 385463372 11
362523468 385463372 6
226347105 385463372 7
230013639 385463372 7
455237361 385463372 1
241065455 385463372 23
472185221 385463372 2
121402638 385463372 1
456021856 385463372 7
245444506 393028587 16
330187082 393028587 8
221850321 393028587 26
230845588 393028587 14
210933449 393028587 7
192301191 393028587 3
293467348 393028587 7
280557466 393028587 6
385463372 393028587 6
408757920 393028587 10
230013639 393028587 1
263099844 393028587 3
161745170 393028587 1
216112526 393028587 2
461316266 393028587 4
375832633 393028587 1
246901658 393028587 1
250542282 393028587 1
243175199 393028587 5
48871981 393028587 1
224761631 393028587 3
32834791 393028587 2
235170147 393028587 1
429247237 393028587 1
135573797 393028587 2
294809172 393028587 2
358351414 393028587 1
233335916 393028587 1
285332860 393028587 4
464781334 393028587 5
627491854 393028587 5
299936873 393028587 1
155927976 393028587 1
34613288 393028587 4
283894108 393028587 1
315633310 393028587 1
710064516 393028587 4
636286824 393028587 1
451693376 406971569 32
233899912 406971569 1
280665816 406971569 4
153406657 406971569 1
240869466 406971569 4
77001859 406971569 3
147919630 406971569 1
369758604 406971569 13
280412626 406971569 5
581281429 406971569 9
192301191 406971569 1
471271538 406971569 8
15891449 406971569 1
166767883 407890541 3
455237361 407890541 2
209225665 407890541 8
153406657 407890541 4
475826738 407890541 1
412180849 407890541 3
593544608 407890541 1
705017113 407890541 4
156247074 407890541 1
348476655 407890541 2
393028587 408757920 9
293467348 408757920 7
146519069 408757920 2
246901658 408757920 45
192301191 408757920 8
48871981 408757920 2
344801362 408757920 2
166767883 408757920 1
193077639 408757920 11
117473273 408757920 30
79220481 408757920 22
60897485 408757920 9
455237361 408757920 4
217423296 408757920 4
148680848 408757920 1
167473396 408757920 1
285332860 408757920 1
429247237 408757920 1
22910295 408757920 13
353791374 408757920 2
710064516 408757920 3
50711514 408757920 5
456021856 408757920 3
283771561 411469404 7
330187082 411469404 1
283894108 411469404 5
311757784 411469404 2
236972737 411469404 6
362099039 411469404 2
143884558 411469404 1
436702610 411469404 4
77001859 411469404 1
15891449 411469404 3
366592246 411469404 4
144813170 412180849 8
64152335 412180849 4
329927842 412180849 30
285332860 412180849 13
193021637 412180849 1
117473273 412180849 4
155927976 412180849 3
593544608 412180849 6
705017113 412180849 16
464781334 412180849 2
243175199 412180849 1
710064516 412180849 42
501960718 412180849 1
156247074 412180849 2
185344587 415155312 5
420318016 415155312 3
287202982 415155312 3
279213842 415155312 2
636286824 415155312 5
233335916 420301038 13
155927976 420301038 30
209225665 420301038 7
252753618 420301038 5
285332860 420301038 35
216264820 420301038 18
429247237 420301038 5
246901658 420301038 10
358351414 420301038 2
166767883 420301038 1
531418504 420301038 3
618420295 420301038 2
280557466 420301038 8
265982289 420301038 2
217423296 420301038 5
146519069 420301038 2
263099844 420301038 1
636401401 420301038 1
19583545 420318016 1
287202982 420318016 1
185344587 420318016 1
250542282 420318016 1
636401401 420318016 3
710064516 423543635 3
714421232 423543635 1
321796543 423543635 2
633943195 423543635 2
324614093 423543635 3
329927842 423543635 2
341661701 423543635 1
155927976 423543635 1
263099844 423543635 1
374661980 423543635 1
711272516 423543635 1
225418717 423543635 1
448956185 423543635 1
375832633 429222254 1
787239919 429222254 1
359621966 429222254 6
46143892 429222254 1
44179372 429222254 1
420301038 429247237 2
385463372 429247237 1
377037875 429247237 2
293559894 429247237 4
241065455 429247237 7
328686514 429247237 1
226347105 429247237 4
362523468 429247237 4
151584475 429247237 1
197001564 429247237 2
121402638 429247237 3
393028587 429247237 1
232313241 429247237 1
283771561 429247237 1
150632123 429247237 1
299936873 429247237 3
455237361 429247237 1
193077639 429247237 2
507489702 429247237 1
714421232 429247237 1
237313700 429247237 1
188417619 429247237 2
36448925 431429137 4
51597791 431429137 15
448956185 431429137 6
22903812 431429137 8
321796543 431429137 2
91388229 431429137 12
469753464 431429137 1
711272516 431429137 1
714421232 431429137 3
32329366 431429137 1
121402638 431429137 2
188417619 431429137 1
429247237 431429137 1
14573900 436702610 18
139092348 436702610 13
189850197 436702610 7
294809172 436702610 6
245014679 436702610 4
285332860 436702610 1
464781334 436702610 67
329927842 436702610 1
475826738 436702610 13
27489253 436702610 1
366592246 436702610 7
507489702 436702610 9
148680848 436702610 6
549112918 436702610 8
550122068 436702610 6
411469404 436702610 1
230567975 436702610 3
393028587 436702610 1
609852437 436702610 4
543533194 436702610 1
714421232 436702610 2
22910295 437567821 15
344801362 437567821 1
167473396 437567821 2
185344587 437567821 4
302486435 443828326 15
318679591 443828326 30
375832633 443828326 7
359621966 443828326 27
461316266 443828326 30
235170147 443828326 33
280557466 443828326 1
193077639 443828326 2
155927976 443828326 1
46143892 443828326 6
393028587 443828326 1
44179372 443828326 1
121402638 443828326 1
32329366 448956185 34
216264820 448956185 10
155927976 448956185 4
166767883 448956185 6
431429137 448956185 9
283894108 448956185 1
22903812 448956185 2
321796543 448956185 6
19583545 448956185 1
520818187 448956185 1
633943195 448956185 1
324614093 448956185 3
484340979 448956185 1
471271538 451693376 22
232313241 451693376 55
406971569 451693376 23
280665816 451693376 16
77001859 451693376 3
233899912 451693376 9
369758604 451693376 47
22910295 451693376 1
571021282 451693376 7
581281429 451693376 24
280412626 451693376 5
436702610 451693376 1
155927976 451693376 2
153406657 451693376 9
456021856 451693376 5
138846688 451693376 1
469753464 451693376 1
304953074 451693376 2
531418504 451693376 1
246901658 455237361 7
193077639 455237361 4
192301191 455237361 3
230013639 455237361 2
385463372 455237361 1
407890541 455237361 1
377037875 455237361 2
408757920 455237361 6
472185221 455237361 1
240664869 455237361 1
237313700 455237361 5
117473273 455237361 3
60897485 455237361 1
146519069 455237361 1
233899912 456021856 6
153406657 456021856 5
451693376 456021856 2
280412626 456021856 2
369758604 456021856 1
304953074 456021856 1
138846688 456021856 1
142702489 456021856 2
581281429 456021856 1
408757920 456021856 1
385463372 456021856 2
235170147 461316266 39
155927976 461316266 1
393028587 461316266 28
359621966 461316266 4
318679591 461316266 12
375832633 461316266 4
443828326 461316266 12
46143892 461316266 2
302486435 461316266 2
121402638 461316266 1
436702610 464781334 67
117473273 464781334 13
285332860 464781334 5
283894108 464781334 31
475826738 464781334 14
283771561 464781334 2
139092348 464781334 9
150632123 464781334 1
14573900 464781334 17
155927976 464781334 2
329927842 464781334 10
230567975 464781334 9
246901658 464781334 15
226347105 464781334 5
358351414 464781334 2
245014679 464781334 1
216264820 464781334 1
549112918 464781334 30
550122068 464781334 10
232313241 464781334 1
230845588 464781334 1
412180849 464781334 4
609852437 464781334 22
393028587 464781334 3
543533194 464781334 7
710064516 464781334 7
189850197 464781334 2
373555025 464781334 1
146519069 464781334 1
366592246 465811969 4
36448925 469753464 1
431429137 469753464 1
197001564 469753464 2
451693376 469753464 1
429247237 469753464 1
336082762 469753464 1
226347105 469753464 1
211237817 469753464 1
475826738 469753464 1
123080710 469753464 1
507489702 469753464 2
714421232 469753464 2
369758604 469753464 1
35758259 469753464 1
14573900 469753464 1
451693376 471271538 30
280412626 471271538 6
240869466 471271538 4
321796543 471271538 2
369758604 471271538 6
406971569 471271538 10
456021856 471271538 1
22903812 471332737 10
321796543 471332737 1
139092348 471332737 1
436702610 471332737 1
714421232 471332737 1
287202982 471427429 3
209225665 471427429 2
358351414 471427429 1
726848270 471427429 1
48871981 471427429 2
230013639 472185221 8
385463372 472185221 17
237313700 472185221 24
142702489 472185221 4
377037875 472185221 12
362523468 472185221 1
455237361 472185221 2
216264820 472185221 2
188417619 472185221 1
166767883 472185221 1
226347105 472185221 5
304953074 472185221 2
22910295 472385266 9
146519069 472385266 10
53076741 472385266 4
21079235 472385266 5
246901658 472385266 33
19583545 472385266 3
192301191 472385266 22
60897485 472385266 7
27489253 472385266 6
14573900 472385266 11
22903812 472385266 3
193077639 472385266 15
455237361 472385266 8
117473273 472385266 8
501854635 472385266 8
79220481 472385266 5
71210107 472385266 2
147919630 472385266 4
121402638 472385266 6
156247074 472385266 3
35758259 472385266 6
187572312 472385266 2
366796169 472385266 7
27844464 472385266 1
15891449 472385266 1
46143892 472385266 1
280412626 472385266 3
436702610 475826738 8
464781334 475826738 13
150632123 475826738 2
36448925 475826738 2
216264820 475826738 1
27489253 475826738 5
193021637 475826738 1
113465603 475826738 1
230845588 475826738 1
245014679 475826738 1
241065455 475826738 6
14573900 475826738 1
372949912 475826738 1
233899912 482237272 7
144813170 482237272 4
155927976 482237272 1
41684671 482237272 13
343626364 482237272 2
336082762 482237272 3
393028587 482237272 1
136035018 482237272 3
193021637 482237272 1
241065455 482237272 22
166767883 482237272 1
282634845 482237272 3
52079636 482237272 1
304182081 482237272 2
91388229 482237272 4
637041761 482237272 1
710064516 482237272 2
287202982 482237272 1
51597791 482237272 1
51597791 483072452 1
155927976 483072452 1
531418504 483072452 1
283894108 483072452 8
143884558 483072452 2
571021282 483072452 4
138157574 483072452 1
216264820 483072452 1
15891449 483072452 1
238713707 484340979 6
51443410 484340979 1
285332860 484340979 2
541999788 484340979 1
216264820 484340979 1
636401401 484340979 9
293467348 484340979 3
117473273 484340979 2
185344587 484340979 1
636286824 484340979 1
64152335 484340979 1
247844220 490801957 14
429247237 490801957 1
150632123 490801957 1
293467348 490801957 5
278745353 490801957 1
138157574 490801957 1
36448925 490801957 1
192301191 501854635 29
117473273 501854635 28
246901658 501854635 27
455237361 501854635 5
436702610 501854635 1
193077639 501854635 15
79220481 501854635 21
60897485 501854635 6
472385266 501854635 7
148680848 501854635 1
230845588 501854635 1
53076741 501854635 6
263099844 501854635 1
146519069 501854635 3
226347105 501854635 1
166767883 501854635 1
366796169 501854635 2
293467348 501854635 1
216264820 501854635 1
240807110 501960718 23
221850321 501960718 3
531685436 501960718 1
287202982 501960718 1
464781334 501960718 2
705017113 501960718 13
412180849 501960718 9
593544608 501960718 4
353791374 501960718 3
156247074 501960718 9
296259888 506269900 1
138157574 506269900 1
209225665 506269900 6
277030839 506269900 1
21079235 506269900 1
436702610 507489702 11
213745334 507489702 3
294809172 507489702 6
230845588 507489702 2
148680848 507489702 2
236972737 507489702 1
121402638 507489702 2
151584475 507489702 1
230013639 507489702 1
328686514 507489702 4
377037875 507489702 2
293559894 507489702 1
362523468 507489702 1
714421232 507489702 4
429247237 507489702 2
469753464 507489702 1
633943195 520818187 14
22903812 520818187 5
714421232 520818187 6
431429137 520818187 1
19583545 520818187 1
321796543 520818187 1
32329366 520818187 2
471332737 520818187 1
711272516 520818187 1
324614093 520818187 2
250542282 523636225 8
374661980 523636225 19
130960283 523636225 5
531685436 523636225 21
211237817 523636225 1
343626364 523636225 2
41684671 523636225 4
369758604 523636225 5
187572312 523636225 5
393028587 523636225 1
464781334 523636225 1
166767883 523636225 1
155927976 523636225 1
36448925 523636225 1
150632123 523636225 2
328686514 523636225 2
580330056 523636225 2
280665816 523636225 1
506269900 531418504 4
92629809 531418504 6
420301038 531418504 3
483072452 531418504 3
287202982 531418504 1
259781850 531418504 10
165565581 531418504 3
571021282 531418504 6
277030839 531418504 1
240872546 531418504 2
21079235 531418504 4
711071588 531418504 2
787239919 531418504 1
912081948 531418504 1
451693376 531418504 2
155927976 531685436 2
250542282 531685436 8
374661980 531685436 13
523636225 531685436 16
41684671 531685436 6
130960283 531685436 3
193077639 531685436 6
187572312 531685436 2
279213842 531685436 4
580330056 531685436 1
328686514 531685436 4
51443410 541999788 3
241065455 541999788 1
64152335 541999788 2
465811969 541999788 1
221411491 541999788 2
484340979 541999788 1
238713707 541999788 1
22910295 543442108 29
344801362 543442108 2
710064516 543442108 2
353791374 543442108 1
787239919 543442108 1
464781334 543533194 5
14573900 543533194 10
139092348 543533194 3
245014679 543533194 2
464781334 549112918 29
550122068 549112918 2
230567975 549112918 1
230845588 549112918 1
436702610 549112918 3
14573900 549112918 6
139092348 549112918 2
189850197 549112918 2
465811969 549112918 2
41684671 550122068 9
14573900 550122068 16
464781334 550122068 11
436702610 550122068 5
139092348 550122068 3
549112918 550122068 1
230567975 550122068 3
543533194 550122068 1
609852437 550122068 1
245014679 550122068 1
189850197 550122068 1
146519069 550122068 1
153406657 571021282 11
369758604 571021282 9
240807110 571021282 1
531418504 571021282 5
581281429 571021282 11
280412626 571021282 4
483072452 571021282 3
406971569 571021282 3
471271538 571021282 3
14573900 571021282 1
280665816 571021282 2
451693376 571021282 1
187572312 580330056 1
523636225 580330056 2
571021282 581281429 12
369758604 581281429 43
451693376 581281429 14
471271538 581281429 2
280665816 581281429 8
193021637 581281429 1
304953074 581281429 2
406971569 581281429 11
280412626 581281429 5
240869466 581281429 3
293467348 581281429 4
412180849 581281429 1
77001859 581281429 1
233899912 581281429 1
247844220 581281429 3
412180849 593544608 31
407890541 593544608 3
348476655 593544608 2
705017113 593544608 34
155927976 593544608 1
501960718 593544608 15
156247074 593544608 8
353791374 593544608 1
358351414 609852437 24
464781334 609852437 32
189850197 609852437 2
393028587 609852437 1
436702610 609852437 10
144813170 609852437 10
209225665 609852437 3
250803835 609852437 1
337780427 609852437 3
315633310 609852437 4
245014679 609852437 1
329927842 609852437 4
550122068 609852437 2
226347105 609852437 7
14573900 609852437 2
543533194 609852437 1
311757784 609852437 1
71210107 609852437 2
760546868 609852437 2
193077639 609852437 1
237886951 618420295 4
265982289 618420295 12
155927976 618420295 4
285332860 618420295 2
464781334 626774517 1
232313241 626774517 1
117473273 626774517 2
341661701 626774517 5
57880075 626774517 3
238713707 626774517 1
55382387 626774517 2
219001485 626774517 3
252484155 626774517 3
147919630 626774517 3
150583140 626774517 1
193077639 626774517 1
393028587 627491854 3
279213842 627491854 2
19583545 627491854 4
185344587 627491854 2
320930784 627491854 1
636401401 627491854 5
117473273 627491854 3
375832633 627491854 1
287202982 627491854 1
636286824 627491854 3
213745334 627491854 1
148680848 633943195 1
520818187 633943195 15
431429137 633943195 4
714421232 633943195 7
22903812 633943195 1
711272516 633943195 9
324614093 633943195 44
367971451 633943195 3
321796543 633943195 3
448956185 633943195 1
423543635 633943195 2
32329366 633943195 2
471332737 633943195 1
408757920 633943195 1
211237817 636286824 2
19583545 636286824 5
225418717 636286824 1
279213842 636286824 2
185344587 636286824 7
287202982 636286824 1
420318016 636286824 1
293467348 636286824 1
408757920 636286824 1
627491854 636286824 3
708797364 636286824 4
415155312 636286824 9
636401401 636286824 3
213745334 636286824 1
225418717 636401401 5
279213842 636401401 84
185344587 636401401 37
543533194 636401401 1
221411491 636401401 3
211237817 636401401 11
19583545 636401401 16
627491854 636401401 17
287202982 636401401 2
636286824 636401401 8
283133921 636401401 3
193074585 636401401 3
484340979 636401401 15
166767883 636401401 1
367971451 636401401 5
213745334 636401401 2
420318016 636401401 9
374661980 636401401 2
415155312 636401401 3
482237272 637041761 4
91388229 637041761 11
358351414 637041761 1
136035018 637041761 5
166767883 637041761 1
41684671 637041761 4
282634845 637041761 2
336082762 637041761 3
193077639 637041761 3
117473273 637041761 1
150632123 637041761 1
216264820 637041761 2
51597791 637041761 7
155927976 637041761 2
343626364 637041761 2
304182081 637041761 1
22910295 637041761 1
44335177 637041761 1
55382387 703181887 1
412180849 705017113 40
407890541 705017113 6
593544608 705017113 23
710064516 705017113 4
259781850 705017113 1
501960718 705017113 17
283894108 705017113 1
156247074 705017113 3
348476655 705017113 1
193021637 708797364 83
209225665 708797364 65
358351414 708797364 20
245014679 708797364 6
48871981 708797364 3
726848270 708797364 18
113465603 708797364 11
246901658 708797364 4
50711514 708797364 4
760546868 708797364 2
240807110 708797364 7
283771561 708797364 5
636286824 708797364 5
420318016 708797364 1
144813170 708797364 1
27844464 708797364 1
293467348 708797364 1
329927842 710064516 10
412180849 710064516 16
285332860 710064516 6
464781334 710064516 7
217423296 710064516 4
245014679 710064516 1
140750163 710064516 2
408757920 710064516 1
22910295 710064516 20
221411491 710064516 4
117473273 710064516 2
393028587 710064516 3
344801362 710064516 2
240872546 711071588 16
92629809 711071588 5
216264820 711071588 1
531418504 711071588 4
166767883 711071588 1
431429137 711272516 2
714421232 711272516 4
373555025 711272516 1
283771561 711272516 5
32329366 711272516 2
230845588 711272516 1
283894108 711272516 1
411469404 711272516 1
32834791 711272516 1
633943195 711272516 3
321796543 711272516 1
520818187 711272516 1
471332737 711272516 2
22903812 711272516 2
711272516 714421232 2
633943195 714421232 4
520818187 714421232 2
431429137 714421232 2
22903812 714421232 2
324614093 714421232 2
436702610 714421232 2
121402638 714421232 2
197001564 714421232 2
507489702 714421232 4
429247237 714421232 1
226347105 714421232 1
230013639 714421232 1
193021637 726848270 41
708797364 726848270 19
48871981 726848270 3
113465603 726848270 21
209225665 726848270 41
358351414 726848270 11
293467348 726848270 87
471427429 726848270 1
369758604 726848270 25
372949912 726848270 6
283771561 726848270 11
240807110 726848270 21
245014679 726848270 4
581281429 726848270 11
27844464 726848270 8
760546868 726848270 6
609852437 760546868 1
209225665 760546868 2
240807110 760546868 3
714421232 760546868 2
113465603 760546868 2
283771561 760546868 2
436702610 760546868 2
193021637 760546868 1
27844464 760546868 2
22910295 787239919 49
393028587 787239919 1
167473396 787239919 1
150632123 787239919 1
437567821 787239919 1
366592246 787239919 1
165565581 912081948 3
531418504 912081948 5
277030839 912081948 3
506269900 912081948 1
