# Supplementary material for: Dynamic guided metric representation learning for multi-view clustering
Source: PeerJ Comput Sci. 2022 Mar 8;8:e922. doi: 10.7717/peerj-cs.922 (PMC9044235; doi:10.7717/peerj-cs.922)
Supplement: Supplemental Information 2 [file peerj-cs-08-922-s002.zip › football/football.communities]

arsenal: 161745170,243175199,216112526,210933449,32834791,263099844,245444506,294809172,221850321,209185477,393028587,34613288
aston-villa: 27489253,150632123,36448925,278745353,247844220,372949912,490801957,269513020,50711514,475826738,293467348
chelsea: 437567821,113109073,217423296,543442108,344801362,710064516,787239919,140750163,167473396,22910295,366592246,408757920
everton: 236972737,15891449,311757784,138157574,330187082,290629376,143884558,483072452,283894108,296259888,320930784,362099039,248132486,151118966,411469404
fulham: 471332737,520818187,324614093,633943195,32329366,448956185,321796543,711272516,423543635,22903812
liverpool: 415155312,636286824,279213842,420318016,211237817,627491854,19583545,225418717,213745334,636401401,367971451,185344587,283133921
man-city: 14573900,250803835,139092348,189850197,230567975,550122068,549112918,436702610,464781334,543533194
man-utd: 233335916,420301038,618420295,252753618,230845588,237886951,155927976,285332860,166128698,265982289
newcastle: 484340979,238713707,35758259,291946431,541999788,221411491,51443410,64152335,465811969,193074585
norwich: 531685436,580330056,328686514,130960283,374661980,250542282,523636225,240664869,187572312
qpr: 206121850,238264016,71210107,337780427,166767883,329927842,144813170,609852437,341768585,315633310
reading: 57880075,303126905,308422676,252484155,147919630,626774517,266815699,341661701,21408605,232313241,219001485,55382387,150583140,703181887
southampton: 46143892,135573797,224761631,461316266,302486435,375832633,44179372,235170147,280557466,429222254,443828326,318679591,299936873,359621966
spurs: 377037875,151584475,226347105,197001564,178915141,230013639,472185221,241065455,507489702,188417619,455237361,142702489,714421232,121402638,293559894,237313700,362523468,123080710,469753464,431429137,373555025,429247237,385463372
stoke: 216264820,44335177,336082762,637041761,52079636,91388229,282634845,136035018,48467334,304182081,482237272,343626364,287202982,51597791,41684671
sunderland: 240807110,209225665,726848270,471427429,27844464,708797364,48871981,358351414,760546868,193021637,283771561,113465603,245014679
swansea: 192301191,246901658,79220481,117473273,366796169,146519069,501854635,193077639,472385266,60897485,53076741
west-brom: 138846688,233899912,451693376,369758604,153406657,571021282,148680848,471271538,304953074,581281429,456021856,280665816,240869466,77001859,280412626,240002233,406971569
west-ham: 353791374,348476655,412180849,501960718,705017113,407890541,593544608,156247074
wigan: 277030839,259781850,92629809,21079235,165565581,506269900,240872546,531418504,711071588,912081948,89549297
