# Supplementary material for: Dynamic guided metric representation learning for multi-view clustering
Source: PeerJ Comput Sci. 2022 Mar 8;8:e922. doi: 10.7717/peerj-cs.922 (PMC9044235; doi:10.7717/peerj-cs.922)
Supplement: Supplemental Information 2 [file peerj-cs-08-922-s002.zip › football/football-listmerged500.mtx]

3601 248 58528
0 372949912 23.0000
0 206121850 32.0000
0 209225665 18.0000
0 230845588 22.0000
0 366796169 12.0000
0 187572312 15.0000
0 375832633 2.0000
0 374661980 4.0000
0 240807110 25.0000
0 241065455 20.0000
0 636286824 12.0000
0 250803835 40.0000
0 280665816 3.0000
0 726848270 1.0000
0 627491854 15.0000
0 51597791 22.0000
0 353791374 10.0000
0 232313241 36.0000
0 51443410 22.0000
0 130960283 3.0000
0 265982289 17.0000
0 238264016 7.0000
0 471332737 1.0000
0 143884558 24.0000
0 32834791 14.0000
0 549112918 16.0000
0 484340979 11.0000
0 287202982 27.0000
0 303126905 1.0000
0 237313700 4.0000
0 27844464 12.0000
0 464781334 26.0000
0 136035018 11.0000
0 277030839 57.0000
0 185344587 13.0000
0 189850197 12.0000
0 475826738 30.0000
0 64152335 21.0000
0 243175199 14.0000
0 147919630 17.0000
0 235170147 1.0000
0 266815699 2.0000
0 240869466 24.0000
0 237886951 15.0000
0 348476655 2.0000
0 429247237 22.0000
0 483072452 9.0000
0 472385266 9.0000
0 448956185 18.0000
0 210933449 12.0000
0 113465603 9.0000
0 455237361 4.0000
0 415155312 8.0000
0 219001485 10.0000
0 571021282 1.0000
0 377037875 9.0000
0 543442108 13.0000
0 148680848 25.0000
0 233899912 3.0000
0 233335916 26.0000
0 193021637 33.0000
0 252484155 5.0000
0 230567975 22.0000
0 304953074 5.0000
0 541999788 20.0000
0 46143892 13.0000
0 193074585 9.0000
0 91388229 3.0000
0 501960718 7.0000
0 44179372 5.0000
0 280412626 8.0000
0 618420295 13.0000
0 238713707 18.0000
0 373555025 24.0000
0 315633310 3.0000
0 21079235 12.0000
0 146519069 16.0000
0 329927842 25.0000
0 226347105 22.0000
0 523636225 3.0000
0 412180849 8.0000
0 385463372 3.0000
0 461316266 1.0000
0 57880075 1.0000
0 293559894 11.0000
0 490801957 2.0000
0 705017113 4.0000
0 221411491 21.0000
0 14573900 15.0000
0 714421232 14.0000
0 245444506 8.0000
0 178915141 9.0000
0 144813170 34.0000
0 139092348 14.0000
0 211237817 8.0000
0 337780427 3.0000
0 216112526 7.0000
0 269513020 17.0000
0 366592246 22.0000
0 60897485 1.0000
0 197001564 31.0000
0 436702610 38.0000
0 121402638 22.0000
0 321796543 8.0000
0 501854635 2.0000
0 113109073 22.0000
0 36448925 10.0000
0 48467334 28.0000
0 471427429 4.0000
0 283133921 6.0000
0 151584475 21.0000
0 48871981 12.0000
0 165565581 3.0000
0 469753464 12.0000
0 278745353 31.0000
0 167473396 7.0000
0 71210107 13.0000
0 166128698 17.0000
0 77001859 7.0000
0 140750163 14.0000
0 328686514 15.0000
0 246901658 11.0000
0 142702489 4.0000
0 760546868 3.0000
0 224761631 5.0000
0 336082762 19.0000
0 19583545 20.0000
0 216264820 57.0000
0 362099039 8.0000
0 138846688 1.0000
0 581281429 2.0000
0 296259888 14.0000
0 291946431 9.0000
0 506269900 3.0000
0 299936873 25.0000
0 431429137 8.0000
0 155927976 41.0000
0 280557466 13.0000
0 240002233 2.0000
0 407890541 1.0000
0 636401401 8.0000
0 520818187 4.0000
0 344801362 13.0000
0 153406657 4.0000
0 543533194 13.0000
0 482237272 6.0000
0 787239919 12.0000
0 240664869 12.0000
0 708797364 1.0000
0 550122068 17.0000
0 531685436 2.0000
0 429222254 3.0000
0 411469404 27.0000
0 324614093 2.0000
0 151118966 14.0000
0 192301191 19.0000
0 593544608 2.0000
0 279213842 5.0000
0 711272516 6.0000
0 358351414 13.0000
0 341661701 1.0000
0 117473273 22.0000
0 290629376 3.0000
0 52079636 30.0000
0 188417619 26.0000
0 626774517 1.0000
0 362523468 16.0000
0 236972737 22.0000
0 15891449 13.0000
0 89549297 5.0000
0 437567821 10.0000
0 135573797 3.0000
0 79220481 1.0000
0 420301038 26.0000
0 55382387 23.0000
0 27489253 11.0000
0 150583140 2.0000
0 22903812 9.0000
0 34613288 25.0000
0 123080710 5.0000
0 248132486 3.0000
0 250542282 28.0000
0 341768585 1.0000
0 230013639 7.0000
0 22910295 24.0000
0 247844220 11.0000
0 213745334 16.0000
0 420318016 10.0000
0 408757920 12.0000
0 41684671 20.0000
0 451693376 6.0000
0 393028587 21.0000
0 318679591 2.0000
0 359621966 1.0000
0 35758259 18.0000
0 369758604 9.0000
0 138157574 13.0000
0 259781850 10.0000
0 320930784 1.0000
0 21408605 2.0000
0 531418504 4.0000
0 456021856 4.0000
0 193077639 23.0000
0 285332860 35.0000
0 609852437 1.0000
0 330187082 10.0000
0 283771561 31.0000
0 156247074 21.0000
0 367971451 15.0000
0 166767883 59.0000
0 161745170 8.0000
0 252753618 20.0000
0 710064516 25.0000
0 217423296 13.0000
0 245014679 20.0000
0 225418717 15.0000
0 507489702 29.0000
0 311757784 9.0000
0 472185221 4.0000
0 44335177 8.0000
0 471271538 7.0000
0 283894108 29.0000
0 294809172 21.0000
0 637041761 1.0000
0 343626364 1.0000
0 209185477 4.0000
0 465811969 30.0000
0 263099844 16.0000
0 293467348 9.0000
0 150632123 36.0000
0 32329366 3.0000
0 50711514 6.0000
0 221850321 17.0000
0 282634845 4.0000
0 406971569 14.0000
0 308422676 1.0000
1 372949912 18.0000
1 206121850 48.0000
1 209225665 98.0000
1 230845588 33.0000
1 366796169 33.0000
1 187572312 5.0000
1 375832633 5.0000
1 374661980 31.0000
1 240807110 106.0000
1 241065455 89.0000
1 636286824 39.0000
1 250803835 33.0000
1 280665816 34.0000
1 726848270 23.0000
1 627491854 51.0000
1 51597791 37.0000
1 353791374 51.0000
1 232313241 138.0000
1 51443410 74.0000
1 130960283 16.0000
1 265982289 19.0000
1 238264016 40.0000
1 471332737 11.0000
1 143884558 56.0000
1 32834791 31.0000
1 549112918 54.0000
1 484340979 68.0000
1 633943195 14.0000
1 287202982 55.0000
1 303126905 12.0000
1 237313700 26.0000
1 27844464 4.0000
1 464781334 70.0000
1 136035018 24.0000
1 277030839 24.0000
1 185344587 31.0000
1 189850197 32.0000
1 475826738 71.0000
1 64152335 91.0000
1 243175199 37.0000
1 147919630 3.0000
1 235170147 4.0000
1 266815699 16.0000
1 240869466 100.0000
1 237886951 19.0000
1 348476655 16.0000
1 429247237 63.0000
1 483072452 40.0000
1 472385266 1.0000
1 448956185 68.0000
1 210933449 34.0000
1 113465603 54.0000
1 455237361 25.0000
1 415155312 32.0000
1 219001485 17.0000
1 571021282 31.0000
1 377037875 36.0000
1 543442108 47.0000
1 148680848 30.0000
1 233899912 35.0000
1 233335916 42.0000
1 193021637 132.0000
1 252484155 36.0000
1 230567975 40.0000
1 304953074 36.0000
1 541999788 68.0000
1 46143892 3.0000
1 193074585 81.0000
1 91388229 26.0000
1 501960718 20.0000
1 44179372 27.0000
1 280412626 4.0000
1 618420295 14.0000
1 423543635 49.0000
1 238713707 93.0000
1 373555025 46.0000
1 315633310 34.0000
1 21079235 4.0000
1 146519069 101.0000
1 329927842 92.0000
1 226347105 65.0000
1 523636225 48.0000
1 412180849 51.0000
1 385463372 10.0000
1 461316266 3.0000
1 57880075 14.0000
1 293559894 51.0000
1 302486435 7.0000
1 240872546 5.0000
1 490801957 36.0000
1 705017113 14.0000
1 221411491 100.0000
1 14573900 3.0000
1 714421232 54.0000
1 245444506 42.0000
1 178915141 40.0000
1 144813170 97.0000
1 139092348 16.0000
1 912081948 2.0000
1 211237817 37.0000
1 337780427 49.0000
1 216112526 41.0000
1 269513020 141.0000
1 366592246 29.0000
1 60897485 3.0000
1 197001564 61.0000
1 436702610 50.0000
1 121402638 3.0000
1 321796543 68.0000
1 501854635 21.0000
1 113109073 30.0000
1 703181887 3.0000
1 36448925 87.0000
1 48467334 124.0000
1 471427429 13.0000
1 283133921 34.0000
1 151584475 51.0000
1 48871981 136.0000
1 165565581 7.0000
1 469753464 53.0000
1 278745353 123.0000
1 167473396 29.0000
1 71210107 6.0000
1 166128698 53.0000
1 77001859 58.0000
1 140750163 22.0000
1 328686514 58.0000
1 246901658 115.0000
1 142702489 31.0000
1 760546868 15.0000
1 224761631 15.0000
1 336082762 56.0000
1 19583545 4.0000
1 53076741 17.0000
1 216264820 38.0000
1 362099039 28.0000
1 138846688 8.0000
1 581281429 27.0000
1 296259888 73.0000
1 291946431 37.0000
1 506269900 18.0000
1 299936873 77.0000
1 431429137 46.0000
1 155927976 31.0000
1 280557466 42.0000
1 240002233 10.0000
1 407890541 10.0000
1 636401401 35.0000
1 520818187 11.0000
1 344801362 35.0000
1 153406657 23.0000
1 543533194 24.0000
1 482237272 46.0000
1 787239919 43.0000
1 240664869 45.0000
1 708797364 21.0000
1 550122068 55.0000
1 531685436 17.0000
1 429222254 17.0000
1 411469404 52.0000
1 324614093 49.0000
1 151118966 70.0000
1 192301191 109.0000
1 593544608 22.0000
1 279213842 30.0000
1 711272516 32.0000
1 358351414 126.0000
1 341661701 47.0000
1 117473273 125.0000
1 290629376 8.0000
1 52079636 163.0000
1 188417619 51.0000
1 626774517 17.0000
1 362523468 62.0000
1 236972737 42.0000
1 15891449 3.0000
1 89549297 5.0000
1 437567821 14.0000
1 135573797 14.0000
1 79220481 13.0000
1 420301038 38.0000
1 55382387 72.0000
1 27489253 3.0000
1 150583140 10.0000
1 22903812 4.0000
1 34613288 1.0000
1 123080710 62.0000
1 248132486 21.0000
1 250542282 101.0000
1 341768585 10.0000
1 580330056 13.0000
1 230013639 40.0000
1 22910295 3.0000
1 247844220 47.0000
1 213745334 23.0000
1 420318016 35.0000
1 408757920 56.0000
1 41684671 97.0000
1 451693376 54.0000
1 393028587 57.0000
1 318679591 3.0000
1 359621966 8.0000
1 35758259 3.0000
1 369758604 60.0000
1 138157574 81.0000
1 259781850 50.0000
1 320930784 19.0000
1 21408605 38.0000
1 443828326 2.0000
1 531418504 53.0000
1 711071588 1.0000
1 456021856 24.0000
1 193077639 117.0000
1 285332860 19.0000
1 609852437 19.0000
1 330187082 101.0000
1 283771561 55.0000
1 156247074 2.0000
1 367971451 23.0000
1 166767883 43.0000
1 161745170 20.0000
1 304182081 19.0000
1 252753618 24.0000
1 710064516 40.0000
1 217423296 48.0000
1 245014679 77.0000
1 225418717 43.0000
1 507489702 28.0000
1 311757784 75.0000
1 472185221 22.0000
1 44335177 2.0000
1 471271538 36.0000
1 283894108 63.0000
1 294809172 31.0000
1 637041761 5.0000
1 343626364 44.0000
1 209185477 30.0000
1 465811969 59.0000
1 263099844 48.0000
1 293467348 75.0000
1 150632123 81.0000
1 32329366 14.0000
1 50711514 16.0000
1 221850321 48.0000
1 282634845 32.0000
1 406971569 24.0000
1 308422676 26.0000
2 372949912 13.0000
2 187572312 1.0000
2 241065455 8.0000
2 27844464 1.0000
2 475826738 27.0000
2 429247237 2.0000
2 472385266 1.0000
2 113465603 18.0000
2 304953074 1.0000
2 46143892 1.0000
2 280412626 1.0000
2 21079235 1.0000
2 490801957 28.0000
2 269513020 35.0000
2 121402638 1.0000
2 36448925 32.0000
2 278745353 41.0000
2 55382387 1.0000
2 27489253 45.0000
2 22903812 1.0000
2 247844220 42.0000
2 156247074 1.0000
2 293467348 40.0000
2 150632123 24.0000
2 50711514 8.0000
3 372949912 29.0000
3 187572312 1.0000
3 241065455 10.0000
3 27844464 1.0000
3 475826738 39.0000
3 429247237 3.0000
3 472385266 1.0000
3 113465603 32.0000
3 304953074 1.0000
3 46143892 1.0000
3 280412626 1.0000
3 21079235 1.0000
3 490801957 42.0000
3 269513020 60.0000
3 121402638 1.0000
3 36448925 54.0000
3 278745353 64.0000
3 55382387 1.0000
3 27489253 56.0000
3 22903812 1.0000
3 247844220 71.0000
3 259781850 1.0000
3 156247074 1.0000
3 293467348 71.0000
3 150632123 37.0000
3 50711514 13.0000
4 372949912 1.0000
4 36448925 1.0000
4 27489253 1.0000
4 247844220 1.0000
5 372949912 63.0000
5 230845588 1.0000
5 250803835 56.0000
6 372949912 37.0000
6 206121850 1.0000
6 230845588 5.0000
6 240807110 2.0000
6 636286824 1.0000
6 250803835 38.0000
6 51597791 2.0000
6 51443410 14.0000
6 238264016 1.0000
6 143884558 4.0000
6 549112918 1.0000
6 484340979 1.0000
6 633943195 3.0000
6 287202982 1.0000
6 464781334 1.0000
6 136035018 1.0000
6 185344587 1.0000
6 475826738 1.0000
6 64152335 2.0000
6 240869466 1.0000
6 448956185 1.0000
6 455237361 1.0000
6 148680848 17.0000
6 233899912 1.0000
6 193021637 1.0000
6 193074585 1.0000
6 91388229 1.0000
6 44179372 5.0000
6 618420295 1.0000
6 423543635 1.0000
6 373555025 3.0000
6 146519069 1.0000
6 329927842 3.0000
6 412180849 1.0000
6 14573900 1.0000
6 714421232 9.0000
6 178915141 1.0000
6 144813170 2.0000
6 366592246 4.0000
6 436702610 5.0000
6 321796543 1.0000
6 501854635 5.0000
6 48467334 1.0000
6 469753464 1.0000
6 278745353 1.0000
6 167473396 1.0000
6 328686514 1.0000
6 246901658 1.0000
6 760546868 5.0000
6 336082762 1.0000
6 19583545 1.0000
6 216264820 1.0000
6 636401401 1.0000
6 344801362 1.0000
6 482237272 1.0000
6 411469404 7.0000
6 192301191 1.0000
6 711272516 3.0000
6 358351414 1.0000
6 117473273 1.0000
6 52079636 2.0000
6 362523468 1.0000
6 236972737 22.0000
6 22903812 1.0000
6 123080710 5.0000
6 213745334 1.0000
6 451693376 1.0000
6 193077639 1.0000
6 367971451 1.0000
6 166767883 1.0000
6 217423296 1.0000
6 245014679 1.0000
6 225418717 1.0000
6 507489702 30.0000
6 294809172 5.0000
6 465811969 1.0000
6 263099844 1.0000
6 150632123 1.0000
6 221850321 1.0000
7 372949912 5.0000
7 206121850 10.0000
7 209225665 13.0000
7 230845588 4.0000
7 366796169 3.0000
7 187572312 6.0000
7 375832633 1.0000
7 374661980 5.0000
7 240807110 21.0000
7 241065455 13.0000
7 636286824 10.0000
7 250803835 3.0000
7 280665816 16.0000
7 726848270 1.0000
7 627491854 9.0000
7 51597791 8.0000
7 353791374 7.0000
7 232313241 20.0000
7 51443410 9.0000
7 130960283 2.0000
7 265982289 4.0000
7 238264016 6.0000
7 471332737 1.0000
7 143884558 16.0000
7 32834791 9.0000
7 549112918 14.0000
7 484340979 14.0000
7 633943195 1.0000
7 287202982 18.0000
7 237313700 1.0000
7 27844464 7.0000
7 464781334 13.0000
7 136035018 9.0000
7 277030839 5.0000
7 185344587 11.0000
7 189850197 5.0000
7 475826738 22.0000
7 64152335 22.0000
7 243175199 8.0000
7 147919630 6.0000
7 240869466 18.0000
7 237886951 8.0000
7 348476655 4.0000
7 429247237 15.0000
7 483072452 11.0000
7 472385266 9.0000
7 448956185 11.0000
7 210933449 4.0000
7 113465603 10.0000
7 455237361 1.0000
7 415155312 12.0000
7 219001485 4.0000
7 571021282 6.0000
7 377037875 10.0000
7 543442108 7.0000
7 148680848 1.0000
7 233899912 8.0000
7 233335916 8.0000
7 193021637 22.0000
7 252484155 4.0000
7 230567975 4.0000
7 304953074 8.0000
7 541999788 14.0000
7 46143892 8.0000
7 193074585 10.0000
7 91388229 6.0000
7 501960718 3.0000
7 44179372 1.0000
7 280412626 6.0000
7 618420295 3.0000
7 423543635 13.0000
7 238713707 18.0000
7 373555025 19.0000
7 315633310 2.0000
7 21079235 7.0000
7 146519069 16.0000
7 329927842 16.0000
7 226347105 12.0000
7 523636225 6.0000
7 412180849 17.0000
7 385463372 8.0000
7 293559894 11.0000
7 240872546 1.0000
7 490801957 8.0000
7 705017113 4.0000
7 221411491 15.0000
7 14573900 1.0000
7 714421232 7.0000
7 245444506 6.0000
7 178915141 4.0000
7 144813170 20.0000
7 139092348 1.0000
7 211237817 13.0000
7 337780427 3.0000
7 216112526 3.0000
7 269513020 19.0000
7 366592246 4.0000
7 60897485 5.0000
7 197001564 11.0000
7 436702610 8.0000
7 121402638 6.0000
7 321796543 6.0000
7 501854635 1.0000
7 113109073 6.0000
7 36448925 14.0000
7 48467334 22.0000
7 471427429 7.0000
7 283133921 12.0000
7 151584475 16.0000
7 48871981 18.0000
7 469753464 8.0000
7 278745353 17.0000
7 167473396 6.0000
7 71210107 5.0000
7 166128698 10.0000
7 77001859 8.0000
7 140750163 3.0000
7 328686514 12.0000
7 246901658 18.0000
7 142702489 1.0000
7 760546868 2.0000
7 224761631 1.0000
7 336082762 14.0000
7 19583545 7.0000
7 53076741 3.0000
7 216264820 6.0000
7 362099039 8.0000
7 138846688 2.0000
7 581281429 8.0000
7 296259888 19.0000
7 291946431 8.0000
7 506269900 1.0000
7 299936873 25.0000
7 431429137 10.0000
7 155927976 5.0000
7 280557466 2.0000
7 240002233 7.0000
7 407890541 3.0000
7 636401401 8.0000
7 520818187 2.0000
7 344801362 5.0000
7 153406657 8.0000
7 543533194 2.0000
7 482237272 6.0000
7 787239919 7.0000
7 240664869 2.0000
7 708797364 4.0000
7 550122068 8.0000
7 531685436 3.0000
7 429222254 4.0000
7 411469404 17.0000
7 324614093 2.0000
7 151118966 18.0000
7 192301191 15.0000
7 593544608 3.0000
7 279213842 10.0000
7 711272516 8.0000
7 358351414 25.0000
7 117473273 20.0000
7 290629376 10.0000
7 52079636 17.0000
7 188417619 9.0000
7 626774517 2.0000
7 362523468 8.0000
7 236972737 9.0000
7 15891449 10.0000
7 437567821 1.0000
7 135573797 3.0000
7 79220481 3.0000
7 420301038 10.0000
7 55382387 12.0000
7 27489253 5.0000
7 22903812 9.0000
7 34613288 4.0000
7 123080710 14.0000
7 248132486 3.0000
7 250542282 11.0000
7 230013639 1.0000
7 22910295 1.0000
7 247844220 9.0000
7 213745334 5.0000
7 420318016 11.0000
7 408757920 9.0000
7 41684671 13.0000
7 451693376 11.0000
7 393028587 5.0000
7 35758259 5.0000
7 369758604 10.0000
7 138157574 13.0000
7 259781850 4.0000
7 320930784 4.0000
7 21408605 4.0000
7 531418504 3.0000
7 456021856 6.0000
7 193077639 12.0000
7 285332860 1.0000
7 609852437 1.0000
7 330187082 17.0000
7 283771561 10.0000
7 156247074 8.0000
7 367971451 7.0000
7 166767883 12.0000
7 161745170 10.0000
7 304182081 1.0000
7 252753618 2.0000
7 710064516 7.0000
7 217423296 4.0000
7 245014679 15.0000
7 225418717 11.0000
7 507489702 9.0000
7 311757784 18.0000
7 44335177 8.0000
7 471271538 9.0000
7 283894108 17.0000
7 294809172 7.0000
7 343626364 14.0000
7 209185477 10.0000
7 465811969 9.0000
7 263099844 9.0000
7 293467348 9.0000
7 150632123 14.0000
7 32329366 1.0000
7 50711514 3.0000
7 221850321 12.0000
7 282634845 6.0000
7 406971569 7.0000
8 372949912 25.0000
8 206121850 68.0000
8 209225665 117.0000
8 230845588 46.0000
8 366796169 45.0000
8 187572312 13.0000
8 375832633 29.0000
8 374661980 56.0000
8 240807110 120.0000
8 241065455 140.0000
8 636286824 102.0000
8 250803835 69.0000
8 280665816 54.0000
8 726848270 17.0000
8 627491854 96.0000
8 51597791 91.0000
8 353791374 90.0000
8 232313241 105.0000
8 51443410 80.0000
8 130960283 35.0000
8 265982289 57.0000
8 238264016 37.0000
8 471332737 20.0000
8 143884558 81.0000
8 32834791 97.0000
8 549112918 92.0000
8 484340979 68.0000
8 633943195 29.0000
8 287202982 117.0000
8 303126905 22.0000
8 237313700 84.0000
8 27844464 14.0000
8 464781334 71.0000
8 136035018 40.0000
8 277030839 29.0000
8 185344587 85.0000
8 189850197 67.0000
8 475826738 104.0000
8 64152335 89.0000
8 243175199 77.0000
8 147919630 14.0000
8 235170147 9.0000
8 266815699 25.0000
8 240869466 85.0000
8 237886951 60.0000
8 348476655 30.0000
8 429247237 118.0000
8 483072452 79.0000
8 472385266 16.0000
8 448956185 133.0000
8 210933449 60.0000
8 113465603 88.0000
8 455237361 61.0000
8 415155312 145.0000
8 92629809 5.0000
8 219001485 36.0000
8 571021282 25.0000
8 377037875 132.0000
8 543442108 87.0000
8 148680848 71.0000
8 233899912 54.0000
8 233335916 83.0000
8 193021637 134.0000
8 252484155 39.0000
8 230567975 51.0000
8 304953074 49.0000
8 541999788 62.0000
8 46143892 14.0000
8 193074585 88.0000
8 91388229 120.0000
8 501960718 38.0000
8 44179372 53.0000
8 280412626 16.0000
8 618420295 38.0000
8 423543635 51.0000
8 238713707 105.0000
8 373555025 94.0000
8 315633310 36.0000
8 21079235 13.0000
8 146519069 112.0000
8 329927842 102.0000
8 226347105 110.0000
8 523636225 61.0000
8 412180849 80.0000
8 385463372 62.0000
8 461316266 3.0000
8 57880075 23.0000
8 293559894 127.0000
8 302486435 13.0000
8 240872546 15.0000
8 490801957 36.0000
8 705017113 30.0000
8 221411491 102.0000
8 14573900 10.0000
8 714421232 135.0000
8 245444506 129.0000
8 178915141 127.0000
8 144813170 95.0000
8 139092348 35.0000
8 912081948 4.0000
8 211237817 133.0000
8 337780427 37.0000
8 216112526 130.0000
8 269513020 109.0000
8 366592246 53.0000
8 60897485 27.0000
8 197001564 93.0000
8 436702610 55.0000
8 121402638 7.0000
8 321796543 63.0000
8 501854635 20.0000
8 113109073 87.0000
8 703181887 13.0000
8 36448925 118.0000
8 48467334 81.0000
8 471427429 26.0000
8 283133921 118.0000
8 151584475 116.0000
8 48871981 104.0000
8 165565581 23.0000
8 469753464 141.0000
8 278745353 110.0000
8 167473396 78.0000
8 71210107 8.0000
8 166128698 104.0000
8 77001859 54.0000
8 140750163 28.0000
8 328686514 109.0000
8 246901658 103.0000
8 142702489 72.0000
8 760546868 10.0000
8 224761631 46.0000
8 336082762 75.0000
8 19583545 18.0000
8 53076741 25.0000
8 216264820 66.0000
8 362099039 69.0000
8 138846688 22.0000
8 581281429 30.0000
8 296259888 132.0000
8 291946431 63.0000
8 506269900 25.0000
8 299936873 92.0000
8 431429137 88.0000
8 155927976 42.0000
8 280557466 86.0000
8 240002233 10.0000
8 407890541 33.0000
8 636401401 113.0000
8 520818187 27.0000
8 344801362 50.0000
8 153406657 40.0000
8 543533194 44.0000
8 482237272 39.0000
8 787239919 75.0000
8 240664869 135.0000
8 708797364 24.0000
8 550122068 68.0000
8 531685436 52.0000
8 429222254 41.0000
8 411469404 72.0000
8 324614093 39.0000
8 151118966 138.0000
8 192301191 115.0000
8 593544608 28.0000
8 279213842 126.0000
8 711272516 70.0000
8 358351414 133.0000
8 341661701 38.0000
8 117473273 103.0000
8 290629376 32.0000
8 52079636 106.0000
8 188417619 106.0000
8 626774517 17.0000
8 362523468 159.0000
8 236972737 74.0000
8 15891449 14.0000
8 89549297 14.0000
8 437567821 47.0000
8 135573797 49.0000
8 79220481 17.0000
8 420301038 75.0000
8 55382387 69.0000
8 27489253 12.0000
8 150583140 15.0000
8 22903812 12.0000
8 34613288 10.0000
8 123080710 110.0000
8 248132486 64.0000
8 250542282 127.0000
8 341768585 10.0000
8 580330056 17.0000
8 230013639 126.0000
8 22910295 8.0000
8 247844220 56.0000
8 213745334 67.0000
8 420318016 115.0000
8 408757920 103.0000
8 41684671 90.0000
8 451693376 58.0000
8 393028587 63.0000
8 318679591 21.0000
8 359621966 18.0000
8 35758259 10.0000
8 369758604 58.0000
8 138157574 133.0000
8 259781850 63.0000
8 320930784 32.0000
8 21408605 38.0000
8 443828326 3.0000
8 531418504 26.0000
8 711071588 4.0000
8 456021856 47.0000
8 193077639 99.0000
8 285332860 42.0000
8 609852437 22.0000
8 330187082 139.0000
8 283771561 91.0000
8 156247074 12.0000
8 367971451 56.0000
8 166767883 34.0000
8 161745170 86.0000
8 304182081 20.0000
8 252753618 52.0000
8 710064516 51.0000
8 217423296 77.0000
8 245014679 108.0000
8 225418717 92.0000
8 507489702 81.0000
8 311757784 124.0000
8 472185221 83.0000
8 44335177 11.0000
8 471271538 43.0000
8 283894108 83.0000
8 294809172 64.0000
8 637041761 15.0000
8 343626364 70.0000
8 209185477 97.0000
8 465811969 77.0000
8 263099844 79.0000
8 293467348 56.0000
8 150632123 78.0000
8 32329366 35.0000
8 50711514 36.0000
8 221850321 70.0000
8 282634845 38.0000
8 406971569 39.0000
8 308422676 40.0000
9 372949912 17.0000
9 206121850 95.0000
9 209225665 115.0000
9 230845588 90.0000
9 366796169 48.0000
9 187572312 121.0000
9 375832633 13.0000
9 374661980 29.0000
9 240807110 141.0000
9 241065455 125.0000
9 636286824 75.0000
9 250803835 46.0000
9 280665816 32.0000
9 726848270 11.0000
9 627491854 79.0000
9 51597791 76.0000
9 353791374 109.0000
9 232313241 185.0000
9 51443410 111.0000
9 130960283 8.0000
9 265982289 64.0000
9 238264016 38.0000
9 471332737 14.0000
9 143884558 117.0000
9 32834791 70.0000
9 549112918 114.0000
9 484340979 91.0000
9 633943195 22.0000
9 287202982 107.0000
9 303126905 14.0000
9 237313700 29.0000
9 27844464 132.0000
9 464781334 119.0000
9 136035018 26.0000
9 277030839 41.0000
9 185344587 86.0000
9 189850197 67.0000
9 475826738 133.0000
9 64152335 122.0000
9 243175199 82.0000
9 147919630 144.0000
9 235170147 4.0000
9 266815699 14.0000
9 240869466 101.0000
9 237886951 62.0000
9 348476655 18.0000
9 429247237 123.0000
9 483072452 63.0000
9 472385266 131.0000
9 448956185 107.0000
9 210933449 101.0000
9 113465603 69.0000
9 455237361 36.0000
9 415155312 85.0000
9 92629809 1.0000
9 219001485 28.0000
9 571021282 20.0000
9 377037875 49.0000
9 543442108 81.0000
9 148680848 83.0000
9 233899912 32.0000
9 233335916 107.0000
9 193021637 144.0000
9 252484155 35.0000
9 230567975 82.0000
9 304953074 38.0000
9 541999788 88.0000
9 46143892 111.0000
9 193074585 76.0000
9 91388229 43.0000
9 501960718 38.0000
9 44179372 24.0000
9 280412626 133.0000
9 618420295 42.0000
9 423543635 22.0000
9 238713707 117.0000
9 373555025 114.0000
9 315633310 16.0000
9 21079235 135.0000
9 146519069 118.0000
9 329927842 147.0000
9 226347105 109.0000
9 523636225 51.0000
9 412180849 85.0000
9 385463372 15.0000
9 461316266 2.0000
9 57880075 5.0000
9 293559894 85.0000
9 302486435 11.0000
9 240872546 11.0000
9 490801957 20.0000
9 705017113 18.0000
9 221411491 128.0000
9 14573900 114.0000
9 714421232 108.0000
9 245444506 68.0000
9 178915141 88.0000
9 144813170 169.0000
9 139092348 48.0000
9 912081948 2.0000
9 211237817 91.0000
9 337780427 29.0000
9 216112526 51.0000
9 269513020 125.0000
9 366592246 76.0000
9 60897485 11.0000
9 197001564 110.0000
9 436702610 126.0000
9 121402638 111.0000
9 321796543 53.0000
9 501854635 10.0000
9 113109073 91.0000
9 703181887 10.0000
9 36448925 68.0000
9 48467334 132.0000
9 471427429 18.0000
9 283133921 72.0000
9 151584475 89.0000
9 48871981 146.0000
9 165565581 14.0000
9 469753464 96.0000
9 278745353 140.0000
9 167473396 68.0000
9 71210107 134.0000
9 166128698 91.0000
9 77001859 47.0000
9 140750163 44.0000
9 328686514 101.0000
9 246901658 113.0000
9 142702489 22.0000
9 760546868 9.0000
9 224761631 19.0000
9 336082762 73.0000
9 19583545 91.0000
9 53076741 5.0000
9 216264820 129.0000
9 362099039 29.0000
9 138846688 9.0000
9 581281429 18.0000
9 296259888 102.0000
9 291946431 49.0000
9 506269900 32.0000
9 299936873 99.0000
9 431429137 84.0000
9 155927976 93.0000
9 280557466 63.0000
9 240002233 19.0000
9 407890541 21.0000
9 636401401 75.0000
9 520818187 21.0000
9 344801362 79.0000
9 153406657 18.0000
9 543533194 68.0000
9 482237272 42.0000
9 787239919 76.0000
9 240664869 56.0000
9 708797364 23.0000
9 550122068 100.0000
9 531685436 10.0000
9 429222254 23.0000
9 411469404 88.0000
9 324614093 30.0000
9 151118966 102.0000
9 192301191 113.0000
9 593544608 17.0000
9 279213842 76.0000
9 711272516 72.0000
9 358351414 141.0000
9 341661701 24.0000
9 117473273 119.0000
9 290629376 11.0000
9 52079636 149.0000
9 188417619 106.0000
9 626774517 16.0000
9 362523468 74.0000
9 236972737 75.0000
9 15891449 115.0000
9 89549297 7.0000
9 437567821 32.0000
9 135573797 23.0000
9 79220481 12.0000
9 420301038 94.0000
9 55382387 83.0000
9 27489253 121.0000
9 150583140 10.0000
9 22903812 139.0000
9 34613288 96.0000
9 123080710 66.0000
9 248132486 17.0000
9 250542282 107.0000
9 341768585 7.0000
9 580330056 6.0000
9 230013639 49.0000
9 22910295 93.0000
9 247844220 28.0000
9 213745334 78.0000
9 420318016 75.0000
9 408757920 92.0000
9 41684671 86.0000
9 451693376 46.0000
9 393028587 102.0000
9 318679591 12.0000
9 359621966 9.0000
9 35758259 126.0000
9 369758604 66.0000
9 138157574 71.0000
9 259781850 46.0000
9 320930784 8.0000
9 21408605 28.0000
9 443828326 1.0000
9 531418504 27.0000
9 711071588 1.0000
9 456021856 30.0000
9 193077639 93.0000
9 285332860 83.0000
9 609852437 25.0000
9 330187082 78.0000
9 283771561 128.0000
9 156247074 120.0000
9 367971451 61.0000
9 166767883 124.0000
9 161745170 56.0000
9 304182081 9.0000
9 252753618 78.0000
9 710064516 99.0000
9 217423296 96.0000
9 245014679 103.0000
9 225418717 90.0000
9 507489702 73.0000
9 311757784 89.0000
9 472185221 29.0000
9 44335177 127.0000
9 471271538 33.0000
9 283894108 142.0000
9 294809172 89.0000
9 637041761 8.0000
9 343626364 24.0000
9 209185477 62.0000
9 465811969 117.0000
9 263099844 90.0000
9 293467348 50.0000
9 150632123 145.0000
9 32329366 75.0000
9 50711514 20.0000
9 221850321 101.0000
9 282634845 28.0000
9 406971569 16.0000
9 308422676 17.0000
10 372949912 4.0000
10 206121850 13.0000
10 209225665 23.0000
10 230845588 5.0000
10 366796169 13.0000
10 187572312 172.0000
10 375832633 4.0000
10 374661980 14.0000
10 240807110 24.0000
10 241065455 20.0000
10 636286824 4.0000
10 250803835 11.0000
10 280665816 5.0000
10 726848270 4.0000
10 627491854 5.0000
10 51597791 3.0000
10 353791374 9.0000
10 232313241 24.0000
10 51443410 17.0000
10 130960283 5.0000
10 265982289 8.0000
10 238264016 7.0000
10 471332737 4.0000
10 143884558 17.0000
10 32834791 6.0000
10 549112918 7.0000
10 484340979 17.0000
10 633943195 11.0000
10 287202982 15.0000
10 303126905 4.0000
10 27844464 172.0000
10 464781334 14.0000
10 136035018 10.0000
10 277030839 5.0000
10 185344587 4.0000
10 189850197 15.0000
10 475826738 19.0000
10 64152335 19.0000
10 243175199 12.0000
10 147919630 170.0000
10 235170147 1.0000
10 266815699 10.0000
10 240869466 28.0000
10 237886951 5.0000
10 348476655 4.0000
10 429247237 16.0000
10 483072452 7.0000
10 472385266 161.0000
10 448956185 18.0000
10 210933449 8.0000
10 113465603 20.0000
10 455237361 5.0000
10 415155312 7.0000
10 219001485 4.0000
10 571021282 9.0000
10 377037875 4.0000
10 543442108 10.0000
10 148680848 12.0000
10 233899912 8.0000
10 233335916 9.0000
10 193021637 31.0000
10 252484155 5.0000
10 230567975 9.0000
10 304953074 8.0000
10 541999788 16.0000
10 46143892 152.0000
10 193074585 27.0000
10 91388229 7.0000
10 501960718 6.0000
10 44179372 6.0000
10 280412626 173.0000
10 618420295 4.0000
10 423543635 15.0000
10 238713707 33.0000
10 373555025 8.0000
10 315633310 9.0000
10 21079235 178.0000
10 146519069 30.0000
10 329927842 19.0000
10 226347105 20.0000
10 523636225 11.0000
10 412180849 16.0000
10 57880075 13.0000
10 293559894 17.0000
10 302486435 7.0000
10 490801957 17.0000
10 705017113 8.0000
10 221411491 24.0000
10 14573900 59.0000
10 714421232 10.0000
10 245444506 11.0000
10 178915141 13.0000
10 144813170 21.0000
10 139092348 4.0000
10 912081948 1.0000
10 211237817 10.0000
10 337780427 11.0000
10 216112526 9.0000
10 269513020 23.0000
10 366592246 5.0000
10 60897485 3.0000
10 197001564 14.0000
10 436702610 13.0000
10 121402638 77.0000
10 321796543 17.0000
10 501854635 10.0000
10 113109073 9.0000
10 703181887 3.0000
10 36448925 17.0000
10 48467334 10.0000
10 471427429 3.0000
10 283133921 12.0000
10 151584475 19.0000
10 48871981 24.0000
10 165565581 1.0000
10 469753464 16.0000
10 278745353 26.0000
10 167473396 4.0000
10 71210107 152.0000
10 166128698 12.0000
10 77001859 18.0000
10 140750163 7.0000
10 328686514 12.0000
10 246901658 25.0000
10 142702489 7.0000
10 760546868 3.0000
10 224761631 5.0000
10 336082762 16.0000
10 19583545 42.0000
10 53076741 6.0000
10 216264820 8.0000
10 362099039 7.0000
10 138846688 12.0000
10 581281429 12.0000
10 296259888 14.0000
10 291946431 11.0000
10 506269900 3.0000
10 299936873 10.0000
10 431429137 12.0000
10 155927976 7.0000
10 280557466 10.0000
10 407890541 9.0000
10 636401401 8.0000
10 520818187 5.0000
10 344801362 6.0000
10 153406657 8.0000
10 543533194 14.0000
10 482237272 11.0000
10 787239919 10.0000
10 240664869 10.0000
10 708797364 4.0000
10 550122068 11.0000
10 531685436 12.0000
10 429222254 11.0000
10 411469404 16.0000
10 324614093 23.0000
10 151118966 23.0000
10 192301191 33.0000
10 593544608 11.0000
10 279213842 12.0000
10 711272516 10.0000
10 358351414 34.0000
10 341661701 13.0000
10 117473273 24.0000
10 290629376 3.0000
10 52079636 16.0000
10 188417619 17.0000
10 626774517 9.0000
10 362523468 15.0000
10 236972737 16.0000
10 15891449 140.0000
10 437567821 5.0000
10 135573797 7.0000
10 79220481 2.0000
10 420301038 9.0000
10 55382387 12.0000
10 27489253 152.0000
10 150583140 3.0000
10 22903812 157.0000
10 34613288 28.0000
10 123080710 13.0000
10 248132486 6.0000
10 250542282 28.0000
10 341768585 2.0000
10 580330056 3.0000
10 230013639 5.0000
10 22910295 26.0000
10 247844220 15.0000
10 213745334 5.0000
10 420318016 9.0000
10 408757920 14.0000
10 41684671 25.0000
10 451693376 13.0000
10 393028587 8.0000
10 318679591 7.0000
10 359621966 5.0000
10 35758259 148.0000
10 369758604 12.0000
10 138157574 12.0000
10 259781850 23.0000
10 320930784 6.0000
10 21408605 11.0000
10 531418504 8.0000
10 456021856 14.0000
10 193077639 23.0000
10 285332860 4.0000
10 609852437 8.0000
10 330187082 23.0000
10 283771561 12.0000
10 156247074 146.0000
10 367971451 6.0000
10 166767883 7.0000
10 161745170 9.0000
10 304182081 6.0000
10 252753618 6.0000
10 710064516 8.0000
10 217423296 11.0000
10 245014679 21.0000
10 225418717 8.0000
10 507489702 14.0000
10 311757784 21.0000
10 472185221 17.0000
10 44335177 179.0000
10 471271538 10.0000
10 283894108 19.0000
10 294809172 7.0000
10 637041761 1.0000
10 343626364 23.0000
10 209185477 6.0000
10 465811969 13.0000
10 263099844 10.0000
10 293467348 12.0000
10 150632123 17.0000
10 32329366 10.0000
10 50711514 4.0000
10 221850321 10.0000
10 282634845 6.0000
10 406971569 11.0000
10 308422676 9.0000
11 372949912 5.0000
11 206121850 13.0000
11 209225665 27.0000
11 230845588 6.0000
11 366796169 12.0000
11 187572312 173.0000
11 375832633 4.0000
11 374661980 14.0000
11 240807110 26.0000
11 241065455 21.0000
11 636286824 3.0000
11 250803835 12.0000
11 280665816 5.0000
11 726848270 7.0000
11 627491854 5.0000
11 51597791 5.0000
11 353791374 9.0000
11 232313241 27.0000
11 51443410 17.0000
11 130960283 6.0000
11 265982289 7.0000
11 238264016 6.0000
11 471332737 6.0000
11 143884558 17.0000
11 32834791 5.0000
11 549112918 8.0000
11 484340979 17.0000
11 633943195 14.0000
11 287202982 15.0000
11 303126905 4.0000
11 27844464 173.0000
11 464781334 15.0000
11 136035018 9.0000
11 277030839 4.0000
11 185344587 4.0000
11 189850197 16.0000
11 475826738 21.0000
11 64152335 19.0000
11 243175199 11.0000
11 147919630 176.0000
11 235170147 1.0000
11 266815699 10.0000
11 240869466 28.0000
11 237886951 4.0000
11 348476655 4.0000
11 429247237 15.0000
11 483072452 7.0000
11 472385266 165.0000
11 448956185 19.0000
11 210933449 7.0000
11 113465603 18.0000
11 455237361 5.0000
11 415155312 7.0000
11 219001485 5.0000
11 571021282 7.0000
11 377037875 4.0000
11 543442108 12.0000
11 148680848 12.0000
11 233899912 8.0000
11 233335916 8.0000
11 193021637 32.0000
11 252484155 7.0000
11 230567975 10.0000
11 304953074 8.0000
11 541999788 16.0000
11 46143892 156.0000
11 193074585 26.0000
11 91388229 19.0000
11 501960718 7.0000
11 44179372 7.0000
11 280412626 179.0000
11 618420295 4.0000
11 423543635 15.0000
11 238713707 34.0000
11 373555025 10.0000
11 315633310 10.0000
11 21079235 179.0000
11 146519069 31.0000
11 329927842 22.0000
11 226347105 19.0000
11 523636225 10.0000
11 412180849 17.0000
11 57880075 14.0000
11 293559894 16.0000
11 302486435 7.0000
11 490801957 19.0000
11 705017113 8.0000
11 221411491 24.0000
11 14573900 70.0000
11 714421232 12.0000
11 245444506 10.0000
11 178915141 15.0000
11 144813170 21.0000
11 139092348 5.0000
11 912081948 1.0000
11 211237817 9.0000
11 337780427 11.0000
11 216112526 8.0000
11 269513020 22.0000
11 366592246 5.0000
11 60897485 3.0000
11 197001564 14.0000
11 436702610 14.0000
11 121402638 80.0000
11 321796543 18.0000
11 501854635 13.0000
11 113109073 9.0000
11 703181887 3.0000
11 36448925 22.0000
11 48467334 13.0000
11 471427429 3.0000
11 283133921 12.0000
11 151584475 18.0000
11 48871981 24.0000
11 165565581 2.0000
11 469753464 19.0000
11 278745353 27.0000
11 167473396 5.0000
11 71210107 150.0000
11 166128698 12.0000
11 77001859 19.0000
11 140750163 7.0000
11 328686514 14.0000
11 246901658 26.0000
11 142702489 8.0000
11 760546868 6.0000
11 224761631 5.0000
11 336082762 18.0000
11 19583545 46.0000
11 53076741 7.0000
11 216264820 7.0000
11 362099039 8.0000
11 138846688 12.0000
11 581281429 11.0000
11 296259888 15.0000
11 291946431 12.0000
11 506269900 6.0000
11 299936873 11.0000
11 431429137 12.0000
11 155927976 8.0000
11 280557466 11.0000
11 407890541 12.0000
11 636401401 8.0000
11 520818187 5.0000
11 344801362 7.0000
11 153406657 9.0000
11 543533194 13.0000
11 482237272 11.0000
11 787239919 10.0000
11 240664869 9.0000
11 708797364 5.0000
11 550122068 13.0000
11 531685436 12.0000
11 429222254 10.0000
11 411469404 16.0000
11 324614093 25.0000
11 151118966 23.0000
11 192301191 34.0000
11 593544608 14.0000
11 279213842 11.0000
11 711272516 11.0000
11 358351414 36.0000
11 341661701 16.0000
11 117473273 25.0000
11 290629376 5.0000
11 52079636 19.0000
11 188417619 16.0000
11 626774517 8.0000
11 362523468 17.0000
11 236972737 14.0000
11 15891449 142.0000
11 437567821 6.0000
11 135573797 9.0000
11 79220481 4.0000
11 420301038 8.0000
11 55382387 16.0000
11 27489253 153.0000
11 150583140 3.0000
11 22903812 157.0000
11 34613288 39.0000
11 123080710 15.0000
11 248132486 6.0000
11 250542282 29.0000
11 341768585 2.0000
11 580330056 3.0000
11 230013639 6.0000
11 22910295 36.0000
11 247844220 15.0000
11 213745334 6.0000
11 420318016 10.0000
11 408757920 13.0000
11 41684671 26.0000
11 451693376 14.0000
11 393028587 7.0000
11 318679591 7.0000
11 359621966 5.0000
11 35758259 148.0000
11 369758604 12.0000
11 138157574 12.0000
11 259781850 24.0000
11 320930784 6.0000
11 21408605 12.0000
11 531418504 11.0000
11 456021856 13.0000
11 193077639 25.0000
11 285332860 4.0000
11 609852437 8.0000
11 330187082 24.0000
11 283771561 13.0000
11 156247074 147.0000
11 367971451 5.0000
11 166767883 8.0000
11 161745170 8.0000
11 304182081 6.0000
11 252753618 7.0000
11 710064516 8.0000
11 217423296 10.0000
11 245014679 21.0000
11 225418717 8.0000
11 507489702 14.0000
11 311757784 19.0000
11 472185221 17.0000
11 44335177 182.0000
11 471271538 9.0000
11 283894108 19.0000
11 294809172 8.0000
11 637041761 1.0000
11 343626364 26.0000
11 209185477 6.0000
11 465811969 14.0000
11 263099844 9.0000
11 293467348 12.0000
11 150632123 17.0000
11 32329366 9.0000
11 50711514 4.0000
11 221850321 9.0000
11 282634845 7.0000
11 406971569 11.0000
11 308422676 9.0000
12 372949912 1.0000
12 475826738 1.0000
12 490801957 1.0000
12 269513020 1.0000
12 36448925 1.0000
12 278745353 1.0000
12 247844220 1.0000
12 293467348 1.0000
12 150632123 1.0000
12 50711514 1.0000
13 372949912 1.0000
13 206121850 1.0000
13 209225665 2.0000
13 230845588 1.0000
13 366796169 1.0000
13 187572312 8.0000
13 374661980 2.0000
13 240807110 4.0000
13 241065455 5.0000
13 636286824 1.0000
13 250803835 1.0000
13 726848270 1.0000
13 627491854 1.0000
13 51597791 1.0000
13 353791374 1.0000
13 232313241 4.0000
13 51443410 1.0000
13 130960283 2.0000
13 265982289 1.0000
13 238264016 1.0000
13 471332737 1.0000
13 143884558 1.0000
13 32834791 1.0000
13 484340979 2.0000
13 633943195 1.0000
13 287202982 2.0000
13 303126905 1.0000
13 27844464 7.0000
13 464781334 2.0000
13 136035018 1.0000
13 277030839 1.0000
13 185344587 1.0000
13 189850197 1.0000
13 475826738 2.0000
13 64152335 4.0000
13 243175199 1.0000
13 147919630 10.0000
13 266815699 1.0000
13 240869466 5.0000
13 429247237 2.0000
13 483072452 1.0000
13 472385266 6.0000
13 448956185 1.0000
13 210933449 1.0000
13 113465603 3.0000
13 415155312 1.0000
13 219001485 1.0000
13 571021282 2.0000
13 377037875 2.0000
13 233899912 2.0000
13 233335916 1.0000
13 193021637 5.0000
13 252484155 1.0000
13 230567975 1.0000
13 304953074 1.0000
13 541999788 2.0000
13 46143892 8.0000
13 193074585 2.0000
13 91388229 1.0000
13 44179372 1.0000
13 280412626 12.0000
13 423543635 1.0000
13 238713707 4.0000
13 315633310 2.0000
13 21079235 10.0000
13 146519069 4.0000
13 226347105 3.0000
13 523636225 1.0000
13 412180849 1.0000
13 57880075 2.0000
13 293559894 2.0000
13 302486435 1.0000
13 240872546 1.0000
13 490801957 1.0000
13 221411491 4.0000
13 14573900 2.0000
13 714421232 2.0000
13 178915141 2.0000
13 144813170 2.0000
13 211237817 1.0000
13 337780427 4.0000
13 216112526 1.0000
13 269513020 6.0000
13 366592246 1.0000
13 197001564 2.0000
13 436702610 1.0000
13 121402638 3.0000
13 321796543 3.0000
13 501854635 2.0000
13 113109073 1.0000
13 703181887 1.0000
13 36448925 4.0000
13 48467334 1.0000
13 471427429 1.0000
13 283133921 1.0000
13 151584475 1.0000
13 48871981 4.0000
13 165565581 1.0000
13 469753464 1.0000
13 278745353 3.0000
13 71210107 8.0000
13 166128698 1.0000
13 77001859 4.0000
13 328686514 3.0000
13 246901658 4.0000
13 142702489 1.0000
13 760546868 1.0000
13 336082762 2.0000
13 19583545 1.0000
13 53076741 4.0000
13 216264820 1.0000
13 362099039 2.0000
13 138846688 1.0000
13 581281429 1.0000
13 296259888 4.0000
13 291946431 1.0000
13 506269900 1.0000
13 299936873 2.0000
13 280557466 1.0000
13 636401401 1.0000
13 344801362 1.0000
13 153406657 1.0000
13 543533194 1.0000
13 482237272 1.0000
13 787239919 2.0000
13 240664869 2.0000
13 708797364 1.0000
13 550122068 1.0000
13 531685436 1.0000
13 429222254 2.0000
13 411469404 1.0000
13 324614093 1.0000
13 151118966 3.0000
13 192301191 4.0000
13 279213842 1.0000
13 711272516 1.0000
13 358351414 5.0000
13 341661701 1.0000
13 117473273 6.0000
13 52079636 2.0000
13 188417619 2.0000
13 626774517 1.0000
13 362523468 2.0000
13 236972737 2.0000
13 15891449 7.0000
13 135573797 1.0000
13 420301038 1.0000
13 55382387 1.0000
13 27489253 8.0000
13 150583140 1.0000
13 22903812 7.0000
13 123080710 4.0000
13 248132486 2.0000
13 250542282 6.0000
13 341768585 1.0000
13 580330056 1.0000
13 230013639 1.0000
13 247844220 2.0000
13 213745334 1.0000
13 420318016 1.0000
13 41684671 4.0000
13 451693376 1.0000
13 393028587 1.0000
13 318679591 1.0000
13 359621966 1.0000
13 35758259 8.0000
13 369758604 2.0000
13 138157574 2.0000
13 259781850 4.0000
13 531418504 1.0000
13 711071588 1.0000
13 456021856 1.0000
13 193077639 4.0000
13 609852437 1.0000
13 330187082 3.0000
13 283771561 2.0000
13 156247074 8.0000
13 367971451 1.0000
13 166767883 1.0000
13 161745170 1.0000
13 304182081 2.0000
13 252753618 1.0000
13 710064516 1.0000
13 225418717 1.0000
13 507489702 1.0000
13 311757784 5.0000
13 44335177 10.0000
13 471271538 1.0000
13 283894108 1.0000
13 294809172 1.0000
13 637041761 1.0000
13 343626364 2.0000
13 209185477 2.0000
13 465811969 2.0000
13 263099844 1.0000
13 293467348 2.0000
13 150632123 2.0000
13 32329366 1.0000
13 50711514 1.0000
13 221850321 2.0000
13 406971569 1.0000
13 308422676 1.0000
14 372949912 25.0000
14 51443410 20.0000
14 236972737 34.0000
15 372949912 2.0000
15 206121850 2.0000
15 209225665 2.0000
15 230845588 1.0000
15 366796169 1.0000
15 187572312 1.0000
15 374661980 1.0000
15 240807110 3.0000
15 241065455 2.0000
15 636286824 2.0000
15 250803835 2.0000
15 726848270 1.0000
15 627491854 1.0000
15 51597791 6.0000
15 353791374 1.0000
15 51443410 4.0000
15 130960283 1.0000
15 265982289 1.0000
15 471332737 1.0000
15 143884558 2.0000
15 32834791 1.0000
15 549112918 6.0000
15 484340979 3.0000
15 633943195 1.0000
15 287202982 3.0000
15 237313700 1.0000
15 27844464 2.0000
15 464781334 2.0000
15 136035018 2.0000
15 277030839 2.0000
15 185344587 1.0000
15 189850197 3.0000
15 475826738 5.0000
15 64152335 3.0000
15 243175199 2.0000
15 147919630 1.0000
15 235170147 1.0000
15 266815699 1.0000
15 240869466 3.0000
15 348476655 1.0000
15 429247237 4.0000
15 483072452 2.0000
15 472385266 1.0000
15 448956185 3.0000
15 210933449 1.0000
15 113465603 2.0000
15 455237361 1.0000
15 571021282 2.0000
15 377037875 1.0000
15 148680848 1.0000
15 233899912 1.0000
15 233335916 1.0000
15 193021637 4.0000
15 252484155 2.0000
15 230567975 1.0000
15 304953074 3.0000
15 541999788 2.0000
15 46143892 2.0000
15 193074585 2.0000
15 91388229 6.0000
15 44179372 1.0000
15 280412626 1.0000
15 618420295 1.0000
15 238713707 2.0000
15 373555025 3.0000
15 21079235 1.0000
15 146519069 4.0000
15 329927842 2.0000
15 226347105 3.0000
15 523636225 2.0000
15 412180849 2.0000
15 461316266 1.0000
15 293559894 4.0000
15 302486435 1.0000
15 705017113 1.0000
15 221411491 5.0000
15 14573900 1.0000
15 714421232 2.0000
15 245444506 2.0000
15 178915141 2.0000
15 144813170 2.0000
15 139092348 2.0000
15 211237817 2.0000
15 216112526 1.0000
15 269513020 2.0000
15 366592246 2.0000
15 197001564 3.0000
15 436702610 1.0000
15 121402638 1.0000
15 321796543 1.0000
15 113109073 4.0000
15 36448925 7.0000
15 48467334 1.0000
15 283133921 3.0000
15 151584475 1.0000
15 48871981 3.0000
15 469753464 6.0000
15 278745353 1.0000
15 167473396 2.0000
15 71210107 1.0000
15 166128698 3.0000
15 77001859 1.0000
15 140750163 1.0000
15 246901658 4.0000
15 142702489 1.0000
15 760546868 1.0000
15 336082762 1.0000
15 19583545 1.0000
15 53076741 1.0000
15 216264820 2.0000
15 362099039 2.0000
15 296259888 2.0000
15 291946431 1.0000
15 299936873 2.0000
15 431429137 4.0000
15 155927976 2.0000
15 280557466 2.0000
15 407890541 1.0000
15 636401401 2.0000
15 344801362 2.0000
15 543533194 1.0000
15 482237272 1.0000
15 787239919 2.0000
15 240664869 1.0000
15 708797364 1.0000
15 550122068 2.0000
15 531685436 2.0000
15 411469404 2.0000
15 324614093 2.0000
15 151118966 1.0000
15 192301191 4.0000
15 279213842 1.0000
15 358351414 4.0000
15 341661701 1.0000
15 117473273 3.0000
15 52079636 2.0000
15 188417619 2.0000
15 626774517 1.0000
15 362523468 1.0000
15 236972737 5.0000
15 15891449 1.0000
15 79220481 1.0000
15 420301038 1.0000
15 55382387 2.0000
15 27489253 1.0000
15 22903812 1.0000
15 34613288 1.0000
15 250542282 2.0000
15 230013639 1.0000
15 22910295 1.0000
15 247844220 1.0000
15 213745334 1.0000
15 420318016 2.0000
15 408757920 2.0000
15 451693376 1.0000
15 393028587 1.0000
15 359621966 1.0000
15 35758259 1.0000
15 369758604 3.0000
15 138157574 2.0000
15 320930784 1.0000
15 21408605 2.0000
15 443828326 1.0000
15 531418504 2.0000
15 193077639 2.0000
15 285332860 2.0000
15 330187082 2.0000
15 283771561 7.0000
15 156247074 1.0000
15 161745170 2.0000
15 252753618 1.0000
15 710064516 1.0000
15 217423296 1.0000
15 245014679 2.0000
15 225418717 1.0000
15 507489702 2.0000
15 311757784 2.0000
15 44335177 1.0000
15 471271538 2.0000
15 283894108 1.0000
15 294809172 1.0000
15 209185477 1.0000
15 465811969 2.0000
15 263099844 1.0000
15 293467348 1.0000
15 150632123 3.0000
15 32329366 2.0000
15 50711514 1.0000
15 221850321 1.0000
15 406971569 2.0000
15 308422676 2.0000
16 372949912 1.0000
16 206121850 1.0000
16 209225665 1.0000
16 187572312 1.0000
16 636286824 1.0000
16 627491854 1.0000
16 353791374 1.0000
16 51443410 1.0000
16 265982289 1.0000
16 471332737 1.0000
16 143884558 1.0000
16 484340979 1.0000
16 633943195 1.0000
16 287202982 1.0000
16 303126905 1.0000
16 27844464 1.0000
16 464781334 1.0000
16 136035018 1.0000
16 277030839 1.0000
16 185344587 1.0000
16 189850197 1.0000
16 475826738 1.0000
16 243175199 1.0000
16 147919630 1.0000
16 240869466 1.0000
16 348476655 1.0000
16 429247237 1.0000
16 483072452 1.0000
16 472385266 1.0000
16 448956185 1.0000
16 113465603 1.0000
16 415155312 1.0000
16 571021282 1.0000
16 377037875 1.0000
16 233335916 1.0000
16 193021637 1.0000
16 230567975 1.0000
16 304953074 1.0000
16 541999788 1.0000
16 46143892 1.0000
16 44179372 1.0000
16 280412626 1.0000
16 238713707 1.0000
16 315633310 1.0000
16 21079235 1.0000
16 146519069 1.0000
16 329927842 1.0000
16 226347105 1.0000
16 523636225 1.0000
16 412180849 1.0000
16 302486435 1.0000
16 705017113 1.0000
16 221411491 1.0000
16 14573900 1.0000
16 714421232 1.0000
16 245444506 1.0000
16 144813170 1.0000
16 211237817 1.0000
16 269513020 1.0000
16 366592246 1.0000
16 197001564 1.0000
16 436702610 1.0000
16 121402638 1.0000
16 321796543 1.0000
16 113109073 1.0000
16 703181887 1.0000
16 471427429 1.0000
16 283133921 1.0000
16 48871981 1.0000
16 469753464 1.0000
16 278745353 1.0000
16 71210107 1.0000
16 362099039 1.0000
16 138846688 1.0000
16 581281429 1.0000
16 296259888 1.0000
16 299936873 1.0000
16 280557466 1.0000
16 636401401 1.0000
16 520818187 1.0000
16 344801362 1.0000
16 153406657 1.0000
16 482237272 1.0000
16 240664869 1.0000
16 708797364 1.0000
16 429222254 1.0000
16 324614093 1.0000
16 192301191 1.0000
16 593544608 1.0000
16 279213842 1.0000
16 711272516 1.0000
16 358351414 1.0000
16 117473273 1.0000
16 188417619 1.0000
16 626774517 1.0000
16 362523468 1.0000
16 236972737 1.0000
16 15891449 1.0000
16 135573797 1.0000
16 420301038 1.0000
16 27489253 1.0000
16 150583140 1.0000
16 22903812 1.0000
16 250542282 1.0000
16 580330056 1.0000
16 230013639 1.0000
16 247844220 1.0000
16 420318016 1.0000
16 408757920 1.0000
16 393028587 1.0000
16 318679591 1.0000
16 359621966 1.0000
16 35758259 1.0000
16 369758604 1.0000
16 138157574 1.0000
16 259781850 1.0000
16 531418504 1.0000
16 456021856 1.0000
16 330187082 1.0000
16 156247074 1.0000
16 166767883 1.0000
16 252753618 1.0000
16 710064516 1.0000
16 217423296 1.0000
16 245014679 1.0000
16 225418717 1.0000
16 507489702 1.0000
16 311757784 1.0000
16 472185221 1.0000
16 44335177 1.0000
16 471271538 1.0000
16 283894108 1.0000
16 263099844 1.0000
16 293467348 1.0000
16 150632123 1.0000
16 32329366 1.0000
16 221850321 1.0000
16 308422676 1.0000
17 372949912 1.0000
17 209225665 1.0000
17 240807110 1.0000
17 726848270 1.0000
17 113465603 1.0000
17 193021637 2.0000
17 91388229 1.0000
17 245444506 2.0000
17 216112526 2.0000
17 121402638 1.0000
17 36448925 1.0000
17 48871981 1.0000
17 708797364 1.0000
17 27489253 1.0000
17 283771561 1.0000
17 293467348 1.0000
17 50711514 1.0000
18 372949912 7.0000
18 241065455 2.0000
18 475826738 6.0000
18 113465603 6.0000
18 490801957 12.0000
18 269513020 13.0000
18 36448925 17.0000
18 278745353 17.0000
18 27489253 17.0000
18 247844220 19.0000
18 283894108 1.0000
18 293467348 19.0000
18 150632123 13.0000
18 50711514 6.0000
19 372949912 1.0000
19 51443410 1.0000
19 501854635 1.0000
19 236972737 1.0000
20 372949912 4.0000
20 51443410 1.0000
20 236972737 4.0000
21 372949912 21.0000
21 250803835 12.0000
21 51597791 1.0000
21 353791374 1.0000
21 51443410 11.0000
21 464781334 1.0000
21 243175199 1.0000
21 429247237 2.0000
21 148680848 8.0000
21 91388229 2.0000
21 44179372 2.0000
21 373555025 1.0000
21 226347105 1.0000
21 714421232 5.0000
21 436702610 4.0000
21 501854635 1.0000
21 48467334 3.0000
21 77001859 1.0000
21 760546868 3.0000
21 336082762 1.0000
21 543533194 1.0000
21 550122068 1.0000
21 411469404 3.0000
21 192301191 1.0000
21 52079636 2.0000
21 236972737 5.0000
21 123080710 1.0000
21 213745334 1.0000
21 41684671 1.0000
21 393028587 1.0000
21 710064516 1.0000
21 507489702 13.0000
21 283894108 1.0000
21 294809172 3.0000
21 209185477 1.0000
21 263099844 1.0000
21 221850321 1.0000
22 372949912 3.0000
22 250803835 3.0000
22 507489702 1.0000
23 372949912 2.0000
23 475826738 2.0000
23 113465603 1.0000
23 490801957 2.0000
23 269513020 3.0000
23 36448925 3.0000
23 278745353 3.0000
23 27489253 2.0000
23 247844220 3.0000
23 293467348 3.0000
23 150632123 2.0000
23 50711514 1.0000
24 372949912 2.0000
24 475826738 1.0000
24 490801957 2.0000
24 269513020 1.0000
24 36448925 2.0000
24 278745353 2.0000
24 247844220 2.0000
24 293467348 2.0000
24 150632123 1.0000
24 50711514 2.0000
25 372949912 3.0000
25 209225665 1.0000
25 475826738 1.0000
25 296259888 1.0000
25 506269900 1.0000
25 236972737 2.0000
25 55382387 1.0000
25 138157574 1.0000
25 32329366 1.0000
26 372949912 2.0000
26 206121850 4.0000
26 209225665 1.0000
26 366796169 3.0000
26 374661980 1.0000
26 240807110 5.0000
26 241065455 1.0000
26 636286824 3.0000
26 250803835 3.0000
26 726848270 3.0000
26 627491854 2.0000
26 51597791 1.0000
26 353791374 3.0000
26 51443410 3.0000
26 265982289 3.0000
26 143884558 3.0000
26 32834791 5.0000
26 549112918 3.0000
26 484340979 3.0000
26 633943195 3.0000
26 287202982 2.0000
26 464781334 3.0000
26 185344587 2.0000
26 189850197 3.0000
26 475826738 4.0000
26 64152335 1.0000
26 243175199 2.0000
26 235170147 1.0000
26 240869466 3.0000
26 237886951 2.0000
26 429247237 3.0000
26 483072452 1.0000
26 448956185 3.0000
26 210933449 2.0000
26 113465603 2.0000
26 455237361 1.0000
26 415155312 2.0000
26 571021282 1.0000
26 377037875 1.0000
26 543442108 6.0000
26 148680848 2.0000
26 233899912 2.0000
26 233335916 4.0000
26 193021637 2.0000
26 230567975 2.0000
26 541999788 1.0000
26 193074585 1.0000
26 618420295 1.0000
26 423543635 3.0000
26 373555025 2.0000
26 146519069 1.0000
26 329927842 4.0000
26 226347105 4.0000
26 523636225 1.0000
26 412180849 4.0000
26 221411491 2.0000
26 714421232 4.0000
26 245444506 2.0000
26 178915141 1.0000
26 144813170 2.0000
26 139092348 1.0000
26 211237817 1.0000
26 337780427 1.0000
26 216112526 2.0000
26 269513020 2.0000
26 366592246 2.0000
26 197001564 3.0000
26 436702610 2.0000
26 121402638 1.0000
26 321796543 1.0000
26 113109073 3.0000
26 36448925 1.0000
26 48467334 3.0000
26 283133921 1.0000
26 151584475 2.0000
26 48871981 2.0000
26 469753464 1.0000
26 278745353 1.0000
26 167473396 5.0000
26 166128698 2.0000
26 77001859 2.0000
26 140750163 2.0000
26 328686514 2.0000
26 246901658 2.0000
26 760546868 2.0000
26 336082762 1.0000
26 216264820 3.0000
26 362099039 1.0000
26 296259888 1.0000
26 299936873 2.0000
26 431429137 1.0000
26 280557466 1.0000
26 636401401 2.0000
26 344801362 2.0000
26 543533194 1.0000
26 482237272 2.0000
26 787239919 6.0000
26 708797364 1.0000
26 550122068 4.0000
26 429222254 1.0000
26 411469404 3.0000
26 324614093 3.0000
26 151118966 1.0000
26 192301191 4.0000
26 593544608 4.0000
26 279213842 2.0000
26 711272516 3.0000
26 358351414 1.0000
26 341661701 3.0000
26 117473273 1.0000
26 52079636 3.0000
26 188417619 5.0000
26 626774517 1.0000
26 236972737 3.0000
26 437567821 4.0000
26 420301038 4.0000
26 55382387 1.0000
26 250542282 6.0000
26 341768585 3.0000
26 230013639 2.0000
26 213745334 1.0000
26 420318016 2.0000
26 408757920 2.0000
26 41684671 2.0000
26 451693376 2.0000
26 393028587 3.0000
26 369758604 1.0000
26 138157574 2.0000
26 320930784 1.0000
26 531418504 1.0000
26 456021856 1.0000
26 193077639 1.0000
26 609852437 2.0000
26 330187082 2.0000
26 283771561 4.0000
26 367971451 1.0000
26 166767883 1.0000
26 161745170 2.0000
26 252753618 2.0000
26 710064516 2.0000
26 217423296 2.0000
26 245014679 5.0000
26 225418717 2.0000
26 507489702 3.0000
26 311757784 2.0000
26 471271538 2.0000
26 283894108 5.0000
26 294809172 1.0000
26 209185477 2.0000
26 465811969 2.0000
26 263099844 2.0000
26 293467348 4.0000
26 150632123 2.0000
26 32329366 1.0000
26 221850321 2.0000
26 282634845 1.0000
26 406971569 2.0000
27 372949912 2.0000
27 475826738 3.0000
27 113465603 3.0000
27 490801957 3.0000
27 269513020 3.0000
27 36448925 4.0000
27 278745353 7.0000
27 27489253 3.0000
27 247844220 5.0000
27 293467348 5.0000
27 150632123 5.0000
27 50711514 2.0000
28 372949912 31.0000
28 250803835 11.0000
28 51597791 1.0000
28 51443410 14.0000
28 143884558 4.0000
28 464781334 1.0000
28 475826738 1.0000
28 148680848 2.0000
28 44179372 2.0000
28 373555025 1.0000
28 329927842 2.0000
28 714421232 1.0000
28 144813170 1.0000
28 760546868 1.0000
28 411469404 1.0000
28 236972737 17.0000
28 507489702 8.0000
28 294809172 1.0000
28 263099844 1.0000
28 150632123 1.0000
29 372949912 2.0000
29 230845588 1.0000
29 236972737 1.0000
30 372949912 6.0000
30 206121850 1.0000
30 240807110 6.0000
30 353791374 2.0000
30 51443410 1.0000
30 143884558 1.0000
30 549112918 6.0000
30 287202982 7.0000
30 27844464 1.0000
30 277030839 1.0000
30 185344587 1.0000
30 475826738 6.0000
30 64152335 7.0000
30 243175199 6.0000
30 240869466 6.0000
30 448956185 1.0000
30 415155312 1.0000
30 571021282 6.0000
30 230567975 1.0000
30 541999788 1.0000
30 46143892 2.0000
30 373555025 9.0000
30 146519069 7.0000
30 221411491 6.0000
30 714421232 1.0000
30 144813170 1.0000
30 211237817 1.0000
30 113109073 1.0000
30 48467334 1.0000
30 283133921 1.0000
30 151584475 1.0000
30 71210107 1.0000
30 336082762 1.0000
30 19583545 1.0000
30 296259888 1.0000
30 506269900 1.0000
30 299936873 6.0000
30 280557466 1.0000
30 240002233 1.0000
30 543533194 1.0000
30 550122068 6.0000
30 411469404 1.0000
30 192301191 1.0000
30 279213842 1.0000
30 711272516 6.0000
30 358351414 6.0000
30 52079636 2.0000
30 55382387 6.0000
30 123080710 2.0000
30 250542282 1.0000
30 22910295 1.0000
30 420318016 1.0000
30 451693376 1.0000
30 369758604 6.0000
30 138157574 1.0000
30 259781850 1.0000
30 531418504 6.0000
30 193077639 1.0000
30 330187082 1.0000
30 161745170 8.0000
30 217423296 1.0000
30 245014679 1.0000
30 507489702 6.0000
30 472185221 1.0000
30 221850321 7.0000
31 372949912 1.0000
31 490801957 1.0000
31 269513020 1.0000
31 36448925 1.0000
31 278745353 1.0000
31 247844220 1.0000
31 293467348 1.0000
31 150632123 1.0000
32 372949912 2.0000
32 206121850 8.0000
32 209225665 3.0000
32 230845588 9.0000
32 366796169 88.0000
32 187572312 1.0000
32 375832633 1.0000
32 374661980 6.0000
32 240807110 11.0000
32 241065455 10.0000
32 636286824 2.0000
32 250803835 7.0000
32 726848270 8.0000
32 627491854 5.0000
32 51597791 7.0000
32 353791374 16.0000
32 232313241 1.0000
32 51443410 9.0000
32 130960283 1.0000
32 265982289 17.0000
32 238264016 4.0000
32 143884558 13.0000
32 32834791 11.0000
32 549112918 13.0000
32 484340979 5.0000
32 633943195 1.0000
32 287202982 8.0000
32 27844464 1.0000
32 464781334 18.0000
32 136035018 4.0000
32 277030839 4.0000
32 185344587 5.0000
32 189850197 34.0000
32 475826738 11.0000
32 64152335 3.0000
32 243175199 11.0000
32 240869466 8.0000
32 237886951 13.0000
32 429247237 8.0000
32 483072452 4.0000
32 472385266 1.0000
32 448956185 8.0000
32 210933449 12.0000
32 113465603 53.0000
32 455237361 2.0000
32 415155312 3.0000
32 571021282 3.0000
32 543442108 12.0000
32 148680848 11.0000
32 233899912 2.0000
32 233335916 5.0000
32 193021637 6.0000
32 252484155 2.0000
32 230567975 8.0000
32 304953074 3.0000
32 541999788 9.0000
32 46143892 1.0000
32 193074585 26.0000
32 91388229 2.0000
32 501960718 1.0000
32 44179372 2.0000
32 280412626 1.0000
32 618420295 12.0000
32 423543635 2.0000
32 238713707 8.0000
32 373555025 11.0000
32 21079235 1.0000
32 146519069 10.0000
32 329927842 12.0000
32 226347105 11.0000
32 523636225 3.0000
32 412180849 7.0000
32 293559894 12.0000
32 490801957 2.0000
32 705017113 2.0000
32 221411491 9.0000
32 14573900 1.0000
32 714421232 7.0000
32 245444506 8.0000
32 178915141 8.0000
32 144813170 9.0000
32 139092348 24.0000
32 912081948 1.0000
32 211237817 5.0000
32 337780427 4.0000
32 216112526 2.0000
32 269513020 10.0000
32 366592246 5.0000
32 197001564 13.0000
32 436702610 12.0000
32 321796543 4.0000
32 113109073 12.0000
32 36448925 8.0000
32 48467334 6.0000
32 283133921 10.0000
32 151584475 6.0000
32 48871981 11.0000
32 165565581 47.0000
32 469753464 3.0000
32 278745353 8.0000
32 167473396 10.0000
32 166128698 3.0000
32 77001859 5.0000
32 140750163 17.0000
32 328686514 5.0000
32 246901658 8.0000
32 760546868 4.0000
32 336082762 5.0000
32 216264820 4.0000
32 362099039 2.0000
32 581281429 2.0000
32 296259888 6.0000
32 291946431 2.0000
32 299936873 5.0000
32 431429137 11.0000
32 155927976 5.0000
32 280557466 4.0000
32 636401401 9.0000
32 344801362 8.0000
32 153406657 2.0000
32 543533194 28.0000
32 482237272 5.0000
32 787239919 11.0000
32 240664869 3.0000
32 708797364 4.0000
32 550122068 22.0000
32 429222254 5.0000
32 411469404 7.0000
32 324614093 3.0000
32 151118966 9.0000
32 192301191 14.0000
32 279213842 18.0000
32 711272516 11.0000
32 358351414 10.0000
32 341661701 3.0000
32 117473273 5.0000
32 52079636 6.0000
32 188417619 14.0000
32 626774517 2.0000
32 362523468 5.0000
32 236972737 8.0000
32 89549297 12.0000
32 437567821 4.0000
32 135573797 1.0000
32 420301038 9.0000
32 55382387 2.0000
32 34613288 3.0000
32 123080710 8.0000
32 248132486 1.0000
32 250542282 5.0000
32 580330056 4.0000
32 230013639 1.0000
32 22910295 1.0000
32 247844220 2.0000
32 213745334 7.0000
32 420318016 5.0000
32 408757920 10.0000
32 41684671 4.0000
32 451693376 5.0000
32 393028587 3.0000
32 318679591 1.0000
32 369758604 7.0000
32 138157574 2.0000
32 259781850 3.0000
32 320930784 2.0000
32 531418504 2.0000
32 456021856 3.0000
32 193077639 2.0000
32 285332860 5.0000
32 330187082 5.0000
32 283771561 10.0000
32 367971451 16.0000
32 166767883 2.0000
32 161745170 5.0000
32 252753618 7.0000
32 710064516 4.0000
32 217423296 13.0000
32 245014679 12.0000
32 225418717 5.0000
32 507489702 13.0000
32 311757784 8.0000
32 472185221 6.0000
32 44335177 1.0000
32 471271538 4.0000
32 283894108 8.0000
32 294809172 8.0000
32 343626364 2.0000
32 465811969 5.0000
32 263099844 11.0000
32 293467348 5.0000
32 150632123 12.0000
32 32329366 2.0000
32 50711514 4.0000
32 221850321 6.0000
32 406971569 3.0000
32 308422676 2.0000
33 372949912 3.0000
33 206121850 25.0000
33 209225665 11.0000
33 230845588 35.0000
33 366796169 11.0000
33 187572312 17.0000
33 375832633 2.0000
33 374661980 3.0000
33 240807110 13.0000
33 241065455 25.0000
33 636286824 9.0000
33 250803835 9.0000
33 280665816 5.0000
33 726848270 4.0000
33 627491854 15.0000
33 51597791 45.0000
33 353791374 16.0000
33 232313241 29.0000
33 51443410 7.0000
33 265982289 15.0000
33 238264016 9.0000
33 143884558 24.0000
33 32834791 8.0000
33 549112918 19.0000
33 484340979 14.0000
33 633943195 1.0000
33 287202982 20.0000
33 237313700 2.0000
33 27844464 18.0000
33 464781334 22.0000
33 136035018 5.0000
33 277030839 23.0000
33 185344587 15.0000
33 189850197 9.0000
33 475826738 16.0000
33 64152335 23.0000
33 243175199 13.0000
33 147919630 18.0000
33 240869466 19.0000
33 237886951 12.0000
33 348476655 2.0000
33 429247237 19.0000
33 483072452 10.0000
33 472385266 20.0000
33 448956185 20.0000
33 210933449 18.0000
33 113465603 23.0000
33 455237361 2.0000
33 415155312 15.0000
33 219001485 1.0000
33 377037875 4.0000
33 543442108 22.0000
33 148680848 19.0000
33 233899912 2.0000
33 233335916 17.0000
33 193021637 30.0000
33 252484155 4.0000
33 230567975 20.0000
33 304953074 2.0000
33 541999788 15.0000
33 46143892 14.0000
33 193074585 11.0000
33 91388229 25.0000
33 501960718 5.0000
33 44179372 3.0000
33 280412626 18.0000
33 618420295 22.0000
33 238713707 10.0000
33 373555025 21.0000
33 315633310 3.0000
33 21079235 12.0000
33 146519069 14.0000
33 329927842 39.0000
33 226347105 14.0000
33 523636225 4.0000
33 412180849 15.0000
33 385463372 2.0000
33 293559894 16.0000
33 240872546 3.0000
33 490801957 1.0000
33 705017113 4.0000
33 221411491 23.0000
33 14573900 45.0000
33 714421232 12.0000
33 245444506 18.0000
33 178915141 11.0000
33 144813170 30.0000
33 139092348 21.0000
33 211237817 7.0000
33 337780427 10.0000
33 216112526 8.0000
33 269513020 24.0000
33 366592246 19.0000
33 60897485 1.0000
33 197001564 21.0000
33 436702610 25.0000
33 121402638 35.0000
33 321796543 8.0000
33 501854635 2.0000
33 113109073 17.0000
33 36448925 17.0000
33 48467334 23.0000
33 471427429 3.0000
33 283133921 5.0000
33 151584475 19.0000
33 48871981 20.0000
33 165565581 5.0000
33 469753464 10.0000
33 278745353 14.0000
33 167473396 13.0000
33 71210107 18.0000
33 166128698 11.0000
33 77001859 10.0000
33 140750163 20.0000
33 328686514 11.0000
33 246901658 16.0000
33 142702489 4.0000
33 760546868 5.0000
33 224761631 1.0000
33 336082762 9.0000
33 19583545 41.0000
33 216264820 38.0000
33 362099039 13.0000
33 296259888 12.0000
33 291946431 6.0000
33 506269900 4.0000
33 299936873 10.0000
33 431429137 46.0000
33 155927976 34.0000
33 280557466 5.0000
33 240002233 5.0000
33 636401401 6.0000
33 520818187 1.0000
33 344801362 16.0000
33 543533194 16.0000
33 482237272 2.0000
33 787239919 17.0000
33 240664869 6.0000
33 708797364 4.0000
33 550122068 14.0000
33 531685436 1.0000
33 429222254 8.0000
33 411469404 22.0000
33 151118966 14.0000
33 192301191 14.0000
33 593544608 1.0000
33 279213842 6.0000
33 711272516 6.0000
33 358351414 32.0000
33 341661701 2.0000
33 117473273 18.0000
33 290629376 2.0000
33 52079636 27.0000
33 188417619 23.0000
33 626774517 2.0000
33 362523468 9.0000
33 236972737 11.0000
33 15891449 23.0000
33 89549297 3.0000
33 437567821 13.0000
33 135573797 4.0000
33 420301038 25.0000
33 55382387 14.0000
33 27489253 16.0000
33 150583140 2.0000
33 22903812 14.0000
33 34613288 38.0000
33 123080710 5.0000
33 248132486 3.0000
33 250542282 13.0000
33 341768585 3.0000
33 230013639 3.0000
33 22910295 41.0000
33 247844220 3.0000
33 213745334 26.0000
33 420318016 9.0000
33 408757920 15.0000
33 41684671 14.0000
33 451693376 7.0000
33 393028587 19.0000
33 359621966 2.0000
33 35758259 29.0000
33 369758604 3.0000
33 138157574 11.0000
33 259781850 1.0000
33 320930784 1.0000
33 21408605 1.0000
33 193077639 9.0000
33 285332860 42.0000
33 609852437 4.0000
33 330187082 10.0000
33 283771561 20.0000
33 156247074 22.0000
33 367971451 12.0000
33 166767883 37.0000
33 161745170 12.0000
33 252753618 23.0000
33 710064516 20.0000
33 217423296 14.0000
33 245014679 25.0000
33 225418717 18.0000
33 507489702 14.0000
33 311757784 12.0000
33 44335177 15.0000
33 471271538 2.0000
33 283894108 31.0000
33 294809172 19.0000
33 637041761 1.0000
33 343626364 1.0000
33 209185477 8.0000
33 465811969 17.0000
33 263099844 30.0000
33 293467348 3.0000
33 150632123 27.0000
33 32329366 27.0000
33 50711514 3.0000
33 221850321 19.0000
33 282634845 7.0000
33 406971569 6.0000
33 308422676 1.0000
34 372949912 1.0000
34 51443410 1.0000
34 501854635 1.0000
34 236972737 1.0000
34 507489702 1.0000
35 372949912 1.0000
35 51443410 1.0000
35 197001564 1.0000
35 113109073 1.0000
35 550122068 1.0000
35 236972737 1.0000
36 372949912 10.0000
36 51443410 10.0000
36 143884558 1.0000
36 236972737 10.0000
37 372949912 8.0000
37 250803835 2.0000
37 51443410 4.0000
37 148680848 1.0000
37 714421232 3.0000
37 760546868 2.0000
37 236972737 2.0000
37 507489702 2.0000
38 372949912 10.0000
38 51443410 11.0000
38 236972737 15.0000
39 372949912 18.0000
39 206121850 2.0000
39 209225665 1.0000
39 187572312 9.0000
39 241065455 2.0000
39 636286824 1.0000
39 250803835 12.0000
39 627491854 1.0000
39 353791374 1.0000
39 51443410 25.0000
39 238264016 1.0000
39 471332737 1.0000
39 549112918 17.0000
39 287202982 1.0000
39 237313700 1.0000
39 27844464 9.0000
39 464781334 1.0000
39 277030839 1.0000
39 185344587 1.0000
39 475826738 28.0000
39 147919630 9.0000
39 429247237 2.0000
39 472385266 9.0000
39 210933449 1.0000
39 455237361 14.0000
39 415155312 2.0000
39 377037875 1.0000
39 148680848 2.0000
39 304953074 5.0000
39 46143892 9.0000
39 280412626 11.0000
39 373555025 1.0000
39 315633310 1.0000
39 21079235 12.0000
39 146519069 15.0000
39 329927842 2.0000
39 226347105 1.0000
39 523636225 1.0000
39 385463372 1.0000
39 293559894 9.0000
39 14573900 8.0000
39 714421232 2.0000
39 245444506 3.0000
39 178915141 2.0000
39 144813170 1.0000
39 211237817 1.0000
39 337780427 1.0000
39 197001564 14.0000
39 121402638 6.0000
39 113109073 19.0000
39 283133921 8.0000
39 151584475 1.0000
39 48871981 3.0000
39 469753464 1.0000
39 278745353 1.0000
39 71210107 7.0000
39 166128698 7.0000
39 140750163 1.0000
39 142702489 1.0000
39 336082762 8.0000
39 19583545 1.0000
39 216264820 2.0000
39 362099039 1.0000
39 296259888 8.0000
39 506269900 5.0000
39 431429137 2.0000
39 280557466 17.0000
39 407890541 1.0000
39 636401401 1.0000
39 240664869 1.0000
39 531685436 1.0000
39 411469404 2.0000
39 151118966 1.0000
39 279213842 1.0000
39 188417619 2.0000
39 362523468 1.0000
39 236972737 33.0000
39 15891449 11.0000
39 89549297 1.0000
39 27489253 11.0000
39 22903812 7.0000
39 34613288 2.0000
39 123080710 1.0000
39 250542282 3.0000
39 341768585 1.0000
39 230013639 1.0000
39 22910295 2.0000
39 213745334 1.0000
39 420318016 10.0000
39 408757920 3.0000
39 451693376 3.0000
39 35758259 10.0000
39 138157574 3.0000
39 283771561 6.0000
39 156247074 9.0000
39 367971451 1.0000
39 217423296 18.0000
39 245014679 2.0000
39 225418717 1.0000
39 507489702 4.0000
39 472185221 1.0000
39 44335177 10.0000
39 471271538 1.0000
39 294809172 1.0000
39 209185477 2.0000
39 465811969 17.0000
39 263099844 5.0000
39 150632123 3.0000
39 406971569 10.0000
40 372949912 2.0000
40 51443410 2.0000
40 236972737 1.0000
41 372949912 16.0000
41 51443410 15.0000
41 236972737 16.0000
42 372949912 16.0000
42 51443410 17.0000
42 236972737 18.0000
43 372949912 1.0000
43 51443410 1.0000
43 236972737 1.0000
44 372949912 5.0000
44 230845588 1.0000
44 51443410 3.0000
44 429247237 1.0000
44 148680848 1.0000
44 411469404 1.0000
44 236972737 8.0000
44 507489702 1.0000
45 372949912 1.0000
45 475826738 1.0000
45 148680848 1.0000
45 226347105 1.0000
45 293559894 1.0000
45 144813170 1.0000
45 197001564 1.0000
45 113109073 1.0000
45 336082762 1.0000
45 550122068 1.0000
45 192301191 1.0000
45 22910295 1.0000
45 41684671 1.0000
45 369758604 1.0000
45 283771561 1.0000
45 217423296 1.0000
45 294809172 1.0000
45 465811969 1.0000
45 150632123 1.0000
45 406971569 1.0000
46 372949912 6.0000
46 206121850 4.0000
46 241065455 1.0000
46 250803835 5.0000
46 353791374 2.0000
46 51443410 9.0000
46 143884558 1.0000
46 549112918 13.0000
46 287202982 1.0000
46 464781334 2.0000
46 189850197 1.0000
46 475826738 20.0000
46 64152335 1.0000
46 243175199 1.0000
46 240869466 1.0000
46 429247237 2.0000
46 448956185 1.0000
46 210933449 2.0000
46 543442108 1.0000
46 148680848 2.0000
46 233335916 1.0000
46 230567975 1.0000
46 541999788 1.0000
46 373555025 1.0000
46 329927842 1.0000
46 226347105 1.0000
46 523636225 2.0000
46 293559894 4.0000
46 221411491 1.0000
46 245444506 3.0000
46 197001564 6.0000
46 113109073 11.0000
46 151584475 1.0000
46 469753464 1.0000
46 278745353 1.0000
46 166128698 4.0000
46 140750163 1.0000
46 336082762 4.0000
46 216264820 1.0000
46 362099039 1.0000
46 296259888 8.0000
46 506269900 5.0000
46 431429137 1.0000
46 407890541 1.0000
46 550122068 2.0000
46 411469404 2.0000
46 188417619 2.0000
46 236972737 12.0000
46 15891449 1.0000
46 27489253 1.0000
46 22903812 1.0000
46 250542282 4.0000
46 420318016 2.0000
46 451693376 3.0000
46 369758604 1.0000
46 138157574 3.0000
46 283771561 7.0000
46 217423296 1.0000
46 245014679 3.0000
46 507489702 3.0000
46 311757784 1.0000
46 44335177 1.0000
46 283894108 1.0000
46 294809172 1.0000
46 209185477 1.0000
46 465811969 13.0000
46 150632123 4.0000
46 221850321 1.0000
46 406971569 4.0000
47 372949912 1.0000
47 51443410 1.0000
47 236972737 1.0000
48 372949912 1.0000
48 51443410 1.0000
48 236972737 1.0000
48 420318016 1.0000
49 372949912 11.0000
49 206121850 11.0000
49 209225665 26.0000
49 230845588 6.0000
49 366796169 17.0000
49 187572312 24.0000
49 375832633 1.0000
49 374661980 7.0000
49 240807110 22.0000
49 241065455 29.0000
49 636286824 8.0000
49 250803835 12.0000
49 280665816 5.0000
49 627491854 7.0000
49 51597791 11.0000
49 353791374 13.0000
49 232313241 22.0000
49 51443410 17.0000
49 130960283 4.0000
49 265982289 6.0000
49 238264016 7.0000
49 143884558 10.0000
49 32834791 13.0000
49 549112918 18.0000
49 484340979 9.0000
49 633943195 4.0000
49 287202982 13.0000
49 303126905 4.0000
49 237313700 11.0000
49 27844464 28.0000
49 464781334 12.0000
49 136035018 6.0000
49 277030839 1.0000
49 185344587 5.0000
49 189850197 12.0000
49 475826738 20.0000
49 64152335 18.0000
49 243175199 12.0000
49 147919630 30.0000
49 266815699 4.0000
49 240869466 21.0000
49 237886951 9.0000
49 348476655 7.0000
49 429247237 16.0000
49 483072452 5.0000
49 472385266 25.0000
49 448956185 17.0000
49 210933449 9.0000
49 113465603 26.0000
49 455237361 10.0000
49 415155312 9.0000
49 92629809 1.0000
49 219001485 7.0000
49 571021282 2.0000
49 377037875 11.0000
49 543442108 18.0000
49 148680848 18.0000
49 233899912 6.0000
49 233335916 9.0000
49 193021637 35.0000
49 252484155 9.0000
49 230567975 5.0000
49 304953074 6.0000
49 541999788 12.0000
49 46143892 22.0000
49 193074585 23.0000
49 91388229 4.0000
49 501960718 3.0000
49 44179372 2.0000
49 280412626 31.0000
49 618420295 10.0000
49 423543635 6.0000
49 238713707 14.0000
49 373555025 16.0000
49 315633310 5.0000
49 21079235 31.0000
49 146519069 23.0000
49 329927842 13.0000
49 226347105 18.0000
49 523636225 4.0000
49 412180849 13.0000
49 385463372 6.0000
49 57880075 3.0000
49 293559894 20.0000
49 302486435 1.0000
49 240872546 2.0000
49 490801957 6.0000
49 705017113 4.0000
49 221411491 14.0000
49 14573900 14.0000
49 714421232 23.0000
49 245444506 14.0000
49 178915141 16.0000
49 144813170 13.0000
49 139092348 8.0000
49 912081948 2.0000
49 211237817 8.0000
49 337780427 9.0000
49 216112526 20.0000
49 269513020 25.0000
49 366592246 2.0000
49 197001564 18.0000
49 436702610 6.0000
49 121402638 15.0000
49 321796543 11.0000
49 501854635 2.0000
49 113109073 16.0000
49 703181887 3.0000
49 36448925 23.0000
49 48467334 19.0000
49 471427429 2.0000
49 283133921 11.0000
49 151584475 17.0000
49 48871981 14.0000
49 165565581 10.0000
49 469753464 19.0000
49 278745353 25.0000
49 167473396 11.0000
49 71210107 21.0000
49 166128698 17.0000
49 77001859 11.0000
49 140750163 3.0000
49 328686514 21.0000
49 246901658 17.0000
49 142702489 16.0000
49 760546868 5.0000
49 224761631 5.0000
49 336082762 19.0000
49 19583545 8.0000
49 53076741 3.0000
49 216264820 8.0000
49 362099039 2.0000
49 138846688 1.0000
49 581281429 3.0000
49 296259888 14.0000
49 291946431 10.0000
49 506269900 6.0000
49 299936873 9.0000
49 431429137 13.0000
49 155927976 8.0000
49 280557466 8.0000
49 240002233 2.0000
49 407890541 3.0000
49 636401401 7.0000
49 520818187 3.0000
49 344801362 7.0000
49 153406657 2.0000
49 543533194 4.0000
49 482237272 7.0000
49 787239919 12.0000
49 240664869 22.0000
49 708797364 5.0000
49 550122068 14.0000
49 531685436 1.0000
49 429222254 5.0000
49 411469404 10.0000
49 324614093 5.0000
49 151118966 14.0000
49 192301191 22.0000
49 593544608 5.0000
49 279213842 9.0000
49 711272516 8.0000
49 358351414 23.0000
49 341661701 7.0000
49 117473273 18.0000
49 290629376 3.0000
49 52079636 30.0000
49 188417619 19.0000
49 626774517 4.0000
49 362523468 21.0000
49 236972737 14.0000
49 15891449 21.0000
49 89549297 7.0000
49 437567821 10.0000
49 135573797 3.0000
49 79220481 3.0000
49 420301038 11.0000
49 55382387 13.0000
49 27489253 23.0000
49 150583140 4.0000
49 22903812 27.0000
49 34613288 7.0000
49 123080710 15.0000
49 248132486 6.0000
49 250542282 28.0000
49 341768585 2.0000
49 580330056 2.0000
49 230013639 14.0000
49 22910295 7.0000
49 247844220 11.0000
49 213745334 5.0000
49 420318016 7.0000
49 408757920 15.0000
49 41684671 16.0000
49 451693376 9.0000
49 393028587 11.0000
49 318679591 1.0000
49 35758259 23.0000
49 369758604 9.0000
49 138157574 19.0000
49 259781850 11.0000
49 320930784 4.0000
49 21408605 8.0000
49 531418504 6.0000
49 711071588 2.0000
49 456021856 5.0000
49 193077639 17.0000
49 285332860 8.0000
49 609852437 3.0000
49 330187082 14.0000
49 283771561 15.0000
49 156247074 24.0000
49 367971451 4.0000
49 166767883 6.0000
49 161745170 10.0000
49 304182081 11.0000
49 252753618 10.0000
49 710064516 4.0000
49 217423296 17.0000
49 245014679 14.0000
49 225418717 5.0000
49 507489702 14.0000
49 311757784 16.0000
49 472185221 11.0000
49 44335177 32.0000
49 471271538 4.0000
49 283894108 11.0000
49 294809172 10.0000
49 637041761 1.0000
49 343626364 9.0000
49 209185477 10.0000
49 465811969 21.0000
49 263099844 11.0000
49 293467348 11.0000
49 150632123 7.0000
49 32329366 6.0000
49 50711514 6.0000
49 221850321 12.0000
49 282634845 3.0000
49 406971569 3.0000
49 308422676 7.0000
50 372949912 3.0000
50 241065455 1.0000
50 51443410 3.0000
50 293559894 1.0000
50 714421232 1.0000
50 469753464 1.0000
50 328686514 1.0000
50 236972737 4.0000
51 372949912 1.0000
51 187572312 2.0000
51 241065455 1.0000
51 636286824 1.0000
51 627491854 1.0000
51 51597791 12.0000
51 353791374 1.0000
51 51443410 1.0000
51 143884558 1.0000
51 287202982 1.0000
51 27844464 1.0000
51 464781334 2.0000
51 147919630 1.0000
51 472385266 1.0000
51 415155312 1.0000
51 148680848 1.0000
51 233335916 1.0000
51 46143892 1.0000
51 91388229 14.0000
51 280412626 1.0000
51 373555025 1.0000
51 21079235 1.0000
51 226347105 1.0000
51 714421232 1.0000
51 245444506 1.0000
51 144813170 1.0000
51 366592246 1.0000
51 197001564 2.0000
51 436702610 1.0000
51 36448925 16.0000
51 283133921 1.0000
51 469753464 1.0000
51 71210107 1.0000
51 760546868 2.0000
51 431429137 5.0000
51 155927976 1.0000
51 550122068 1.0000
51 411469404 1.0000
51 151118966 1.0000
51 279213842 2.0000
51 52079636 1.0000
51 188417619 2.0000
51 236972737 1.0000
51 15891449 1.0000
51 420301038 1.0000
51 27489253 1.0000
51 22903812 1.0000
51 420318016 1.0000
51 393028587 1.0000
51 35758259 2.0000
51 156247074 1.0000
51 710064516 1.0000
51 217423296 1.0000
51 225418717 1.0000
51 507489702 2.0000
51 44335177 2.0000
51 283894108 1.0000
51 294809172 1.0000
51 150632123 2.0000
51 32329366 12.0000
52 372949912 1.0000
52 206121850 1.0000
52 209225665 2.0000
52 230845588 3.0000
52 366796169 1.0000
52 187572312 11.0000
52 375832633 1.0000
52 374661980 1.0000
52 240807110 7.0000
52 241065455 4.0000
52 636286824 4.0000
52 250803835 3.0000
52 726848270 2.0000
52 627491854 5.0000
52 51597791 15.0000
52 353791374 5.0000
52 232313241 2.0000
52 51443410 4.0000
52 130960283 1.0000
52 265982289 2.0000
52 238264016 1.0000
52 143884558 2.0000
52 32834791 6.0000
52 549112918 3.0000
52 484340979 1.0000
52 633943195 1.0000
52 287202982 7.0000
52 237313700 4.0000
52 27844464 11.0000
52 464781334 1.0000
52 136035018 3.0000
52 185344587 5.0000
52 475826738 3.0000
52 64152335 1.0000
52 243175199 6.0000
52 147919630 9.0000
52 237886951 1.0000
52 348476655 2.0000
52 429247237 5.0000
52 483072452 6.0000
52 472385266 6.0000
52 448956185 1.0000
52 210933449 6.0000
52 113465603 2.0000
52 455237361 17.0000
52 415155312 1.0000
52 92629809 1.0000
52 219001485 1.0000
52 571021282 1.0000
52 377037875 4.0000
52 543442108 8.0000
52 148680848 6.0000
52 233899912 2.0000
52 233335916 3.0000
52 193021637 4.0000
52 252484155 3.0000
52 230567975 1.0000
52 304953074 1.0000
52 541999788 3.0000
52 46143892 8.0000
52 193074585 4.0000
52 91388229 21.0000
52 501960718 2.0000
52 44179372 2.0000
52 280412626 8.0000
52 618420295 2.0000
52 238713707 3.0000
52 373555025 2.0000
52 315633310 2.0000
52 21079235 7.0000
52 146519069 16.0000
52 329927842 1.0000
52 226347105 4.0000
52 523636225 5.0000
52 412180849 3.0000
52 385463372 2.0000
52 293559894 6.0000
52 302486435 1.0000
52 240872546 2.0000
52 705017113 1.0000
52 221411491 2.0000
52 14573900 6.0000
52 714421232 5.0000
52 245444506 9.0000
52 178915141 3.0000
52 144813170 2.0000
52 139092348 1.0000
52 211237817 2.0000
52 337780427 2.0000
52 216112526 10.0000
52 269513020 3.0000
52 366592246 3.0000
52 197001564 6.0000
52 436702610 2.0000
52 121402638 4.0000
52 113109073 7.0000
52 36448925 19.0000
52 48467334 2.0000
52 471427429 2.0000
52 283133921 1.0000
52 151584475 5.0000
52 48871981 4.0000
52 469753464 7.0000
52 278745353 1.0000
52 167473396 6.0000
52 71210107 7.0000
52 166128698 6.0000
52 77001859 1.0000
52 140750163 2.0000
52 328686514 2.0000
52 246901658 1.0000
52 142702489 4.0000
52 760546868 3.0000
52 224761631 1.0000
52 336082762 3.0000
52 19583545 8.0000
52 216264820 1.0000
52 362099039 4.0000
52 581281429 1.0000
52 296259888 7.0000
52 291946431 2.0000
52 506269900 1.0000
52 299936873 4.0000
52 431429137 5.0000
52 155927976 3.0000
52 280557466 18.0000
52 240002233 1.0000
52 636401401 1.0000
52 344801362 3.0000
52 543533194 2.0000
52 482237272 5.0000
52 787239919 11.0000
52 240664869 6.0000
52 708797364 2.0000
52 550122068 1.0000
52 531685436 3.0000
52 429222254 1.0000
52 411469404 4.0000
52 151118966 9.0000
52 192301191 4.0000
52 593544608 1.0000
52 279213842 4.0000
52 711272516 2.0000
52 358351414 4.0000
52 341661701 1.0000
52 117473273 1.0000
52 290629376 1.0000
52 52079636 2.0000
52 188417619 4.0000
52 362523468 3.0000
52 236972737 5.0000
52 15891449 7.0000
52 437567821 9.0000
52 135573797 3.0000
52 420301038 1.0000
52 55382387 1.0000
52 27489253 8.0000
52 22903812 7.0000
52 34613288 11.0000
52 123080710 5.0000
52 248132486 3.0000
52 250542282 3.0000
52 580330056 1.0000
52 230013639 6.0000
52 22910295 5.0000
52 213745334 4.0000
52 420318016 2.0000
52 408757920 6.0000
52 41684671 4.0000
52 451693376 2.0000
52 393028587 5.0000
52 318679591 1.0000
52 359621966 1.0000
52 35758259 10.0000
52 369758604 4.0000
52 138157574 7.0000
52 259781850 3.0000
52 320930784 2.0000
52 193077639 3.0000
52 285332860 2.0000
52 609852437 1.0000
52 330187082 6.0000
52 283771561 2.0000
52 156247074 9.0000
52 367971451 3.0000
52 166767883 1.0000
52 161745170 6.0000
52 304182081 2.0000
52 252753618 1.0000
52 710064516 4.0000
52 217423296 21.0000
52 245014679 3.0000
52 225418717 4.0000
52 507489702 3.0000
52 311757784 7.0000
52 472185221 1.0000
52 44335177 10.0000
52 283894108 3.0000
52 294809172 9.0000
52 637041761 2.0000
52 343626364 6.0000
52 209185477 12.0000
52 465811969 1.0000
52 263099844 8.0000
52 150632123 2.0000
52 32329366 39.0000
52 50711514 1.0000
52 221850321 3.0000
52 282634845 4.0000
52 406971569 1.0000
53 372949912 1.0000
53 51443410 1.0000
53 236972737 1.0000
54 372949912 3.0000
54 51443410 3.0000
54 236972737 3.0000
55 372949912 1.0000
55 206121850 2.0000
55 209225665 2.0000
55 230845588 1.0000
55 366796169 2.0000
55 374661980 1.0000
55 240807110 1.0000
55 241065455 1.0000
55 636286824 1.0000
55 250803835 1.0000
55 726848270 1.0000
55 627491854 1.0000
55 51597791 3.0000
55 353791374 2.0000
55 51443410 5.0000
55 143884558 1.0000
55 32834791 2.0000
55 549112918 2.0000
55 484340979 2.0000
55 633943195 1.0000
55 464781334 1.0000
55 136035018 6.0000
55 189850197 2.0000
55 475826738 4.0000
55 64152335 1.0000
55 243175199 1.0000
55 240869466 3.0000
55 429247237 2.0000
55 483072452 1.0000
55 448956185 3.0000
55 210933449 1.0000
55 113465603 2.0000
55 415155312 1.0000
55 543442108 1.0000
55 148680848 1.0000
55 233335916 1.0000
55 193021637 1.0000
55 230567975 1.0000
55 541999788 2.0000
55 193074585 1.0000
55 91388229 3.0000
55 501960718 1.0000
55 423543635 1.0000
55 238713707 2.0000
55 373555025 5.0000
55 146519069 1.0000
55 329927842 1.0000
55 226347105 3.0000
55 523636225 1.0000
55 412180849 1.0000
55 293559894 3.0000
55 221411491 2.0000
55 14573900 1.0000
55 714421232 1.0000
55 245444506 2.0000
55 178915141 1.0000
55 144813170 2.0000
55 139092348 1.0000
55 211237817 1.0000
55 337780427 1.0000
55 216112526 1.0000
55 197001564 1.0000
55 436702610 1.0000
55 113109073 2.0000
55 36448925 1.0000
55 48467334 1.0000
55 283133921 1.0000
55 48871981 3.0000
55 469753464 2.0000
55 167473396 1.0000
55 166128698 2.0000
55 77001859 1.0000
55 328686514 1.0000
55 246901658 2.0000
55 760546868 1.0000
55 336082762 2.0000
55 19583545 1.0000
55 291946431 1.0000
55 431429137 1.0000
55 636401401 1.0000
55 520818187 1.0000
55 543533194 1.0000
55 482237272 1.0000
55 787239919 1.0000
55 240664869 1.0000
55 550122068 3.0000
55 429222254 1.0000
55 411469404 1.0000
55 151118966 1.0000
55 192301191 2.0000
55 279213842 2.0000
55 711272516 1.0000
55 358351414 4.0000
55 117473273 1.0000
55 188417619 2.0000
55 626774517 1.0000
55 362523468 1.0000
55 236972737 2.0000
55 135573797 1.0000
55 420301038 1.0000
55 55382387 2.0000
55 34613288 1.0000
55 250542282 3.0000
55 22910295 1.0000
55 247844220 2.0000
55 420318016 1.0000
55 408757920 3.0000
55 41684671 2.0000
55 451693376 1.0000
55 369758604 1.0000
55 138157574 1.0000
55 193077639 3.0000
55 609852437 1.0000
55 330187082 1.0000
55 283771561 3.0000
55 156247074 1.0000
55 161745170 2.0000
55 217423296 2.0000
55 245014679 4.0000
55 507489702 1.0000
55 311757784 1.0000
55 283894108 2.0000
55 637041761 1.0000
55 209185477 1.0000
55 465811969 2.0000
55 293467348 1.0000
55 150632123 3.0000
55 32329366 1.0000
55 406971569 1.0000
55 308422676 1.0000
56 372949912 1.0000
56 206121850 1.0000
56 209225665 1.0000
56 230845588 1.0000
56 366796169 1.0000
56 187572312 9.0000
56 374661980 1.0000
56 240807110 1.0000
56 241065455 2.0000
56 636286824 3.0000
56 250803835 1.0000
56 726848270 1.0000
56 627491854 3.0000
56 51597791 2.0000
56 353791374 1.0000
56 232313241 2.0000
56 51443410 1.0000
56 143884558 1.0000
56 32834791 2.0000
56 549112918 3.0000
56 484340979 1.0000
56 633943195 1.0000
56 287202982 2.0000
56 27844464 9.0000
56 464781334 4.0000
56 136035018 2.0000
56 185344587 1.0000
56 189850197 3.0000
56 475826738 1.0000
56 64152335 1.0000
56 147919630 8.0000
56 240869466 1.0000
56 348476655 1.0000
56 429247237 5.0000
56 483072452 1.0000
56 472385266 8.0000
56 448956185 2.0000
56 113465603 1.0000
56 415155312 1.0000
56 219001485 1.0000
56 543442108 2.0000
56 148680848 2.0000
56 233335916 2.0000
56 193021637 1.0000
56 230567975 1.0000
56 541999788 1.0000
56 46143892 7.0000
56 193074585 1.0000
56 91388229 3.0000
56 501960718 1.0000
56 280412626 9.0000
56 618420295 2.0000
56 423543635 1.0000
56 238713707 1.0000
56 373555025 3.0000
56 21079235 9.0000
56 146519069 1.0000
56 329927842 2.0000
56 226347105 3.0000
56 523636225 3.0000
56 412180849 3.0000
56 385463372 1.0000
56 293559894 1.0000
56 705017113 1.0000
56 221411491 1.0000
56 14573900 5.0000
56 714421232 2.0000
56 245444506 2.0000
56 178915141 2.0000
56 144813170 1.0000
56 211237817 3.0000
56 337780427 1.0000
56 216112526 1.0000
56 269513020 2.0000
56 366592246 1.0000
56 197001564 10.0000
56 121402638 5.0000
56 113109073 2.0000
56 36448925 1.0000
56 48467334 1.0000
56 283133921 2.0000
56 151584475 1.0000
56 48871981 3.0000
56 469753464 1.0000
56 71210107 5.0000
56 166128698 2.0000
56 77001859 1.0000
56 328686514 2.0000
56 246901658 1.0000
56 142702489 1.0000
56 760546868 1.0000
56 336082762 2.0000
56 19583545 6.0000
56 216264820 4.0000
56 296259888 1.0000
56 291946431 1.0000
56 155927976 3.0000
56 280557466 1.0000
56 407890541 1.0000
56 636401401 2.0000
56 520818187 1.0000
56 482237272 2.0000
56 787239919 1.0000
56 240664869 1.0000
56 550122068 1.0000
56 429222254 1.0000
56 411469404 1.0000
56 151118966 7.0000
56 192301191 1.0000
56 593544608 1.0000
56 279213842 2.0000
56 711272516 2.0000
56 358351414 6.0000
56 117473273 3.0000
56 52079636 3.0000
56 188417619 5.0000
56 626774517 1.0000
56 362523468 3.0000
56 236972737 1.0000
56 15891449 7.0000
56 135573797 1.0000
56 420301038 2.0000
56 55382387 1.0000
56 27489253 8.0000
56 22903812 7.0000
56 34613288 2.0000
56 123080710 1.0000
56 250542282 1.0000
56 22910295 3.0000
56 247844220 2.0000
56 213745334 1.0000
56 420318016 5.0000
56 408757920 1.0000
56 41684671 2.0000
56 451693376 1.0000
56 393028587 1.0000
56 35758259 11.0000
56 369758604 2.0000
56 138157574 1.0000
56 193077639 2.0000
56 285332860 2.0000
56 609852437 1.0000
56 330187082 1.0000
56 283771561 2.0000
56 156247074 8.0000
56 367971451 1.0000
56 161745170 1.0000
56 304182081 1.0000
56 252753618 2.0000
56 710064516 2.0000
56 217423296 3.0000
56 245014679 9.0000
56 225418717 2.0000
56 507489702 1.0000
56 311757784 1.0000
56 472185221 1.0000
56 44335177 11.0000
56 283894108 2.0000
56 637041761 2.0000
56 343626364 1.0000
56 465811969 1.0000
56 293467348 2.0000
56 150632123 4.0000
56 32329366 1.0000
56 282634845 1.0000
56 406971569 1.0000
57 372949912 1.0000
57 51443410 1.0000
57 236972737 1.0000
58 372949912 2.0000
58 51443410 1.0000
58 236972737 2.0000
59 372949912 2.0000
59 250803835 1.0000
59 507489702 1.0000
60 372949912 1.0000
60 51443410 1.0000
60 236972737 1.0000
61 372949912 1.0000
61 51443410 1.0000
61 236972737 1.0000
62 372949912 1.0000
62 143884558 1.0000
62 236972737 1.0000
62 283771561 1.0000
62 507489702 1.0000
63 372949912 1.0000
63 51443410 1.0000
63 236972737 1.0000
64 372949912 1.0000
64 51443410 1.0000
64 236972737 1.0000
65 372949912 1.0000
65 51443410 5.0000
65 549112918 4.0000
65 464781334 1.0000
65 475826738 5.0000
65 412180849 1.0000
65 293559894 4.0000
65 197001564 3.0000
65 113109073 3.0000
65 166128698 1.0000
65 336082762 2.0000
65 296259888 2.0000
65 506269900 3.0000
65 358351414 1.0000
65 236972737 4.0000
65 420318016 1.0000
65 283771561 1.0000
65 209185477 1.0000
65 465811969 2.0000
65 150632123 1.0000
65 406971569 4.0000
66 372949912 9.0000
66 206121850 14.0000
66 209225665 25.0000
66 230845588 27.0000
66 366796169 5.0000
66 187572312 26.0000
66 375832633 3.0000
66 374661980 2.0000
66 240807110 24.0000
66 241065455 18.0000
66 636286824 11.0000
66 250803835 24.0000
66 280665816 4.0000
66 627491854 10.0000
66 51597791 164.0000
66 353791374 17.0000
66 232313241 21.0000
66 51443410 18.0000
66 130960283 2.0000
66 265982289 21.0000
66 238264016 5.0000
66 143884558 25.0000
66 32834791 14.0000
66 549112918 19.0000
66 484340979 7.0000
66 633943195 1.0000
66 287202982 11.0000
66 303126905 1.0000
66 237313700 3.0000
66 27844464 33.0000
66 464781334 30.0000
66 136035018 11.0000
66 277030839 7.0000
66 185344587 12.0000
66 189850197 17.0000
66 475826738 32.0000
66 64152335 20.0000
66 243175199 15.0000
66 147919630 21.0000
66 235170147 2.0000
66 240869466 31.0000
66 237886951 18.0000
66 429247237 20.0000
66 483072452 6.0000
66 472385266 28.0000
66 448956185 17.0000
66 210933449 16.0000
66 113465603 13.0000
66 455237361 5.0000
66 415155312 6.0000
66 219001485 1.0000
66 571021282 2.0000
66 377037875 7.0000
66 543442108 16.0000
66 148680848 21.0000
66 233899912 7.0000
66 233335916 21.0000
66 193021637 27.0000
66 252484155 2.0000
66 230567975 22.0000
66 304953074 1.0000
66 541999788 14.0000
66 46143892 29.0000
66 193074585 15.0000
66 91388229 155.0000
66 501960718 1.0000
66 280412626 23.0000
66 618420295 17.0000
66 423543635 3.0000
66 238713707 18.0000
66 373555025 22.0000
66 21079235 29.0000
66 146519069 18.0000
66 329927842 24.0000
66 226347105 17.0000
66 523636225 7.0000
66 412180849 5.0000
66 385463372 1.0000
66 461316266 1.0000
66 293559894 23.0000
66 302486435 1.0000
66 240872546 1.0000
66 490801957 4.0000
66 705017113 1.0000
66 221411491 21.0000
66 14573900 28.0000
66 714421232 23.0000
66 245444506 24.0000
66 178915141 18.0000
66 144813170 24.0000
66 139092348 14.0000
66 211237817 8.0000
66 337780427 2.0000
66 216112526 16.0000
66 269513020 24.0000
66 366592246 21.0000
66 60897485 4.0000
66 197001564 19.0000
66 436702610 23.0000
66 121402638 34.0000
66 321796543 7.0000
66 501854635 1.0000
66 113109073 27.0000
66 36448925 153.0000
66 48467334 22.0000
66 471427429 2.0000
66 283133921 9.0000
66 151584475 17.0000
66 48871981 23.0000
66 165565581 8.0000
66 469753464 80.0000
66 278745353 21.0000
66 167473396 14.0000
66 71210107 29.0000
66 166128698 15.0000
66 77001859 12.0000
66 140750163 21.0000
66 328686514 12.0000
66 246901658 26.0000
66 142702489 1.0000
66 760546868 3.0000
66 224761631 2.0000
66 336082762 11.0000
66 19583545 29.0000
66 216264820 34.0000
66 362099039 6.0000
66 138846688 1.0000
66 581281429 4.0000
66 296259888 24.0000
66 291946431 6.0000
66 506269900 6.0000
66 299936873 9.0000
66 431429137 126.0000
66 155927976 17.0000
66 280557466 7.0000
66 240002233 1.0000
66 407890541 3.0000
66 636401401 10.0000
66 520818187 1.0000
66 344801362 24.0000
66 153406657 1.0000
66 543533194 26.0000
66 482237272 6.0000
66 787239919 24.0000
66 240664869 8.0000
66 708797364 4.0000
66 550122068 17.0000
66 531685436 19.0000
66 429222254 5.0000
66 411469404 18.0000
66 324614093 2.0000
66 151118966 23.0000
66 192301191 21.0000
66 593544608 1.0000
66 279213842 5.0000
66 711272516 4.0000
66 358351414 24.0000
66 341661701 5.0000
66 117473273 20.0000
66 52079636 23.0000
66 188417619 20.0000
66 362523468 15.0000
66 236972737 24.0000
66 15891449 24.0000
66 89549297 4.0000
66 437567821 10.0000
66 135573797 1.0000
66 79220481 1.0000
66 420301038 17.0000
66 55382387 15.0000
66 27489253 25.0000
66 150583140 1.0000
66 22903812 39.0000
66 34613288 24.0000
66 123080710 14.0000
66 248132486 1.0000
66 250542282 23.0000
66 341768585 1.0000
66 230013639 12.0000
66 22910295 29.0000
66 247844220 2.0000
66 213745334 26.0000
66 420318016 5.0000
66 408757920 22.0000
66 41684671 17.0000
66 451693376 11.0000
66 393028587 13.0000
66 318679591 1.0000
66 359621966 2.0000
66 35758259 27.0000
66 369758604 11.0000
66 138157574 25.0000
66 259781850 2.0000
66 21408605 4.0000
66 443828326 1.0000
66 531418504 2.0000
66 456021856 1.0000
66 193077639 24.0000
66 285332860 28.0000
66 609852437 2.0000
66 330187082 20.0000
66 283771561 28.0000
66 156247074 20.0000
66 367971451 11.0000
66 166767883 20.0000
66 161745170 17.0000
66 304182081 3.0000
66 252753618 26.0000
66 710064516 31.0000
66 217423296 6.0000
66 245014679 22.0000
66 225418717 20.0000
66 507489702 14.0000
66 311757784 13.0000
66 472185221 2.0000
66 44335177 34.0000
66 471271538 2.0000
66 283894108 27.0000
66 294809172 18.0000
66 637041761 2.0000
66 343626364 3.0000
66 209185477 12.0000
66 465811969 14.0000
66 263099844 16.0000
66 293467348 8.0000
66 150632123 19.0000
66 32329366 4.0000
66 50711514 3.0000
66 221850321 15.0000
66 282634845 4.0000
66 406971569 6.0000
66 308422676 3.0000
67 372949912 1.0000
67 206121850 12.0000
67 209225665 8.0000
67 230845588 4.0000
67 366796169 1.0000
67 187572312 22.0000
67 375832633 1.0000
67 374661980 4.0000
67 240807110 6.0000
67 241065455 8.0000
67 636286824 11.0000
67 250803835 6.0000
67 280665816 4.0000
67 726848270 3.0000
67 627491854 10.0000
67 51597791 16.0000
67 353791374 7.0000
67 232313241 6.0000
67 51443410 8.0000
67 130960283 3.0000
67 265982289 2.0000
67 238264016 3.0000
67 143884558 6.0000
67 32834791 4.0000
67 549112918 9.0000
67 484340979 9.0000
67 287202982 9.0000
67 303126905 1.0000
67 237313700 4.0000
67 27844464 22.0000
67 464781334 11.0000
67 136035018 1.0000
67 277030839 4.0000
67 185344587 12.0000
67 189850197 9.0000
67 475826738 7.0000
67 64152335 11.0000
67 243175199 8.0000
67 147919630 18.0000
67 266815699 1.0000
67 240869466 10.0000
67 237886951 7.0000
67 348476655 4.0000
67 429247237 8.0000
67 483072452 3.0000
67 472385266 17.0000
67 448956185 11.0000
67 210933449 10.0000
67 113465603 5.0000
67 455237361 3.0000
67 415155312 9.0000
67 219001485 2.0000
67 571021282 1.0000
67 377037875 4.0000
67 543442108 8.0000
67 148680848 9.0000
67 233899912 4.0000
67 233335916 10.0000
67 193021637 8.0000
67 252484155 3.0000
67 230567975 9.0000
67 304953074 4.0000
67 541999788 10.0000
67 46143892 14.0000
67 193074585 11.0000
67 91388229 14.0000
67 501960718 3.0000
67 44179372 1.0000
67 280412626 21.0000
67 618420295 2.0000
67 423543635 1.0000
67 238713707 12.0000
67 373555025 8.0000
67 21079235 17.0000
67 146519069 9.0000
67 329927842 8.0000
67 226347105 7.0000
67 523636225 4.0000
67 412180849 5.0000
67 385463372 1.0000
67 57880075 1.0000
67 293559894 6.0000
67 490801957 3.0000
67 705017113 2.0000
67 221411491 8.0000
67 14573900 26.0000
67 714421232 3.0000
67 245444506 12.0000
67 178915141 6.0000
67 144813170 2.0000
67 139092348 7.0000
67 211237817 13.0000
67 216112526 6.0000
67 269513020 5.0000
67 366592246 7.0000
67 60897485 1.0000
67 197001564 8.0000
67 436702610 8.0000
67 121402638 33.0000
67 321796543 3.0000
67 501854635 2.0000
67 113109073 5.0000
67 36448925 9.0000
67 48467334 4.0000
67 283133921 7.0000
67 151584475 8.0000
67 48871981 8.0000
67 469753464 13.0000
67 278745353 7.0000
67 167473396 6.0000
67 71210107 25.0000
67 166128698 11.0000
67 77001859 5.0000
67 140750163 5.0000
67 328686514 4.0000
67 246901658 7.0000
67 142702489 1.0000
67 760546868 1.0000
67 336082762 2.0000
67 19583545 23.0000
67 216264820 6.0000
67 362099039 8.0000
67 138846688 2.0000
67 296259888 11.0000
67 291946431 6.0000
67 299936873 5.0000
67 431429137 9.0000
67 155927976 6.0000
67 280557466 4.0000
67 240002233 1.0000
67 407890541 5.0000
67 636401401 11.0000
67 344801362 10.0000
67 153406657 3.0000
67 543533194 7.0000
67 482237272 2.0000
67 787239919 10.0000
67 240664869 8.0000
67 708797364 2.0000
67 550122068 7.0000
67 531685436 4.0000
67 429222254 2.0000
67 411469404 9.0000
67 151118966 5.0000
67 192301191 2.0000
67 593544608 4.0000
67 279213842 9.0000
67 711272516 2.0000
67 358351414 9.0000
67 341661701 1.0000
67 117473273 6.0000
67 290629376 1.0000
67 52079636 12.0000
67 188417619 8.0000
67 626774517 1.0000
67 362523468 5.0000
67 236972737 7.0000
67 15891449 25.0000
67 89549297 1.0000
67 437567821 7.0000
67 135573797 2.0000
67 79220481 1.0000
67 420301038 11.0000
67 55382387 5.0000
67 27489253 28.0000
67 150583140 2.0000
67 22903812 19.0000
67 34613288 21.0000
67 123080710 9.0000
67 248132486 4.0000
67 250542282 8.0000
67 230013639 5.0000
67 22910295 27.0000
67 247844220 3.0000
67 213745334 9.0000
67 420318016 10.0000
67 408757920 14.0000
67 41684671 4.0000
67 451693376 5.0000
67 393028587 4.0000
67 318679591 1.0000
67 359621966 2.0000
67 35758259 26.0000
67 369758604 2.0000
67 138157574 8.0000
67 259781850 2.0000
67 320930784 2.0000
67 21408605 1.0000
67 456021856 2.0000
67 193077639 7.0000
67 285332860 7.0000
67 609852437 2.0000
67 330187082 6.0000
67 283771561 11.0000
67 156247074 22.0000
67 367971451 5.0000
67 166767883 7.0000
67 161745170 10.0000
67 252753618 6.0000
67 710064516 6.0000
67 217423296 14.0000
67 245014679 8.0000
67 225418717 7.0000
67 507489702 12.0000
67 311757784 6.0000
67 472185221 5.0000
67 44335177 23.0000
67 471271538 3.0000
67 283894108 14.0000
67 294809172 10.0000
67 343626364 3.0000
67 209185477 1.0000
67 465811969 10.0000
67 263099844 15.0000
67 293467348 4.0000
67 150632123 4.0000
67 32329366 4.0000
67 50711514 1.0000
67 221850321 14.0000
67 282634845 4.0000
67 406971569 3.0000
67 308422676 2.0000
68 372949912 1.0000
68 250803835 1.0000
68 143884558 1.0000
68 507489702 1.0000
69 372949912 1.0000
69 206121850 1.0000
69 209225665 1.0000
69 230845588 2.0000
69 366796169 3.0000
69 241065455 1.0000
69 636286824 2.0000
69 250803835 2.0000
69 627491854 1.0000
69 51597791 1.0000
69 353791374 4.0000
69 51443410 1.0000
69 265982289 2.0000
69 32834791 2.0000
69 549112918 1.0000
69 484340979 1.0000
69 287202982 1.0000
69 464781334 1.0000
69 277030839 1.0000
69 185344587 4.0000
69 475826738 1.0000
69 64152335 2.0000
69 243175199 2.0000
69 240869466 1.0000
69 237886951 3.0000
69 429247237 6.0000
69 472385266 1.0000
69 448956185 2.0000
69 210933449 2.0000
69 113465603 1.0000
69 415155312 3.0000
69 148680848 2.0000
69 233335916 2.0000
69 193021637 2.0000
69 230567975 4.0000
69 46143892 1.0000
69 44179372 1.0000
69 618420295 2.0000
69 373555025 4.0000
69 329927842 1.0000
69 226347105 1.0000
69 293559894 1.0000
69 714421232 2.0000
69 144813170 3.0000
69 139092348 4.0000
69 211237817 2.0000
69 269513020 1.0000
69 366592246 2.0000
69 197001564 1.0000
69 436702610 4.0000
69 113109073 1.0000
69 283133921 1.0000
69 151584475 2.0000
69 48871981 2.0000
69 469753464 2.0000
69 167473396 2.0000
69 166128698 1.0000
69 140750163 4.0000
69 216264820 3.0000
69 362099039 1.0000
69 431429137 1.0000
69 155927976 3.0000
69 280557466 1.0000
69 636401401 2.0000
69 344801362 4.0000
69 543533194 3.0000
69 787239919 1.0000
69 550122068 3.0000
69 411469404 5.0000
69 151118966 1.0000
69 192301191 1.0000
69 279213842 4.0000
69 52079636 2.0000
69 188417619 3.0000
69 236972737 1.0000
69 420301038 3.0000
69 22903812 1.0000
69 34613288 1.0000
69 250542282 1.0000
69 230013639 1.0000
69 213745334 3.0000
69 420318016 3.0000
69 408757920 1.0000
69 41684671 1.0000
69 393028587 3.0000
69 285332860 3.0000
69 330187082 2.0000
69 283771561 2.0000
69 367971451 4.0000
69 166767883 3.0000
69 161745170 2.0000
69 252753618 3.0000
69 710064516 1.0000
69 217423296 1.0000
69 245014679 2.0000
69 225418717 3.0000
69 507489702 4.0000
69 311757784 1.0000
69 283894108 3.0000
69 294809172 4.0000
69 465811969 1.0000
69 263099844 2.0000
69 150632123 3.0000
69 221850321 2.0000
70 372949912 1.0000
70 250803835 1.0000
70 507489702 1.0000
71 372949912 1.0000
71 148680848 1.0000
71 48467334 1.0000
71 507489702 1.0000
71 150632123 1.0000
72 372949912 1.0000
72 230845588 2.0000
72 250803835 6.0000
72 148680848 3.0000
72 366592246 2.0000
72 236972737 2.0000
73 372949912 1.0000
73 206121850 2.0000
73 209225665 2.0000
73 187572312 11.0000
73 240807110 2.0000
73 241065455 1.0000
73 232313241 1.0000
73 51443410 1.0000
73 238264016 1.0000
73 32834791 1.0000
73 27844464 11.0000
73 147919630 13.0000
73 429247237 1.0000
73 472385266 11.0000
73 193021637 2.0000
73 46143892 12.0000
73 280412626 14.0000
73 21079235 13.0000
73 146519069 1.0000
73 329927842 2.0000
73 226347105 1.0000
73 293559894 1.0000
73 221411491 1.0000
73 14573900 7.0000
73 178915141 1.0000
73 216112526 1.0000
73 269513020 2.0000
73 121402638 9.0000
73 36448925 1.0000
73 48467334 1.0000
73 48871981 1.0000
73 278745353 1.0000
73 71210107 11.0000
73 328686514 2.0000
73 246901658 1.0000
73 19583545 2.0000
73 296259888 1.0000
73 151118966 2.0000
73 192301191 2.0000
73 358351414 1.0000
73 117473273 1.0000
73 52079636 2.0000
73 15891449 9.0000
73 27489253 12.0000
73 22903812 11.0000
73 34613288 2.0000
73 123080710 1.0000
73 250542282 1.0000
73 22910295 2.0000
73 247844220 1.0000
73 41684671 1.0000
73 35758259 12.0000
73 259781850 2.0000
73 193077639 1.0000
73 330187082 1.0000
73 156247074 11.0000
73 245014679 1.0000
73 311757784 1.0000
73 44335177 13.0000
74 372949912 1.0000
74 206121850 3.0000
74 209225665 9.0000
74 230845588 9.0000
74 366796169 4.0000
74 187572312 1.0000
74 374661980 2.0000
74 240807110 7.0000
74 241065455 8.0000
74 636286824 3.0000
74 250803835 1.0000
74 627491854 4.0000
74 353791374 9.0000
74 232313241 7.0000
74 51443410 6.0000
74 130960283 1.0000
74 265982289 5.0000
74 143884558 4.0000
74 32834791 4.0000
74 549112918 7.0000
74 484340979 6.0000
74 287202982 4.0000
74 27844464 1.0000
74 464781334 4.0000
74 136035018 2.0000
74 277030839 2.0000
74 185344587 3.0000
74 189850197 6.0000
74 475826738 6.0000
74 64152335 4.0000
74 243175199 7.0000
74 147919630 1.0000
74 240869466 5.0000
74 237886951 6.0000
74 429247237 1.0000
74 483072452 2.0000
74 472385266 1.0000
74 448956185 8.0000
74 210933449 7.0000
74 113465603 3.0000
74 455237361 1.0000
74 415155312 6.0000
74 219001485 2.0000
74 377037875 1.0000
74 543442108 4.0000
74 148680848 2.0000
74 233899912 1.0000
74 233335916 3.0000
74 193021637 7.0000
74 230567975 8.0000
74 304953074 2.0000
74 541999788 8.0000
74 46143892 2.0000
74 193074585 6.0000
74 91388229 1.0000
74 501960718 1.0000
74 44179372 3.0000
74 280412626 1.0000
74 618420295 4.0000
74 238713707 7.0000
74 373555025 5.0000
74 315633310 1.0000
74 21079235 1.0000
74 146519069 8.0000
74 329927842 7.0000
74 226347105 5.0000
74 523636225 2.0000
74 412180849 2.0000
74 293559894 4.0000
74 302486435 1.0000
74 490801957 3.0000
74 705017113 1.0000
74 221411491 10.0000
74 14573900 1.0000
74 714421232 5.0000
74 245444506 4.0000
74 144813170 8.0000
74 139092348 4.0000
74 211237817 2.0000
74 337780427 4.0000
74 216112526 3.0000
74 269513020 4.0000
74 366592246 7.0000
74 60897485 6.0000
74 197001564 5.0000
74 436702610 6.0000
74 121402638 1.0000
74 321796543 1.0000
74 113109073 1.0000
74 36448925 5.0000
74 48467334 8.0000
74 471427429 1.0000
74 283133921 2.0000
74 151584475 4.0000
74 48871981 6.0000
74 469753464 4.0000
74 278745353 6.0000
74 167473396 7.0000
74 71210107 1.0000
74 166128698 4.0000
74 77001859 2.0000
74 140750163 7.0000
74 328686514 10.0000
74 246901658 10.0000
74 336082762 2.0000
74 19583545 1.0000
74 216264820 8.0000
74 138846688 1.0000
74 581281429 1.0000
74 296259888 2.0000
74 291946431 5.0000
74 506269900 1.0000
74 299936873 2.0000
74 155927976 8.0000
74 280557466 4.0000
74 240002233 3.0000
74 636401401 4.0000
74 520818187 1.0000
74 344801362 6.0000
74 153406657 1.0000
74 543533194 7.0000
74 482237272 3.0000
74 787239919 6.0000
74 240664869 3.0000
74 708797364 1.0000
74 550122068 8.0000
74 531685436 2.0000
74 429222254 3.0000
74 411469404 5.0000
74 324614093 1.0000
74 151118966 6.0000
74 192301191 8.0000
74 279213842 5.0000
74 711272516 3.0000
74 358351414 10.0000
74 341661701 3.0000
74 117473273 6.0000
74 290629376 1.0000
74 52079636 8.0000
74 188417619 5.0000
74 626774517 2.0000
74 362523468 5.0000
74 236972737 2.0000
74 15891449 1.0000
74 437567821 3.0000
74 135573797 1.0000
74 420301038 4.0000
74 55382387 1.0000
74 27489253 1.0000
74 150583140 2.0000
74 22903812 1.0000
74 34613288 1.0000
74 123080710 4.0000
74 248132486 2.0000
74 250542282 6.0000
74 580330056 1.0000
74 230013639 2.0000
74 22910295 2.0000
74 247844220 6.0000
74 213745334 2.0000
74 420318016 2.0000
74 408757920 2.0000
74 41684671 7.0000
74 451693376 2.0000
74 393028587 6.0000
74 318679591 3.0000
74 35758259 1.0000
74 369758604 7.0000
74 138157574 7.0000
74 259781850 1.0000
74 21408605 1.0000
74 531418504 3.0000
74 456021856 5.0000
74 193077639 9.0000
74 285332860 5.0000
74 609852437 2.0000
74 330187082 7.0000
74 283771561 2.0000
74 156247074 1.0000
74 367971451 2.0000
74 166767883 5.0000
74 161745170 7.0000
74 252753618 4.0000
74 710064516 4.0000
74 217423296 2.0000
74 245014679 5.0000
74 225418717 4.0000
74 507489702 3.0000
74 311757784 5.0000
74 472185221 2.0000
74 471271538 1.0000
74 283894108 4.0000
74 294809172 7.0000
74 343626364 1.0000
74 209185477 4.0000
74 465811969 8.0000
74 263099844 7.0000
74 293467348 3.0000
74 150632123 7.0000
74 32329366 2.0000
74 50711514 2.0000
74 221850321 8.0000
74 282634845 5.0000
75 372949912 1.0000
75 51443410 1.0000
75 166128698 1.0000
76 372949912 3.0000
76 51443410 2.0000
76 236972737 1.0000
77 372949912 3.0000
77 51443410 2.0000
77 236972737 1.0000
78 372949912 2.0000
78 241065455 2.0000
78 51443410 2.0000
78 549112918 2.0000
78 475826738 2.0000
78 336082762 2.0000
78 245014679 2.0000
79 372949912 4.0000
79 206121850 3.0000
79 209225665 15.0000
79 230845588 7.0000
79 366796169 3.0000
79 187572312 11.0000
79 375832633 2.0000
79 374661980 4.0000
79 240807110 19.0000
79 241065455 19.0000
79 636286824 4.0000
79 250803835 10.0000
79 280665816 8.0000
79 726848270 1.0000
79 627491854 7.0000
79 51597791 13.0000
79 353791374 11.0000
79 232313241 28.0000
79 51443410 20.0000
79 130960283 4.0000
79 265982289 4.0000
79 238264016 6.0000
79 471332737 2.0000
79 143884558 8.0000
79 32834791 5.0000
79 549112918 9.0000
79 484340979 5.0000
79 287202982 8.0000
79 303126905 1.0000
79 237313700 11.0000
79 27844464 9.0000
79 464781334 10.0000
79 136035018 2.0000
79 277030839 10.0000
79 185344587 4.0000
79 189850197 7.0000
79 475826738 13.0000
79 64152335 12.0000
79 243175199 3.0000
79 147919630 8.0000
79 235170147 1.0000
79 266815699 4.0000
79 240869466 20.0000
79 237886951 7.0000
79 348476655 2.0000
79 429247237 16.0000
79 483072452 9.0000
79 472385266 6.0000
79 448956185 15.0000
79 210933449 6.0000
79 113465603 11.0000
79 455237361 10.0000
79 415155312 5.0000
79 219001485 4.0000
79 571021282 6.0000
79 377037875 13.0000
79 543442108 15.0000
79 148680848 13.0000
79 233899912 5.0000
79 233335916 12.0000
79 193021637 19.0000
79 252484155 6.0000
79 230567975 6.0000
79 304953074 7.0000
79 541999788 10.0000
79 46143892 9.0000
79 193074585 13.0000
79 91388229 12.0000
79 501960718 1.0000
79 44179372 5.0000
79 280412626 8.0000
79 618420295 6.0000
79 423543635 10.0000
79 238713707 13.0000
79 373555025 10.0000
79 315633310 4.0000
79 21079235 8.0000
79 146519069 22.0000
79 329927842 14.0000
79 226347105 19.0000
79 523636225 13.0000
79 412180849 12.0000
79 385463372 5.0000
79 57880075 6.0000
79 293559894 17.0000
79 302486435 1.0000
79 240872546 2.0000
79 490801957 12.0000
79 705017113 2.0000
79 221411491 15.0000
79 14573900 7.0000
79 714421232 14.0000
79 245444506 13.0000
79 178915141 15.0000
79 144813170 16.0000
79 139092348 5.0000
79 211237817 8.0000
79 337780427 5.0000
79 216112526 13.0000
79 269513020 22.0000
79 366592246 2.0000
79 60897485 2.0000
79 197001564 13.0000
79 436702610 7.0000
79 121402638 10.0000
79 321796543 9.0000
79 501854635 4.0000
79 113109073 7.0000
79 36448925 21.0000
79 48467334 16.0000
79 471427429 3.0000
79 283133921 4.0000
79 151584475 17.0000
79 48871981 17.0000
79 165565581 1.0000
79 469753464 13.0000
79 278745353 13.0000
79 167473396 9.0000
79 71210107 10.0000
79 166128698 13.0000
79 77001859 8.0000
79 140750163 2.0000
79 328686514 15.0000
79 246901658 22.0000
79 142702489 9.0000
79 760546868 4.0000
79 224761631 6.0000
79 336082762 9.0000
79 19583545 6.0000
79 53076741 3.0000
79 216264820 5.0000
79 362099039 6.0000
79 138846688 5.0000
79 581281429 2.0000
79 296259888 18.0000
79 291946431 6.0000
79 506269900 4.0000
79 299936873 11.0000
79 431429137 11.0000
79 155927976 12.0000
79 280557466 15.0000
79 240002233 5.0000
79 407890541 1.0000
79 636401401 3.0000
79 344801362 8.0000
79 153406657 7.0000
79 543533194 2.0000
79 482237272 7.0000
79 787239919 11.0000
79 240664869 17.0000
79 708797364 3.0000
79 550122068 6.0000
79 531685436 9.0000
79 429222254 6.0000
79 411469404 7.0000
79 324614093 9.0000
79 151118966 24.0000
79 192301191 19.0000
79 593544608 5.0000
79 279213842 6.0000
79 711272516 5.0000
79 358351414 19.0000
79 341661701 6.0000
79 117473273 21.0000
79 52079636 26.0000
79 188417619 12.0000
79 626774517 3.0000
79 362523468 21.0000
79 236972737 7.0000
79 15891449 5.0000
79 89549297 4.0000
79 437567821 5.0000
79 135573797 5.0000
79 79220481 1.0000
79 420301038 8.0000
79 55382387 15.0000
79 27489253 6.0000
79 150583140 1.0000
79 22903812 7.0000
79 34613288 9.0000
79 123080710 14.0000
79 248132486 5.0000
79 250542282 18.0000
79 341768585 1.0000
79 580330056 1.0000
79 230013639 11.0000
79 22910295 9.0000
79 247844220 10.0000
79 213745334 2.0000
79 420318016 4.0000
79 408757920 17.0000
79 41684671 16.0000
79 451693376 10.0000
79 393028587 8.0000
79 318679591 1.0000
79 359621966 2.0000
79 35758259 7.0000
79 369758604 10.0000
79 138157574 15.0000
79 259781850 14.0000
79 320930784 4.0000
79 21408605 7.0000
79 531418504 6.0000
79 456021856 6.0000
79 193077639 20.0000
79 285332860 7.0000
79 609852437 2.0000
79 330187082 19.0000
79 283771561 13.0000
79 156247074 11.0000
79 367971451 2.0000
79 166767883 12.0000
79 161745170 6.0000
79 304182081 9.0000
79 252753618 5.0000
79 710064516 6.0000
79 217423296 11.0000
79 245014679 10.0000
79 225418717 3.0000
79 507489702 13.0000
79 311757784 15.0000
79 472185221 11.0000
79 44335177 9.0000
79 471271538 4.0000
79 283894108 10.0000
79 294809172 4.0000
79 637041761 1.0000
79 343626364 16.0000
79 209185477 6.0000
79 465811969 11.0000
79 263099844 5.0000
79 293467348 11.0000
79 150632123 14.0000
79 32329366 14.0000
79 50711514 4.0000
79 221850321 7.0000
79 282634845 5.0000
79 406971569 3.0000
79 308422676 3.0000
80 372949912 1.0000
80 241065455 1.0000
80 475826738 1.0000
80 490801957 1.0000
80 36448925 1.0000
80 278745353 1.0000
80 247844220 1.0000
80 293467348 1.0000
80 50711514 1.0000
81 372949912 1.0000
81 206121850 3.0000
81 209225665 3.0000
81 230845588 3.0000
81 374661980 1.0000
81 240807110 4.0000
81 241065455 2.0000
81 232313241 2.0000
81 51443410 1.0000
81 238264016 2.0000
81 143884558 1.0000
81 549112918 3.0000
81 287202982 1.0000
81 237313700 1.0000
81 27844464 1.0000
81 464781334 1.0000
81 189850197 2.0000
81 475826738 1.0000
81 429247237 1.0000
81 483072452 1.0000
81 448956185 3.0000
81 113465603 1.0000
81 148680848 2.0000
81 193021637 2.0000
81 230567975 2.0000
81 193074585 1.0000
81 618420295 1.0000
81 373555025 3.0000
81 146519069 1.0000
81 329927842 1.0000
81 226347105 1.0000
81 412180849 1.0000
81 293559894 2.0000
81 714421232 1.0000
81 178915141 10.0000
81 139092348 1.0000
81 269513020 3.0000
81 197001564 2.0000
81 36448925 1.0000
81 48467334 2.0000
81 283133921 1.0000
81 151584475 1.0000
81 48871981 1.0000
81 165565581 1.0000
81 469753464 2.0000
81 167473396 4.0000
81 77001859 1.0000
81 140750163 3.0000
81 246901658 2.0000
81 362099039 1.0000
81 291946431 1.0000
81 431429137 1.0000
81 280557466 1.0000
81 344801362 2.0000
81 543533194 3.0000
81 482237272 1.0000
81 708797364 1.0000
81 550122068 3.0000
81 411469404 2.0000
81 151118966 1.0000
81 711272516 1.0000
81 358351414 3.0000
81 52079636 1.0000
81 188417619 2.0000
81 362523468 1.0000
81 236972737 1.0000
81 89549297 1.0000
81 437567821 5.0000
81 55382387 1.0000
81 123080710 3.0000
81 250542282 2.0000
81 230013639 1.0000
81 408757920 1.0000
81 393028587 1.0000
81 369758604 1.0000
81 138157574 1.0000
81 259781850 1.0000
81 21408605 2.0000
81 193077639 1.0000
81 285332860 1.0000
81 330187082 1.0000
81 283771561 2.0000
81 161745170 7.0000
81 252753618 1.0000
81 245014679 1.0000
81 507489702 2.0000
81 150632123 1.0000
81 221850321 1.0000
82 372949912 1.0000
82 448956185 1.0000
82 36448925 1.0000
82 52079636 1.0000
83 372949912 1.0000
83 113465603 1.0000
83 490801957 1.0000
83 36448925 1.0000
83 278745353 1.0000
83 247844220 1.0000
83 293467348 1.0000
84 372949912 1.0000
84 206121850 2.0000
84 209225665 6.0000
84 230845588 9.0000
84 240807110 2.0000
84 241065455 3.0000
84 636286824 1.0000
84 250803835 3.0000
84 627491854 1.0000
84 51597791 5.0000
84 353791374 2.0000
84 232313241 2.0000
84 51443410 3.0000
84 265982289 5.0000
84 238264016 2.0000
84 143884558 5.0000
84 32834791 2.0000
84 484340979 1.0000
84 633943195 1.0000
84 287202982 2.0000
84 237313700 1.0000
84 27844464 1.0000
84 464781334 4.0000
84 277030839 15.0000
84 185344587 3.0000
84 189850197 1.0000
84 475826738 4.0000
84 64152335 4.0000
84 243175199 3.0000
84 240869466 7.0000
84 237886951 7.0000
84 348476655 1.0000
84 429247237 4.0000
84 483072452 3.0000
84 210933449 3.0000
84 455237361 1.0000
84 415155312 2.0000
84 571021282 2.0000
84 377037875 1.0000
84 543442108 6.0000
84 148680848 3.0000
84 233335916 5.0000
84 193021637 1.0000
84 252484155 2.0000
84 230567975 11.0000
84 304953074 1.0000
84 541999788 5.0000
84 193074585 2.0000
84 91388229 1.0000
84 501960718 1.0000
84 44179372 1.0000
84 618420295 2.0000
84 238713707 4.0000
84 373555025 3.0000
84 315633310 1.0000
84 146519069 1.0000
84 329927842 2.0000
84 385463372 3.0000
84 221411491 1.0000
84 14573900 1.0000
84 714421232 1.0000
84 245444506 2.0000
84 178915141 2.0000
84 144813170 4.0000
84 139092348 3.0000
84 337780427 2.0000
84 216112526 1.0000
84 366592246 3.0000
84 197001564 2.0000
84 121402638 1.0000
84 36448925 1.0000
84 283133921 1.0000
84 151584475 1.0000
84 48871981 1.0000
84 165565581 1.0000
84 278745353 2.0000
84 167473396 1.0000
84 71210107 1.0000
84 166128698 2.0000
84 77001859 1.0000
84 140750163 7.0000
84 142702489 1.0000
84 216264820 5.0000
84 362099039 3.0000
84 291946431 1.0000
84 155927976 1.0000
84 280557466 1.0000
84 240002233 18.0000
84 636401401 1.0000
84 520818187 1.0000
84 344801362 3.0000
84 543533194 3.0000
84 787239919 7.0000
84 240664869 1.0000
84 550122068 3.0000
84 411469404 1.0000
84 151118966 3.0000
84 192301191 1.0000
84 279213842 1.0000
84 358351414 1.0000
84 188417619 6.0000
84 362523468 1.0000
84 236972737 2.0000
84 15891449 1.0000
84 420301038 10.0000
84 34613288 3.0000
84 123080710 1.0000
84 250542282 1.0000
84 341768585 1.0000
84 230013639 1.0000
84 22910295 4.0000
84 247844220 1.0000
84 213745334 1.0000
84 420318016 1.0000
84 408757920 5.0000
84 41684671 2.0000
84 393028587 3.0000
84 369758604 1.0000
84 21408605 1.0000
84 531418504 1.0000
84 193077639 1.0000
84 285332860 7.0000
84 609852437 2.0000
84 367971451 3.0000
84 166767883 4.0000
84 161745170 3.0000
84 252753618 9.0000
84 710064516 5.0000
84 217423296 3.0000
84 245014679 1.0000
84 225418717 4.0000
84 294809172 4.0000
84 209185477 1.0000
84 465811969 1.0000
84 263099844 2.0000
84 150632123 5.0000
84 32329366 6.0000
84 221850321 5.0000
85 372949912 1.0000
85 250803835 1.0000
85 51443410 1.0000
85 41684671 1.0000
86 372949912 1.0000
86 241065455 1.0000
86 113465603 1.0000
86 269513020 1.0000
86 36448925 1.0000
86 278745353 1.0000
86 247844220 1.0000
86 293467348 1.0000
86 50711514 1.0000
87 372949912 1.0000
87 240807110 1.0000
87 636286824 1.0000
87 250803835 1.0000
87 627491854 2.0000
87 51597791 1.0000
87 353791374 1.0000
87 51443410 1.0000
87 265982289 2.0000
87 471332737 1.0000
87 549112918 3.0000
87 185344587 2.0000
87 189850197 2.0000
87 240869466 1.0000
87 237886951 3.0000
87 448956185 1.0000
87 415155312 1.0000
87 92629809 1.0000
87 543442108 2.0000
87 148680848 1.0000
87 233335916 1.0000
87 230567975 1.0000
87 91388229 2.0000
87 618420295 4.0000
87 423543635 1.0000
87 373555025 1.0000
87 146519069 1.0000
87 14573900 3.0000
87 714421232 1.0000
87 178915141 1.0000
87 139092348 2.0000
87 211237817 3.0000
87 436702610 1.0000
87 121402638 3.0000
87 321796543 1.0000
87 113109073 2.0000
87 151584475 1.0000
87 167473396 3.0000
87 166128698 2.0000
87 19583545 1.0000
87 216264820 1.0000
87 431429137 1.0000
87 155927976 4.0000
87 636401401 1.0000
87 520818187 1.0000
87 344801362 3.0000
87 543533194 3.0000
87 787239919 3.0000
87 550122068 1.0000
87 531685436 1.0000
87 324614093 1.0000
87 151118966 1.0000
87 279213842 3.0000
87 711272516 1.0000
87 52079636 1.0000
87 437567821 3.0000
87 420301038 1.0000
87 34613288 6.0000
87 22910295 2.0000
87 213745334 1.0000
87 420318016 1.0000
87 408757920 3.0000
87 393028587 3.0000
87 259781850 1.0000
87 193077639 2.0000
87 285332860 1.0000
87 283771561 1.0000
87 156247074 1.0000
87 367971451 1.0000
87 166767883 5.0000
87 252753618 1.0000
87 217423296 2.0000
87 225418717 1.0000
87 294809172 1.0000
87 209185477 1.0000
87 465811969 1.0000
87 263099844 1.0000
87 32329366 11.0000
87 50711514 1.0000
87 221850321 2.0000
88 372949912 1.0000
88 206121850 4.0000
88 209225665 9.0000
88 230845588 12.0000
88 366796169 3.0000
88 374661980 1.0000
88 240807110 3.0000
88 241065455 11.0000
88 636286824 8.0000
88 250803835 5.0000
88 627491854 11.0000
88 51597791 7.0000
88 353791374 16.0000
88 232313241 3.0000
88 51443410 2.0000
88 265982289 16.0000
88 143884558 5.0000
88 32834791 13.0000
88 549112918 7.0000
88 484340979 1.0000
88 633943195 1.0000
88 287202982 11.0000
88 237313700 1.0000
88 464781334 13.0000
88 277030839 2.0000
88 185344587 10.0000
88 189850197 2.0000
88 475826738 6.0000
88 64152335 4.0000
88 243175199 10.0000
88 240869466 4.0000
88 237886951 10.0000
88 348476655 1.0000
88 429247237 8.0000
88 472385266 1.0000
88 448956185 13.0000
88 210933449 10.0000
88 113465603 9.0000
88 455237361 3.0000
88 415155312 15.0000
88 219001485 1.0000
88 571021282 1.0000
88 377037875 2.0000
88 543442108 7.0000
88 148680848 9.0000
88 233899912 1.0000
88 233335916 14.0000
88 193021637 6.0000
88 230567975 8.0000
88 304953074 2.0000
88 541999788 2.0000
88 193074585 2.0000
88 91388229 1.0000
88 44179372 3.0000
88 618420295 10.0000
88 238713707 6.0000
88 373555025 7.0000
88 146519069 4.0000
88 329927842 9.0000
88 226347105 6.0000
88 523636225 1.0000
88 412180849 5.0000
88 385463372 2.0000
88 293559894 5.0000
88 302486435 1.0000
88 490801957 3.0000
88 221411491 9.0000
88 14573900 1.0000
88 714421232 8.0000
88 245444506 20.0000
88 178915141 6.0000
88 144813170 15.0000
88 139092348 8.0000
88 912081948 1.0000
88 211237817 12.0000
88 337780427 1.0000
88 216112526 16.0000
88 269513020 8.0000
88 366592246 9.0000
88 60897485 4.0000
88 197001564 10.0000
88 436702610 12.0000
88 501854635 1.0000
88 113109073 10.0000
88 703181887 1.0000
88 36448925 2.0000
88 48467334 7.0000
88 283133921 12.0000
88 151584475 4.0000
88 48871981 5.0000
88 165565581 2.0000
88 469753464 4.0000
88 278745353 6.0000
88 167473396 17.0000
88 71210107 1.0000
88 166128698 18.0000
88 77001859 2.0000
88 140750163 8.0000
88 328686514 6.0000
88 246901658 5.0000
88 142702489 3.0000
88 760546868 1.0000
88 336082762 4.0000
88 19583545 2.0000
88 216264820 11.0000
88 296259888 9.0000
88 291946431 1.0000
88 506269900 1.0000
88 299936873 3.0000
88 431429137 7.0000
88 155927976 12.0000
88 280557466 2.0000
88 636401401 11.0000
88 344801362 12.0000
88 543533194 10.0000
88 482237272 1.0000
88 787239919 12.0000
88 240664869 3.0000
88 708797364 1.0000
88 550122068 8.0000
88 429222254 2.0000
88 411469404 9.0000
88 151118966 7.0000
88 192301191 7.0000
88 279213842 9.0000
88 711272516 8.0000
88 358351414 10.0000
88 341661701 3.0000
88 117473273 8.0000
88 52079636 8.0000
88 188417619 9.0000
88 626774517 1.0000
88 362523468 5.0000
88 236972737 4.0000
88 437567821 6.0000
88 420301038 11.0000
88 55382387 2.0000
88 34613288 1.0000
88 123080710 3.0000
88 250542282 5.0000
88 341768585 3.0000
88 230013639 3.0000
88 22910295 2.0000
88 247844220 2.0000
88 213745334 7.0000
88 420318016 11.0000
88 408757920 15.0000
88 41684671 4.0000
88 393028587 6.0000
88 318679591 3.0000
88 369758604 4.0000
88 138157574 3.0000
88 259781850 3.0000
88 456021856 3.0000
88 193077639 4.0000
88 285332860 10.0000
88 330187082 6.0000
88 283771561 11.0000
88 367971451 7.0000
88 166767883 2.0000
88 161745170 10.0000
88 252753618 15.0000
88 710064516 11.0000
88 217423296 16.0000
88 245014679 10.0000
88 225418717 8.0000
88 507489702 6.0000
88 311757784 5.0000
88 472185221 2.0000
88 283894108 11.0000
88 294809172 13.0000
88 343626364 3.0000
88 209185477 6.0000
88 465811969 4.0000
88 263099844 9.0000
88 293467348 3.0000
88 150632123 13.0000
88 32329366 2.0000
88 50711514 1.0000
88 221850321 8.0000
88 282634845 1.0000
89 372949912 6.0000
89 250803835 2.0000
89 51597791 2.0000
89 353791374 1.0000
89 51443410 1.0000
89 277030839 1.0000
89 189850197 1.0000
89 210933449 1.0000
89 148680848 2.0000
89 230567975 1.0000
89 329927842 1.0000
89 411469404 1.0000
89 236972737 3.0000
89 283771561 1.0000
89 507489702 3.0000
90 372949912 2.0000
90 233335916 1.0000
90 705017113 1.0000
90 593544608 1.0000
91 372949912 1.0000
91 250803835 1.0000
91 705017113 1.0000
91 593544608 1.0000
92 372949912 1.0000
92 206121850 1.0000
92 636286824 2.0000
92 250803835 1.0000
92 627491854 3.0000
92 232313241 1.0000
92 51443410 1.0000
92 143884558 1.0000
92 32834791 1.0000
92 549112918 2.0000
92 237313700 1.0000
92 464781334 1.0000
92 185344587 1.0000
92 475826738 1.0000
92 64152335 1.0000
92 429247237 2.0000
92 448956185 1.0000
92 113465603 1.0000
92 377037875 1.0000
92 543442108 1.0000
92 148680848 1.0000
92 193021637 1.0000
92 21079235 1.0000
92 329927842 2.0000
92 226347105 1.0000
92 293559894 1.0000
92 221411491 1.0000
92 714421232 1.0000
92 245444506 2.0000
92 178915141 1.0000
92 144813170 1.0000
92 211237817 1.0000
92 337780427 1.0000
92 216112526 1.0000
92 283133921 2.0000
92 151584475 1.0000
92 48871981 1.0000
92 469753464 1.0000
92 278745353 1.0000
92 167473396 1.0000
92 328686514 1.0000
92 336082762 2.0000
92 216264820 1.0000
92 296259888 1.0000
92 636401401 2.0000
92 787239919 1.0000
92 240664869 1.0000
92 550122068 1.0000
92 411469404 2.0000
92 151118966 3.0000
92 279213842 1.0000
92 358351414 1.0000
92 362523468 1.0000
92 437567821 1.0000
92 248132486 1.0000
92 341768585 1.0000
92 230013639 1.0000
92 213745334 1.0000
92 420318016 2.0000
92 41684671 1.0000
92 138157574 1.0000
92 531418504 1.0000
92 330187082 1.0000
92 283771561 1.0000
92 217423296 1.0000
92 245014679 3.0000
92 225418717 2.0000
92 507489702 2.0000
92 311757784 1.0000
92 472185221 1.0000
92 343626364 1.0000
92 150632123 1.0000
92 50711514 1.0000
92 308422676 1.0000
93 372949912 3.0000
93 209225665 1.0000
93 374661980 1.0000
93 240807110 1.0000
93 241065455 1.0000
93 250803835 2.0000
93 726848270 3.0000
93 232313241 1.0000
93 51443410 1.0000
93 130960283 1.0000
93 471332737 2.0000
93 484340979 1.0000
93 633943195 3.0000
93 240869466 1.0000
93 483072452 1.0000
93 448956185 1.0000
93 219001485 1.0000
93 543442108 1.0000
93 193021637 1.0000
93 252484155 1.0000
93 541999788 1.0000
93 193074585 1.0000
93 91388229 3.0000
93 501960718 1.0000
93 423543635 1.0000
93 238713707 1.0000
93 315633310 1.0000
93 146519069 1.0000
93 412180849 1.0000
93 57880075 1.0000
93 293559894 1.0000
93 490801957 3.0000
93 705017113 1.0000
93 714421232 2.0000
93 178915141 1.0000
93 337780427 1.0000
93 269513020 1.0000
93 321796543 1.0000
93 501854635 3.0000
93 36448925 1.0000
93 48467334 1.0000
93 48871981 1.0000
93 165565581 1.0000
93 469753464 2.0000
93 278745353 1.0000
93 77001859 1.0000
93 328686514 2.0000
93 246901658 1.0000
93 760546868 2.0000
93 336082762 1.0000
93 362099039 1.0000
93 296259888 1.0000
93 506269900 1.0000
93 280557466 1.0000
93 407890541 3.0000
93 153406657 1.0000
93 482237272 1.0000
93 787239919 1.0000
93 708797364 1.0000
93 324614093 3.0000
93 151118966 1.0000
93 192301191 1.0000
93 593544608 3.0000
93 711272516 1.0000
93 358351414 1.0000
93 341661701 3.0000
93 117473273 1.0000
93 290629376 2.0000
93 52079636 1.0000
93 437567821 1.0000
93 135573797 1.0000
93 79220481 2.0000
93 55382387 1.0000
93 250542282 1.0000
93 247844220 1.0000
93 41684671 1.0000
93 259781850 1.0000
93 21408605 1.0000
93 531418504 3.0000
93 193077639 1.0000
93 609852437 1.0000
93 330187082 1.0000
93 343626364 3.0000
93 465811969 1.0000
93 50711514 1.0000
93 282634845 1.0000
93 406971569 1.0000
94 372949912 3.0000
94 209225665 8.0000
94 230845588 3.0000
94 366796169 1.0000
94 187572312 1.0000
94 374661980 2.0000
94 240807110 3.0000
94 241065455 7.0000
94 636286824 1.0000
94 250803835 2.0000
94 726848270 3.0000
94 51597791 8.0000
94 232313241 4.0000
94 51443410 2.0000
94 130960283 1.0000
94 265982289 3.0000
94 471332737 2.0000
94 143884558 2.0000
94 32834791 1.0000
94 549112918 5.0000
94 484340979 2.0000
94 633943195 3.0000
94 287202982 1.0000
94 27844464 3.0000
94 464781334 1.0000
94 185344587 1.0000
94 189850197 1.0000
94 475826738 3.0000
94 243175199 1.0000
94 147919630 4.0000
94 235170147 1.0000
94 266815699 1.0000
94 240869466 6.0000
94 237886951 2.0000
94 429247237 1.0000
94 483072452 1.0000
94 472385266 3.0000
94 448956185 3.0000
94 113465603 4.0000
94 455237361 1.0000
94 219001485 1.0000
94 377037875 1.0000
94 543442108 2.0000
94 148680848 3.0000
94 233899912 3.0000
94 233335916 3.0000
94 193021637 9.0000
94 252484155 2.0000
94 230567975 2.0000
94 304953074 1.0000
94 541999788 1.0000
94 46143892 4.0000
94 193074585 1.0000
94 91388229 11.0000
94 501960718 1.0000
94 280412626 5.0000
94 618420295 2.0000
94 423543635 1.0000
94 238713707 3.0000
94 373555025 3.0000
94 315633310 2.0000
94 21079235 4.0000
94 146519069 3.0000
94 329927842 5.0000
94 226347105 3.0000
94 412180849 2.0000
94 461316266 1.0000
94 57880075 1.0000
94 293559894 4.0000
94 490801957 4.0000
94 705017113 1.0000
94 221411491 6.0000
94 14573900 3.0000
94 714421232 1.0000
94 245444506 3.0000
94 178915141 2.0000
94 144813170 6.0000
94 139092348 2.0000
94 337780427 2.0000
94 216112526 4.0000
94 269513020 12.0000
94 366592246 2.0000
94 197001564 2.0000
94 121402638 3.0000
94 321796543 2.0000
94 501854635 3.0000
94 113109073 3.0000
94 703181887 1.0000
94 36448925 10.0000
94 48467334 4.0000
94 151584475 3.0000
94 48871981 7.0000
94 165565581 1.0000
94 469753464 3.0000
94 278745353 4.0000
94 167473396 1.0000
94 71210107 1.0000
94 166128698 4.0000
94 77001859 3.0000
94 140750163 2.0000
94 328686514 3.0000
94 246901658 6.0000
94 760546868 2.0000
94 336082762 1.0000
94 19583545 3.0000
94 216264820 4.0000
94 362099039 1.0000
94 296259888 5.0000
94 291946431 1.0000
94 506269900 1.0000
94 299936873 1.0000
94 431429137 3.0000
94 155927976 3.0000
94 280557466 1.0000
94 407890541 3.0000
94 344801362 1.0000
94 153406657 1.0000
94 482237272 1.0000
94 787239919 2.0000
94 240664869 1.0000
94 708797364 1.0000
94 429222254 3.0000
94 411469404 2.0000
94 324614093 3.0000
94 151118966 3.0000
94 192301191 8.0000
94 593544608 3.0000
94 279213842 1.0000
94 711272516 1.0000
94 358351414 7.0000
94 341661701 4.0000
94 117473273 5.0000
94 290629376 3.0000
94 52079636 10.0000
94 362523468 3.0000
94 236972737 1.0000
94 15891449 3.0000
94 89549297 1.0000
94 437567821 2.0000
94 135573797 1.0000
94 79220481 2.0000
94 420301038 3.0000
94 55382387 7.0000
94 27489253 4.0000
94 150583140 1.0000
94 22903812 3.0000
94 34613288 1.0000
94 250542282 2.0000
94 341768585 2.0000
94 230013639 1.0000
94 22910295 4.0000
94 247844220 3.0000
94 213745334 1.0000
94 408757920 4.0000
94 41684671 3.0000
94 451693376 1.0000
94 359621966 1.0000
94 35758259 3.0000
94 369758604 1.0000
94 138157574 3.0000
94 259781850 1.0000
94 21408605 4.0000
94 443828326 1.0000
94 531418504 3.0000
94 193077639 2.0000
94 285332860 3.0000
94 609852437 2.0000
94 330187082 6.0000
94 283771561 5.0000
94 156247074 3.0000
94 166767883 1.0000
94 161745170 1.0000
94 252753618 3.0000
94 217423296 2.0000
94 245014679 2.0000
94 225418717 1.0000
94 311757784 7.0000
94 472185221 1.0000
94 44335177 4.0000
94 283894108 4.0000
94 343626364 5.0000
94 209185477 1.0000
94 465811969 4.0000
94 150632123 4.0000
94 32329366 2.0000
94 50711514 1.0000
94 282634845 3.0000
94 406971569 1.0000
94 308422676 1.0000
95 372949912 1.0000
95 209225665 1.0000
95 374661980 1.0000
95 240807110 1.0000
95 250803835 1.0000
95 726848270 3.0000
95 232313241 1.0000
95 51443410 1.0000
95 130960283 1.0000
95 471332737 2.0000
95 484340979 1.0000
95 633943195 3.0000
95 240869466 1.0000
95 483072452 1.0000
95 448956185 1.0000
95 219001485 1.0000
95 543442108 1.0000
95 193021637 1.0000
95 252484155 1.0000
95 541999788 1.0000
95 193074585 1.0000
95 91388229 3.0000
95 501960718 1.0000
95 423543635 1.0000
95 238713707 1.0000
95 315633310 1.0000
95 146519069 1.0000
95 412180849 1.0000
95 57880075 1.0000
95 490801957 3.0000
95 705017113 1.0000
95 714421232 1.0000
95 178915141 1.0000
95 337780427 1.0000
95 269513020 1.0000
95 321796543 1.0000
95 501854635 3.0000
95 36448925 1.0000
95 48467334 1.0000
95 48871981 1.0000
95 165565581 1.0000
95 469753464 1.0000
95 278745353 1.0000
95 77001859 1.0000
95 328686514 1.0000
95 246901658 1.0000
95 760546868 2.0000
95 336082762 1.0000
95 362099039 1.0000
95 296259888 1.0000
95 506269900 1.0000
95 280557466 1.0000
95 407890541 3.0000
95 153406657 1.0000
95 482237272 1.0000
95 787239919 1.0000
95 708797364 1.0000
95 324614093 3.0000
95 151118966 1.0000
95 192301191 1.0000
95 593544608 3.0000
95 711272516 1.0000
95 358351414 1.0000
95 341661701 3.0000
95 117473273 1.0000
95 290629376 2.0000
95 52079636 1.0000
95 437567821 1.0000
95 135573797 1.0000
95 79220481 2.0000
95 55382387 1.0000
95 250542282 1.0000
95 247844220 1.0000
95 41684671 1.0000
95 259781850 1.0000
95 21408605 1.0000
95 531418504 3.0000
95 193077639 1.0000
95 609852437 1.0000
95 330187082 1.0000
95 343626364 3.0000
95 465811969 1.0000
95 50711514 1.0000
95 282634845 1.0000
95 406971569 1.0000
96 372949912 2.0000
96 206121850 3.0000
96 230845588 6.0000
96 366796169 33.0000
96 187572312 12.0000
96 374661980 1.0000
96 240807110 2.0000
96 241065455 2.0000
96 636286824 1.0000
96 250803835 2.0000
96 627491854 2.0000
96 51597791 14.0000
96 353791374 4.0000
96 51443410 2.0000
96 265982289 22.0000
96 143884558 2.0000
96 32834791 3.0000
96 549112918 11.0000
96 484340979 1.0000
96 633943195 1.0000
96 287202982 1.0000
96 27844464 16.0000
96 464781334 7.0000
96 277030839 1.0000
96 185344587 1.0000
96 189850197 30.0000
96 475826738 3.0000
96 64152335 3.0000
96 243175199 1.0000
96 147919630 8.0000
96 240869466 6.0000
96 237886951 19.0000
96 348476655 1.0000
96 429247237 1.0000
96 472385266 10.0000
96 448956185 3.0000
96 210933449 4.0000
96 113465603 32.0000
96 415155312 1.0000
96 543442108 5.0000
96 148680848 2.0000
96 233899912 1.0000
96 233335916 2.0000
96 193021637 3.0000
96 230567975 6.0000
96 541999788 1.0000
96 46143892 7.0000
96 193074585 20.0000
96 91388229 7.0000
96 280412626 9.0000
96 618420295 22.0000
96 238713707 1.0000
96 373555025 6.0000
96 21079235 16.0000
96 146519069 7.0000
96 329927842 8.0000
96 226347105 2.0000
96 293559894 1.0000
96 221411491 2.0000
96 14573900 20.0000
96 714421232 1.0000
96 245444506 4.0000
96 178915141 2.0000
96 144813170 5.0000
96 139092348 33.0000
96 912081948 1.0000
96 211237817 2.0000
96 216112526 1.0000
96 269513020 6.0000
96 366592246 8.0000
96 197001564 3.0000
96 436702610 4.0000
96 121402638 10.0000
96 113109073 7.0000
96 36448925 11.0000
96 48467334 1.0000
96 283133921 5.0000
96 151584475 3.0000
96 48871981 3.0000
96 165565581 44.0000
96 469753464 4.0000
96 278745353 4.0000
96 167473396 2.0000
96 71210107 5.0000
96 166128698 4.0000
96 77001859 2.0000
96 140750163 28.0000
96 328686514 1.0000
96 246901658 6.0000
96 336082762 1.0000
96 19583545 8.0000
96 216264820 4.0000
96 362099039 1.0000
96 291946431 1.0000
96 299936873 1.0000
96 431429137 12.0000
96 155927976 4.0000
96 636401401 3.0000
96 344801362 8.0000
96 543533194 18.0000
96 787239919 5.0000
96 550122068 8.0000
96 411469404 4.0000
96 151118966 4.0000
96 192301191 6.0000
96 279213842 7.0000
96 711272516 3.0000
96 358351414 5.0000
96 341661701 1.0000
96 117473273 4.0000
96 52079636 5.0000
96 188417619 1.0000
96 236972737 6.0000
96 15891449 7.0000
96 89549297 6.0000
96 437567821 7.0000
96 420301038 2.0000
96 27489253 6.0000
96 22903812 11.0000
96 34613288 11.0000
96 123080710 1.0000
96 250542282 2.0000
96 22910295 18.0000
96 213745334 16.0000
96 420318016 1.0000
96 408757920 2.0000
96 41684671 2.0000
96 393028587 1.0000
96 35758259 9.0000
96 369758604 1.0000
96 138157574 2.0000
96 531418504 1.0000
96 193077639 5.0000
96 285332860 7.0000
96 330187082 3.0000
96 283771561 3.0000
96 156247074 10.0000
96 367971451 16.0000
96 166767883 1.0000
96 161745170 2.0000
96 252753618 11.0000
96 710064516 6.0000
96 217423296 4.0000
96 245014679 6.0000
96 507489702 3.0000
96 311757784 1.0000
96 44335177 17.0000
96 283894108 3.0000
96 294809172 1.0000
96 209185477 3.0000
96 465811969 2.0000
96 263099844 1.0000
96 293467348 1.0000
96 150632123 1.0000
96 32329366 15.0000
97 372949912 1.0000
97 206121850 6.0000
97 209225665 2.0000
97 230845588 4.0000
97 366796169 2.0000
97 240807110 3.0000
97 241065455 5.0000
97 636286824 5.0000
97 250803835 3.0000
97 627491854 5.0000
97 51597791 23.0000
97 353791374 7.0000
97 232313241 5.0000
97 265982289 2.0000
97 143884558 4.0000
97 32834791 4.0000
97 549112918 4.0000
97 633943195 2.0000
97 287202982 8.0000
97 464781334 7.0000
97 136035018 4.0000
97 185344587 4.0000
97 189850197 3.0000
97 475826738 4.0000
97 64152335 3.0000
97 243175199 8.0000
97 240869466 8.0000
97 237886951 2.0000
97 429247237 1.0000
97 448956185 3.0000
97 210933449 2.0000
97 113465603 3.0000
97 455237361 11.0000
97 415155312 2.0000
97 219001485 4.0000
97 543442108 2.0000
97 148680848 2.0000
97 233899912 1.0000
97 233335916 2.0000
97 193021637 1.0000
97 230567975 6.0000
97 304953074 9.0000
97 541999788 2.0000
97 193074585 1.0000
97 91388229 6.0000
97 618420295 1.0000
97 238713707 1.0000
97 373555025 6.0000
97 21079235 1.0000
97 146519069 16.0000
97 329927842 3.0000
97 226347105 2.0000
97 412180849 1.0000
97 385463372 1.0000
97 293559894 1.0000
97 490801957 1.0000
97 221411491 2.0000
97 14573900 1.0000
97 714421232 10.0000
97 245444506 3.0000
97 178915141 3.0000
97 144813170 7.0000
97 139092348 1.0000
97 337780427 1.0000
97 216112526 2.0000
97 269513020 2.0000
97 366592246 2.0000
97 197001564 6.0000
97 436702610 6.0000
97 121402638 2.0000
97 321796543 2.0000
97 113109073 4.0000
97 36448925 15.0000
97 48467334 8.0000
97 283133921 1.0000
97 151584475 2.0000
97 48871981 2.0000
97 165565581 1.0000
97 469753464 5.0000
97 278745353 2.0000
97 167473396 2.0000
97 166128698 2.0000
97 77001859 1.0000
97 140750163 1.0000
97 246901658 2.0000
97 760546868 2.0000
97 336082762 2.0000
97 19583545 2.0000
97 216264820 3.0000
97 362099039 2.0000
97 431429137 19.0000
97 155927976 5.0000
97 280557466 16.0000
97 636401401 2.0000
97 543533194 3.0000
97 550122068 9.0000
97 531685436 6.0000
97 411469404 4.0000
97 151118966 5.0000
97 192301191 8.0000
97 279213842 1.0000
97 711272516 1.0000
97 358351414 5.0000
97 117473273 7.0000
97 52079636 4.0000
97 362523468 1.0000
97 236972737 7.0000
97 437567821 1.0000
97 420301038 3.0000
97 55382387 1.0000
97 27489253 1.0000
97 22903812 1.0000
97 34613288 1.0000
97 250542282 3.0000
97 22910295 1.0000
97 247844220 4.0000
97 213745334 2.0000
97 420318016 1.0000
97 408757920 2.0000
97 41684671 1.0000
97 451693376 1.0000
97 393028587 7.0000
97 35758259 2.0000
97 369758604 2.0000
97 138157574 2.0000
97 259781850 3.0000
97 193077639 2.0000
97 285332860 5.0000
97 330187082 1.0000
97 283771561 2.0000
97 367971451 2.0000
97 166767883 2.0000
97 161745170 3.0000
97 252753618 3.0000
97 710064516 3.0000
97 217423296 14.0000
97 245014679 4.0000
97 225418717 2.0000
97 507489702 3.0000
97 311757784 2.0000
97 471271538 1.0000
97 283894108 8.0000
97 294809172 4.0000
97 209185477 4.0000
97 263099844 7.0000
97 293467348 1.0000
97 150632123 7.0000
97 32329366 10.0000
97 221850321 6.0000
98 372949912 1.0000
98 209225665 1.0000
98 51597791 2.0000
98 353791374 2.0000
98 232313241 2.0000
98 32834791 1.0000
98 484340979 1.0000
98 303126905 1.0000
98 243175199 1.0000
98 266815699 1.0000
98 210933449 1.0000
98 219001485 1.0000
98 233899912 1.0000
98 252484155 2.0000
98 193074585 1.0000
98 238713707 1.0000
98 146519069 1.0000
98 412180849 2.0000
98 57880075 1.0000
98 245444506 2.0000
98 337780427 1.0000
98 703181887 1.0000
98 36448925 1.0000
98 48871981 1.0000
98 278745353 1.0000
98 246901658 2.0000
98 362099039 1.0000
98 192301191 1.0000
98 711272516 2.0000
98 341661701 1.0000
98 117473273 2.0000
98 55382387 1.0000
98 150583140 1.0000
98 369758604 1.0000
98 138157574 2.0000
98 21408605 1.0000
98 193077639 2.0000
98 330187082 1.0000
98 294809172 1.0000
98 209185477 1.0000
98 263099844 1.0000
98 293467348 1.0000
98 221850321 1.0000
98 282634845 1.0000
98 308422676 1.0000
99 372949912 1.0000
99 209225665 1.0000
99 232313241 1.0000
99 484340979 1.0000
99 252484155 1.0000
99 193074585 1.0000
99 146519069 1.0000
99 412180849 1.0000
99 337780427 1.0000
99 48871981 1.0000
99 278745353 1.0000
99 246901658 1.0000
99 362099039 1.0000
99 192301191 1.0000
99 711272516 1.0000
99 117473273 1.0000
99 369758604 1.0000
99 138157574 1.0000
99 193077639 1.0000
99 330187082 1.0000
99 293467348 1.0000
100 372949912 1.0000
100 148680848 1.0000
100 714421232 1.0000
100 366592246 1.0000
100 436702610 1.0000
100 411469404 1.0000
100 507489702 1.0000
100 294809172 1.0000
101 372949912 1.0000
101 206121850 37.0000
101 209225665 1.0000
101 230845588 3.0000
101 187572312 3.0000
101 374661980 1.0000
101 240807110 2.0000
101 241065455 2.0000
101 51597791 1.0000
101 353791374 2.0000
101 232313241 1.0000
101 51443410 2.0000
101 130960283 2.0000
101 265982289 4.0000
101 238264016 1.0000
101 471332737 1.0000
101 143884558 1.0000
101 32834791 2.0000
101 549112918 23.0000
101 484340979 2.0000
101 287202982 3.0000
101 27844464 3.0000
101 464781334 4.0000
101 277030839 1.0000
101 185344587 1.0000
101 189850197 2.0000
101 475826738 3.0000
101 64152335 12.0000
101 243175199 6.0000
101 147919630 1.0000
101 240869466 6.0000
101 429247237 1.0000
101 483072452 1.0000
101 472385266 1.0000
101 448956185 1.0000
101 210933449 1.0000
101 113465603 2.0000
101 415155312 1.0000
101 543442108 2.0000
101 148680848 14.0000
101 233335916 2.0000
101 193021637 2.0000
101 230567975 17.0000
101 541999788 3.0000
101 46143892 3.0000
101 193074585 2.0000
101 280412626 2.0000
101 618420295 2.0000
101 238713707 1.0000
101 373555025 5.0000
101 21079235 2.0000
101 329927842 2.0000
101 226347105 1.0000
101 293559894 5.0000
101 221411491 4.0000
101 14573900 1.0000
101 714421232 7.0000
101 178915141 1.0000
101 144813170 3.0000
101 139092348 3.0000
101 211237817 2.0000
101 216112526 2.0000
101 269513020 1.0000
101 366592246 17.0000
101 197001564 4.0000
101 436702610 14.0000
101 121402638 2.0000
101 321796543 1.0000
101 113109073 19.0000
101 471427429 2.0000
101 283133921 1.0000
101 151584475 7.0000
101 48871981 1.0000
101 469753464 1.0000
101 278745353 8.0000
101 167473396 1.0000
101 71210107 1.0000
101 77001859 5.0000
101 140750163 1.0000
101 328686514 5.0000
101 760546868 4.0000
101 336082762 1.0000
101 216264820 4.0000
101 291946431 1.0000
101 506269900 1.0000
101 299936873 1.0000
101 431429137 1.0000
101 155927976 1.0000
101 280557466 1.0000
101 240002233 1.0000
101 543533194 2.0000
101 550122068 4.0000
101 429222254 2.0000
101 411469404 18.0000
101 151118966 1.0000
101 279213842 1.0000
101 711272516 1.0000
101 358351414 2.0000
101 117473273 1.0000
101 52079636 1.0000
101 188417619 3.0000
101 362523468 1.0000
101 236972737 3.0000
101 15891449 3.0000
101 437567821 2.0000
101 135573797 1.0000
101 420301038 1.0000
101 27489253 6.0000
101 22903812 3.0000
101 34613288 3.0000
101 250542282 3.0000
101 22910295 4.0000
101 213745334 2.0000
101 420318016 1.0000
101 393028587 1.0000
101 359621966 1.0000
101 35758259 4.0000
101 259781850 1.0000
101 531418504 1.0000
101 193077639 1.0000
101 285332860 2.0000
101 283771561 18.0000
101 156247074 1.0000
101 367971451 1.0000
101 166767883 28.0000
101 161745170 1.0000
101 252753618 4.0000
101 710064516 1.0000
101 217423296 2.0000
101 245014679 4.0000
101 225418717 2.0000
101 507489702 10.0000
101 311757784 9.0000
101 472185221 1.0000
101 44335177 2.0000
101 283894108 3.0000
101 294809172 9.0000
101 209185477 3.0000
101 465811969 35.0000
101 263099844 1.0000
101 150632123 4.0000
101 221850321 1.0000
101 282634845 1.0000
102 372949912 1.0000
102 336082762 1.0000
102 437567821 1.0000
102 209185477 1.0000
103 372949912 1.0000
103 209225665 2.0000
103 187572312 3.0000
103 374661980 1.0000
103 627491854 1.0000
103 27844464 1.0000
103 136035018 1.0000
103 475826738 1.0000
103 147919630 1.0000
103 266815699 1.0000
103 472385266 1.0000
103 210933449 1.0000
103 148680848 2.0000
103 193021637 1.0000
103 46143892 1.0000
103 280412626 1.0000
103 238713707 1.0000
103 21079235 3.0000
103 523636225 1.0000
103 178915141 1.0000
103 144813170 1.0000
103 216112526 1.0000
103 366592246 1.0000
103 197001564 1.0000
103 436702610 1.0000
103 501854635 1.0000
103 113109073 1.0000
103 36448925 1.0000
103 48467334 1.0000
103 71210107 3.0000
103 140750163 1.0000
103 19583545 1.0000
103 53076741 1.0000
103 581281429 1.0000
103 155927976 1.0000
103 344801362 3.0000
103 482237272 1.0000
103 787239919 1.0000
103 240664869 1.0000
103 117473273 1.0000
103 362523468 1.0000
103 437567821 1.0000
103 27489253 1.0000
103 22903812 1.0000
103 248132486 1.0000
103 22910295 1.0000
103 247844220 1.0000
103 420318016 1.0000
103 408757920 4.0000
103 451693376 1.0000
103 367971451 1.0000
103 166767883 2.0000
103 710064516 2.0000
103 217423296 2.0000
103 507489702 1.0000
103 311757784 3.0000
103 472185221 1.0000
103 44335177 3.0000
103 293467348 2.0000
103 221850321 2.0000
104 372949912 1.0000
104 206121850 2.0000
104 366796169 1.0000
104 187572312 1.0000
104 374661980 1.0000
104 240807110 4.0000
104 241065455 4.0000
104 636286824 3.0000
104 250803835 4.0000
104 726848270 1.0000
104 627491854 4.0000
104 51597791 3.0000
104 353791374 2.0000
104 232313241 3.0000
104 51443410 5.0000
104 143884558 2.0000
104 549112918 2.0000
104 484340979 5.0000
104 287202982 1.0000
104 303126905 1.0000
104 237313700 1.0000
104 27844464 1.0000
104 464781334 5.0000
104 277030839 2.0000
104 185344587 3.0000
104 189850197 3.0000
104 475826738 4.0000
104 64152335 8.0000
104 243175199 1.0000
104 240869466 2.0000
104 237886951 1.0000
104 429247237 7.0000
104 483072452 2.0000
104 448956185 3.0000
104 113465603 1.0000
104 455237361 1.0000
104 415155312 5.0000
104 571021282 1.0000
104 377037875 3.0000
104 543442108 2.0000
104 148680848 3.0000
104 233335916 1.0000
104 193021637 5.0000
104 230567975 4.0000
104 541999788 5.0000
104 193074585 3.0000
104 501960718 1.0000
104 280412626 1.0000
104 238713707 4.0000
104 373555025 4.0000
104 21079235 1.0000
104 146519069 4.0000
104 329927842 3.0000
104 226347105 6.0000
104 523636225 2.0000
104 412180849 1.0000
104 385463372 1.0000
104 293559894 3.0000
104 240872546 1.0000
104 221411491 6.0000
104 14573900 4.0000
104 714421232 4.0000
104 245444506 3.0000
104 178915141 2.0000
104 144813170 4.0000
104 139092348 1.0000
104 211237817 5.0000
104 337780427 1.0000
104 216112526 2.0000
104 269513020 2.0000
104 197001564 4.0000
104 436702610 4.0000
104 121402638 1.0000
104 113109073 2.0000
104 36448925 4.0000
104 48467334 1.0000
104 471427429 1.0000
104 283133921 3.0000
104 151584475 7.0000
104 48871981 2.0000
104 469753464 4.0000
104 278745353 2.0000
104 167473396 1.0000
104 166128698 5.0000
104 77001859 1.0000
104 328686514 3.0000
104 246901658 4.0000
104 142702489 1.0000
104 19583545 1.0000
104 53076741 1.0000
104 216264820 2.0000
104 362099039 2.0000
104 296259888 4.0000
104 291946431 2.0000
104 299936873 1.0000
104 431429137 5.0000
104 636401401 3.0000
104 520818187 1.0000
104 344801362 1.0000
104 543533194 5.0000
104 787239919 3.0000
104 240664869 3.0000
104 708797364 1.0000
104 550122068 2.0000
104 411469404 4.0000
104 151118966 4.0000
104 192301191 3.0000
104 279213842 3.0000
104 711272516 2.0000
104 358351414 2.0000
104 117473273 3.0000
104 290629376 2.0000
104 52079636 1.0000
104 188417619 4.0000
104 362523468 4.0000
104 89549297 1.0000
104 437567821 1.0000
104 79220481 1.0000
104 420301038 2.0000
104 27489253 1.0000
104 22903812 1.0000
104 34613288 2.0000
104 248132486 2.0000
104 250542282 4.0000
104 230013639 1.0000
104 247844220 1.0000
104 420318016 3.0000
104 408757920 2.0000
104 41684671 1.0000
104 451693376 1.0000
104 393028587 2.0000
104 35758259 2.0000
104 369758604 1.0000
104 138157574 3.0000
104 259781850 1.0000
104 320930784 2.0000
104 21408605 1.0000
104 193077639 3.0000
104 330187082 5.0000
104 283771561 4.0000
104 367971451 1.0000
104 166767883 2.0000
104 252753618 2.0000
104 710064516 2.0000
104 217423296 3.0000
104 245014679 1.0000
104 225418717 2.0000
104 507489702 3.0000
104 311757784 3.0000
104 472185221 2.0000
104 44335177 1.0000
104 283894108 2.0000
104 465811969 3.0000
104 263099844 3.0000
104 150632123 3.0000
104 32329366 3.0000
104 221850321 3.0000
105 372949912 2.0000
105 490801957 1.0000
105 705017113 1.0000
105 269513020 2.0000
105 36448925 3.0000
105 278745353 2.0000
105 27489253 1.0000
105 247844220 4.0000
105 293467348 2.0000
105 50711514 1.0000
106 372949912 2.0000
106 250803835 1.0000
106 353791374 3.0000
106 143884558 6.0000
106 549112918 4.0000
106 464781334 3.0000
106 136035018 1.0000
106 189850197 4.0000
106 483072452 9.0000
106 543442108 5.0000
106 148680848 6.0000
106 230567975 2.0000
106 146519069 2.0000
106 329927842 3.0000
106 490801957 1.0000
106 705017113 1.0000
106 14573900 3.0000
106 269513020 2.0000
106 436702610 2.0000
106 113109073 4.0000
106 36448925 4.0000
106 278745353 2.0000
106 167473396 6.0000
106 140750163 2.0000
106 216264820 1.0000
106 362099039 7.0000
106 138846688 1.0000
106 296259888 11.0000
106 280557466 1.0000
106 344801362 3.0000
106 543533194 1.0000
106 787239919 6.0000
106 550122068 3.0000
106 411469404 7.0000
106 151118966 7.0000
106 290629376 4.0000
106 236972737 4.0000
106 15891449 3.0000
106 437567821 1.0000
106 27489253 1.0000
106 22903812 1.0000
106 248132486 9.0000
106 22910295 2.0000
106 247844220 4.0000
106 213745334 1.0000
106 408757920 4.0000
106 138157574 8.0000
106 320930784 3.0000
106 609852437 3.0000
106 330187082 12.0000
106 217423296 4.0000
106 245014679 4.0000
106 311757784 13.0000
106 283894108 1.0000
106 343626364 2.0000
106 293467348 2.0000
106 50711514 1.0000
107 372949912 1.0000
107 209225665 1.0000
107 230845588 1.0000
107 240807110 1.0000
107 250803835 1.0000
107 280665816 1.0000
107 627491854 1.0000
107 353791374 1.0000
107 265982289 1.0000
107 143884558 1.0000
107 633943195 1.0000
107 287202982 1.0000
107 464781334 1.0000
107 185344587 1.0000
107 189850197 1.0000
107 475826738 1.0000
107 243175199 1.0000
107 240869466 1.0000
107 571021282 1.0000
107 233899912 1.0000
107 233335916 1.0000
107 230567975 1.0000
107 304953074 1.0000
107 193074585 1.0000
107 91388229 1.0000
107 618420295 1.0000
107 423543635 1.0000
107 238713707 1.0000
107 226347105 1.0000
107 221411491 1.0000
107 714421232 1.0000
107 245444506 1.0000
107 144813170 1.0000
107 139092348 1.0000
107 211237817 1.0000
107 269513020 1.0000
107 366592246 1.0000
107 197001564 1.0000
107 436702610 1.0000
107 121402638 1.0000
107 321796543 1.0000
107 113109073 1.0000
107 36448925 1.0000
107 283133921 1.0000
107 151584475 1.0000
107 278745353 1.0000
107 167473396 1.0000
107 77001859 1.0000
107 140750163 1.0000
107 336082762 1.0000
107 216264820 1.0000
107 581281429 1.0000
107 296259888 1.0000
107 431429137 1.0000
107 155927976 1.0000
107 636401401 1.0000
107 520818187 1.0000
107 344801362 1.0000
107 153406657 1.0000
107 543533194 1.0000
107 482237272 1.0000
107 550122068 1.0000
107 411469404 1.0000
107 324614093 1.0000
107 151118966 1.0000
107 711272516 1.0000
107 358351414 1.0000
107 188417619 1.0000
107 236972737 1.0000
107 420301038 1.0000
107 213745334 1.0000
107 408757920 1.0000
107 451693376 1.0000
107 393028587 1.0000
107 369758604 2.0000
107 456021856 1.0000
107 283771561 2.0000
107 367971451 1.0000
107 166767883 1.0000
107 161745170 1.0000
107 252753618 1.0000
107 710064516 1.0000
107 217423296 1.0000
107 245014679 1.0000
107 225418717 1.0000
107 507489702 1.0000
107 311757784 1.0000
107 471271538 1.0000
107 283894108 1.0000
107 465811969 1.0000
107 263099844 1.0000
107 293467348 1.0000
107 50711514 1.0000
107 221850321 1.0000
107 406971569 1.0000
108 372949912 1.0000
108 209225665 2.0000
108 230845588 1.0000
108 187572312 3.0000
108 374661980 2.0000
108 240807110 1.0000
108 250803835 1.0000
108 280665816 1.0000
108 627491854 1.0000
108 353791374 1.0000
108 232313241 18.0000
108 265982289 1.0000
108 143884558 1.0000
108 633943195 1.0000
108 287202982 1.0000
108 303126905 15.0000
108 464781334 1.0000
108 185344587 1.0000
108 189850197 1.0000
108 475826738 1.0000
108 243175199 1.0000
108 147919630 38.0000
108 266815699 23.0000
108 240869466 1.0000
108 472385266 1.0000
108 219001485 14.0000
108 571021282 1.0000
108 233899912 1.0000
108 233335916 1.0000
108 252484155 29.0000
108 230567975 1.0000
108 304953074 1.0000
108 46143892 1.0000
108 280412626 1.0000
108 618420295 1.0000
108 423543635 1.0000
108 21079235 1.0000
108 226347105 1.0000
108 523636225 2.0000
108 57880075 11.0000
108 714421232 1.0000
108 245444506 1.0000
108 144813170 1.0000
108 139092348 1.0000
108 211237817 1.0000
108 269513020 1.0000
108 366592246 1.0000
108 197001564 1.0000
108 436702610 1.0000
108 121402638 2.0000
108 321796543 1.0000
108 113109073 1.0000
108 703181887 9.0000
108 36448925 1.0000
108 283133921 1.0000
108 151584475 1.0000
108 278745353 1.0000
108 167473396 1.0000
108 71210107 1.0000
108 77001859 1.0000
108 140750163 1.0000
108 336082762 1.0000
108 216264820 1.0000
108 581281429 1.0000
108 296259888 1.0000
108 431429137 1.0000
108 155927976 1.0000
108 636401401 1.0000
108 520818187 1.0000
108 344801362 1.0000
108 153406657 1.0000
108 543533194 1.0000
108 482237272 1.0000
108 550122068 1.0000
108 531685436 2.0000
108 411469404 1.0000
108 324614093 1.0000
108 151118966 1.0000
108 711272516 1.0000
108 358351414 1.0000
108 341661701 24.0000
108 188417619 1.0000
108 626774517 11.0000
108 236972737 1.0000
108 15891449 1.0000
108 420301038 1.0000
108 55382387 62.0000
108 27489253 1.0000
108 150583140 16.0000
108 22903812 1.0000
108 250542282 2.0000
108 213745334 1.0000
108 408757920 1.0000
108 451693376 1.0000
108 393028587 1.0000
108 35758259 1.0000
108 369758604 1.0000
108 21408605 32.0000
108 456021856 1.0000
108 283771561 1.0000
108 156247074 1.0000
108 367971451 1.0000
108 166767883 1.0000
108 161745170 1.0000
108 252753618 1.0000
108 710064516 1.0000
108 217423296 1.0000
108 245014679 1.0000
108 225418717 1.0000
108 507489702 1.0000
108 311757784 1.0000
108 44335177 1.0000
108 471271538 1.0000
108 283894108 1.0000
108 263099844 1.0000
108 293467348 1.0000
108 50711514 1.0000
108 221850321 1.0000
108 406971569 1.0000
108 308422676 24.0000
109 372949912 2.0000
109 206121850 9.0000
109 209225665 10.0000
109 230845588 3.0000
109 187572312 1.0000
109 374661980 13.0000
109 240807110 8.0000
109 241065455 10.0000
109 636286824 11.0000
109 250803835 3.0000
109 280665816 2.0000
109 726848270 1.0000
109 627491854 15.0000
109 51597791 6.0000
109 353791374 6.0000
109 232313241 8.0000
109 51443410 2.0000
109 130960283 7.0000
109 265982289 3.0000
109 238264016 2.0000
109 143884558 5.0000
109 32834791 5.0000
109 549112918 4.0000
109 484340979 3.0000
109 633943195 1.0000
109 287202982 17.0000
109 303126905 1.0000
109 237313700 4.0000
109 464781334 6.0000
109 136035018 2.0000
109 277030839 1.0000
109 185344587 10.0000
109 189850197 1.0000
109 475826738 7.0000
109 64152335 4.0000
109 243175199 4.0000
109 266815699 6.0000
109 240869466 4.0000
109 237886951 3.0000
109 348476655 5.0000
109 429247237 3.0000
109 483072452 5.0000
109 472385266 1.0000
109 448956185 20.0000
109 210933449 2.0000
109 113465603 5.0000
109 455237361 3.0000
109 415155312 20.0000
109 219001485 3.0000
109 571021282 4.0000
109 377037875 15.0000
109 543442108 2.0000
109 148680848 2.0000
109 233899912 4.0000
109 233335916 4.0000
109 193021637 16.0000
109 252484155 4.0000
109 230567975 3.0000
109 304953074 4.0000
109 541999788 4.0000
109 193074585 5.0000
109 91388229 2.0000
109 501960718 2.0000
109 44179372 1.0000
109 618420295 3.0000
109 423543635 6.0000
109 238713707 3.0000
109 373555025 2.0000
109 146519069 5.0000
109 329927842 4.0000
109 226347105 7.0000
109 523636225 7.0000
109 412180849 3.0000
109 385463372 3.0000
109 57880075 1.0000
109 293559894 8.0000
109 240872546 3.0000
109 490801957 2.0000
109 705017113 2.0000
109 221411491 5.0000
109 714421232 9.0000
109 245444506 3.0000
109 178915141 7.0000
109 144813170 4.0000
109 139092348 2.0000
109 211237817 23.0000
109 337780427 1.0000
109 216112526 5.0000
109 269513020 6.0000
109 366592246 3.0000
109 60897485 1.0000
109 197001564 7.0000
109 436702610 3.0000
109 321796543 5.0000
109 501854635 2.0000
109 113109073 3.0000
109 36448925 7.0000
109 48467334 10.0000
109 471427429 5.0000
109 283133921 21.0000
109 151584475 8.0000
109 48871981 9.0000
109 165565581 2.0000
109 469753464 9.0000
109 278745353 6.0000
109 167473396 1.0000
109 166128698 6.0000
109 77001859 3.0000
109 140750163 2.0000
109 328686514 10.0000
109 246901658 6.0000
109 142702489 3.0000
109 224761631 5.0000
109 336082762 6.0000
109 19583545 1.0000
109 53076741 5.0000
109 216264820 7.0000
109 362099039 5.0000
109 581281429 3.0000
109 296259888 5.0000
109 291946431 2.0000
109 506269900 3.0000
109 299936873 7.0000
109 431429137 5.0000
109 155927976 4.0000
109 280557466 8.0000
109 240002233 1.0000
109 407890541 1.0000
109 636401401 13.0000
109 520818187 2.0000
109 344801362 3.0000
109 153406657 2.0000
109 543533194 1.0000
109 482237272 9.0000
109 787239919 3.0000
109 240664869 10.0000
109 708797364 2.0000
109 550122068 2.0000
109 531685436 4.0000
109 429222254 2.0000
109 411469404 4.0000
109 324614093 5.0000
109 151118966 6.0000
109 192301191 6.0000
109 593544608 2.0000
109 279213842 17.0000
109 711272516 4.0000
109 358351414 10.0000
109 341661701 4.0000
109 117473273 12.0000
109 52079636 7.0000
109 188417619 5.0000
109 626774517 1.0000
109 362523468 10.0000
109 236972737 2.0000
109 437567821 1.0000
109 135573797 2.0000
109 79220481 2.0000
109 420301038 4.0000
109 55382387 8.0000
109 123080710 5.0000
109 248132486 7.0000
109 250542282 11.0000
109 580330056 2.0000
109 230013639 7.0000
109 247844220 7.0000
109 213745334 10.0000
109 420318016 18.0000
109 408757920 5.0000
109 41684671 10.0000
109 451693376 4.0000
109 393028587 4.0000
109 318679591 1.0000
109 35758259 1.0000
109 369758604 5.0000
109 138157574 7.0000
109 259781850 4.0000
109 320930784 4.0000
109 21408605 7.0000
109 531418504 1.0000
109 456021856 6.0000
109 193077639 10.0000
109 285332860 2.0000
109 330187082 5.0000
109 283771561 8.0000
109 367971451 6.0000
109 166767883 3.0000
109 161745170 4.0000
109 252753618 2.0000
109 710064516 3.0000
109 217423296 3.0000
109 245014679 1.0000
109 225418717 11.0000
109 507489702 5.0000
109 311757784 6.0000
109 472185221 12.0000
109 471271538 1.0000
109 283894108 4.0000
109 294809172 2.0000
109 637041761 1.0000
109 343626364 5.0000
109 209185477 5.0000
109 465811969 3.0000
109 263099844 5.0000
109 293467348 6.0000
109 150632123 3.0000
109 32329366 2.0000
109 50711514 4.0000
109 221850321 5.0000
109 282634845 1.0000
109 406971569 1.0000
109 308422676 3.0000
110 372949912 2.0000
110 206121850 5.0000
110 209225665 11.0000
110 230845588 3.0000
110 187572312 1.0000
110 374661980 12.0000
110 240807110 9.0000
110 241065455 8.0000
110 636286824 6.0000
110 250803835 5.0000
110 280665816 2.0000
110 726848270 1.0000
110 627491854 13.0000
110 51597791 6.0000
110 353791374 3.0000
110 232313241 8.0000
110 51443410 3.0000
110 130960283 7.0000
110 265982289 3.0000
110 238264016 2.0000
110 143884558 4.0000
110 32834791 5.0000
110 549112918 5.0000
110 484340979 4.0000
110 633943195 1.0000
110 287202982 13.0000
110 303126905 1.0000
110 237313700 3.0000
110 464781334 5.0000
110 136035018 2.0000
110 277030839 1.0000
110 185344587 7.0000
110 189850197 2.0000
110 475826738 6.0000
110 64152335 5.0000
110 243175199 4.0000
110 266815699 6.0000
110 240869466 4.0000
110 237886951 3.0000
110 348476655 5.0000
110 429247237 2.0000
110 483072452 5.0000
110 472385266 1.0000
110 448956185 15.0000
110 210933449 2.0000
110 113465603 5.0000
110 455237361 1.0000
110 415155312 17.0000
110 219001485 2.0000
110 571021282 4.0000
110 377037875 12.0000
110 543442108 2.0000
110 148680848 2.0000
110 233899912 4.0000
110 233335916 4.0000
110 193021637 16.0000
110 252484155 4.0000
110 230567975 3.0000
110 304953074 3.0000
110 541999788 5.0000
110 193074585 7.0000
110 91388229 2.0000
110 501960718 2.0000
110 44179372 1.0000
110 618420295 3.0000
110 423543635 5.0000
110 238713707 4.0000
110 373555025 4.0000
110 146519069 4.0000
110 329927842 6.0000
110 226347105 5.0000
110 523636225 7.0000
110 412180849 3.0000
110 385463372 1.0000
110 57880075 1.0000
110 293559894 6.0000
110 240872546 3.0000
110 490801957 2.0000
110 705017113 1.0000
110 221411491 6.0000
110 714421232 7.0000
110 245444506 5.0000
110 178915141 6.0000
110 144813170 4.0000
110 139092348 2.0000
110 211237817 17.0000
110 337780427 1.0000
110 216112526 7.0000
110 269513020 6.0000
110 366592246 3.0000
110 60897485 1.0000
110 197001564 6.0000
110 436702610 3.0000
110 321796543 4.0000
110 501854635 2.0000
110 113109073 3.0000
110 36448925 7.0000
110 48467334 10.0000
110 471427429 5.0000
110 283133921 16.0000
110 151584475 7.0000
110 48871981 9.0000
110 165565581 3.0000
110 469753464 6.0000
110 278745353 5.0000
110 167473396 1.0000
110 166128698 7.0000
110 77001859 3.0000
110 140750163 2.0000
110 328686514 8.0000
110 246901658 6.0000
110 142702489 2.0000
110 224761631 5.0000
110 336082762 6.0000
110 19583545 1.0000
110 53076741 5.0000
110 216264820 7.0000
110 362099039 5.0000
110 581281429 3.0000
110 296259888 5.0000
110 291946431 3.0000
110 506269900 3.0000
110 299936873 5.0000
110 431429137 4.0000
110 155927976 4.0000
110 280557466 9.0000
110 240002233 1.0000
110 407890541 1.0000
110 636401401 8.0000
110 520818187 2.0000
110 344801362 3.0000
110 153406657 2.0000
110 543533194 1.0000
110 482237272 5.0000
110 787239919 3.0000
110 240664869 8.0000
110 708797364 2.0000
110 550122068 2.0000
110 531685436 4.0000
110 429222254 2.0000
110 411469404 3.0000
110 324614093 5.0000
110 151118966 5.0000
110 192301191 6.0000
110 593544608 2.0000
110 279213842 11.0000
110 711272516 5.0000
110 358351414 10.0000
110 341661701 4.0000
110 117473273 9.0000
110 52079636 8.0000
110 188417619 4.0000
110 626774517 1.0000
110 362523468 8.0000
110 236972737 2.0000
110 437567821 1.0000
110 135573797 2.0000
110 79220481 2.0000
110 420301038 4.0000
110 55382387 8.0000
110 123080710 4.0000
110 248132486 7.0000
110 250542282 10.0000
110 580330056 2.0000
110 230013639 7.0000
110 247844220 7.0000
110 213745334 8.0000
110 420318016 13.0000
110 408757920 7.0000
110 41684671 10.0000
110 451693376 4.0000
110 393028587 4.0000
110 318679591 1.0000
110 35758259 1.0000
110 369758604 5.0000
110 138157574 6.0000
110 259781850 2.0000
110 320930784 3.0000
110 21408605 7.0000
110 531418504 1.0000
110 456021856 6.0000
110 193077639 9.0000
110 285332860 2.0000
110 330187082 5.0000
110 283771561 6.0000
110 367971451 4.0000
110 166767883 3.0000
110 161745170 5.0000
110 252753618 2.0000
110 710064516 3.0000
110 217423296 3.0000
110 245014679 3.0000
110 225418717 7.0000
110 507489702 4.0000
110 311757784 5.0000
110 472185221 10.0000
110 471271538 1.0000
110 283894108 4.0000
110 294809172 2.0000
110 637041761 1.0000
110 343626364 4.0000
110 209185477 5.0000
110 465811969 4.0000
110 263099844 5.0000
110 293467348 6.0000
110 150632123 3.0000
110 32329366 2.0000
110 50711514 4.0000
110 221850321 5.0000
110 282634845 1.0000
110 406971569 1.0000
110 308422676 2.0000
111 372949912 1.0000
111 187572312 1.0000
111 280665816 1.0000
111 429247237 1.0000
111 472385266 1.0000
111 543442108 1.0000
111 230567975 1.0000
111 304953074 1.0000
111 46143892 1.0000
111 280412626 1.0000
111 705017113 1.0000
111 14573900 3.0000
111 197001564 1.0000
111 121402638 1.0000
111 48467334 1.0000
111 19583545 2.0000
111 787239919 1.0000
111 151118966 1.0000
111 192301191 1.0000
111 52079636 1.0000
111 236972737 1.0000
111 437567821 1.0000
111 22903812 1.0000
111 34613288 2.0000
111 22910295 1.0000
111 35758259 2.0000
111 156247074 1.0000
111 367971451 1.0000
111 217423296 1.0000
111 245014679 1.0000
111 225418717 1.0000
112 372949912 2.0000
112 237886951 1.0000
112 236972737 2.0000
113 372949912 1.0000
113 353791374 1.0000
113 32834791 1.0000
113 243175199 1.0000
113 245444506 1.0000
113 236972737 1.0000
113 161745170 1.0000
113 294809172 1.0000
113 263099844 1.0000
113 221850321 1.0000
114 372949912 5.0000
114 187572312 1.0000
114 250803835 1.0000
114 51597791 1.0000
114 51443410 1.0000
114 27844464 1.0000
114 147919630 1.0000
114 472385266 1.0000
114 148680848 1.0000
114 46143892 1.0000
114 91388229 1.0000
114 44179372 1.0000
114 373555025 1.0000
114 21079235 1.0000
114 436702610 1.0000
114 71210107 1.0000
114 236972737 2.0000
114 15891449 1.0000
114 27489253 1.0000
114 22903812 1.0000
114 35758259 1.0000
114 156247074 1.0000
114 252753618 1.0000
114 507489702 2.0000
114 44335177 1.0000
115 372949912 1.0000
115 51597791 1.0000
115 148680848 1.0000
115 91388229 1.0000
115 373555025 1.0000
115 436702610 1.0000
115 236972737 3.0000
115 507489702 1.0000
116 372949912 5.0000
116 250803835 1.0000
116 51597791 1.0000
116 353791374 1.0000
116 51443410 4.0000
116 189850197 1.0000
116 210933449 1.0000
116 148680848 1.0000
116 329927842 1.0000
116 714421232 1.0000
116 760546868 1.0000
116 336082762 1.0000
116 19583545 1.0000
116 411469404 1.0000
116 236972737 6.0000
116 22910295 1.0000
116 420318016 1.0000
116 283771561 1.0000
116 507489702 2.0000
117 372949912 4.0000
117 250803835 1.0000
117 51443410 4.0000
117 236972737 3.0000
117 507489702 2.0000
118 372949912 1.0000
118 206121850 8.0000
118 209225665 12.0000
118 230845588 7.0000
118 366796169 2.0000
118 187572312 2.0000
118 375832633 2.0000
118 374661980 1.0000
118 240807110 10.0000
118 241065455 11.0000
118 636286824 4.0000
118 250803835 4.0000
118 280665816 1.0000
118 726848270 1.0000
118 627491854 5.0000
118 51597791 6.0000
118 353791374 6.0000
118 232313241 14.0000
118 51443410 7.0000
118 265982289 1.0000
118 238264016 1.0000
118 471332737 1.0000
118 143884558 6.0000
118 32834791 2.0000
118 549112918 8.0000
118 484340979 7.0000
118 287202982 3.0000
118 303126905 2.0000
118 464781334 4.0000
118 277030839 4.0000
118 185344587 3.0000
118 189850197 2.0000
118 475826738 9.0000
118 64152335 9.0000
118 243175199 4.0000
118 147919630 3.0000
118 235170147 1.0000
118 240869466 14.0000
118 237886951 3.0000
118 348476655 5.0000
118 429247237 5.0000
118 483072452 4.0000
118 448956185 11.0000
118 210933449 7.0000
118 113465603 4.0000
118 455237361 3.0000
118 415155312 5.0000
118 219001485 3.0000
118 571021282 1.0000
118 377037875 3.0000
118 543442108 5.0000
118 148680848 5.0000
118 233899912 3.0000
118 233335916 4.0000
118 193021637 11.0000
118 252484155 1.0000
118 230567975 1.0000
118 304953074 1.0000
118 541999788 8.0000
118 46143892 1.0000
118 193074585 6.0000
118 91388229 5.0000
118 501960718 4.0000
118 44179372 2.0000
118 280412626 4.0000
118 618420295 6.0000
118 238713707 12.0000
118 373555025 5.0000
118 21079235 2.0000
118 146519069 10.0000
118 329927842 7.0000
118 226347105 6.0000
118 523636225 4.0000
118 412180849 7.0000
118 385463372 1.0000
118 461316266 1.0000
118 293559894 3.0000
118 240872546 1.0000
118 490801957 1.0000
118 705017113 4.0000
118 221411491 10.0000
118 14573900 3.0000
118 245444506 4.0000
118 178915141 8.0000
118 144813170 13.0000
118 139092348 2.0000
118 211237817 9.0000
118 337780427 1.0000
118 216112526 8.0000
118 269513020 8.0000
118 366592246 1.0000
118 197001564 2.0000
118 436702610 6.0000
118 121402638 2.0000
118 321796543 3.0000
118 113109073 2.0000
118 36448925 5.0000
118 48467334 15.0000
118 283133921 5.0000
118 151584475 6.0000
118 48871981 10.0000
118 469753464 5.0000
118 278745353 4.0000
118 167473396 5.0000
118 71210107 1.0000
118 166128698 6.0000
118 77001859 8.0000
118 328686514 5.0000
118 246901658 9.0000
118 142702489 1.0000
118 224761631 2.0000
118 336082762 2.0000
118 19583545 2.0000
118 53076741 2.0000
118 216264820 10.0000
118 362099039 4.0000
118 581281429 1.0000
118 296259888 6.0000
118 291946431 7.0000
118 506269900 2.0000
118 299936873 6.0000
118 431429137 6.0000
118 155927976 7.0000
118 280557466 3.0000
118 240002233 4.0000
118 407890541 4.0000
118 636401401 5.0000
118 344801362 1.0000
118 153406657 1.0000
118 543533194 5.0000
118 482237272 6.0000
118 787239919 7.0000
118 240664869 4.0000
118 708797364 3.0000
118 550122068 3.0000
118 429222254 6.0000
118 411469404 6.0000
118 324614093 1.0000
118 151118966 8.0000
118 192301191 14.0000
118 593544608 2.0000
118 279213842 2.0000
118 711272516 1.0000
118 358351414 6.0000
118 117473273 9.0000
118 290629376 1.0000
118 52079636 20.0000
118 626774517 2.0000
118 362523468 5.0000
118 236972737 6.0000
118 15891449 3.0000
118 89549297 2.0000
118 437567821 5.0000
118 135573797 2.0000
118 79220481 4.0000
118 420301038 2.0000
118 55382387 13.0000
118 27489253 4.0000
118 22903812 3.0000
118 34613288 4.0000
118 123080710 3.0000
118 248132486 4.0000
118 250542282 8.0000
118 230013639 3.0000
118 22910295 1.0000
118 247844220 2.0000
118 213745334 3.0000
118 420318016 4.0000
118 408757920 4.0000
118 41684671 3.0000
118 451693376 1.0000
118 393028587 3.0000
118 359621966 1.0000
118 35758259 1.0000
118 369758604 2.0000
118 138157574 10.0000
118 259781850 2.0000
118 320930784 1.0000
118 21408605 1.0000
118 193077639 6.0000
118 285332860 12.0000
118 609852437 2.0000
118 330187082 6.0000
118 283771561 3.0000
118 156247074 1.0000
118 367971451 3.0000
118 166767883 18.0000
118 161745170 3.0000
118 252753618 4.0000
118 710064516 3.0000
118 217423296 4.0000
118 245014679 9.0000
118 225418717 6.0000
118 507489702 1.0000
118 311757784 7.0000
118 472185221 1.0000
118 44335177 1.0000
118 471271538 3.0000
118 283894108 7.0000
118 294809172 4.0000
118 209185477 4.0000
118 465811969 9.0000
118 263099844 3.0000
118 293467348 3.0000
118 150632123 7.0000
118 32329366 9.0000
118 50711514 3.0000
118 221850321 4.0000
118 282634845 1.0000
118 406971569 3.0000
119 372949912 1.0000
119 490801957 1.0000
119 269513020 1.0000
119 278745353 1.0000
119 27489253 1.0000
119 247844220 1.0000
119 293467348 1.0000
119 150632123 1.0000
120 372949912 2.0000
120 206121850 6.0000
120 209225665 2.0000
120 230845588 3.0000
120 366796169 2.0000
120 187572312 7.0000
120 375832633 14.0000
120 374661980 13.0000
120 240807110 8.0000
120 241065455 4.0000
120 636286824 54.0000
120 250803835 2.0000
120 280665816 3.0000
120 627491854 52.0000
120 51597791 7.0000
120 353791374 30.0000
120 232313241 11.0000
120 51443410 7.0000
120 130960283 8.0000
120 265982289 2.0000
120 238264016 1.0000
120 471332737 8.0000
120 143884558 12.0000
120 32834791 13.0000
120 549112918 5.0000
120 484340979 6.0000
120 633943195 8.0000
120 287202982 39.0000
120 303126905 6.0000
120 237313700 2.0000
120 27844464 4.0000
120 464781334 3.0000
120 136035018 5.0000
120 185344587 42.0000
120 189850197 4.0000
120 475826738 5.0000
120 64152335 8.0000
120 243175199 15.0000
120 147919630 12.0000
120 235170147 2.0000
120 266815699 15.0000
120 240869466 3.0000
120 237886951 4.0000
120 429247237 4.0000
120 483072452 16.0000
120 472385266 4.0000
120 448956185 32.0000
120 210933449 14.0000
120 113465603 4.0000
120 455237361 4.0000
120 415155312 61.0000
120 219001485 8.0000
120 571021282 3.0000
120 377037875 8.0000
120 543442108 50.0000
120 148680848 44.0000
120 233899912 4.0000
120 233335916 4.0000
120 193021637 4.0000
120 252484155 17.0000
120 304953074 3.0000
120 541999788 6.0000
120 46143892 8.0000
120 193074585 5.0000
120 91388229 3.0000
120 501960718 3.0000
120 44179372 20.0000
120 280412626 7.0000
120 618420295 4.0000
120 423543635 12.0000
120 238713707 6.0000
120 373555025 6.0000
120 315633310 2.0000
120 21079235 1.0000
120 146519069 6.0000
120 329927842 7.0000
120 226347105 6.0000
120 523636225 5.0000
120 412180849 2.0000
120 385463372 2.0000
120 461316266 6.0000
120 57880075 8.0000
120 293559894 5.0000
120 302486435 2.0000
120 240872546 4.0000
120 490801957 3.0000
120 221411491 5.0000
120 14573900 4.0000
120 714421232 4.0000
120 245444506 11.0000
120 178915141 5.0000
120 144813170 4.0000
120 211237817 58.0000
120 337780427 2.0000
120 216112526 12.0000
120 269513020 2.0000
120 366592246 21.0000
120 60897485 13.0000
120 197001564 1.0000
120 436702610 2.0000
120 121402638 2.0000
120 321796543 19.0000
120 501854635 3.0000
120 113109073 36.0000
120 703181887 6.0000
120 36448925 2.0000
120 48467334 6.0000
120 471427429 3.0000
120 283133921 53.0000
120 151584475 4.0000
120 48871981 3.0000
120 469753464 5.0000
120 278745353 4.0000
120 167473396 54.0000
120 71210107 3.0000
120 166128698 8.0000
120 77001859 4.0000
120 140750163 7.0000
120 328686514 8.0000
120 246901658 13.0000
120 142702489 5.0000
120 760546868 1.0000
120 224761631 17.0000
120 336082762 5.0000
120 19583545 27.0000
120 53076741 3.0000
120 216264820 5.0000
120 362099039 14.0000
120 138846688 2.0000
120 581281429 2.0000
120 296259888 17.0000
120 291946431 6.0000
120 299936873 14.0000
120 431429137 4.0000
120 155927976 3.0000
120 280557466 26.0000
120 240002233 3.0000
120 407890541 4.0000
120 636401401 57.0000
120 520818187 9.0000
120 344801362 24.0000
120 153406657 5.0000
120 543533194 2.0000
120 482237272 8.0000
120 787239919 48.0000
120 240664869 8.0000
120 550122068 3.0000
120 531685436 10.0000
120 429222254 7.0000
120 411469404 15.0000
120 324614093 10.0000
120 151118966 15.0000
120 192301191 6.0000
120 279213842 50.0000
120 711272516 8.0000
120 358351414 2.0000
120 341661701 14.0000
120 117473273 5.0000
120 290629376 4.0000
120 52079636 4.0000
120 188417619 2.0000
120 626774517 7.0000
120 362523468 5.0000
120 236972737 10.0000
120 15891449 13.0000
120 437567821 29.0000
120 135573797 21.0000
120 79220481 2.0000
120 420301038 5.0000
120 55382387 23.0000
120 27489253 7.0000
120 150583140 12.0000
120 22903812 12.0000
120 34613288 5.0000
120 123080710 7.0000
120 248132486 11.0000
120 250542282 13.0000
120 341768585 1.0000
120 580330056 4.0000
120 230013639 4.0000
120 22910295 19.0000
120 247844220 10.0000
120 213745334 34.0000
120 420318016 56.0000
120 408757920 47.0000
120 41684671 6.0000
120 451693376 3.0000
120 393028587 7.0000
120 318679591 6.0000
120 359621966 6.0000
120 35758259 5.0000
120 369758604 3.0000
120 138157574 23.0000
120 259781850 1.0000
120 320930784 5.0000
120 21408605 18.0000
120 443828326 4.0000
120 456021856 2.0000
120 193077639 7.0000
120 285332860 4.0000
120 330187082 19.0000
120 283771561 4.0000
120 156247074 3.0000
120 367971451 30.0000
120 161745170 16.0000
120 304182081 5.0000
120 252753618 4.0000
120 710064516 23.0000
120 217423296 56.0000
120 245014679 5.0000
120 225418717 44.0000
120 507489702 4.0000
120 311757784 21.0000
120 472185221 7.0000
120 44335177 7.0000
120 471271538 3.0000
120 283894108 14.0000
120 294809172 9.0000
120 637041761 3.0000
120 343626364 5.0000
120 209185477 16.0000
120 465811969 5.0000
120 263099844 14.0000
120 293467348 5.0000
120 150632123 4.0000
120 32329366 9.0000
120 50711514 2.0000
120 221850321 16.0000
120 282634845 3.0000
120 406971569 4.0000
120 308422676 15.0000
121 372949912 5.0000
121 250803835 4.0000
121 51597791 1.0000
121 136035018 1.0000
121 148680848 2.0000
121 329927842 1.0000
121 144813170 1.0000
121 197001564 1.0000
121 113109073 1.0000
121 216264820 1.0000
121 543533194 1.0000
121 236972737 1.0000
121 123080710 1.0000
121 507489702 1.0000
122 372949912 2.0000
122 44179372 1.0000
122 411469404 1.0000
122 123080710 1.0000
122 507489702 1.0000
122 294809172 1.0000
123 372949912 1.0000
123 250803835 1.0000
123 550122068 1.0000
123 367971451 1.0000
124 372949912 2.0000
124 250803835 1.0000
124 51597791 1.0000
124 148680848 1.0000
124 329927842 1.0000
124 144813170 1.0000
124 236972737 1.0000
125 372949912 2.0000
125 51443410 1.0000
125 714421232 1.0000
126 372949912 1.0000
126 250803835 1.0000
126 51597791 1.0000
126 353791374 1.0000
126 51443410 1.0000
126 32834791 1.0000
126 189850197 1.0000
126 210933449 1.0000
126 148680848 1.0000
126 44179372 1.0000
126 329927842 1.0000
126 411469404 1.0000
126 236972737 1.0000
126 283771561 1.0000
126 507489702 1.0000
126 294809172 1.0000
127 372949912 1.0000
127 250803835 1.0000
127 51597791 1.0000
127 353791374 1.0000
127 189850197 1.0000
127 210933449 1.0000
127 148680848 1.0000
127 329927842 1.0000
127 236972737 1.0000
127 283771561 1.0000
128 372949912 4.0000
128 187572312 1.0000
128 250803835 1.0000
128 51597791 1.0000
128 353791374 1.0000
128 51443410 1.0000
128 27844464 1.0000
128 189850197 1.0000
128 147919630 1.0000
128 472385266 1.0000
128 210933449 1.0000
128 148680848 1.0000
128 46143892 1.0000
128 21079235 1.0000
128 329927842 1.0000
128 14573900 1.0000
128 714421232 1.0000
128 366592246 2.0000
128 436702610 2.0000
128 121402638 1.0000
128 71210107 1.0000
128 760546868 2.0000
128 19583545 1.0000
128 411469404 1.0000
128 236972737 4.0000
128 15891449 1.0000
128 27489253 1.0000
128 22903812 1.0000
128 34613288 1.0000
128 22910295 1.0000
128 35758259 1.0000
128 285332860 1.0000
128 283771561 1.0000
128 156247074 1.0000
128 507489702 2.0000
128 44335177 1.0000
128 294809172 1.0000
129 372949912 3.0000
129 206121850 6.0000
129 230845588 5.0000
129 366796169 49.0000
129 240807110 1.0000
129 241065455 1.0000
129 636286824 2.0000
129 250803835 1.0000
129 627491854 1.0000
129 51597791 3.0000
129 353791374 5.0000
129 51443410 4.0000
129 265982289 20.0000
129 143884558 6.0000
129 32834791 3.0000
129 549112918 13.0000
129 633943195 2.0000
129 287202982 3.0000
129 464781334 8.0000
129 185344587 8.0000
129 189850197 32.0000
129 475826738 9.0000
129 64152335 5.0000
129 243175199 7.0000
129 240869466 4.0000
129 237886951 12.0000
129 429247237 4.0000
129 483072452 1.0000
129 210933449 6.0000
129 113465603 28.0000
129 543442108 4.0000
129 148680848 1.0000
129 233899912 1.0000
129 233335916 1.0000
129 193021637 2.0000
129 230567975 8.0000
129 541999788 2.0000
129 193074585 24.0000
129 501960718 1.0000
129 618420295 8.0000
129 238713707 1.0000
129 373555025 6.0000
129 146519069 3.0000
129 329927842 8.0000
129 226347105 3.0000
129 523636225 2.0000
129 293559894 5.0000
129 221411491 1.0000
129 14573900 1.0000
129 245444506 1.0000
129 178915141 1.0000
129 144813170 3.0000
129 139092348 25.0000
129 912081948 1.0000
129 337780427 1.0000
129 216112526 1.0000
129 269513020 2.0000
129 366592246 4.0000
129 197001564 5.0000
129 436702610 5.0000
129 121402638 1.0000
129 113109073 10.0000
129 36448925 3.0000
129 48467334 1.0000
129 283133921 6.0000
129 151584475 4.0000
129 48871981 1.0000
129 165565581 47.0000
129 469753464 1.0000
129 278745353 3.0000
129 167473396 6.0000
129 71210107 1.0000
129 166128698 1.0000
129 140750163 16.0000
129 328686514 1.0000
129 246901658 4.0000
129 224761631 1.0000
129 336082762 2.0000
129 19583545 2.0000
129 216264820 4.0000
129 296259888 2.0000
129 299936873 2.0000
129 431429137 2.0000
129 155927976 3.0000
129 280557466 1.0000
129 636401401 2.0000
129 520818187 1.0000
129 344801362 9.0000
129 543533194 25.0000
129 787239919 6.0000
129 240664869 1.0000
129 550122068 12.0000
129 411469404 2.0000
129 151118966 3.0000
129 192301191 3.0000
129 279213842 10.0000
129 711272516 2.0000
129 358351414 3.0000
129 117473273 2.0000
129 52079636 4.0000
129 188417619 3.0000
129 362523468 2.0000
129 236972737 8.0000
129 89549297 8.0000
129 437567821 3.0000
129 420301038 1.0000
129 22903812 1.0000
129 34613288 3.0000
129 250542282 2.0000
129 341768585 2.0000
129 22910295 2.0000
129 213745334 9.0000
129 420318016 2.0000
129 408757920 5.0000
129 41684671 3.0000
129 393028587 2.0000
129 369758604 1.0000
129 138157574 1.0000
129 193077639 1.0000
129 285332860 6.0000
129 330187082 1.0000
129 283771561 5.0000
129 367971451 16.0000
129 166767883 1.0000
129 161745170 2.0000
129 252753618 5.0000
129 710064516 3.0000
129 217423296 3.0000
129 245014679 7.0000
129 225418717 3.0000
129 507489702 3.0000
129 311757784 2.0000
129 283894108 3.0000
129 294809172 2.0000
129 209185477 1.0000
129 465811969 2.0000
129 263099844 3.0000
129 293467348 2.0000
129 150632123 2.0000
129 406971569 2.0000
129 308422676 1.0000
130 372949912 2.0000
130 206121850 8.0000
130 209225665 1.0000
130 230845588 9.0000
130 366796169 34.0000
130 187572312 4.0000
130 240807110 4.0000
130 241065455 2.0000
130 250803835 1.0000
130 726848270 1.0000
130 51597791 2.0000
130 353791374 6.0000
130 51443410 4.0000
130 265982289 13.0000
130 143884558 2.0000
130 32834791 3.0000
130 549112918 6.0000
130 633943195 2.0000
130 287202982 2.0000
130 27844464 7.0000
130 464781334 7.0000
130 185344587 5.0000
130 189850197 18.0000
130 475826738 4.0000
130 243175199 6.0000
130 147919630 8.0000
130 240869466 3.0000
130 237886951 8.0000
130 429247237 2.0000
130 483072452 2.0000
130 472385266 2.0000
130 448956185 1.0000
130 210933449 2.0000
130 113465603 25.0000
130 377037875 1.0000
130 543442108 1.0000
130 233899912 1.0000
130 233335916 2.0000
130 193021637 3.0000
130 230567975 10.0000
130 304953074 1.0000
130 541999788 2.0000
130 46143892 3.0000
130 193074585 9.0000
130 280412626 9.0000
130 618420295 4.0000
130 373555025 6.0000
130 21079235 6.0000
130 146519069 1.0000
130 329927842 2.0000
130 226347105 1.0000
130 293559894 3.0000
130 221411491 1.0000
130 14573900 12.0000
130 714421232 2.0000
130 245444506 1.0000
130 178915141 1.0000
130 144813170 2.0000
130 139092348 18.0000
130 211237817 1.0000
130 337780427 1.0000
130 269513020 1.0000
130 366592246 1.0000
130 197001564 8.0000
130 436702610 7.0000
130 121402638 7.0000
130 113109073 5.0000
130 36448925 4.0000
130 48467334 1.0000
130 283133921 4.0000
130 151584475 1.0000
130 48871981 1.0000
130 165565581 18.0000
130 469753464 2.0000
130 278745353 2.0000
130 167473396 1.0000
130 71210107 5.0000
130 166128698 1.0000
130 140750163 16.0000
130 246901658 1.0000
130 336082762 2.0000
130 19583545 13.0000
130 216264820 8.0000
130 362099039 2.0000
130 296259888 3.0000
130 431429137 3.0000
130 155927976 6.0000
130 636401401 3.0000
130 344801362 5.0000
130 543533194 22.0000
130 550122068 8.0000
130 411469404 2.0000
130 151118966 2.0000
130 192301191 2.0000
130 279213842 13.0000
130 711272516 1.0000
130 358351414 5.0000
130 52079636 3.0000
130 188417619 2.0000
130 362523468 1.0000
130 236972737 7.0000
130 15891449 4.0000
130 89549297 4.0000
130 437567821 1.0000
130 420301038 2.0000
130 27489253 3.0000
130 22903812 5.0000
130 34613288 8.0000
130 341768585 1.0000
130 230013639 1.0000
130 22910295 10.0000
130 213745334 13.0000
130 420318016 3.0000
130 408757920 1.0000
130 41684671 2.0000
130 451693376 1.0000
130 393028587 8.0000
130 35758259 6.0000
130 369758604 2.0000
130 259781850 1.0000
130 285332860 5.0000
130 330187082 1.0000
130 283771561 3.0000
130 156247074 2.0000
130 367971451 15.0000
130 166767883 1.0000
130 161745170 3.0000
130 252753618 5.0000
130 710064516 1.0000
130 217423296 1.0000
130 245014679 4.0000
130 225418717 5.0000
130 507489702 2.0000
130 311757784 2.0000
130 44335177 7.0000
130 283894108 5.0000
130 294809172 5.0000
130 465811969 1.0000
130 263099844 4.0000
130 293467348 1.0000
130 150632123 4.0000
130 50711514 1.0000
130 221850321 2.0000
130 406971569 4.0000
130 308422676 2.0000
131 372949912 1.0000
131 206121850 1.0000
131 366796169 1.0000
131 241065455 1.0000
131 51597791 1.0000
131 353791374 1.0000
131 143884558 1.0000
131 549112918 1.0000
131 287202982 1.0000
131 464781334 1.0000
131 189850197 1.0000
131 475826738 1.0000
131 240869466 1.0000
131 429247237 1.0000
131 483072452 1.0000
131 113465603 1.0000
131 193021637 1.0000
131 541999788 1.0000
131 193074585 1.0000
131 373555025 1.0000
131 329927842 1.0000
131 226347105 1.0000
131 293559894 1.0000
131 221411491 1.0000
131 245444506 1.0000
131 144813170 1.0000
131 197001564 1.0000
131 36448925 1.0000
131 283133921 1.0000
131 151584475 1.0000
131 48871981 1.0000
131 469753464 1.0000
131 278745353 1.0000
131 166128698 1.0000
131 296259888 1.0000
131 431429137 1.0000
131 550122068 1.0000
131 411469404 1.0000
131 279213842 1.0000
131 358351414 1.0000
131 52079636 1.0000
131 188417619 1.0000
131 362523468 1.0000
131 420318016 1.0000
131 408757920 1.0000
131 369758604 1.0000
131 330187082 1.0000
131 217423296 1.0000
131 245014679 1.0000
131 507489702 1.0000
131 283894108 1.0000
131 465811969 1.0000
131 150632123 1.0000
131 406971569 1.0000
131 308422676 1.0000
132 372949912 2.0000
132 206121850 2.0000
132 209225665 2.0000
132 230845588 3.0000
132 366796169 6.0000
132 187572312 1.0000
132 375832633 2.0000
132 374661980 3.0000
132 240807110 7.0000
132 241065455 4.0000
132 636286824 6.0000
132 250803835 1.0000
132 280665816 1.0000
132 627491854 7.0000
132 51597791 8.0000
132 353791374 5.0000
132 232313241 6.0000
132 51443410 8.0000
132 130960283 1.0000
132 265982289 1.0000
132 238264016 2.0000
132 143884558 6.0000
132 32834791 4.0000
132 549112918 7.0000
132 484340979 7.0000
132 633943195 1.0000
132 287202982 7.0000
132 303126905 1.0000
132 237313700 1.0000
132 27844464 2.0000
132 464781334 2.0000
132 136035018 1.0000
132 185344587 7.0000
132 189850197 2.0000
132 475826738 6.0000
132 64152335 5.0000
132 243175199 4.0000
132 147919630 5.0000
132 266815699 1.0000
132 240869466 5.0000
132 237886951 3.0000
132 348476655 1.0000
132 429247237 8.0000
132 483072452 6.0000
132 472385266 3.0000
132 448956185 10.0000
132 210933449 5.0000
132 113465603 5.0000
132 415155312 11.0000
132 219001485 2.0000
132 571021282 1.0000
132 377037875 3.0000
132 543442108 4.0000
132 148680848 1.0000
132 233899912 2.0000
132 233335916 4.0000
132 193021637 7.0000
132 252484155 2.0000
132 230567975 3.0000
132 304953074 2.0000
132 541999788 7.0000
132 46143892 1.0000
132 193074585 5.0000
132 91388229 4.0000
132 501960718 3.0000
132 44179372 2.0000
132 280412626 2.0000
132 238713707 5.0000
132 373555025 5.0000
132 315633310 2.0000
132 21079235 1.0000
132 146519069 8.0000
132 329927842 9.0000
132 226347105 4.0000
132 523636225 2.0000
132 412180849 3.0000
132 385463372 1.0000
132 461316266 1.0000
132 293559894 2.0000
132 490801957 2.0000
132 705017113 1.0000
132 221411491 5.0000
132 14573900 1.0000
132 714421232 6.0000
132 245444506 5.0000
132 178915141 5.0000
132 144813170 5.0000
132 139092348 2.0000
132 211237817 11.0000
132 337780427 2.0000
132 216112526 6.0000
132 269513020 3.0000
132 366592246 2.0000
132 60897485 2.0000
132 197001564 4.0000
132 436702610 4.0000
132 121402638 2.0000
132 501854635 2.0000
132 113109073 1.0000
132 36448925 7.0000
132 48467334 8.0000
132 283133921 11.0000
132 151584475 4.0000
132 48871981 9.0000
132 165565581 1.0000
132 469753464 7.0000
132 278745353 6.0000
132 167473396 3.0000
132 71210107 1.0000
132 166128698 4.0000
132 77001859 2.0000
132 140750163 1.0000
132 328686514 6.0000
132 246901658 5.0000
132 142702489 3.0000
132 760546868 1.0000
132 224761631 2.0000
132 336082762 2.0000
132 19583545 1.0000
132 216264820 4.0000
132 362099039 2.0000
132 138846688 1.0000
132 581281429 1.0000
132 296259888 9.0000
132 291946431 5.0000
132 506269900 1.0000
132 299936873 9.0000
132 431429137 6.0000
132 155927976 2.0000
132 280557466 3.0000
132 407890541 2.0000
132 636401401 7.0000
132 344801362 1.0000
132 543533194 1.0000
132 482237272 3.0000
132 787239919 3.0000
132 240664869 3.0000
132 708797364 1.0000
132 550122068 2.0000
132 531685436 1.0000
132 429222254 3.0000
132 411469404 1.0000
132 151118966 2.0000
132 192301191 7.0000
132 279213842 8.0000
132 711272516 1.0000
132 358351414 5.0000
132 117473273 5.0000
132 52079636 7.0000
132 188417619 4.0000
132 626774517 1.0000
132 362523468 4.0000
132 236972737 2.0000
132 15891449 1.0000
132 89549297 1.0000
132 437567821 2.0000
132 135573797 3.0000
132 79220481 1.0000
132 420301038 1.0000
132 55382387 4.0000
132 27489253 3.0000
132 22903812 4.0000
132 34613288 3.0000
132 123080710 4.0000
132 248132486 2.0000
132 250542282 5.0000
132 341768585 1.0000
132 230013639 4.0000
132 22910295 2.0000
132 247844220 3.0000
132 213745334 4.0000
132 420318016 13.0000
132 408757920 1.0000
132 41684671 4.0000
132 451693376 1.0000
132 393028587 4.0000
132 318679591 1.0000
132 359621966 2.0000
132 35758259 4.0000
132 369758604 3.0000
132 138157574 6.0000
132 259781850 3.0000
132 320930784 2.0000
132 21408605 2.0000
132 443828326 1.0000
132 531418504 1.0000
132 456021856 1.0000
132 193077639 2.0000
132 285332860 2.0000
132 609852437 1.0000
132 330187082 2.0000
132 283771561 2.0000
132 156247074 2.0000
132 367971451 3.0000
132 166767883 4.0000
132 161745170 6.0000
132 252753618 3.0000
132 710064516 3.0000
132 217423296 3.0000
132 245014679 2.0000
132 225418717 3.0000
132 507489702 2.0000
132 311757784 5.0000
132 472185221 1.0000
132 44335177 2.0000
132 471271538 2.0000
132 283894108 4.0000
132 294809172 5.0000
132 209185477 2.0000
132 465811969 7.0000
132 263099844 5.0000
132 293467348 4.0000
132 150632123 5.0000
132 32329366 2.0000
132 50711514 2.0000
132 221850321 8.0000
132 406971569 1.0000
132 308422676 1.0000
133 372949912 1.0000
133 206121850 1.0000
133 209225665 1.0000
133 187572312 1.0000
133 375832633 3.0000
133 374661980 2.0000
133 240807110 1.0000
133 241065455 2.0000
133 636286824 1.0000
133 250803835 1.0000
133 627491854 1.0000
133 51597791 1.0000
133 232313241 3.0000
133 51443410 1.0000
133 130960283 1.0000
133 265982289 1.0000
133 143884558 2.0000
133 32834791 1.0000
133 484340979 2.0000
133 633943195 1.0000
133 287202982 1.0000
133 303126905 1.0000
133 237313700 1.0000
133 277030839 1.0000
133 185344587 3.0000
133 475826738 2.0000
133 64152335 2.0000
133 240869466 1.0000
133 237886951 2.0000
133 429247237 3.0000
133 483072452 1.0000
133 448956185 3.0000
133 113465603 1.0000
133 415155312 2.0000
133 377037875 1.0000
133 543442108 4.0000
133 148680848 2.0000
133 233335916 3.0000
133 193021637 1.0000
133 252484155 1.0000
133 230567975 1.0000
133 304953074 1.0000
133 541999788 2.0000
133 46143892 1.0000
133 44179372 2.0000
133 280412626 1.0000
133 618420295 1.0000
133 423543635 1.0000
133 238713707 1.0000
133 373555025 1.0000
133 146519069 2.0000
133 329927842 1.0000
133 226347105 1.0000
133 523636225 1.0000
133 412180849 1.0000
133 293559894 1.0000
133 302486435 1.0000
133 490801957 1.0000
133 705017113 1.0000
133 221411491 1.0000
133 14573900 2.0000
133 714421232 1.0000
133 245444506 2.0000
133 178915141 1.0000
133 144813170 1.0000
133 139092348 1.0000
133 211237817 1.0000
133 216112526 2.0000
133 269513020 2.0000
133 60897485 4.0000
133 321796543 1.0000
133 113109073 1.0000
133 48467334 3.0000
133 48871981 3.0000
133 469753464 2.0000
133 278745353 2.0000
133 167473396 2.0000
133 71210107 2.0000
133 166128698 2.0000
133 77001859 1.0000
133 246901658 2.0000
133 224761631 1.0000
133 216264820 2.0000
133 362099039 1.0000
133 296259888 1.0000
133 291946431 1.0000
133 299936873 5.0000
133 431429137 2.0000
133 155927976 1.0000
133 280557466 5.0000
133 636401401 1.0000
133 520818187 1.0000
133 153406657 1.0000
133 787239919 5.0000
133 550122068 1.0000
133 531685436 2.0000
133 429222254 4.0000
133 324614093 2.0000
133 279213842 2.0000
133 711272516 1.0000
133 358351414 2.0000
133 52079636 4.0000
133 188417619 2.0000
133 626774517 1.0000
133 362523468 2.0000
133 236972737 1.0000
133 15891449 1.0000
133 437567821 3.0000
133 135573797 3.0000
133 420301038 1.0000
133 55382387 5.0000
133 27489253 1.0000
133 22903812 2.0000
133 34613288 5.0000
133 123080710 1.0000
133 250542282 4.0000
133 230013639 3.0000
133 22910295 1.0000
133 247844220 1.0000
133 420318016 4.0000
133 408757920 2.0000
133 41684671 2.0000
133 393028587 1.0000
133 318679591 1.0000
133 359621966 1.0000
133 35758259 1.0000
133 369758604 2.0000
133 138157574 3.0000
133 21408605 1.0000
133 531418504 1.0000
133 330187082 2.0000
133 283771561 3.0000
133 367971451 1.0000
133 166767883 4.0000
133 252753618 2.0000
133 217423296 1.0000
133 245014679 1.0000
133 225418717 1.0000
133 507489702 2.0000
133 311757784 1.0000
133 283894108 2.0000
133 294809172 3.0000
133 209185477 1.0000
133 465811969 4.0000
133 293467348 1.0000
133 150632123 2.0000
133 32329366 3.0000
133 50711514 2.0000
133 221850321 1.0000
133 282634845 1.0000
133 406971569 1.0000
133 308422676 1.0000
134 372949912 1.0000
134 51443410 1.0000
134 197001564 1.0000
134 113109073 1.0000
134 550122068 1.0000
134 236972737 1.0000
135 372949912 1.0000
135 51443410 1.0000
135 236972737 1.0000
136 372949912 1.0000
136 51443410 1.0000
136 236972737 1.0000
137 372949912 1.0000
137 475826738 2.0000
137 148680848 1.0000
137 226347105 1.0000
137 523636225 1.0000
137 293559894 1.0000
137 144813170 1.0000
137 197001564 2.0000
137 113109073 3.0000
137 336082762 1.0000
137 550122068 1.0000
137 192301191 1.0000
137 236972737 1.0000
137 41684671 1.0000
137 369758604 1.0000
137 283771561 1.0000
137 217423296 1.0000
137 465811969 1.0000
137 150632123 1.0000
137 406971569 1.0000
138 372949912 1.0000
138 51443410 1.0000
138 236972737 1.0000
139 372949912 1.0000
139 51443410 1.0000
139 236972737 1.0000
139 420318016 1.0000
140 372949912 2.0000
140 206121850 1.0000
140 209225665 2.0000
140 366796169 1.0000
140 374661980 1.0000
140 240807110 1.0000
140 241065455 4.0000
140 636286824 1.0000
140 250803835 2.0000
140 726848270 1.0000
140 627491854 1.0000
140 51597791 1.0000
140 51443410 2.0000
140 143884558 1.0000
140 32834791 1.0000
140 549112918 2.0000
140 484340979 1.0000
140 633943195 2.0000
140 237313700 1.0000
140 136035018 1.0000
140 189850197 1.0000
140 475826738 2.0000
140 64152335 1.0000
140 147919630 3.0000
140 240869466 3.0000
140 348476655 1.0000
140 429247237 1.0000
140 483072452 1.0000
140 448956185 1.0000
140 113465603 1.0000
140 415155312 2.0000
140 543442108 1.0000
140 148680848 1.0000
140 233899912 1.0000
140 193021637 4.0000
140 304953074 1.0000
140 541999788 1.0000
140 193074585 1.0000
140 91388229 2.0000
140 501960718 1.0000
140 44179372 3.0000
140 423543635 1.0000
140 238713707 2.0000
140 373555025 1.0000
140 146519069 1.0000
140 329927842 1.0000
140 226347105 1.0000
140 523636225 1.0000
140 412180849 1.0000
140 293559894 2.0000
140 221411491 3.0000
140 714421232 1.0000
140 245444506 2.0000
140 178915141 1.0000
140 144813170 1.0000
140 211237817 1.0000
140 337780427 1.0000
140 216112526 2.0000
140 269513020 2.0000
140 60897485 1.0000
140 113109073 1.0000
140 36448925 1.0000
140 283133921 1.0000
140 48871981 2.0000
140 469753464 1.0000
140 167473396 1.0000
140 166128698 2.0000
140 77001859 1.0000
140 328686514 1.0000
140 246901658 1.0000
140 760546868 1.0000
140 224761631 2.0000
140 336082762 2.0000
140 53076741 1.0000
140 291946431 2.0000
140 299936873 3.0000
140 280557466 1.0000
140 636401401 1.0000
140 520818187 2.0000
140 482237272 2.0000
140 787239919 1.0000
140 240664869 2.0000
140 550122068 1.0000
140 429222254 3.0000
140 411469404 1.0000
140 324614093 1.0000
140 151118966 1.0000
140 192301191 1.0000
140 279213842 1.0000
140 711272516 1.0000
140 358351414 1.0000
140 341661701 1.0000
140 117473273 3.0000
140 188417619 1.0000
140 626774517 1.0000
140 362523468 2.0000
140 236972737 1.0000
140 135573797 2.0000
140 79220481 1.0000
140 55382387 1.0000
140 248132486 1.0000
140 250542282 3.0000
140 230013639 1.0000
140 247844220 1.0000
140 420318016 1.0000
140 408757920 1.0000
140 41684671 1.0000
140 451693376 1.0000
140 369758604 1.0000
140 138157574 2.0000
140 21408605 1.0000
140 456021856 1.0000
140 609852437 1.0000
140 330187082 1.0000
140 283771561 2.0000
140 161745170 1.0000
140 217423296 1.0000
140 245014679 1.0000
140 507489702 1.0000
140 311757784 3.0000
140 472185221 1.0000
140 637041761 1.0000
140 209185477 3.0000
140 465811969 2.0000
140 293467348 2.0000
140 150632123 1.0000
140 32329366 2.0000
140 406971569 2.0000
141 372949912 1.0000
141 250803835 1.0000
141 51443410 1.0000
141 412180849 1.0000
141 482237272 1.0000
141 236972737 2.0000
141 507489702 1.0000
141 150632123 1.0000
142 372949912 1.0000
142 209225665 2.0000
142 366796169 3.0000
142 187572312 2.0000
142 636286824 1.0000
142 250803835 2.0000
142 51597791 3.0000
142 353791374 1.0000
142 232313241 3.0000
142 51443410 2.0000
142 32834791 1.0000
142 484340979 3.0000
142 464781334 1.0000
142 277030839 1.0000
142 64152335 1.0000
142 243175199 2.0000
142 240869466 3.0000
142 483072452 1.0000
142 448956185 2.0000
142 113465603 1.0000
142 377037875 2.0000
142 543442108 1.0000
142 193021637 3.0000
142 230567975 1.0000
142 304953074 1.0000
142 541999788 1.0000
142 46143892 2.0000
142 193074585 3.0000
142 91388229 2.0000
142 280412626 2.0000
142 238713707 3.0000
142 21079235 2.0000
142 146519069 1.0000
142 385463372 1.0000
142 221411491 3.0000
142 14573900 2.0000
142 245444506 1.0000
142 178915141 1.0000
142 144813170 1.0000
142 139092348 1.0000
142 211237817 1.0000
142 337780427 1.0000
142 366592246 1.0000
142 436702610 1.0000
142 121402638 2.0000
142 36448925 7.0000
142 48467334 4.0000
142 71210107 1.0000
142 77001859 1.0000
142 246901658 4.0000
142 362099039 1.0000
142 138846688 1.0000
142 296259888 2.0000
142 291946431 1.0000
142 431429137 1.0000
142 280557466 2.0000
142 520818187 3.0000
142 543533194 1.0000
142 787239919 1.0000
142 708797364 1.0000
142 411469404 2.0000
142 151118966 2.0000
142 117473273 2.0000
142 290629376 1.0000
142 52079636 4.0000
142 626774517 1.0000
142 236972737 1.0000
142 15891449 2.0000
142 27489253 2.0000
142 22903812 1.0000
142 248132486 1.0000
142 250542282 1.0000
142 230013639 1.0000
142 22910295 1.0000
142 247844220 2.0000
142 451693376 1.0000
142 35758259 2.0000
142 369758604 3.0000
142 138157574 1.0000
142 320930784 1.0000
142 531418504 1.0000
142 193077639 1.0000
142 285332860 1.0000
142 330187082 1.0000
142 283771561 1.0000
142 166767883 3.0000
142 161745170 1.0000
142 217423296 1.0000
142 507489702 1.0000
142 311757784 1.0000
142 343626364 1.0000
142 209185477 1.0000
142 465811969 1.0000
142 32329366 1.0000
142 221850321 2.0000
142 406971569 1.0000
143 372949912 1.0000
143 51443410 1.0000
143 236972737 1.0000
144 372949912 1.0000
144 206121850 3.0000
144 209225665 3.0000
144 230845588 2.0000
144 366796169 1.0000
144 187572312 2.0000
144 375832633 1.0000
144 374661980 2.0000
144 240807110 4.0000
144 241065455 5.0000
144 636286824 4.0000
144 250803835 5.0000
144 280665816 4.0000
144 627491854 4.0000
144 51597791 6.0000
144 353791374 2.0000
144 232313241 6.0000
144 51443410 3.0000
144 130960283 1.0000
144 265982289 1.0000
144 238264016 1.0000
144 143884558 6.0000
144 32834791 4.0000
144 549112918 1.0000
144 484340979 1.0000
144 287202982 5.0000
144 27844464 4.0000
144 464781334 5.0000
144 185344587 2.0000
144 189850197 3.0000
144 475826738 4.0000
144 64152335 2.0000
144 243175199 2.0000
144 147919630 2.0000
144 235170147 1.0000
144 240869466 5.0000
144 237886951 4.0000
144 348476655 1.0000
144 429247237 1.0000
144 483072452 6.0000
144 472385266 4.0000
144 448956185 2.0000
144 210933449 3.0000
144 113465603 4.0000
144 415155312 4.0000
144 571021282 1.0000
144 377037875 1.0000
144 543442108 1.0000
144 148680848 3.0000
144 233899912 4.0000
144 233335916 5.0000
144 193021637 6.0000
144 230567975 2.0000
144 304953074 4.0000
144 46143892 4.0000
144 193074585 5.0000
144 91388229 3.0000
144 501960718 1.0000
144 44179372 1.0000
144 280412626 4.0000
144 618420295 1.0000
144 238713707 3.0000
144 373555025 3.0000
144 315633310 1.0000
144 21079235 3.0000
144 146519069 1.0000
144 329927842 8.0000
144 226347105 2.0000
144 523636225 4.0000
144 412180849 2.0000
144 57880075 1.0000
144 293559894 4.0000
144 221411491 5.0000
144 14573900 3.0000
144 714421232 1.0000
144 245444506 3.0000
144 178915141 1.0000
144 144813170 7.0000
144 139092348 1.0000
144 211237817 6.0000
144 337780427 1.0000
144 216112526 5.0000
144 269513020 7.0000
144 197001564 1.0000
144 436702610 4.0000
144 121402638 4.0000
144 321796543 2.0000
144 113109073 1.0000
144 36448925 2.0000
144 48467334 3.0000
144 283133921 4.0000
144 151584475 4.0000
144 48871981 4.0000
144 469753464 2.0000
144 278745353 4.0000
144 167473396 1.0000
144 71210107 5.0000
144 166128698 4.0000
144 77001859 2.0000
144 140750163 1.0000
144 328686514 6.0000
144 246901658 2.0000
144 142702489 1.0000
144 760546868 2.0000
144 224761631 1.0000
144 336082762 4.0000
144 19583545 7.0000
144 216264820 2.0000
144 362099039 4.0000
144 138846688 2.0000
144 581281429 1.0000
144 296259888 7.0000
144 506269900 1.0000
144 299936873 3.0000
144 431429137 6.0000
144 155927976 4.0000
144 280557466 1.0000
144 407890541 1.0000
144 636401401 5.0000
144 344801362 2.0000
144 153406657 1.0000
144 543533194 1.0000
144 482237272 4.0000
144 787239919 4.0000
144 240664869 1.0000
144 708797364 1.0000
144 550122068 2.0000
144 531685436 1.0000
144 429222254 3.0000
144 411469404 6.0000
144 324614093 1.0000
144 151118966 5.0000
144 192301191 3.0000
144 279213842 5.0000
144 711272516 6.0000
144 358351414 3.0000
144 341661701 2.0000
144 117473273 5.0000
144 290629376 2.0000
144 52079636 3.0000
144 188417619 1.0000
144 236972737 5.0000
144 15891449 5.0000
144 89549297 1.0000
144 437567821 1.0000
144 135573797 2.0000
144 79220481 1.0000
144 420301038 3.0000
144 55382387 2.0000
144 27489253 8.0000
144 22903812 1.0000
144 34613288 1.0000
144 123080710 4.0000
144 248132486 2.0000
144 250542282 5.0000
144 341768585 1.0000
144 580330056 2.0000
144 230013639 1.0000
144 22910295 2.0000
144 247844220 1.0000
144 213745334 1.0000
144 420318016 4.0000
144 408757920 1.0000
144 41684671 2.0000
144 451693376 3.0000
144 393028587 5.0000
144 35758259 4.0000
144 369758604 5.0000
144 138157574 6.0000
144 259781850 2.0000
144 320930784 1.0000
144 21408605 3.0000
144 456021856 1.0000
144 193077639 3.0000
144 285332860 5.0000
144 330187082 5.0000
144 283771561 7.0000
144 156247074 4.0000
144 166767883 4.0000
144 161745170 2.0000
144 252753618 1.0000
144 710064516 2.0000
144 217423296 1.0000
144 245014679 4.0000
144 225418717 3.0000
144 507489702 3.0000
144 311757784 9.0000
144 472185221 1.0000
144 44335177 1.0000
144 471271538 2.0000
144 283894108 4.0000
144 294809172 2.0000
144 343626364 1.0000
144 209185477 1.0000
144 465811969 4.0000
144 263099844 2.0000
144 293467348 2.0000
144 150632123 3.0000
144 32329366 4.0000
144 50711514 1.0000
144 221850321 5.0000
144 406971569 2.0000
145 372949912 1.0000
145 250803835 1.0000
145 51597791 1.0000
145 353791374 1.0000
145 143884558 1.0000
145 464781334 1.0000
145 240869466 1.0000
145 483072452 1.0000
145 113465603 1.0000
145 193021637 2.0000
145 91388229 1.0000
145 329927842 1.0000
145 226347105 2.0000
145 385463372 1.0000
145 144813170 1.0000
145 436702610 2.0000
145 113109073 1.0000
145 48467334 2.0000
145 48871981 1.0000
145 469753464 3.0000
145 71210107 1.0000
145 246901658 1.0000
145 362099039 1.0000
145 299936873 2.0000
145 358351414 1.0000
145 52079636 1.0000
145 236972737 2.0000
145 15891449 2.0000
145 55382387 1.0000
145 22910295 1.0000
145 41684671 1.0000
145 138157574 1.0000
145 285332860 1.0000
145 156247074 1.0000
145 166767883 3.0000
145 283894108 1.0000
145 294809172 3.0000
145 343626364 1.0000
145 263099844 1.0000
145 150632123 2.0000
145 32329366 1.0000
145 221850321 4.0000
146 372949912 1.0000
146 51443410 1.0000
146 236972737 1.0000
147 372949912 1.0000
147 51443410 1.0000
147 236972737 1.0000
148 372949912 1.0000
148 250803835 1.0000
148 507489702 1.0000
149 372949912 1.0000
149 250803835 1.0000
149 91388229 1.0000
149 166128698 1.0000
149 507489702 1.0000
150 372949912 1.0000
150 51443410 1.0000
150 197001564 1.0000
150 113109073 2.0000
150 236972737 2.0000
151 372949912 1.0000
151 51443410 1.0000
151 236972737 1.0000
152 372949912 1.0000
152 250803835 1.0000
152 51597791 1.0000
152 51443410 1.0000
152 475826738 1.0000
152 245444506 1.0000
152 336082762 1.0000
152 296259888 1.0000
152 506269900 1.0000
152 236972737 1.0000
152 250542282 1.0000
152 451693376 1.0000
152 283771561 1.0000
152 465811969 1.0000
153 372949912 2.0000
153 250803835 4.0000
153 51443410 2.0000
153 236972737 1.0000
153 252753618 1.0000
153 507489702 1.0000
154 372949912 1.0000
154 250803835 1.0000
154 193074585 1.0000
154 238713707 1.0000
154 291946431 1.0000
154 150583140 1.0000
154 308422676 1.0000
155 372949912 1.0000
155 209225665 1.0000
155 230845588 1.0000
155 187572312 3.0000
155 636286824 1.0000
155 250803835 1.0000
155 627491854 2.0000
155 353791374 1.0000
155 232313241 1.0000
155 51443410 2.0000
155 265982289 3.0000
155 143884558 1.0000
155 32834791 1.0000
155 549112918 1.0000
155 27844464 3.0000
155 185344587 1.0000
155 475826738 2.0000
155 64152335 1.0000
155 147919630 2.0000
155 237886951 1.0000
155 472385266 1.0000
155 210933449 2.0000
155 113465603 1.0000
155 543442108 2.0000
155 148680848 3.0000
155 233335916 1.0000
155 230567975 1.0000
155 304953074 2.0000
155 541999788 1.0000
155 46143892 1.0000
155 193074585 1.0000
155 280412626 2.0000
155 618420295 1.0000
155 238713707 1.0000
155 21079235 1.0000
155 146519069 1.0000
155 226347105 1.0000
155 221411491 1.0000
155 14573900 2.0000
155 714421232 1.0000
155 245444506 1.0000
155 144813170 1.0000
155 139092348 2.0000
155 211237817 1.0000
155 269513020 1.0000
155 366592246 2.0000
155 197001564 1.0000
155 436702610 1.0000
155 121402638 3.0000
155 113109073 1.0000
155 283133921 1.0000
155 48871981 2.0000
155 469753464 1.0000
155 167473396 3.0000
155 71210107 4.0000
155 166128698 1.0000
155 140750163 1.0000
155 328686514 1.0000
155 19583545 4.0000
155 296259888 3.0000
155 155927976 4.0000
155 280557466 1.0000
155 636401401 2.0000
155 344801362 1.0000
155 531685436 1.0000
155 279213842 1.0000
155 117473273 1.0000
155 52079636 1.0000
155 236972737 1.0000
155 15891449 4.0000
155 437567821 1.0000
155 420301038 1.0000
155 27489253 4.0000
155 22903812 4.0000
155 34613288 1.0000
155 123080710 1.0000
155 230013639 1.0000
155 22910295 4.0000
155 247844220 1.0000
155 213745334 3.0000
155 420318016 1.0000
155 408757920 4.0000
155 41684671 1.0000
155 35758259 6.0000
155 193077639 1.0000
155 285332860 1.0000
155 156247074 1.0000
155 367971451 2.0000
155 161745170 1.0000
155 252753618 3.0000
155 710064516 1.0000
155 217423296 2.0000
155 225418717 1.0000
155 44335177 4.0000
155 465811969 1.0000
155 263099844 1.0000
155 293467348 1.0000
155 32329366 2.0000
156 372949912 1.0000
156 187572312 1.0000
156 250803835 2.0000
156 232313241 1.0000
156 51443410 3.0000
156 549112918 4.0000
156 484340979 1.0000
156 27844464 1.0000
156 475826738 2.0000
156 64152335 1.0000
156 147919630 2.0000
156 472385266 1.0000
156 148680848 2.0000
156 193021637 1.0000
156 541999788 1.0000
156 193074585 1.0000
156 280412626 2.0000
156 238713707 1.0000
156 21079235 1.0000
156 329927842 1.0000
156 293559894 2.0000
156 14573900 1.0000
156 197001564 1.0000
156 113109073 3.0000
156 36448925 2.0000
156 48467334 1.0000
156 469753464 2.0000
156 278745353 1.0000
156 167473396 2.0000
156 71210107 1.0000
156 166128698 1.0000
156 336082762 1.0000
156 296259888 2.0000
156 291946431 1.0000
156 344801362 2.0000
156 787239919 3.0000
156 236972737 3.0000
156 15891449 1.0000
156 437567821 2.0000
156 22903812 1.0000
156 34613288 1.0000
156 22910295 2.0000
156 420318016 1.0000
156 408757920 1.0000
156 283771561 1.0000
156 710064516 2.0000
156 217423296 1.0000
156 245014679 1.0000
156 44335177 1.0000
156 209185477 1.0000
156 465811969 2.0000
156 406971569 2.0000
157 372949912 1.0000
157 209225665 2.0000
157 230845588 1.0000
157 366796169 1.0000
157 187572312 1.0000
157 374661980 2.0000
157 240807110 2.0000
157 636286824 2.0000
157 51597791 2.0000
157 232313241 5.0000
157 51443410 3.0000
157 130960283 2.0000
157 143884558 2.0000
157 549112918 1.0000
157 484340979 2.0000
157 287202982 1.0000
157 303126905 1.0000
157 237313700 1.0000
157 136035018 1.0000
157 185344587 1.0000
157 189850197 2.0000
157 475826738 4.0000
157 64152335 2.0000
157 147919630 2.0000
157 266815699 1.0000
157 240869466 1.0000
157 237886951 3.0000
157 348476655 2.0000
157 429247237 4.0000
157 483072452 5.0000
157 448956185 2.0000
157 113465603 1.0000
157 415155312 3.0000
157 377037875 1.0000
157 543442108 2.0000
157 233335916 1.0000
157 193021637 4.0000
157 252484155 3.0000
157 304953074 1.0000
157 541999788 5.0000
157 193074585 4.0000
157 91388229 2.0000
157 501960718 1.0000
157 44179372 1.0000
157 618420295 3.0000
157 238713707 3.0000
157 373555025 1.0000
157 146519069 3.0000
157 329927842 1.0000
157 226347105 3.0000
157 523636225 1.0000
157 412180849 4.0000
157 490801957 1.0000
157 705017113 2.0000
157 221411491 2.0000
157 14573900 4.0000
157 714421232 4.0000
157 245444506 1.0000
157 144813170 1.0000
157 139092348 2.0000
157 211237817 7.0000
157 216112526 2.0000
157 269513020 4.0000
157 197001564 1.0000
157 436702610 1.0000
157 121402638 4.0000
157 36448925 4.0000
157 48467334 4.0000
157 471427429 1.0000
157 283133921 2.0000
157 151584475 2.0000
157 48871981 1.0000
157 165565581 1.0000
157 469753464 1.0000
157 278745353 3.0000
157 166128698 2.0000
157 328686514 1.0000
157 246901658 1.0000
157 760546868 1.0000
157 224761631 1.0000
157 336082762 5.0000
157 19583545 3.0000
157 216264820 2.0000
157 362099039 1.0000
157 296259888 5.0000
157 291946431 1.0000
157 299936873 4.0000
157 431429137 2.0000
157 155927976 5.0000
157 280557466 2.0000
157 240002233 1.0000
157 407890541 3.0000
157 636401401 2.0000
157 344801362 1.0000
157 482237272 1.0000
157 787239919 2.0000
157 531685436 3.0000
157 429222254 1.0000
157 411469404 1.0000
157 151118966 2.0000
157 593544608 1.0000
157 279213842 4.0000
157 711272516 1.0000
157 358351414 2.0000
157 117473273 3.0000
157 188417619 3.0000
157 236972737 1.0000
157 15891449 1.0000
157 89549297 1.0000
157 420301038 1.0000
157 55382387 3.0000
157 34613288 4.0000
157 123080710 1.0000
157 250542282 4.0000
157 22910295 2.0000
157 247844220 2.0000
157 213745334 2.0000
157 420318016 3.0000
157 408757920 2.0000
157 41684671 5.0000
157 393028587 1.0000
157 369758604 2.0000
157 138157574 2.0000
157 259781850 1.0000
157 21408605 1.0000
157 531418504 1.0000
157 193077639 4.0000
157 285332860 1.0000
157 330187082 1.0000
157 283771561 2.0000
157 156247074 1.0000
157 166767883 4.0000
157 225418717 2.0000
157 311757784 1.0000
157 465811969 2.0000
157 293467348 1.0000
157 150632123 4.0000
157 32329366 1.0000
157 50711514 2.0000
157 221850321 3.0000
157 282634845 1.0000
157 308422676 1.0000
158 372949912 1.0000
158 148680848 1.0000
158 230567975 1.0000
158 48467334 1.0000
158 507489702 1.0000
158 150632123 1.0000
159 372949912 1.0000
159 636286824 1.0000
159 250803835 1.0000
159 484340979 1.0000
159 64152335 1.0000
159 230567975 1.0000
159 193074585 1.0000
159 385463372 1.0000
159 221411491 1.0000
159 366592246 1.0000
159 121402638 1.0000
159 142702489 1.0000
159 19583545 1.0000
159 344801362 1.0000
159 240664869 1.0000
159 34613288 1.0000
159 710064516 1.0000
159 245014679 1.0000
159 465811969 1.0000
160 372949912 1.0000
160 187572312 3.0000
160 250803835 1.0000
160 287202982 1.0000
160 27844464 3.0000
160 147919630 4.0000
160 472385266 4.0000
160 46143892 3.0000
160 280412626 3.0000
160 21079235 3.0000
160 14573900 2.0000
160 139092348 1.0000
160 60897485 1.0000
160 121402638 1.0000
160 501854635 1.0000
160 71210107 3.0000
160 53076741 1.0000
160 216264820 1.0000
160 550122068 1.0000
160 192301191 1.0000
160 15891449 4.0000
160 79220481 1.0000
160 27489253 3.0000
160 22903812 3.0000
160 34613288 1.0000
160 35758259 3.0000
160 156247074 3.0000
160 44335177 3.0000
161 372949912 1.0000
161 206121850 1.0000
161 209225665 1.0000
161 240807110 1.0000
161 241065455 1.0000
161 51443410 1.0000
161 32834791 1.0000
161 429247237 1.0000
161 21079235 1.0000
161 329927842 1.0000
161 226347105 1.0000
161 293559894 1.0000
161 216112526 1.0000
161 269513020 1.0000
161 328686514 1.0000
161 151118966 1.0000
161 192301191 1.0000
161 259781850 1.0000
161 330187082 1.0000
161 311757784 1.0000
162 372949912 1.0000
162 206121850 4.0000
162 209225665 2.0000
162 230845588 2.0000
162 366796169 3.0000
162 187572312 108.0000
162 374661980 2.0000
162 240807110 7.0000
162 241065455 2.0000
162 636286824 3.0000
162 250803835 5.0000
162 627491854 2.0000
162 51597791 2.0000
162 353791374 1.0000
162 232313241 4.0000
162 51443410 4.0000
162 265982289 2.0000
162 471332737 1.0000
162 143884558 3.0000
162 32834791 1.0000
162 549112918 3.0000
162 484340979 5.0000
162 633943195 1.0000
162 287202982 8.0000
162 303126905 1.0000
162 237313700 1.0000
162 27844464 110.0000
162 464781334 2.0000
162 136035018 3.0000
162 277030839 1.0000
162 185344587 5.0000
162 189850197 1.0000
162 475826738 8.0000
162 64152335 2.0000
162 243175199 2.0000
162 147919630 125.0000
162 240869466 5.0000
162 429247237 6.0000
162 483072452 4.0000
162 472385266 102.0000
162 448956185 3.0000
162 210933449 2.0000
162 113465603 5.0000
162 415155312 3.0000
162 219001485 1.0000
162 571021282 1.0000
162 543442108 1.0000
162 148680848 3.0000
162 233899912 2.0000
162 233335916 2.0000
162 193021637 4.0000
162 252484155 1.0000
162 230567975 1.0000
162 304953074 3.0000
162 541999788 2.0000
162 46143892 94.0000
162 193074585 3.0000
162 501960718 2.0000
162 280412626 117.0000
162 618420295 2.0000
162 238713707 5.0000
162 373555025 3.0000
162 315633310 1.0000
162 21079235 111.0000
162 146519069 5.0000
162 329927842 7.0000
162 226347105 3.0000
162 523636225 6.0000
162 412180849 4.0000
162 293559894 3.0000
162 221411491 4.0000
162 14573900 54.0000
162 714421232 3.0000
162 245444506 3.0000
162 144813170 6.0000
162 139092348 3.0000
162 211237817 3.0000
162 216112526 2.0000
162 269513020 5.0000
162 366592246 2.0000
162 60897485 1.0000
162 197001564 3.0000
162 121402638 56.0000
162 321796543 3.0000
162 501854635 1.0000
162 113109073 3.0000
162 36448925 2.0000
162 48467334 2.0000
162 471427429 1.0000
162 283133921 4.0000
162 151584475 2.0000
162 48871981 5.0000
162 469753464 4.0000
162 278745353 3.0000
162 167473396 2.0000
162 71210107 91.0000
162 166128698 3.0000
162 77001859 1.0000
162 140750163 3.0000
162 328686514 2.0000
162 246901658 6.0000
162 336082762 3.0000
162 19583545 35.0000
162 53076741 1.0000
162 216264820 4.0000
162 362099039 2.0000
162 296259888 2.0000
162 506269900 1.0000
162 299936873 2.0000
162 431429137 1.0000
162 155927976 3.0000
162 636401401 4.0000
162 543533194 3.0000
162 482237272 2.0000
162 787239919 2.0000
162 240664869 1.0000
162 708797364 2.0000
162 550122068 3.0000
162 411469404 3.0000
162 324614093 2.0000
162 151118966 6.0000
162 192301191 7.0000
162 279213842 3.0000
162 711272516 4.0000
162 358351414 6.0000
162 341661701 2.0000
162 117473273 7.0000
162 52079636 1.0000
162 188417619 3.0000
162 236972737 4.0000
162 15891449 88.0000
162 79220481 1.0000
162 420301038 1.0000
162 55382387 3.0000
162 27489253 105.0000
162 150583140 1.0000
162 22903812 106.0000
162 34613288 26.0000
162 250542282 8.0000
162 22910295 34.0000
162 247844220 2.0000
162 213745334 3.0000
162 420318016 3.0000
162 408757920 3.0000
162 41684671 4.0000
162 451693376 2.0000
162 393028587 2.0000
162 35758259 100.0000
162 369758604 4.0000
162 138157574 1.0000
162 259781850 2.0000
162 21408605 1.0000
162 531418504 1.0000
162 456021856 1.0000
162 193077639 4.0000
162 285332860 3.0000
162 609852437 1.0000
162 330187082 4.0000
162 283771561 3.0000
162 156247074 99.0000
162 367971451 2.0000
162 166767883 2.0000
162 161745170 1.0000
162 252753618 4.0000
162 710064516 1.0000
162 217423296 3.0000
162 245014679 6.0000
162 225418717 2.0000
162 507489702 3.0000
162 311757784 4.0000
162 44335177 120.0000
162 471271538 3.0000
162 283894108 5.0000
162 294809172 3.0000
162 465811969 1.0000
162 263099844 1.0000
162 293467348 1.0000
162 150632123 5.0000
162 32329366 2.0000
162 50711514 1.0000
162 221850321 1.0000
162 308422676 1.0000
163 372949912 1.0000
163 250803835 1.0000
163 51597791 1.0000
163 148680848 1.0000
163 329927842 1.0000
163 144813170 1.0000
164 372949912 1.0000
164 250803835 1.0000
164 236972737 2.0000
165 372949912 1.0000
165 250803835 1.0000
165 51443410 1.0000
165 189850197 1.0000
165 139092348 1.0000
165 113109073 1.0000
165 71210107 1.0000
165 166128698 1.0000
165 296259888 1.0000
165 213745334 1.0000
165 369758604 1.0000
165 285332860 1.0000
165 166767883 3.0000
165 209185477 1.0000
166 372949912 1.0000
166 187572312 1.0000
166 232313241 6.0000
166 51443410 1.0000
166 705017113 1.0000
166 48467334 1.0000
166 22910295 1.0000
167 372949912 3.0000
167 206121850 6.0000
167 209225665 5.0000
167 230845588 10.0000
167 366796169 5.0000
167 187572312 8.0000
167 374661980 3.0000
167 240807110 10.0000
167 241065455 8.0000
167 636286824 3.0000
167 250803835 4.0000
167 280665816 3.0000
167 627491854 5.0000
167 51597791 8.0000
167 353791374 5.0000
167 232313241 8.0000
167 51443410 10.0000
167 130960283 1.0000
167 265982289 6.0000
167 238264016 3.0000
167 143884558 5.0000
167 32834791 3.0000
167 549112918 5.0000
167 484340979 7.0000
167 287202982 5.0000
167 237313700 2.0000
167 27844464 10.0000
167 464781334 13.0000
167 136035018 5.0000
167 277030839 2.0000
167 185344587 4.0000
167 189850197 7.0000
167 475826738 9.0000
167 64152335 9.0000
167 243175199 7.0000
167 147919630 9.0000
167 240869466 8.0000
167 237886951 7.0000
167 348476655 1.0000
167 429247237 5.0000
167 483072452 3.0000
167 472385266 9.0000
167 448956185 7.0000
167 210933449 5.0000
167 113465603 3.0000
167 455237361 4.0000
167 415155312 4.0000
167 219001485 1.0000
167 377037875 1.0000
167 543442108 7.0000
167 148680848 6.0000
167 233899912 1.0000
167 233335916 9.0000
167 193021637 12.0000
167 252484155 4.0000
167 230567975 9.0000
167 304953074 2.0000
167 541999788 5.0000
167 46143892 9.0000
167 193074585 7.0000
167 91388229 7.0000
167 501960718 2.0000
167 44179372 3.0000
167 280412626 11.0000
167 618420295 7.0000
167 423543635 2.0000
167 238713707 4.0000
167 373555025 7.0000
167 315633310 1.0000
167 21079235 12.0000
167 146519069 11.0000
167 329927842 7.0000
167 226347105 4.0000
167 523636225 3.0000
167 412180849 9.0000
167 293559894 5.0000
167 302486435 1.0000
167 490801957 7.0000
167 221411491 7.0000
167 14573900 9.0000
167 714421232 6.0000
167 245444506 5.0000
167 178915141 4.0000
167 144813170 14.0000
167 139092348 7.0000
167 211237817 5.0000
167 337780427 2.0000
167 216112526 3.0000
167 269513020 11.0000
167 366592246 7.0000
167 60897485 3.0000
167 197001564 6.0000
167 436702610 8.0000
167 121402638 8.0000
167 321796543 1.0000
167 501854635 3.0000
167 113109073 5.0000
167 36448925 11.0000
167 48467334 7.0000
167 471427429 3.0000
167 283133921 4.0000
167 151584475 3.0000
167 48871981 9.0000
167 469753464 5.0000
167 278745353 9.0000
167 167473396 3.0000
167 71210107 12.0000
167 166128698 2.0000
167 77001859 4.0000
167 140750163 8.0000
167 328686514 7.0000
167 246901658 10.0000
167 760546868 1.0000
167 336082762 3.0000
167 19583545 7.0000
167 53076741 1.0000
167 216264820 8.0000
167 362099039 3.0000
167 296259888 4.0000
167 291946431 3.0000
167 506269900 3.0000
167 299936873 3.0000
167 431429137 6.0000
167 155927976 8.0000
167 280557466 4.0000
167 240002233 3.0000
167 636401401 4.0000
167 520818187 2.0000
167 344801362 7.0000
167 543533194 8.0000
167 482237272 5.0000
167 787239919 9.0000
167 240664869 2.0000
167 708797364 2.0000
167 550122068 11.0000
167 531685436 1.0000
167 429222254 3.0000
167 411469404 8.0000
167 324614093 1.0000
167 151118966 11.0000
167 192301191 13.0000
167 279213842 6.0000
167 711272516 5.0000
167 358351414 9.0000
167 341661701 5.0000
167 117473273 6.0000
167 290629376 2.0000
167 52079636 13.0000
167 188417619 6.0000
167 362523468 2.0000
167 236972737 4.0000
167 15891449 9.0000
167 89549297 4.0000
167 437567821 1.0000
167 135573797 1.0000
167 420301038 7.0000
167 55382387 3.0000
167 27489253 8.0000
167 150583140 1.0000
167 22903812 9.0000
167 34613288 5.0000
167 123080710 2.0000
167 248132486 1.0000
167 250542282 7.0000
167 341768585 1.0000
167 230013639 3.0000
167 22910295 3.0000
167 247844220 3.0000
167 213745334 7.0000
167 420318016 1.0000
167 408757920 2.0000
167 41684671 7.0000
167 451693376 1.0000
167 393028587 8.0000
167 318679591 3.0000
167 35758259 9.0000
167 369758604 3.0000
167 138157574 6.0000
167 259781850 3.0000
167 531418504 3.0000
167 456021856 3.0000
167 193077639 9.0000
167 285332860 9.0000
167 609852437 3.0000
167 330187082 8.0000
167 283771561 5.0000
167 156247074 8.0000
167 367971451 7.0000
167 166767883 10.0000
167 161745170 4.0000
167 252753618 10.0000
167 710064516 8.0000
167 217423296 1.0000
167 245014679 11.0000
167 225418717 4.0000
167 507489702 4.0000
167 311757784 5.0000
167 44335177 9.0000
167 471271538 2.0000
167 283894108 10.0000
167 294809172 9.0000
167 343626364 3.0000
167 209185477 4.0000
167 465811969 9.0000
167 263099844 8.0000
167 293467348 4.0000
167 150632123 8.0000
167 32329366 3.0000
167 50711514 2.0000
167 221850321 3.0000
167 282634845 3.0000
167 406971569 1.0000
167 308422676 3.0000
168 372949912 1.0000
168 250803835 1.0000
168 51443410 1.0000
169 372949912 1.0000
169 250803835 1.0000
169 51443410 1.0000
170 372949912 1.0000
170 250803835 1.0000
170 51443410 1.0000
170 714421232 1.0000
171 372949912 1.0000
171 240807110 1.0000
171 241065455 1.0000
171 250803835 1.0000
171 51443410 1.0000
171 549112918 1.0000
171 475826738 1.0000
171 618420295 1.0000
171 165565581 1.0000
171 166128698 1.0000
171 140750163 1.0000
171 336082762 1.0000
171 296259888 1.0000
171 407890541 1.0000
171 543533194 1.0000
171 138157574 1.0000
171 285332860 1.0000
171 245014679 1.0000
171 209185477 1.0000
171 465811969 1.0000
171 406971569 1.0000
172 372949912 1.0000
172 366796169 2.0000
172 240807110 1.0000
172 241065455 1.0000
172 250803835 2.0000
172 51443410 1.0000
172 265982289 2.0000
172 549112918 2.0000
172 189850197 1.0000
172 475826738 1.0000
172 147919630 1.0000
172 237886951 1.0000
172 113465603 2.0000
172 377037875 1.0000
172 46143892 1.0000
172 280412626 1.0000
172 618420295 2.0000
172 21079235 1.0000
172 293559894 1.0000
172 714421232 1.0000
172 139092348 2.0000
172 151584475 1.0000
172 165565581 1.0000
172 166128698 1.0000
172 140750163 2.0000
172 142702489 1.0000
172 336082762 1.0000
172 19583545 1.0000
172 296259888 1.0000
172 407890541 1.0000
172 636401401 1.0000
172 543533194 2.0000
172 240664869 1.0000
172 34613288 1.0000
172 123080710 1.0000
172 230013639 1.0000
172 22910295 2.0000
172 138157574 1.0000
172 245014679 2.0000
172 472185221 1.0000
172 44335177 1.0000
172 209185477 1.0000
172 465811969 1.0000
172 406971569 2.0000
173 372949912 1.0000
173 250803835 1.0000
173 472385266 1.0000
173 27489253 1.0000
174 372949912 3.0000
174 448956185 1.0000
174 36448925 1.0000
174 192301191 1.0000
174 52079636 1.0000
175 372949912 2.0000
175 250803835 1.0000
175 366592246 1.0000
175 436702610 1.0000
175 294809172 1.0000
176 372949912 1.0000
176 206121850 2.0000
176 209225665 1.0000
176 240807110 1.0000
176 241065455 2.0000
176 636286824 1.0000
176 250803835 1.0000
176 627491854 1.0000
176 51597791 2.0000
176 232313241 2.0000
176 143884558 2.0000
176 32834791 1.0000
176 287202982 1.0000
176 185344587 2.0000
176 475826738 1.0000
176 64152335 2.0000
176 235170147 1.0000
176 210933449 1.0000
176 415155312 1.0000
176 233899912 1.0000
176 44179372 2.0000
176 238713707 1.0000
176 373555025 1.0000
176 146519069 2.0000
176 329927842 1.0000
176 226347105 1.0000
176 221411491 1.0000
176 144813170 2.0000
176 269513020 1.0000
176 436702610 1.0000
176 48467334 1.0000
176 283133921 1.0000
176 151584475 1.0000
176 469753464 1.0000
176 278745353 1.0000
176 246901658 1.0000
176 760546868 1.0000
176 224761631 2.0000
176 336082762 1.0000
176 362099039 1.0000
176 280557466 2.0000
176 482237272 1.0000
176 787239919 1.0000
176 411469404 1.0000
176 279213842 1.0000
176 711272516 1.0000
176 358351414 1.0000
176 117473273 1.0000
176 52079636 1.0000
176 188417619 1.0000
176 362523468 1.0000
176 135573797 1.0000
176 420318016 2.0000
176 369758604 1.0000
176 138157574 1.0000
176 193077639 1.0000
176 283771561 1.0000
176 166767883 2.0000
176 225418717 1.0000
176 283894108 1.0000
176 294809172 1.0000
176 637041761 1.0000
176 263099844 1.0000
176 150632123 2.0000
176 32329366 1.0000
176 50711514 1.0000
176 221850321 1.0000
177 372949912 1.0000
177 250803835 1.0000
177 51443410 1.0000
177 41684671 1.0000
178 372949912 1.0000
178 250803835 1.0000
178 51443410 1.0000
178 41684671 1.0000
179 372949912 1.0000
179 250803835 2.0000
179 436702610 1.0000
180 372949912 1.0000
180 250803835 2.0000
180 543442108 1.0000
180 32329366 1.0000
181 372949912 1.0000
181 366592246 1.0000
181 436702610 1.0000
182 372949912 1.0000
182 230845588 1.0000
182 366796169 1.0000
182 250803835 1.0000
182 51597791 2.0000
182 353791374 2.0000
182 232313241 1.0000
182 51443410 1.0000
182 471332737 1.0000
182 32834791 1.0000
182 549112918 1.0000
182 484340979 1.0000
182 633943195 1.0000
182 287202982 1.0000
182 303126905 1.0000
182 475826738 1.0000
182 243175199 1.0000
182 266815699 1.0000
182 240869466 1.0000
182 472385266 1.0000
182 448956185 2.0000
182 219001485 1.0000
182 377037875 1.0000
182 543442108 2.0000
182 148680848 3.0000
182 193021637 1.0000
182 252484155 1.0000
182 230567975 1.0000
182 46143892 2.0000
182 193074585 1.0000
182 91388229 1.0000
182 618420295 1.0000
182 423543635 1.0000
182 238713707 1.0000
182 146519069 1.0000
182 57880075 1.0000
182 293559894 1.0000
182 221411491 1.0000
182 14573900 2.0000
182 714421232 1.0000
182 245444506 1.0000
182 178915141 1.0000
182 139092348 2.0000
182 436702610 1.0000
182 321796543 1.0000
182 113109073 1.0000
182 36448925 1.0000
182 151584475 2.0000
182 48871981 1.0000
182 165565581 2.0000
182 469753464 2.0000
182 167473396 2.0000
182 71210107 1.0000
182 140750163 1.0000
182 328686514 1.0000
182 246901658 3.0000
182 142702489 1.0000
182 19583545 2.0000
182 296259888 2.0000
182 291946431 1.0000
182 240002233 1.0000
182 520818187 1.0000
182 344801362 1.0000
182 543533194 1.0000
182 240664869 1.0000
182 411469404 2.0000
182 324614093 1.0000
182 151118966 1.0000
182 192301191 2.0000
182 341661701 1.0000
182 117473273 1.0000
182 362523468 2.0000
182 236972737 1.0000
182 15891449 1.0000
182 89549297 1.0000
182 79220481 1.0000
182 55382387 1.0000
182 150583140 1.0000
182 34613288 3.0000
182 123080710 3.0000
182 250542282 1.0000
182 230013639 2.0000
182 22910295 1.0000
182 408757920 1.0000
182 21408605 1.0000
182 193077639 3.0000
182 285332860 1.0000
182 330187082 2.0000
182 161745170 1.0000
182 217423296 1.0000
182 245014679 1.0000
182 507489702 1.0000
182 311757784 1.0000
182 472185221 1.0000
182 283894108 1.0000
182 465811969 1.0000
182 263099844 1.0000
182 32329366 1.0000
182 308422676 1.0000
183 372949912 1.0000
183 230845588 1.0000
183 240807110 1.0000
183 250803835 1.0000
183 549112918 1.0000
183 146519069 1.0000
183 280557466 1.0000
183 151118966 1.0000
184 372949912 1.0000
184 230845588 1.0000
184 636286824 1.0000
184 250803835 1.0000
184 627491854 1.0000
184 353791374 1.0000
184 265982289 1.0000
184 549112918 1.0000
184 287202982 1.0000
184 464781334 1.0000
184 243175199 1.0000
184 237886951 1.0000
184 448956185 1.0000
184 233335916 1.0000
184 230567975 1.0000
184 618420295 1.0000
184 146519069 1.0000
184 329927842 1.0000
184 139092348 1.0000
184 197001564 1.0000
184 436702610 1.0000
184 140750163 1.0000
184 216264820 1.0000
184 155927976 1.0000
184 344801362 1.0000
184 543533194 1.0000
184 787239919 1.0000
184 550122068 1.0000
184 151118966 1.0000
184 420301038 1.0000
184 213745334 1.0000
184 393028587 1.0000
184 367971451 1.0000
184 252753618 1.0000
184 710064516 1.0000
184 225418717 1.0000
184 294809172 1.0000
184 263099844 1.0000
185 372949912 1.0000
185 250803835 1.0000
185 549112918 1.0000
185 146519069 1.0000
185 151118966 1.0000
186 372949912 1.0000
186 250803835 3.0000
186 507489702 1.0000
187 372949912 1.0000
187 366796169 2.0000
187 240807110 1.0000
187 250803835 2.0000
187 51443410 1.0000
187 238264016 1.0000
187 240869466 1.0000
187 448956185 1.0000
187 113465603 1.0000
187 455237361 1.0000
187 193074585 1.0000
187 238713707 1.0000
187 329927842 1.0000
187 412180849 1.0000
187 221411491 1.0000
187 245444506 1.0000
187 912081948 1.0000
187 216112526 1.0000
187 269513020 2.0000
187 48871981 1.0000
187 165565581 1.0000
187 167473396 1.0000
187 328686514 1.0000
187 246901658 1.0000
187 336082762 1.0000
187 296259888 1.0000
187 299936873 1.0000
187 151118966 1.0000
187 192301191 1.0000
187 117473273 1.0000
187 123080710 3.0000
187 250542282 1.0000
187 580330056 3.0000
187 41684671 1.0000
187 531418504 1.0000
187 193077639 1.0000
187 330187082 1.0000
187 465811969 1.0000
187 293467348 1.0000
188 372949912 1.0000
188 366796169 1.0000
188 240807110 1.0000
188 51597791 1.0000
188 232313241 3.0000
188 51443410 1.0000
188 549112918 1.0000
188 136035018 1.0000
188 189850197 1.0000
188 64152335 1.0000
188 483072452 1.0000
188 448956185 1.0000
188 113465603 1.0000
188 543442108 1.0000
188 193021637 2.0000
188 541999788 1.0000
188 193074585 2.0000
188 91388229 1.0000
188 423543635 1.0000
188 146519069 1.0000
188 412180849 1.0000
188 240872546 1.0000
188 221411491 1.0000
188 714421232 1.0000
188 178915141 1.0000
188 144813170 1.0000
188 269513020 1.0000
188 121402638 1.0000
188 48467334 1.0000
188 469753464 1.0000
188 278745353 1.0000
188 166128698 1.0000
188 336082762 1.0000
188 296259888 1.0000
188 482237272 1.0000
188 787239919 1.0000
188 708797364 1.0000
188 151118966 1.0000
188 192301191 1.0000
188 711272516 1.0000
188 358351414 1.0000
188 117473273 1.0000
188 52079636 1.0000
188 437567821 1.0000
188 250542282 1.0000
188 41684671 1.0000
188 369758604 1.0000
188 193077639 1.0000
188 330187082 1.0000
188 245014679 1.0000
188 311757784 1.0000
188 465811969 1.0000
188 50711514 1.0000
189 372949912 1.0000
189 209225665 2.0000
189 230845588 1.0000
189 366796169 3.0000
189 187572312 2.0000
189 240807110 3.0000
189 241065455 3.0000
189 636286824 2.0000
189 627491854 1.0000
189 353791374 1.0000
189 232313241 2.0000
189 51443410 2.0000
189 143884558 1.0000
189 32834791 1.0000
189 484340979 1.0000
189 27844464 3.0000
189 464781334 1.0000
189 136035018 2.0000
189 185344587 1.0000
189 64152335 2.0000
189 243175199 2.0000
189 147919630 2.0000
189 237886951 1.0000
189 429247237 1.0000
189 483072452 2.0000
189 472385266 2.0000
189 448956185 4.0000
189 210933449 2.0000
189 113465603 1.0000
189 415155312 1.0000
189 377037875 1.0000
189 543442108 4.0000
189 148680848 2.0000
189 233335916 1.0000
189 193021637 1.0000
189 230567975 1.0000
189 541999788 2.0000
189 46143892 2.0000
189 193074585 2.0000
189 280412626 2.0000
189 423543635 2.0000
189 238713707 1.0000
189 373555025 1.0000
189 315633310 1.0000
189 21079235 2.0000
189 146519069 4.0000
189 226347105 1.0000
189 523636225 1.0000
189 412180849 2.0000
189 385463372 2.0000
189 293559894 1.0000
189 490801957 1.0000
189 705017113 1.0000
189 221411491 1.0000
189 714421232 3.0000
189 245444506 1.0000
189 178915141 2.0000
189 139092348 1.0000
189 337780427 1.0000
189 216112526 2.0000
189 60897485 1.0000
189 197001564 2.0000
189 436702610 1.0000
189 121402638 3.0000
189 113109073 4.0000
189 151584475 1.0000
189 48871981 1.0000
189 469753464 2.0000
189 278745353 1.0000
189 167473396 3.0000
189 71210107 2.0000
189 166128698 1.0000
189 328686514 2.0000
189 246901658 3.0000
189 142702489 1.0000
189 336082762 2.0000
189 19583545 1.0000
189 216264820 2.0000
189 296259888 1.0000
189 291946431 1.0000
189 299936873 1.0000
189 431429137 1.0000
189 155927976 1.0000
189 280557466 1.0000
189 520818187 1.0000
189 344801362 2.0000
189 482237272 1.0000
189 787239919 3.0000
189 240664869 1.0000
189 708797364 1.0000
189 550122068 1.0000
189 429222254 1.0000
189 324614093 1.0000
189 151118966 2.0000
189 192301191 1.0000
189 711272516 2.0000
189 358351414 3.0000
189 117473273 2.0000
189 188417619 3.0000
189 626774517 1.0000
189 362523468 1.0000
189 236972737 1.0000
189 15891449 2.0000
189 437567821 2.0000
189 135573797 1.0000
189 420301038 3.0000
189 27489253 3.0000
189 22903812 2.0000
189 123080710 1.0000
189 248132486 1.0000
189 250542282 1.0000
189 230013639 1.0000
189 22910295 1.0000
189 247844220 1.0000
189 408757920 3.0000
189 41684671 1.0000
189 451693376 1.0000
189 393028587 3.0000
189 35758259 3.0000
189 369758604 3.0000
189 138157574 1.0000
189 193077639 3.0000
189 285332860 1.0000
189 609852437 1.0000
189 330187082 2.0000
189 283771561 1.0000
189 156247074 2.0000
189 367971451 1.0000
189 166767883 1.0000
189 161745170 1.0000
189 252753618 1.0000
189 710064516 1.0000
189 217423296 2.0000
189 225418717 2.0000
189 507489702 2.0000
189 311757784 1.0000
189 472185221 1.0000
189 44335177 2.0000
189 283894108 3.0000
189 294809172 1.0000
189 343626364 1.0000
189 465811969 3.0000
189 263099844 1.0000
189 221850321 2.0000
190 372949912 1.0000
190 240807110 1.0000
190 250803835 1.0000
190 51443410 1.0000
190 238264016 1.0000
190 484340979 1.0000
190 633943195 3.0000
190 136035018 1.0000
190 64152335 1.0000
190 240869466 1.0000
190 448956185 1.0000
190 455237361 1.0000
190 233899912 1.0000
190 193074585 1.0000
190 146519069 1.0000
190 412180849 1.0000
190 714421232 1.0000
190 178915141 1.0000
190 501854635 3.0000
190 469753464 1.0000
190 278745353 1.0000
190 328686514 1.0000
190 246901658 1.0000
190 336082762 1.0000
190 482237272 1.0000
190 192301191 1.0000
190 711272516 1.0000
190 358351414 1.0000
190 117473273 1.0000
190 52079636 1.0000
190 362523468 1.0000
190 123080710 3.0000
190 451693376 1.0000
190 193077639 1.0000
190 465811969 1.0000
191 372949912 1.0000
191 240807110 1.0000
191 250803835 1.0000
191 51597791 4.0000
191 143884558 3.0000
191 27844464 1.0000
191 464781334 1.0000
191 475826738 1.0000
191 147919630 1.0000
191 240869466 3.0000
191 483072452 1.0000
191 448956185 1.0000
191 193021637 1.0000
191 252484155 1.0000
191 618420295 2.0000
191 523636225 1.0000
191 714421232 1.0000
191 436702610 2.0000
191 48871981 2.0000
191 166128698 2.0000
191 328686514 2.0000
191 246901658 1.0000
191 336082762 1.0000
191 216264820 2.0000
191 299936873 2.0000
191 192301191 1.0000
191 52079636 2.0000
191 362523468 1.0000
191 420301038 1.0000
191 27489253 1.0000
191 123080710 1.0000
191 250542282 1.0000
191 213745334 2.0000
191 41684671 1.0000
191 369758604 1.0000
191 21408605 1.0000
191 283771561 1.0000
191 252753618 3.0000
191 710064516 2.0000
191 44335177 1.0000
191 263099844 1.0000
191 150632123 1.0000
192 372949912 1.0000
192 206121850 4.0000
192 209225665 9.0000
192 230845588 1.0000
192 187572312 1.0000
192 375832633 1.0000
192 374661980 3.0000
192 240807110 6.0000
192 241065455 8.0000
192 636286824 3.0000
192 250803835 5.0000
192 280665816 8.0000
192 726848270 3.0000
192 627491854 4.0000
192 51597791 6.0000
192 353791374 4.0000
192 232313241 12.0000
192 51443410 6.0000
192 265982289 2.0000
192 238264016 7.0000
192 143884558 7.0000
192 32834791 4.0000
192 549112918 6.0000
192 484340979 5.0000
192 633943195 1.0000
192 287202982 5.0000
192 237313700 1.0000
192 27844464 1.0000
192 464781334 4.0000
192 136035018 2.0000
192 277030839 4.0000
192 185344587 5.0000
192 189850197 6.0000
192 475826738 7.0000
192 64152335 8.0000
192 243175199 4.0000
192 147919630 3.0000
192 266815699 4.0000
192 240869466 9.0000
192 237886951 4.0000
192 348476655 4.0000
192 429247237 5.0000
192 483072452 2.0000
192 472385266 1.0000
192 448956185 4.0000
192 210933449 3.0000
192 113465603 6.0000
192 455237361 2.0000
192 415155312 4.0000
192 219001485 1.0000
192 571021282 2.0000
192 377037875 2.0000
192 543442108 2.0000
192 148680848 3.0000
192 233899912 5.0000
192 233335916 5.0000
192 193021637 10.0000
192 252484155 4.0000
192 230567975 3.0000
192 304953074 2.0000
192 541999788 6.0000
192 46143892 1.0000
192 193074585 5.0000
192 91388229 5.0000
192 501960718 1.0000
192 280412626 2.0000
192 423543635 4.0000
192 238713707 5.0000
192 373555025 6.0000
192 315633310 1.0000
192 21079235 3.0000
192 146519069 9.0000
192 329927842 9.0000
192 226347105 8.0000
192 523636225 4.0000
192 412180849 5.0000
192 385463372 1.0000
192 293559894 5.0000
192 490801957 3.0000
192 221411491 8.0000
192 14573900 1.0000
192 714421232 4.0000
192 245444506 6.0000
192 178915141 2.0000
192 144813170 11.0000
192 139092348 1.0000
192 211237817 7.0000
192 337780427 5.0000
192 216112526 3.0000
192 269513020 6.0000
192 366592246 1.0000
192 197001564 5.0000
192 436702610 4.0000
192 321796543 7.0000
192 501854635 6.0000
192 113109073 4.0000
192 36448925 13.0000
192 48467334 13.0000
192 471427429 2.0000
192 283133921 4.0000
192 151584475 6.0000
192 48871981 8.0000
192 165565581 1.0000
192 469753464 4.0000
192 278745353 9.0000
192 167473396 2.0000
192 71210107 2.0000
192 166128698 5.0000
192 77001859 7.0000
192 328686514 4.0000
192 246901658 10.0000
192 142702489 1.0000
192 760546868 1.0000
192 224761631 4.0000
192 336082762 7.0000
192 53076741 3.0000
192 216264820 3.0000
192 362099039 5.0000
192 138846688 1.0000
192 581281429 1.0000
192 296259888 8.0000
192 291946431 2.0000
192 299936873 4.0000
192 431429137 6.0000
192 155927976 2.0000
192 280557466 4.0000
192 240002233 2.0000
192 636401401 1.0000
192 344801362 1.0000
192 153406657 4.0000
192 543533194 1.0000
192 482237272 6.0000
192 787239919 6.0000
192 240664869 5.0000
192 550122068 5.0000
192 429222254 2.0000
192 411469404 5.0000
192 324614093 4.0000
192 151118966 8.0000
192 192301191 10.0000
192 593544608 1.0000
192 279213842 2.0000
192 711272516 2.0000
192 358351414 9.0000
192 341661701 7.0000
192 117473273 10.0000
192 290629376 2.0000
192 52079636 17.0000
192 188417619 6.0000
192 362523468 6.0000
192 236972737 4.0000
192 437567821 1.0000
192 135573797 2.0000
192 79220481 1.0000
192 420301038 4.0000
192 55382387 6.0000
192 22903812 1.0000
192 123080710 5.0000
192 248132486 5.0000
192 250542282 10.0000
192 341768585 1.0000
192 230013639 3.0000
192 247844220 3.0000
192 213745334 1.0000
192 420318016 3.0000
192 408757920 7.0000
192 41684671 10.0000
192 451693376 5.0000
192 393028587 3.0000
192 35758259 2.0000
192 369758604 8.0000
192 138157574 12.0000
192 259781850 5.0000
192 320930784 1.0000
192 21408605 5.0000
192 531418504 4.0000
192 456021856 5.0000
192 193077639 15.0000
192 285332860 2.0000
192 609852437 1.0000
192 330187082 9.0000
192 283771561 6.0000
192 166767883 4.0000
192 161745170 2.0000
192 252753618 1.0000
192 710064516 2.0000
192 217423296 6.0000
192 245014679 8.0000
192 225418717 6.0000
192 507489702 2.0000
192 311757784 9.0000
192 472185221 5.0000
192 44335177 2.0000
192 471271538 2.0000
192 283894108 4.0000
192 294809172 4.0000
192 343626364 8.0000
192 209185477 6.0000
192 465811969 4.0000
192 263099844 5.0000
192 293467348 6.0000
192 150632123 7.0000
192 32329366 1.0000
192 50711514 3.0000
192 221850321 4.0000
192 282634845 3.0000
192 406971569 2.0000
192 308422676 4.0000
193 372949912 1.0000
193 206121850 3.0000
193 209225665 3.0000
193 230845588 1.0000
193 187572312 46.0000
193 240807110 4.0000
193 241065455 4.0000
193 636286824 1.0000
193 250803835 3.0000
193 51597791 6.0000
193 353791374 2.0000
193 232313241 2.0000
193 51443410 2.0000
193 265982289 1.0000
193 143884558 3.0000
193 32834791 1.0000
193 549112918 2.0000
193 484340979 2.0000
193 633943195 1.0000
193 287202982 5.0000
193 27844464 47.0000
193 464781334 3.0000
193 136035018 1.0000
193 277030839 1.0000
193 185344587 3.0000
193 189850197 2.0000
193 475826738 3.0000
193 64152335 4.0000
193 243175199 1.0000
193 147919630 51.0000
193 240869466 3.0000
193 429247237 1.0000
193 483072452 1.0000
193 472385266 39.0000
193 448956185 3.0000
193 210933449 2.0000
193 113465603 2.0000
193 455237361 1.0000
193 415155312 1.0000
193 571021282 1.0000
193 543442108 1.0000
193 148680848 1.0000
193 233899912 1.0000
193 233335916 3.0000
193 193021637 4.0000
193 252484155 2.0000
193 230567975 1.0000
193 304953074 3.0000
193 541999788 4.0000
193 46143892 41.0000
193 193074585 4.0000
193 91388229 15.0000
193 280412626 51.0000
193 618420295 2.0000
193 423543635 1.0000
193 238713707 4.0000
193 373555025 2.0000
193 21079235 53.0000
193 146519069 3.0000
193 329927842 4.0000
193 226347105 4.0000
193 523636225 1.0000
193 412180849 3.0000
193 385463372 1.0000
193 705017113 2.0000
193 221411491 5.0000
193 14573900 24.0000
193 714421232 5.0000
193 245444506 4.0000
193 178915141 4.0000
193 144813170 4.0000
193 139092348 3.0000
193 211237817 1.0000
193 269513020 1.0000
193 366592246 2.0000
193 197001564 3.0000
193 436702610 3.0000
193 121402638 37.0000
193 321796543 3.0000
193 113109073 1.0000
193 36448925 7.0000
193 283133921 1.0000
193 151584475 4.0000
193 48871981 4.0000
193 469753464 2.0000
193 278745353 3.0000
193 167473396 1.0000
193 71210107 42.0000
193 166128698 3.0000
193 77001859 1.0000
193 140750163 1.0000
193 328686514 2.0000
193 246901658 3.0000
193 142702489 1.0000
193 336082762 2.0000
193 19583545 20.0000
193 53076741 1.0000
193 216264820 3.0000
193 362099039 2.0000
193 296259888 2.0000
193 291946431 2.0000
193 299936873 2.0000
193 431429137 7.0000
193 155927976 1.0000
193 407890541 1.0000
193 636401401 1.0000
193 344801362 1.0000
193 153406657 1.0000
193 543533194 1.0000
193 482237272 1.0000
193 787239919 1.0000
193 708797364 1.0000
193 550122068 3.0000
193 531685436 3.0000
193 324614093 1.0000
193 151118966 2.0000
193 192301191 5.0000
193 593544608 1.0000
193 279213842 1.0000
193 711272516 1.0000
193 358351414 5.0000
193 117473273 2.0000
193 52079636 2.0000
193 188417619 3.0000
193 626774517 1.0000
193 362523468 2.0000
193 236972737 4.0000
193 15891449 40.0000
193 437567821 1.0000
193 420301038 2.0000
193 55382387 5.0000
193 27489253 45.0000
193 22903812 45.0000
193 34613288 13.0000
193 123080710 3.0000
193 250542282 4.0000
193 22910295 12.0000
193 213745334 4.0000
193 420318016 2.0000
193 408757920 1.0000
193 41684671 2.0000
193 451693376 1.0000
193 393028587 2.0000
193 35758259 42.0000
193 369758604 4.0000
193 138157574 2.0000
193 259781850 2.0000
193 531418504 3.0000
193 193077639 2.0000
193 285332860 2.0000
193 330187082 2.0000
193 283771561 3.0000
193 156247074 42.0000
193 367971451 1.0000
193 166767883 1.0000
193 161745170 2.0000
193 252753618 3.0000
193 710064516 3.0000
193 217423296 2.0000
193 245014679 4.0000
193 225418717 2.0000
193 507489702 2.0000
193 311757784 3.0000
193 44335177 51.0000
193 471271538 2.0000
193 283894108 4.0000
193 294809172 1.0000
193 343626364 1.0000
193 209185477 1.0000
193 465811969 1.0000
193 263099844 3.0000
193 293467348 1.0000
193 150632123 3.0000
193 32329366 2.0000
193 221850321 1.0000
193 308422676 1.0000
194 372949912 1.0000
194 209225665 2.0000
194 187572312 1.0000
194 375832633 1.0000
194 374661980 1.0000
194 240807110 1.0000
194 241065455 2.0000
194 250803835 1.0000
194 726848270 3.0000
194 232313241 1.0000
194 51443410 1.0000
194 130960283 1.0000
194 471332737 2.0000
194 484340979 1.0000
194 633943195 4.0000
194 237313700 1.0000
194 27844464 1.0000
194 243175199 1.0000
194 147919630 1.0000
194 235170147 1.0000
194 240869466 1.0000
194 348476655 1.0000
194 483072452 1.0000
194 472385266 1.0000
194 448956185 2.0000
194 415155312 1.0000
194 219001485 1.0000
194 543442108 1.0000
194 233899912 1.0000
194 193021637 1.0000
194 252484155 1.0000
194 304953074 1.0000
194 541999788 1.0000
194 46143892 1.0000
194 193074585 1.0000
194 91388229 3.0000
194 501960718 1.0000
194 44179372 1.0000
194 423543635 1.0000
194 238713707 2.0000
194 315633310 1.0000
194 21079235 1.0000
194 146519069 1.0000
194 412180849 1.0000
194 57880075 1.0000
194 293559894 1.0000
194 302486435 1.0000
194 490801957 3.0000
194 705017113 1.0000
194 14573900 1.0000
194 714421232 2.0000
194 245444506 1.0000
194 178915141 1.0000
194 337780427 1.0000
194 216112526 1.0000
194 269513020 1.0000
194 60897485 1.0000
194 121402638 1.0000
194 321796543 1.0000
194 501854635 3.0000
194 36448925 1.0000
194 48467334 1.0000
194 48871981 1.0000
194 165565581 1.0000
194 469753464 2.0000
194 278745353 1.0000
194 167473396 1.0000
194 77001859 1.0000
194 328686514 2.0000
194 246901658 1.0000
194 760546868 2.0000
194 224761631 1.0000
194 336082762 1.0000
194 19583545 1.0000
194 53076741 1.0000
194 362099039 1.0000
194 296259888 1.0000
194 291946431 1.0000
194 506269900 1.0000
194 299936873 1.0000
194 431429137 1.0000
194 280557466 2.0000
194 407890541 3.0000
194 520818187 1.0000
194 153406657 1.0000
194 482237272 2.0000
194 787239919 1.0000
194 240664869 1.0000
194 708797364 1.0000
194 531685436 1.0000
194 429222254 1.0000
194 324614093 4.0000
194 151118966 1.0000
194 192301191 1.0000
194 593544608 3.0000
194 711272516 1.0000
194 358351414 1.0000
194 341661701 3.0000
194 117473273 1.0000
194 290629376 2.0000
194 52079636 1.0000
194 362523468 1.0000
194 15891449 1.0000
194 437567821 1.0000
194 135573797 1.0000
194 79220481 3.0000
194 55382387 1.0000
194 27489253 1.0000
194 22903812 1.0000
194 248132486 1.0000
194 250542282 2.0000
194 230013639 1.0000
194 247844220 1.0000
194 41684671 1.0000
194 318679591 1.0000
194 35758259 2.0000
194 138157574 1.0000
194 259781850 1.0000
194 21408605 1.0000
194 531418504 3.0000
194 456021856 1.0000
194 193077639 1.0000
194 609852437 1.0000
194 330187082 1.0000
194 156247074 1.0000
194 472185221 1.0000
194 44335177 1.0000
194 283894108 1.0000
194 294809172 1.0000
194 343626364 3.0000
194 209185477 1.0000
194 465811969 1.0000
194 293467348 1.0000
194 32329366 1.0000
194 50711514 1.0000
194 282634845 1.0000
194 406971569 1.0000
195 372949912 1.0000
195 209225665 2.0000
195 375832633 1.0000
195 374661980 1.0000
195 240807110 1.0000
195 241065455 2.0000
195 250803835 1.0000
195 726848270 3.0000
195 232313241 1.0000
195 51443410 1.0000
195 130960283 1.0000
195 471332737 2.0000
195 484340979 1.0000
195 633943195 4.0000
195 237313700 1.0000
195 243175199 1.0000
195 235170147 1.0000
195 240869466 1.0000
195 348476655 1.0000
195 483072452 1.0000
195 448956185 1.0000
195 415155312 1.0000
195 219001485 1.0000
195 543442108 2.0000
195 233899912 1.0000
195 193021637 1.0000
195 252484155 1.0000
195 304953074 1.0000
195 541999788 1.0000
195 193074585 1.0000
195 91388229 3.0000
195 501960718 1.0000
195 44179372 1.0000
195 423543635 1.0000
195 238713707 2.0000
195 315633310 1.0000
195 146519069 1.0000
195 412180849 1.0000
195 57880075 1.0000
195 293559894 1.0000
195 302486435 1.0000
195 490801957 3.0000
195 705017113 1.0000
195 714421232 2.0000
195 245444506 1.0000
195 178915141 1.0000
195 337780427 1.0000
195 216112526 1.0000
195 269513020 1.0000
195 60897485 1.0000
195 321796543 1.0000
195 501854635 3.0000
195 36448925 1.0000
195 48467334 1.0000
195 48871981 1.0000
195 165565581 1.0000
195 469753464 2.0000
195 278745353 1.0000
195 167473396 1.0000
195 77001859 1.0000
195 328686514 2.0000
195 246901658 1.0000
195 760546868 2.0000
195 224761631 1.0000
195 336082762 1.0000
195 53076741 1.0000
195 362099039 1.0000
195 296259888 1.0000
195 291946431 1.0000
195 506269900 1.0000
195 299936873 1.0000
195 431429137 1.0000
195 280557466 2.0000
195 407890541 3.0000
195 520818187 1.0000
195 153406657 1.0000
195 482237272 2.0000
195 787239919 1.0000
195 240664869 1.0000
195 708797364 1.0000
195 531685436 1.0000
195 429222254 1.0000
195 324614093 4.0000
195 151118966 1.0000
195 192301191 1.0000
195 593544608 3.0000
195 711272516 1.0000
195 358351414 1.0000
195 341661701 3.0000
195 117473273 1.0000
195 290629376 2.0000
195 52079636 1.0000
195 362523468 1.0000
195 437567821 1.0000
195 135573797 1.0000
195 79220481 3.0000
195 55382387 1.0000
195 248132486 1.0000
195 250542282 2.0000
195 230013639 1.0000
195 247844220 2.0000
195 41684671 1.0000
195 318679591 1.0000
195 138157574 1.0000
195 259781850 1.0000
195 21408605 1.0000
195 531418504 3.0000
195 456021856 1.0000
195 193077639 1.0000
195 609852437 1.0000
195 330187082 1.0000
195 472185221 1.0000
195 283894108 1.0000
195 294809172 1.0000
195 343626364 3.0000
195 209185477 1.0000
195 465811969 1.0000
195 293467348 1.0000
195 32329366 1.0000
195 50711514 1.0000
195 282634845 1.0000
195 406971569 1.0000
196 372949912 1.0000
196 209225665 2.0000
196 374661980 1.0000
196 240807110 1.0000
196 241065455 2.0000
196 250803835 1.0000
196 726848270 3.0000
196 232313241 1.0000
196 51443410 1.0000
196 130960283 1.0000
196 471332737 2.0000
196 484340979 1.0000
196 633943195 4.0000
196 237313700 1.0000
196 240869466 1.0000
196 348476655 1.0000
196 483072452 1.0000
196 448956185 1.0000
196 415155312 1.0000
196 219001485 1.0000
196 543442108 1.0000
196 233899912 1.0000
196 193021637 1.0000
196 252484155 1.0000
196 304953074 1.0000
196 541999788 1.0000
196 193074585 1.0000
196 91388229 3.0000
196 501960718 1.0000
196 44179372 1.0000
196 423543635 1.0000
196 238713707 2.0000
196 315633310 1.0000
196 146519069 1.0000
196 412180849 1.0000
196 57880075 1.0000
196 293559894 1.0000
196 490801957 3.0000
196 705017113 1.0000
196 714421232 2.0000
196 245444506 1.0000
196 178915141 1.0000
196 337780427 1.0000
196 216112526 1.0000
196 269513020 1.0000
196 60897485 1.0000
196 321796543 1.0000
196 501854635 3.0000
196 36448925 1.0000
196 48467334 1.0000
196 48871981 1.0000
196 165565581 1.0000
196 469753464 2.0000
196 278745353 1.0000
196 167473396 1.0000
196 77001859 1.0000
196 328686514 2.0000
196 246901658 1.0000
196 760546868 2.0000
196 336082762 1.0000
196 53076741 1.0000
196 362099039 1.0000
196 296259888 1.0000
196 291946431 1.0000
196 506269900 1.0000
196 280557466 1.0000
196 407890541 3.0000
196 520818187 1.0000
196 153406657 1.0000
196 482237272 2.0000
196 787239919 1.0000
196 240664869 1.0000
196 708797364 1.0000
196 324614093 4.0000
196 151118966 1.0000
196 192301191 1.0000
196 593544608 3.0000
196 711272516 1.0000
196 358351414 1.0000
196 341661701 3.0000
196 117473273 1.0000
196 290629376 2.0000
196 52079636 1.0000
196 362523468 1.0000
196 437567821 1.0000
196 135573797 1.0000
196 79220481 3.0000
196 55382387 1.0000
196 248132486 1.0000
196 250542282 1.0000
196 230013639 1.0000
196 247844220 1.0000
196 41684671 1.0000
196 138157574 1.0000
196 259781850 1.0000
196 21408605 1.0000
196 531418504 3.0000
196 456021856 1.0000
196 193077639 1.0000
196 609852437 1.0000
196 330187082 1.0000
196 166767883 1.0000
196 252753618 1.0000
196 472185221 1.0000
196 343626364 3.0000
196 465811969 2.0000
196 293467348 1.0000
196 32329366 1.0000
196 50711514 1.0000
196 282634845 1.0000
196 406971569 1.0000
197 372949912 1.0000
197 209225665 1.0000
197 374661980 1.0000
197 240807110 1.0000
197 250803835 1.0000
197 726848270 3.0000
197 232313241 1.0000
197 51443410 1.0000
197 130960283 1.0000
197 471332737 2.0000
197 484340979 1.0000
197 633943195 3.0000
197 240869466 1.0000
197 483072452 1.0000
197 448956185 1.0000
197 219001485 1.0000
197 543442108 1.0000
197 193021637 1.0000
197 252484155 1.0000
197 541999788 1.0000
197 193074585 1.0000
197 91388229 3.0000
197 501960718 1.0000
197 423543635 1.0000
197 238713707 1.0000
197 315633310 1.0000
197 146519069 1.0000
197 412180849 1.0000
197 57880075 1.0000
197 490801957 3.0000
197 705017113 1.0000
197 714421232 1.0000
197 178915141 1.0000
197 337780427 1.0000
197 269513020 1.0000
197 321796543 1.0000
197 501854635 3.0000
197 36448925 1.0000
197 48467334 1.0000
197 48871981 1.0000
197 165565581 1.0000
197 469753464 1.0000
197 278745353 1.0000
197 77001859 1.0000
197 328686514 1.0000
197 246901658 1.0000
197 760546868 2.0000
197 336082762 1.0000
197 362099039 1.0000
197 296259888 1.0000
197 506269900 1.0000
197 280557466 1.0000
197 407890541 3.0000
197 153406657 1.0000
197 482237272 1.0000
197 787239919 1.0000
197 708797364 1.0000
197 324614093 3.0000
197 151118966 1.0000
197 192301191 1.0000
197 593544608 3.0000
197 711272516 1.0000
197 358351414 1.0000
197 341661701 3.0000
197 117473273 1.0000
197 290629376 2.0000
197 52079636 1.0000
197 437567821 1.0000
197 135573797 1.0000
197 79220481 2.0000
197 55382387 1.0000
197 250542282 1.0000
197 247844220 1.0000
197 41684671 1.0000
197 259781850 1.0000
197 21408605 1.0000
197 531418504 3.0000
197 193077639 1.0000
197 609852437 1.0000
197 330187082 1.0000
197 343626364 3.0000
197 465811969 1.0000
197 50711514 1.0000
197 282634845 1.0000
197 406971569 1.0000
198 372949912 1.0000
198 209225665 1.0000
198 366796169 12.0000
198 187572312 6.0000
198 374661980 1.0000
198 240807110 1.0000
198 241065455 2.0000
198 250803835 1.0000
198 726848270 3.0000
198 232313241 2.0000
198 51443410 1.0000
198 130960283 1.0000
198 265982289 2.0000
198 471332737 2.0000
198 484340979 1.0000
198 633943195 3.0000
198 27844464 6.0000
198 147919630 6.0000
198 240869466 1.0000
198 237886951 1.0000
198 483072452 1.0000
198 472385266 6.0000
198 448956185 1.0000
198 210933449 1.0000
198 113465603 3.0000
198 219001485 1.0000
198 543442108 1.0000
198 233335916 1.0000
198 193021637 2.0000
198 252484155 1.0000
198 541999788 1.0000
198 46143892 6.0000
198 193074585 1.0000
198 91388229 3.0000
198 501960718 1.0000
198 280412626 6.0000
198 618420295 1.0000
198 423543635 1.0000
198 238713707 1.0000
198 315633310 1.0000
198 21079235 7.0000
198 146519069 1.0000
198 412180849 1.0000
198 57880075 1.0000
198 293559894 2.0000
198 490801957 3.0000
198 705017113 1.0000
198 14573900 2.0000
198 714421232 3.0000
198 178915141 1.0000
198 912081948 2.0000
198 337780427 1.0000
198 269513020 1.0000
198 121402638 2.0000
198 321796543 1.0000
198 501854635 3.0000
198 36448925 1.0000
198 48467334 2.0000
198 48871981 1.0000
198 165565581 1.0000
198 469753464 3.0000
198 278745353 1.0000
198 71210107 5.0000
198 77001859 1.0000
198 140750163 1.0000
198 328686514 3.0000
198 246901658 1.0000
198 760546868 2.0000
198 336082762 1.0000
198 19583545 2.0000
198 362099039 1.0000
198 296259888 1.0000
198 506269900 1.0000
198 280557466 2.0000
198 407890541 3.0000
198 153406657 1.0000
198 543533194 1.0000
198 482237272 1.0000
198 787239919 1.0000
198 708797364 1.0000
198 324614093 3.0000
198 151118966 1.0000
198 192301191 1.0000
198 593544608 3.0000
198 279213842 3.0000
198 711272516 1.0000
198 358351414 1.0000
198 341661701 3.0000
198 117473273 1.0000
198 290629376 2.0000
198 52079636 2.0000
198 15891449 6.0000
198 437567821 1.0000
198 135573797 1.0000
198 79220481 2.0000
198 420301038 1.0000
198 55382387 1.0000
198 27489253 6.0000
198 22903812 6.0000
198 34613288 2.0000
198 250542282 1.0000
198 22910295 2.0000
198 247844220 1.0000
198 41684671 1.0000
198 35758259 6.0000
198 259781850 1.0000
198 21408605 1.0000
198 531418504 3.0000
198 193077639 1.0000
198 609852437 1.0000
198 330187082 1.0000
198 156247074 6.0000
198 367971451 1.0000
198 161745170 2.0000
198 44335177 8.0000
198 283894108 1.0000
198 294809172 1.0000
198 343626364 3.0000
198 465811969 1.0000
198 263099844 1.0000
198 50711514 1.0000
198 221850321 1.0000
198 282634845 1.0000
198 406971569 1.0000
199 372949912 1.0000
199 209225665 1.0000
199 374661980 1.0000
199 240807110 1.0000
199 250803835 1.0000
199 726848270 3.0000
199 232313241 1.0000
199 51443410 1.0000
199 130960283 1.0000
199 471332737 2.0000
199 484340979 1.0000
199 633943195 3.0000
199 240869466 1.0000
199 483072452 1.0000
199 448956185 1.0000
199 219001485 1.0000
199 543442108 1.0000
199 148680848 5.0000
199 193021637 1.0000
199 252484155 1.0000
199 541999788 1.0000
199 193074585 1.0000
199 91388229 3.0000
199 501960718 1.0000
199 44179372 1.0000
199 423543635 1.0000
199 238713707 1.0000
199 315633310 1.0000
199 146519069 1.0000
199 412180849 1.0000
199 57880075 1.0000
199 490801957 3.0000
199 705017113 1.0000
199 714421232 2.0000
199 178915141 1.0000
199 337780427 1.0000
199 269513020 1.0000
199 366592246 1.0000
199 436702610 2.0000
199 321796543 1.0000
199 501854635 3.0000
199 36448925 1.0000
199 48467334 1.0000
199 48871981 1.0000
199 165565581 1.0000
199 469753464 1.0000
199 278745353 1.0000
199 77001859 1.0000
199 328686514 1.0000
199 246901658 1.0000
199 760546868 2.0000
199 336082762 1.0000
199 362099039 1.0000
199 296259888 1.0000
199 506269900 1.0000
199 280557466 1.0000
199 407890541 3.0000
199 153406657 1.0000
199 482237272 1.0000
199 787239919 1.0000
199 708797364 1.0000
199 411469404 6.0000
199 324614093 3.0000
199 151118966 1.0000
199 192301191 1.0000
199 593544608 3.0000
199 711272516 1.0000
199 358351414 1.0000
199 341661701 3.0000
199 117473273 1.0000
199 290629376 2.0000
199 52079636 1.0000
199 437567821 1.0000
199 135573797 1.0000
199 79220481 2.0000
199 55382387 1.0000
199 250542282 1.0000
199 247844220 1.0000
199 41684671 1.0000
199 259781850 1.0000
199 21408605 1.0000
199 531418504 3.0000
199 193077639 1.0000
199 609852437 1.0000
199 330187082 1.0000
199 507489702 4.0000
199 294809172 3.0000
199 343626364 3.0000
199 465811969 1.0000
199 50711514 1.0000
199 282634845 1.0000
199 406971569 1.0000
200 372949912 1.0000
200 366796169 2.0000
200 250803835 1.0000
200 51443410 1.0000
200 265982289 1.0000
200 32834791 1.0000
200 189850197 2.0000
200 64152335 1.0000
200 240869466 1.0000
200 429247237 2.0000
200 113465603 1.0000
200 233899912 1.0000
200 193021637 1.0000
200 193074585 1.0000
200 373555025 2.0000
200 146519069 1.0000
200 329927842 1.0000
200 245444506 1.0000
200 269513020 1.0000
200 36448925 2.0000
200 48467334 1.0000
200 165565581 3.0000
200 140750163 1.0000
200 246901658 1.0000
200 543533194 5.0000
200 550122068 1.0000
200 192301191 1.0000
200 358351414 1.0000
200 188417619 1.0000
200 236972737 1.0000
200 283771561 1.0000
200 161745170 1.0000
201 372949912 1.0000
201 374661980 1.0000
201 353791374 1.0000
201 232313241 1.0000
201 143884558 1.0000
201 32834791 1.0000
201 549112918 1.0000
201 240869466 1.0000
201 210933449 1.0000
201 373555025 1.0000
201 245444506 1.0000
201 197001564 1.0000
201 151584475 1.0000
201 278745353 1.0000
201 431429137 1.0000
201 711272516 1.0000
201 188417619 1.0000
201 250542282 1.0000
201 408757920 1.0000
201 161745170 1.0000
201 245014679 1.0000
201 507489702 1.0000
201 283894108 1.0000
201 221850321 1.0000
202 372949912 1.0000
202 206121850 3.0000
202 209225665 2.0000
202 230845588 3.0000
202 366796169 1.0000
202 187572312 18.0000
202 375832633 2.0000
202 374661980 3.0000
202 240807110 1.0000
202 241065455 1.0000
202 636286824 10.0000
202 250803835 5.0000
202 280665816 2.0000
202 627491854 9.0000
202 51597791 4.0000
202 353791374 11.0000
202 232313241 3.0000
202 51443410 1.0000
202 130960283 2.0000
202 265982289 3.0000
202 471332737 3.0000
202 143884558 3.0000
202 32834791 7.0000
202 549112918 6.0000
202 484340979 2.0000
202 633943195 3.0000
202 287202982 8.0000
202 303126905 2.0000
202 237313700 3.0000
202 27844464 19.0000
202 464781334 3.0000
202 277030839 2.0000
202 185344587 7.0000
202 189850197 4.0000
202 475826738 2.0000
202 64152335 1.0000
202 243175199 10.0000
202 147919630 18.0000
202 266815699 2.0000
202 240869466 3.0000
202 237886951 1.0000
202 429247237 2.0000
202 483072452 7.0000
202 472385266 17.0000
202 448956185 11.0000
202 210933449 9.0000
202 113465603 1.0000
202 455237361 3.0000
202 415155312 13.0000
202 219001485 2.0000
202 571021282 1.0000
202 377037875 5.0000
202 543442108 6.0000
202 148680848 5.0000
202 233335916 2.0000
202 193021637 2.0000
202 252484155 5.0000
202 230567975 2.0000
202 304953074 2.0000
202 541999788 2.0000
202 46143892 22.0000
202 193074585 2.0000
202 91388229 1.0000
202 44179372 2.0000
202 280412626 20.0000
202 618420295 1.0000
202 423543635 5.0000
202 238713707 5.0000
202 373555025 1.0000
202 315633310 2.0000
202 21079235 18.0000
202 146519069 3.0000
202 329927842 4.0000
202 226347105 1.0000
202 523636225 3.0000
202 412180849 1.0000
202 385463372 1.0000
202 57880075 3.0000
202 293559894 1.0000
202 302486435 1.0000
202 240872546 2.0000
202 490801957 2.0000
202 221411491 4.0000
202 14573900 13.0000
202 714421232 6.0000
202 245444506 7.0000
202 178915141 3.0000
202 144813170 2.0000
202 139092348 3.0000
202 211237817 13.0000
202 337780427 1.0000
202 216112526 5.0000
202 269513020 1.0000
202 366592246 6.0000
202 60897485 1.0000
202 197001564 2.0000
202 436702610 1.0000
202 121402638 13.0000
202 321796543 4.0000
202 113109073 6.0000
202 36448925 2.0000
202 283133921 8.0000
202 151584475 2.0000
202 48871981 3.0000
202 165565581 3.0000
202 469753464 2.0000
202 278745353 4.0000
202 167473396 11.0000
202 71210107 17.0000
202 166128698 2.0000
202 77001859 1.0000
202 140750163 3.0000
202 328686514 3.0000
202 246901658 5.0000
202 142702489 2.0000
202 224761631 3.0000
202 336082762 1.0000
202 19583545 14.0000
202 53076741 1.0000
202 216264820 2.0000
202 362099039 5.0000
202 138846688 1.0000
202 581281429 1.0000
202 296259888 4.0000
202 291946431 3.0000
202 299936873 3.0000
202 431429137 3.0000
202 155927976 3.0000
202 280557466 4.0000
202 636401401 8.0000
202 520818187 3.0000
202 344801362 6.0000
202 153406657 1.0000
202 543533194 2.0000
202 787239919 9.0000
202 240664869 4.0000
202 708797364 1.0000
202 550122068 3.0000
202 531685436 3.0000
202 429222254 3.0000
202 411469404 4.0000
202 324614093 4.0000
202 151118966 3.0000
202 192301191 1.0000
202 279213842 10.0000
202 711272516 4.0000
202 358351414 2.0000
202 341661701 1.0000
202 117473273 1.0000
202 290629376 4.0000
202 188417619 1.0000
202 362523468 3.0000
202 236972737 3.0000
202 15891449 16.0000
202 89549297 1.0000
202 437567821 4.0000
202 135573797 2.0000
202 420301038 3.0000
202 55382387 2.0000
202 27489253 17.0000
202 150583140 3.0000
202 22903812 21.0000
202 34613288 14.0000
202 123080710 2.0000
202 248132486 5.0000
202 250542282 4.0000
202 580330056 1.0000
202 230013639 5.0000
202 22910295 15.0000
202 247844220 3.0000
202 213745334 6.0000
202 420318016 6.0000
202 408757920 8.0000
202 41684671 2.0000
202 451693376 1.0000
202 393028587 8.0000
202 318679591 2.0000
202 359621966 2.0000
202 35758259 17.0000
202 369758604 2.0000
202 138157574 7.0000
202 259781850 1.0000
202 320930784 2.0000
202 21408605 3.0000
202 456021856 2.0000
202 285332860 3.0000
202 609852437 1.0000
202 330187082 6.0000
202 283771561 3.0000
202 156247074 15.0000
202 367971451 6.0000
202 166767883 1.0000
202 161745170 5.0000
202 252753618 2.0000
202 710064516 5.0000
202 217423296 13.0000
202 245014679 5.0000
202 225418717 8.0000
202 507489702 1.0000
202 311757784 4.0000
202 472185221 3.0000
202 44335177 18.0000
202 471271538 1.0000
202 283894108 5.0000
202 294809172 10.0000
202 343626364 1.0000
202 209185477 3.0000
202 465811969 3.0000
202 263099844 8.0000
202 293467348 1.0000
202 150632123 4.0000
202 32329366 3.0000
202 221850321 5.0000
202 282634845 3.0000
202 406971569 1.0000
202 308422676 4.0000
203 372949912 1.0000
203 714421232 1.0000
203 144813170 1.0000
204 372949912 2.0000
204 206121850 2.0000
204 209225665 3.0000
204 230845588 3.0000
204 366796169 4.0000
204 187572312 1.0000
204 375832633 1.0000
204 240807110 2.0000
204 241065455 2.0000
204 636286824 6.0000
204 250803835 1.0000
204 280665816 2.0000
204 627491854 4.0000
204 51597791 2.0000
204 353791374 2.0000
204 232313241 3.0000
204 51443410 2.0000
204 265982289 1.0000
204 143884558 4.0000
204 32834791 1.0000
204 549112918 2.0000
204 484340979 2.0000
204 633943195 1.0000
204 287202982 2.0000
204 27844464 2.0000
204 464781334 1.0000
204 277030839 2.0000
204 185344587 3.0000
204 189850197 1.0000
204 475826738 4.0000
204 64152335 2.0000
204 243175199 2.0000
204 147919630 2.0000
204 240869466 3.0000
204 237886951 2.0000
204 429247237 2.0000
204 483072452 5.0000
204 472385266 2.0000
204 448956185 6.0000
204 210933449 2.0000
204 113465603 1.0000
204 415155312 5.0000
204 571021282 1.0000
204 377037875 1.0000
204 148680848 1.0000
204 233899912 2.0000
204 233335916 2.0000
204 193021637 3.0000
204 230567975 2.0000
204 304953074 3.0000
204 541999788 1.0000
204 46143892 2.0000
204 280412626 2.0000
204 618420295 1.0000
204 238713707 4.0000
204 373555025 2.0000
204 21079235 1.0000
204 146519069 3.0000
204 329927842 4.0000
204 226347105 4.0000
204 523636225 1.0000
204 412180849 1.0000
204 385463372 1.0000
204 293559894 2.0000
204 490801957 2.0000
204 221411491 3.0000
204 14573900 2.0000
204 714421232 3.0000
204 245444506 1.0000
204 178915141 2.0000
204 144813170 3.0000
204 211237817 3.0000
204 216112526 1.0000
204 269513020 3.0000
204 366592246 1.0000
204 197001564 5.0000
204 436702610 3.0000
204 121402638 2.0000
204 321796543 2.0000
204 113109073 3.0000
204 36448925 4.0000
204 48467334 1.0000
204 283133921 3.0000
204 151584475 2.0000
204 48871981 3.0000
204 469753464 2.0000
204 278745353 3.0000
204 167473396 1.0000
204 71210107 2.0000
204 166128698 5.0000
204 77001859 1.0000
204 328686514 1.0000
204 246901658 2.0000
204 142702489 1.0000
204 224761631 1.0000
204 19583545 4.0000
204 216264820 3.0000
204 362099039 2.0000
204 138846688 1.0000
204 296259888 3.0000
204 506269900 2.0000
204 299936873 3.0000
204 155927976 3.0000
204 280557466 1.0000
204 636401401 5.0000
204 520818187 1.0000
204 344801362 1.0000
204 153406657 2.0000
204 543533194 2.0000
204 482237272 1.0000
204 787239919 1.0000
204 240664869 2.0000
204 708797364 1.0000
204 550122068 4.0000
204 411469404 2.0000
204 324614093 1.0000
204 151118966 2.0000
204 192301191 2.0000
204 279213842 4.0000
204 711272516 1.0000
204 358351414 3.0000
204 117473273 1.0000
204 52079636 4.0000
204 188417619 3.0000
204 626774517 1.0000
204 362523468 3.0000
204 236972737 3.0000
204 15891449 2.0000
204 420301038 1.0000
204 55382387 3.0000
204 27489253 1.0000
204 22903812 2.0000
204 34613288 2.0000
204 123080710 1.0000
204 248132486 1.0000
204 250542282 4.0000
204 230013639 1.0000
204 22910295 2.0000
204 247844220 1.0000
204 213745334 3.0000
204 420318016 5.0000
204 408757920 2.0000
204 41684671 2.0000
204 451693376 2.0000
204 393028587 3.0000
204 359621966 1.0000
204 35758259 1.0000
204 369758604 1.0000
204 138157574 2.0000
204 531418504 1.0000
204 456021856 1.0000
204 193077639 1.0000
204 285332860 3.0000
204 330187082 2.0000
204 283771561 2.0000
204 156247074 3.0000
204 367971451 3.0000
204 166767883 3.0000
204 252753618 2.0000
204 710064516 3.0000
204 217423296 1.0000
204 245014679 2.0000
204 225418717 3.0000
204 507489702 1.0000
204 311757784 3.0000
204 472185221 1.0000
204 44335177 1.0000
204 471271538 2.0000
204 283894108 3.0000
204 294809172 1.0000
204 209185477 2.0000
204 465811969 1.0000
204 263099844 3.0000
204 293467348 2.0000
204 150632123 7.0000
204 50711514 1.0000
204 221850321 1.0000
204 282634845 1.0000
204 406971569 3.0000
204 308422676 1.0000
205 372949912 1.0000
205 240807110 1.0000
205 636286824 1.0000
205 627491854 1.0000
205 185344587 1.0000
205 714421232 1.0000
205 211237817 1.0000
205 48467334 1.0000
205 283133921 1.0000
205 19583545 1.0000
205 636401401 1.0000
205 279213842 1.0000
205 213745334 1.0000
205 420318016 1.0000
205 367971451 1.0000
205 225418717 1.0000
205 32329366 1.0000
206 372949912 1.0000
206 206121850 2.0000
206 209225665 2.0000
206 230845588 5.0000
206 187572312 4.0000
206 375832633 4.0000
206 374661980 2.0000
206 240807110 4.0000
206 241065455 3.0000
206 636286824 8.0000
206 250803835 2.0000
206 280665816 4.0000
206 627491854 6.0000
206 51597791 4.0000
206 353791374 3.0000
206 232313241 9.0000
206 51443410 2.0000
206 130960283 2.0000
206 265982289 4.0000
206 238264016 2.0000
206 471332737 1.0000
206 143884558 2.0000
206 32834791 2.0000
206 549112918 2.0000
206 484340979 2.0000
206 633943195 1.0000
206 287202982 4.0000
206 303126905 2.0000
206 237313700 5.0000
206 27844464 3.0000
206 277030839 1.0000
206 185344587 6.0000
206 189850197 2.0000
206 475826738 1.0000
206 64152335 3.0000
206 243175199 2.0000
206 147919630 2.0000
206 235170147 2.0000
206 266815699 2.0000
206 240869466 3.0000
206 237886951 5.0000
206 348476655 5.0000
206 429247237 2.0000
206 483072452 9.0000
206 472385266 2.0000
206 448956185 7.0000
206 210933449 2.0000
206 113465603 2.0000
206 455237361 9.0000
206 415155312 11.0000
206 219001485 4.0000
206 377037875 10.0000
206 543442108 5.0000
206 148680848 8.0000
206 233899912 2.0000
206 233335916 7.0000
206 193021637 3.0000
206 252484155 2.0000
206 230567975 2.0000
206 304953074 2.0000
206 541999788 2.0000
206 46143892 9.0000
206 193074585 6.0000
206 91388229 9.0000
206 501960718 2.0000
206 44179372 7.0000
206 280412626 3.0000
206 618420295 7.0000
206 423543635 2.0000
206 238713707 4.0000
206 373555025 2.0000
206 315633310 1.0000
206 21079235 4.0000
206 146519069 2.0000
206 226347105 4.0000
206 412180849 4.0000
206 385463372 2.0000
206 461316266 3.0000
206 57880075 1.0000
206 293559894 4.0000
206 240872546 1.0000
206 490801957 2.0000
206 705017113 1.0000
206 221411491 2.0000
206 14573900 2.0000
206 714421232 8.0000
206 245444506 5.0000
206 178915141 7.0000
206 144813170 2.0000
206 139092348 2.0000
206 211237817 7.0000
206 337780427 3.0000
206 216112526 5.0000
206 269513020 2.0000
206 366592246 5.0000
206 60897485 2.0000
206 197001564 4.0000
206 436702610 3.0000
206 121402638 2.0000
206 321796543 5.0000
206 501854635 2.0000
206 113109073 4.0000
206 703181887 1.0000
206 36448925 7.0000
206 48467334 3.0000
206 471427429 1.0000
206 283133921 4.0000
206 151584475 5.0000
206 48871981 5.0000
206 469753464 7.0000
206 278745353 3.0000
206 167473396 8.0000
206 71210107 1.0000
206 166128698 7.0000
206 77001859 3.0000
206 140750163 8.0000
206 328686514 5.0000
206 246901658 8.0000
206 142702489 5.0000
206 760546868 1.0000
206 224761631 6.0000
206 336082762 2.0000
206 19583545 7.0000
206 53076741 1.0000
206 216264820 2.0000
206 362099039 5.0000
206 138846688 1.0000
206 296259888 8.0000
206 291946431 3.0000
206 506269900 1.0000
206 299936873 11.0000
206 431429137 3.0000
206 155927976 5.0000
206 280557466 9.0000
206 240002233 3.0000
206 407890541 3.0000
206 636401401 7.0000
206 520818187 1.0000
206 344801362 6.0000
206 153406657 2.0000
206 543533194 1.0000
206 482237272 1.0000
206 787239919 5.0000
206 240664869 13.0000
206 708797364 2.0000
206 550122068 1.0000
206 531685436 2.0000
206 429222254 3.0000
206 411469404 4.0000
206 324614093 2.0000
206 151118966 2.0000
206 192301191 5.0000
206 593544608 1.0000
206 279213842 8.0000
206 711272516 2.0000
206 358351414 2.0000
206 341661701 3.0000
206 117473273 1.0000
206 290629376 2.0000
206 52079636 3.0000
206 188417619 4.0000
206 626774517 1.0000
206 362523468 7.0000
206 236972737 1.0000
206 15891449 3.0000
206 89549297 1.0000
206 437567821 1.0000
206 135573797 8.0000
206 79220481 2.0000
206 420301038 9.0000
206 55382387 12.0000
206 27489253 4.0000
206 150583140 2.0000
206 22903812 3.0000
206 34613288 9.0000
206 123080710 9.0000
206 248132486 6.0000
206 250542282 9.0000
206 341768585 1.0000
206 580330056 1.0000
206 230013639 12.0000
206 22910295 9.0000
206 247844220 4.0000
206 213745334 5.0000
206 420318016 7.0000
206 408757920 8.0000
206 41684671 2.0000
206 451693376 3.0000
206 393028587 4.0000
206 318679591 3.0000
206 359621966 7.0000
206 35758259 2.0000
206 369758604 1.0000
206 138157574 10.0000
206 320930784 1.0000
206 21408605 5.0000
206 443828326 1.0000
206 456021856 2.0000
206 193077639 2.0000
206 285332860 6.0000
206 609852437 2.0000
206 330187082 9.0000
206 283771561 1.0000
206 156247074 6.0000
206 367971451 4.0000
206 161745170 4.0000
206 304182081 1.0000
206 252753618 5.0000
206 710064516 6.0000
206 217423296 8.0000
206 245014679 3.0000
206 225418717 7.0000
206 507489702 3.0000
206 311757784 7.0000
206 472185221 3.0000
206 44335177 2.0000
206 471271538 1.0000
206 283894108 3.0000
206 294809172 5.0000
206 343626364 1.0000
206 209185477 5.0000
206 465811969 7.0000
206 263099844 1.0000
206 293467348 5.0000
206 150632123 2.0000
206 32329366 4.0000
206 50711514 4.0000
206 221850321 4.0000
206 282634845 3.0000
206 406971569 1.0000
206 308422676 2.0000
207 372949912 1.0000
207 490801957 1.0000
207 247844220 1.0000
207 293467348 1.0000
207 50711514 1.0000
208 372949912 1.0000
208 366796169 1.0000
208 187572312 8.0000
208 143884558 1.0000
208 549112918 1.0000
208 27844464 7.0000
208 464781334 1.0000
208 189850197 1.0000
208 475826738 1.0000
208 243175199 1.0000
208 147919630 9.0000
208 472385266 7.0000
208 210933449 1.0000
208 113465603 3.0000
208 543442108 1.0000
208 46143892 11.0000
208 193074585 1.0000
208 280412626 10.0000
208 21079235 9.0000
208 329927842 1.0000
208 14573900 3.0000
208 121402638 5.0000
208 165565581 6.0000
208 71210107 6.0000
208 19583545 2.0000
208 787239919 1.0000
208 550122068 1.0000
208 236972737 1.0000
208 15891449 4.0000
208 27489253 7.0000
208 22903812 8.0000
208 34613288 1.0000
208 22910295 1.0000
208 35758259 7.0000
208 156247074 5.0000
208 245014679 1.0000
208 44335177 10.0000
209 372949912 1.0000
209 336082762 1.0000
209 437567821 1.0000
209 209185477 1.0000
210 372949912 1.0000
210 206121850 1.0000
210 241065455 1.0000
210 32834791 1.0000
210 277030839 1.0000
210 243175199 1.0000
210 483072452 1.0000
210 571021282 1.0000
210 230567975 1.0000
210 293559894 1.0000
210 714421232 1.0000
210 366592246 1.0000
210 36448925 1.0000
210 151584475 1.0000
210 431429137 1.0000
210 240002233 1.0000
210 344801362 3.0000
210 543533194 1.0000
210 192301191 1.0000
210 34613288 1.0000
210 213745334 1.0000
210 285332860 1.0000
210 507489702 2.0000
210 209185477 2.0000
210 465811969 1.0000
210 293467348 1.0000
210 406971569 1.0000
211 206121850 1.0000
211 230845588 1.0000
211 366796169 1.0000
211 240807110 1.0000
211 265982289 1.0000
211 464781334 1.0000
211 185344587 1.0000
211 189850197 1.0000
211 243175199 1.0000
211 237886951 1.0000
211 113465603 3.0000
211 543442108 1.0000
211 230567975 1.0000
211 618420295 1.0000
211 329927842 1.0000
211 139092348 1.0000
211 366592246 1.0000
211 197001564 1.0000
211 436702610 1.0000
211 113109073 1.0000
211 140750163 1.0000
211 216264820 1.0000
211 155927976 1.0000
211 344801362 1.0000
211 543533194 1.0000
211 550122068 1.0000
211 358351414 1.0000
211 236972737 1.0000
211 420301038 1.0000
211 213745334 1.0000
211 285332860 1.0000
211 283771561 1.0000
211 367971451 1.0000
211 252753618 1.0000
211 710064516 1.0000
211 225418717 1.0000
211 283894108 1.0000
211 294809172 1.0000
212 206121850 1.0000
212 187572312 1.0000
212 27844464 1.0000
212 237886951 1.0000
212 230567975 1.0000
212 21079235 1.0000
212 14573900 1.0000
212 436702610 1.0000
212 121402638 1.0000
212 71210107 1.0000
212 19583545 1.0000
212 362099039 1.0000
212 155927976 1.0000
212 344801362 1.0000
212 15891449 1.0000
212 27489253 1.0000
212 22903812 1.0000
212 34613288 1.0000
212 22910295 1.0000
212 213745334 1.0000
212 35758259 1.0000
212 252753618 1.0000
212 44335177 1.0000
212 283894108 1.0000
213 206121850 1.0000
213 232313241 2.0000
213 230567975 1.0000
213 113109073 1.0000
213 283771561 1.0000
214 206121850 1.0000
214 230567975 1.0000
214 113109073 1.0000
214 283771561 1.0000
215 206121850 1.0000
215 230845588 1.0000
215 187572312 1.0000
215 636286824 2.0000
215 627491854 1.0000
215 353791374 1.0000
215 51443410 2.0000
215 265982289 1.0000
215 143884558 2.0000
215 549112918 1.0000
215 484340979 1.0000
215 633943195 1.0000
215 287202982 2.0000
215 27844464 1.0000
215 464781334 2.0000
215 136035018 1.0000
215 277030839 2.0000
215 185344587 1.0000
215 189850197 1.0000
215 475826738 2.0000
215 64152335 2.0000
215 243175199 1.0000
215 147919630 1.0000
215 240869466 2.0000
215 429247237 2.0000
215 483072452 2.0000
215 472385266 1.0000
215 448956185 1.0000
215 210933449 1.0000
215 571021282 1.0000
215 233335916 1.0000
215 193021637 1.0000
215 230567975 1.0000
215 304953074 1.0000
215 541999788 2.0000
215 46143892 1.0000
215 280412626 1.0000
215 618420295 1.0000
215 238713707 2.0000
215 373555025 1.0000
215 21079235 1.0000
215 146519069 2.0000
215 329927842 2.0000
215 226347105 2.0000
215 523636225 2.0000
215 412180849 1.0000
215 221411491 2.0000
215 14573900 1.0000
215 714421232 1.0000
215 144813170 2.0000
215 139092348 1.0000
215 211237817 2.0000
215 269513020 2.0000
215 366592246 1.0000
215 197001564 2.0000
215 436702610 1.0000
215 121402638 1.0000
215 113109073 2.0000
215 151584475 2.0000
215 48871981 1.0000
215 469753464 1.0000
215 278745353 1.0000
215 71210107 1.0000
215 140750163 1.0000
215 19583545 1.0000
215 216264820 1.0000
215 362099039 2.0000
215 296259888 2.0000
215 431429137 1.0000
215 155927976 1.0000
215 636401401 1.0000
215 344801362 1.0000
215 543533194 1.0000
215 482237272 1.0000
215 787239919 1.0000
215 708797364 1.0000
215 550122068 2.0000
215 411469404 1.0000
215 324614093 1.0000
215 151118966 1.0000
215 192301191 2.0000
215 358351414 2.0000
215 117473273 2.0000
215 188417619 2.0000
215 626774517 1.0000
215 236972737 2.0000
215 15891449 1.0000
215 420301038 1.0000
215 27489253 1.0000
215 22903812 1.0000
215 34613288 1.0000
215 250542282 2.0000
215 22910295 1.0000
215 213745334 1.0000
215 420318016 2.0000
215 393028587 1.0000
215 35758259 1.0000
215 369758604 1.0000
215 138157574 2.0000
215 531418504 1.0000
215 285332860 1.0000
215 330187082 1.0000
215 156247074 1.0000
215 252753618 1.0000
215 710064516 1.0000
215 217423296 1.0000
215 225418717 1.0000
215 507489702 1.0000
215 311757784 2.0000
215 44335177 1.0000
215 471271538 1.0000
215 283894108 2.0000
215 294809172 1.0000
215 263099844 1.0000
215 150632123 2.0000
215 221850321 2.0000
215 308422676 1.0000
216 206121850 16.0000
216 230845588 6.0000
216 366796169 1.0000
216 241065455 5.0000
216 636286824 1.0000
216 250803835 5.0000
216 726848270 1.0000
216 627491854 1.0000
216 51597791 1.0000
216 353791374 4.0000
216 51443410 1.0000
216 265982289 2.0000
216 471332737 3.0000
216 143884558 6.0000
216 32834791 2.0000
216 549112918 1.0000
216 633943195 1.0000
216 287202982 1.0000
216 464781334 4.0000
216 136035018 1.0000
216 277030839 1.0000
216 185344587 2.0000
216 189850197 9.0000
216 475826738 3.0000
216 64152335 4.0000
216 243175199 3.0000
216 240869466 3.0000
216 237886951 2.0000
216 429247237 2.0000
216 483072452 1.0000
216 448956185 13.0000
216 210933449 3.0000
216 113465603 6.0000
216 219001485 1.0000
216 148680848 6.0000
216 233335916 3.0000
216 193021637 3.0000
216 230567975 8.0000
216 304953074 1.0000
216 541999788 1.0000
216 91388229 1.0000
216 618420295 1.0000
216 423543635 1.0000
216 238713707 1.0000
216 373555025 2.0000
216 146519069 4.0000
216 329927842 2.0000
216 226347105 2.0000
216 412180849 1.0000
216 293559894 2.0000
216 705017113 1.0000
216 221411491 3.0000
216 714421232 3.0000
216 245444506 2.0000
216 178915141 1.0000
216 144813170 2.0000
216 139092348 9.0000
216 211237817 1.0000
216 337780427 2.0000
216 216112526 1.0000
216 269513020 2.0000
216 366592246 5.0000
216 197001564 5.0000
216 436702610 4.0000
216 321796543 2.0000
216 113109073 9.0000
216 36448925 2.0000
216 48467334 2.0000
216 283133921 1.0000
216 151584475 2.0000
216 48871981 1.0000
216 165565581 3.0000
216 469753464 1.0000
216 278745353 4.0000
216 167473396 2.0000
216 77001859 1.0000
216 140750163 8.0000
216 328686514 1.0000
216 246901658 1.0000
216 760546868 1.0000
216 336082762 1.0000
216 216264820 2.0000
216 362099039 1.0000
216 299936873 1.0000
216 431429137 2.0000
216 155927976 4.0000
216 280557466 1.0000
216 636401401 1.0000
216 520818187 1.0000
216 344801362 3.0000
216 543533194 9.0000
216 787239919 2.0000
216 240664869 2.0000
216 550122068 6.0000
216 411469404 3.0000
216 324614093 1.0000
216 151118966 2.0000
216 192301191 1.0000
216 279213842 1.0000
216 711272516 2.0000
216 358351414 2.0000
216 341661701 1.0000
216 117473273 2.0000
216 52079636 1.0000
216 188417619 4.0000
216 362523468 1.0000
216 236972737 5.0000
216 135573797 1.0000
216 420301038 2.0000
216 250542282 2.0000
216 213745334 5.0000
216 408757920 2.0000
216 451693376 1.0000
216 393028587 3.0000
216 138157574 1.0000
216 21408605 1.0000
216 285332860 3.0000
216 330187082 3.0000
216 283771561 5.0000
216 367971451 1.0000
216 166767883 3.0000
216 161745170 4.0000
216 252753618 5.0000
216 710064516 3.0000
216 217423296 2.0000
216 245014679 2.0000
216 225418717 2.0000
216 507489702 2.0000
216 311757784 1.0000
216 283894108 2.0000
216 294809172 2.0000
216 465811969 3.0000
216 263099844 2.0000
216 150632123 4.0000
216 32329366 1.0000
216 221850321 3.0000
217 206121850 8.0000
217 230845588 2.0000
217 187572312 1.0000
217 250803835 6.0000
217 51597791 4.0000
217 353791374 3.0000
217 232313241 1.0000
217 51443410 1.0000
217 265982289 1.0000
217 143884558 4.0000
217 32834791 4.0000
217 549112918 2.0000
217 484340979 1.0000
217 464781334 3.0000
217 136035018 1.0000
217 185344587 4.0000
217 189850197 6.0000
217 475826738 2.0000
217 243175199 1.0000
217 240869466 3.0000
217 237886951 1.0000
217 448956185 4.0000
217 210933449 5.0000
217 148680848 1.0000
217 230567975 4.0000
217 541999788 1.0000
217 193074585 2.0000
217 618420295 1.0000
217 238713707 1.0000
217 373555025 4.0000
217 146519069 3.0000
217 329927842 1.0000
217 226347105 1.0000
217 412180849 1.0000
217 14573900 3.0000
217 714421232 3.0000
217 245444506 3.0000
217 139092348 3.0000
217 216112526 1.0000
217 269513020 2.0000
217 366592246 3.0000
217 197001564 4.0000
217 436702610 6.0000
217 321796543 1.0000
217 113109073 3.0000
217 165565581 2.0000
217 469753464 1.0000
217 278745353 1.0000
217 77001859 2.0000
217 140750163 3.0000
217 328686514 4.0000
217 19583545 4.0000
217 216264820 3.0000
217 299936873 1.0000
217 431429137 1.0000
217 155927976 2.0000
217 344801362 2.0000
217 543533194 3.0000
217 787239919 1.0000
217 550122068 11.0000
217 411469404 3.0000
217 192301191 1.0000
217 711272516 1.0000
217 358351414 2.0000
217 117473273 1.0000
217 52079636 1.0000
217 188417619 3.0000
217 236972737 6.0000
217 437567821 3.0000
217 135573797 1.0000
217 420301038 1.0000
217 27489253 1.0000
217 22903812 1.0000
217 250542282 2.0000
217 22910295 1.0000
217 213745334 4.0000
217 41684671 1.0000
217 393028587 2.0000
217 285332860 1.0000
217 609852437 1.0000
217 283771561 5.0000
217 367971451 2.0000
217 161745170 6.0000
217 252753618 4.0000
217 710064516 2.0000
217 245014679 1.0000
217 311757784 1.0000
217 294809172 3.0000
217 209185477 1.0000
217 465811969 1.0000
217 263099844 4.0000
217 150632123 2.0000
217 221850321 2.0000
218 206121850 10.0000
218 209225665 1.0000
218 230845588 1.0000
218 187572312 1.0000
218 636286824 141.0000
218 627491854 135.0000
218 353791374 11.0000
218 549112918 1.0000
218 484340979 1.0000
218 287202982 82.0000
218 27844464 1.0000
218 464781334 1.0000
218 277030839 1.0000
218 185344587 116.0000
218 64152335 1.0000
218 243175199 1.0000
218 147919630 1.0000
218 472385266 1.0000
218 448956185 56.0000
218 210933449 1.0000
218 415155312 161.0000
218 193021637 1.0000
218 230567975 1.0000
218 46143892 1.0000
218 280412626 1.0000
218 21079235 1.0000
218 329927842 2.0000
218 385463372 1.0000
218 144813170 2.0000
218 211237817 151.0000
218 436702610 1.0000
218 121402638 1.0000
218 283133921 132.0000
218 151584475 1.0000
218 48871981 1.0000
218 278745353 1.0000
218 142702489 1.0000
218 19583545 82.0000
218 216264820 5.0000
218 362099039 1.0000
218 296259888 1.0000
218 431429137 2.0000
218 155927976 1.0000
218 636401401 150.0000
218 520818187 1.0000
218 543533194 2.0000
218 482237272 6.0000
218 240664869 1.0000
218 151118966 1.0000
218 279213842 141.0000
218 188417619 2.0000
218 15891449 2.0000
218 420301038 3.0000
218 55382387 1.0000
218 27489253 1.0000
218 230013639 1.0000
218 213745334 81.0000
218 420318016 143.0000
218 35758259 1.0000
218 259781850 1.0000
218 285332860 1.0000
218 283771561 3.0000
218 156247074 1.0000
218 367971451 83.0000
218 166767883 3.0000
218 710064516 2.0000
218 217423296 1.0000
218 245014679 1.0000
218 225418717 116.0000
218 44335177 1.0000
218 283894108 2.0000
218 263099844 1.0000
218 221850321 1.0000
218 406971569 1.0000
219 206121850 2.0000
219 230845588 1.0000
219 464781334 1.0000
219 189850197 1.0000
219 475826738 1.0000
219 230567975 1.0000
219 139092348 1.0000
219 366592246 1.0000
219 197001564 1.0000
219 436702610 1.0000
219 113109073 1.0000
219 140750163 1.0000
219 216264820 1.0000
219 155927976 1.0000
219 344801362 1.0000
219 213745334 1.0000
219 393028587 1.0000
219 285332860 1.0000
219 367971451 1.0000
220 206121850 3.0000
220 636286824 2.0000
220 549112918 1.0000
220 185344587 2.0000
220 64152335 2.0000
220 211237817 2.0000
220 113109073 2.0000
220 283133921 2.0000
220 328686514 1.0000
220 19583545 2.0000
220 636401401 2.0000
220 411469404 1.0000
220 279213842 2.0000
220 213745334 2.0000
220 283771561 2.0000
220 367971451 2.0000
220 225418717 2.0000
220 311757784 1.0000
220 465811969 2.0000
221 206121850 2.0000
221 187572312 1.0000
221 636286824 2.0000
221 27844464 1.0000
221 185344587 2.0000
221 64152335 2.0000
221 147919630 1.0000
221 46143892 1.0000
221 21079235 1.0000
221 211237817 2.0000
221 283133921 2.0000
221 278745353 1.0000
221 71210107 1.0000
221 328686514 1.0000
221 19583545 2.0000
221 636401401 2.0000
221 411469404 1.0000
221 279213842 2.0000
221 15891449 1.0000
221 27489253 1.0000
221 22903812 1.0000
221 213745334 2.0000
221 35758259 1.0000
221 283771561 1.0000
221 156247074 1.0000
221 367971451 2.0000
221 225418717 2.0000
221 311757784 1.0000
221 44335177 1.0000
221 465811969 1.0000
222 206121850 18.0000
222 636286824 148.0000
222 627491854 130.0000
222 353791374 15.0000
222 232313241 1.0000
222 484340979 1.0000
222 633943195 1.0000
222 287202982 78.0000
222 464781334 1.0000
222 185344587 100.0000
222 475826738 1.0000
222 243175199 1.0000
222 429247237 1.0000
222 448956185 66.0000
222 415155312 175.0000
222 193021637 3.0000
222 280412626 1.0000
222 146519069 1.0000
222 412180849 1.0000
222 14573900 1.0000
222 714421232 1.0000
222 144813170 1.0000
222 211237817 149.0000
222 337780427 1.0000
222 197001564 1.0000
222 436702610 1.0000
222 283133921 141.0000
222 48871981 1.0000
222 469753464 2.0000
222 71210107 1.0000
222 19583545 59.0000
222 216264820 6.0000
222 296259888 2.0000
222 431429137 5.0000
222 636401401 143.0000
222 482237272 5.0000
222 151118966 3.0000
222 279213842 144.0000
222 188417619 1.0000
222 15891449 1.0000
222 27489253 1.0000
222 34613288 1.0000
222 22910295 1.0000
222 213745334 67.0000
222 420318016 163.0000
222 408757920 1.0000
222 609852437 2.0000
222 330187082 1.0000
222 367971451 70.0000
222 166767883 2.0000
222 245014679 2.0000
222 225418717 93.0000
222 507489702 1.0000
222 283894108 2.0000
222 221850321 1.0000
223 206121850 1.0000
223 230845588 1.0000
223 366796169 1.0000
223 636286824 1.0000
223 353791374 1.0000
223 265982289 1.0000
223 143884558 1.0000
223 32834791 1.0000
223 287202982 1.0000
223 464781334 1.0000
223 185344587 1.0000
223 243175199 1.0000
223 148680848 1.0000
223 618420295 1.0000
223 226347105 1.0000
223 714421232 1.0000
223 245444506 1.0000
223 144813170 1.0000
223 139092348 1.0000
223 211237817 1.0000
223 366592246 1.0000
223 197001564 1.0000
223 436702610 1.0000
223 283133921 1.0000
223 151584475 1.0000
223 167473396 1.0000
223 140750163 1.0000
223 216264820 1.0000
223 431429137 1.0000
223 155927976 1.0000
223 636401401 1.0000
223 344801362 1.0000
223 543533194 1.0000
223 787239919 1.0000
223 411469404 1.0000
223 151118966 1.0000
223 279213842 1.0000
223 188417619 1.0000
223 236972737 1.0000
223 213745334 1.0000
223 420318016 1.0000
223 393028587 1.0000
223 285332860 1.0000
223 283771561 1.0000
223 367971451 1.0000
223 166767883 1.0000
223 161745170 1.0000
223 710064516 1.0000
223 217423296 1.0000
223 245014679 1.0000
223 225418717 1.0000
223 507489702 1.0000
223 311757784 1.0000
223 294809172 1.0000
223 263099844 1.0000
224 206121850 1.0000
224 277030839 1.0000
224 475826738 1.0000
224 210933449 1.0000
224 523636225 1.0000
224 211237817 1.0000
224 236972737 1.0000
224 369758604 1.0000
225 206121850 1.0000
225 230845588 1.0000
225 366796169 1.0000
225 240807110 1.0000
225 241065455 2.0000
225 636286824 1.0000
225 250803835 1.0000
225 627491854 1.0000
225 51443410 1.0000
225 265982289 1.0000
225 143884558 2.0000
225 32834791 1.0000
225 549112918 1.0000
225 484340979 1.0000
225 287202982 2.0000
225 464781334 1.0000
225 277030839 1.0000
225 185344587 1.0000
225 475826738 1.0000
225 64152335 1.0000
225 243175199 1.0000
225 240869466 2.0000
225 237886951 1.0000
225 429247237 1.0000
225 113465603 1.0000
225 415155312 1.0000
225 233335916 1.0000
225 230567975 1.0000
225 541999788 1.0000
225 618420295 1.0000
225 238713707 1.0000
225 373555025 1.0000
225 146519069 1.0000
225 329927842 1.0000
225 226347105 2.0000
225 293559894 1.0000
225 221411491 1.0000
225 714421232 1.0000
225 245444506 1.0000
225 144813170 2.0000
225 139092348 1.0000
225 269513020 1.0000
225 366592246 1.0000
225 197001564 2.0000
225 436702610 1.0000
225 321796543 1.0000
225 113109073 2.0000
225 36448925 1.0000
225 151584475 1.0000
225 469753464 1.0000
225 166128698 1.0000
225 140750163 1.0000
225 328686514 1.0000
225 216264820 1.0000
225 431429137 1.0000
225 155927976 1.0000
225 636401401 1.0000
225 344801362 1.0000
225 543533194 1.0000
225 482237272 2.0000
225 550122068 1.0000
225 411469404 1.0000
225 151118966 1.0000
225 192301191 1.0000
225 711272516 1.0000
225 188417619 2.0000
225 236972737 2.0000
225 420301038 1.0000
225 250542282 1.0000
225 213745334 1.0000
225 408757920 2.0000
225 393028587 1.0000
225 21408605 1.0000
225 193077639 1.0000
225 285332860 1.0000
225 283771561 2.0000
225 367971451 1.0000
225 252753618 1.0000
225 710064516 1.0000
225 217423296 2.0000
225 225418717 1.0000
225 507489702 1.0000
225 311757784 1.0000
225 283894108 1.0000
225 294809172 1.0000
225 263099844 1.0000
225 293467348 1.0000
225 150632123 1.0000
225 221850321 1.0000
226 206121850 1.0000
226 374661980 1.0000
226 250803835 2.0000
226 353791374 1.0000
226 232313241 1.0000
226 143884558 1.0000
226 32834791 1.0000
226 549112918 1.0000
226 210933449 1.0000
226 373555025 1.0000
226 245444506 1.0000
226 197001564 1.0000
226 151584475 1.0000
226 278745353 1.0000
226 216264820 1.0000
226 431429137 1.0000
226 711272516 1.0000
226 188417619 1.0000
226 250542282 1.0000
226 408757920 1.0000
226 161745170 1.0000
226 245014679 1.0000
226 507489702 1.0000
226 283894108 1.0000
226 150632123 1.0000
226 221850321 1.0000
227 206121850 1.0000
227 230567975 1.0000
227 436702610 1.0000
227 113109073 1.0000
227 283771561 1.0000
228 206121850 1.0000
228 230567975 1.0000
228 329927842 1.0000
228 14573900 1.0000
228 139092348 1.0000
228 366592246 1.0000
228 121402638 1.0000
228 344801362 1.0000
228 543533194 1.0000
228 787239919 1.0000
228 393028587 1.0000
228 710064516 1.0000
229 206121850 1.0000
229 230845588 1.0000
229 277030839 1.0000
229 230567975 1.0000
229 139092348 1.0000
229 366592246 1.0000
229 436702610 1.0000
229 140750163 1.0000
229 344801362 1.0000
229 543533194 1.0000
229 411469404 1.0000
229 188417619 1.0000
229 213745334 1.0000
229 285332860 1.0000
229 283771561 1.0000
229 367971451 1.0000
229 252753618 1.0000
230 206121850 4.0000
230 353791374 1.0000
230 143884558 1.0000
230 549112918 2.0000
230 189850197 1.0000
230 148680848 1.0000
230 233335916 1.0000
230 230567975 3.0000
230 293559894 1.0000
230 366592246 2.0000
230 113109073 3.0000
230 278745353 2.0000
230 77001859 1.0000
230 188417619 1.0000
230 236972737 1.0000
230 420301038 1.0000
230 283771561 1.0000
230 367971451 1.0000
230 166767883 1.0000
230 710064516 1.0000
230 311757784 2.0000
230 465811969 3.0000
231 206121850 16.0000
231 187572312 1.0000
231 240807110 1.0000
231 636286824 1.0000
231 627491854 4.0000
231 353791374 1.0000
231 232313241 1.0000
231 238264016 44.0000
231 287202982 1.0000
231 27844464 1.0000
231 464781334 1.0000
231 243175199 1.0000
231 147919630 1.0000
231 429247237 2.0000
231 472385266 2.0000
231 415155312 1.0000
231 252484155 1.0000
231 541999788 1.0000
231 46143892 1.0000
231 280412626 1.0000
231 315633310 59.0000
231 146519069 2.0000
231 329927842 21.0000
231 412180849 1.0000
231 714421232 1.0000
231 144813170 25.0000
231 337780427 79.0000
231 197001564 1.0000
231 121402638 1.0000
231 471427429 1.0000
231 71210107 36.0000
231 246901658 1.0000
231 431429137 1.0000
231 280557466 1.0000
231 636401401 1.0000
231 482237272 1.0000
231 192301191 1.0000
231 117473273 13.0000
231 188417619 1.0000
231 15891449 1.0000
231 55382387 2.0000
231 27489253 1.0000
231 22903812 1.0000
231 341768585 23.0000
231 420318016 1.0000
231 408757920 1.0000
231 193077639 1.0000
231 609852437 24.0000
231 330187082 1.0000
231 156247074 1.0000
231 166767883 2.0000
231 507489702 1.0000
231 44335177 1.0000
231 221850321 1.0000
232 206121850 13.0000
232 209225665 1.0000
232 230845588 2.0000
232 241065455 1.0000
232 636286824 1.0000
232 51443410 1.0000
232 130960283 1.0000
232 265982289 1.0000
232 238264016 2.0000
232 471332737 1.0000
232 32834791 1.0000
232 549112918 11.0000
232 484340979 1.0000
232 185344587 2.0000
232 475826738 4.0000
232 64152335 4.0000
232 243175199 2.0000
232 240869466 1.0000
232 113465603 1.0000
232 455237361 1.0000
232 377037875 1.0000
232 148680848 2.0000
232 193021637 1.0000
232 230567975 2.0000
232 541999788 1.0000
232 193074585 1.0000
232 618420295 2.0000
232 385463372 1.0000
232 293559894 4.0000
232 221411491 1.0000
232 714421232 2.0000
232 245444506 1.0000
232 178915141 1.0000
232 139092348 1.0000
232 211237817 1.0000
232 216112526 1.0000
232 366592246 7.0000
232 197001564 1.0000
232 436702610 3.0000
232 113109073 9.0000
232 471427429 1.0000
232 283133921 1.0000
232 151584475 5.0000
232 469753464 1.0000
232 278745353 4.0000
232 77001859 5.0000
232 328686514 4.0000
232 19583545 1.0000
232 216264820 1.0000
232 291946431 1.0000
232 155927976 1.0000
232 636401401 1.0000
232 344801362 1.0000
232 543533194 1.0000
232 531685436 1.0000
232 411469404 5.0000
232 279213842 1.0000
232 711272516 1.0000
232 358351414 1.0000
232 188417619 1.0000
232 362523468 2.0000
232 236972737 3.0000
232 123080710 1.0000
232 250542282 1.0000
232 341768585 1.0000
232 213745334 2.0000
232 393028587 1.0000
232 283771561 7.0000
232 367971451 2.0000
232 166767883 9.0000
232 245014679 1.0000
232 225418717 1.0000
232 507489702 2.0000
232 311757784 3.0000
232 472185221 1.0000
232 465811969 19.0000
232 150632123 1.0000
232 406971569 1.0000
233 206121850 2.0000
233 230567975 1.0000
233 366592246 2.0000
233 166767883 1.0000
234 206121850 1.0000
234 230845588 1.0000
234 187572312 1.0000
234 241065455 1.0000
234 27844464 1.0000
234 147919630 1.0000
234 472385266 1.0000
234 148680848 1.0000
234 230567975 1.0000
234 46143892 1.0000
234 280412626 1.0000
234 238713707 1.0000
234 21079235 1.0000
234 329927842 1.0000
234 14573900 2.0000
234 714421232 1.0000
234 139092348 1.0000
234 366592246 1.0000
234 436702610 1.0000
234 121402638 1.0000
234 113109073 1.0000
234 48467334 1.0000
234 71210107 1.0000
234 140750163 1.0000
234 760546868 1.0000
234 19583545 1.0000
234 155927976 1.0000
234 344801362 1.0000
234 543533194 1.0000
234 550122068 1.0000
234 411469404 1.0000
234 151118966 1.0000
234 15891449 2.0000
234 27489253 1.0000
234 22903812 2.0000
234 34613288 1.0000
234 22910295 2.0000
234 35758259 1.0000
234 330187082 1.0000
234 283771561 1.0000
234 156247074 1.0000
234 710064516 1.0000
234 245014679 1.0000
234 507489702 1.0000
234 44335177 1.0000
234 294809172 1.0000
234 465811969 1.0000
235 206121850 1.0000
235 230845588 1.0000
235 51443410 1.0000
235 484340979 1.0000
235 185344587 1.0000
235 64152335 1.0000
235 348476655 1.0000
235 483072452 1.0000
235 543442108 3.0000
235 148680848 3.0000
235 230567975 1.0000
235 541999788 1.0000
235 193074585 1.0000
235 238713707 1.0000
235 412180849 1.0000
235 221411491 1.0000
235 14573900 1.0000
235 714421232 1.0000
235 139092348 1.0000
235 366592246 1.0000
235 436702610 1.0000
235 113109073 3.0000
235 167473396 2.0000
235 140750163 1.0000
235 760546868 1.0000
235 362099039 1.0000
235 296259888 1.0000
235 291946431 1.0000
235 155927976 1.0000
235 344801362 1.0000
235 543533194 1.0000
235 787239919 3.0000
235 550122068 1.0000
235 411469404 1.0000
235 151118966 1.0000
235 15891449 1.0000
235 437567821 2.0000
235 34613288 1.0000
235 22910295 1.0000
235 408757920 2.0000
235 138157574 1.0000
235 283771561 1.0000
235 710064516 1.0000
235 217423296 2.0000
235 507489702 1.0000
235 311757784 1.0000
235 294809172 1.0000
235 465811969 2.0000
236 206121850 1.0000
236 475826738 1.0000
236 315633310 1.0000
236 329927842 1.0000
236 144813170 1.0000
236 337780427 2.0000
236 71210107 1.0000
237 206121850 1.0000
237 627491854 1.0000
237 353791374 1.0000
237 143884558 1.0000
237 243175199 1.0000
237 230567975 1.0000
237 329927842 1.0000
237 714421232 1.0000
237 366592246 1.0000
237 113109073 1.0000
237 216264820 1.0000
237 636401401 1.0000
237 408757920 1.0000
237 393028587 1.0000
237 150632123 1.0000
238 206121850 10.0000
238 238264016 6.0000
238 315633310 12.0000
238 329927842 12.0000
238 144813170 14.0000
238 337780427 12.0000
238 71210107 8.0000
238 117473273 1.0000
238 609852437 2.0000
239 206121850 9.0000
239 238264016 5.0000
239 315633310 11.0000
239 329927842 11.0000
239 144813170 13.0000
239 337780427 11.0000
239 71210107 7.0000
239 117473273 1.0000
239 609852437 2.0000
240 206121850 9.0000
240 240807110 3.0000
240 51597791 49.0000
240 238264016 6.0000
240 287202982 6.0000
240 64152335 2.0000
240 483072452 53.0000
240 113465603 13.0000
240 571021282 2.0000
240 541999788 1.0000
240 238713707 1.0000
240 315633310 12.0000
240 329927842 11.0000
240 221411491 1.0000
240 144813170 13.0000
240 337780427 12.0000
240 121402638 1.0000
240 48467334 4.0000
240 71210107 7.0000
240 291946431 1.0000
240 153406657 2.0000
240 117473273 1.0000
240 35758259 1.0000
240 609852437 2.0000
240 465811969 1.0000
241 206121850 7.0000
241 209225665 5.0000
241 230845588 4.0000
241 366796169 3.0000
241 374661980 3.0000
241 240807110 4.0000
241 241065455 3.0000
241 636286824 1.0000
241 280665816 2.0000
241 353791374 7.0000
241 232313241 4.0000
241 51443410 2.0000
241 265982289 2.0000
241 143884558 2.0000
241 32834791 5.0000
241 549112918 3.0000
241 484340979 1.0000
241 287202982 4.0000
241 303126905 1.0000
241 237313700 1.0000
241 464781334 1.0000
241 136035018 1.0000
241 185344587 1.0000
241 189850197 1.0000
241 475826738 2.0000
241 64152335 1.0000
241 243175199 2.0000
241 266815699 2.0000
241 240869466 2.0000
241 237886951 3.0000
241 429247237 2.0000
241 483072452 1.0000
241 448956185 10.0000
241 210933449 3.0000
241 113465603 6.0000
241 415155312 1.0000
241 377037875 1.0000
241 543442108 2.0000
241 148680848 2.0000
241 233335916 4.0000
241 193021637 4.0000
241 252484155 1.0000
241 230567975 2.0000
241 304953074 2.0000
241 541999788 2.0000
241 193074585 6.0000
241 91388229 1.0000
241 501960718 1.0000
241 618420295 2.0000
241 423543635 4.0000
241 238713707 2.0000
241 373555025 2.0000
241 315633310 1.0000
241 146519069 6.0000
241 329927842 4.0000
241 226347105 1.0000
241 523636225 3.0000
241 412180849 5.0000
241 57880075 1.0000
241 293559894 1.0000
241 221411491 2.0000
241 245444506 5.0000
241 144813170 1.0000
241 139092348 2.0000
241 211237817 3.0000
241 337780427 1.0000
241 216112526 7.0000
241 269513020 3.0000
241 197001564 1.0000
241 321796543 2.0000
241 501854635 1.0000
241 113109073 2.0000
241 36448925 1.0000
241 48467334 4.0000
241 283133921 1.0000
241 48871981 3.0000
241 165565581 6.0000
241 469753464 1.0000
241 278745353 2.0000
241 167473396 2.0000
241 166128698 6.0000
241 140750163 3.0000
241 328686514 2.0000
241 246901658 4.0000
241 224761631 2.0000
241 336082762 3.0000
241 19583545 1.0000
241 216264820 3.0000
241 299936873 8.0000
241 155927976 2.0000
241 280557466 3.0000
241 636401401 2.0000
241 543533194 2.0000
241 482237272 3.0000
241 787239919 2.0000
241 550122068 1.0000
241 429222254 2.0000
241 411469404 1.0000
241 324614093 1.0000
241 151118966 1.0000
241 192301191 2.0000
241 279213842 3.0000
241 711272516 5.0000
241 358351414 3.0000
241 117473273 3.0000
241 52079636 5.0000
241 236972737 2.0000
241 437567821 1.0000
241 420301038 2.0000
241 55382387 1.0000
241 250542282 3.0000
241 230013639 3.0000
241 247844220 3.0000
241 213745334 1.0000
241 420318016 1.0000
241 408757920 1.0000
241 41684671 1.0000
241 393028587 1.0000
241 369758604 3.0000
241 138157574 1.0000
241 259781850 2.0000
241 21408605 1.0000
241 456021856 1.0000
241 193077639 6.0000
241 285332860 2.0000
241 609852437 1.0000
241 283771561 5.0000
241 367971451 1.0000
241 161745170 3.0000
241 252753618 3.0000
241 217423296 2.0000
241 245014679 1.0000
241 225418717 1.0000
241 507489702 2.0000
241 311757784 2.0000
241 472185221 3.0000
241 471271538 2.0000
241 283894108 7.0000
241 294809172 1.0000
241 343626364 2.0000
241 465811969 1.0000
241 263099844 2.0000
241 293467348 4.0000
241 150632123 2.0000
241 221850321 2.0000
241 282634845 1.0000
241 308422676 1.0000
242 206121850 1.0000
242 636286824 6.0000
242 280665816 1.0000
242 627491854 7.0000
242 353791374 3.0000
242 265982289 1.0000
242 287202982 3.0000
242 185344587 3.0000
242 237886951 1.0000
242 448956185 6.0000
242 415155312 7.0000
242 219001485 3.0000
242 233335916 1.0000
242 245444506 1.0000
242 211237817 7.0000
242 216112526 1.0000
242 283133921 6.0000
242 166128698 3.0000
242 19583545 2.0000
242 216264820 1.0000
242 299936873 1.0000
242 636401401 8.0000
242 482237272 1.0000
242 279213842 6.0000
242 420301038 2.0000
242 213745334 2.0000
242 420318016 7.0000
242 283771561 2.0000
242 367971451 3.0000
242 225418717 4.0000
242 283894108 2.0000
243 206121850 1.0000
243 230567975 1.0000
243 329927842 1.0000
243 226347105 1.0000
243 144813170 1.0000
243 192301191 1.0000
243 341661701 1.0000
243 117473273 1.0000
243 166767883 1.0000
244 206121850 2.0000
244 187572312 1.0000
244 374661980 1.0000
244 240807110 1.0000
244 232313241 4.0000
244 484340979 1.0000
244 237313700 1.0000
244 27844464 1.0000
244 136035018 1.0000
244 475826738 1.0000
244 64152335 1.0000
244 240869466 1.0000
244 237886951 2.0000
244 46143892 1.0000
244 193074585 1.0000
244 91388229 1.0000
244 238713707 1.0000
244 373555025 1.0000
244 146519069 1.0000
244 329927842 1.0000
244 523636225 1.0000
244 705017113 1.0000
244 144813170 1.0000
244 269513020 2.0000
244 321796543 1.0000
244 36448925 1.0000
244 48467334 1.0000
244 48871981 1.0000
244 469753464 1.0000
244 278745353 1.0000
244 246901658 1.0000
244 336082762 3.0000
244 216264820 1.0000
244 299936873 1.0000
244 411469404 1.0000
244 151118966 1.0000
244 358351414 1.0000
244 117473273 1.0000
244 27489253 2.0000
244 250542282 1.0000
244 230013639 1.0000
244 22910295 1.0000
244 247844220 1.0000
244 41684671 2.0000
244 193077639 1.0000
244 285332860 1.0000
244 166767883 1.0000
244 245014679 1.0000
244 311757784 1.0000
244 471271538 1.0000
244 283894108 1.0000
244 293467348 1.0000
245 206121850 7.0000
245 209225665 8.0000
245 230845588 4.0000
245 366796169 3.0000
245 187572312 45.0000
245 374661980 1.0000
245 240807110 7.0000
245 241065455 4.0000
245 636286824 5.0000
245 250803835 2.0000
245 726848270 6.0000
245 627491854 4.0000
245 51597791 4.0000
245 353791374 6.0000
245 232313241 4.0000
245 51443410 4.0000
245 265982289 4.0000
245 238264016 2.0000
245 143884558 6.0000
245 32834791 3.0000
245 549112918 7.0000
245 484340979 3.0000
245 633943195 4.0000
245 287202982 6.0000
245 303126905 3.0000
245 27844464 47.0000
245 464781334 7.0000
245 136035018 1.0000
245 277030839 2.0000
245 185344587 7.0000
245 189850197 4.0000
245 475826738 7.0000
245 64152335 12.0000
245 243175199 7.0000
245 147919630 39.0000
245 240869466 11.0000
245 237886951 2.0000
245 429247237 8.0000
245 483072452 2.0000
245 472385266 44.0000
245 448956185 5.0000
245 210933449 4.0000
245 113465603 7.0000
245 415155312 3.0000
245 219001485 1.0000
245 571021282 2.0000
245 543442108 3.0000
245 148680848 2.0000
245 233899912 2.0000
245 233335916 8.0000
245 193021637 10.0000
245 252484155 1.0000
245 230567975 5.0000
245 304953074 2.0000
245 541999788 6.0000
245 46143892 38.0000
245 193074585 7.0000
245 91388229 2.0000
245 501960718 4.0000
245 44179372 1.0000
245 280412626 48.0000
245 618420295 2.0000
245 423543635 6.0000
245 238713707 8.0000
245 373555025 5.0000
245 21079235 48.0000
245 146519069 11.0000
245 329927842 7.0000
245 226347105 7.0000
245 523636225 4.0000
245 412180849 3.0000
245 293559894 5.0000
245 490801957 1.0000
245 705017113 1.0000
245 221411491 9.0000
245 14573900 29.0000
245 714421232 5.0000
245 245444506 4.0000
245 178915141 4.0000
245 144813170 7.0000
245 139092348 1.0000
245 912081948 1.0000
245 211237817 5.0000
245 337780427 2.0000
245 216112526 3.0000
245 269513020 7.0000
245 366592246 3.0000
245 60897485 3.0000
245 197001564 6.0000
245 436702610 7.0000
245 121402638 29.0000
245 321796543 9.0000
245 113109073 4.0000
245 703181887 3.0000
245 36448925 4.0000
245 48467334 3.0000
245 283133921 3.0000
245 151584475 6.0000
245 48871981 6.0000
245 469753464 3.0000
245 278745353 8.0000
245 167473396 4.0000
245 71210107 42.0000
245 166128698 2.0000
245 77001859 3.0000
245 328686514 6.0000
245 246901658 9.0000
245 142702489 1.0000
245 760546868 3.0000
245 336082762 6.0000
245 19583545 16.0000
245 53076741 2.0000
245 216264820 6.0000
245 362099039 1.0000
245 138846688 1.0000
245 581281429 1.0000
245 296259888 5.0000
245 291946431 6.0000
245 299936873 1.0000
245 431429137 7.0000
245 155927976 3.0000
245 280557466 2.0000
245 636401401 4.0000
245 520818187 4.0000
245 344801362 2.0000
245 153406657 1.0000
245 543533194 4.0000
245 482237272 3.0000
245 787239919 5.0000
245 240664869 1.0000
245 708797364 3.0000
245 550122068 6.0000
245 429222254 1.0000
245 411469404 7.0000
245 324614093 1.0000
245 151118966 5.0000
245 192301191 12.0000
245 593544608 1.0000
245 279213842 4.0000
245 711272516 4.0000
245 358351414 8.0000
245 341661701 3.0000
245 117473273 8.0000
245 290629376 2.0000
245 52079636 10.0000
245 188417619 6.0000
245 626774517 2.0000
245 362523468 7.0000
245 236972737 7.0000
245 15891449 47.0000
245 89549297 1.0000
245 437567821 2.0000
245 420301038 10.0000
245 55382387 1.0000
245 27489253 48.0000
245 22903812 46.0000
245 34613288 12.0000
245 123080710 3.0000
245 250542282 5.0000
245 230013639 1.0000
245 22910295 14.0000
245 247844220 1.0000
245 213745334 5.0000
245 420318016 5.0000
245 408757920 6.0000
245 41684671 4.0000
245 451693376 1.0000
245 393028587 7.0000
245 35758259 48.0000
245 369758604 3.0000
245 138157574 1.0000
245 259781850 3.0000
245 21408605 3.0000
245 531418504 3.0000
245 193077639 9.0000
245 285332860 3.0000
245 609852437 1.0000
245 330187082 4.0000
245 283771561 4.0000
245 156247074 38.0000
245 367971451 2.0000
245 166767883 4.0000
245 161745170 6.0000
245 304182081 1.0000
245 252753618 3.0000
245 710064516 2.0000
245 217423296 6.0000
245 245014679 7.0000
245 225418717 10.0000
245 507489702 6.0000
245 311757784 6.0000
245 44335177 54.0000
245 471271538 3.0000
245 283894108 8.0000
245 294809172 6.0000
245 343626364 3.0000
245 465811969 4.0000
245 263099844 9.0000
245 293467348 3.0000
245 150632123 8.0000
245 32329366 2.0000
245 50711514 1.0000
245 221850321 6.0000
245 282634845 1.0000
245 406971569 1.0000
245 308422676 2.0000
246 206121850 1.0000
246 230845588 1.0000
246 366796169 1.0000
246 187572312 1.0000
246 241065455 1.0000
246 353791374 1.0000
246 232313241 1.0000
246 238264016 1.0000
246 27844464 1.0000
246 136035018 1.0000
246 147919630 1.0000
246 429247237 1.0000
246 415155312 1.0000
246 377037875 1.0000
246 233899912 1.0000
246 233335916 2.0000
246 193074585 1.0000
246 91388229 1.0000
246 280412626 1.0000
246 21079235 2.0000
246 293559894 1.0000
246 705017113 1.0000
246 714421232 1.0000
246 178915141 1.0000
246 337780427 1.0000
246 216112526 1.0000
246 269513020 1.0000
246 436702610 1.0000
246 469753464 2.0000
246 167473396 1.0000
246 71210107 1.0000
246 77001859 1.0000
246 328686514 1.0000
246 246901658 1.0000
246 296259888 1.0000
246 431429137 1.0000
246 344801362 1.0000
246 787239919 1.0000
246 550122068 2.0000
246 411469404 1.0000
246 151118966 1.0000
246 711272516 1.0000
246 188417619 1.0000
246 362523468 2.0000
246 27489253 1.0000
246 22903812 1.0000
246 230013639 1.0000
246 41684671 1.0000
246 35758259 1.0000
246 531418504 1.0000
246 304182081 1.0000
246 245014679 1.0000
246 507489702 2.0000
246 44335177 2.0000
246 283894108 1.0000
246 637041761 1.0000
246 32329366 1.0000
246 221850321 1.0000
246 406971569 1.0000
247 206121850 3.0000
247 187572312 1.0000
247 636286824 1.0000
247 51597791 1.0000
247 265982289 1.0000
247 287202982 2.0000
247 27844464 1.0000
247 136035018 1.0000
247 185344587 1.0000
247 475826738 2.0000
247 147919630 1.0000
247 472385266 1.0000
247 233335916 2.0000
247 46143892 1.0000
247 91388229 1.0000
247 280412626 1.0000
247 618420295 1.0000
247 21079235 1.0000
247 329927842 2.0000
247 714421232 1.0000
247 211237817 1.0000
247 113109073 1.0000
247 469753464 1.0000
247 71210107 1.0000
247 166128698 1.0000
247 77001859 1.0000
247 336082762 1.0000
247 299936873 2.0000
247 155927976 1.0000
247 482237272 1.0000
247 52079636 1.0000
247 15891449 1.0000
247 420301038 1.0000
247 27489253 1.0000
247 22903812 1.0000
247 123080710 1.0000
247 230013639 1.0000
247 213745334 1.0000
247 420318016 1.0000
247 41684671 1.0000
247 35758259 1.0000
247 369758604 3.0000
247 193077639 1.0000
247 285332860 1.0000
247 156247074 1.0000
247 166767883 1.0000
247 304182081 1.0000
247 252753618 1.0000
247 225418717 1.0000
247 44335177 1.0000
247 471271538 1.0000
247 637041761 1.0000
247 343626364 1.0000
247 465811969 3.0000
247 282634845 1.0000
248 206121850 1.0000
248 230845588 1.0000
248 250803835 2.0000
248 353791374 1.0000
248 51443410 1.0000
248 265982289 1.0000
248 143884558 1.0000
248 32834791 2.0000
248 549112918 1.0000
248 464781334 1.0000
248 136035018 1.0000
248 475826738 2.0000
248 243175199 1.0000
248 210933449 1.0000
248 230567975 1.0000
248 293559894 1.0000
248 14573900 1.0000
248 366592246 1.0000
248 197001564 1.0000
248 436702610 1.0000
248 113109073 1.0000
248 36448925 1.0000
248 167473396 1.0000
248 71210107 1.0000
248 140750163 2.0000
248 19583545 2.0000
248 216264820 1.0000
248 520818187 1.0000
248 543533194 1.0000
248 429222254 1.0000
248 411469404 1.0000
248 279213842 1.0000
248 711272516 1.0000
248 188417619 1.0000
248 236972737 2.0000
248 420301038 1.0000
248 34613288 1.0000
248 22910295 2.0000
248 213745334 2.0000
248 420318016 2.0000
248 393028587 1.0000
248 285332860 1.0000
248 283771561 1.0000
248 367971451 2.0000
248 166767883 3.0000
248 161745170 1.0000
248 252753618 1.0000
248 294809172 1.0000
248 209185477 1.0000
248 263099844 1.0000
248 221850321 1.0000
248 406971569 2.0000
249 206121850 1.0000
249 32834791 1.0000
249 243175199 1.0000
249 210933449 1.0000
249 148680848 1.0000
249 714421232 1.0000
249 366592246 1.0000
249 344801362 1.0000
249 543533194 1.0000
249 411469404 1.0000
249 408757920 1.0000
249 393028587 1.0000
249 161745170 1.0000
249 507489702 1.0000
249 294809172 1.0000
249 263099844 1.0000
249 221850321 1.0000
250 206121850 5.0000
250 209225665 4.0000
250 240807110 4.0000
250 241065455 5.0000
250 280665816 10.0000
250 627491854 1.0000
250 353791374 2.0000
250 232313241 5.0000
250 265982289 1.0000
250 238264016 4.0000
250 143884558 2.0000
250 32834791 5.0000
250 549112918 2.0000
250 484340979 4.0000
250 287202982 1.0000
250 464781334 1.0000
250 136035018 4.0000
250 277030839 2.0000
250 185344587 1.0000
250 189850197 2.0000
250 475826738 4.0000
250 64152335 4.0000
250 243175199 1.0000
250 240869466 4.0000
250 237886951 1.0000
250 429247237 5.0000
250 448956185 4.0000
250 210933449 1.0000
250 113465603 4.0000
250 219001485 4.0000
250 377037875 5.0000
250 233899912 4.0000
250 233335916 1.0000
250 193021637 5.0000
250 230567975 1.0000
250 304953074 4.0000
250 193074585 4.0000
250 91388229 1.0000
250 423543635 10.0000
250 238713707 4.0000
250 373555025 4.0000
250 146519069 5.0000
250 329927842 5.0000
250 226347105 4.0000
250 412180849 2.0000
250 385463372 8.0000
250 293559894 4.0000
250 490801957 4.0000
250 144813170 5.0000
250 211237817 2.0000
250 216112526 1.0000
250 269513020 4.0000
250 197001564 1.0000
250 436702610 1.0000
250 321796543 4.0000
250 113109073 1.0000
250 36448925 4.0000
250 48467334 6.0000
250 471427429 7.0000
250 283133921 2.0000
250 151584475 5.0000
250 48871981 5.0000
250 278745353 4.0000
250 166128698 5.0000
250 77001859 4.0000
250 328686514 5.0000
250 246901658 2.0000
250 336082762 4.0000
250 216264820 1.0000
250 581281429 5.0000
250 296259888 5.0000
250 299936873 5.0000
250 431429137 1.0000
250 240002233 7.0000
250 636401401 1.0000
250 344801362 1.0000
250 153406657 4.0000
250 240664869 1.0000
250 550122068 1.0000
250 411469404 6.0000
250 151118966 4.0000
250 192301191 4.0000
250 358351414 4.0000
250 117473273 4.0000
250 290629376 7.0000
250 52079636 4.0000
250 188417619 2.0000
250 362523468 4.0000
250 236972737 2.0000
250 420301038 1.0000
250 123080710 11.0000
250 250542282 2.0000
250 247844220 4.0000
250 420318016 1.0000
250 408757920 4.0000
250 41684671 4.0000
250 451693376 4.0000
250 393028587 1.0000
250 259781850 4.0000
250 456021856 1.0000
250 193077639 2.0000
250 330187082 4.0000
250 283771561 4.0000
250 166767883 1.0000
250 161745170 3.0000
250 710064516 1.0000
250 245014679 4.0000
250 225418717 1.0000
250 311757784 5.0000
250 471271538 4.0000
250 283894108 1.0000
250 294809172 2.0000
250 343626364 10.0000
250 209185477 8.0000
250 263099844 1.0000
250 293467348 4.0000
250 150632123 4.0000
250 221850321 2.0000
250 282634845 3.0000
250 406971569 4.0000
251 206121850 3.0000
251 240807110 1.0000
251 265982289 1.0000
251 238264016 1.0000
251 549112918 3.0000
251 464781334 1.0000
251 64152335 2.0000
251 243175199 1.0000
251 240869466 1.0000
251 148680848 1.0000
251 230567975 1.0000
251 221411491 1.0000
251 144813170 1.0000
251 269513020 1.0000
251 436702610 1.0000
251 113109073 2.0000
251 151584475 1.0000
251 278745353 2.0000
251 167473396 1.0000
251 77001859 1.0000
251 328686514 1.0000
251 216264820 1.0000
251 344801362 1.0000
251 543533194 1.0000
251 550122068 1.0000
251 429222254 1.0000
251 411469404 1.0000
251 151118966 1.0000
251 193077639 1.0000
251 283771561 1.0000
251 166767883 2.0000
251 225418717 1.0000
251 311757784 2.0000
251 283894108 1.0000
251 294809172 1.0000
251 465811969 3.0000
251 263099844 1.0000
251 150632123 1.0000
252 206121850 1.0000
252 209225665 6.0000
252 230845588 1.0000
252 366796169 2.0000
252 374661980 1.0000
252 240807110 1.0000
252 241065455 1.0000
252 636286824 1.0000
252 250803835 2.0000
252 280665816 1.0000
252 726848270 1.0000
252 627491854 1.0000
252 232313241 3.0000
252 51443410 2.0000
252 265982289 1.0000
252 238264016 1.0000
252 143884558 1.0000
252 484340979 3.0000
252 27844464 1.0000
252 464781334 1.0000
252 277030839 2.0000
252 185344587 1.0000
252 475826738 2.0000
252 64152335 1.0000
252 243175199 2.0000
252 266815699 1.0000
252 240869466 4.0000
252 429247237 1.0000
252 448956185 2.0000
252 210933449 1.0000
252 113465603 2.0000
252 415155312 1.0000
252 219001485 1.0000
252 543442108 1.0000
252 233899912 1.0000
252 193021637 7.0000
252 252484155 2.0000
252 304953074 1.0000
252 541999788 3.0000
252 46143892 1.0000
252 193074585 3.0000
252 91388229 1.0000
252 501960718 1.0000
252 238713707 2.0000
252 373555025 2.0000
252 315633310 1.0000
252 146519069 2.0000
252 226347105 2.0000
252 523636225 1.0000
252 412180849 1.0000
252 293559894 1.0000
252 221411491 1.0000
252 714421232 1.0000
252 144813170 1.0000
252 269513020 4.0000
252 197001564 4.0000
252 436702610 2.0000
252 321796543 4.0000
252 113109073 2.0000
252 36448925 1.0000
252 48467334 3.0000
252 48871981 3.0000
252 469753464 1.0000
252 278745353 4.0000
252 77001859 2.0000
252 328686514 2.0000
252 246901658 2.0000
252 760546868 2.0000
252 216264820 2.0000
252 362099039 1.0000
252 581281429 1.0000
252 296259888 3.0000
252 291946431 1.0000
252 299936873 1.0000
252 431429137 1.0000
252 155927976 1.0000
252 280557466 1.0000
252 636401401 1.0000
252 344801362 1.0000
252 787239919 1.0000
252 708797364 1.0000
252 429222254 1.0000
252 411469404 1.0000
252 151118966 2.0000
252 192301191 4.0000
252 358351414 3.0000
252 341661701 1.0000
252 117473273 4.0000
252 52079636 5.0000
252 188417619 1.0000
252 362523468 1.0000
252 236972737 3.0000
252 437567821 1.0000
252 420301038 2.0000
252 55382387 1.0000
252 248132486 2.0000
252 250542282 3.0000
252 22910295 1.0000
252 408757920 2.0000
252 41684671 1.0000
252 451693376 2.0000
252 393028587 1.0000
252 369758604 2.0000
252 138157574 2.0000
252 259781850 2.0000
252 21408605 1.0000
252 193077639 5.0000
252 285332860 1.0000
252 330187082 3.0000
252 283771561 3.0000
252 156247074 1.0000
252 367971451 1.0000
252 166767883 4.0000
252 252753618 1.0000
252 710064516 2.0000
252 217423296 1.0000
252 245014679 1.0000
252 225418717 1.0000
252 507489702 1.0000
252 311757784 1.0000
252 472185221 1.0000
252 283894108 4.0000
252 294809172 1.0000
252 343626364 1.0000
252 465811969 2.0000
252 263099844 2.0000
252 32329366 1.0000
252 50711514 1.0000
252 282634845 1.0000
253 206121850 3.0000
253 241065455 1.0000
253 51597791 1.0000
253 143884558 1.0000
253 32834791 1.0000
253 549112918 2.0000
253 464781334 1.0000
253 189850197 1.0000
253 475826738 1.0000
253 64152335 1.0000
253 243175199 2.0000
253 210933449 1.0000
253 543442108 1.0000
253 148680848 1.0000
253 230567975 2.0000
253 373555025 3.0000
253 329927842 1.0000
253 293559894 2.0000
253 714421232 1.0000
253 245444506 1.0000
253 197001564 1.0000
253 436702610 2.0000
253 113109073 3.0000
253 151584475 1.0000
253 278745353 1.0000
253 166128698 1.0000
253 77001859 1.0000
253 328686514 1.0000
253 550122068 1.0000
253 411469404 2.0000
253 711272516 1.0000
253 188417619 1.0000
253 236972737 1.0000
253 41684671 1.0000
253 283771561 2.0000
253 367971451 1.0000
253 166767883 2.0000
253 161745170 1.0000
253 245014679 1.0000
253 507489702 1.0000
253 283894108 1.0000
253 465811969 4.0000
253 150632123 1.0000
254 206121850 1.0000
254 366796169 1.0000
254 636286824 1.0000
254 353791374 1.0000
254 265982289 1.0000
254 484340979 1.0000
254 287202982 1.0000
254 185344587 1.0000
254 64152335 1.0000
254 237886951 1.0000
254 429247237 1.0000
254 415155312 1.0000
254 230567975 1.0000
254 373555025 1.0000
254 139092348 1.0000
254 366592246 1.0000
254 436702610 1.0000
254 166128698 1.0000
254 140750163 1.0000
254 216264820 1.0000
254 636401401 1.0000
254 543533194 1.0000
254 787239919 1.0000
254 550122068 1.0000
254 411469404 1.0000
254 279213842 1.0000
254 420318016 1.0000
254 285332860 1.0000
254 330187082 1.0000
254 283771561 1.0000
254 367971451 1.0000
254 166767883 1.0000
254 161745170 1.0000
254 710064516 1.0000
254 225418717 1.0000
254 507489702 1.0000
254 311757784 1.0000
254 283894108 1.0000
254 465811969 1.0000
255 206121850 2.0000
255 209225665 2.0000
255 230845588 2.0000
255 366796169 2.0000
255 375832633 1.0000
255 240807110 4.0000
255 241065455 3.0000
255 636286824 3.0000
255 250803835 3.0000
255 627491854 1.0000
255 51597791 2.0000
255 353791374 3.0000
255 232313241 5.0000
255 51443410 3.0000
255 265982289 3.0000
255 238264016 2.0000
255 143884558 5.0000
255 32834791 3.0000
255 549112918 5.0000
255 484340979 3.0000
255 287202982 4.0000
255 237313700 1.0000
255 464781334 11.0000
255 136035018 2.0000
255 277030839 2.0000
255 185344587 6.0000
255 189850197 2.0000
255 475826738 4.0000
255 64152335 4.0000
255 243175199 5.0000
255 240869466 11.0000
255 237886951 3.0000
255 429247237 4.0000
255 483072452 1.0000
255 448956185 5.0000
255 210933449 12.0000
255 113465603 2.0000
255 455237361 4.0000
255 415155312 1.0000
255 219001485 2.0000
255 571021282 1.0000
255 377037875 1.0000
255 543442108 2.0000
255 148680848 4.0000
255 233899912 1.0000
255 233335916 5.0000
255 193021637 8.0000
255 252484155 1.0000
255 230567975 8.0000
255 304953074 1.0000
255 541999788 4.0000
255 193074585 5.0000
255 618420295 4.0000
255 238713707 2.0000
255 373555025 7.0000
255 315633310 1.0000
255 146519069 8.0000
255 329927842 7.0000
255 226347105 2.0000
255 523636225 1.0000
255 412180849 1.0000
255 293559894 3.0000
255 490801957 3.0000
255 221411491 4.0000
255 14573900 1.0000
255 714421232 4.0000
255 245444506 3.0000
255 178915141 5.0000
255 144813170 4.0000
255 139092348 1.0000
255 211237817 3.0000
255 337780427 1.0000
255 216112526 1.0000
255 269513020 4.0000
255 366592246 6.0000
255 197001564 6.0000
255 436702610 4.0000
255 321796543 2.0000
255 113109073 5.0000
255 36448925 1.0000
255 48467334 4.0000
255 471427429 2.0000
255 283133921 1.0000
255 151584475 2.0000
255 48871981 5.0000
255 165565581 1.0000
255 469753464 2.0000
255 278745353 5.0000
255 167473396 3.0000
255 166128698 2.0000
255 77001859 3.0000
255 140750163 3.0000
255 328686514 6.0000
255 246901658 3.0000
255 142702489 1.0000
255 224761631 1.0000
255 336082762 6.0000
255 19583545 1.0000
255 216264820 5.0000
255 362099039 1.0000
255 581281429 3.0000
255 296259888 4.0000
255 291946431 2.0000
255 299936873 7.0000
255 431429137 2.0000
255 155927976 7.0000
255 280557466 5.0000
255 240002233 2.0000
255 636401401 3.0000
255 344801362 4.0000
255 543533194 1.0000
255 482237272 2.0000
255 787239919 5.0000
255 240664869 2.0000
255 550122068 5.0000
255 429222254 1.0000
255 411469404 4.0000
255 151118966 3.0000
255 192301191 4.0000
255 279213842 1.0000
255 711272516 2.0000
255 358351414 4.0000
255 341661701 3.0000
255 117473273 6.0000
255 52079636 8.0000
255 188417619 4.0000
255 626774517 3.0000
255 362523468 4.0000
255 236972737 4.0000
255 437567821 3.0000
255 135573797 1.0000
255 420301038 3.0000
255 55382387 4.0000
255 22903812 1.0000
255 34613288 1.0000
255 123080710 2.0000
255 248132486 1.0000
255 250542282 3.0000
255 22910295 2.0000
255 213745334 4.0000
255 420318016 2.0000
255 408757920 5.0000
255 41684671 5.0000
255 451693376 1.0000
255 393028587 3.0000
255 359621966 1.0000
255 369758604 2.0000
255 138157574 3.0000
255 21408605 2.0000
255 193077639 5.0000
255 285332860 4.0000
255 609852437 1.0000
255 330187082 3.0000
255 283771561 7.0000
255 367971451 4.0000
255 166767883 3.0000
255 161745170 2.0000
255 252753618 4.0000
255 710064516 6.0000
255 217423296 6.0000
255 245014679 2.0000
255 225418717 5.0000
255 507489702 1.0000
255 311757784 4.0000
255 471271538 1.0000
255 283894108 6.0000
255 294809172 3.0000
255 209185477 6.0000
255 465811969 3.0000
255 263099844 7.0000
255 293467348 2.0000
255 150632123 6.0000
255 32329366 1.0000
255 221850321 4.0000
255 282634845 1.0000
255 308422676 2.0000
256 206121850 1.0000
256 484340979 1.0000
256 185344587 1.0000
256 230567975 1.0000
256 144813170 1.0000
256 436702610 1.0000
257 206121850 1.0000
257 32834791 1.0000
257 549112918 1.0000
257 243175199 1.0000
257 230567975 1.0000
257 436702610 1.0000
257 113109073 1.0000
257 283771561 1.0000
257 166767883 1.0000
258 206121850 2.0000
258 230845588 3.0000
258 366796169 37.0000
258 51597791 2.0000
258 353791374 3.0000
258 51443410 2.0000
258 265982289 17.0000
258 143884558 2.0000
258 549112918 3.0000
258 287202982 4.0000
258 464781334 6.0000
258 185344587 4.0000
258 189850197 22.0000
258 475826738 2.0000
258 64152335 1.0000
258 243175199 3.0000
258 237886951 10.0000
258 448956185 1.0000
258 210933449 1.0000
258 113465603 27.0000
258 543442108 3.0000
258 148680848 2.0000
258 233899912 1.0000
258 230567975 4.0000
258 193074585 15.0000
258 618420295 12.0000
258 373555025 2.0000
258 329927842 2.0000
258 221411491 1.0000
258 14573900 2.0000
258 714421232 1.0000
258 178915141 2.0000
258 144813170 1.0000
258 139092348 24.0000
258 337780427 2.0000
258 269513020 1.0000
258 197001564 4.0000
258 436702610 5.0000
258 321796543 1.0000
258 113109073 3.0000
258 36448925 2.0000
258 48467334 1.0000
258 283133921 4.0000
258 48871981 1.0000
258 165565581 62.0000
258 278745353 1.0000
258 167473396 2.0000
258 140750163 17.0000
258 216264820 2.0000
258 431429137 2.0000
258 155927976 3.0000
258 280557466 2.0000
258 344801362 1.0000
258 543533194 21.0000
258 550122068 3.0000
258 151118966 3.0000
258 192301191 1.0000
258 279213842 4.0000
258 341661701 1.0000
258 52079636 1.0000
258 236972737 4.0000
258 89549297 2.0000
258 420301038 2.0000
258 213745334 5.0000
258 393028587 3.0000
258 285332860 4.0000
258 283771561 2.0000
258 367971451 9.0000
258 166767883 2.0000
258 252753618 1.0000
258 710064516 1.0000
258 245014679 2.0000
258 225418717 5.0000
258 507489702 2.0000
258 283894108 3.0000
258 294809172 3.0000
258 209185477 1.0000
258 263099844 6.0000
258 150632123 1.0000
259 206121850 3.0000
259 51597791 1.0000
259 549112918 2.0000
259 64152335 1.0000
259 243175199 3.0000
259 148680848 2.0000
259 541999788 1.0000
259 373555025 1.0000
259 293559894 1.0000
259 366592246 1.0000
259 113109073 1.0000
259 151584475 3.0000
259 278745353 2.0000
259 411469404 2.0000
259 192301191 1.0000
259 283771561 2.0000
259 209185477 2.0000
259 465811969 3.0000
259 150632123 1.0000
259 221850321 1.0000
260 206121850 1.0000
260 187572312 1.0000
260 241065455 1.0000
260 353791374 1.0000
260 143884558 1.0000
260 32834791 1.0000
260 287202982 1.0000
260 464781334 1.0000
260 475826738 1.0000
260 237886951 1.0000
260 210933449 1.0000
260 113465603 1.0000
260 233335916 1.0000
260 230567975 1.0000
260 373555025 1.0000
260 221411491 1.0000
260 144813170 1.0000
260 269513020 1.0000
260 366592246 2.0000
260 436702610 2.0000
260 113109073 1.0000
260 278745353 1.0000
260 140750163 1.0000
260 328686514 1.0000
260 431429137 1.0000
260 240002233 2.0000
260 344801362 1.0000
260 787239919 2.0000
260 151118966 1.0000
260 52079636 1.0000
260 420301038 1.0000
260 193077639 1.0000
260 166767883 1.0000
260 252753618 1.0000
260 245014679 1.0000
260 225418717 1.0000
260 294809172 1.0000
260 209185477 1.0000
260 150632123 1.0000
260 221850321 1.0000
261 206121850 1.0000
261 189850197 1.0000
261 475826738 1.0000
261 243175199 1.0000
261 237886951 1.0000
261 429247237 1.0000
261 233335916 1.0000
261 269513020 1.0000
261 197001564 1.0000
261 151584475 1.0000
261 71210107 1.0000
261 787239919 1.0000
261 411469404 1.0000
261 358351414 1.0000
261 188417619 1.0000
261 283771561 1.0000
261 367971451 1.0000
261 294809172 1.0000
262 206121850 1.0000
262 113109073 1.0000
262 465811969 1.0000
263 206121850 1.0000
263 366796169 1.0000
263 241065455 1.0000
263 353791374 1.0000
263 51443410 1.0000
263 143884558 1.0000
263 549112918 1.0000
263 484340979 1.0000
263 287202982 1.0000
263 464781334 1.0000
263 136035018 1.0000
263 189850197 1.0000
263 475826738 1.0000
263 243175199 1.0000
263 429247237 1.0000
263 210933449 1.0000
263 373555025 1.0000
263 146519069 1.0000
263 329927842 1.0000
263 412180849 1.0000
263 293559894 1.0000
263 221411491 1.0000
263 197001564 1.0000
263 436702610 1.0000
263 246901658 1.0000
263 431429137 1.0000
263 636401401 1.0000
263 708797364 1.0000
263 550122068 1.0000
263 192301191 1.0000
263 358351414 1.0000
263 117473273 1.0000
263 188417619 1.0000
263 362523468 1.0000
263 79220481 1.0000
263 420301038 1.0000
263 193077639 1.0000
263 166767883 1.0000
263 217423296 1.0000
263 245014679 1.0000
263 507489702 1.0000
263 283894108 1.0000
263 294809172 1.0000
263 263099844 1.0000
264 206121850 1.0000
264 230567975 2.0000
264 52079636 1.0000
264 252753618 1.0000
265 206121850 1.0000
265 230567975 1.0000
265 193074585 1.0000
265 373555025 1.0000
265 144813170 1.0000
265 113109073 1.0000
265 278745353 1.0000
265 77001859 1.0000
265 192301191 1.0000
265 367971451 1.0000
266 206121850 3.0000
266 353791374 1.0000
266 232313241 1.0000
266 265982289 1.0000
266 189850197 2.0000
266 64152335 1.0000
266 243175199 2.0000
266 113465603 1.0000
266 148680848 2.0000
266 233335916 1.0000
266 230567975 16.0000
266 541999788 1.0000
266 373555025 2.0000
266 139092348 2.0000
266 366592246 3.0000
266 197001564 1.0000
266 113109073 2.0000
266 140750163 2.0000
266 543533194 2.0000
266 411469404 1.0000
266 192301191 1.0000
266 188417619 1.0000
266 236972737 1.0000
266 34613288 1.0000
266 341768585 1.0000
266 408757920 1.0000
266 285332860 3.0000
266 283771561 1.0000
266 166767883 2.0000
266 252753618 1.0000
266 225418717 1.0000
266 311757784 2.0000
266 221850321 1.0000
267 206121850 1.0000
267 209225665 1.0000
267 230845588 1.0000
267 143884558 1.0000
267 464781334 1.0000
267 136035018 1.0000
267 189850197 1.0000
267 113465603 1.0000
267 233335916 2.0000
267 541999788 1.0000
267 238713707 1.0000
267 373555025 1.0000
267 146519069 1.0000
267 329927842 1.0000
267 412180849 1.0000
267 221411491 1.0000
267 714421232 1.0000
267 144813170 1.0000
267 321796543 1.0000
267 469753464 1.0000
267 140750163 1.0000
267 344801362 1.0000
267 787239919 1.0000
267 192301191 1.0000
267 711272516 1.0000
267 117473273 1.0000
267 437567821 1.0000
267 135573797 1.0000
267 138157574 1.0000
267 283771561 1.0000
267 283894108 1.0000
267 209185477 1.0000
268 206121850 1.0000
268 374661980 1.0000
268 250803835 1.0000
268 627491854 1.0000
268 51597791 1.0000
268 353791374 1.0000
268 232313241 1.0000
268 238264016 1.0000
268 143884558 1.0000
268 32834791 1.0000
268 549112918 1.0000
268 464781334 1.0000
268 277030839 1.0000
268 185344587 1.0000
268 475826738 1.0000
268 64152335 1.0000
268 243175199 1.0000
268 266815699 1.0000
268 240869466 1.0000
268 237886951 1.0000
268 348476655 1.0000
268 448956185 1.0000
268 113465603 1.0000
268 571021282 1.0000
268 148680848 1.0000
268 233899912 1.0000
268 233335916 1.0000
268 193021637 1.0000
268 252484155 1.0000
268 193074585 1.0000
268 423543635 1.0000
268 238713707 1.0000
268 373555025 1.0000
268 146519069 1.0000
268 329927842 1.0000
268 226347105 1.0000
268 523636225 1.0000
268 293559894 1.0000
268 245444506 1.0000
268 144813170 1.0000
268 211237817 1.0000
268 216112526 1.0000
268 197001564 1.0000
268 436702610 1.0000
268 321796543 1.0000
268 501854635 1.0000
268 283133921 1.0000
268 151584475 1.0000
268 166128698 1.0000
268 77001859 1.0000
268 336082762 1.0000
268 53076741 1.0000
268 362099039 1.0000
268 581281429 1.0000
268 431429137 1.0000
268 280557466 1.0000
268 482237272 1.0000
268 787239919 1.0000
268 240664869 1.0000
268 550122068 1.0000
268 324614093 1.0000
268 192301191 1.0000
268 341661701 1.0000
268 117473273 1.0000
268 52079636 1.0000
268 188417619 1.0000
268 362523468 1.0000
268 135573797 1.0000
268 420301038 1.0000
268 248132486 1.0000
268 250542282 1.0000
268 230013639 1.0000
268 420318016 1.0000
268 408757920 1.0000
268 41684671 1.0000
268 451693376 1.0000
268 369758604 1.0000
268 138157574 1.0000
268 456021856 1.0000
268 193077639 1.0000
268 161745170 1.0000
268 217423296 1.0000
268 225418717 1.0000
268 507489702 1.0000
268 472185221 1.0000
268 283894108 1.0000
268 209185477 1.0000
268 263099844 1.0000
268 293467348 1.0000
268 150632123 1.0000
268 32329366 1.0000
268 50711514 1.0000
268 221850321 1.0000
269 206121850 1.0000
269 230845588 2.0000
269 366796169 1.0000
269 240807110 1.0000
269 241065455 1.0000
269 636286824 1.0000
269 627491854 1.0000
269 51443410 2.0000
269 265982289 3.0000
269 143884558 3.0000
269 549112918 1.0000
269 484340979 2.0000
269 287202982 2.0000
269 464781334 3.0000
269 136035018 1.0000
269 277030839 4.0000
269 189850197 4.0000
269 475826738 1.0000
269 64152335 2.0000
269 240869466 1.0000
269 237886951 5.0000
269 429247237 1.0000
269 210933449 1.0000
269 113465603 1.0000
269 543442108 3.0000
269 148680848 1.0000
269 233335916 3.0000
269 230567975 2.0000
269 541999788 1.0000
269 618420295 1.0000
269 373555025 1.0000
269 146519069 1.0000
269 329927842 3.0000
269 226347105 2.0000
269 523636225 1.0000
269 412180849 1.0000
269 293559894 2.0000
269 221411491 1.0000
269 714421232 3.0000
269 178915141 3.0000
269 144813170 1.0000
269 139092348 3.0000
269 912081948 1.0000
269 366592246 3.0000
269 197001564 1.0000
269 436702610 2.0000
269 113109073 1.0000
269 151584475 1.0000
269 469753464 1.0000
269 167473396 2.0000
269 166128698 1.0000
269 77001859 1.0000
269 140750163 3.0000
269 760546868 3.0000
269 216264820 3.0000
269 296259888 1.0000
269 155927976 3.0000
269 636401401 1.0000
269 344801362 2.0000
269 543533194 4.0000
269 787239919 2.0000
269 550122068 3.0000
269 411469404 3.0000
269 151118966 1.0000
269 192301191 1.0000
269 358351414 1.0000
269 117473273 1.0000
269 188417619 3.0000
269 236972737 3.0000
269 437567821 1.0000
269 420301038 4.0000
269 213745334 1.0000
269 41684671 1.0000
269 369758604 1.0000
269 531418504 1.0000
269 193077639 1.0000
269 285332860 4.0000
269 283771561 3.0000
269 367971451 2.0000
269 166767883 1.0000
269 252753618 3.0000
269 710064516 3.0000
269 217423296 1.0000
269 245014679 2.0000
269 225418717 1.0000
269 507489702 3.0000
269 311757784 1.0000
269 283894108 3.0000
269 465811969 1.0000
269 406971569 1.0000
270 206121850 1.0000
270 230845588 1.0000
270 366796169 1.0000
270 187572312 6.0000
270 374661980 1.0000
270 241065455 1.0000
270 627491854 1.0000
270 265982289 1.0000
270 549112918 1.0000
270 287202982 1.0000
270 27844464 7.0000
270 464781334 1.0000
270 136035018 1.0000
270 277030839 1.0000
270 185344587 1.0000
270 475826738 3.0000
270 64152335 2.0000
270 243175199 3.0000
270 147919630 7.0000
270 240869466 1.0000
270 237886951 1.0000
270 429247237 1.0000
270 472385266 7.0000
270 448956185 1.0000
270 210933449 1.0000
270 113465603 2.0000
270 543442108 1.0000
270 148680848 2.0000
270 233335916 1.0000
270 193021637 1.0000
270 252484155 1.0000
270 541999788 1.0000
270 46143892 6.0000
270 91388229 3.0000
270 44179372 3.0000
270 280412626 8.0000
270 618420295 1.0000
270 21079235 6.0000
270 146519069 1.0000
270 329927842 1.0000
270 226347105 1.0000
270 523636225 1.0000
270 412180849 3.0000
270 14573900 6.0000
270 245444506 2.0000
270 178915141 1.0000
270 144813170 1.0000
270 211237817 1.0000
270 269513020 2.0000
270 197001564 1.0000
270 436702610 1.0000
270 121402638 5.0000
270 36448925 3.0000
270 283133921 1.0000
270 48871981 1.0000
270 278745353 4.0000
270 71210107 7.0000
270 166128698 1.0000
270 77001859 1.0000
270 328686514 1.0000
270 336082762 1.0000
270 19583545 6.0000
270 216264820 1.0000
270 506269900 1.0000
270 299936873 1.0000
270 431429137 1.0000
270 155927976 1.0000
270 280557466 1.0000
270 636401401 1.0000
270 482237272 1.0000
270 787239919 2.0000
270 550122068 1.0000
270 411469404 1.0000
270 151118966 1.0000
270 192301191 2.0000
270 593544608 3.0000
270 358351414 1.0000
270 341661701 3.0000
270 117473273 1.0000
270 52079636 1.0000
270 188417619 2.0000
270 626774517 1.0000
270 236972737 1.0000
270 15891449 7.0000
270 437567821 2.0000
270 135573797 1.0000
270 420301038 1.0000
270 27489253 7.0000
270 22903812 9.0000
270 34613288 3.0000
270 250542282 2.0000
270 22910295 4.0000
270 247844220 2.0000
270 213745334 2.0000
270 420318016 1.0000
270 41684671 2.0000
270 393028587 1.0000
270 35758259 6.0000
270 369758604 1.0000
270 259781850 1.0000
270 531418504 3.0000
270 193077639 1.0000
270 285332860 1.0000
270 330187082 1.0000
270 156247074 4.0000
270 367971451 1.0000
270 252753618 1.0000
270 217423296 2.0000
270 245014679 1.0000
270 225418717 2.0000
270 507489702 1.0000
270 44335177 6.0000
270 471271538 1.0000
270 283894108 2.0000
270 294809172 3.0000
270 209185477 1.0000
270 465811969 1.0000
270 263099844 3.0000
270 293467348 2.0000
270 150632123 3.0000
270 221850321 1.0000
270 282634845 1.0000
270 406971569 1.0000
271 206121850 2.0000
271 209225665 3.0000
271 230845588 1.0000
271 366796169 1.0000
271 240807110 3.0000
271 241065455 4.0000
271 636286824 3.0000
271 627491854 1.0000
271 51597791 3.0000
271 353791374 5.0000
271 232313241 2.0000
271 51443410 3.0000
271 265982289 1.0000
271 471332737 2.0000
271 143884558 4.0000
271 32834791 2.0000
271 549112918 3.0000
271 484340979 2.0000
271 287202982 4.0000
271 464781334 2.0000
271 136035018 3.0000
271 277030839 3.0000
271 185344587 1.0000
271 189850197 2.0000
271 475826738 2.0000
271 64152335 1.0000
271 243175199 3.0000
271 147919630 1.0000
271 240869466 2.0000
271 237886951 2.0000
271 429247237 3.0000
271 483072452 4.0000
271 448956185 2.0000
271 210933449 4.0000
271 113465603 3.0000
271 415155312 3.0000
271 219001485 3.0000
271 571021282 2.0000
271 377037875 2.0000
271 543442108 3.0000
271 233335916 4.0000
271 193021637 2.0000
271 252484155 2.0000
271 230567975 1.0000
271 304953074 2.0000
271 541999788 3.0000
271 501960718 2.0000
271 44179372 6.0000
271 280412626 2.0000
271 423543635 6.0000
271 238713707 2.0000
271 373555025 4.0000
271 315633310 6.0000
271 146519069 4.0000
271 329927842 4.0000
271 226347105 2.0000
271 523636225 2.0000
271 412180849 2.0000
271 293559894 2.0000
271 705017113 2.0000
271 221411491 3.0000
271 14573900 2.0000
271 714421232 2.0000
271 245444506 1.0000
271 178915141 1.0000
271 144813170 3.0000
271 211237817 3.0000
271 197001564 3.0000
271 436702610 3.0000
271 321796543 2.0000
271 113109073 3.0000
271 36448925 2.0000
271 48467334 2.0000
271 283133921 4.0000
271 151584475 3.0000
271 48871981 3.0000
271 469753464 3.0000
271 278745353 2.0000
271 166128698 1.0000
271 77001859 2.0000
271 140750163 2.0000
271 328686514 2.0000
271 246901658 3.0000
271 760546868 2.0000
271 336082762 1.0000
271 19583545 5.0000
271 216264820 1.0000
271 362099039 3.0000
271 581281429 6.0000
271 296259888 3.0000
271 506269900 2.0000
271 299936873 2.0000
271 431429137 2.0000
271 155927976 1.0000
271 280557466 2.0000
271 636401401 3.0000
271 344801362 1.0000
271 543533194 1.0000
271 482237272 2.0000
271 787239919 3.0000
271 240664869 2.0000
271 708797364 2.0000
271 550122068 2.0000
271 429222254 2.0000
271 411469404 4.0000
271 324614093 6.0000
271 151118966 1.0000
271 192301191 5.0000
271 593544608 6.0000
271 279213842 3.0000
271 711272516 2.0000
271 358351414 4.0000
271 341661701 8.0000
271 117473273 2.0000
271 52079636 2.0000
271 188417619 2.0000
271 626774517 2.0000
271 362523468 2.0000
271 236972737 4.0000
271 437567821 2.0000
271 420301038 1.0000
271 55382387 2.0000
271 248132486 1.0000
271 250542282 2.0000
271 580330056 6.0000
271 230013639 2.0000
271 420318016 3.0000
271 408757920 3.0000
271 451693376 2.0000
271 393028587 1.0000
271 369758604 2.0000
271 138157574 3.0000
271 259781850 2.0000
271 320930784 1.0000
271 531418504 6.0000
271 193077639 1.0000
271 285332860 1.0000
271 609852437 2.0000
271 330187082 3.0000
271 283771561 4.0000
271 156247074 1.0000
271 161745170 2.0000
271 217423296 3.0000
271 245014679 3.0000
271 225418717 2.0000
271 507489702 3.0000
271 311757784 3.0000
271 471271538 2.0000
271 283894108 4.0000
271 294809172 2.0000
271 465811969 1.0000
271 263099844 5.0000
271 150632123 3.0000
271 32329366 4.0000
271 221850321 4.0000
271 406971569 2.0000
271 308422676 4.0000
272 206121850 1.0000
272 240807110 1.0000
272 636286824 1.0000
272 627491854 2.0000
272 232313241 1.0000
272 143884558 1.0000
272 287202982 1.0000
272 185344587 1.0000
272 240869466 2.0000
272 237886951 1.0000
272 348476655 1.0000
272 501960718 1.0000
272 618420295 1.0000
272 412180849 1.0000
272 705017113 1.0000
272 144813170 1.0000
272 436702610 1.0000
272 48871981 2.0000
272 246901658 2.0000
272 336082762 1.0000
272 299936873 1.0000
272 155927976 4.0000
272 407890541 1.0000
272 636401401 1.0000
272 344801362 1.0000
272 192301191 2.0000
272 593544608 1.0000
272 369758604 2.0000
272 285332860 1.0000
272 166767883 1.0000
272 710064516 1.0000
272 245014679 1.0000
272 225418717 1.0000
272 465811969 1.0000
272 263099844 1.0000
272 32329366 3.0000
273 206121850 3.0000
273 189850197 3.0000
273 71210107 3.0000
273 550122068 3.0000
274 206121850 1.0000
274 353791374 1.0000
274 32834791 1.0000
274 27844464 1.0000
274 243175199 1.0000
274 147919630 1.0000
274 240869466 1.0000
274 472385266 1.0000
274 46143892 1.0000
274 280412626 1.0000
274 21079235 1.0000
274 71210107 1.0000
274 27489253 1.0000
274 22903812 1.0000
274 35758259 1.0000
274 156247074 1.0000
274 245014679 1.0000
274 44335177 1.0000
274 294809172 1.0000
274 263099844 1.0000
274 221850321 1.0000
275 206121850 1.0000
275 353791374 1.0000
275 32834791 1.0000
275 27844464 1.0000
275 243175199 1.0000
275 147919630 1.0000
275 472385266 1.0000
275 46143892 1.0000
275 280412626 1.0000
275 21079235 1.0000
275 71210107 1.0000
275 420301038 2.0000
275 27489253 1.0000
275 22903812 1.0000
275 420318016 1.0000
275 35758259 1.0000
275 156247074 1.0000
275 252753618 1.0000
275 44335177 1.0000
275 294809172 1.0000
275 263099844 1.0000
275 32329366 1.0000
275 221850321 1.0000
276 206121850 1.0000
276 241065455 1.0000
276 32834791 1.0000
276 549112918 1.0000
276 189850197 1.0000
276 64152335 1.0000
276 243175199 1.0000
276 240869466 1.0000
276 373555025 1.0000
276 329927842 1.0000
276 436702610 1.0000
276 113109073 1.0000
276 151584475 1.0000
276 328686514 1.0000
276 550122068 1.0000
276 188417619 1.0000
276 294809172 1.0000
276 465811969 1.0000
277 206121850 2.0000
277 209225665 48.0000
277 240807110 18.0000
277 726848270 17.0000
277 51597791 1.0000
277 27844464 17.0000
277 113465603 14.0000
277 193021637 33.0000
277 144813170 5.0000
277 436702610 1.0000
277 471427429 23.0000
277 48871981 37.0000
277 760546868 11.0000
277 336082762 10.0000
277 216264820 1.0000
277 296259888 1.0000
277 708797364 19.0000
277 358351414 38.0000
277 283771561 12.0000
277 245014679 10.0000
277 150632123 1.0000
278 206121850 1.0000
278 366796169 2.0000
278 241065455 1.0000
278 353791374 1.0000
278 51443410 1.0000
278 143884558 1.0000
278 549112918 1.0000
278 287202982 1.0000
278 464781334 1.0000
278 189850197 1.0000
278 475826738 1.0000
278 243175199 1.0000
278 429247237 1.0000
278 210933449 1.0000
278 113465603 1.0000
278 543442108 1.0000
278 233335916 1.0000
278 373555025 1.0000
278 329927842 1.0000
278 226347105 1.0000
278 714421232 1.0000
278 144813170 1.0000
278 197001564 1.0000
278 113109073 1.0000
278 151584475 1.0000
278 431429137 1.0000
278 550122068 1.0000
278 358351414 1.0000
278 188417619 1.0000
278 236972737 1.0000
278 230013639 1.0000
278 283771561 1.0000
278 217423296 1.0000
278 245014679 1.0000
278 507489702 1.0000
278 263099844 1.0000
278 150632123 1.0000
279 206121850 9.0000
279 32834791 2.0000
279 549112918 3.0000
279 64152335 1.0000
279 148680848 1.0000
279 385463372 1.0000
279 293559894 3.0000
279 714421232 2.0000
279 366592246 2.0000
279 197001564 1.0000
279 113109073 5.0000
279 151584475 1.0000
279 77001859 2.0000
279 411469404 1.0000
279 711272516 1.0000
279 236972737 1.0000
279 283771561 6.0000
279 166767883 1.0000
279 311757784 2.0000
279 465811969 7.0000
280 206121850 1.0000
280 464781334 1.0000
280 475826738 1.0000
280 429247237 1.0000
280 210933449 1.0000
280 146519069 1.0000
280 412180849 1.0000
280 197001564 1.0000
280 246901658 1.0000
280 299936873 1.0000
280 408757920 1.0000
280 283894108 1.0000
280 294809172 1.0000
280 221850321 1.0000
281 206121850 1.0000
281 549112918 1.0000
281 243175199 1.0000
281 543442108 1.0000
281 192301191 1.0000
281 283771561 1.0000
281 465811969 1.0000
282 206121850 1.0000
282 287202982 1.0000
282 636401401 1.0000
282 420318016 1.0000
283 206121850 1.0000
283 209225665 1.0000
283 187572312 7.0000
283 241065455 2.0000
283 636286824 2.0000
283 353791374 1.0000
283 51443410 1.0000
283 143884558 1.0000
283 549112918 1.0000
283 484340979 1.0000
283 287202982 1.0000
283 27844464 8.0000
283 464781334 1.0000
283 277030839 2.0000
283 185344587 1.0000
283 189850197 1.0000
283 475826738 1.0000
283 64152335 1.0000
283 243175199 1.0000
283 147919630 7.0000
283 240869466 1.0000
283 429247237 1.0000
283 472385266 6.0000
283 448956185 1.0000
283 210933449 2.0000
283 113465603 1.0000
283 455237361 1.0000
283 233899912 1.0000
283 193021637 1.0000
283 541999788 1.0000
283 46143892 5.0000
283 193074585 1.0000
283 44179372 3.0000
283 280412626 8.0000
283 238713707 2.0000
283 373555025 1.0000
283 315633310 3.0000
283 21079235 8.0000
283 146519069 1.0000
283 329927842 2.0000
283 226347105 1.0000
283 523636225 1.0000
283 412180849 1.0000
283 293559894 2.0000
283 221411491 3.0000
283 144813170 1.0000
283 269513020 1.0000
283 197001564 2.0000
283 436702610 1.0000
283 121402638 1.0000
283 321796543 1.0000
283 113109073 1.0000
283 36448925 2.0000
283 48871981 1.0000
283 71210107 6.0000
283 166128698 1.0000
283 77001859 1.0000
283 246901658 1.0000
283 336082762 1.0000
283 216264820 1.0000
283 299936873 1.0000
283 431429137 1.0000
283 280557466 1.0000
283 636401401 1.0000
283 550122068 1.0000
283 151118966 1.0000
283 192301191 2.0000
283 358351414 1.0000
283 117473273 1.0000
283 52079636 1.0000
283 188417619 1.0000
283 236972737 1.0000
283 15891449 4.0000
283 420301038 1.0000
283 27489253 6.0000
283 22903812 6.0000
283 250542282 1.0000
283 420318016 2.0000
283 408757920 1.0000
283 41684671 1.0000
283 393028587 1.0000
283 35758259 4.0000
283 369758604 1.0000
283 138157574 1.0000
283 259781850 1.0000
283 193077639 2.0000
283 330187082 1.0000
283 283771561 1.0000
283 156247074 6.0000
283 161745170 1.0000
283 217423296 1.0000
283 245014679 2.0000
283 225418717 1.0000
283 507489702 1.0000
283 311757784 1.0000
283 44335177 7.0000
283 471271538 1.0000
283 283894108 3.0000
283 465811969 1.0000
283 263099844 1.0000
283 293467348 1.0000
283 150632123 1.0000
283 221850321 1.0000
283 282634845 1.0000
283 406971569 1.0000
283 308422676 1.0000
284 206121850 2.0000
284 243175199 1.0000
284 148680848 1.0000
284 230567975 3.0000
284 373555025 2.0000
284 714421232 1.0000
284 436702610 1.0000
284 113109073 1.0000
284 411469404 1.0000
284 283771561 1.0000
284 367971451 1.0000
284 507489702 1.0000
284 465811969 1.0000
285 206121850 1.0000
285 353791374 1.0000
285 549112918 1.0000
285 465811969 1.0000
286 206121850 2.0000
286 366796169 20.0000
286 187572312 1.0000
286 241065455 2.0000
286 353791374 3.0000
286 51443410 1.0000
286 265982289 4.0000
286 143884558 2.0000
286 549112918 3.0000
286 287202982 1.0000
286 464781334 2.0000
286 189850197 8.0000
286 475826738 2.0000
286 243175199 1.0000
286 147919630 1.0000
286 237886951 3.0000
286 429247237 1.0000
286 210933449 1.0000
286 113465603 13.0000
286 543442108 1.0000
286 233335916 1.0000
286 230567975 1.0000
286 193074585 5.0000
286 618420295 2.0000
286 373555025 2.0000
286 21079235 1.0000
286 146519069 1.0000
286 226347105 1.0000
286 293559894 1.0000
286 14573900 1.0000
286 714421232 1.0000
286 139092348 9.0000
286 211237817 1.0000
286 269513020 3.0000
286 197001564 2.0000
286 121402638 1.0000
286 113109073 2.0000
286 283133921 1.0000
286 151584475 2.0000
286 48871981 1.0000
286 165565581 17.0000
286 140750163 11.0000
286 328686514 2.0000
286 19583545 1.0000
286 431429137 1.0000
286 543533194 8.0000
286 482237272 1.0000
286 550122068 1.0000
286 279213842 1.0000
286 188417619 1.0000
286 236972737 1.0000
286 15891449 1.0000
286 89549297 2.0000
286 27489253 1.0000
286 22903812 1.0000
286 213745334 1.0000
286 420318016 1.0000
286 408757920 1.0000
286 193077639 1.0000
286 285332860 3.0000
286 330187082 1.0000
286 283771561 1.0000
286 156247074 1.0000
286 367971451 1.0000
286 217423296 2.0000
286 245014679 3.0000
286 507489702 1.0000
286 44335177 1.0000
286 465811969 1.0000
286 263099844 1.0000
286 150632123 2.0000
287 206121850 1.0000
287 51597791 1.0000
287 353791374 1.0000
287 143884558 1.0000
287 549112918 1.0000
287 484340979 1.0000
287 464781334 1.0000
287 189850197 1.0000
287 475826738 1.0000
287 64152335 1.0000
287 243175199 1.0000
287 448956185 1.0000
287 113465603 1.0000
287 148680848 1.0000
287 541999788 1.0000
287 238713707 1.0000
287 373555025 1.0000
287 329927842 1.0000
287 57880075 1.0000
287 490801957 1.0000
287 144813170 1.0000
287 550122068 1.0000
287 250542282 1.0000
287 330187082 1.0000
287 283894108 1.0000
288 206121850 1.0000
288 353791374 1.0000
288 464781334 1.0000
288 189850197 1.0000
288 373555025 1.0000
288 412180849 1.0000
288 197001564 1.0000
288 188417619 1.0000
288 35758259 1.0000
288 283771561 1.0000
288 156247074 1.0000
288 507489702 1.0000
288 221850321 1.0000
289 206121850 1.0000
289 209225665 2.0000
289 230845588 8.0000
289 240807110 3.0000
289 241065455 3.0000
289 636286824 1.0000
289 250803835 3.0000
289 726848270 1.0000
289 627491854 1.0000
289 51597791 3.0000
289 353791374 5.0000
289 51443410 2.0000
289 471332737 1.0000
289 143884558 6.0000
289 32834791 2.0000
289 287202982 1.0000
289 27844464 1.0000
289 464781334 2.0000
289 277030839 3.0000
289 185344587 1.0000
289 475826738 3.0000
289 64152335 3.0000
289 243175199 2.0000
289 147919630 2.0000
289 240869466 5.0000
289 348476655 2.0000
289 429247237 2.0000
289 483072452 1.0000
289 448956185 4.0000
289 210933449 5.0000
289 113465603 1.0000
289 219001485 1.0000
289 543442108 2.0000
289 148680848 3.0000
289 233899912 1.0000
289 193021637 1.0000
289 541999788 2.0000
289 193074585 1.0000
289 501960718 1.0000
289 618420295 4.0000
289 423543635 1.0000
289 373555025 1.0000
289 146519069 6.0000
289 226347105 2.0000
289 523636225 1.0000
289 412180849 5.0000
289 385463372 1.0000
289 705017113 1.0000
289 221411491 3.0000
289 14573900 2.0000
289 714421232 2.0000
289 245444506 1.0000
289 178915141 2.0000
289 144813170 4.0000
289 139092348 5.0000
289 211237817 1.0000
289 269513020 5.0000
289 197001564 1.0000
289 436702610 2.0000
289 321796543 2.0000
289 113109073 1.0000
289 36448925 1.0000
289 48467334 3.0000
289 283133921 2.0000
289 48871981 3.0000
289 278745353 1.0000
289 167473396 3.0000
289 71210107 1.0000
289 166128698 1.0000
289 140750163 2.0000
289 246901658 5.0000
289 336082762 2.0000
289 216264820 7.0000
289 299936873 3.0000
289 431429137 4.0000
289 155927976 5.0000
289 280557466 1.0000
289 636401401 1.0000
289 520818187 1.0000
289 153406657 1.0000
289 543533194 2.0000
289 482237272 1.0000
289 787239919 6.0000
289 240664869 1.0000
289 550122068 1.0000
289 429222254 2.0000
289 411469404 3.0000
289 324614093 1.0000
289 192301191 4.0000
289 593544608 1.0000
289 358351414 6.0000
289 117473273 4.0000
289 52079636 3.0000
289 626774517 1.0000
289 236972737 2.0000
289 437567821 3.0000
289 79220481 2.0000
289 55382387 3.0000
289 408757920 1.0000
289 393028587 3.0000
289 369758604 1.0000
289 138157574 3.0000
289 193077639 2.0000
289 285332860 3.0000
289 330187082 2.0000
289 283771561 3.0000
289 367971451 1.0000
289 166767883 7.0000
289 161745170 1.0000
289 252753618 4.0000
289 710064516 4.0000
289 217423296 1.0000
289 245014679 2.0000
289 225418717 1.0000
289 507489702 2.0000
289 311757784 2.0000
289 283894108 5.0000
289 294809172 1.0000
289 465811969 1.0000
289 263099844 2.0000
289 293467348 1.0000
289 150632123 3.0000
289 32329366 2.0000
289 221850321 2.0000
290 206121850 1.0000
290 209225665 1.0000
290 230845588 2.0000
290 240807110 1.0000
290 241065455 2.0000
290 51597791 1.0000
290 353791374 1.0000
290 265982289 3.0000
290 238264016 1.0000
290 143884558 2.0000
290 32834791 1.0000
290 549112918 2.0000
290 287202982 2.0000
290 464781334 3.0000
290 185344587 1.0000
290 189850197 1.0000
290 475826738 1.0000
290 64152335 1.0000
290 243175199 3.0000
290 237886951 4.0000
290 448956185 1.0000
290 210933449 2.0000
290 543442108 2.0000
290 148680848 4.0000
290 233335916 2.0000
290 193021637 2.0000
290 230567975 2.0000
290 541999788 3.0000
290 280412626 1.0000
290 618420295 1.0000
290 373555025 1.0000
290 146519069 1.0000
290 329927842 1.0000
290 293559894 1.0000
290 221411491 1.0000
290 14573900 2.0000
290 245444506 1.0000
290 178915141 1.0000
290 144813170 1.0000
290 139092348 1.0000
290 216112526 3.0000
290 366592246 1.0000
290 197001564 2.0000
290 436702610 1.0000
290 113109073 2.0000
290 283133921 1.0000
290 48871981 1.0000
290 167473396 3.0000
290 166128698 2.0000
290 140750163 4.0000
290 246901658 1.0000
290 19583545 1.0000
290 216264820 1.0000
290 155927976 3.0000
290 344801362 4.0000
290 543533194 2.0000
290 787239919 1.0000
290 708797364 1.0000
290 550122068 4.0000
290 411469404 2.0000
290 151118966 2.0000
290 358351414 1.0000
290 188417619 2.0000
290 437567821 1.0000
290 420301038 4.0000
290 34613288 1.0000
290 250542282 1.0000
290 22910295 4.0000
290 408757920 2.0000
290 393028587 2.0000
290 35758259 3.0000
290 259781850 1.0000
290 285332860 2.0000
290 283771561 2.0000
290 367971451 2.0000
290 166767883 1.0000
290 161745170 2.0000
290 252753618 2.0000
290 710064516 3.0000
290 217423296 1.0000
290 245014679 2.0000
290 225418717 1.0000
290 507489702 1.0000
290 311757784 1.0000
290 294809172 2.0000
290 209185477 3.0000
290 150632123 2.0000
290 221850321 3.0000
291 206121850 2.0000
291 230845588 2.0000
291 366796169 1.0000
291 240807110 1.0000
291 241065455 1.0000
291 636286824 1.0000
291 250803835 1.0000
291 627491854 2.0000
291 353791374 1.0000
291 51443410 1.0000
291 265982289 1.0000
291 143884558 1.0000
291 32834791 1.0000
291 484340979 1.0000
291 287202982 1.0000
291 464781334 2.0000
291 277030839 1.0000
291 185344587 1.0000
291 189850197 1.0000
291 475826738 1.0000
291 64152335 1.0000
291 243175199 1.0000
291 240869466 2.0000
291 237886951 1.0000
291 429247237 1.0000
291 113465603 1.0000
291 415155312 1.0000
291 148680848 1.0000
291 233335916 1.0000
291 230567975 1.0000
291 541999788 1.0000
291 618420295 1.0000
291 238713707 1.0000
291 373555025 1.0000
291 146519069 1.0000
291 329927842 1.0000
291 226347105 1.0000
291 293559894 1.0000
291 221411491 1.0000
291 714421232 1.0000
291 245444506 1.0000
291 144813170 1.0000
291 139092348 1.0000
291 216112526 1.0000
291 366592246 3.0000
291 197001564 2.0000
291 436702610 2.0000
291 321796543 1.0000
291 113109073 3.0000
291 36448925 1.0000
291 151584475 2.0000
291 469753464 1.0000
291 278745353 1.0000
291 167473396 1.0000
291 166128698 1.0000
291 140750163 1.0000
291 328686514 1.0000
291 216264820 2.0000
291 431429137 1.0000
291 155927976 2.0000
291 636401401 1.0000
291 344801362 2.0000
291 543533194 1.0000
291 482237272 1.0000
291 787239919 2.0000
291 550122068 2.0000
291 429222254 1.0000
291 411469404 1.0000
291 151118966 1.0000
291 192301191 1.0000
291 711272516 1.0000
291 358351414 1.0000
291 188417619 2.0000
291 236972737 2.0000
291 420301038 2.0000
291 250542282 1.0000
291 213745334 3.0000
291 408757920 2.0000
291 393028587 2.0000
291 193077639 1.0000
291 285332860 1.0000
291 283771561 1.0000
291 367971451 2.0000
291 252753618 1.0000
291 710064516 1.0000
291 217423296 1.0000
291 245014679 1.0000
291 225418717 1.0000
291 507489702 1.0000
291 311757784 1.0000
291 283894108 1.0000
291 294809172 1.0000
291 263099844 2.0000
291 293467348 1.0000
291 150632123 1.0000
291 221850321 1.0000
292 206121850 1.0000
292 471332737 1.0000
292 32834791 1.0000
292 549112918 1.0000
292 148680848 1.0000
292 711272516 1.0000
292 465811969 1.0000
293 206121850 1.0000
293 209225665 2.0000
293 366796169 3.0000
293 187572312 15.0000
293 240807110 3.0000
293 353791374 1.0000
293 232313241 2.0000
293 51443410 2.0000
293 143884558 2.0000
293 549112918 1.0000
293 484340979 2.0000
293 27844464 17.0000
293 464781334 2.0000
293 136035018 1.0000
293 185344587 1.0000
293 189850197 2.0000
293 475826738 3.0000
293 64152335 2.0000
293 147919630 14.0000
293 240869466 4.0000
293 348476655 1.0000
293 429247237 2.0000
293 472385266 18.0000
293 448956185 3.0000
293 113465603 1.0000
293 455237361 3.0000
293 233899912 1.0000
293 193021637 3.0000
293 252484155 1.0000
293 230567975 3.0000
293 541999788 1.0000
293 46143892 14.0000
293 193074585 2.0000
293 501960718 1.0000
293 280412626 18.0000
293 423543635 2.0000
293 238713707 2.0000
293 373555025 1.0000
293 21079235 18.0000
293 146519069 3.0000
293 329927842 3.0000
293 226347105 2.0000
293 412180849 3.0000
293 57880075 1.0000
293 293559894 2.0000
293 705017113 2.0000
293 221411491 1.0000
293 14573900 6.0000
293 245444506 1.0000
293 178915141 1.0000
293 144813170 2.0000
293 211237817 1.0000
293 337780427 1.0000
293 269513020 1.0000
293 436702610 3.0000
293 121402638 8.0000
293 321796543 2.0000
293 113109073 1.0000
293 36448925 1.0000
293 283133921 1.0000
293 151584475 1.0000
293 48871981 2.0000
293 469753464 1.0000
293 278745353 4.0000
293 167473396 1.0000
293 71210107 13.0000
293 77001859 1.0000
293 328686514 2.0000
293 246901658 4.0000
293 142702489 1.0000
293 224761631 1.0000
293 336082762 3.0000
293 19583545 1.0000
293 299936873 2.0000
293 431429137 1.0000
293 280557466 1.0000
293 636401401 1.0000
293 344801362 1.0000
293 543533194 3.0000
293 482237272 1.0000
293 550122068 1.0000
293 429222254 1.0000
293 411469404 2.0000
293 324614093 2.0000
293 151118966 1.0000
293 192301191 5.0000
293 593544608 1.0000
293 279213842 1.0000
293 358351414 3.0000
293 341661701 1.0000
293 117473273 4.0000
293 52079636 1.0000
293 188417619 1.0000
293 626774517 1.0000
293 362523468 2.0000
293 15891449 12.0000
293 55382387 2.0000
293 27489253 10.0000
293 22903812 12.0000
293 123080710 1.0000
293 250542282 2.0000
293 230013639 1.0000
293 22910295 1.0000
293 213745334 1.0000
293 408757920 2.0000
293 41684671 2.0000
293 35758259 9.0000
293 369758604 1.0000
293 259781850 2.0000
293 193077639 3.0000
293 330187082 1.0000
293 283771561 2.0000
293 156247074 13.0000
293 166767883 1.0000
293 304182081 2.0000
293 252753618 1.0000
293 245014679 3.0000
293 507489702 2.0000
293 44335177 15.0000
293 294809172 1.0000
293 343626364 2.0000
293 465811969 1.0000
293 150632123 2.0000
293 32329366 1.0000
294 206121850 2.0000
294 187572312 1.0000
294 240807110 1.0000
294 241065455 1.0000
294 636286824 2.0000
294 627491854 1.0000
294 353791374 1.0000
294 232313241 1.0000
294 51443410 2.0000
294 238264016 1.0000
294 143884558 1.0000
294 32834791 1.0000
294 484340979 1.0000
294 287202982 2.0000
294 27844464 1.0000
294 464781334 2.0000
294 277030839 1.0000
294 189850197 1.0000
294 475826738 1.0000
294 64152335 3.0000
294 243175199 1.0000
294 147919630 1.0000
294 240869466 1.0000
294 429247237 2.0000
294 472385266 1.0000
294 448956185 2.0000
294 210933449 1.0000
294 113465603 1.0000
294 415155312 1.0000
294 543442108 1.0000
294 193021637 1.0000
294 541999788 2.0000
294 46143892 1.0000
294 193074585 2.0000
294 91388229 3.0000
294 280412626 1.0000
294 238713707 2.0000
294 373555025 1.0000
294 21079235 1.0000
294 146519069 2.0000
294 329927842 1.0000
294 226347105 2.0000
294 523636225 1.0000
294 412180849 2.0000
294 293559894 1.0000
294 490801957 3.0000
294 705017113 1.0000
294 221411491 1.0000
294 714421232 1.0000
294 245444506 1.0000
294 178915141 1.0000
294 144813170 3.0000
294 211237817 1.0000
294 337780427 1.0000
294 197001564 3.0000
294 321796543 2.0000
294 113109073 1.0000
294 36448925 1.0000
294 151584475 2.0000
294 48871981 1.0000
294 278745353 2.0000
294 71210107 2.0000
294 166128698 1.0000
294 77001859 1.0000
294 328686514 1.0000
294 246901658 1.0000
294 296259888 1.0000
294 431429137 2.0000
294 280557466 1.0000
294 407890541 3.0000
294 636401401 4.0000
294 482237272 2.0000
294 787239919 1.0000
294 240664869 1.0000
294 411469404 1.0000
294 151118966 1.0000
294 593544608 3.0000
294 279213842 1.0000
294 711272516 1.0000
294 358351414 1.0000
294 117473273 1.0000
294 52079636 1.0000
294 188417619 3.0000
294 236972737 1.0000
294 15891449 1.0000
294 27489253 1.0000
294 22903812 2.0000
294 123080710 3.0000
294 250542282 1.0000
294 420318016 2.0000
294 408757920 3.0000
294 41684671 2.0000
294 35758259 2.0000
294 259781850 1.0000
294 193077639 1.0000
294 609852437 2.0000
294 330187082 1.0000
294 283771561 1.0000
294 156247074 4.0000
294 367971451 1.0000
294 161745170 1.0000
294 217423296 1.0000
294 245014679 1.0000
294 507489702 4.0000
294 472185221 3.0000
294 44335177 2.0000
294 283894108 1.0000
294 343626364 3.0000
294 465811969 2.0000
294 293467348 2.0000
294 150632123 1.0000
294 221850321 1.0000
294 282634845 1.0000
295 206121850 2.0000
295 636286824 3.0000
295 627491854 2.0000
295 287202982 2.0000
295 185344587 1.0000
295 448956185 3.0000
295 415155312 2.0000
295 211237817 4.0000
295 283133921 3.0000
295 19583545 1.0000
295 636401401 3.0000
295 279213842 4.0000
295 213745334 1.0000
295 420318016 2.0000
295 367971451 1.0000
295 225418717 1.0000
296 206121850 1.0000
296 230845588 1.0000
296 636286824 17.0000
296 627491854 14.0000
296 353791374 2.0000
296 287202982 11.0000
296 277030839 1.0000
296 185344587 21.0000
296 64152335 1.0000
296 448956185 6.0000
296 415155312 14.0000
296 230567975 1.0000
296 211237817 18.0000
296 283133921 17.0000
296 19583545 12.0000
296 216264820 2.0000
296 155927976 1.0000
296 636401401 17.0000
296 543533194 1.0000
296 279213842 18.0000
296 213745334 12.0000
296 420318016 16.0000
296 285332860 1.0000
296 367971451 14.0000
296 710064516 1.0000
296 225418717 16.0000
297 206121850 1.0000
297 209225665 2.0000
297 230845588 2.0000
297 366796169 2.0000
297 240807110 2.0000
297 241065455 3.0000
297 353791374 3.0000
297 265982289 3.0000
297 143884558 2.0000
297 32834791 2.0000
297 549112918 1.0000
297 287202982 2.0000
297 464781334 2.0000
297 185344587 3.0000
297 189850197 2.0000
297 475826738 3.0000
297 64152335 1.0000
297 243175199 2.0000
297 240869466 3.0000
297 237886951 4.0000
297 429247237 2.0000
297 210933449 2.0000
297 113465603 2.0000
297 233335916 2.0000
297 230567975 5.0000
297 541999788 1.0000
297 618420295 3.0000
297 238713707 3.0000
297 329927842 3.0000
297 226347105 2.0000
297 412180849 3.0000
297 293559894 2.0000
297 221411491 2.0000
297 144813170 2.0000
297 139092348 3.0000
297 366592246 3.0000
297 60897485 1.0000
297 197001564 3.0000
297 436702610 2.0000
297 113109073 1.0000
297 48467334 2.0000
297 283133921 2.0000
297 48871981 2.0000
297 469753464 2.0000
297 167473396 1.0000
297 140750163 3.0000
297 246901658 1.0000
297 216264820 4.0000
297 431429137 2.0000
297 155927976 2.0000
297 344801362 3.0000
297 543533194 3.0000
297 787239919 1.0000
297 550122068 2.0000
297 411469404 2.0000
297 151118966 1.0000
297 358351414 2.0000
297 52079636 1.0000
297 188417619 2.0000
297 236972737 2.0000
297 437567821 1.0000
297 420301038 2.0000
297 230013639 2.0000
297 213745334 2.0000
297 420318016 2.0000
297 408757920 2.0000
297 393028587 3.0000
297 285332860 2.0000
297 330187082 1.0000
297 283771561 2.0000
297 367971451 3.0000
297 166767883 4.0000
297 252753618 3.0000
297 710064516 3.0000
297 217423296 1.0000
297 245014679 1.0000
297 225418717 2.0000
297 283894108 2.0000
297 465811969 1.0000
297 263099844 1.0000
297 150632123 2.0000
297 221850321 2.0000
298 206121850 1.0000
298 464781334 1.0000
298 144813170 1.0000
298 71210107 1.0000
299 206121850 3.0000
299 209225665 1.0000
299 366796169 2.0000
299 627491854 1.0000
299 277030839 2.0000
299 189850197 1.0000
299 240869466 2.0000
299 237886951 2.0000
299 448956185 1.0000
299 230567975 2.0000
299 193074585 1.0000
299 618420295 3.0000
299 293559894 1.0000
299 144813170 1.0000
299 139092348 1.0000
299 366592246 2.0000
299 60897485 1.0000
299 77001859 2.0000
299 246901658 1.0000
299 19583545 1.0000
299 550122068 2.0000
299 192301191 2.0000
299 117473273 1.0000
299 213745334 1.0000
299 193077639 1.0000
299 166767883 1.0000
299 252753618 2.0000
299 209185477 1.0000
299 465811969 1.0000
300 206121850 1.0000
300 232313241 1.0000
300 483072452 1.0000
300 210933449 1.0000
300 144813170 1.0000
300 166128698 1.0000
300 52079636 1.0000
300 283894108 1.0000
300 150632123 1.0000
301 206121850 1.0000
301 353791374 1.0000
301 143884558 1.0000
301 464781334 1.0000
301 189850197 1.0000
301 448956185 1.0000
301 148680848 1.0000
301 373555025 1.0000
301 197001564 1.0000
301 113109073 1.0000
301 550122068 1.0000
301 283771561 1.0000
301 161745170 1.0000
302 206121850 1.0000
302 209225665 1.0000
302 187572312 7.0000
302 240807110 2.0000
302 241065455 1.0000
302 250803835 2.0000
302 232313241 1.0000
302 143884558 3.0000
302 549112918 1.0000
302 287202982 1.0000
302 27844464 6.0000
302 464781334 1.0000
302 189850197 1.0000
302 64152335 1.0000
302 147919630 7.0000
302 240869466 2.0000
302 429247237 1.0000
302 472385266 6.0000
302 210933449 1.0000
302 113465603 1.0000
302 377037875 1.0000
302 543442108 1.0000
302 233335916 1.0000
302 193021637 1.0000
302 46143892 6.0000
302 193074585 1.0000
302 280412626 6.0000
302 238713707 1.0000
302 21079235 5.0000
302 146519069 1.0000
302 329927842 1.0000
302 226347105 2.0000
302 221411491 1.0000
302 14573900 2.0000
302 714421232 1.0000
302 144813170 2.0000
302 269513020 2.0000
302 197001564 1.0000
302 121402638 2.0000
302 321796543 1.0000
302 113109073 1.0000
302 48467334 1.0000
302 48871981 3.0000
302 278745353 1.0000
302 71210107 6.0000
302 19583545 2.0000
302 296259888 1.0000
302 787239919 1.0000
302 550122068 1.0000
302 411469404 1.0000
302 151118966 3.0000
302 192301191 1.0000
302 358351414 2.0000
302 117473273 2.0000
302 52079636 2.0000
302 188417619 1.0000
302 362523468 1.0000
302 236972737 3.0000
302 15891449 6.0000
302 27489253 5.0000
302 22903812 6.0000
302 34613288 1.0000
302 250542282 2.0000
302 41684671 3.0000
302 451693376 1.0000
302 35758259 7.0000
302 259781850 1.0000
302 193077639 1.0000
302 330187082 1.0000
302 283771561 1.0000
302 156247074 5.0000
302 217423296 1.0000
302 245014679 1.0000
302 507489702 1.0000
302 311757784 2.0000
302 44335177 5.0000
302 283894108 3.0000
302 343626364 1.0000
302 263099844 1.0000
302 150632123 2.0000
302 221850321 1.0000
302 282634845 1.0000
302 406971569 1.0000
303 206121850 1.0000
303 353791374 1.0000
303 329927842 1.0000
303 337780427 1.0000
304 206121850 4.0000
304 32834791 1.0000
304 549112918 3.0000
304 293559894 1.0000
304 113109073 5.0000
304 278745353 3.0000
304 283771561 3.0000
304 166767883 1.0000
304 465811969 5.0000
305 206121850 1.0000
305 209225665 1.0000
305 187572312 1.0000
305 240807110 1.0000
305 241065455 1.0000
305 636286824 1.0000
305 726848270 1.0000
305 627491854 1.0000
305 353791374 1.0000
305 232313241 2.0000
305 51443410 1.0000
305 143884558 1.0000
305 32834791 1.0000
305 549112918 1.0000
305 484340979 1.0000
305 27844464 1.0000
305 277030839 1.0000
305 189850197 1.0000
305 475826738 1.0000
305 64152335 1.0000
305 147919630 1.0000
305 240869466 1.0000
305 429247237 1.0000
305 472385266 1.0000
305 448956185 1.0000
305 113465603 1.0000
305 219001485 1.0000
305 571021282 1.0000
305 148680848 1.0000
305 233899912 1.0000
305 193021637 1.0000
305 252484155 1.0000
305 304953074 1.0000
305 541999788 1.0000
305 46143892 1.0000
305 501960718 1.0000
305 44179372 1.0000
305 280412626 1.0000
305 423543635 1.0000
305 238713707 1.0000
305 373555025 1.0000
305 21079235 1.0000
305 146519069 1.0000
305 329927842 1.0000
305 226347105 1.0000
305 523636225 1.0000
305 412180849 1.0000
305 293559894 1.0000
305 221411491 1.0000
305 714421232 1.0000
305 245444506 1.0000
305 144813170 1.0000
305 211237817 1.0000
305 269513020 1.0000
305 321796543 1.0000
305 113109073 1.0000
305 36448925 1.0000
305 151584475 1.0000
305 48871981 1.0000
305 278745353 1.0000
305 71210107 1.0000
305 77001859 1.0000
305 328686514 1.0000
305 246901658 1.0000
305 760546868 1.0000
305 296259888 1.0000
305 299936873 1.0000
305 431429137 1.0000
305 280557466 1.0000
305 153406657 1.0000
305 482237272 1.0000
305 708797364 1.0000
305 550122068 1.0000
305 429222254 1.0000
305 411469404 1.0000
305 324614093 1.0000
305 151118966 1.0000
305 192301191 1.0000
305 279213842 1.0000
305 711272516 1.0000
305 358351414 1.0000
305 341661701 1.0000
305 117473273 1.0000
305 52079636 1.0000
305 188417619 1.0000
305 626774517 1.0000
305 362523468 1.0000
305 236972737 1.0000
305 55382387 1.0000
305 27489253 1.0000
305 22903812 1.0000
305 250542282 1.0000
305 420318016 1.0000
305 408757920 1.0000
305 451693376 1.0000
305 35758259 1.0000
305 369758604 1.0000
305 138157574 1.0000
305 259781850 1.0000
305 21408605 1.0000
305 531418504 1.0000
305 456021856 1.0000
305 193077639 1.0000
305 609852437 1.0000
305 330187082 2.0000
305 283771561 1.0000
305 156247074 1.0000
305 217423296 1.0000
305 245014679 1.0000
305 507489702 1.0000
305 311757784 2.0000
305 44335177 1.0000
305 283894108 1.0000
305 293467348 1.0000
305 150632123 1.0000
306 206121850 1.0000
306 77001859 1.0000
306 465811969 1.0000
307 206121850 2.0000
307 209225665 1.0000
307 230845588 2.0000
307 187572312 1.0000
307 241065455 1.0000
307 636286824 1.0000
307 280665816 1.0000
307 627491854 2.0000
307 232313241 1.0000
307 265982289 2.0000
307 143884558 1.0000
307 549112918 1.0000
307 287202982 1.0000
307 27844464 2.0000
307 464781334 1.0000
307 185344587 1.0000
307 189850197 1.0000
307 475826738 2.0000
307 243175199 1.0000
307 240869466 4.0000
307 237886951 1.0000
307 472385266 1.0000
307 210933449 2.0000
307 113465603 1.0000
307 415155312 1.0000
307 543442108 1.0000
307 148680848 1.0000
307 233335916 1.0000
307 230567975 3.0000
307 46143892 1.0000
307 91388229 1.0000
307 280412626 1.0000
307 618420295 2.0000
307 238713707 1.0000
307 315633310 1.0000
307 329927842 1.0000
307 14573900 1.0000
307 245444506 2.0000
307 178915141 1.0000
307 144813170 2.0000
307 139092348 1.0000
307 211237817 4.0000
307 337780427 1.0000
307 216112526 3.0000
307 269513020 3.0000
307 366592246 2.0000
307 197001564 1.0000
307 113109073 1.0000
307 36448925 1.0000
307 283133921 1.0000
307 48871981 1.0000
307 167473396 6.0000
307 71210107 2.0000
307 166128698 3.0000
307 77001859 1.0000
307 140750163 2.0000
307 246901658 3.0000
307 19583545 1.0000
307 431429137 1.0000
307 155927976 4.0000
307 280557466 1.0000
307 240002233 3.0000
307 636401401 2.0000
307 344801362 5.0000
307 543533194 2.0000
307 708797364 2.0000
307 550122068 1.0000
307 279213842 2.0000
307 358351414 1.0000
307 236972737 1.0000
307 15891449 1.0000
307 420301038 3.0000
307 55382387 2.0000
307 27489253 3.0000
307 22903812 1.0000
307 34613288 2.0000
307 22910295 1.0000
307 213745334 2.0000
307 420318016 1.0000
307 408757920 2.0000
307 393028587 2.0000
307 35758259 1.0000
307 138157574 1.0000
307 285332860 2.0000
307 156247074 2.0000
307 367971451 2.0000
307 166767883 1.0000
307 161745170 2.0000
307 252753618 3.0000
307 710064516 4.0000
307 245014679 3.0000
307 225418717 2.0000
307 44335177 1.0000
307 283894108 1.0000
307 294809172 2.0000
307 209185477 1.0000
307 465811969 1.0000
307 263099844 1.0000
307 32329366 14.0000
307 50711514 2.0000
307 221850321 1.0000
308 206121850 1.0000
308 287202982 1.0000
308 448956185 1.0000
308 482237272 1.0000
309 206121850 1.0000
309 240869466 1.0000
309 714421232 1.0000
309 113109073 1.0000
309 278745353 1.0000
309 283771561 1.0000
309 465811969 1.0000
310 206121850 1.0000
310 32834791 1.0000
310 278745353 1.0000
310 140750163 2.0000
310 543533194 1.0000
310 151118966 2.0000
310 393028587 1.0000
310 285332860 1.0000
310 252753618 1.0000
310 245014679 1.0000
310 465811969 1.0000
311 206121850 1.0000
311 549112918 1.0000
311 475826738 1.0000
311 148680848 1.0000
311 293559894 1.0000
311 411469404 1.0000
311 236972737 1.0000
311 245014679 1.0000
311 507489702 1.0000
311 465811969 1.0000
312 206121850 5.0000
312 230845588 1.0000
312 366796169 1.0000
312 375832633 1.0000
312 374661980 2.0000
312 240807110 4.0000
312 241065455 3.0000
312 636286824 2.0000
312 250803835 3.0000
312 280665816 8.0000
312 627491854 2.0000
312 51597791 4.0000
312 353791374 8.0000
312 232313241 4.0000
312 51443410 4.0000
312 130960283 2.0000
312 265982289 1.0000
312 238264016 2.0000
312 143884558 3.0000
312 32834791 2.0000
312 549112918 5.0000
312 484340979 2.0000
312 287202982 8.0000
312 303126905 2.0000
312 237313700 1.0000
312 27844464 1.0000
312 464781334 2.0000
312 136035018 6.0000
312 277030839 1.0000
312 185344587 1.0000
312 189850197 3.0000
312 475826738 3.0000
312 64152335 2.0000
312 243175199 1.0000
312 235170147 2.0000
312 240869466 2.0000
312 237886951 1.0000
312 348476655 1.0000
312 429247237 1.0000
312 483072452 7.0000
312 448956185 7.0000
312 210933449 1.0000
312 113465603 8.0000
312 455237361 1.0000
312 415155312 4.0000
312 571021282 3.0000
312 377037875 7.0000
312 543442108 4.0000
312 148680848 3.0000
312 233899912 1.0000
312 233335916 2.0000
312 193021637 2.0000
312 252484155 2.0000
312 230567975 1.0000
312 304953074 2.0000
312 541999788 2.0000
312 46143892 1.0000
312 193074585 2.0000
312 91388229 7.0000
312 501960718 1.0000
312 44179372 1.0000
312 238713707 1.0000
312 373555025 5.0000
312 315633310 6.0000
312 146519069 8.0000
312 329927842 7.0000
312 226347105 2.0000
312 523636225 1.0000
312 412180849 5.0000
312 385463372 2.0000
312 461316266 1.0000
312 57880075 1.0000
312 293559894 2.0000
312 490801957 1.0000
312 705017113 3.0000
312 221411491 4.0000
312 714421232 3.0000
312 245444506 3.0000
312 178915141 2.0000
312 144813170 1.0000
312 211237817 2.0000
312 337780427 1.0000
312 216112526 6.0000
312 269513020 1.0000
312 197001564 1.0000
312 436702610 2.0000
312 321796543 2.0000
312 113109073 4.0000
312 36448925 4.0000
312 48467334 5.0000
312 471427429 1.0000
312 283133921 2.0000
312 151584475 2.0000
312 48871981 2.0000
312 469753464 3.0000
312 278745353 2.0000
312 167473396 2.0000
312 166128698 2.0000
312 77001859 2.0000
312 328686514 2.0000
312 246901658 9.0000
312 142702489 1.0000
312 224761631 2.0000
312 336082762 1.0000
312 216264820 3.0000
312 362099039 1.0000
312 296259888 4.0000
312 291946431 1.0000
312 506269900 1.0000
312 299936873 4.0000
312 431429137 3.0000
312 280557466 8.0000
312 407890541 3.0000
312 636401401 1.0000
312 344801362 2.0000
312 153406657 5.0000
312 787239919 3.0000
312 240664869 2.0000
312 708797364 3.0000
312 550122068 1.0000
312 531685436 3.0000
312 411469404 3.0000
312 151118966 3.0000
312 192301191 3.0000
312 593544608 4.0000
312 279213842 2.0000
312 711272516 5.0000
312 358351414 5.0000
312 117473273 6.0000
312 290629376 1.0000
312 52079636 4.0000
312 188417619 3.0000
312 626774517 1.0000
312 362523468 5.0000
312 236972737 2.0000
312 15891449 1.0000
312 89549297 1.0000
312 437567821 1.0000
312 135573797 1.0000
312 420301038 2.0000
312 55382387 6.0000
312 150583140 1.0000
312 123080710 1.0000
312 248132486 3.0000
312 250542282 4.0000
312 580330056 2.0000
312 230013639 1.0000
312 247844220 1.0000
312 420318016 2.0000
312 408757920 6.0000
312 41684671 2.0000
312 451693376 1.0000
312 393028587 1.0000
312 359621966 1.0000
312 369758604 5.0000
312 138157574 4.0000
312 259781850 3.0000
312 21408605 3.0000
312 443828326 1.0000
312 456021856 1.0000
312 193077639 8.0000
312 609852437 3.0000
312 330187082 4.0000
312 283771561 4.0000
312 166767883 1.0000
312 161745170 3.0000
312 304182081 1.0000
312 252753618 1.0000
312 217423296 3.0000
312 245014679 4.0000
312 225418717 1.0000
312 507489702 2.0000
312 311757784 8.0000
312 472185221 4.0000
312 471271538 1.0000
312 283894108 6.0000
312 343626364 6.0000
312 209185477 2.0000
312 465811969 1.0000
312 263099844 1.0000
312 293467348 2.0000
312 150632123 2.0000
312 50711514 3.0000
312 221850321 1.0000
312 282634845 3.0000
312 406971569 1.0000
312 308422676 2.0000
313 206121850 1.0000
313 113109073 1.0000
313 278745353 1.0000
313 221850321 1.0000
314 206121850 1.0000
314 32834791 1.0000
314 243175199 1.0000
314 210933449 1.0000
314 245444506 1.0000
314 246901658 1.0000
314 34613288 1.0000
314 393028587 1.0000
314 294809172 1.0000
314 263099844 1.0000
314 221850321 1.0000
315 206121850 1.0000
315 344801362 2.0000
315 34613288 1.0000
315 252753618 1.0000
316 206121850 1.0000
316 143884558 1.0000
316 32834791 1.0000
316 362099039 1.0000
316 236972737 1.0000
316 138157574 1.0000
317 206121850 1.0000
317 230845588 1.0000
317 636286824 1.0000
317 627491854 2.0000
317 51597791 2.0000
317 353791374 1.0000
317 51443410 1.0000
317 484340979 1.0000
317 189850197 2.0000
317 64152335 1.0000
317 240869466 1.0000
317 348476655 1.0000
317 483072452 1.0000
317 448956185 2.0000
317 543442108 1.0000
317 193021637 2.0000
317 252484155 1.0000
317 541999788 1.0000
317 193074585 1.0000
317 91388229 2.0000
317 501960718 1.0000
317 238713707 1.0000
317 315633310 1.0000
317 329927842 4.0000
317 412180849 1.0000
317 705017113 1.0000
317 221411491 1.0000
317 14573900 2.0000
317 178915141 1.0000
317 144813170 1.0000
317 337780427 2.0000
317 269513020 1.0000
317 436702610 1.0000
317 36448925 1.0000
317 283133921 1.0000
317 48871981 1.0000
317 278745353 1.0000
317 71210107 2.0000
317 246901658 1.0000
317 296259888 1.0000
317 291946431 1.0000
317 299936873 1.0000
317 431429137 1.0000
317 240002233 3.0000
317 787239919 3.0000
317 411469404 1.0000
317 151118966 2.0000
317 593544608 1.0000
317 279213842 1.0000
317 358351414 1.0000
317 117473273 1.0000
317 236972737 1.0000
317 15891449 1.0000
317 437567821 1.0000
317 341768585 1.0000
317 22910295 2.0000
317 138157574 1.0000
317 285332860 3.0000
317 330187082 1.0000
317 156247074 1.0000
317 367971451 1.0000
317 166767883 3.0000
317 245014679 2.0000
317 283894108 1.0000
317 209185477 2.0000
317 465811969 1.0000
317 293467348 1.0000
318 206121850 3.0000
318 250803835 2.0000
318 549112918 2.0000
318 189850197 1.0000
318 240869466 1.0000
318 448956185 1.0000
318 373555025 1.0000
318 329927842 1.0000
318 269513020 1.0000
318 328686514 1.0000
318 344801362 1.0000
318 550122068 3.0000
318 250542282 1.0000
318 245014679 1.0000
319 206121850 1.0000
319 187572312 1.0000
319 636286824 1.0000
319 627491854 1.0000
319 51597791 1.0000
319 549112918 1.0000
319 287202982 1.0000
319 27844464 3.0000
319 464781334 1.0000
319 185344587 2.0000
319 189850197 2.0000
319 475826738 2.0000
319 64152335 1.0000
319 147919630 3.0000
319 240869466 1.0000
319 429247237 1.0000
319 472385266 2.0000
319 448956185 1.0000
319 210933449 1.0000
319 113465603 3.0000
319 415155312 1.0000
319 541999788 1.0000
319 46143892 1.0000
319 193074585 1.0000
319 618420295 3.0000
319 373555025 1.0000
319 21079235 1.0000
319 412180849 1.0000
319 293559894 1.0000
319 14573900 1.0000
319 178915141 20.0000
319 139092348 1.0000
319 211237817 1.0000
319 366592246 1.0000
319 48467334 4.0000
319 283133921 1.0000
319 151584475 2.0000
319 48871981 2.0000
319 165565581 1.0000
319 167473396 4.0000
319 71210107 3.0000
319 77001859 2.0000
319 140750163 1.0000
319 246901658 1.0000
319 19583545 2.0000
319 362099039 1.0000
319 155927976 2.0000
319 636401401 1.0000
319 344801362 4.0000
319 411469404 1.0000
319 192301191 1.0000
319 279213842 1.0000
319 711272516 1.0000
319 358351414 2.0000
319 15891449 1.0000
319 437567821 6.0000
319 420301038 1.0000
319 55382387 1.0000
319 27489253 1.0000
319 22903812 3.0000
319 123080710 2.0000
319 230013639 1.0000
319 247844220 1.0000
319 213745334 1.0000
319 420318016 1.0000
319 408757920 1.0000
319 451693376 1.0000
319 35758259 2.0000
319 369758604 1.0000
319 138157574 1.0000
319 283771561 1.0000
319 156247074 3.0000
319 161745170 6.0000
319 252753618 2.0000
319 710064516 1.0000
319 311757784 1.0000
319 44335177 2.0000
319 283894108 1.0000
319 465811969 1.0000
319 32329366 1.0000
319 282634845 1.0000
320 206121850 1.0000
320 238264016 1.0000
320 315633310 1.0000
320 329927842 1.0000
320 144813170 1.0000
320 337780427 1.0000
321 206121850 3.0000
321 241065455 1.0000
321 32834791 1.0000
321 549112918 3.0000
321 464781334 1.0000
321 64152335 3.0000
321 243175199 1.0000
321 240869466 2.0000
321 113465603 1.0000
321 148680848 2.0000
321 230567975 2.0000
321 238713707 1.0000
321 373555025 4.0000
321 146519069 1.0000
321 293559894 1.0000
321 221411491 1.0000
321 714421232 1.0000
321 139092348 1.0000
321 216112526 1.0000
321 269513020 1.0000
321 366592246 2.0000
321 197001564 1.0000
321 436702610 1.0000
321 113109073 2.0000
321 151584475 1.0000
321 278745353 4.0000
321 167473396 1.0000
321 77001859 2.0000
321 328686514 2.0000
321 411469404 1.0000
321 358351414 1.0000
321 283771561 4.0000
321 367971451 1.0000
321 217423296 1.0000
321 507489702 1.0000
321 311757784 5.0000
321 465811969 8.0000
321 150632123 1.0000
322 206121850 1.0000
322 238264016 1.0000
322 315633310 1.0000
322 329927842 1.0000
322 144813170 1.0000
322 337780427 1.0000
322 71210107 1.0000
323 206121850 3.0000
323 240807110 1.0000
323 241065455 1.0000
323 726848270 1.0000
323 627491854 1.0000
323 51597791 1.0000
323 238264016 1.0000
323 143884558 1.0000
323 484340979 1.0000
323 287202982 1.0000
323 464781334 1.0000
323 277030839 1.0000
323 475826738 1.0000
323 429247237 1.0000
323 483072452 1.0000
323 448956185 1.0000
323 113465603 1.0000
323 252484155 1.0000
323 238713707 1.0000
323 146519069 1.0000
323 329927842 1.0000
323 226347105 1.0000
323 412180849 1.0000
323 57880075 1.0000
323 705017113 1.0000
323 221411491 1.0000
323 144813170 1.0000
323 211237817 1.0000
323 197001564 1.0000
323 113109073 1.0000
323 48871981 1.0000
323 469753464 1.0000
323 246901658 1.0000
323 336082762 1.0000
323 362099039 1.0000
323 299936873 1.0000
323 431429137 1.0000
323 280557466 1.0000
323 153406657 1.0000
323 240664869 1.0000
323 192301191 1.0000
323 279213842 1.0000
323 358351414 1.0000
323 117473273 1.0000
323 362523468 1.0000
323 236972737 1.0000
323 420301038 1.0000
323 55382387 1.0000
323 248132486 1.0000
323 250542282 1.0000
323 230013639 1.0000
323 408757920 1.0000
323 41684671 1.0000
323 369758604 1.0000
323 138157574 1.0000
323 531418504 1.0000
323 330187082 1.0000
323 283771561 1.0000
323 217423296 1.0000
323 245014679 1.0000
323 311757784 1.0000
323 472185221 1.0000
323 283894108 1.0000
323 150632123 1.0000
324 206121850 2.0000
324 209225665 1.0000
324 230845588 1.0000
324 240807110 1.0000
324 241065455 1.0000
324 636286824 1.0000
324 627491854 1.0000
324 353791374 1.0000
324 51443410 1.0000
324 238264016 1.0000
324 136035018 1.0000
324 64152335 1.0000
324 240869466 1.0000
324 113465603 1.0000
324 415155312 1.0000
324 543442108 3.0000
324 148680848 2.0000
324 193021637 1.0000
324 193074585 1.0000
324 238713707 1.0000
324 146519069 1.0000
324 523636225 1.0000
324 412180849 1.0000
324 293559894 1.0000
324 490801957 3.0000
324 221411491 1.0000
324 178915141 1.0000
324 337780427 1.0000
324 269513020 1.0000
324 151584475 1.0000
324 48871981 1.0000
324 278745353 1.0000
324 167473396 2.0000
324 328686514 1.0000
324 336082762 1.0000
324 216264820 1.0000
324 155927976 1.0000
324 636401401 1.0000
324 482237272 1.0000
324 787239919 1.0000
324 240664869 1.0000
324 151118966 1.0000
324 192301191 2.0000
324 358351414 1.0000
324 117473273 2.0000
324 626774517 1.0000
324 362523468 2.0000
324 34613288 2.0000
324 250542282 1.0000
324 22910295 1.0000
324 408757920 1.0000
324 41684671 1.0000
324 369758604 1.0000
324 259781850 1.0000
324 193077639 1.0000
324 285332860 2.0000
324 330187082 1.0000
324 252753618 3.0000
324 710064516 1.0000
324 217423296 1.0000
324 311757784 1.0000
324 294809172 1.0000
324 465811969 1.0000
325 206121850 1.0000
325 240807110 1.0000
325 51443410 1.0000
325 32834791 1.0000
325 549112918 3.0000
325 464781334 1.0000
325 475826738 1.0000
325 64152335 2.0000
325 240869466 1.0000
325 448956185 1.0000
325 193021637 1.0000
325 230567975 3.0000
325 146519069 1.0000
325 293559894 1.0000
325 14573900 1.0000
325 714421232 1.0000
325 216112526 1.0000
325 366592246 2.0000
325 197001564 2.0000
325 113109073 3.0000
325 36448925 1.0000
325 48871981 1.0000
325 328686514 1.0000
325 336082762 1.0000
325 344801362 1.0000
325 543533194 1.0000
325 550122068 1.0000
325 192301191 1.0000
325 358351414 1.0000
325 117473273 1.0000
325 236972737 1.0000
325 420318016 1.0000
325 138157574 1.0000
325 193077639 1.0000
325 283771561 2.0000
325 166767883 2.0000
325 217423296 1.0000
325 311757784 2.0000
325 209185477 1.0000
325 465811969 5.0000
325 150632123 1.0000
325 406971569 1.0000
325 308422676 1.0000
326 206121850 1.0000
326 230845588 19.0000
326 187572312 3.0000
326 250803835 14.0000
326 232313241 1.0000
326 265982289 14.0000
326 549112918 16.0000
326 27844464 2.0000
326 464781334 13.0000
326 189850197 19.0000
326 475826738 1.0000
326 147919630 1.0000
326 240869466 1.0000
326 237886951 26.0000
326 429247237 1.0000
326 472385266 3.0000
326 543442108 1.0000
326 233335916 31.0000
326 193021637 1.0000
326 230567975 3.0000
326 46143892 3.0000
326 193074585 1.0000
326 280412626 3.0000
326 618420295 15.0000
326 373555025 3.0000
326 21079235 3.0000
326 146519069 6.0000
326 329927842 9.0000
326 221411491 7.0000
326 14573900 7.0000
326 144813170 2.0000
326 139092348 3.0000
326 216112526 2.0000
326 269513020 2.0000
326 366592246 2.0000
326 436702610 7.0000
326 121402638 3.0000
326 48467334 1.0000
326 167473396 1.0000
326 71210107 2.0000
326 166128698 53.0000
326 140750163 1.0000
326 216264820 4.0000
326 155927976 16.0000
326 240002233 1.0000
326 344801362 2.0000
326 543533194 3.0000
326 787239919 1.0000
326 550122068 12.0000
326 411469404 2.0000
326 151118966 6.0000
326 192301191 1.0000
326 358351414 2.0000
326 52079636 1.0000
326 15891449 4.0000
326 420301038 34.0000
326 55382387 2.0000
326 27489253 3.0000
326 22903812 2.0000
326 248132486 2.0000
326 22910295 1.0000
326 35758259 3.0000
326 369758604 3.0000
326 285332860 15.0000
326 609852437 2.0000
326 283771561 4.0000
326 156247074 3.0000
326 166767883 1.0000
326 252753618 20.0000
326 710064516 1.0000
326 217423296 1.0000
326 245014679 18.0000
326 44335177 3.0000
326 283894108 7.0000
326 150632123 2.0000
327 206121850 1.0000
327 230845588 1.0000
327 374661980 3.0000
327 241065455 1.0000
327 636286824 1.0000
327 627491854 1.0000
327 51597791 1.0000
327 232313241 1.0000
327 130960283 3.0000
327 143884558 1.0000
327 549112918 1.0000
327 303126905 1.0000
327 237313700 1.0000
327 27844464 1.0000
327 464781334 1.0000
327 185344587 1.0000
327 189850197 1.0000
327 475826738 1.0000
327 266815699 1.0000
327 237886951 1.0000
327 429247237 1.0000
327 448956185 1.0000
327 233335916 2.0000
327 230567975 1.0000
327 146519069 1.0000
327 329927842 1.0000
327 523636225 2.0000
327 412180849 1.0000
327 385463372 1.0000
327 57880075 1.0000
327 221411491 2.0000
327 144813170 1.0000
327 139092348 1.0000
327 216112526 1.0000
327 269513020 1.0000
327 436702610 1.0000
327 36448925 1.0000
327 151584475 1.0000
327 278745353 1.0000
327 166128698 3.0000
327 328686514 3.0000
327 142702489 1.0000
327 336082762 1.0000
327 19583545 1.0000
327 216264820 2.0000
327 299936873 3.0000
327 636401401 1.0000
327 240664869 1.0000
327 550122068 1.0000
327 531685436 2.0000
327 420301038 1.0000
327 55382387 2.0000
327 250542282 3.0000
327 247844220 1.0000
327 213745334 1.0000
327 21408605 1.0000
327 283771561 2.0000
327 367971451 2.0000
327 283894108 3.0000
327 150632123 1.0000
327 308422676 1.0000
328 206121850 1.0000
328 230845588 1.0000
328 143884558 1.0000
328 189850197 1.0000
328 475826738 1.0000
328 243175199 1.0000
328 448956185 2.0000
328 230567975 1.0000
328 373555025 1.0000
328 714421232 1.0000
328 139092348 1.0000
328 366592246 1.0000
328 436702610 1.0000
328 113109073 1.0000
328 151584475 1.0000
328 216264820 1.0000
328 155927976 1.0000
328 543533194 1.0000
328 411469404 1.0000
328 188417619 1.0000
328 236972737 1.0000
328 213745334 1.0000
328 285332860 1.0000
328 283771561 1.0000
328 166767883 1.0000
328 252753618 1.0000
328 710064516 1.0000
328 283894108 1.0000
329 206121850 1.0000
329 32834791 1.0000
329 549112918 1.0000
329 189850197 1.0000
329 429247237 1.0000
329 148680848 1.0000
329 408757920 1.0000
329 245014679 1.0000
329 507489702 1.0000
330 206121850 1.0000
330 147919630 1.0000
330 230567975 1.0000
330 711272516 1.0000
330 408757920 1.0000
330 252753618 1.0000
331 206121850 1.0000
331 240807110 1.0000
331 571021282 1.0000
331 541999788 1.0000
331 469753464 1.0000
331 153406657 1.0000
332 206121850 2.0000
332 143884558 1.0000
332 189850197 1.0000
332 113465603 1.0000
332 233335916 1.0000
332 193021637 1.0000
332 436702610 1.0000
332 344801362 1.0000
332 240664869 1.0000
332 221850321 1.0000
333 206121850 1.0000
333 241065455 1.0000
333 232313241 1.0000
333 136035018 1.0000
333 475826738 1.0000
333 373555025 1.0000
333 329927842 1.0000
333 412180849 1.0000
333 144813170 1.0000
333 167473396 1.0000
333 506269900 1.0000
333 117473273 1.0000
333 89549297 1.0000
333 230013639 1.0000
333 408757920 1.0000
333 259781850 1.0000
333 531418504 1.0000
333 283771561 1.0000
333 311757784 1.0000
333 150632123 1.0000
333 32329366 1.0000
334 206121850 1.0000
334 366796169 1.0000
334 32834791 1.0000
334 549112918 1.0000
334 475826738 1.0000
334 240869466 1.0000
334 148680848 1.0000
334 373555025 1.0000
334 226347105 1.0000
334 293559894 1.0000
334 144813170 1.0000
334 211237817 1.0000
334 269513020 1.0000
334 151584475 1.0000
334 328686514 1.0000
334 411469404 1.0000
334 192301191 1.0000
334 358351414 1.0000
334 52079636 1.0000
334 507489702 1.0000
335 206121850 1.0000
335 353791374 1.0000
335 265982289 1.0000
335 287202982 1.0000
335 27844464 1.0000
335 240869466 1.0000
335 543442108 1.0000
335 412180849 1.0000
335 14573900 1.0000
335 121402638 1.0000
335 113109073 1.0000
335 140750163 1.0000
335 336082762 1.0000
335 296259888 1.0000
335 192301191 1.0000
335 188417619 2.0000
335 22910295 1.0000
335 408757920 1.0000
335 367971451 1.0000
335 252753618 1.0000
335 217423296 1.0000
335 44335177 1.0000
336 206121850 3.0000
336 293559894 2.0000
336 14573900 1.0000
336 113109073 1.0000
336 15891449 1.0000
336 35758259 1.0000
336 283771561 2.0000
337 206121850 1.0000
337 280665816 1.0000
337 240869466 1.0000
337 373555025 1.0000
337 283133921 1.0000
337 209185477 1.0000
338 206121850 1.0000
338 549112918 1.0000
338 243175199 1.0000
338 366592246 1.0000
338 436702610 1.0000
338 113109073 1.0000
338 151584475 1.0000
338 278745353 1.0000
338 328686514 1.0000
338 411469404 1.0000
338 283771561 1.0000
338 294809172 1.0000
338 465811969 1.0000
339 206121850 1.0000
339 209225665 4.0000
339 230845588 3.0000
339 366796169 4.0000
339 187572312 1.0000
339 374661980 3.0000
339 240807110 7.0000
339 241065455 3.0000
339 636286824 2.0000
339 250803835 1.0000
339 280665816 1.0000
339 726848270 2.0000
339 627491854 1.0000
339 51597791 3.0000
339 353791374 1.0000
339 232313241 2.0000
339 51443410 5.0000
339 130960283 1.0000
339 265982289 1.0000
339 143884558 4.0000
339 549112918 2.0000
339 484340979 5.0000
339 287202982 1.0000
339 27844464 1.0000
339 464781334 1.0000
339 185344587 1.0000
339 475826738 2.0000
339 64152335 5.0000
339 240869466 2.0000
339 237886951 2.0000
339 429247237 3.0000
339 483072452 2.0000
339 472385266 1.0000
339 448956185 5.0000
339 210933449 3.0000
339 455237361 2.0000
339 415155312 2.0000
339 219001485 4.0000
339 377037875 3.0000
339 543442108 1.0000
339 148680848 1.0000
339 233899912 1.0000
339 233335916 3.0000
339 193021637 6.0000
339 252484155 1.0000
339 230567975 1.0000
339 304953074 2.0000
339 541999788 6.0000
339 46143892 1.0000
339 193074585 1.0000
339 91388229 3.0000
339 501960718 3.0000
339 44179372 2.0000
339 280412626 1.0000
339 618420295 3.0000
339 238713707 5.0000
339 373555025 3.0000
339 315633310 1.0000
339 21079235 1.0000
339 146519069 4.0000
339 226347105 3.0000
339 523636225 2.0000
339 293559894 5.0000
339 240872546 1.0000
339 221411491 3.0000
339 14573900 1.0000
339 714421232 4.0000
339 178915141 4.0000
339 144813170 1.0000
339 139092348 1.0000
339 211237817 1.0000
339 269513020 2.0000
339 366592246 1.0000
339 60897485 1.0000
339 197001564 2.0000
339 436702610 3.0000
339 121402638 2.0000
339 321796543 3.0000
339 501854635 1.0000
339 113109073 1.0000
339 36448925 5.0000
339 48467334 3.0000
339 283133921 1.0000
339 151584475 2.0000
339 48871981 5.0000
339 469753464 7.0000
339 278745353 2.0000
339 166128698 1.0000
339 77001859 2.0000
339 140750163 1.0000
339 328686514 5.0000
339 246901658 7.0000
339 142702489 2.0000
339 224761631 5.0000
339 336082762 1.0000
339 19583545 1.0000
339 53076741 1.0000
339 216264820 3.0000
339 296259888 4.0000
339 291946431 4.0000
339 299936873 4.0000
339 431429137 3.0000
339 155927976 3.0000
339 280557466 6.0000
339 636401401 3.0000
339 344801362 3.0000
339 543533194 2.0000
339 482237272 2.0000
339 787239919 1.0000
339 240664869 7.0000
339 708797364 1.0000
339 550122068 1.0000
339 429222254 1.0000
339 411469404 1.0000
339 151118966 1.0000
339 192301191 6.0000
339 279213842 1.0000
339 711272516 1.0000
339 358351414 4.0000
339 117473273 7.0000
339 52079636 3.0000
339 188417619 4.0000
339 362523468 8.0000
339 15891449 1.0000
339 437567821 1.0000
339 79220481 2.0000
339 420301038 2.0000
339 55382387 4.0000
339 22903812 1.0000
339 34613288 2.0000
339 123080710 2.0000
339 250542282 6.0000
339 230013639 4.0000
339 22910295 2.0000
339 247844220 1.0000
339 213745334 2.0000
339 420318016 2.0000
339 408757920 2.0000
339 41684671 6.0000
339 451693376 1.0000
339 393028587 1.0000
339 318679591 1.0000
339 35758259 3.0000
339 369758604 2.0000
339 138157574 3.0000
339 21408605 2.0000
339 456021856 1.0000
339 193077639 8.0000
339 285332860 2.0000
339 330187082 1.0000
339 283771561 3.0000
339 166767883 3.0000
339 710064516 2.0000
339 245014679 1.0000
339 225418717 1.0000
339 507489702 1.0000
339 311757784 1.0000
339 472185221 3.0000
339 44335177 1.0000
339 283894108 3.0000
339 343626364 1.0000
339 209185477 1.0000
339 465811969 5.0000
339 263099844 1.0000
339 293467348 2.0000
339 150632123 4.0000
339 50711514 1.0000
339 282634845 4.0000
339 406971569 1.0000
340 206121850 1.0000
340 230845588 1.0000
340 241065455 1.0000
340 143884558 1.0000
340 475826738 1.0000
340 64152335 1.0000
340 541999788 1.0000
340 618420295 1.0000
340 151584475 1.0000
340 216264820 1.0000
340 291946431 1.0000
341 206121850 1.0000
341 241065455 1.0000
341 143884558 1.0000
341 549112918 1.0000
341 189850197 1.0000
341 475826738 1.0000
341 64152335 1.0000
341 541999788 1.0000
341 14573900 1.0000
341 139092348 1.0000
341 436702610 1.0000
341 291946431 1.0000
341 543533194 1.0000
341 408757920 1.0000
342 206121850 1.0000
342 241065455 1.0000
342 143884558 1.0000
342 475826738 1.0000
342 64152335 1.0000
342 541999788 1.0000
342 291946431 1.0000
343 206121850 1.0000
343 143884558 1.0000
343 448956185 1.0000
343 148680848 1.0000
343 293559894 1.0000
343 144813170 1.0000
343 151584475 1.0000
343 167473396 1.0000
343 336082762 1.0000
343 411469404 1.0000
343 283771561 1.0000
343 465811969 1.0000
344 206121850 2.0000
344 209225665 1.0000
344 230845588 6.0000
344 240807110 3.0000
344 241065455 3.0000
344 250803835 1.0000
344 51597791 4.0000
344 353791374 1.0000
344 232313241 2.0000
344 51443410 2.0000
344 143884558 2.0000
344 549112918 1.0000
344 484340979 1.0000
344 287202982 3.0000
344 464781334 1.0000
344 136035018 1.0000
344 475826738 1.0000
344 64152335 3.0000
344 240869466 2.0000
344 237886951 3.0000
344 429247237 3.0000
344 483072452 2.0000
344 448956185 2.0000
344 210933449 1.0000
344 113465603 1.0000
344 543442108 4.0000
344 148680848 3.0000
344 233335916 2.0000
344 193021637 3.0000
344 252484155 1.0000
344 230567975 2.0000
344 541999788 1.0000
344 501960718 1.0000
344 423543635 1.0000
344 238713707 2.0000
344 373555025 2.0000
344 146519069 1.0000
344 329927842 1.0000
344 226347105 4.0000
344 412180849 1.0000
344 293559894 1.0000
344 221411491 3.0000
344 14573900 1.0000
344 714421232 1.0000
344 178915141 1.0000
344 144813170 2.0000
344 139092348 2.0000
344 216112526 1.0000
344 269513020 2.0000
344 366592246 3.0000
344 197001564 4.0000
344 436702610 3.0000
344 321796543 2.0000
344 36448925 2.0000
344 48467334 1.0000
344 151584475 2.0000
344 469753464 1.0000
344 278745353 6.0000
344 167473396 4.0000
344 166128698 4.0000
344 140750163 3.0000
344 246901658 1.0000
344 336082762 2.0000
344 19583545 1.0000
344 216264820 4.0000
344 291946431 1.0000
344 299936873 2.0000
344 431429137 4.0000
344 155927976 9.0000
344 240002233 2.0000
344 344801362 2.0000
344 543533194 2.0000
344 482237272 1.0000
344 787239919 2.0000
344 550122068 1.0000
344 324614093 1.0000
344 151118966 1.0000
344 192301191 2.0000
344 358351414 1.0000
344 52079636 1.0000
344 188417619 1.0000
344 362523468 2.0000
344 236972737 1.0000
344 437567821 2.0000
344 420301038 3.0000
344 55382387 4.0000
344 34613288 1.0000
344 230013639 1.0000
344 213745334 1.0000
344 408757920 2.0000
344 41684671 1.0000
344 393028587 3.0000
344 369758604 1.0000
344 531418504 1.0000
344 285332860 6.0000
344 283771561 3.0000
344 166767883 9.0000
344 710064516 3.0000
344 217423296 1.0000
344 245014679 1.0000
344 507489702 1.0000
344 472185221 1.0000
344 283894108 6.0000
344 294809172 1.0000
344 465811969 1.0000
344 263099844 1.0000
344 150632123 2.0000
344 32329366 12.0000
344 50711514 1.0000
344 221850321 2.0000
345 206121850 1.0000
345 366796169 1.0000
345 187572312 1.0000
345 265982289 1.0000
345 147919630 1.0000
345 472385266 1.0000
345 113465603 1.0000
345 46143892 2.0000
345 618420295 2.0000
345 373555025 1.0000
345 14573900 1.0000
345 139092348 1.0000
345 121402638 1.0000
345 165565581 1.0000
345 140750163 1.0000
345 19583545 1.0000
345 15891449 1.0000
345 22903812 1.0000
345 34613288 1.0000
345 35758259 1.0000
345 294809172 1.0000
345 150632123 1.0000
346 206121850 1.0000
346 230845588 1.0000
346 484340979 1.0000
346 287202982 1.0000
346 185344587 1.0000
346 240869466 1.0000
346 373555025 2.0000
346 329927842 1.0000
346 139092348 2.0000
346 121402638 1.0000
346 48467334 1.0000
346 550122068 1.0000
346 151118966 1.0000
346 236972737 1.0000
346 34613288 2.0000
346 22910295 2.0000
346 35758259 1.0000
346 285332860 1.0000
347 206121850 1.0000
347 143884558 1.0000
347 429247237 1.0000
347 483072452 1.0000
347 315633310 1.0000
347 144813170 1.0000
347 337780427 1.0000
347 362099039 1.0000
347 296259888 1.0000
347 411469404 1.0000
347 117473273 1.0000
347 236972737 1.0000
347 15891449 1.0000
347 248132486 1.0000
347 138157574 1.0000
347 609852437 1.0000
347 330187082 1.0000
347 311757784 1.0000
347 283894108 1.0000
348 206121850 1.0000
348 209225665 1.0000
348 187572312 1.0000
348 374661980 1.0000
348 240807110 1.0000
348 241065455 1.0000
348 232313241 1.0000
348 238264016 1.0000
348 484340979 1.0000
348 27844464 1.0000
348 475826738 1.0000
348 64152335 1.0000
348 147919630 1.0000
348 240869466 1.0000
348 429247237 1.0000
348 472385266 1.0000
348 113465603 1.0000
348 455237361 1.0000
348 377037875 1.0000
348 46143892 1.0000
348 280412626 1.0000
348 373555025 1.0000
348 21079235 1.0000
348 146519069 1.0000
348 329927842 1.0000
348 226347105 1.0000
348 385463372 1.0000
348 293559894 1.0000
348 144813170 1.0000
348 337780427 1.0000
348 269513020 1.0000
348 321796543 1.0000
348 151584475 1.0000
348 48871981 1.0000
348 278745353 1.0000
348 328686514 1.0000
348 246901658 1.0000
348 336082762 1.0000
348 296259888 1.0000
348 240664869 1.0000
348 411469404 1.0000
348 151118966 1.0000
348 358351414 1.0000
348 52079636 1.0000
348 362523468 1.0000
348 123080710 1.0000
348 230013639 1.0000
348 408757920 1.0000
348 41684671 1.0000
348 451693376 1.0000
348 259781850 1.0000
348 456021856 1.0000
348 330187082 1.0000
348 311757784 1.0000
348 472185221 1.0000
348 44335177 1.0000
348 293467348 1.0000
349 206121850 1.0000
349 633943195 1.0000
349 415155312 1.0000
349 373555025 1.0000
349 245444506 1.0000
349 144813170 1.0000
349 787239919 1.0000
350 206121850 1.0000
350 366796169 1.0000
350 240807110 1.0000
350 241065455 1.0000
350 250803835 1.0000
350 51597791 1.0000
350 232313241 1.0000
350 51443410 1.0000
350 32834791 1.0000
350 549112918 1.0000
350 484340979 1.0000
350 136035018 1.0000
350 475826738 1.0000
350 64152335 1.0000
350 147919630 1.0000
350 240869466 1.0000
350 429247237 1.0000
350 448956185 1.0000
350 113465603 2.0000
350 193021637 1.0000
350 252484155 1.0000
350 541999788 1.0000
350 193074585 1.0000
350 501960718 1.0000
350 423543635 1.0000
350 238713707 1.0000
350 373555025 1.0000
350 146519069 1.0000
350 329927842 1.0000
350 412180849 1.0000
350 293559894 1.0000
350 221411491 1.0000
350 144813170 1.0000
350 151584475 2.0000
350 469753464 1.0000
350 278745353 1.0000
350 71210107 1.0000
350 328686514 1.0000
350 760546868 1.0000
350 336082762 1.0000
350 362099039 1.0000
350 482237272 1.0000
350 787239919 1.0000
350 411469404 1.0000
350 192301191 1.0000
350 711272516 1.0000
350 358351414 1.0000
350 188417619 1.0000
350 123080710 1.0000
350 250542282 1.0000
350 41684671 1.0000
350 369758604 1.0000
350 283771561 1.0000
350 245014679 1.0000
350 472185221 1.0000
350 465811969 1.0000
351 206121850 3.0000
351 277030839 1.0000
351 230567975 1.0000
351 293559894 1.0000
351 113109073 3.0000
351 151584475 1.0000
351 22910295 2.0000
351 283771561 2.0000
351 465811969 1.0000
351 221850321 1.0000
352 206121850 1.0000
352 209225665 1.0000
352 374661980 1.0000
352 240807110 1.0000
352 241065455 1.0000
352 250803835 1.0000
352 232313241 1.0000
352 51443410 1.0000
352 130960283 3.0000
352 238264016 1.0000
352 484340979 1.0000
352 475826738 1.0000
352 64152335 1.0000
352 235170147 2.0000
352 240869466 1.0000
352 429247237 1.0000
352 448956185 1.0000
352 113465603 1.0000
352 455237361 1.0000
352 377037875 1.0000
352 44179372 3.0000
352 238713707 1.0000
352 373555025 1.0000
352 21079235 1.0000
352 146519069 1.0000
352 329927842 1.0000
352 226347105 1.0000
352 412180849 1.0000
352 461316266 2.0000
352 490801957 3.0000
352 245444506 1.0000
352 144813170 1.0000
352 139092348 2.0000
352 216112526 1.0000
352 269513020 1.0000
352 366592246 2.0000
352 60897485 3.0000
352 321796543 1.0000
352 48467334 1.0000
352 151584475 1.0000
352 48871981 1.0000
352 469753464 1.0000
352 278745353 1.0000
352 166128698 1.0000
352 246901658 1.0000
352 224761631 2.0000
352 336082762 1.0000
352 296259888 1.0000
352 299936873 1.0000
352 280557466 1.0000
352 429222254 1.0000
352 411469404 1.0000
352 151118966 1.0000
352 192301191 1.0000
352 358351414 1.0000
352 117473273 1.0000
352 52079636 1.0000
352 362523468 1.0000
352 55382387 1.0000
352 250542282 1.0000
352 247844220 1.0000
352 41684671 2.0000
352 451693376 1.0000
352 318679591 3.0000
352 359621966 2.0000
352 138157574 1.0000
352 259781850 1.0000
352 443828326 3.0000
352 330187082 1.0000
352 245014679 1.0000
352 507489702 1.0000
352 311757784 1.0000
352 471271538 1.0000
352 294809172 1.0000
352 343626364 3.0000
352 293467348 1.0000
352 282634845 1.0000
353 206121850 1.0000
353 230845588 1.0000
353 241065455 1.0000
353 232313241 1.0000
353 265982289 1.0000
353 143884558 2.0000
353 287202982 1.0000
353 27844464 1.0000
353 185344587 1.0000
353 429247237 1.0000
353 233335916 1.0000
353 230567975 3.0000
353 193074585 1.0000
353 618420295 1.0000
353 373555025 1.0000
353 14573900 1.0000
353 139092348 2.0000
353 366592246 1.0000
353 197001564 1.0000
353 436702610 1.0000
353 121402638 1.0000
353 48467334 1.0000
353 283133921 1.0000
353 71210107 2.0000
353 140750163 1.0000
353 19583545 1.0000
353 155927976 1.0000
353 344801362 1.0000
353 543533194 2.0000
353 550122068 1.0000
353 188417619 1.0000
353 34613288 1.0000
353 22910295 1.0000
353 213745334 1.0000
353 393028587 1.0000
353 285332860 2.0000
353 367971451 1.0000
353 252753618 1.0000
353 507489702 1.0000
353 294809172 1.0000
353 150632123 1.0000
354 206121850 1.0000
354 230845588 1.0000
354 187572312 1.0000
354 241065455 3.0000
354 353791374 1.0000
354 143884558 1.0000
354 32834791 1.0000
354 549112918 1.0000
354 484340979 1.0000
354 27844464 1.0000
354 464781334 1.0000
354 136035018 1.0000
354 277030839 1.0000
354 475826738 1.0000
354 64152335 1.0000
354 429247237 2.0000
354 113465603 3.0000
354 148680848 1.0000
354 193021637 1.0000
354 230567975 2.0000
354 91388229 1.0000
354 238713707 1.0000
354 373555025 1.0000
354 146519069 1.0000
354 329927842 3.0000
354 226347105 1.0000
354 293559894 2.0000
354 221411491 1.0000
354 14573900 1.0000
354 714421232 1.0000
354 245444506 1.0000
354 178915141 1.0000
354 144813170 2.0000
354 269513020 2.0000
354 36448925 2.0000
354 48467334 1.0000
354 48871981 1.0000
354 278745353 2.0000
354 166128698 1.0000
354 140750163 2.0000
354 760546868 1.0000
354 336082762 1.0000
354 296259888 1.0000
354 155927976 1.0000
354 531685436 1.0000
354 411469404 1.0000
354 151118966 1.0000
354 192301191 1.0000
354 711272516 1.0000
354 358351414 2.0000
354 52079636 2.0000
354 188417619 2.0000
354 362523468 1.0000
354 236972737 4.0000
354 437567821 3.0000
354 408757920 1.0000
354 41684671 1.0000
354 138157574 1.0000
354 193077639 1.0000
354 609852437 1.0000
354 330187082 1.0000
354 367971451 1.0000
354 252753618 1.0000
354 710064516 1.0000
354 217423296 1.0000
354 245014679 1.0000
354 507489702 1.0000
354 293467348 1.0000
354 150632123 3.0000
354 32329366 2.0000
355 206121850 1.0000
355 241065455 81.0000
355 143884558 11.0000
355 237313700 71.0000
355 475826738 1.0000
355 240869466 1.0000
355 429247237 83.0000
355 210933449 1.0000
355 455237361 70.0000
355 377037875 133.0000
355 373555025 52.0000
355 329927842 1.0000
355 226347105 106.0000
355 385463372 58.0000
355 293559894 129.0000
355 714421232 128.0000
355 245444506 1.0000
355 178915141 149.0000
355 144813170 1.0000
355 197001564 72.0000
355 436702610 1.0000
355 121402638 39.0000
355 36448925 2.0000
355 151584475 137.0000
355 469753464 131.0000
355 328686514 80.0000
355 142702489 74.0000
355 19583545 1.0000
355 216264820 2.0000
355 431429137 45.0000
355 155927976 2.0000
355 240664869 137.0000
355 411469404 1.0000
355 192301191 1.0000
355 117473273 3.0000
355 188417619 82.0000
355 362523468 172.0000
355 123080710 105.0000
355 230013639 136.0000
355 213745334 1.0000
355 285332860 1.0000
355 283771561 12.0000
355 166767883 3.0000
355 507489702 69.0000
355 472185221 55.0000
355 283894108 2.0000
355 150632123 1.0000
356 206121850 2.0000
356 209225665 1.0000
356 230845588 1.0000
356 366796169 10.0000
356 187572312 2.0000
356 374661980 1.0000
356 240807110 1.0000
356 241065455 1.0000
356 636286824 1.0000
356 250803835 8.0000
356 627491854 1.0000
356 51597791 2.0000
356 353791374 2.0000
356 51443410 1.0000
356 265982289 3.0000
356 238264016 1.0000
356 143884558 3.0000
356 32834791 1.0000
356 484340979 1.0000
356 287202982 1.0000
356 27844464 3.0000
356 464781334 3.0000
356 136035018 1.0000
356 277030839 1.0000
356 185344587 2.0000
356 189850197 3.0000
356 475826738 1.0000
356 64152335 1.0000
356 243175199 1.0000
356 147919630 3.0000
356 240869466 1.0000
356 237886951 2.0000
356 429247237 1.0000
356 483072452 1.0000
356 472385266 2.0000
356 448956185 2.0000
356 210933449 3.0000
356 113465603 5.0000
356 415155312 2.0000
356 571021282 1.0000
356 543442108 1.0000
356 148680848 1.0000
356 233899912 2.0000
356 233335916 2.0000
356 193021637 1.0000
356 230567975 3.0000
356 304953074 1.0000
356 541999788 1.0000
356 46143892 2.0000
356 193074585 4.0000
356 280412626 2.0000
356 618420295 3.0000
356 423543635 1.0000
356 238713707 1.0000
356 21079235 2.0000
356 146519069 1.0000
356 329927842 1.0000
356 226347105 1.0000
356 523636225 1.0000
356 412180849 1.0000
356 293559894 1.0000
356 490801957 1.0000
356 705017113 1.0000
356 221411491 1.0000
356 14573900 1.0000
356 714421232 1.0000
356 245444506 1.0000
356 144813170 1.0000
356 139092348 6.0000
356 211237817 1.0000
356 337780427 2.0000
356 269513020 2.0000
356 366592246 2.0000
356 197001564 1.0000
356 436702610 2.0000
356 121402638 2.0000
356 321796543 1.0000
356 113109073 1.0000
356 36448925 1.0000
356 48467334 2.0000
356 283133921 4.0000
356 151584475 1.0000
356 48871981 1.0000
356 165565581 6.0000
356 469753464 1.0000
356 278745353 1.0000
356 167473396 1.0000
356 71210107 2.0000
356 166128698 1.0000
356 77001859 1.0000
356 140750163 3.0000
356 328686514 1.0000
356 246901658 1.0000
356 336082762 1.0000
356 19583545 3.0000
356 216264820 1.0000
356 581281429 1.0000
356 296259888 1.0000
356 299936873 1.0000
356 431429137 1.0000
356 155927976 1.0000
356 280557466 1.0000
356 636401401 1.0000
356 520818187 3.0000
356 344801362 2.0000
356 153406657 1.0000
356 543533194 5.0000
356 482237272 1.0000
356 787239919 2.0000
356 240664869 1.0000
356 550122068 3.0000
356 429222254 1.0000
356 411469404 1.0000
356 324614093 1.0000
356 151118966 1.0000
356 192301191 3.0000
356 279213842 1.0000
356 711272516 1.0000
356 358351414 1.0000
356 117473273 1.0000
356 52079636 4.0000
356 188417619 1.0000
356 626774517 1.0000
356 362523468 1.0000
356 236972737 1.0000
356 15891449 2.0000
356 89549297 1.0000
356 420301038 2.0000
356 55382387 1.0000
356 27489253 2.0000
356 22903812 3.0000
356 34613288 1.0000
356 123080710 1.0000
356 250542282 1.0000
356 341768585 1.0000
356 22910295 1.0000
356 247844220 1.0000
356 213745334 2.0000
356 420318016 1.0000
356 408757920 1.0000
356 41684671 2.0000
356 451693376 1.0000
356 393028587 2.0000
356 35758259 2.0000
356 369758604 1.0000
356 138157574 1.0000
356 259781850 1.0000
356 456021856 1.0000
356 285332860 1.0000
356 330187082 1.0000
356 283771561 1.0000
356 156247074 2.0000
356 367971451 3.0000
356 166767883 1.0000
356 161745170 1.0000
356 252753618 2.0000
356 710064516 1.0000
356 217423296 1.0000
356 245014679 1.0000
356 225418717 1.0000
356 507489702 3.0000
356 311757784 1.0000
356 472185221 1.0000
356 44335177 2.0000
356 471271538 1.0000
356 283894108 1.0000
356 294809172 2.0000
356 343626364 1.0000
356 465811969 1.0000
356 263099844 1.0000
356 293467348 1.0000
356 150632123 1.0000
356 32329366 1.0000
356 50711514 1.0000
356 221850321 1.0000
356 406971569 4.0000
357 206121850 1.0000
357 187572312 1.0000
357 27844464 1.0000
357 237886951 1.0000
357 230567975 1.0000
357 21079235 1.0000
357 14573900 1.0000
357 436702610 1.0000
357 121402638 1.0000
357 48871981 1.0000
357 71210107 1.0000
357 19583545 1.0000
357 362099039 3.0000
357 155927976 1.0000
357 344801362 1.0000
357 15891449 1.0000
357 27489253 1.0000
357 22903812 1.0000
357 34613288 1.0000
357 22910295 1.0000
357 213745334 1.0000
357 35758259 1.0000
357 252753618 1.0000
357 44335177 1.0000
357 283894108 1.0000
358 206121850 3.0000
358 209225665 8.0000
358 230845588 2.0000
358 366796169 3.0000
358 187572312 1.0000
358 375832633 4.0000
358 374661980 5.0000
358 240807110 6.0000
358 241065455 13.0000
358 636286824 7.0000
358 250803835 3.0000
358 280665816 5.0000
358 726848270 1.0000
358 627491854 2.0000
358 51597791 3.0000
358 353791374 8.0000
358 232313241 9.0000
358 51443410 7.0000
358 130960283 3.0000
358 265982289 1.0000
358 238264016 2.0000
358 143884558 5.0000
358 32834791 5.0000
358 549112918 4.0000
358 484340979 4.0000
358 633943195 1.0000
358 287202982 5.0000
358 303126905 2.0000
358 237313700 9.0000
358 27844464 1.0000
[truncated: 838,401 more chars]
