# Supplementary material for: Dynamic guided metric representation learning for multi-view clustering
Source: PeerJ Comput Sci. 2022 Mar 8;8:e922. doi: 10.7717/peerj-cs.922 (PMC9044235; doi:10.7717/peerj-cs.922)
Supplement: Supplemental Information 2 [file peerj-cs-08-922-s002.zip › football/football-follows.mtx]

248 248 3819
206121850 144813170 1
206121850 329927842 1
206121850 230567975 1
209225665 240807110 1
209225665 726848270 1
209225665 27844464 1
209225665 464781334 1
209225665 475826738 1
209225665 113465603 1
209225665 193021637 1
209225665 221411491 1
209225665 144813170 1
209225665 471427429 1
209225665 48871981 1
209225665 760546868 1
209225665 216264820 1
209225665 296259888 1
209225665 506269900 1
209225665 155927976 1
209225665 407890541 1
209225665 708797364 1
209225665 358351414 1
209225665 420301038 1
209225665 138157574 1
209225665 285332860 1
209225665 609852437 1
209225665 283771561 1
209225665 245014679 1
209225665 150632123 1
209225665 293467348 1
230845588 372949912 1
230845588 353791374 1
230845588 265982289 1
230845588 32834791 1
230845588 549112918 1
230845588 155927976 1
230845588 243175199 1
230845588 237886951 1
230845588 711272516 1
230845588 210933449 1
230845588 233335916 1
230845588 236972737 1
230845588 230567975 1
230845588 420301038 1
230845588 34613288 1
230845588 618420295 1
230845588 329927842 1
230845588 393028587 1
230845588 285332860 1
230845588 144813170 1
230845588 216112526 1
230845588 161745170 1
230845588 252753618 1
230845588 507489702 1
230845588 294809172 1
230845588 263099844 1
230845588 221850321 1
366796169 140750163 1
366796169 472385266 1
366796169 279213842 1
375832633 230845588 1
375832633 46143892 1
375832633 44179372 1
375832633 461316266 1
375832633 302486435 1
375832633 224761631 1
375832633 299936873 1
375832633 155927976 1
375832633 280557466 1
375832633 429222254 1
375832633 135573797 1
375832633 213745334 1
375832633 393028587 1
375832633 318679591 1
375832633 359621966 1
375832633 320930784 1
375832633 443828326 1
375832633 285332860 1
375832633 710064516 1
375832633 263099844 1
374661980 328686514 1
374661980 230845588 1
374661980 187572312 1
374661980 216264820 1
374661980 130960283 1
374661980 287202982 1
374661980 155927976 1
374661980 280557466 1
374661980 464781334 1
374661980 531685436 1
374661980 429247237 1
374661980 193021637 1
374661980 304953074 1
374661980 250542282 1
374661980 501960718 1
374661980 329927842 1
374661980 226347105 1
374661980 523636225 1
374661980 393028587 1
374661980 285332860 1
374661980 193077639 1
374661980 139092348 1
374661980 166767883 1
374661980 436702610 1
374661980 221850321 1
240807110 328686514 1
240807110 726848270 1
240807110 153406657 1
240807110 708797364 1
240807110 571021282 1
240807110 193021637 1
240807110 501960718 1
240807110 166767883 1
240807110 221850321 1
241065455 142702489 1
241065455 155927976 1
241065455 464781334 1
241065455 475826738 1
241065455 482237272 1
241065455 429247237 1
241065455 192301191 1
241065455 358351414 1
241065455 455237361 1
241065455 219001485 1
241065455 188417619 1
241065455 362523468 1
241065455 193021637 1
241065455 226347105 1
241065455 385463372 1
241065455 293559894 1
241065455 285332860 1
241065455 144813170 1
241065455 283771561 1
241065455 197001564 1
241065455 150632123 1
636286824 19583545 1
636286824 627491854 1
636286824 213745334 1
636286824 420318016 1
636286824 408757920 1
636286824 393028587 1
636286824 287202982 1
636286824 711071588 1
636286824 636401401 1
636286824 185344587 1
636286824 285332860 1
636286824 211237817 1
636286824 708797364 1
636286824 166767883 1
636286824 367971451 1
636286824 225418717 1
636286824 279213842 1
636286824 415155312 1
636286824 293467348 1
250803835 372949912 1
250803835 189850197 1
250803835 329927842 1
280665816 77001859 1
280665816 581281429 1
280665816 41684671 1
280665816 451693376 1
280665816 523636225 1
280665816 369758604 1
280665816 153406657 1
280665816 166767883 1
280665816 471271538 1
280665816 406971569 1
726848270 209225665 1
726848270 760546868 1
726848270 240807110 1
726848270 27844464 1
726848270 708797364 1
726848270 358351414 1
726848270 113465603 1
726848270 193021637 1
726848270 369758604 1
726848270 285332860 1
726848270 269513020 1
726848270 283771561 1
726848270 166767883 1
726848270 245014679 1
726848270 471427429 1
726848270 48871981 1
726848270 293467348 1
627491854 375832633 1
627491854 636286824 1
627491854 393028587 1
627491854 287202982 1
627491854 636401401 1
627491854 185344587 1
627491854 225418717 1
627491854 279213842 1
627491854 117473273 1
627491854 415155312 1
51597791 287202982 1
51597791 483072452 1
51597791 91388229 1
51597791 431429137 1
51597791 166767883 1
51597791 155927976 1
51597791 482237272 1
353791374 140750163 1
353791374 230845588 1
353791374 216264820 1
353791374 22910295 1
353791374 408757920 1
353791374 393028587 1
353791374 155927976 1
353791374 185344587 1
353791374 344801362 1
353791374 243175199 1
353791374 166767883 1
353791374 161745170 1
353791374 710064516 1
353791374 217423296 1
353791374 294809172 1
353791374 210933449 1
353791374 263099844 1
353791374 221850321 1
232313241 155927976 1
232313241 147919630 1
232313241 266815699 1
232313241 341661701 1
232313241 233335916 1
232313241 55382387 1
232313241 150583140 1
232313241 451693376 1
232313241 57880075 1
232313241 21408605 1
232313241 144813170 1
51443410 372949912 1
51443410 541999788 1
51443410 475826738 1
51443410 64152335 1
51443410 230845588 1
51443410 166767883 1
51443410 436702610 1
51443410 484340979 1
51443410 465811969 1
51443410 221411491 1
51443410 236972737 1
130960283 374661980 1
130960283 155927976 1
130960283 531685436 1
130960283 279213842 1
130960283 250542282 1
130960283 523636225 1
130960283 285332860 1
265982289 216264820 1
265982289 618420295 1
265982289 155927976 1
265982289 285332860 1
265982289 139092348 1
265982289 252753618 1
265982289 237886951 1
238264016 143884558 1
238264016 117473273 1
238264016 155927976 1
484340979 51443410 1
484340979 636401401 1
484340979 541999788 1
484340979 193074585 1
484340979 213745334 1
484340979 238713707 1
484340979 35758259 1
484340979 221411491 1
484340979 285332860 1
484340979 166767883 1
549112918 230845588 1
549112918 329927842 1
549112918 14573900 1
549112918 464781334 1
549112918 189850197 1
549112918 139092348 1
549112918 609852437 1
549112918 543533194 1
549112918 436702610 1
549112918 245014679 1
549112918 465811969 1
549112918 230567975 1
143884558 283771561 1
143884558 411469404 1
143884558 353791374 1
143884558 121402638 1
143884558 311757784 1
143884558 283894108 1
143884558 226347105 1
143884558 188417619 1
143884558 362523468 1
143884558 236972737 1
32834791 230845588 1
32834791 243175199 1
32834791 230567975 1
32834791 34613288 1
32834791 393028587 1
32834791 161745170 1
32834791 263099844 1
32834791 221850321 1
303126905 232313241 1
303126905 147919630 1
303126905 266815699 1
303126905 219001485 1
303126905 252484155 1
303126905 412180849 1
303126905 57880075 1
303126905 436702610 1
303126905 703181887 1
303126905 246901658 1
303126905 53076741 1
303126905 216264820 1
303126905 155927976 1
303126905 192301191 1
303126905 341661701 1
303126905 626774517 1
303126905 79220481 1
303126905 55382387 1
303126905 150583140 1
303126905 393028587 1
303126905 21408605 1
303126905 285332860 1
303126905 166767883 1
303126905 217423296 1
303126905 221850321 1
303126905 308422676 1
287202982 240807110 1
287202982 241065455 1
287202982 627491854 1
287202982 51597791 1
287202982 130960283 1
287202982 136035018 1
287202982 475826738 1
287202982 483072452 1
287202982 415155312 1
287202982 233335916 1
287202982 91388229 1
287202982 211237817 1
287202982 471427429 1
287202982 336082762 1
287202982 19583545 1
287202982 216264820 1
287202982 296259888 1
287202982 155927976 1
287202982 636401401 1
287202982 482237272 1
287202982 279213842 1
287202982 188417619 1
287202982 236972737 1
287202982 213745334 1
287202982 41684671 1
287202982 285332860 1
287202982 166767883 1
287202982 304182081 1
287202982 252753618 1
287202982 710064516 1
287202982 225418717 1
287202982 44335177 1
287202982 283894108 1
287202982 637041761 1
464781334 246901658 1
464781334 549112918 1
464781334 155927976 1
464781334 189850197 1
464781334 475826738 1
464781334 543533194 1
464781334 550122068 1
464781334 117473273 1
464781334 230567975 1
464781334 329927842 1
464781334 226347105 1
464781334 393028587 1
464781334 14573900 1
464781334 285332860 1
464781334 139092348 1
464781334 609852437 1
464781334 283771561 1
464781334 710064516 1
464781334 436702610 1
464781334 245014679 1
464781334 283894108 1
464781334 150632123 1
136035018 336082762 1
136035018 287202982 1
136035018 482237272 1
136035018 91388229 1
136035018 41684671 1
136035018 285332860 1
136035018 166767883 1
136035018 245014679 1
136035018 44335177 1
136035018 283894108 1
136035018 637041761 1
136035018 343626364 1
136035018 282634845 1
277030839 506269900 1
277030839 531418504 1
277030839 165565581 1
185344587 636286824 1
185344587 353791374 1
185344587 287202982 1
185344587 189850197 1
185344587 415155312 1
185344587 178915141 1
185344587 211237817 1
185344587 283133921 1
185344587 19583545 1
185344587 636401401 1
185344587 344801362 1
185344587 279213842 1
185344587 213745334 1
185344587 420318016 1
185344587 367971451 1
185344587 161745170 1
185344587 225418717 1
189850197 193074585 1
189850197 549112918 1
189850197 14573900 1
189850197 464781334 1
189850197 185344587 1
189850197 475826738 1
189850197 139092348 1
189850197 543533194 1
189850197 436702610 1
189850197 245014679 1
475826738 27489253 1
475826738 241065455 1
475826738 216264820 1
475826738 373555025 1
475826738 329927842 1
475826738 464781334 1
475826738 285332860 1
475826738 543533194 1
475826738 436702610 1
475826738 245014679 1
475826738 36448925 1
475826738 150632123 1
64152335 412180849 1
64152335 465811969 1
64152335 221411491 1
243175199 230845588 1
243175199 353791374 1
243175199 32834791 1
243175199 210933449 1
243175199 230567975 1
243175199 34613288 1
243175199 373555025 1
243175199 393028587 1
243175199 293559894 1
243175199 216112526 1
243175199 161745170 1
243175199 113109073 1
243175199 294809172 1
243175199 263099844 1
243175199 221850321 1
243175199 278745353 1
266815699 232313241 1
266815699 303126905 1
266815699 280557466 1
266815699 147919630 1
266815699 341661701 1
266815699 219001485 1
266815699 252484155 1
266815699 55382387 1
266815699 150583140 1
266815699 146519069 1
266815699 57880075 1
266815699 21408605 1
266815699 710064516 1
266815699 217423296 1
240869466 77001859 1
240869466 280412626 1
240869466 451693376 1
240869466 233899912 1
240869466 406971569 1
237886951 166128698 1
237886951 265982289 1
237886951 155927976 1
237886951 233335916 1
237886951 193021637 1
237886951 420301038 1
237886951 618420295 1
237886951 21079235 1
237886951 259781850 1
237886951 285332860 1
237886951 252753618 1
348476655 230845588 1
348476655 412180849 1
348476655 705017113 1
348476655 144813170 1
348476655 436702610 1
348476655 216264820 1
348476655 155927976 1
348476655 407890541 1
348476655 593544608 1
348476655 393028587 1
348476655 285332860 1
348476655 156247074 1
348476655 166767883 1
348476655 710064516 1
348476655 221850321 1
429247237 328686514 1
429247237 241065455 1
429247237 216264820 1
429247237 232313241 1
429247237 299936873 1
429247237 155927976 1
429247237 240664869 1
429247237 358351414 1
429247237 455237361 1
429247237 188417619 1
429247237 377037875 1
429247237 362523468 1
429247237 420301038 1
429247237 230013639 1
429247237 373555025 1
429247237 329927842 1
429247237 146519069 1
429247237 226347105 1
429247237 393028587 1
429247237 293559894 1
429247237 285332860 1
429247237 193077639 1
429247237 178915141 1
429247237 283771561 1
429247237 166767883 1
429247237 197001564 1
429247237 710064516 1
429247237 436702610 1
429247237 225418717 1
429247237 472185221 1
429247237 121402638 1
429247237 151584475 1
429247237 150632123 1
429247237 469753464 1
483072452 230845588 1
483072452 240807110 1
483072452 216264820 1
483072452 362099039 1
483072452 51597791 1
483072452 296259888 1
483072452 143884558 1
483072452 287202982 1
483072452 155927976 1
483072452 411469404 1
483072452 113465603 1
483072452 571021282 1
483072452 188417619 1
483072452 236972737 1
483072452 248132486 1
483072452 138157574 1
483072452 285332860 1
483072452 330187082 1
483072452 166767883 1
483072452 311757784 1
483072452 283894108 1
483072452 221850321 1
210933449 243175199 1
210933449 230845588 1
210933449 34613288 1
210933449 161745170 1
210933449 353791374 1
210933449 294809172 1
210933449 393028587 1
210933449 32834791 1
210933449 155927976 1
210933449 263099844 1
210933449 230567975 1
210933449 221850321 1
210933449 245444506 1
210933449 285332860 1
455237361 246901658 1
455237361 142702489 1
455237361 241065455 1
455237361 230013639 1
455237361 408757920 1
455237361 146519069 1
455237361 385463372 1
455237361 237313700 1
455237361 155927976 1
455237361 407890541 1
455237361 193077639 1
455237361 60897485 1
455237361 472185221 1
455237361 192301191 1
455237361 117473273 1
455237361 377037875 1
219001485 230845588 1
219001485 241065455 1
219001485 232313241 1
219001485 303126905 1
219001485 464781334 1
219001485 147919630 1
219001485 266815699 1
219001485 193021637 1
219001485 252484155 1
219001485 373555025 1
219001485 57880075 1
219001485 144813170 1
219001485 703181887 1
219001485 216264820 1
219001485 155927976 1
219001485 192301191 1
219001485 341661701 1
219001485 79220481 1
219001485 55382387 1
219001485 150583140 1
219001485 250542282 1
219001485 21408605 1
219001485 193077639 1
219001485 285332860 1
219001485 166767883 1
219001485 710064516 1
219001485 217423296 1
219001485 263099844 1
219001485 150632123 1
219001485 221850321 1
571021282 240807110 1
571021282 280665816 1
571021282 581281429 1
571021282 280412626 1
571021282 451693376 1
571021282 369758604 1
571021282 531418504 1
571021282 456021856 1
571021282 285332860 1
571021282 153406657 1
571021282 483072452 1
571021282 233899912 1
571021282 304953074 1
571021282 406971569 1
148680848 230845588 1
148680848 633943195 1
148680848 155927976 1
148680848 344801362 1
148680848 408757920 1
148680848 366592246 1
148680848 436702610 1
148680848 507489702 1
148680848 113109073 1
148680848 294809172 1
543442108 344801362 1
543442108 140750163 1
543442108 366592246 1
543442108 148680848 1
543442108 22910295 1
543442108 710064516 1
543442108 353791374 1
543442108 113109073 1
543442108 408757920 1
543442108 167473396 1
193021637 209225665 1
193021637 760546868 1
193021637 240807110 1
193021637 241065455 1
193021637 726848270 1
193021637 27844464 1
193021637 155927976 1
193021637 475826738 1
193021637 482237272 1
193021637 708797364 1
193021637 192301191 1
193021637 358351414 1
193021637 113465603 1
193021637 329927842 1
193021637 412180849 1
193021637 193077639 1
193021637 144813170 1
193021637 283771561 1
193021637 245014679 1
193021637 471427429 1
193021637 278745353 1
233335916 420301038 1
233335916 216264820 1
233335916 232313241 1
233335916 451693376 1
233335916 146519069 1
233335916 287202982 1
233335916 155927976 1
233335916 285332860 1
233335916 358351414 1
233899912 451693376 1
233899912 482237272 1
233899912 77001859 1
233899912 240869466 1
233899912 150632123 1
233899912 456021856 1
252484155 216264820 1
252484155 303126905 1
252484155 155927976 1
252484155 266815699 1
252484155 192301191 1
252484155 341661701 1
252484155 219001485 1
252484155 55382387 1
252484155 250542282 1
252484155 57880075 1
252484155 21408605 1
252484155 285332860 1
252484155 166767883 1
252484155 252753618 1
252484155 245014679 1
230567975 206121850 1
230567975 243175199 1
230567975 139092348 1
230567975 543533194 1
230567975 230845588 1
230567975 550122068 1
230567975 436702610 1
230567975 294809172 1
230567975 549112918 1
230567975 14573900 1
230567975 464781334 1
304953074 374661980 1
304953074 138846688 1
304953074 280665816 1
304953074 581281429 1
304953074 451693376 1
304953074 369758604 1
304953074 456021856 1
304953074 153406657 1
304953074 240869466 1
304953074 436702610 1
304953074 471271538 1
304953074 571021282 1
304953074 233899912 1
541999788 51443410 1
541999788 238713707 1
541999788 484340979 1
541999788 155927976 1
541999788 221411491 1
541999788 64152335 1
541999788 465811969 1
91388229 51597791 1
91388229 287202982 1
91388229 136035018 1
91388229 36448925 1
91388229 336082762 1
91388229 431429137 1
91388229 482237272 1
91388229 41684671 1
91388229 304182081 1
91388229 44335177 1
91388229 637041761 1
91388229 282634845 1
501960718 240807110 1
501960718 705017113 1
501960718 464781334 1
501960718 221850321 1
44179372 230845588 1
44179372 224761631 1
44179372 375832633 1
44179372 299936873 1
44179372 155927976 1
44179372 280557466 1
44179372 235170147 1
44179372 429222254 1
44179372 148680848 1
44179372 135573797 1
44179372 393028587 1
44179372 359621966 1
44179372 318679591 1
44179372 302486435 1
44179372 366592246 1
44179372 436702610 1
44179372 294809172 1
618420295 230845588 1
618420295 216264820 1
618420295 265982289 1
618420295 155927976 1
618420295 285332860 1
618420295 252753618 1
618420295 237886951 1
423543635 329927842 1
423543635 155927976 1
423543635 285332860 1
423543635 482237272 1
423543635 197001564 1
423543635 710064516 1
423543635 225418717 1
423543635 321796543 1
238713707 51443410 1
238713707 291946431 1
238713707 484340979 1
238713707 64152335 1
238713707 420301038 1
238713707 408757920 1
238713707 393028587 1
238713707 35758259 1
238713707 221411491 1
238713707 285332860 1
238713707 710064516 1
238713707 436702610 1
238713707 465811969 1
373555025 328686514 1
373555025 216264820 1
373555025 155927976 1
373555025 243175199 1
373555025 711272516 1
373555025 188417619 1
373555025 329927842 1
373555025 226347105 1
373555025 293559894 1
373555025 285332860 1
373555025 178915141 1
373555025 283771561 1
373555025 197001564 1
373555025 507489702 1
373555025 151584475 1
373555025 221850321 1
146519069 420301038 1
146519069 79220481 1
146519069 246901658 1
146519069 408757920 1
146519069 155927976 1
146519069 280557466 1
146519069 193077639 1
146519069 60897485 1
146519069 166767883 1
146519069 710064516 1
146519069 217423296 1
146519069 192301191 1
146519069 341661701 1
146519069 455237361 1
329927842 206121850 1
329927842 241065455 1
329927842 250803835 1
329927842 238264016 1
329927842 464781334 1
329927842 475826738 1
329927842 315633310 1
329927842 144813170 1
329927842 337780427 1
329927842 197001564 1
329927842 436702610 1
329927842 155927976 1
329927842 117473273 1
329927842 285332860 1
329927842 193077639 1
329927842 609852437 1
329927842 166767883 1
329927842 710064516 1
329927842 245014679 1
329927842 150632123 1
226347105 328686514 1
226347105 142702489 1
226347105 241065455 1
226347105 143884558 1
226347105 237313700 1
226347105 155927976 1
226347105 464781334 1
226347105 482237272 1
226347105 429247237 1
226347105 358351414 1
226347105 117473273 1
226347105 188417619 1
226347105 362523468 1
226347105 373555025 1
226347105 385463372 1
226347105 293559894 1
226347105 285332860 1
226347105 178915141 1
226347105 144813170 1
226347105 609852437 1
226347105 283771561 1
226347105 166767883 1
226347105 197001564 1
226347105 507489702 1
226347105 121402638 1
226347105 151584475 1
226347105 150632123 1
523636225 250542282 1
523636225 374661980 1
523636225 130960283 1
523636225 41684671 1
523636225 369758604 1
523636225 464781334 1
523636225 531685436 1
523636225 279213842 1
523636225 343626364 1
412180849 216264820 1
412180849 155927976 1
412180849 407890541 1
412180849 64152335 1
412180849 593544608 1
412180849 193021637 1
412180849 501960718 1
412180849 329927842 1
412180849 705017113 1
412180849 221411491 1
412180849 285332860 1
412180849 144813170 1
412180849 156247074 1
412180849 166767883 1
412180849 710064516 1
57880075 230845588 1
57880075 232313241 1
57880075 287202982 1
57880075 303126905 1
57880075 147919630 1
57880075 266815699 1
57880075 219001485 1
57880075 252484155 1
57880075 226347105 1
57880075 155927976 1
57880075 341661701 1
57880075 626774517 1
57880075 55382387 1
57880075 150583140 1
57880075 21408605 1
57880075 285332860 1
57880075 166767883 1
57880075 710064516 1
57880075 308422676 1
293559894 243175199 1
293559894 328686514 1
293559894 283771561 1
293559894 241065455 1
293559894 507489702 1
293559894 429247237 1
293559894 121402638 1
293559894 373555025 1
293559894 226347105 1
293559894 711272516 1
293559894 188417619 1
293559894 278745353 1
302486435 44179372 1
302486435 359621966 1
302486435 443828326 1
302486435 155927976 1
302486435 280557466 1
490801957 372949912 1
490801957 241065455 1
490801957 247844220 1
490801957 155927976 1
490801957 166767883 1
490801957 429247237 1
490801957 113465603 1
490801957 293467348 1
490801957 150632123 1
490801957 278745353 1
705017113 501960718 1
705017113 593544608 1
705017113 412180849 1
705017113 407890541 1
221411491 209225665 1
221411491 51443410 1
221411491 291946431 1
221411491 484340979 1
221411491 155927976 1
221411491 636401401 1
221411491 64152335 1
221411491 358351414 1
221411491 117473273 1
221411491 188417619 1
221411491 626774517 1
221411491 420301038 1
221411491 238713707 1
221411491 412180849 1
221411491 166767883 1
221411491 710064516 1
221411491 283894108 1
221411491 465811969 1
221411491 282634845 1
714421232 520818187 1
714421232 22903812 1
714421232 366592246 1
714421232 436702610 1
714421232 411469404 1
714421232 324614093 1
714421232 507489702 1
714421232 121402638 1
714421232 321796543 1
714421232 294809172 1
714421232 448956185 1
714421232 711272516 1
714421232 633943195 1
714421232 431429137 1
714421232 148680848 1
245444506 230845588 1
245444506 243175199 1
245444506 34613288 1
245444506 393028587 1
245444506 138157574 1
245444506 216112526 1
245444506 166767883 1
245444506 221850321 1
139092348 265982289 1
139092348 549112918 1
139092348 14573900 1
139092348 464781334 1
139092348 189850197 1
139092348 543533194 1
139092348 550122068 1
139092348 436702610 1
139092348 230567975 1
144813170 206121850 1
144813170 209225665 1
144813170 230845588 1
144813170 241065455 1
144813170 627491854 1
144813170 353791374 1
144813170 232313241 1
144813170 464781334 1
144813170 315633310 1
144813170 329927842 1
144813170 412180849 1
144813170 337780427 1
144813170 197001564 1
144813170 155927976 1
144813170 482237272 1
144813170 192301191 1
144813170 358351414 1
144813170 117473273 1
144813170 188417619 1
144813170 79220481 1
144813170 393028587 1
144813170 285332860 1
144813170 166767883 1
144813170 225418717 1
144813170 150632123 1
178915141 123080710 1
178915141 121402638 1
178915141 185344587 1
211237817 636286824 1
211237817 280665816 1
211237817 287202982 1
211237817 136035018 1
211237817 636401401 1
211237817 185344587 1
211237817 279213842 1
211237817 420318016 1
211237817 369758604 1
211237817 367971451 1
211237817 225418717 1
211237817 245014679 1
211237817 471271538 1
337780427 71210107 1
337780427 315633310 1
337780427 238264016 1
337780427 329927842 1
337780427 155927976 1
337780427 144813170 1
337780427 166767883 1
337780427 117473273 1
216112526 230845588 1
216112526 243175199 1
216112526 245444506 1
216112526 155927976 1
216112526 324614093 1
216112526 393028587 1
216112526 161745170 1
216112526 221850321 1
269513020 287202982 1
269513020 247844220 1
269513020 155927976 1
269513020 150632123 1
366592246 140750163 1
366592246 353791374 1
366592246 344801362 1
366592246 411469404 1
366592246 148680848 1
366592246 543442108 1
366592246 437567821 1
366592246 22910295 1
366592246 408757920 1
366592246 714421232 1
366592246 710064516 1
366592246 436702610 1
366592246 507489702 1
366592246 113109073 1
366592246 294809172 1
366592246 465811969 1
60897485 79220481 1
60897485 246901658 1
60897485 408757920 1
60897485 146519069 1
60897485 155927976 1
60897485 280557466 1
60897485 193077639 1
60897485 501854635 1
60897485 192301191 1
60897485 117473273 1
197001564 241065455 1
197001564 143884558 1
197001564 155927976 1
197001564 429247237 1
197001564 188417619 1
197001564 362523468 1
197001564 226347105 1
197001564 285332860 1
197001564 121402638 1
197001564 151584475 1
436702610 230845588 1
436702610 760546868 1
436702610 250803835 1
436702610 329927842 1
436702610 549112918 1
436702610 14573900 1
436702610 464781334 1
436702610 189850197 1
436702610 475826738 1
436702610 139092348 1
436702610 543533194 1
436702610 609852437 1
436702610 366592246 1
436702610 550122068 1
436702610 411469404 1
436702610 245014679 1
436702610 507489702 1
436702610 294809172 1
436702610 148680848 1
436702610 230567975 1
321796543 291946431 1
321796543 471332737 1
321796543 431429137 1
321796543 448956185 1
321796543 711272516 1
321796543 22903812 1
321796543 423543635 1
321796543 714421232 1
321796543 471271538 1
321796543 32329366 1
113109073 206121850 1
113109073 283771561 1
113109073 22910295 1
501854635 246901658 1
501854635 53076741 1
501854635 192301191 1
501854635 117473273 1
501854635 455237361 1
501854635 79220481 1
501854635 408757920 1
501854635 146519069 1
501854635 193077639 1
501854635 60897485 1
501854635 166767883 1
703181887 55382387 1
703181887 147919630 1
703181887 366592246 1
703181887 266815699 1
703181887 232313241 1
703181887 252484155 1
703181887 308422676 1
36448925 241065455 1
36448925 51597791 1
36448925 475826738 1
36448925 113465603 1
36448925 91388229 1
36448925 329927842 1
36448925 144813170 1
36448925 278745353 1
36448925 431429137 1
36448925 155927976 1
36448925 117473273 1
36448925 27489253 1
36448925 247844220 1
36448925 710064516 1
36448925 293467348 1
36448925 150632123 1
48467334 51597791 1
48467334 44335177 1
48467334 52079636 1
283133921 213745334 1
283133921 636401401 1
283133921 185344587 1
469753464 429247237 1
469753464 451693376 1
278745353 328686514 1
278745353 113465603 1
278745353 193021637 1
278745353 150632123 1
167473396 140750163 1
167473396 344801362 1
167473396 543442108 1
167473396 22910295 1
167473396 408757920 1
167473396 366592246 1
166128698 336082762 1
166128698 216264820 1
166128698 155927976 1
166128698 252753618 1
166128698 237886951 1
166128698 285332860 1
77001859 240869466 1
77001859 280665816 1
77001859 411469404 1
77001859 280412626 1
77001859 471271538 1
77001859 451693376 1
77001859 233899912 1
77001859 406971569 1
140750163 353791374 1
140750163 344801362 1
140750163 543533194 1
140750163 113465603 1
140750163 22910295 1
140750163 366592246 1
140750163 710064516 1
328686514 240807110 1
328686514 240869466 1
328686514 197001564 1
328686514 507489702 1
328686514 429247237 1
328686514 373555025 1
328686514 226347105 1
328686514 143884558 1
328686514 293559894 1
328686514 188417619 1
328686514 362523468 1
328686514 278745353 1
336082762 166128698 1
336082762 41684671 1
336082762 343626364 1
336082762 136035018 1
336082762 285332860 1
216264820 265982289 1
216264820 237886951 1
216264820 448956185 1
216264820 233335916 1
216264820 299936873 1
216264820 155927976 1
216264820 420301038 1
216264820 285332860 1
216264820 166767883 1
216264820 252753618 1
216264820 225418717 1
216264820 283894108 1
362099039 143884558 1
362099039 411469404 1
362099039 483072452 1
362099039 236972737 1
362099039 15891449 1
362099039 138157574 1
362099039 330187082 1
362099039 283771561 1
362099039 311757784 1
362099039 283894108 1
138846688 280665816 1
138846688 155927976 1
138846688 153406657 1
138846688 429222254 1
138846688 571021282 1
138846688 233899912 1
138846688 304953074 1
138846688 451693376 1
138846688 369758604 1
138846688 456021856 1
138846688 285332860 1
138846688 166767883 1
138846688 221850321 1
581281429 471271538 1
581281429 369758604 1
581281429 571021282 1
581281429 406971569 1
296259888 209225665 1
296259888 216264820 1
296259888 143884558 1
296259888 506269900 1
296259888 287202982 1
296259888 155927976 1
296259888 464781334 1
296259888 475826738 1
296259888 708797364 1
296259888 483072452 1
296259888 236972737 1
296259888 138157574 1
296259888 285332860 1
296259888 330187082 1
296259888 283771561 1
296259888 166767883 1
296259888 311757784 1
296259888 283894108 1
296259888 343626364 1
291946431 238713707 1
291946431 155927976 1
291946431 221411491 1
291946431 285332860 1
291946431 366592246 1
291946431 166767883 1
291946431 252753618 1
291946431 436702610 1
291946431 321796543 1
299936873 230845588 1
299936873 375832633 1
299936873 237313700 1
299936873 429247237 1
299936873 46143892 1
299936873 44179372 1
299936873 139092348 1
299936873 197001564 1
299936873 436702610 1
299936873 224761631 1
299936873 216264820 1
299936873 155927976 1
299936873 280557466 1
299936873 531685436 1
299936873 429222254 1
299936873 135573797 1
299936873 393028587 1
299936873 359621966 1
299936873 285332860 1
299936873 166767883 1
431429137 51597791 1
431429137 448956185 1
431429137 711272516 1
431429137 91388229 1
431429137 714421232 1
431429137 121402638 1
431429137 321796543 1
431429137 36448925 1
431429137 32329366 1
155927976 230845588 1
155927976 237886951 1
155927976 618420295 1
155927976 221411491 1
155927976 144813170 1
155927976 216264820 1
155927976 192301191 1
155927976 420301038 1
155927976 285332860 1
155927976 252753618 1
155927976 150632123 1
280557466 374661980 1
280557466 375832633 1
280557466 250803835 1
280557466 235170147 1
280557466 266815699 1
280557466 233335916 1
280557466 46143892 1
280557466 44179372 1
280557466 146519069 1
280557466 461316266 1
280557466 302486435 1
280557466 60897485 1
280557466 48871981 1
280557466 246901658 1
280557466 224761631 1
280557466 216264820 1
280557466 299936873 1
280557466 155927976 1
280557466 429222254 1
280557466 341661701 1
280557466 135573797 1
280557466 420301038 1
280557466 393028587 1
280557466 359621966 1
280557466 318679591 1
280557466 138157574 1
280557466 21408605 1
280557466 443828326 1
280557466 285332860 1
280557466 710064516 1
280557466 217423296 1
280557466 225418717 1
280557466 263099844 1
407890541 216264820 1
407890541 412180849 1
407890541 155927976 1
407890541 705017113 1
407890541 285332860 1
407890541 475826738 1
407890541 153406657 1
407890541 710064516 1
407890541 436702610 1
407890541 348476655 1
407890541 593544608 1
407890541 455237361 1
636401401 211237817 1
636401401 193074585 1
636401401 19583545 1
636401401 636286824 1
636401401 367971451 1
636401401 627491854 1
636401401 225418717 1
636401401 420318016 1
636401401 279213842 1
636401401 484340979 1
636401401 221411491 1
636401401 283133921 1
636401401 185344587 1
520818187 22903812 1
520818187 324614093 1
520818187 448956185 1
520818187 711272516 1
520818187 471332737 1
520818187 633943195 1
520818187 431429137 1
520818187 714421232 1
344801362 140750163 1
344801362 22910295 1
344801362 353791374 1
344801362 408757920 1
344801362 185344587 1
344801362 178915141 1
344801362 366592246 1
344801362 710064516 1
344801362 217423296 1
344801362 113109073 1
344801362 543442108 1
344801362 167473396 1
543533194 140750163 1
543533194 329927842 1
543533194 549112918 1
543533194 14573900 1
543533194 464781334 1
543533194 189850197 1
543533194 475826738 1
543533194 139092348 1
543533194 550122068 1
543533194 436702610 1
543533194 245014679 1
543533194 230567975 1
482237272 336082762 1
482237272 241065455 1
482237272 51597791 1
482237272 155927976 1
482237272 136035018 1
482237272 550122068 1
482237272 358351414 1
482237272 362523468 1
482237272 193021637 1
482237272 233899912 1
482237272 91388229 1
482237272 41684671 1
482237272 329927842 1
482237272 146519069 1
482237272 221411491 1
482237272 285332860 1
482237272 144813170 1
482237272 166767883 1
482237272 197001564 1
482237272 304182081 1
482237272 225418717 1
482237272 44335177 1
482237272 637041761 1
482237272 282634845 1
787239919 344801362 1
787239919 140750163 1
787239919 216264820 1
787239919 22910295 1
787239919 710064516 1
787239919 155927976 1
787239919 464781334 1
787239919 150632123 1
240664869 142702489 1
240664869 241065455 1
240664869 230013639 1
240664869 226347105 1
240664869 385463372 1
240664869 237313700 1
240664869 429247237 1
240664869 507489702 1
240664869 121402638 1
240664869 472185221 1
240664869 188417619 1
240664869 377037875 1
708797364 246901658 1
708797364 209225665 1
708797364 760546868 1
708797364 240807110 1
708797364 636286824 1
708797364 726848270 1
708797364 283771561 1
708797364 245014679 1
708797364 358351414 1
708797364 113465603 1
708797364 193021637 1
708797364 48871981 1
550122068 139092348 1
550122068 609852437 1
550122068 543533194 1
550122068 436702610 1
550122068 245014679 1
550122068 41684671 1
550122068 549112918 1
550122068 14573900 1
550122068 464781334 1
550122068 230567975 1
550122068 189850197 1
531685436 250542282 1
531685436 187572312 1
531685436 374661980 1
531685436 51597791 1
531685436 130960283 1
531685436 41684671 1
531685436 523636225 1
531685436 155927976 1
531685436 193077639 1
531685436 279213842 1
429222254 375832633 1
429222254 44179372 1
429222254 359621966 1
429222254 280557466 1
411469404 77001859 1
411469404 243175199 1
411469404 330187082 1
411469404 366592246 1
411469404 283771561 1
411469404 436702610 1
411469404 311757784 1
411469404 151118966 1
411469404 294809172 1
411469404 148680848 1
411469404 233335916 1
411469404 236972737 1
411469404 15891449 1
411469404 230567975 1
324614093 471332737 1
324614093 633943195 1
324614093 448956185 1
324614093 455237361 1
324614093 377037875 1
324614093 714421232 1
324614093 216112526 1
324614093 431429137 1
324614093 155927976 1
324614093 520818187 1
324614093 711272516 1
324614093 393028587 1
324614093 285332860 1
324614093 32329366 1
151118966 330187082 1
151118966 252753618 1
151118966 245014679 1
151118966 296259888 1
151118966 311757784 1
151118966 283894108 1
151118966 155927976 1
192301191 366796169 1
192301191 241065455 1
192301191 472385266 1
192301191 455237361 1
192301191 219001485 1
192301191 193021637 1
192301191 146519069 1
192301191 144813170 1
192301191 60897485 1
192301191 501854635 1
192301191 246901658 1
192301191 53076741 1
192301191 216264820 1
192301191 155927976 1
192301191 117473273 1
192301191 79220481 1
192301191 408757920 1
192301191 393028587 1
192301191 21408605 1
192301191 193077639 1
192301191 285332860 1
192301191 263099844 1
593544608 412180849 1
593544608 705017113 1
593544608 407890541 1
593544608 156247074 1
279213842 366796169 1
279213842 636286824 1
279213842 627491854 1
279213842 353791374 1
279213842 265982289 1
279213842 130960283 1
279213842 287202982 1
279213842 185344587 1
279213842 189850197 1
279213842 415155312 1
279213842 618420295 1
279213842 329927842 1
279213842 139092348 1
279213842 211237817 1
279213842 283133921 1
279213842 140750163 1
279213842 19583545 1
279213842 155927976 1
279213842 636401401 1
279213842 213745334 1
279213842 420318016 1
279213842 285332860 1
279213842 283771561 1
279213842 367971451 1
279213842 225418717 1
711272516 230845588 1
711272516 471332737 1
711272516 633943195 1
711272516 32834791 1
711272516 549112918 1
711272516 431429137 1
711272516 520818187 1
711272516 243175199 1
711272516 411469404 1
711272516 324614093 1
711272516 448956185 1
711272516 34613288 1
711272516 22903812 1
711272516 423543635 1
711272516 373555025 1
711272516 293559894 1
711272516 714421232 1
711272516 609852437 1
711272516 283771561 1
711272516 311757784 1
711272516 321796543 1
711272516 283894108 1
711272516 294809172 1
711272516 32329366 1
358351414 209225665 1
358351414 760546868 1
358351414 27844464 1
358351414 155927976 1
358351414 708797364 1
358351414 113465603 1
358351414 52079636 1
358351414 188417619 1
358351414 193021637 1
358351414 420301038 1
358351414 226347105 1
358351414 221411491 1
358351414 193077639 1
358351414 285332860 1
358351414 144813170 1
358351414 609852437 1
358351414 471427429 1
358351414 48871981 1
358351414 150632123 1
341661701 232313241 1
341661701 147919630 1
341661701 252484155 1
341661701 315633310 1
341661701 703181887 1
341661701 431429137 1
341661701 280557466 1
341661701 192301191 1
341661701 626774517 1
341661701 362523468 1
341661701 420301038 1
341661701 55382387 1
341661701 150583140 1
341661701 21408605 1
341661701 285332860 1
341661701 367971451 1
341661701 166767883 1
341661701 217423296 1
341661701 308422676 1
341661701 633943195 1
341661701 303126905 1
341661701 464781334 1
341661701 266815699 1
341661701 219001485 1
341661701 233899912 1
341661701 193021637 1
341661701 423543635 1
341661701 146519069 1
341661701 57880075 1
341661701 714421232 1
341661701 139092348 1
341661701 155927976 1
341661701 710064516 1
117473273 246901658 1
117473273 366796169 1
117473273 627491854 1
117473273 155927976 1
117473273 464781334 1
117473273 636401401 1
117473273 192301191 1
117473273 626774517 1
117473273 79220481 1
117473273 408757920 1
117473273 315633310 1
117473273 329927842 1
117473273 226347105 1
117473273 412180849 1
117473273 221411491 1
117473273 193077639 1
117473273 144813170 1
117473273 337780427 1
117473273 60897485 1
117473273 710064516 1
117473273 501854635 1
117473273 36448925 1
52079636 166767883 1
52079636 44335177 1
52079636 48467334 1
188417619 328686514 1
188417619 241065455 1
188417619 143884558 1
188417619 237313700 1
188417619 155927976 1
188417619 482237272 1
188417619 240664869 1
188417619 429247237 1
188417619 358351414 1
188417619 455237361 1
188417619 377037875 1
188417619 362523468 1
188417619 230013639 1
188417619 373555025 1
188417619 226347105 1
188417619 293559894 1
188417619 221411491 1
188417619 285332860 1
188417619 283771561 1
188417619 197001564 1
188417619 507489702 1
188417619 121402638 1
188417619 472185221 1
188417619 151584475 1
188417619 150632123 1
188417619 282634845 1
626774517 55382387 1
626774517 193074585 1
626774517 51443410 1
626774517 117473273 1
626774517 465811969 1
626774517 221411491 1
236972737 230845588 1
236972737 143884558 1
236972737 483072452 1
236972737 230567975 1
236972737 226347105 1
236972737 139092348 1
236972737 366592246 1
236972737 362099039 1
236972737 155927976 1
236972737 411469404 1
236972737 213745334 1
236972737 285332860 1
236972737 283771561 1
236972737 252753618 1
236972737 507489702 1
236972737 283894108 1
236972737 294809172 1
437567821 344801362 1
437567821 366592246 1
437567821 22910295 1
437567821 710064516 1
437567821 217423296 1
437567821 353791374 1
437567821 543442108 1
437567821 167473396 1
437567821 185344587 1
135573797 224761631 1
135573797 216264820 1
135573797 44179372 1
135573797 393028587 1
135573797 299936873 1
135573797 155927976 1
135573797 280557466 1
135573797 285332860 1
135573797 166767883 1
135573797 710064516 1
420301038 166128698 1
420301038 209225665 1
420301038 246901658 1
420301038 216264820 1
420301038 618420295 1
420301038 146519069 1
420301038 155927976 1
420301038 221411491 1
420301038 280557466 1
420301038 285332860 1
420301038 710064516 1
420301038 217423296 1
420301038 237886951 1
420301038 429247237 1
420301038 233335916 1
55382387 232313241 1
55382387 475826738 1
55382387 266815699 1
55382387 219001485 1
55382387 252484155 1
55382387 57880075 1
55382387 197001564 1
55382387 436702610 1
55382387 703181887 1
55382387 216264820 1
55382387 155927976 1
55382387 153406657 1
55382387 341661701 1
55382387 626774517 1
55382387 150583140 1
55382387 21408605 1
55382387 285332860 1
55382387 166767883 1
55382387 252753618 1
55382387 217423296 1
150583140 303126905 1
150583140 155927976 1
150583140 147919630 1
150583140 266815699 1
150583140 341661701 1
150583140 117473273 1
150583140 219001485 1
150583140 252484155 1
150583140 420301038 1
150583140 55382387 1
150583140 57880075 1
150583140 21408605 1
150583140 252753618 1
150583140 703181887 1
150583140 308422676 1
123080710 178915141 1
123080710 121402638 1
123080710 185344587 1
250542282 230845588 1
250542282 187572312 1
250542282 374661980 1
250542282 216264820 1
250542282 130960283 1
250542282 155927976 1
250542282 531685436 1
250542282 192301191 1
250542282 219001485 1
250542282 252484155 1
250542282 420301038 1
250542282 420318016 1
250542282 523636225 1
250542282 393028587 1
250542282 285332860 1
250542282 216112526 1
250542282 166767883 1
341768585 230845588 1
341768585 265982289 1
341768585 549112918 1
341768585 277030839 1
341768585 64152335 1
341768585 429247237 1
341768585 233335916 1
341768585 46143892 1
341768585 315633310 1
341768585 329927842 1
341768585 226347105 1
341768585 144813170 1
341768585 121402638 1
341768585 151584475 1
341768585 246901658 1
341768585 299936873 1
341768585 155927976 1
341768585 188417619 1
341768585 15891449 1
341768585 420301038 1
341768585 22903812 1
341768585 393028587 1
341768585 285332860 1
341768585 166767883 1
341768585 161745170 1
341768585 252753618 1
341768585 225418717 1
341768585 245014679 1
341768585 263099844 1
341768585 150632123 1
213745334 19583545 1
213745334 225418717 1
213745334 185344587 1
420318016 211237817 1
420318016 250542282 1
420318016 636286824 1
420318016 429247237 1
420318016 415155312 1
420318016 287202982 1
420318016 185344587 1
408757920 636286824 1
408757920 353791374 1
408757920 455237361 1
408757920 543442108 1
408757920 148680848 1
408757920 146519069 1
408757920 366592246 1
408757920 60897485 1
408757920 48871981 1
408757920 167473396 1
408757920 140750163 1
408757920 246901658 1
408757920 155927976 1
408757920 192301191 1
408757920 117473273 1
408757920 79220481 1
408757920 22910295 1
408757920 393028587 1
408757920 456021856 1
408757920 193077639 1
408757920 285332860 1
408757920 330187082 1
408757920 166767883 1
408757920 710064516 1
408757920 293467348 1
408757920 50711514 1
41684671 91388229 1
41684671 550122068 1
41684671 44335177 1
451693376 77001859 1
451693376 216264820 1
451693376 280665816 1
451693376 581281429 1
451693376 232313241 1
451693376 155927976 1
451693376 153406657 1
451693376 240869466 1
451693376 571021282 1
451693376 233899912 1
451693376 280412626 1
451693376 369758604 1
451693376 456021856 1
451693376 285332860 1
451693376 166767883 1
451693376 471271538 1
451693376 469753464 1
451693376 406971569 1
393028587 135573797 1
393028587 230845588 1
393028587 224761631 1
393028587 250542282 1
393028587 230013639 1
393028587 627491854 1
393028587 408757920 1
393028587 385463372 1
393028587 461316266 1
393028587 155927976 1
393028587 280557466 1
393028587 464781334 1
393028587 456021856 1
393028587 245444506 1
393028587 285332860 1
393028587 243175199 1
393028587 330187082 1
393028587 216112526 1
393028587 235170147 1
393028587 429247237 1
393028587 192301191 1
393028587 283894108 1
393028587 263099844 1
393028587 48871981 1
393028587 293467348 1
393028587 221850321 1
318679591 375832633 1
318679591 235170147 1
318679591 44179372 1
318679591 461316266 1
318679591 436702610 1
318679591 224761631 1
318679591 280557466 1
318679591 359621966 1
318679591 443828326 1
369758604 138846688 1
369758604 280665816 1
369758604 726848270 1
369758604 581281429 1
369758604 280412626 1
369758604 41684671 1
369758604 451693376 1
369758604 523636225 1
369758604 456021856 1
369758604 153406657 1
369758604 211237817 1
369758604 166767883 1
369758604 471271538 1
369758604 571021282 1
369758604 150632123 1
369758604 293467348 1
369758604 406971569 1
138157574 209225665 1
138157574 216264820 1
138157574 362099039 1
138157574 296259888 1
138157574 143884558 1
138157574 506269900 1
138157574 155927976 1
138157574 475826738 1
138157574 483072452 1
138157574 15891449 1
138157574 248132486 1
138157574 285332860 1
138157574 245444506 1
138157574 330187082 1
138157574 166767883 1
138157574 710064516 1
138157574 436702610 1
138157574 311757784 1
138157574 283894108 1
138157574 221850321 1
259781850 155927976 1
259781850 89549297 1
259781850 278745353 1
21408605 232313241 1
21408605 303126905 1
21408605 147919630 1
21408605 266815699 1
21408605 219001485 1
21408605 252484155 1
21408605 57880075 1
21408605 216264820 1
21408605 155927976 1
21408605 280557466 1
21408605 192301191 1
21408605 341661701 1
21408605 79220481 1
21408605 55382387 1
21408605 150583140 1
21408605 166767883 1
21408605 217423296 1
320930784 330187082 1
320930784 155927976 1
320930784 285332860 1
531418504 420301038 1
531418504 51597791 1
531418504 21079235 1
531418504 506269900 1
531418504 369758604 1
531418504 287202982 1
531418504 259781850 1
531418504 240872546 1
531418504 155927976 1
531418504 277030839 1
531418504 711071588 1
531418504 483072452 1
531418504 92629809 1
531418504 571021282 1
531418504 165565581 1
456021856 153406657 1
456021856 393028587 1
456021856 385463372 1
456021856 142702489 1
456021856 408757920 1
285332860 230845588 1
285332860 216264820 1
285332860 265982289 1
285332860 155927976 1
285332860 464781334 1
285332860 237886951 1
285332860 233335916 1
285332860 420301038 1
285332860 618420295 1
285332860 329927842 1
285332860 393028587 1
285332860 166767883 1
285332860 252753618 1
285332860 710064516 1
285332860 225418717 1
285332860 245014679 1
285332860 283894108 1
285332860 150632123 1
193077639 455237361 1
193077639 219001485 1
193077639 193021637 1
193077639 315633310 1
193077639 329927842 1
193077639 146519069 1
193077639 60897485 1
193077639 501854635 1
193077639 246901658 1
193077639 53076741 1
193077639 299936873 1
193077639 155927976 1
193077639 531685436 1
193077639 192301191 1
193077639 358351414 1
193077639 117473273 1
193077639 79220481 1
193077639 408757920 1
193077639 217423296 1
193077639 637041761 1
609852437 209225665 1
609852437 760546868 1
609852437 549112918 1
609852437 464781334 1
609852437 550122068 1
609852437 711272516 1
609852437 358351414 1
609852437 315633310 1
609852437 329927842 1
609852437 226347105 1
609852437 144813170 1
609852437 337780427 1
609852437 436702610 1
283771561 206121850 1
283771561 209225665 1
283771561 726848270 1
283771561 143884558 1
283771561 464781334 1
283771561 243175199 1
283771561 237886951 1
283771561 429247237 1
283771561 113465603 1
283771561 193021637 1
283771561 230567975 1
283771561 373555025 1
283771561 293559894 1
283771561 139092348 1
283771561 366592246 1
283771561 121402638 1
283771561 113109073 1
283771561 151584475 1
283771561 362099039 1
283771561 296259888 1
283771561 155927976 1
283771561 708797364 1
283771561 411469404 1
283771561 711272516 1
283771561 362523468 1
283771561 236972737 1
283771561 15891449 1
283771561 285332860 1
283771561 252753618 1
283771561 311757784 1
283771561 283894108 1
367971451 230845588 1
367971451 636286824 1
367971451 143884558 1
367971451 633943195 1
367971451 185344587 1
367971451 230567975 1
367971451 211237817 1
367971451 19583545 1
367971451 155927976 1
367971451 636401401 1
367971451 279213842 1
367971451 341661701 1
367971451 213745334 1
367971451 285332860 1
367971451 225418717 1
304182081 482237272 1
304182081 280665816 1
304182081 225418717 1
304182081 41684671 1
304182081 155927976 1
161745170 230845588 1
161745170 353791374 1
161745170 32834791 1
161745170 185344587 1
161745170 243175199 1
161745170 178915141 1
161745170 344801362 1
161745170 34613288 1
161745170 294809172 1
252753618 155927976 1
252753618 265982289 1
252753618 151118966 1
252753618 285332860 1
710064516 140750163 1
710064516 464781334 1
710064516 344801362 1
710064516 787239919 1
710064516 543442108 1
710064516 437567821 1
710064516 22910295 1
710064516 408757920 1
710064516 329927842 1
710064516 412180849 1
710064516 221411491 1
710064516 285332860 1
710064516 366592246 1
710064516 217423296 1
710064516 245014679 1
217423296 420301038 1
217423296 22910295 1
217423296 353791374 1
217423296 408757920 1
217423296 146519069 1
217423296 21408605 1
217423296 155927976 1
217423296 280557466 1
217423296 285332860 1
217423296 344801362 1
217423296 266815699 1
217423296 710064516 1
217423296 341661701 1
217423296 219001485 1
217423296 437567821 1
225418717 213745334 1
225418717 287202982 1
225418717 185344587 1
225418717 211237817 1
225418717 367971451 1
225418717 279213842 1
225418717 150632123 1
245014679 246901658 1
245014679 373555025 1
245014679 329927842 1
245014679 549112918 1
245014679 155927976 1
245014679 464781334 1
245014679 189850197 1
245014679 475826738 1
245014679 139092348 1
245014679 708797364 1
245014679 550122068 1
245014679 710064516 1
245014679 436702610 1
245014679 230567975 1
245014679 50711514 1
472185221 142702489 1
472185221 341768585 1
472185221 241065455 1
472185221 216264820 1
472185221 230013639 1
472185221 636286824 1
472185221 385463372 1
472185221 237313700 1
472185221 285332860 1
472185221 240664869 1
472185221 429247237 1
472185221 121402638 1
472185221 455237361 1
472185221 377037875 1
472185221 188417619 1
472185221 362523468 1
311757784 143884558 1
311757784 277030839 1
311757784 483072452 1
311757784 193021637 1
311757784 329927842 1
311757784 278745353 1
311757784 296259888 1
311757784 411469404 1
311757784 151118966 1
311757784 236972737 1
311757784 138157574 1
311757784 330187082 1
311757784 283771561 1
311757784 166767883 1
311757784 283894108 1
471271538 77001859 1
471271538 280665816 1
471271538 581281429 1
471271538 240869466 1
471271538 280412626 1
471271538 451693376 1
471271538 369758604 1
471271538 285332860 1
471271538 211237817 1
471271538 166767883 1
471271538 321796543 1
471271538 406971569 1
283894108 230845588 1
283894108 353791374 1
283894108 143884558 1
283894108 549112918 1
283894108 287202982 1
283894108 464781334 1
283894108 429247237 1
283894108 483072452 1
283894108 543442108 1
283894108 233335916 1
283894108 197001564 1
283894108 436702610 1
283894108 48871981 1
283894108 469753464 1
283894108 216264820 1
283894108 296259888 1
283894108 155927976 1
283894108 411469404 1
283894108 236972737 1
283894108 15891449 1
283894108 420301038 1
283894108 393028587 1
283894108 138157574 1
283894108 285332860 1
283894108 330187082 1
283894108 283771561 1
283894108 252753618 1
283894108 710064516 1
283894108 311757784 1
283894108 343626364 1
637041761 51597791 1
637041761 287202982 1
637041761 431429137 1
637041761 155927976 1
637041761 136035018 1
637041761 358351414 1
637041761 91388229 1
637041761 41684671 1
637041761 193077639 1
637041761 144813170 1
637041761 150632123 1
637041761 282634845 1
294809172 230845588 1
294809172 34613288 1
294809172 353791374 1
294809172 393028587 1
294809172 32834791 1
294809172 714421232 1
294809172 285332860 1
294809172 243175199 1
294809172 366592246 1
294809172 710064516 1
294809172 436702610 1
294809172 411469404 1
294809172 507489702 1
294809172 210933449 1
294809172 148680848 1
294809172 236972737 1
294809172 263099844 1
294809172 230567975 1
294809172 221850321 1
343626364 336082762 1
343626364 296259888 1
343626364 232313241 1
343626364 287202982 1
343626364 136035018 1
343626364 482237272 1
343626364 151118966 1
343626364 52079636 1
343626364 236972737 1
343626364 15891449 1
343626364 91388229 1
343626364 41684671 1
343626364 329927842 1
343626364 523636225 1
343626364 259781850 1
343626364 283771561 1
343626364 304182081 1
343626364 311757784 1
343626364 44335177 1
343626364 283894108 1
343626364 637041761 1
343626364 282634845 1
465811969 64152335 1
465811969 366592246 1
465811969 549112918 1
465811969 221411491 1
465811969 285332860 1
263099844 230845588 1
263099844 353791374 1
263099844 393028587 1
263099844 32834791 1
263099844 243175199 1
263099844 192301191 1
263099844 294809172 1
263099844 210933449 1
263099844 221850321 1
32329366 22903812 1
32329366 431429137 1
32329366 324614093 1
32329366 321796543 1
32329366 448956185 1
32329366 711272516 1
150632123 209225665 1
150632123 241065455 1
150632123 155927976 1
150632123 464781334 1
150632123 475826738 1
150632123 429247237 1
150632123 358351414 1
150632123 113465603 1
150632123 233899912 1
150632123 27489253 1
150632123 523636225 1
150632123 369758604 1
150632123 285332860 1
150632123 144813170 1
150632123 269513020 1
150632123 225418717 1
293467348 372949912 1
293467348 209225665 1
293467348 241065455 1
293467348 636286824 1
293467348 726848270 1
293467348 484340979 1
293467348 475826738 1
293467348 113465603 1
293467348 233335916 1
293467348 27489253 1
293467348 247844220 1
293467348 420318016 1
293467348 408757920 1
293467348 393028587 1
293467348 369758604 1
293467348 285332860 1
293467348 330187082 1
293467348 269513020 1
293467348 166767883 1
293467348 283894108 1
293467348 48871981 1
293467348 150632123 1
293467348 50711514 1
293467348 221850321 1
282634845 91388229 1
282634845 216264820 1
282634845 41684671 1
282634845 146519069 1
282634845 226347105 1
282634845 155927976 1
282634845 221411491 1
282634845 285332860 1
282634845 144813170 1
282634845 482237272 1
282634845 637041761 1
282634845 358351414 1
282634845 188417619 1
282634845 150632123 1
221850321 243175199 1
221850321 230845588 1
221850321 240807110 1
221850321 373555025 1
221850321 393028587 1
50711514 372949912 1
50711514 549112918 1
50711514 221411491 1
50711514 366592246 1
50711514 197001564 1
50711514 501854635 1
50711514 708797364 1
50711514 188417619 1
50711514 247844220 1
50711514 408757920 1
50711514 393028587 1
50711514 285332860 1
50711514 193077639 1
50711514 217423296 1
50711514 245014679 1
50711514 225418717 1
50711514 283894108 1
50711514 263099844 1
50711514 293467348 1
50711514 464781334 1
50711514 64152335 1
50711514 237886951 1
50711514 146519069 1
50711514 490801957 1
50711514 139092348 1
50711514 211237817 1
50711514 246901658 1
50711514 155927976 1
50711514 550122068 1
50711514 593544608 1
50711514 252753618 1
50711514 710064516 1
406971569 77001859 1
406971569 280665816 1
406971569 581281429 1
406971569 155927976 1
406971569 240869466 1
406971569 571021282 1
406971569 233899912 1
406971569 451693376 1
406971569 369758604 1
406971569 166767883 1
406971569 471271538 1
760546868 209225665 1
79220481 366796169 1
46143892 375832633 1
711071588 636286824 1
153406657 280665816 1
147919630 303126905 1
308422676 303126905 1
79220481 303126905 1
53076741 303126905 1
147919630 266815699 1
142702489 455237361 1
359621966 44179372 1
147919630 57880075 1
308422676 57880075 1
46143892 302486435 1
443828326 302486435 1
359621966 302486435 1
372949912 490801957 1
372949912 269513020 1
633943195 321796543 1
472385266 501854635 1
246901658 501854635 1
53076741 501854635 1
147919630 703181887 1
372949912 36448925 1
372949912 278745353 1
308422676 166128698 1
153406657 138846688 1
280412626 138846688 1
166767883 636401401 1
633943195 520818187 1
448956185 520818187 1
359621966 429222254 1
507489702 411469404 1
633943195 324614093 1
471332737 324614093 1
448956185 711272516 1
385463372 188417619 1
359621966 135573797 1
280412626 135573797 1
147919630 150583140 1
308422676 150583140 1
461316266 318679591 1
235170147 318679591 1
359621966 318679591 1
46143892 318679591 1
443828326 318679591 1
224761631 318679591 1
79220481 21408605 1
330187082 320930784 1
15891449 320930784 1
240872546 531418504 1
165565581 531418504 1
711071588 531418504 1
142702489 456021856 1
760546868 609852437 1
760546868 245014679 1
142702489 472185221 1
385463372 472185221 1
121402638 472185221 1
153406657 471271538 1
14573900 343626364 1
633943195 32329366 1
113465603 293467348 1
372949912 293467348 1
372949912 50711514 1
27489253 50711514 1
247844220 50711514 1
443828326 230845588 1
443828326 375832633 1
443828326 155927976 1
443828326 280557466 1
443828326 235170147 1
443828326 420301038 1
443828326 46143892 1
443828326 146519069 1
443828326 393028587 1
443828326 359621966 1
443828326 461316266 1
443828326 193077639 1
443828326 285332860 1
443828326 166767883 1
443828326 710064516 1
443828326 221850321 1
633943195 408757920 1
633943195 471332737 1
633943195 393028587 1
633943195 431429137 1
633943195 155927976 1
633943195 714421232 1
633943195 285332860 1
633943195 344801362 1
633943195 366592246 1
633943195 367971451 1
633943195 113109073 1
633943195 448956185 1
633943195 711272516 1
633943195 148680848 1
235170147 443828326 1
359621966 443828326 1
46143892 443828326 1
461316266 443828326 1
366796169 117473273 1
147919630 55382387 1
147919630 232313241 1
147919630 21408605 1
147919630 341661701 1
147919630 219001485 1
147919630 626774517 1
147919630 252484155 1
147919630 308422676 1
246901658 366796169 1
246901658 51443410 1
246901658 287202982 1
246901658 464781334 1
246901658 455237361 1
246901658 618420295 1
246901658 146519069 1
246901658 60897485 1
246901658 53076741 1
246901658 299936873 1
246901658 155927976 1
246901658 280557466 1
246901658 708797364 1
246901658 192301191 1
246901658 117473273 1
246901658 420301038 1
246901658 79220481 1
246901658 247844220 1
246901658 408757920 1
246901658 193077639 1
246901658 285332860 1
246901658 166767883 1
246901658 710064516 1
246901658 245014679 1
246901658 471271538 1
230013639 142702489 1
230013639 237313700 1
230013639 155927976 1
230013639 240664869 1
230013639 429247237 1
230013639 455237361 1
230013639 188417619 1
230013639 377037875 1
230013639 362523468 1
230013639 393028587 1
230013639 385463372 1
230013639 285332860 1
230013639 197001564 1
230013639 507489702 1
230013639 472185221 1
230013639 121402638 1
315633310 216264820 1
315633310 329927842 1
315633310 155927976 1
315633310 193077639 1
315633310 285332860 1
315633310 144813170 1
315633310 609852437 1
315633310 337780427 1
315633310 117473273 1
237313700 241065455 1
237313700 429247237 1
237313700 455237361 1
237313700 377037875 1
237313700 226347105 1
237313700 385463372 1
237313700 197001564 1
237313700 121402638 1
237313700 142702489 1
237313700 299936873 1
237313700 155927976 1
237313700 240664869 1
237313700 188417619 1
237313700 362523468 1
237313700 230013639 1
237313700 408757920 1
237313700 285332860 1
237313700 166767883 1
237313700 710064516 1
237313700 472185221 1
237313700 150632123 1
46143892 147919630 1
121402638 230013639 1
385463372 237313700 1
142702489 241065455 1
142702489 237313700 1
142702489 240664869 1
142702489 377037875 1
142702489 362523468 1
142702489 230013639 1
142702489 226347105 1
142702489 385463372 1
760546868 240807110 1
760546868 726848270 1
760546868 27844464 1
760546868 714421232 1
760546868 708797364 1
760546868 366592246 1
760546868 283771561 1
760546868 436702610 1
760546868 507489702 1
760546868 294809172 1
760546868 358351414 1
760546868 113465603 1
760546868 148680848 1
760546868 471427429 1
760546868 193021637 1
760546868 48871981 1
224761631 299936873 1
224761631 155927976 1
224761631 280557466 1
224761631 210933449 1
224761631 135573797 1
224761631 44179372 1
224761631 393028587 1
224761631 285332860 1
224761631 139092348 1
224761631 166767883 1
224761631 252753618 1
224761631 710064516 1
53076741 237886951 1
53076741 193021637 1
53076741 146519069 1
53076741 144813170 1
53076741 139092348 1
53076741 60897485 1
53076741 197001564 1
53076741 436702610 1
53076741 246901658 1
53076741 216264820 1
53076741 155927976 1
53076741 192301191 1
53076741 117473273 1
53076741 79220481 1
53076741 213745334 1
53076741 408757920 1
53076741 193077639 1
53076741 285332860 1
53076741 166767883 1
53076741 252753618 1
53076741 710064516 1
53076741 263099844 1
471332737 22903812 1
471332737 431429137 1
471332737 714421232 1
471332737 367971451 1
471332737 321796543 1
471332737 448956185 1
471332737 711272516 1
471332737 148680848 1
471332737 230567975 1
290629376 283894108 1
248132486 296259888 1
248132486 138157574 1
248132486 155927976 1
248132486 285332860 1
248132486 330187082 1
248132486 166767883 1
248132486 710064516 1
248132486 436702610 1
248132486 48871981 1
359621966 46143892 1
359621966 224761631 1
359621966 375832633 1
359621966 299936873 1
359621966 461316266 1
359621966 280557466 1
359621966 285332860 1
359621966 235170147 1
209185477 210933449 1
209185477 230845588 1
209185477 155927976 1
209185477 230567975 1
209185477 221850321 1
471427429 209225665 1
471427429 760546868 1
471427429 216264820 1
471427429 726848270 1
471427429 296259888 1
471427429 287202982 1
471427429 27844464 1
471427429 155927976 1
471427429 285332860 1
471427429 358351414 1
471427429 113465603 1
471427429 193021637 1
471427429 48871981 1
308422676 336082762 1
308422676 232313241 1
308422676 147919630 1
308422676 341661701 1
308422676 55382387 1
308422676 217423296 1
507489702 760546868 1
27844464 760546868 1
472385266 53076741 1
79220481 53076741 1
22903812 471332737 1
461316266 359621966 1
46143892 359621966 1
224761631 359621966 1
113465603 471427429 1
48871981 471427429 1
375832633 618420295 1
484340979 293467348 1
429247237 217423296 1
366592246 206121850 1
437567821 140750163 1
507489702 197001564 1
385463372 142702489 1
385463372 241065455 1
385463372 230013639 1
385463372 226347105 1
385463372 393028587 1
385463372 456021856 1
385463372 240664869 1
385463372 377037875 1
385463372 362523468 1
523636225 328686514 1
726848270 581281429 1
144813170 609852437 1
144813170 708797364 1
36448925 372949912 1
167473396 437567821 1
293467348 581281429 1
221850321 245444506 1
48871981 429247237 1
471332737 520818187 1
79220481 230845588 1
79220481 429247237 1
79220481 455237361 1
79220481 219001485 1
79220481 146519069 1
79220481 714421232 1
79220481 144813170 1
79220481 60897485 1
79220481 501854635 1
79220481 246901658 1
79220481 155927976 1
79220481 192301191 1
79220481 117473273 1
79220481 408757920 1
79220481 393028587 1
79220481 193077639 1
79220481 285332860 1
79220481 166767883 1
79220481 252753618 1
79220481 263099844 1
235170147 375832633 1
235170147 44179372 1
235170147 393028587 1
235170147 461316266 1
235170147 280557466 1
235170147 710064516 1
235170147 221850321 1
461316266 235170147 1
461316266 375832633 1
461316266 166767883 1
461316266 393028587 1
461316266 155927976 1
461316266 280557466 1
461316266 221850321 1
472385266 79220481 1
46143892 235170147 1
46143892 461316266 1
266815699 233899912 1
429247237 714421232 1
423543635 341661701 1
431429137 241065455 1
431429137 178915141 1
431429137 226347105 1
431429137 197001564 1
431429137 469753464 1
431429137 507489702 1
431429137 429247237 1
431429137 373555025 1
431429137 188417619 1
482237272 216264820 1
482237272 287202982 1
279213842 543533194 1
507489702 373555025 1
507489702 178915141 1
507489702 431429137 1
507489702 123080710 1
415155312 393028587 1
366796169 192301191 1
240807110 358351414 1
240807110 113465603 1
240807110 209225665 1
240807110 245014679 1
51597791 34613288 1
51597791 637041761 1
353791374 501960718 1
209225665 420318016 1
366796169 246901658 1
366796169 193077639 1
185344587 543533194 1
185344587 140750163 1
185344587 437567821 1
475826738 372949912 1
348476655 627491854 1
429247237 464781334 1
429247237 431429137 1
233899912 710064516 1
91388229 216264820 1
501960718 353791374 1
501960718 156247074 1
226347105 431429137 1
461316266 710064516 1
302486435 318679591 1
328686514 250542282 1
216264820 637041761 1
216264820 304182081 1
216264820 136035018 1
216264820 91388229 1
216264820 287202982 1
216264820 41684671 1
520818187 321796543 1
324614093 423543635 1
192301191 714421232 1
188417619 714421232 1
188417619 431429137 1
236972737 436702610 1
236972737 714421232 1
318679591 302486435 1
609852437 714421232 1
472185221 507489702 1
221850321 216112526 1
57880075 250542282 1
57880075 192301191 1
57880075 193021637 1
369758604 304953074 1
366796169 543533194 1
188417619 144813170 1
188417619 411469404 1
36448925 490801957 1
36448925 469753464 1
36448925 50711514 1
36448925 423543635 1
236972737 372949912 1
236972737 148680848 1
279213842 216264820 1
130960283 216264820 1
627491854 19583545 1
627491854 367971451 1
627491854 213745334 1
209225665 710064516 1
209225665 411469404 1
209225665 283894108 1
209225665 490801957 1
219001485 626774517 1
358351414 726848270 1
358351414 240807110 1
581281429 726848270 1
328686514 374661980 1
482237272 464781334 1
246901658 411469404 1
436702610 714421232 1
303126905 627491854 1
320930784 411469404 1
320930784 138157574 1
471271538 153406657 1
471271538 456021856 1
252484155 626774517 1
252484155 232313241 1
252484155 308422676 1
225418717 636286824 1
225418717 710064516 1
55382387 147919630 1
55382387 308422676 1
423543635 451693376 1
138157574 411469404 1
138157574 320930784 1
178915141 344801362 1
178915141 226347105 1
178915141 188417619 1
287202982 230845588 1
287202982 636286824 1
287202982 367971451 1
287202982 420318016 1
287202982 343626364 1
287202982 185344587 1
232313241 219001485 1
636286824 464781334 1
636286824 197001564 1
636286824 710064516 1
636286824 429247237 1
636286824 472185221 1
636286824 188417619 1
250542282 328686514 1
283771561 760546868 1
343626364 216264820 1
343626364 51597791 1
343626364 411469404 1
490801957 209225665 1
490801957 36448925 1
490801957 50711514 1
135573797 359621966 1
135573797 484340979 1
185344587 627491854 1
293467348 490801957 1
293467348 708797364 1
293467348 415155312 1
293467348 36448925 1
626774517 252484155 1
626774517 219001485 1
760546868 411469404 1
472185221 166767883 1
472185221 197001564 1
472185221 710064516 1
472185221 408757920 1
472185221 283894108 1
472185221 226347105 1
472185221 293559894 1
472185221 304953074 1
472185221 469753464 1
408757920 217423296 1
117473273 484340979 1
420301038 464781334 1
420301038 265982289 1
366592246 787239919 1
543533194 250803835 1
543533194 366796169 1
523636225 580330056 1
523636225 280665816 1
475826738 14573900 1
475826738 35758259 1
475826738 293467348 1
475826738 51443410 1
475826738 189850197 1
167473396 787239919 1
189850197 250803835 1
484340979 135573797 1
484340979 117473273 1
484340979 259781850 1
484340979 193021637 1
150583140 166767883 1
150583140 626774517 1
299936873 241065455 1
299936873 710064516 1
216112526 627491854 1
206121850 113109073 1
216264820 482237272 1
451693376 423543635 1
451693376 304953074 1
618420295 420301038 1
21408605 423543635 1
21408605 285332860 1
21408605 308422676 1
77001859 369758604 1
248132486 15891449 1
240807110 471427429 1
240807110 760546868 1
240807110 287202982 1
240807110 283771561 1
311757784 362099039 1
311757784 15891449 1
192301191 436702610 1
192301191 411469404 1
192301191 57880075 1
192301191 252484155 1
265982289 420301038 1
265982289 230845588 1
221850321 155927976 1
420318016 626774517 1
420318016 293467348 1
420318016 636401401 1
193077639 144813170 1
193077639 366796169 1
193077639 429247237 1
193077639 232313241 1
193077639 626774517 1
461316266 46143892 1
461316266 627491854 1
250803835 543533194 1
250803835 285332860 1
60897485 53076741 1
636401401 415155312 1
50711514 501960718 1
531685436 328686514 1
213745334 367971451 1
787239919 475826738 1
787239919 393028587 1
787239919 366592246 1
787239919 197001564 1
787239919 283894108 1
531418504 912081948 1
531418504 787239919 1
531418504 240807110 1
32834791 711272516 1
726848270 490801957 1
443828326 44179372 1
136035018 216264820 1
136035018 304182081 1
714421232 293559894 1
138846688 77001859 1
501854635 366796169 1
144813170 71210107 1
144813170 221411491 1
144813170 193077639 1
150632123 216264820 1
150632123 188417619 1
150632123 283894108 1
393028587 294809172 1
393028587 144813170 1
393028587 420301038 1
393028587 32834791 1
393028587 636286824 1
393028587 710064516 1
217423296 140750163 1
217423296 366592246 1
217423296 197001564 1
217423296 464781334 1
633943195 423543635 1
633943195 217423296 1
710064516 393028587 1
710064516 636286824 1
710064516 225418717 1
226347105 714421232 1
226347105 472185221 1
293559894 411469404 1
293559894 714421232 1
193021637 484340979 1
193021637 259781850 1
501960718 593544608 1
501960718 412180849 1
501960718 217423296 1
708797364 144813170 1
708797364 293467348 1
374661980 140750163 1
374661980 246901658 1
374661980 366592246 1
374661980 710064516 1
374661980 636401401 1
283894108 226347105 1
283894108 166767883 1
277030839 912081948 1
367971451 627491854 1
367971451 283133921 1
429222254 787239919 1
341661701 436702610 1
429247237 237313700 1
429247237 507489702 1
259781850 232313241 1
259781850 484340979 1
259781850 506269900 1
259781850 240872546 1
259781850 193021637 1
259781850 705017113 1
259781850 277030839 1
259781850 531418504 1
412180849 348476655 1
411469404 209225665 1
411469404 246901658 1
411469404 230845588 1
411469404 760546868 1
411469404 241065455 1
411469404 216264820 1
411469404 362099039 1
411469404 265982289 1
411469404 143884558 1
411469404 287202982 1
411469404 155927976 1
411469404 464781334 1
411469404 475826738 1
411469404 550122068 1
411469404 240869466 1
411469404 429247237 1
411469404 483072452 1
411469404 192301191 1
411469404 358351414 1
411469404 188417619 1
411469404 420301038 1
411469404 250542282 1
411469404 248132486 1
411469404 213745334 1
411469404 41684671 1
411469404 451693376 1
411469404 146519069 1
411469404 329927842 1
411469404 226347105 1
411469404 393028587 1
411469404 369758604 1
411469404 138157574 1
411469404 293559894 1
411469404 320930784 1
411469404 221411491 1
411469404 714421232 1
411469404 285332860 1
411469404 144813170 1
411469404 166767883 1
411469404 197001564 1
411469404 252753618 1
411469404 245014679 1
411469404 225418717 1
411469404 507489702 1
411469404 283894108 1
411469404 151584475 1
411469404 48871981 1
411469404 150632123 1
912081948 279213842 1
187572312 130960283 1
247844220 581281429 1
187572312 328686514 1
22903812 520818187 1
308422676 252484155 1
308422676 266815699 1
22903812 423543635 1
308422676 423543635 1
92629809 138157574 1
711071588 138157574 1
187572312 250542282 1
27489253 490801957 1
507489702 472185221 1
359621966 117473273 1
187572312 523636225 1
711071588 484340979 1
235170147 299936873 1
187572312 580330056 1
308422676 21408605 1
22903812 711272516 1
187572312 531685436 1
912081948 531418504 1
471332737 217423296 1
471332737 633943195 1
187572312 374661980 1
187572312 240664869 1
280412626 259781850 1
711071588 259781850 1
912081948 259781850 1
277030839 787239919 1
266815699 308422676 1
429247237 27489253 1
283771561 245014679 1
283771561 240807110 1
523636225 150632123 1
50711514 787239919 1
151118966 464781334 1
151118966 283771561 1
188417619 178915141 1
250803835 464781334 1
451693376 233335916 1
385463372 469753464 1
235170147 420301038 1
235170147 230845588 1
235170147 217423296 1
235170147 359621966 1
237313700 507489702 1
507489702 237313700 1
121402638 237313700 1
46143892 135573797 1
46143892 71210107 1
46143892 27489253 1
46143892 34613288 1
46143892 22903812 1
46143892 224761631 1
46143892 187572312 1
46143892 156247074 1
46143892 19583545 1
46143892 22910295 1
46143892 429222254 1
46143892 280412626 1
46143892 121402638 1
46143892 44335177 1
46143892 21079235 1
46143892 472385266 1
46143892 35758259 1
46143892 299936873 1
46143892 27844464 1
46143892 14573900 1
46143892 280557466 1
46143892 15891449 1
14573900 475826738 1
14573900 151118966 1
14573900 206121850 1
14573900 436702610 1
14573900 150632123 1
14573900 366592246 1
14573900 187572312 1
14573900 71210107 1
14573900 285332860 1
14573900 311757784 1
14573900 464781334 1
14573900 472385266 1
14573900 283771561 1
14573900 550122068 1
14573900 411469404 1
14573900 166767883 1
14573900 46143892 1
14573900 329927842 1
14573900 230567975 1
14573900 280412626 1
14573900 543533194 1
14573900 146519069 1
14573900 155927976 1
14573900 139092348 1
35758259 541999788 1
35758259 193074585 1
35758259 238713707 1
35758259 51443410 1
35758259 291946431 1
35758259 484340979 1
35758259 221411491 1
35758259 64152335 1
35758259 465811969 1
280412626 230845588 1
280412626 187572312 1
280412626 280665816 1
280412626 232313241 1
280412626 287202982 1
280412626 27844464 1
280412626 464781334 1
280412626 277030839 1
280412626 147919630 1
280412626 240869466 1
280412626 472385266 1
280412626 571021282 1
280412626 233899912 1
280412626 233335916 1
280412626 304953074 1
280412626 46143892 1
280412626 21079235 1
280412626 14573900 1
280412626 211237817 1
280412626 197001564 1
280412626 436702610 1
280412626 121402638 1
280412626 469753464 1
280412626 71210107 1
280412626 77001859 1
280412626 19583545 1
280412626 581281429 1
280412626 153406657 1
280412626 15891449 1
280412626 420301038 1
280412626 34613288 1
280412626 22903812 1
280412626 22910295 1
280412626 451693376 1
280412626 393028587 1
280412626 35758259 1
280412626 369758604 1
280412626 456021856 1
280412626 285332860 1
280412626 156247074 1
280412626 252753618 1
280412626 44335177 1
280412626 471271538 1
280412626 283894108 1
280412626 406971569 1
22910295 187572312 1
22910295 353791374 1
22910295 27844464 1
22910295 147919630 1
22910295 472385266 1
22910295 46143892 1
22910295 280412626 1
22910295 21079235 1
22910295 14573900 1
22910295 366592246 1
22910295 121402638 1
22910295 113109073 1
22910295 167473396 1
22910295 71210107 1
22910295 140750163 1
22910295 19583545 1
22910295 344801362 1
22910295 787239919 1
22910295 15891449 1
22910295 27489253 1
22910295 22903812 1
22910295 34613288 1
22910295 408757920 1
22910295 35758259 1
22910295 156247074 1
22910295 710064516 1
22910295 217423296 1
22910295 44335177 1
187572312 71210107 1
187572312 27489253 1
187572312 34613288 1
187572312 22903812 1
187572312 46143892 1
187572312 19583545 1
187572312 22910295 1
187572312 280412626 1
187572312 21079235 1
187572312 35758259 1
187572312 27844464 1
187572312 14573900 1
187572312 147919630 1
187572312 156247074 1
187572312 121402638 1
187572312 44335177 1
187572312 472385266 1
187572312 15891449 1
27844464 209225665 1
27844464 240807110 1
27844464 232313241 1
27844464 287202982 1
27844464 147919630 1
27844464 113465603 1
27844464 233335916 1
27844464 280412626 1
27844464 21079235 1
27844464 19583545 1
27844464 296259888 1
27844464 708797364 1
27844464 358351414 1
27844464 236972737 1
27844464 27489253 1
27844464 34613288 1
27844464 22903812 1
27844464 393028587 1
27844464 193077639 1
27844464 217423296 1
27844464 245014679 1
27844464 225418717 1
27844464 311757784 1
27844464 44335177 1
27844464 726848270 1
27844464 265982289 1
27844464 240869466 1
27844464 237886951 1
27844464 210933449 1
27844464 193021637 1
27844464 46143892 1
27844464 146519069 1
27844464 14573900 1
27844464 139092348 1
27844464 144813170 1
27844464 211237817 1
27844464 121402638 1
27844464 471427429 1
27844464 48871981 1
27844464 71210107 1
27844464 336082762 1
27844464 216264820 1
27844464 299936873 1
27844464 15891449 1
27844464 250542282 1
27844464 22910295 1
27844464 41684671 1
27844464 330187082 1
27844464 283771561 1
27844464 156247074 1
22903812 321796543 1
22903812 431429137 1
22903812 283771561 1
22903812 324614093 1
22903812 448956185 1
22903812 32329366 1
121402638 241065455 1
121402638 226347105 1
121402638 431429137 1
121402638 293559894 1
121402638 714421232 1
121402638 178915141 1
121402638 240664869 1
121402638 197001564 1
121402638 507489702 1
121402638 429247237 1
121402638 188417619 1
121402638 377037875 1
121402638 362523468 1
121402638 151584475 1
121402638 469753464 1
71210107 206121850 1
71210107 187572312 1
71210107 27844464 1
71210107 147919630 1
71210107 472385266 1
71210107 46143892 1
71210107 280412626 1
71210107 315633310 1
71210107 21079235 1
71210107 329927842 1
71210107 14573900 1
71210107 144813170 1
71210107 337780427 1
71210107 121402638 1
71210107 19583545 1
71210107 15891449 1
71210107 27489253 1
71210107 22903812 1
71210107 34613288 1
71210107 22910295 1
71210107 35758259 1
71210107 156247074 1
71210107 166767883 1
71210107 44335177 1
15891449 71210107 1
15891449 187572312 1
15891449 362099039 1
15891449 296259888 1
15891449 143884558 1
15891449 27844464 1
15891449 147919630 1
15891449 411469404 1
15891449 483072452 1
15891449 151118966 1
15891449 472385266 1
15891449 236972737 1
15891449 27489253 1
15891449 46143892 1
15891449 22903812 1
15891449 34613288 1
15891449 248132486 1
15891449 22910295 1
15891449 280412626 1
15891449 21079235 1
15891449 523636225 1
15891449 35758259 1
15891449 138157574 1
15891449 14573900 1
15891449 330187082 1
15891449 283771561 1
15891449 156247074 1
15891449 311757784 1
15891449 121402638 1
15891449 44335177 1
15891449 283894108 1
156247074 501960718 1
156247074 353791374 1
156247074 348476655 1
156247074 593544608 1
156247074 412180849 1
156247074 705017113 1
21079235 187572312 1
21079235 19583545 1
21079235 232313241 1
21079235 155927976 1
21079235 277030839 1
21079235 92629809 1
21079235 420301038 1
21079235 27489253 1
21079235 22903812 1
21079235 46143892 1
21079235 34613288 1
21079235 22910295 1
21079235 280412626 1
21079235 35758259 1
21079235 259781850 1
21079235 240872546 1
21079235 14573900 1
21079235 531418504 1
21079235 711071588 1
21079235 156247074 1
21079235 121402638 1
21079235 165565581 1
27489253 475826738 1
27489253 113465603 1
27489253 150632123 1
27489253 269513020 1
27489253 278745353 1
27489253 187572312 1
27489253 34613288 1
27489253 372949912 1
27489253 293467348 1
27489253 27844464 1
27489253 19583545 1
27489253 247844220 1
27489253 35758259 1
27489253 155927976 1
472385266 366796169 1
472385266 187572312 1
472385266 241065455 1
472385266 143884558 1
472385266 27844464 1
472385266 464781334 1
472385266 147919630 1
472385266 233335916 1
472385266 230567975 1
472385266 46143892 1
472385266 280412626 1
472385266 21079235 1
472385266 146519069 1
472385266 14573900 1
472385266 144813170 1
472385266 60897485 1
472385266 436702610 1
472385266 121402638 1
472385266 71210107 1
472385266 246901658 1
472385266 19583545 1
472385266 299936873 1
472385266 192301191 1
472385266 117473273 1
472385266 15891449 1
472385266 420301038 1
472385266 27489253 1
472385266 22903812 1
472385266 34613288 1
472385266 22910295 1
472385266 408757920 1
472385266 393028587 1
472385266 35758259 1
472385266 193077639 1
472385266 285332860 1
472385266 156247074 1
472385266 252753618 1
472385266 44335177 1
277030839 21079235 1
912081948 21079235 1
245014679 358351414 1
245014679 240807110 1
581281429 451693376 1
248132486 320930784 1
150583140 230845588 1
150583140 280557466 1
150583140 217423296 1
150583140 221850321 1
151118966 250803835 1
250803835 151118966 1
420318016 279213842 1
636286824 221850321 1
726848270 464781334 1
287202982 411469404 1
293467348 429247237 1
411469404 34613288 1
411469404 22910295 1
507489702 328686514 1
507489702 230845588 1
507489702 241065455 1
507489702 240664869 1
507489702 429247237 1
507489702 188417619 1
507489702 377037875 1
507489702 148680848 1
507489702 362523468 1
507489702 236972737 1
507489702 230013639 1
507489702 213745334 1
507489702 226347105 1
507489702 293559894 1
507489702 714421232 1
507489702 285332860 1
507489702 366592246 1
507489702 436702610 1
507489702 121402638 1
507489702 294809172 1
507489702 151584475 1
507489702 469753464 1
113465603 209225665 1
113465603 240807110 1
113465603 726848270 1
113465603 27844464 1
113465603 193021637 1
113465603 36448925 1
113465603 140750163 1
113465603 760546868 1
113465603 708797364 1
113465603 358351414 1
113465603 27489253 1
113465603 283771561 1
113465603 150632123 1
153406657 240807110 1
153406657 571021282 1
153406657 304953074 1
153406657 280412626 1
153406657 55382387 1
153406657 451693376 1
153406657 369758604 1
153406657 456021856 1
153406657 166767883 1
153406657 710064516 1
247844220 372949912 1
247844220 246901658 1
247844220 230845588 1
247844220 241065455 1
247844220 216264820 1
247844220 155927976 1
247844220 475826738 1
247844220 429247237 1
247844220 113465603 1
247844220 420301038 1
247844220 27489253 1
247844220 226347105 1
247844220 490801957 1
247844220 285332860 1
247844220 166767883 1
247844220 36448925 1
247844220 293467348 1
247844220 150632123 1
247844220 278745353 1
415155312 636286824 1
415155312 287202982 1
415155312 636401401 1
415155312 279213842 1
415155312 213745334 1
415155312 285332860 1
415155312 166767883 1
415155312 225418717 1
415155312 185344587 1
415155312 216264820 1
415155312 420318016 1
448956185 216264820 1
448956185 431429137 1
448956185 155927976 1
448956185 714421232 1
448956185 166767883 1
448956185 324614093 1
448956185 321796543 1
448956185 32329366 1
48871981 393028587 1
48871981 155927976 1
48871981 285332860 1
48871981 166767883 1
48871981 411469404 1
48871981 210933449 1
48871981 150632123 1
377037875 142702489 1
377037875 230013639 1
377037875 385463372 1
377037875 237313700 1
377037875 240664869 1
377037875 507489702 1
377037875 429247237 1
377037875 324614093 1
377037875 121402638 1
377037875 472185221 1
377037875 188417619 1
377037875 362523468 1
166767883 337780427 1
166767883 216264820 1
166767883 311757784 1
166767883 283894108 1
362523468 328686514 1
362523468 142702489 1
362523468 241065455 1
362523468 230013639 1
362523468 226347105 1
362523468 143884558 1
362523468 155927976 1
362523468 283771561 1
362523468 166767883 1
362523468 197001564 1
362523468 507489702 1
362523468 429247237 1
362523468 188417619 1
362523468 377037875 1
362523468 469753464 1
330187082 248132486 1
330187082 362099039 1
330187082 296259888 1
330187082 408757920 1
330187082 393028587 1
330187082 138157574 1
330187082 456021856 1
330187082 283771561 1
330187082 311757784 1
330187082 283894108 1
330187082 293467348 1
372949912 230845588 1
372949912 250803835 1
372949912 51443410 1
372949912 475826738 1
372949912 236972737 1
372949912 27489253 1
372949912 247844220 1
372949912 294809172 1
372949912 150632123 1
53076741 472385266 1
193077639 221411491 1
165565581 277030839 1
165565581 189850197 1
165565581 21079235 1
165565581 912081948 1
165565581 259781850 1
165565581 711071588 1
711071588 143884558 1
711071588 483072452 1
711071588 92629809 1
711071588 21079235 1
711071588 146519069 1
711071588 240872546 1
711071588 165565581 1
711071588 216264820 1
711071588 506269900 1
711071588 155927976 1
711071588 411469404 1
711071588 236972737 1
711071588 285332860 1
711071588 166767883 1
711071588 311757784 1
711071588 283894108 1
912081948 787239919 1
912081948 506269900 1
912081948 277030839 1
912081948 165565581 1
912081948 189850197 1
92629809 230845588 1
92629809 21079235 1
92629809 240872546 1
92629809 531418504 1
92629809 711071588 1
92629809 166767883 1
506269900 209225665 1
506269900 296259888 1
506269900 138157574 1
506269900 531418504 1
89549297 21079235 1
89549297 259781850 1
89549297 278745353 1
240872546 216264820 1
240872546 506269900 1
240872546 155927976 1
240872546 711071588 1
240872546 285332860 1
240872546 283771561 1
240872546 166767883 1
240872546 92629809 1
299936873 475826738 1
216264820 475826738 1
165565581 506269900 1
259781850 165565581 1
287202982 423543635 1
189850197 550122068 1
235170147 429222254 1
57880075 197001564 1
451693376 531418504 1
92629809 225418717 1
92629809 213745334 1
92629809 185344587 1
216112526 636286824 1
216112526 710064516 1
711071588 912081948 1
506269900 711071588 1
293467348 238713707 1
293467348 151118966 1
293467348 155927976 1
293467348 263099844 1
304953074 472185221 1
531418504 451693376 1
221411491 35758259 1
705017113 156247074 1
50711514 328686514 1
912081948 711071588 1
21079235 912081948 1
151118966 362099039 1
151118966 293467348 1
362099039 151118966 1
19583545 216264820 1
636286824 216264820 1
14573900 156247074 1
19583545 156247074 1
140750163 787239919 1
140750163 408757920 1
475826738 247844220 1
475826738 113465603 1
259781850 787239919 1
277030839 64152335 1
415155312 627491854 1
71210107 627491854 1
92629809 787239919 1
456021856 233899912 1
308422676 219001485 1
308422676 626774517 1
150583140 366796169 1
358351414 245014679 1
22903812 633943195 1
633943195 627491854 1
633943195 216112526 1
636286824 283133921 1
636286824 150632123 1
636286824 283894108 1
79220481 167473396 1
91388229 343626364 1
506269900 259781850 1
219001485 308422676 1
287202982 344801362 1
117473273 143884558 1
461316266 135573797 1
506269900 912081948 1
506269900 165565581 1
531418504 55382387 1
472185221 324614093 1
165565581 92629809 1
135573797 461316266 1
92629809 506269900 1
92629809 277030839 1
92629809 165565581 1
92629809 259781850 1
299936873 213745334 1
