# Supplementary material for: Dynamic guided metric representation learning for multi-view clustering
Source: PeerJ Comput Sci. 2022 Mar 8;8:e922. doi: 10.7717/peerj-cs.922 (PMC9044235; doi:10.7717/peerj-cs.922)
Supplement: Supplemental Information 2 [file peerj-cs-08-922-s002.zip › football/football-mentions.mtx]

248 248 3312
14573900 543533194 4
14573900 436702610 5
14573900 139092348 9
14573900 464781334 3
14573900 146519069 3
14573900 550122068 1
14573900 230567975 2
14573900 250803835 2
14573900 189850197 4
15891449 411469404 4
15891449 283894108 5
15891449 311757784 7
15891449 143884558 2
15891449 362099039 1
15891449 236972737 1
15891449 22910295 1
19583545 213745334 1
19583545 35758259 2
19583545 121402638 4
19583545 636401401 3
19583545 185344587 5
19583545 46143892 4
19583545 34613288 1
19583545 211237817 1
21079235 277030839 8
21079235 259781850 6
21079235 187572312 3
21079235 14573900 2
21079235 35758259 1
21079235 92629809 1
21079235 19583545 8
21079235 531418504 5
21079235 506269900 1
21079235 46143892 1
21079235 165565581 1
21408605 55382387 40
21408605 155927976 16
21408605 192301191 40
21408605 147919630 41
21408605 217423296 5
21408605 193021637 1
21408605 79220481 1
21408605 303126905 2
21408605 341661701 4
21408605 232313241 7
21408605 150583140 1
22903812 27489253 1
22903812 448956185 2
22903812 431429137 7
22903812 32329366 2
22903812 471332737 1
22903812 321796543 1
22903812 633943195 1
22903812 324614093 1
22903812 14573900 1
22903812 520818187 2
22903812 283771561 1
22903812 423543635 1
22903812 472385266 2
22903812 280412626 1
22910295 366592246 4
22910295 344801362 10
22910295 156247074 1
22910295 140750163 14
22910295 787239919 11
22910295 710064516 4
22910295 408757920 1
22910295 217423296 2
27489253 36448925 4
27489253 150632123 5
27489253 14573900 1
27489253 50711514 1
27489253 46143892 1
27489253 490801957 1
27489253 372949912 4
27489253 280412626 1
27489253 293467348 1
27489253 247844220 1
27844464 27489253 1
27844464 209225665 32
27844464 358351414 26
27844464 48871981 12
27844464 193021637 19
27844464 471427429 3
27844464 113465603 21
27844464 708797364 9
27844464 726848270 22
27844464 283771561 10
27844464 147919630 1
27844464 240807110 21
27844464 245014679 5
27844464 46143892 1
27844464 206121850 1
27844464 71210107 1
27844464 15891449 1
27844464 760546868 4
27844464 14573900 2
32329366 321796543 9
32329366 22903812 22
32329366 285332860 1
32329366 448956185 54
32329366 431429137 5
32329366 711272516 4
32329366 324614093 4
32329366 34613288 1
32329366 121402638 1
32329366 520818187 1
32834791 243175199 3
32834791 34613288 2
34613288 393028587 15
34613288 243175199 8
34613288 294809172 6
34613288 161745170 1
35758259 64152335 3
35758259 291946431 5
35758259 238713707 6
35758259 541999788 3
35758259 484340979 2
35758259 51443410 2
35758259 221411491 2
36448925 51597791 6
36448925 113465603 4
36448925 27489253 9
36448925 269513020 1
36448925 247844220 5
36448925 431429137 7
36448925 475826738 3
36448925 278745353 1
36448925 117473273 3
36448925 91388229 4
36448925 150632123 1
36448925 372949912 1
41684671 155927976 7
41684671 225418717 2
41684671 51597791 3
41684671 44335177 9
41684671 280665816 16
41684671 304182081 3
41684671 343626364 14
41684671 336082762 9
41684671 64152335 1
41684671 136035018 7
41684671 166767883 1
41684671 285332860 1
41684671 482237272 5
41684671 550122068 22
41684671 531685436 3
41684671 369758604 5
41684671 523636225 6
41684671 287202982 3
41684671 216264820 1
41684671 91388229 3
41684671 150632123 3
41684671 36448925 1
41684671 637041761 1
44179372 280557466 71
44179372 135573797 113
44179372 224761631 15
44179372 375832633 6
44179372 230845588 2
44179372 230013639 1
44179372 393028587 2
44179372 299936873 11
44179372 235170147 2
44179372 46143892 2
44179372 436702610 5
44179372 523636225 1
44179372 318679591 1
44179372 507489702 2
44179372 148680848 2
44179372 302486435 3
44179372 359621966 9
44179372 443828326 2
44179372 294809172 1
44335177 14573900 4
44335177 41684671 7
44335177 187572312 1
44335177 71210107 1
44335177 136035018 1
44335177 22910295 1
44335177 19583545 1
44335177 282634845 1
44335177 287202982 2
44335177 216264820 9
44335177 472385266 1
44335177 336082762 1
44335177 27844464 1
44335177 304182081 1
44335177 91388229 1
46143892 19583545 3
46143892 429222254 2
46143892 22910295 11
46143892 44335177 22
46143892 235170147 4
46143892 318679591 3
46143892 302486435 2
46143892 14573900 2
46143892 34613288 5
46143892 15891449 6
46143892 280557466 4
46143892 147919630 18
46143892 359621966 2
46143892 27844464 2
46143892 299936873 1
46143892 35758259 4
46143892 22903812 4
48467334 52079636 1
48871981 248132486 2
48871981 155927976 4
48871981 150632123 3
48871981 209225665 26
48871981 27844464 6
48871981 358351414 16
48871981 285332860 3
48871981 166767883 3
48871981 393028587 2
48871981 429247237 3
48871981 408757920 3
48871981 293467348 2
48871981 708797364 1
48871981 471427429 3
48871981 193021637 1
50711514 155927976 1
50711514 245014679 3
50711514 287202982 1
50711514 464781334 1
50711514 211237817 2
50711514 708797364 6
50711514 408757920 2
50711514 293467348 9
50711514 372949912 2
50711514 55382387 1
50711514 217423296 1
50711514 27489253 2
50711514 710064516 1
50711514 490801957 1
50711514 269513020 1
50711514 475826738 2
51443410 236972737 2
51443410 484340979 4
51443410 475826738 1
51443410 64152335 3
51443410 221411491 1
51443410 238713707 1
51443410 35758259 1
51443410 166767883 1
51597791 155927976 1
51597791 431429137 20
51597791 91388229 26
51597791 483072452 7
51597791 531418504 1
51597791 710064516 1
51597791 44335177 2
51597791 637041761 11
51597791 36448925 5
51597791 482237272 1
51597791 282634845 1
51597791 34613288 1
52079636 48467334 1
53076741 79220481 9
53076741 192301191 3
53076741 193077639 8
53076741 155927976 1
53076741 329927842 1
53076741 246901658 5
53076741 303126905 13
53076741 408757920 1
53076741 472385266 1
53076741 501854635 5
53076741 366796169 1
53076741 60897485 1
53076741 117473273 1
55382387 216264820 6
55382387 341661701 80
55382387 147919630 100
55382387 299936873 2
55382387 166767883 3
55382387 155927976 5
55382387 252484155 111
55382387 232313241 88
55382387 475826738 7
55382387 153406657 3
55382387 57880075 35
55382387 150583140 3
55382387 266815699 2
55382387 219001485 13
55382387 217423296 3
55382387 230845588 1
55382387 549112918 1
55382387 703181887 1
55382387 626774517 4
55382387 15891449 1
57880075 341661701 178
57880075 250542282 1
57880075 266815699 19
57880075 166767883 1
57880075 55382387 21
57880075 252484155 28
57880075 219001485 27
57880075 232313241 17
57880075 147919630 27
57880075 308422676 3
57880075 626774517 6
57880075 150583140 1
57880075 303126905 6
60897485 155927976 8
60897485 285332860 1
60897485 14573900 1
60897485 329927842 1
60897485 192301191 8
60897485 117473273 16
60897485 246901658 14
60897485 193077639 20
60897485 408757920 10
60897485 280557466 1
60897485 146519069 1
60897485 455237361 1
60897485 79220481 5
60897485 501854635 3
60897485 412180849 1
60897485 366796169 1
60897485 166767883 3
60897485 472385266 1
64152335 412180849 2
64152335 465811969 5
64152335 541999788 3
64152335 221411491 3
64152335 51443410 2
71210107 27489253 10
71210107 337780427 3
71210107 144813170 2
71210107 315633310 2
71210107 329927842 10
71210107 206121850 3
71210107 34613288 1
71210107 22903812 6
71210107 187572312 8
71210107 19583545 7
71210107 280412626 1
71210107 21079235 4
71210107 259781850 1
71210107 22910295 1
71210107 14573900 1
71210107 156247074 1
77001859 411469404 1
77001859 233899912 2
77001859 451693376 1
77001859 280412626 2
79220481 192301191 87
79220481 53076741 10
79220481 155927976 18
79220481 263099844 1
79220481 146519069 14
79220481 166767883 4
79220481 303126905 8
79220481 193077639 41
79220481 117473273 24
79220481 246901658 29
79220481 408757920 31
79220481 219001485 3
79220481 501854635 15
79220481 283894108 1
79220481 60897485 8
79220481 393028587 2
79220481 366796169 3
79220481 221850321 1
79220481 285332860 1
79220481 472385266 1
91388229 285332860 1
91388229 431429137 38
91388229 51597791 34
91388229 36448925 10
91388229 637041761 3
91388229 282634845 1
91388229 136035018 3
91388229 41684671 5
91388229 482237272 7
91388229 287202982 1
91388229 216264820 1
91388229 44335177 4
92629809 21079235 3
92629809 283894108 1
92629809 531418504 7
92629809 711071588 13
92629809 240872546 2
113109073 22910295 20
113109073 283771561 12
113109073 243175199 3
113109073 32834791 1
113109073 140750163 1
113109073 344801362 1
113109073 148680848 1
113109073 206121850 4
113465603 27489253 4
113465603 150632123 5
113465603 475826738 3
113465603 140750163 10
113465603 27844464 24
113465603 193021637 32
113465603 209225665 20
113465603 708797364 16
113465603 48871981 8
113465603 726848270 21
113465603 358351414 13
113465603 283771561 14
113465603 760546868 2
113465603 293467348 4
113465603 245014679 1
113465603 240807110 3
117473273 144813170 9
117473273 193021637 1
117473273 282634845 1
117473273 315633310 75
117473273 166767883 19
117473273 627491854 9
117473273 337780427 4
117473273 329927842 32
117473273 230845588 1
117473273 192301191 86
117473273 193077639 68
117473273 146519069 4
117473273 299936873 1
117473273 79220481 15
117473273 420301038 3
117473273 246901658 110
117473273 455237361 7
117473273 464781334 19
117473273 408757920 34
117473273 412180849 9
117473273 60897485 7
117473273 155927976 7
117473273 226347105 6
117473273 436702610 1
117473273 501854635 5
117473273 221411491 7
117473273 626774517 3
117473273 36448925 5
117473273 710064516 5
117473273 484340979 2
117473273 636401401 1
117473273 366796169 7
117473273 53076741 1
117473273 472385266 3
117473273 19583545 1
117473273 245444506 1
121402638 507489702 47
121402638 385463372 1
121402638 197001564 85
121402638 151584475 6
121402638 293559894 5
121402638 19583545 5
121402638 429247237 43
121402638 362523468 8
121402638 188417619 58
121402638 373555025 8
121402638 714421232 29
121402638 431429137 71
121402638 178915141 20
121402638 469753464 12
121402638 226347105 34
121402638 377037875 23
121402638 455237361 1
121402638 27489253 1
121402638 230013639 16
121402638 472185221 1
123080710 121402638 1
123080710 178915141 1
130960283 374661980 8
130960283 531685436 6
130960283 523636225 6
130960283 250542282 2
130960283 279213842 2
135573797 280557466 141
135573797 44179372 97
135573797 224761631 12
135573797 393028587 21
135573797 216264820 2
135573797 46143892 6
135573797 299936873 85
135573797 150632123 1
135573797 375832633 1
135573797 285332860 1
135573797 166767883 1
135573797 443828326 1
135573797 359621966 17
136035018 336082762 3
136035018 91388229 3
136035018 41684671 1
136035018 44335177 2
136035018 216264820 1
136035018 343626364 1
136035018 637041761 3
138157574 296259888 61
138157574 280557466 1
138157574 283894108 29
138157574 248132486 37
138157574 236972737 5
138157574 283771561 6
138157574 209225665 86
138157574 330187082 17
138157574 285332860 2
138157574 299936873 1
138157574 155927976 2
138157574 166767883 3
138157574 311757784 15
138157574 506269900 3
138157574 117473273 1
138157574 475826738 4
138157574 290629376 1
138157574 143884558 2
138157574 362099039 9
138157574 15891449 6
138157574 245444506 7
138157574 483072452 4
138157574 320930784 1
138157574 411469404 1
138846688 304953074 18
138846688 153406657 17
138846688 233899912 1
138846688 451693376 3
138846688 221850321 2
138846688 155927976 1
138846688 369758604 2
138846688 280665816 2
138846688 456021856 3
138846688 571021282 1
138846688 240664869 1
138846688 166767883 1
138846688 393028587 1
138846688 34613288 1
138846688 77001859 1
139092348 265982289 7
139092348 14573900 233
139092348 189850197 29
139092348 436702610 7
139092348 464781334 4
139092348 549112918 2
139092348 230567975 2
139092348 543533194 6
140750163 353791374 3
140750163 22910295 71
140750163 265982289 2
140750163 113465603 4
140750163 344801362 4
140750163 710064516 4
140750163 366592246 1
142702489 385463372 33
142702489 230013639 2
142702489 226347105 1
142702489 456021856 7
142702489 237313700 6
142702489 121402638 1
142702489 377037875 1
142702489 240664869 1
143884558 197001564 1
143884558 241065455 3
143884558 178915141 3
143884558 121402638 10
143884558 283894108 41
143884558 283771561 22
143884558 226347105 3
143884558 236972737 3
143884558 311757784 5
143884558 285332860 1
143884558 411469404 3
143884558 362523468 1
143884558 483072452 2
143884558 296259888 1
144813170 155927976 147
144813170 117473273 6
144813170 193021637 23
144813170 245014679 1
144813170 27844464 2
144813170 241065455 7
144813170 192301191 2
144813170 209225665 45
144813170 150632123 6
144813170 48871981 1
144813170 166767883 12
144813170 329927842 32
144813170 337780427 31
144813170 385463372 3
144813170 250542282 1
144813170 71210107 14
144813170 283894108 1
144813170 252753618 1
144813170 285332860 1
144813170 299936873 1
144813170 216264820 2
144813170 287202982 1
144813170 197001564 1
144813170 232313241 1
144813170 358351414 7
144813170 315633310 29
144813170 609852437 5
144813170 206121850 6
144813170 482237272 2
144813170 412180849 3
144813170 230845588 1
144813170 627491854 1
144813170 464781334 1
144813170 708797364 1
146519069 79220481 2
146519069 217423296 6
146519069 280557466 8
146519069 192301191 1
146519069 193077639 7
146519069 117473273 1
146519069 408757920 3
146519069 246901658 1
146519069 455237361 1
146519069 341661701 1
146519069 420301038 1
147919630 252484155 9
147919630 303126905 5
147919630 55382387 9
147919630 219001485 1
147919630 341661701 9
147919630 703181887 1
147919630 626774517 6
147919630 57880075 9
147919630 285332860 1
147919630 21408605 5
147919630 155927976 1
147919630 232313241 8
147919630 308422676 1
147919630 266815699 1
147919630 46143892 1
147919630 150583140 1
148680848 230845588 2
148680848 294809172 2
148680848 408757920 3
148680848 436702610 4
148680848 507489702 7
148680848 344801362 1
148680848 633943195 1
148680848 22910295 1
148680848 366592246 2
150583140 303126905 11
150583140 117473273 1
150583140 308422676 18
150583140 341661701 6
150583140 147919630 19
150583140 55382387 9
150583140 252484155 6
150583140 266815699 1
150583140 232313241 2
150583140 219001485 5
150583140 57880075 1
150583140 626774517 3
150583140 393028587 1
150632123 117473273 2
150632123 155927976 42
150632123 27844464 3
150632123 193021637 6
150632123 225418717 2
150632123 144813170 6
150632123 209225665 16
150632123 269513020 1
150632123 278745353 5
150632123 358351414 14
150632123 27489253 12
150632123 285332860 1
150632123 113465603 4
150632123 241065455 1
150632123 475826738 1
150632123 233899912 1
150632123 420301038 1
150632123 48871981 1
150632123 247844220 1
150632123 464781334 2
150632123 523636225 2
150632123 429247237 1
150632123 369758604 1
150632123 393028587 1
150632123 36448925 1
150632123 490801957 1
150632123 50711514 1
151118966 250803835 1
151118966 283771561 2
151118966 293467348 1
151584475 362523468 1
151584475 197001564 3
151584475 121402638 1
151584475 226347105 1
151584475 373555025 1
151584475 113109073 1
153406657 166767883 2
153406657 138846688 6
153406657 451693376 4
153406657 55382387 1
153406657 407890541 1
153406657 280412626 1
153406657 571021282 12
153406657 369758604 3
153406657 581281429 2
153406657 304953074 7
153406657 456021856 4
153406657 710064516 1
153406657 240807110 1
153406657 406971569 1
155927976 144813170 29
155927976 241065455 1
155927976 285332860 18
155927976 283771561 2
155927976 216264820 23
155927976 252753618 7
155927976 385463372 1
155927976 420301038 25
155927976 192301191 5
155927976 358351414 1
155927976 221411491 3
155927976 618420295 3
155927976 237886951 1
155927976 230845588 3
155927976 166767883 2
155927976 79220481 1
156247074 412180849 32
156247074 348476655 26
156247074 197001564 1
156247074 593544608 20
156247074 705017113 32
156247074 407890541 1
156247074 472385266 1
156247074 187572312 6
156247074 27844464 3
156247074 280412626 5
156247074 501960718 7
156247074 21079235 2
156247074 34613288 6
156247074 46143892 6
156247074 15891449 1
156247074 353791374 2
156247074 14573900 11
156247074 35758259 4
156247074 44335177 4
156247074 147919630 7
156247074 121402638 3
156247074 22910295 9
156247074 19583545 8
156247074 22903812 1
161745170 185344587 11
161745170 178915141 1
161745170 34613288 7
161745170 230845588 23
161745170 353791374 13
161745170 243175199 9
161745170 263099844 3
161745170 245444506 1
161745170 32834791 3
161745170 294809172 4
161745170 344801362 1
161745170 393028587 2
161745170 221850321 1
165565581 21079235 1
165565581 912081948 5
166128698 155927976 5
166128698 216264820 1
166128698 252753618 1
166767883 216264820 44
166767883 283771561 1
166767883 71210107 1
166767883 155927976 4
166767883 283894108 4
166767883 285332860 1
166767883 337780427 2
166767883 329927842 1
166767883 636401401 1
166767883 311757784 1
166767883 232313241 1
166767883 19583545 1
167473396 22910295 57
167473396 344801362 31
167473396 408757920 3
167473396 140750163 3
167473396 113109073 1
167473396 366592246 1
167473396 543442108 1
167473396 217423296 1
167473396 710064516 2
167473396 148680848 1
167473396 437567821 1
167473396 787239919 1
167473396 178915141 1
178915141 161745170 1
178915141 185344587 1
178915141 437567821 1
178915141 121402638 6
178915141 714421232 1
178915141 151584475 1
178915141 226347105 1
178915141 230013639 1
178915141 123080710 1
185344587 213745334 28
185344587 225418717 11
185344587 161745170 11
185344587 211237817 8
185344587 19583545 64
185344587 279213842 13
185344587 178915141 5
185344587 287202982 5
185344587 283133921 4
185344587 627491854 2
185344587 344801362 14
185344587 415155312 5
185344587 420318016 3
185344587 189850197 2
185344587 353791374 1
185344587 636401401 12
185344587 636286824 3
185344587 367971451 2
185344587 437567821 7
187572312 71210107 13
187572312 328686514 18
187572312 121402638 8
187572312 147919630 14
187572312 523636225 6
187572312 531685436 4
187572312 22910295 6
187572312 34613288 12
187572312 35758259 3
187572312 280412626 11
187572312 19583545 9
187572312 15891449 40
187572312 580330056 4
187572312 44335177 4
187572312 374661980 7
187572312 27489253 2
187572312 27844464 7
187572312 240664869 4
187572312 250542282 13
187572312 130960283 2
187572312 46143892 4
187572312 14573900 14
187572312 472385266 6
187572312 156247074 3
187572312 21079235 4
188417619 241065455 5
188417619 362523468 6
188417619 226347105 5
188417619 429247237 5
188417619 328686514 3
188417619 197001564 4
188417619 143884558 2
188417619 293559894 2
188417619 358351414 2
188417619 285332860 1
188417619 455237361 3
189850197 139092348 17
189850197 185344587 4
189850197 436702610 3
189850197 14573900 14
189850197 549112918 2
189850197 464781334 1
189850197 230567975 1
189850197 543533194 1
192301191 79220481 42
192301191 155927976 48
192301191 250542282 1
192301191 193021637 95
192301191 144813170 5
192301191 241065455 3
192301191 53076741 5
192301191 219001485 7
192301191 146519069 25
192301191 193077639 89
192301191 117473273 83
192301191 150632123 1
192301191 216264820 1
192301191 393028587 6
192301191 299936873 1
192301191 455237361 8
192301191 246901658 54
192301191 166767883 1
192301191 263099844 2
192301191 408757920 7
192301191 60897485 8
192301191 501854635 9
192301191 358351414 1
192301191 472385266 7
192301191 19583545 1
192301191 21408605 1
192301191 366796169 6
192301191 252484155 2
192301191 57880075 1
193021637 144813170 73
193021637 192301191 212
193021637 155927976 44
193021637 225418717 2
193021637 245014679 21
193021637 27844464 38
193021637 278745353 28
193021637 243175199 1
193021637 241065455 12
193021637 282634845 2
193021637 139092348 2
193021637 259781850 4
193021637 277030839 1
193021637 263099844 2
193021637 287202982 3
193021637 252753618 1
193021637 150632123 5
193021637 283894108 1
193021637 209225665 343
193021637 166767883 2
193021637 329927842 11
193021637 48871981 36
193021637 250542282 4
193021637 232313241 4
193021637 146519069 2
193021637 358351414 170
193021637 197001564 3
193021637 51597791 2
193021637 193077639 13
193021637 708797364 122
193021637 726848270 38
193021637 464781334 4
193021637 471427429 8
193021637 420301038 3
193021637 412180849 6
193021637 475826738 5
193021637 506269900 1
193021637 373555025 1
193021637 393028587 1
193021637 233899912 3
193021637 117473273 1
193021637 226347105 6
193021637 374661980 1
193021637 482237272 4
193021637 113465603 27
193021637 705017113 1
193021637 341661701 6
193021637 285332860 1
193021637 283771561 17
193021637 760546868 3
193021637 362523468 1
193021637 188417619 2
193021637 429247237 1
193021637 240807110 17
193021637 710064516 2
193021637 57880075 1
193074585 238713707 2
193074585 221411491 1
193074585 291946431 1
193074585 51443410 1
193077639 192301191 184
193077639 155927976 4
193077639 146519069 33
193077639 219001485 14
193077639 193021637 19
193077639 79220481 36
193077639 329927842 5
193077639 53076741 9
193077639 263099844 1
193077639 117473273 93
193077639 299936873 3
193077639 315633310 9
193077639 246901658 116
193077639 455237361 8
193077639 408757920 25
193077639 60897485 28
193077639 501854635 6
193077639 531685436 3
193077639 217423296 1
193077639 358351414 4
193077639 637041761 1
193077639 429247237 3
193077639 472385266 5
193077639 197001564 1
193077639 366796169 7
193077639 626774517 2
193077639 245444506 1
193077639 710064516 1
197001564 241065455 8
197001564 385463372 1
197001564 429247237 1
197001564 232313241 1
197001564 121402638 9
197001564 143884558 2
197001564 226347105 5
197001564 328686514 2
197001564 362523468 8
197001564 151584475 2
197001564 329927842 1
197001564 144813170 1
197001564 285332860 2
197001564 216264820 1
206121850 329927842 3
206121850 166767883 1
206121850 144813170 3
206121850 113109073 1
209185477 155927976 2
209185477 225418717 1
209185477 113465603 1
209185477 230845588 5
209185477 32834791 1
209185477 166767883 1
209225665 138157574 43
209225665 358351414 129
209225665 296259888 19
209225665 407890541 10
209225665 150632123 6
209225665 144813170 14
209225665 506269900 17
209225665 193021637 183
209225665 48871981 14
209225665 393028587 1
209225665 35758259 1
209225665 475826738 4
209225665 285332860 3
209225665 429247237 1
209225665 471427429 2
209225665 27844464 12
209225665 420301038 4
209225665 216264820 1
209225665 217423296 1
209225665 221411491 11
209225665 366592246 4
209225665 166767883 3
209225665 192301191 2
209225665 246901658 2
209225665 113465603 25
209225665 283894108 1
209225665 483072452 1
209225665 464781334 1
209225665 708797364 92
209225665 726848270 47
209225665 609852437 1
209225665 283771561 12
209225665 760546868 6
209225665 240807110 17
209225665 245014679 4
209225665 293467348 5
209225665 420318016 1
209225665 490801957 1
210933449 230845588 3
210933449 245444506 7
210933449 393028587 1
211237817 225418717 7
211237817 185344587 7
211237817 213745334 5
211237817 19583545 10
211237817 283894108 1
211237817 287202982 15
211237817 245014679 1
211237817 155927976 1
211237817 279213842 6
211237817 471271538 1
211237817 27489253 2
211237817 369758604 4
211237817 636401401 11
211237817 636286824 4
211237817 420318016 3
211237817 627491854 2
211237817 367971451 2
213745334 283133921 9
213745334 185344587 11
213745334 225418717 2
213745334 367971451 2
216112526 245444506 32
216112526 243175199 3
216112526 393028587 11
216112526 161745170 2
216112526 221850321 22
216112526 230845588 7
216112526 166767883 2
216112526 210933449 1
216112526 263099844 1
216112526 293467348 1
216112526 155927976 5
216112526 321796543 1
216112526 353791374 1
216112526 285332860 1
216112526 32834791 1
216112526 138846688 1
216112526 324614093 1
216112526 193021637 1
216264820 166767883 83
216264820 285332860 41
216264820 155927976 36
216264820 265982289 3
216264820 299936873 6
216264820 420301038 8
216264820 448956185 5
216264820 91388229 1
216264820 287202982 2
216264820 44335177 1
216264820 336082762 1
217423296 280557466 15
217423296 146519069 8
217423296 219001485 1
217423296 341661701 2
217423296 408757920 2
217423296 22910295 1
217423296 420301038 2
217423296 710064516 2
217423296 344801362 1
219001485 217423296 3
219001485 155927976 8
219001485 192301191 8
219001485 193077639 10
219001485 263099844 2
219001485 250542282 2
219001485 221850321 1
219001485 166767883 1
219001485 79220481 1
219001485 241065455 1
219001485 230845588 1
219001485 147919630 16
219001485 55382387 9
219001485 341661701 26
219001485 57880075 21
219001485 144813170 1
219001485 329927842 1
219001485 626774517 3
219001485 226347105 1
219001485 150583140 2
219001485 252484155 20
219001485 266815699 1
219001485 232313241 3
219001485 703181887 1
219001485 303126905 1
219001485 216264820 1
219001485 21408605 2
221411491 117473273 53
221411491 155927976 37
221411491 193074585 3
221411491 144813170 9
221411491 250542282 1
221411491 243175199 1
221411491 282634845 21
221411491 291946431 9
221411491 238713707 22
221411491 285332860 5
221411491 35758259 5
221411491 166767883 33
221411491 232313241 8
221411491 216264820 2
221411491 283894108 17
221411491 358351414 41
221411491 329927842 5
221411491 150632123 1
221411491 209225665 21
221411491 197001564 2
221411491 210933449 1
221411491 193077639 3
221411491 64152335 4
221411491 412180849 2
221411491 465811969 1
221411491 484340979 10
221411491 51443410 5
221411491 626774517 1
221411491 482237272 1
221411491 636401401 2
221411491 710064516 5
221850321 216112526 6
221850321 245444506 12
221850321 294809172 3
221850321 34613288 5
221850321 230845588 4
221850321 263099844 3
221850321 393028587 7
221850321 240807110 4
221850321 373555025 1
221850321 155927976 2
221850321 243175199 1
221850321 14573900 1
221850321 32834791 1
224761631 46143892 3
224761631 210933449 1
224761631 280557466 8
224761631 44179372 16
224761631 318679591 1
224761631 135573797 20
224761631 393028587 12
224761631 166767883 4
224761631 155927976 2
224761631 299936873 10
224761631 235170147 2
224761631 375832633 1
224761631 710064516 1
224761631 285332860 1
224761631 359621966 2
224761631 443828326 1
224761631 197001564 1
224761631 34613288 1
225418717 185344587 7
225418717 155927976 2
225418717 211237817 3
225418717 213745334 2
225418717 287202982 3
225418717 279213842 4
225418717 19583545 2
226347105 155927976 10
226347105 197001564 8
226347105 241065455 29
226347105 121402638 5
226347105 143884558 4
226347105 237313700 4
226347105 328686514 7
226347105 150632123 2
226347105 358351414 7
226347105 362523468 11
226347105 166767883 2
226347105 293559894 8
226347105 429247237 6
226347105 117473273 6
226347105 464781334 3
226347105 283771561 1
226347105 373555025 2
226347105 385463372 6
226347105 142702489 3
226347105 193021637 2
226347105 609852437 4
226347105 151584475 1
226347105 455237361 1
226347105 188417619 1
226347105 472185221 3
226347105 230013639 1
230013639 142702489 53
230013639 155927976 3
230013639 237313700 72
230013639 240664869 89
230013639 245444506 1
230013639 285332860 2
230013639 166767883 3
230013639 362523468 21
230013639 377037875 74
230013639 385463372 29
230013639 226347105 2
230013639 216264820 2
230013639 408757920 1
230013639 455237361 4
230013639 472185221 5
230013639 197001564 4
230013639 287202982 1
230013639 143884558 1
230013639 429247237 2
230013639 366592246 1
230013639 241065455 1
230013639 507489702 1
230013639 121402638 1
230013639 188417619 2
230567975 230845588 10
230567975 243175199 2
230567975 14573900 3
230567975 464781334 5
230567975 436702610 2
230567975 549112918 1
230567975 139092348 1
230845588 243175199 4
230845588 32834791 2
230845588 34613288 6
230845588 294809172 20
230845588 245444506 1
230845588 252753618 1
230845588 353791374 5
230845588 263099844 4
230845588 221850321 11
230845588 230567975 1
230845588 393028587 4
230845588 216112526 1
230845588 236972737 2
230845588 161745170 4
230845588 507489702 1
230845588 711272516 1
232313241 233335916 10
232313241 155927976 19
232313241 71210107 1
232313241 299936873 1
232313241 144813170 4
232313241 451693376 67
232313241 216264820 2
232313241 285332860 1
232313241 252484155 3
232313241 55382387 59
232313241 469753464 1
232313241 147919630 29
232313241 341661701 19
232313241 315633310 1
232313241 150583140 1
232313241 57880075 38
232313241 266815699 2
232313241 21079235 2
232313241 703181887 1
232313241 219001485 2
233335916 232313241 2
233335916 252753618 2
233335916 285332860 7
233335916 420301038 13
233335916 155927976 2
233899912 451693376 1
233899912 482237272 2
233899912 456021856 4
233899912 240869466 2
233899912 77001859 1
233899912 571021282 1
235170147 155927976 2
235170147 461316266 51
235170147 393028587 12
235170147 318679591 36
235170147 302486435 6
235170147 280557466 6
235170147 221850321 2
235170147 375832633 3
235170147 443828326 24
235170147 710064516 1
235170147 359621966 4
235170147 14573900 1
235170147 299936873 1
235170147 46143892 5
235170147 121402638 1
236972737 283894108 16
236972737 283771561 3
236972737 139092348 1
236972737 230845588 7
236972737 143884558 4
236972737 411469404 6
236972737 362099039 1
236972737 311757784 2
236972737 15891449 8
236972737 330187082 1
236972737 436702610 1
237313700 240664869 19
237313700 230013639 71
237313700 155927976 12
237313700 285332860 1
237313700 142702489 36
237313700 121402638 5
237313700 299936873 31
237313700 377037875 46
237313700 178915141 1
237313700 362523468 6
237313700 385463372 24
237313700 455237361 13
237313700 472185221 31
237313700 166767883 3
237313700 197001564 1
237313700 341768585 1
237313700 241065455 5
237313700 246901658 1
237313700 216264820 1
237313700 226347105 2
237313700 408757920 1
237313700 293559894 1
237313700 188417619 3
237313700 507489702 1
237313700 429247237 1
237313700 714421232 1
237886951 155927976 4
237886951 285332860 1
237886951 618420295 4
237886951 265982289 2
238264016 155927976 2
238713707 166767883 7
238713707 216264820 1
238713707 285332860 2
238713707 291946431 8
238713707 393028587 3
238713707 35758259 8
238713707 484340979 10
238713707 51443410 4
238713707 431429137 1
238713707 64152335 3
238713707 193074585 1
238713707 541999788 2
238713707 436702610 1
238713707 465811969 1
238713707 221411491 6
240002233 230845588 1
240002233 240869466 2
240664869 230013639 70
240664869 237313700 26
240664869 142702489 19
240664869 377037875 14
240664869 385463372 2
240664869 362523468 4
240664869 507489702 1
240664869 121402638 1
240664869 472185221 1
240807110 155927976 1
240807110 221850321 13
240807110 501960718 13
240807110 464781334 1
240807110 571021282 1
240807110 153406657 3
240807110 328686514 2
240807110 245014679 1
240807110 708797364 3
240807110 726848270 8
240807110 193021637 4
240807110 113465603 2
240807110 209225665 3
240807110 358351414 10
240807110 283771561 3
240807110 27844464 2
240807110 48871981 1
240869466 280412626 2
240869466 233899912 9
240869466 77001859 2
240869466 406971569 4
240869466 451693376 9
240869466 280665816 1
240869466 471271538 3
240872546 166767883 1
240872546 216264820 2
240872546 92629809 1
240872546 711071588 16
240872546 531418504 4
240872546 506269900 1
241065455 192301191 6
241065455 144813170 7
241065455 219001485 4
241065455 155927976 16
241065455 252753618 1
241065455 193021637 5
241065455 143884558 1
241065455 362523468 19
241065455 150632123 7
241065455 197001564 18
241065455 226347105 33
241065455 293559894 4
241065455 358351414 3
241065455 142702489 23
241065455 293467348 2
241065455 429247237 7
241065455 247844220 1
241065455 113465603 1
241065455 230013639 2
241065455 178915141 1
241065455 385463372 23
241065455 283894108 1
241065455 216264820 1
241065455 35758259 1
241065455 151584475 2
241065455 475826738 5
241065455 482237272 18
241065455 464781334 2
241065455 166767883 1
241065455 455237361 4
241065455 188417619 3
241065455 373555025 1
243175199 230845588 4
243175199 34613288 1
243175199 278745353 1
243175199 373555025 2
243175199 161745170 1
243175199 221850321 2
243175199 393028587 1
243175199 32834791 1
243175199 210933449 1
245014679 50711514 2
245014679 155927976 1
245014679 436702610 4
245014679 708797364 1
245014679 240807110 1
245014679 27844464 1
245444506 216112526 28
245444506 166767883 6
245444506 155927976 4
245444506 243175199 2
245444506 221850321 21
245444506 393028587 12
245444506 161745170 2
245444506 210933449 12
245444506 263099844 1
245444506 294809172 1
245444506 230845588 1
245444506 34613288 1
245444506 138157574 6
246901658 79220481 31
246901658 192301191 120
246901658 146519069 23
246901658 155927976 5
246901658 285332860 1
246901658 166767883 1
246901658 216264820 1
246901658 247844220 11
246901658 263099844 3
246901658 193077639 158
246901658 117473273 178
246901658 299936873 3
246901658 420301038 32
246901658 53076741 4
246901658 455237361 20
246901658 408757920 83
246901658 60897485 9
246901658 464781334 18
246901658 245014679 4
246901658 472385266 10
246901658 501854635 13
246901658 708797364 2
246901658 303126905 1
246901658 287202982 1
246901658 252484155 2
246901658 366796169 6
246901658 627491854 1
246901658 51443410 2
246901658 22910295 1
247844220 269513020 2
247844220 293467348 8
247844220 246901658 12
247844220 113465603 3
247844220 150632123 2
247844220 241065455 1
247844220 27489253 3
247844220 36448925 3
247844220 475826738 5
247844220 490801957 1
247844220 372949912 1
248132486 138157574 29
248132486 330187082 11
248132486 155927976 2
248132486 311757784 2
248132486 290629376 1
248132486 166767883 2
248132486 283771561 1
248132486 293467348 1
248132486 420318016 1
248132486 15891449 1
248132486 436702610 1
250542282 192301191 12
250542282 216112526 6
250542282 155927976 3
250542282 187572312 4
250542282 374661980 51
250542282 216264820 2
250542282 219001485 3
250542282 420318016 4
250542282 393028587 7
250542282 285332860 6
250542282 531685436 8
250542282 130960283 4
250542282 230845588 1
250542282 252484155 2
250542282 523636225 5
250542282 420301038 1
250542282 328686514 4
250803835 14573900 8
250803835 189850197 5
250803835 329927842 2
250803835 139092348 2
250803835 372949912 9
250803835 550122068 2
250803835 230567975 1
250803835 543533194 3
250803835 151118966 2
252484155 55382387 78
252484155 250542282 3
252484155 232313241 15
252484155 147919630 59
252484155 150583140 2
252484155 341661701 166
252484155 393028587 2
252484155 57880075 38
252484155 155927976 3
252484155 464781334 1
252484155 280557466 1
252484155 283894108 1
252484155 285332860 1
252484155 230845588 1
252484155 216264820 1
252484155 303126905 7
252484155 219001485 39
252484155 266815699 3
252484155 166767883 1
252484155 121402638 1
252484155 21408605 1
252484155 626774517 1
252484155 192301191 3
252484155 150632123 1
252753618 155927976 24
252753618 216264820 4
252753618 230845588 2
252753618 285332860 4
252753618 233335916 1
259781850 193021637 3
259781850 278745353 31
259781850 21079235 14
259781850 277030839 54
259781850 155927976 1
259781850 285332860 1
259781850 531418504 13
259781850 912081948 1
259781850 637041761 1
263099844 221850321 7
263099844 230845588 3
263099844 294809172 1
263099844 353791374 1
263099844 210933449 2
265982289 139092348 5
265982289 252753618 1
265982289 140750163 1
265982289 155927976 4
265982289 216264820 1
265982289 618420295 12
265982289 237886951 2
265982289 285332860 2
265982289 420301038 1
266815699 217423296 6
266815699 280557466 3
266815699 341661701 25
266815699 55382387 3
266815699 252484155 4
266815699 232313241 8
266815699 57880075 18
266815699 147919630 5
266815699 710064516 2
266815699 219001485 2
269513020 247844220 2
277030839 531418504 7
277030839 431429137 1
277030839 165565581 2
277030839 506269900 1
277030839 912081948 2
277030839 21079235 2
277030839 259781850 1
278745353 193021637 5
278745353 113465603 3
278745353 150632123 1
278745353 269513020 1
278745353 328686514 2
279213842 225418717 15
279213842 185344587 28
279213842 366796169 79
279213842 187572312 5
279213842 420318016 2
279213842 213745334 1
279213842 139092348 1
279213842 265982289 4
279213842 19583545 24
279213842 211237817 18
279213842 374661980 2
279213842 523636225 3
279213842 140750163 6
279213842 287202982 3
279213842 189850197 2
279213842 130960283 14
279213842 531685436 3
279213842 250542282 1
279213842 155927976 1
279213842 15891449 1
279213842 627491854 10
279213842 636401401 56
279213842 367971451 3
279213842 283133921 1
279213842 415155312 4
279213842 636286824 2
279213842 472385266 1
280412626 77001859 14
280412626 451693376 29
280412626 233899912 5
280412626 471271538 23
280412626 240869466 15
280412626 153406657 7
280412626 406971569 31
280412626 369758604 27
280412626 571021282 8
280412626 581281429 23
280412626 138846688 5
280412626 304953074 10
280412626 280665816 7
280412626 456021856 9
280412626 19583545 15
280412626 22903812 3
280412626 147919630 4
280412626 27489253 2
280412626 34613288 28
280412626 35758259 4
280412626 71210107 2
280412626 14573900 11
280412626 21079235 3
280412626 187572312 6
280412626 22910295 1
280412626 27844464 2
280412626 44335177 11
280412626 121402638 1
280412626 156247074 1
280557466 217423296 19
280557466 146519069 7
280557466 266815699 2
280557466 269513020 1
280557466 44179372 40
280557466 46143892 3
280557466 224761631 4
280557466 341661701 6
280557466 135573797 66
280557466 375832633 10
280557466 393028587 2
280557466 318679591 1
280557466 299936873 15
280557466 374661980 2
280557466 420301038 8
280557466 302486435 2
280557466 359621966 2
280665816 41684671 19
280665816 77001859 4
280665816 240869466 11
280665816 155927976 1
280665816 150632123 2
280665816 285332860 1
280665816 166767883 3
280665816 451693376 35
280665816 406971569 9
280665816 299936873 1
280665816 304953074 2
280665816 233899912 12
280665816 471271538 18
280665816 280412626 4
280665816 197001564 1
280665816 475826738 1
280665816 138157574 1
280665816 369758604 43
280665816 571021282 9
280665816 138846688 1
280665816 581281429 13
280665816 456021856 2
280665816 283894108 1
280665816 523636225 1
280665816 230845588 1
280665816 216264820 1
282634845 144813170 2
282634845 155927976 1
282634845 166767883 2
282634845 41684671 2
282634845 482237272 5
282634845 221411491 5
282634845 71210107 1
282634845 136035018 2
282634845 362523468 1
282634845 237886951 1
282634845 293559894 1
282634845 637041761 5
282634845 336082762 1
282634845 609852437 1
282634845 226347105 1
282634845 393028587 1
282634845 91388229 1
283133921 213745334 16
283133921 636401401 2
283771561 283894108 118
283771561 311757784 78
283771561 143884558 14
283771561 285332860 17
283771561 343626364 3
283771561 155927976 18
283771561 296259888 5
283771561 243175199 5
283771561 330187082 3
283771561 113109073 13
283771561 236972737 4
283771561 252753618 2
283771561 411469404 14
283771561 362099039 5
283771561 464781334 2
283771561 373555025 9
283771561 293559894 4
283771561 121402638 3
283771561 429247237 2
283771561 151584475 4
283771561 362523468 2
283771561 15891449 4
283771561 366592246 6
283771561 711272516 2
283771561 483072452 1
283771561 726848270 4
283771561 209225665 2
283771561 193021637 10
283771561 14573900 1
283771561 27844464 2
283771561 245014679 1
283771561 240807110 4
283771561 113465603 3
283771561 206121850 1
283771561 708797364 1
283771561 760546868 1
283771561 151118966 2
283894108 143884558 64
283894108 283771561 30
283894108 155927976 6
283894108 343626364 12
283894108 236972737 36
283894108 311757784 29
283894108 285332860 27
283894108 296259888 17
283894108 138157574 15
283894108 330187082 18
283894108 464781334 23
283894108 411469404 3
283894108 144813170 1
283894108 230845588 2
283894108 15891449 24
283894108 252753618 1
283894108 216264820 2
283894108 19583545 1
283894108 436702610 2
283894108 353791374 3
283894108 197001564 1
283894108 393028587 2
283894108 483072452 9
283894108 14573900 1
283894108 429247237 1
283894108 362099039 1
285332860 216264820 42
285332860 155927976 15
285332860 283894108 36
285332860 252753618 2
285332860 233335916 12
285332860 150632123 3
285332860 265982289 1
285332860 420301038 21
285332860 166767883 5
285332860 464781334 6
285332860 710064516 10
285332860 329927842 10
285332860 618420295 1
285332860 230845588 5
285332860 412180849 3
285332860 393028587 2
287202982 155927976 4
287202982 216264820 12
287202982 296259888 3
287202982 166767883 4
287202982 285332860 2
287202982 283894108 6
287202982 225418717 21
287202982 19583545 15
287202982 213745334 10
287202982 185344587 11
287202982 483072452 2
287202982 211237817 12
287202982 627491854 3
287202982 299936873 1
287202982 420318016 6
287202982 240807110 2
287202982 471427429 5
287202982 241065455 1
287202982 263099844 1
287202982 415155312 4
287202982 531418504 1
287202982 279213842 2
287202982 636286824 6
287202982 636401401 3
287202982 91388229 4
287202982 44335177 2
287202982 482237272 3
287202982 304182081 1
287202982 336082762 1
287202982 136035018 2
290629376 283894108 2
290629376 311757784 1
291946431 238713707 6
291946431 541999788 1
291946431 221411491 1
293467348 247844220 8
293467348 150632123 5
293467348 330187082 25
293467348 393028587 6
293467348 408757920 14
293467348 27489253 8
293467348 241065455 2
293467348 285332860 1
293467348 269513020 1
293467348 216112526 1
293467348 726848270 95
293467348 221850321 6
293467348 113465603 6
293467348 36448925 1
293467348 475826738 7
293467348 369758604 7
293467348 193021637 1
293467348 209225665 7
293467348 50711514 10
293467348 484340979 6
293467348 420318016 2
293467348 166767883 1
293467348 581281429 5
293467348 636286824 2
293467348 153406657 1
293467348 490801957 1
293467348 372949912 3
293467348 415155312 1
293467348 708797364 1
293467348 151118966 2
293559894 278745353 1
293559894 226347105 5
293559894 429247237 1
293559894 151584475 1
293559894 197001564 1
293559894 328686514 6
293559894 143884558 1
293559894 283771561 3
293559894 241065455 1
293559894 121402638 1
294809172 230845588 13
294809172 353791374 1
294809172 243175199 1
294809172 221850321 4
294809172 507489702 3
294809172 436702610 2
296259888 283894108 76
296259888 283771561 5
296259888 287202982 1
296259888 285332860 1
296259888 209225665 33
296259888 138157574 22
296259888 236972737 2
296259888 143884558 1
296259888 407890541 1
296259888 506269900 2
299936873 216264820 18
299936873 237313700 12
299936873 166767883 1
299936873 429247237 5
299936873 135573797 69
299936873 48467334 1
299936873 44179372 7
299936873 280557466 25
299936873 46143892 9
299936873 285332860 3
299936873 283894108 1
299936873 197001564 3
299936873 155927976 1
299936873 393028587 1
299936873 375832633 1
299936873 241065455 3
299936873 139092348 1
299936873 359621966 1
299936873 636286824 2
299936873 233335916 1
302486435 359621966 8
302486435 299936873 1
302486435 280557466 2
302486435 318679591 6
302486435 375832633 3
302486435 443828326 15
302486435 235170147 2
302486435 44179372 2
302486435 461316266 1
303126905 55382387 5
303126905 285332860 2
303126905 147919630 20
303126905 150583140 5
303126905 308422676 2
303126905 79220481 7
303126905 341661701 14
303126905 53076741 12
303126905 166767883 1
303126905 412180849 1
303126905 216264820 2
303126905 57880075 8
303126905 252484155 9
303126905 266815699 1
303126905 219001485 1
304182081 225418717 1
304182081 41684671 10
304182081 250542282 1
304182081 282634845 2
304182081 343626364 3
304182081 91388229 2
304182081 482237272 4
304182081 136035018 7
304182081 637041761 1
304182081 336082762 6
304182081 144813170 1
304182081 287202982 1
304953074 285332860 2
304953074 139092348 1
304953074 77001859 1
304953074 166767883 1
304953074 138846688 25
304953074 153406657 12
304953074 240869466 2
304953074 374661980 9
304953074 369758604 4
304953074 571021282 2
304953074 280665816 1
304953074 451693376 2
304953074 280412626 3
304953074 581281429 2
304953074 456021856 5
304953074 230567975 1
308422676 303126905 3
308422676 150583140 20
308422676 336082762 4
308422676 55382387 2
308422676 147919630 10
308422676 252484155 1
308422676 232313241 6
308422676 341661701 3
308422676 57880075 6
311757784 283771561 119
311757784 296259888 15
311757784 283894108 165
311757784 138157574 24
311757784 236972737 48
311757784 330187082 10
311757784 411469404 9
311757784 143884558 35
311757784 290629376 1
311757784 166767883 4
311757784 293559894 1
311757784 285332860 3
311757784 15891449 17
311757784 483072452 9
311757784 362099039 6
311757784 193021637 1
311757784 245014679 1
311757784 144813170 1
311757784 192301191 1
311757784 278745353 1
311757784 482237272 1
311757784 329927842 1
311757784 213745334 4
311757784 14573900 1
311757784 475826738 1
311757784 155927976 2
311757784 248132486 1
311757784 22903812 1
311757784 206121850 1
315633310 117473273 71
315633310 337780427 22
315633310 627491854 1
315633310 166767883 2
315633310 193077639 5
315633310 155927976 2
315633310 144813170 24
315633310 609852437 4
315633310 329927842 16
315633310 216264820 1
318679591 280557466 13
318679591 375832633 37
318679591 224761631 4
318679591 285332860 3
318679591 135573797 5
318679591 44179372 9
318679591 46143892 6
318679591 461316266 27
318679591 235170147 42
318679591 443828326 36
318679591 252484155 1
318679591 302486435 11
318679591 393028587 1
318679591 299936873 6
318679591 436702610 1
318679591 420301038 1
318679591 429222254 1
318679591 359621966 3
320930784 283894108 3
320930784 627491854 3
320930784 285332860 1
320930784 236972737 1
320930784 311757784 1
320930784 362099039 1
320930784 330187082 8
320930784 155927976 1
320930784 248132486 1
320930784 240664869 1
321796543 22903812 7
321796543 197001564 1
321796543 32329366 14
321796543 431429137 5
321796543 471332737 1
321796543 448956185 4
321796543 471271538 1
324614093 216112526 2
324614093 633943195 59
324614093 32329366 15
324614093 22903812 9
324614093 448956185 18
324614093 166767883 1
324614093 431429137 4
324614093 321796543 3
324614093 471332737 10
324614093 455237361 1
324614093 520818187 20
324614093 714421232 4
324614093 393028587 1
324614093 423543635 1
328686514 278745353 7
328686514 226347105 4
328686514 197001564 6
328686514 362523468 5
328686514 293559894 8
328686514 151584475 1
328686514 373555025 4
328686514 429247237 4
328686514 240807110 1
328686514 507489702 3
328686514 187572312 1
328686514 64152335 1
328686514 374661980 2
328686514 188417619 1
328686514 250542282 2
328686514 531685436 1
329927842 241065455 1
329927842 285332860 23
329927842 155927976 21
329927842 117473273 15
329927842 245014679 3
329927842 14573900 28
329927842 189850197 4
329927842 150632123 2
329927842 283894108 1
329927842 139092348 1
329927842 166767883 64
329927842 144813170 64
329927842 193077639 2
329927842 337780427 13
329927842 216264820 1
329927842 71210107 3
329927842 197001564 1
329927842 22910295 2
329927842 464781334 9
329927842 287202982 1
329927842 420301038 1
329927842 221850321 1
329927842 412180849 8
329927842 436702610 1
329927842 415155312 1
329927842 710064516 16
329927842 315633310 9
329927842 193021637 5
329927842 609852437 1
329927842 344801362 1
330187082 283771561 8
330187082 283894108 28
330187082 627491854 2
330187082 293467348 17
330187082 393028587 7
330187082 408757920 1
330187082 138157574 7
330187082 248132486 5
330187082 236972737 1
330187082 362099039 1
330187082 483072452 1
330187082 320930784 4
330187082 311757784 1
336082762 155927976 1
336082762 41684671 15
336082762 282634845 1
336082762 343626364 7
336082762 52079636 1
336082762 136035018 4
336082762 285332860 2
336082762 216264820 2
337780427 315633310 16
337780427 117473273 4
337780427 166767883 8
337780427 144813170 21
337780427 341768585 1
337780427 329927842 10
337780427 71210107 1
337780427 609852437 1
341661701 303126905 11
341661701 280557466 26
341661701 147919630 69
341661701 217423296 22
341661701 55382387 72
341661701 266815699 16
341661701 166767883 2
341661701 150583140 8
341661701 308422676 4
341661701 57880075 204
341661701 232313241 25
341661701 252484155 99
341661701 367971451 3
341661701 146519069 3
341661701 216264820 2
341661701 315633310 2
341661701 219001485 29
341661701 22910295 1
341661701 626774517 6
341661701 193021637 2
341661701 193077639 1
341661701 188417619 1
341661701 423543635 1
341661701 703181887 1
341768585 166767883 8
341768585 329927842 4
341768585 233335916 1
341768585 285332860 3
341768585 429247237 6
341768585 420301038 1
341768585 144813170 2
341768585 337780427 1
341768585 377037875 1
341768585 328686514 1
341768585 71210107 2
341768585 280412626 1
341768585 299936873 1
341768585 46143892 1
341768585 393028587 3
341768585 151584475 1
341768585 373555025 1
341768585 412180849 1
341768585 705017113 1
341768585 155927976 1
341768585 472185221 2
341768585 139092348 2
341768585 609852437 1
343626364 41684671 79
343626364 283771561 12
343626364 311757784 7
343626364 336082762 63
343626364 304182081 11
343626364 283894108 28
343626364 637041761 5
343626364 236972737 4
343626364 296259888 3
343626364 282634845 13
343626364 14573900 2
343626364 143884558 1
343626364 482237272 23
343626364 136035018 15
343626364 52079636 4
343626364 523636225 4
343626364 44335177 1
343626364 91388229 6
343626364 287202982 7
343626364 51597791 1
343626364 216264820 4
343626364 166767883 1
343626364 211237817 1
343626364 51443410 1
344801362 185344587 6
344801362 22910295 46
344801362 167473396 6
344801362 140750163 9
344801362 178915141 4
344801362 353791374 5
344801362 543442108 2
344801362 710064516 3
344801362 437567821 2
344801362 217423296 1
348476655 155927976 3
348476655 216264820 3
348476655 166767883 4
348476655 144813170 2
348476655 156247074 6
348476655 412180849 5
348476655 230567975 1
348476655 393028587 1
348476655 407890541 2
348476655 627491854 3
353791374 22910295 8
353791374 140750163 3
353791374 210933449 1
353791374 230845588 4
353791374 161745170 7
353791374 221850321 5
353791374 294809172 3
353791374 243175199 1
353791374 185344587 3
353791374 393028587 1
353791374 344801362 2
353791374 216264820 1
353791374 501960718 2
358351414 226347105 6
358351414 209225665 217
358351414 150632123 7
358351414 144813170 8
358351414 193021637 69
358351414 48871981 20
358351414 27844464 12
358351414 299936873 1
358351414 285332860 2
358351414 155927976 1
358351414 708797364 13
358351414 726848270 5
358351414 241065455 1
358351414 464781334 3
358351414 609852437 13
358351414 221411491 3
358351414 193077639 2
358351414 113465603 2
358351414 760546868 1
358351414 283771561 2
358351414 240807110 11
358351414 188417619 1
358351414 19583545 1
359621966 443828326 25
359621966 302486435 13
359621966 375832633 7
359621966 318679591 4
359621966 155927976 2
359621966 461316266 2
359621966 235170147 5
359621966 429222254 7
359621966 280557466 1
359621966 135573797 8
359621966 44179372 4
359621966 46143892 4
359621966 412180849 1
359621966 224761631 1
359621966 299936873 2
362099039 283894108 14
362099039 311757784 21
362099039 283771561 11
362099039 411469404 2
362099039 236972737 15
362099039 15891449 16
362099039 296259888 1
362099039 330187082 8
362099039 138157574 10
362099039 483072452 2
362099039 143884558 2
362099039 19583545 1
362099039 420318016 1
362523468 377037875 10
362523468 230013639 6
362523468 226347105 4
362523468 241065455 5
362523468 240664869 3
362523468 237313700 1
362523468 328686514 2
362523468 143884558 4
362523468 121402638 2
362523468 385463372 2
362523468 197001564 7
362523468 283771561 2
362523468 142702489 3
362523468 429247237 1
362523468 155927976 1
366592246 465811969 3
366592246 411469404 2
366592246 507489702 1
366592246 148680848 1
366592246 436702610 4
366592246 22910295 2
366592246 437567821 1
366592246 787239919 2
366796169 279213842 12
366796169 117473273 6
366796169 192301191 3
366796169 246901658 2
366796169 472385266 1
366796169 193077639 1
367971451 19583545 5
367971451 279213842 1
367971451 213745334 2
367971451 341661701 1
367971451 627491854 1
367971451 211237817 2
367971451 636401401 3
367971451 636286824 1
367971451 633943195 1
367971451 185344587 1
369758604 471271538 8
369758604 451693376 30
369758604 571021282 7
369758604 153406657 4
369758604 138846688 1
369758604 41684671 5
369758604 523636225 6
369758604 581281429 29
369758604 280412626 12
369758604 280665816 17
369758604 150632123 3
369758604 475826738 1
369758604 211237817 1
369758604 147919630 1
369758604 406971569 9
369758604 282634845 1
369758604 726848270 20
369758604 293467348 4
369758604 240869466 2
369758604 456021856 1
369758604 27489253 3
369758604 77001859 1
369758604 36448925 1
369758604 304953074 1
372949912 250803835 10
372949912 230845588 1
372949912 293467348 1
372949912 50711514 1
372949912 27489253 1
373555025 243175199 2
373555025 221850321 2
373555025 711272516 1
374661980 250542282 82
374661980 299936873 1
374661980 166767883 4
374661980 187572312 16
374661980 279213842 1
374661980 263099844 1
374661980 130960283 19
374661980 436702610 2
374661980 285332860 3
374661980 216264820 2
374661980 523636225 23
374661980 531685436 19
374661980 304953074 4
374661980 429247237 2
374661980 393028587 1
374661980 280557466 4
374661980 464781334 1
374661980 230845588 1
374661980 501960718 1
374661980 714421232 1
374661980 121402638 1
374661980 15891449 1
374661980 293467348 1
374661980 240807110 1
374661980 636401401 2
374661980 328686514 5
374661980 580330056 1
374661980 34613288 1
374661980 46143892 1
375832633 318679591 35
375832633 280557466 23
375832633 44179372 11
375832633 302486435 3
375832633 135573797 5
375832633 393028587 3
375832633 299936873 4
375832633 443828326 8
375832633 283894108 1
375832633 359621966 5
375832633 461316266 5
375832633 46143892 10
375832633 429222254 2
375832633 230845588 1
375832633 627491854 2
375832633 34613288 1
377037875 230013639 75
377037875 142702489 33
377037875 362523468 24
377037875 240664869 27
377037875 237313700 50
377037875 385463372 29
377037875 429247237 3
377037875 121402638 11
377037875 472185221 25
377037875 455237361 6
377037875 151584475 2
377037875 507489702 1
377037875 188417619 3
377037875 241065455 1
377037875 166767883 1
377037875 501854635 1
377037875 216264820 1
377037875 197001564 2
377037875 469753464 4
385463372 377037875 12
385463372 142702489 112
385463372 144813170 2
385463372 197001564 5
385463372 155927976 1
385463372 240664869 2
385463372 393028587 4
385463372 237313700 11
385463372 362523468 6
385463372 226347105 7
385463372 230013639 7
385463372 455237361 1
385463372 241065455 23
385463372 472185221 2
385463372 121402638 1
385463372 456021856 7
393028587 245444506 16
393028587 330187082 8
393028587 221850321 26
393028587 230845588 14
393028587 210933449 7
393028587 192301191 3
393028587 293467348 7
393028587 280557466 6
393028587 385463372 6
393028587 408757920 10
393028587 230013639 1
393028587 263099844 3
393028587 161745170 1
393028587 216112526 2
393028587 461316266 4
393028587 375832633 1
393028587 246901658 1
393028587 250542282 1
393028587 243175199 5
393028587 48871981 1
393028587 224761631 3
393028587 32834791 2
393028587 235170147 1
393028587 429247237 1
393028587 135573797 2
393028587 294809172 2
393028587 358351414 1
393028587 233335916 1
393028587 285332860 4
393028587 464781334 5
393028587 627491854 5
393028587 299936873 1
393028587 155927976 1
393028587 34613288 4
393028587 283894108 1
393028587 315633310 1
393028587 710064516 4
393028587 636286824 1
406971569 451693376 32
406971569 233899912 1
406971569 280665816 4
406971569 153406657 1
406971569 240869466 4
406971569 77001859 3
406971569 147919630 1
406971569 369758604 13
406971569 280412626 5
406971569 581281429 9
406971569 192301191 1
406971569 471271538 8
406971569 15891449 1
407890541 166767883 3
407890541 455237361 2
407890541 209225665 8
407890541 153406657 4
407890541 475826738 1
407890541 412180849 3
407890541 593544608 1
407890541 705017113 4
407890541 156247074 1
407890541 348476655 2
408757920 393028587 9
408757920 293467348 7
408757920 146519069 2
408757920 246901658 45
408757920 192301191 8
408757920 48871981 2
408757920 344801362 2
408757920 166767883 1
408757920 193077639 11
408757920 117473273 30
408757920 79220481 22
408757920 60897485 9
408757920 455237361 4
408757920 217423296 4
408757920 148680848 1
408757920 167473396 1
408757920 285332860 1
408757920 429247237 1
408757920 22910295 13
408757920 353791374 2
408757920 710064516 3
408757920 50711514 5
408757920 456021856 3
411469404 283771561 7
411469404 330187082 1
411469404 283894108 5
411469404 311757784 2
411469404 236972737 6
411469404 362099039 2
411469404 143884558 1
411469404 436702610 4
411469404 77001859 1
411469404 15891449 3
411469404 366592246 4
412180849 144813170 8
412180849 64152335 4
412180849 329927842 30
412180849 285332860 13
412180849 193021637 1
412180849 117473273 4
412180849 155927976 3
412180849 593544608 6
412180849 705017113 16
412180849 464781334 2
412180849 243175199 1
412180849 710064516 42
412180849 501960718 1
412180849 156247074 2
415155312 185344587 5
415155312 420318016 3
415155312 287202982 3
415155312 279213842 2
415155312 636286824 5
420301038 233335916 13
420301038 155927976 30
420301038 209225665 7
420301038 252753618 5
420301038 285332860 35
420301038 216264820 18
420301038 429247237 5
420301038 246901658 10
420301038 358351414 2
420301038 166767883 1
420301038 531418504 3
420301038 618420295 2
420301038 280557466 8
420301038 265982289 2
420301038 217423296 5
420301038 146519069 2
420301038 263099844 1
420301038 636401401 1
420318016 19583545 1
420318016 287202982 1
420318016 185344587 1
420318016 250542282 1
420318016 636401401 3
423543635 710064516 3
423543635 714421232 1
423543635 321796543 2
423543635 633943195 2
423543635 324614093 3
423543635 329927842 2
423543635 341661701 1
423543635 155927976 1
423543635 263099844 1
423543635 374661980 1
423543635 711272516 1
423543635 225418717 1
423543635 448956185 1
429222254 375832633 1
429222254 787239919 1
429222254 359621966 6
429222254 46143892 1
429222254 44179372 1
429247237 420301038 2
429247237 385463372 1
429247237 377037875 2
429247237 293559894 4
429247237 241065455 7
429247237 328686514 1
429247237 226347105 4
429247237 362523468 4
429247237 151584475 1
429247237 197001564 2
429247237 121402638 3
429247237 393028587 1
429247237 232313241 1
429247237 283771561 1
429247237 150632123 1
429247237 299936873 3
429247237 455237361 1
429247237 193077639 2
429247237 507489702 1
429247237 714421232 1
429247237 237313700 1
429247237 188417619 2
431429137 36448925 4
431429137 51597791 15
431429137 448956185 6
431429137 22903812 8
431429137 321796543 2
431429137 91388229 12
431429137 469753464 1
431429137 711272516 1
431429137 714421232 3
431429137 32329366 1
431429137 121402638 2
431429137 188417619 1
431429137 429247237 1
436702610 14573900 18
436702610 139092348 13
436702610 189850197 7
436702610 294809172 6
436702610 245014679 4
436702610 285332860 1
436702610 464781334 67
436702610 329927842 1
436702610 475826738 13
436702610 27489253 1
436702610 366592246 7
436702610 507489702 9
436702610 148680848 6
436702610 549112918 8
436702610 550122068 6
436702610 411469404 1
436702610 230567975 3
436702610 393028587 1
436702610 609852437 4
436702610 543533194 1
436702610 714421232 2
437567821 22910295 15
437567821 344801362 1
437567821 167473396 2
437567821 185344587 4
443828326 302486435 15
443828326 318679591 30
443828326 375832633 7
443828326 359621966 27
443828326 461316266 30
443828326 235170147 33
443828326 280557466 1
443828326 193077639 2
443828326 155927976 1
443828326 46143892 6
443828326 393028587 1
443828326 44179372 1
443828326 121402638 1
448956185 32329366 34
448956185 216264820 10
448956185 155927976 4
448956185 166767883 6
448956185 431429137 9
448956185 283894108 1
448956185 22903812 2
448956185 321796543 6
448956185 19583545 1
448956185 520818187 1
448956185 633943195 1
448956185 324614093 3
448956185 484340979 1
451693376 471271538 22
451693376 232313241 55
451693376 406971569 23
451693376 280665816 16
451693376 77001859 3
451693376 233899912 9
451693376 369758604 47
451693376 22910295 1
451693376 571021282 7
451693376 581281429 24
451693376 280412626 5
451693376 436702610 1
451693376 155927976 2
451693376 153406657 9
451693376 456021856 5
451693376 138846688 1
451693376 469753464 1
451693376 304953074 2
451693376 531418504 1
455237361 246901658 7
455237361 193077639 4
455237361 192301191 3
455237361 230013639 2
455237361 385463372 1
455237361 407890541 1
455237361 377037875 2
455237361 408757920 6
455237361 472185221 1
455237361 240664869 1
455237361 237313700 5
455237361 117473273 3
455237361 60897485 1
455237361 146519069 1
456021856 233899912 6
456021856 153406657 5
456021856 451693376 2
456021856 280412626 2
456021856 369758604 1
456021856 304953074 1
456021856 138846688 1
456021856 142702489 2
456021856 581281429 1
456021856 408757920 1
456021856 385463372 2
461316266 235170147 39
461316266 155927976 1
461316266 393028587 28
461316266 359621966 4
461316266 318679591 12
461316266 375832633 4
461316266 443828326 12
461316266 46143892 2
461316266 302486435 2
461316266 121402638 1
464781334 436702610 67
464781334 117473273 13
464781334 285332860 5
464781334 283894108 31
464781334 475826738 14
464781334 283771561 2
464781334 139092348 9
464781334 150632123 1
464781334 14573900 17
464781334 155927976 2
464781334 329927842 10
464781334 230567975 9
464781334 246901658 15
464781334 226347105 5
464781334 358351414 2
464781334 245014679 1
464781334 216264820 1
464781334 549112918 30
464781334 550122068 10
464781334 232313241 1
464781334 230845588 1
464781334 412180849 4
464781334 609852437 22
464781334 393028587 3
464781334 543533194 7
464781334 710064516 7
464781334 189850197 2
464781334 373555025 1
464781334 146519069 1
465811969 366592246 4
469753464 36448925 1
469753464 431429137 1
469753464 197001564 2
469753464 451693376 1
469753464 429247237 1
469753464 336082762 1
469753464 226347105 1
469753464 211237817 1
469753464 475826738 1
469753464 123080710 1
469753464 507489702 2
469753464 714421232 2
469753464 369758604 1
469753464 35758259 1
469753464 14573900 1
471271538 451693376 30
471271538 280412626 6
471271538 240869466 4
471271538 321796543 2
471271538 369758604 6
471271538 406971569 10
471271538 456021856 1
471332737 22903812 10
471332737 321796543 1
471332737 139092348 1
471332737 436702610 1
471332737 714421232 1
471427429 287202982 3
471427429 209225665 2
471427429 358351414 1
471427429 726848270 1
471427429 48871981 2
472185221 230013639 8
472185221 385463372 17
472185221 237313700 24
472185221 142702489 4
472185221 377037875 12
472185221 362523468 1
472185221 455237361 2
472185221 216264820 2
472185221 188417619 1
472185221 166767883 1
472185221 226347105 5
472185221 304953074 2
472385266 22910295 9
472385266 146519069 10
472385266 53076741 4
472385266 21079235 5
472385266 246901658 33
472385266 19583545 3
472385266 192301191 22
472385266 60897485 7
472385266 27489253 6
472385266 14573900 11
472385266 22903812 3
472385266 193077639 15
472385266 455237361 8
472385266 117473273 8
472385266 501854635 8
472385266 79220481 5
472385266 71210107 2
472385266 147919630 4
472385266 121402638 6
472385266 156247074 3
472385266 35758259 6
472385266 187572312 2
472385266 366796169 7
472385266 27844464 1
472385266 15891449 1
472385266 46143892 1
472385266 280412626 3
475826738 436702610 8
475826738 464781334 13
475826738 150632123 2
475826738 36448925 2
475826738 216264820 1
475826738 27489253 5
475826738 193021637 1
475826738 113465603 1
475826738 230845588 1
475826738 245014679 1
475826738 241065455 6
475826738 14573900 1
475826738 372949912 1
482237272 233899912 7
482237272 144813170 4
482237272 155927976 1
482237272 41684671 13
482237272 343626364 2
482237272 336082762 3
482237272 393028587 1
482237272 136035018 3
482237272 193021637 1
482237272 241065455 22
482237272 166767883 1
482237272 282634845 3
482237272 52079636 1
482237272 304182081 2
482237272 91388229 4
482237272 637041761 1
482237272 710064516 2
482237272 287202982 1
482237272 51597791 1
483072452 51597791 1
483072452 155927976 1
483072452 531418504 1
483072452 283894108 8
483072452 143884558 2
483072452 571021282 4
483072452 138157574 1
483072452 216264820 1
483072452 15891449 1
484340979 238713707 6
484340979 51443410 1
484340979 285332860 2
484340979 541999788 1
484340979 216264820 1
484340979 636401401 9
484340979 293467348 3
484340979 117473273 2
484340979 185344587 1
484340979 636286824 1
484340979 64152335 1
490801957 247844220 14
490801957 429247237 1
490801957 150632123 1
490801957 293467348 5
490801957 278745353 1
490801957 138157574 1
490801957 36448925 1
501854635 192301191 29
501854635 117473273 28
501854635 246901658 27
501854635 455237361 5
501854635 436702610 1
501854635 193077639 15
501854635 79220481 21
501854635 60897485 6
501854635 472385266 7
501854635 148680848 1
501854635 230845588 1
501854635 53076741 6
501854635 263099844 1
501854635 146519069 3
501854635 226347105 1
501854635 166767883 1
501854635 366796169 2
501854635 293467348 1
501854635 216264820 1
501960718 240807110 23
501960718 221850321 3
501960718 531685436 1
501960718 287202982 1
501960718 464781334 2
501960718 705017113 13
501960718 412180849 9
501960718 593544608 4
501960718 353791374 3
501960718 156247074 9
506269900 296259888 1
506269900 138157574 1
506269900 209225665 6
506269900 277030839 1
506269900 21079235 1
507489702 436702610 11
507489702 213745334 3
507489702 294809172 6
507489702 230845588 2
507489702 148680848 2
507489702 236972737 1
507489702 121402638 2
507489702 151584475 1
507489702 230013639 1
507489702 328686514 4
507489702 377037875 2
507489702 293559894 1
507489702 362523468 1
507489702 714421232 4
507489702 429247237 2
507489702 469753464 1
520818187 633943195 14
520818187 22903812 5
520818187 714421232 6
520818187 431429137 1
520818187 19583545 1
520818187 321796543 1
520818187 32329366 2
520818187 471332737 1
520818187 711272516 1
520818187 324614093 2
523636225 250542282 8
523636225 374661980 19
523636225 130960283 5
523636225 531685436 21
523636225 211237817 1
523636225 343626364 2
523636225 41684671 4
523636225 369758604 5
523636225 187572312 5
523636225 393028587 1
523636225 464781334 1
523636225 166767883 1
523636225 155927976 1
523636225 36448925 1
523636225 150632123 2
523636225 328686514 2
523636225 580330056 2
523636225 280665816 1
531418504 506269900 4
531418504 92629809 6
531418504 420301038 3
531418504 483072452 3
531418504 287202982 1
531418504 259781850 10
531418504 165565581 3
531418504 571021282 6
531418504 277030839 1
531418504 240872546 2
531418504 21079235 4
531418504 711071588 2
531418504 787239919 1
531418504 912081948 1
531418504 451693376 2
531685436 155927976 2
531685436 250542282 8
531685436 374661980 13
531685436 523636225 16
531685436 41684671 6
531685436 130960283 3
531685436 193077639 6
531685436 187572312 2
531685436 279213842 4
531685436 580330056 1
531685436 328686514 4
541999788 51443410 3
541999788 241065455 1
541999788 64152335 2
541999788 465811969 1
541999788 221411491 2
541999788 484340979 1
541999788 238713707 1
543442108 22910295 29
543442108 344801362 2
543442108 710064516 2
543442108 353791374 1
543442108 787239919 1
543533194 464781334 5
543533194 14573900 10
543533194 139092348 3
543533194 245014679 2
549112918 464781334 29
549112918 550122068 2
549112918 230567975 1
549112918 230845588 1
549112918 436702610 3
549112918 14573900 6
549112918 139092348 2
549112918 189850197 2
549112918 465811969 2
550122068 41684671 9
550122068 14573900 16
550122068 464781334 11
550122068 436702610 5
550122068 139092348 3
550122068 549112918 1
550122068 230567975 3
550122068 543533194 1
550122068 609852437 1
550122068 245014679 1
550122068 189850197 1
550122068 146519069 1
571021282 153406657 11
571021282 369758604 9
571021282 240807110 1
571021282 531418504 5
571021282 581281429 11
571021282 280412626 4
571021282 483072452 3
571021282 406971569 3
571021282 471271538 3
571021282 14573900 1
571021282 280665816 2
571021282 451693376 1
580330056 187572312 1
580330056 523636225 2
581281429 571021282 12
581281429 369758604 43
581281429 451693376 14
581281429 471271538 2
581281429 280665816 8
581281429 193021637 1
581281429 304953074 2
581281429 406971569 11
581281429 280412626 5
581281429 240869466 3
581281429 293467348 4
581281429 412180849 1
581281429 77001859 1
581281429 233899912 1
581281429 247844220 3
593544608 412180849 31
593544608 407890541 3
593544608 348476655 2
593544608 705017113 34
593544608 155927976 1
593544608 501960718 15
593544608 156247074 8
593544608 353791374 1
609852437 358351414 24
609852437 464781334 32
609852437 189850197 2
609852437 393028587 1
609852437 436702610 10
609852437 144813170 10
609852437 209225665 3
609852437 250803835 1
609852437 337780427 3
609852437 315633310 4
609852437 245014679 1
609852437 329927842 4
609852437 550122068 2
609852437 226347105 7
609852437 14573900 2
609852437 543533194 1
609852437 311757784 1
609852437 71210107 2
609852437 760546868 2
609852437 193077639 1
618420295 237886951 4
618420295 265982289 12
618420295 155927976 4
618420295 285332860 2
626774517 464781334 1
626774517 232313241 1
626774517 117473273 2
626774517 341661701 5
626774517 57880075 3
626774517 238713707 1
626774517 55382387 2
626774517 219001485 3
626774517 252484155 3
626774517 147919630 3
626774517 150583140 1
626774517 193077639 1
627491854 393028587 3
627491854 279213842 2
627491854 19583545 4
627491854 185344587 2
627491854 320930784 1
627491854 636401401 5
627491854 117473273 3
627491854 375832633 1
627491854 287202982 1
627491854 636286824 3
627491854 213745334 1
633943195 148680848 1
633943195 520818187 15
633943195 431429137 4
633943195 714421232 7
633943195 22903812 1
633943195 711272516 9
633943195 324614093 44
633943195 367971451 3
633943195 321796543 3
633943195 448956185 1
633943195 423543635 2
633943195 32329366 2
633943195 471332737 1
633943195 408757920 1
636286824 211237817 2
636286824 19583545 5
636286824 225418717 1
636286824 279213842 2
636286824 185344587 7
636286824 287202982 1
636286824 420318016 1
636286824 293467348 1
636286824 408757920 1
636286824 627491854 3
636286824 708797364 4
636286824 415155312 9
636286824 636401401 3
636286824 213745334 1
636401401 225418717 5
636401401 279213842 84
636401401 185344587 37
636401401 543533194 1
636401401 221411491 3
636401401 211237817 11
636401401 19583545 16
636401401 627491854 17
636401401 287202982 2
636401401 636286824 8
636401401 283133921 3
636401401 193074585 3
636401401 484340979 15
636401401 166767883 1
636401401 367971451 5
636401401 213745334 2
636401401 420318016 9
636401401 374661980 2
636401401 415155312 3
637041761 482237272 4
637041761 91388229 11
637041761 358351414 1
637041761 136035018 5
637041761 166767883 1
637041761 41684671 4
637041761 282634845 2
637041761 336082762 3
637041761 193077639 3
637041761 117473273 1
637041761 150632123 1
637041761 216264820 2
637041761 51597791 7
637041761 155927976 2
637041761 343626364 2
637041761 304182081 1
637041761 22910295 1
637041761 44335177 1
703181887 55382387 1
705017113 412180849 40
705017113 407890541 6
705017113 593544608 23
705017113 710064516 4
705017113 259781850 1
705017113 501960718 17
705017113 283894108 1
705017113 156247074 3
705017113 348476655 1
708797364 193021637 83
708797364 209225665 65
708797364 358351414 20
708797364 245014679 6
708797364 48871981 3
708797364 726848270 18
708797364 113465603 11
708797364 246901658 4
708797364 50711514 4
708797364 760546868 2
708797364 240807110 7
708797364 283771561 5
708797364 636286824 5
708797364 420318016 1
708797364 144813170 1
708797364 27844464 1
708797364 293467348 1
710064516 329927842 10
710064516 412180849 16
710064516 285332860 6
710064516 464781334 7
710064516 217423296 4
710064516 245014679 1
710064516 140750163 2
710064516 408757920 1
710064516 22910295 20
710064516 221411491 4
710064516 117473273 2
710064516 393028587 3
710064516 344801362 2
711071588 240872546 16
711071588 92629809 5
711071588 216264820 1
711071588 531418504 4
711071588 166767883 1
711272516 431429137 2
711272516 714421232 4
711272516 373555025 1
711272516 283771561 5
711272516 32329366 2
711272516 230845588 1
711272516 283894108 1
711272516 411469404 1
711272516 32834791 1
711272516 633943195 3
711272516 321796543 1
711272516 520818187 1
711272516 471332737 2
711272516 22903812 2
714421232 711272516 2
714421232 633943195 4
714421232 520818187 2
714421232 431429137 2
714421232 22903812 2
714421232 324614093 2
714421232 436702610 2
714421232 121402638 2
714421232 197001564 2
714421232 507489702 4
714421232 429247237 1
714421232 226347105 1
714421232 230013639 1
726848270 193021637 41
726848270 708797364 19
726848270 48871981 3
726848270 113465603 21
726848270 209225665 41
726848270 358351414 11
726848270 293467348 87
726848270 471427429 1
726848270 369758604 25
726848270 372949912 6
726848270 283771561 11
726848270 240807110 21
726848270 245014679 4
726848270 581281429 11
726848270 27844464 8
726848270 760546868 6
760546868 609852437 1
760546868 209225665 2
760546868 240807110 3
760546868 714421232 2
760546868 113465603 2
760546868 283771561 2
760546868 436702610 2
760546868 193021637 1
760546868 27844464 2
787239919 22910295 49
787239919 393028587 1
787239919 167473396 1
787239919 150632123 1
787239919 437567821 1
787239919 366592246 1
912081948 165565581 3
912081948 531418504 5
912081948 277030839 3
912081948 506269900 1
