# Supplementary material for: Dynamic guided metric representation learning for multi-view clustering
Source: PeerJ Comput Sci. 2022 Mar 8;8:e922. doi: 10.7717/peerj-cs.922 (PMC9044235; doi:10.7717/peerj-cs.922)
Supplement: Supplemental Information 2 [file peerj-cs-08-922-s002.zip › football/football.ids]

372949912
206121850
209225665
230845588
366796169
187572312
375832633
374661980
240807110
241065455
636286824
250803835
280665816
726848270
51597791
627491854
353791374
232313241
265982289
130960283
51443410
238264016
471332737
32834791
143884558
549112918
484340979
633943195
287202982
303126905
237313700
27844464
464781334
136035018
277030839
185344587
189850197
475826738
64152335
243175199
147919630
235170147
266815699
240869466
237886951
348476655
429247237
483072452
472385266
448956185
113465603
210933449
92629809
415155312
455237361
219001485
571021282
377037875
148680848
543442108
193021637
233335916
233899912
252484155
230567975
304953074
541999788
46143892
91388229
193074585
501960718
44179372
280412626
423543635
618420295
238713707
373555025
315633310
21079235
329927842
146519069
523636225
226347105
412180849
385463372
57880075
461316266
293559894
240872546
302486435
490801957
705017113
14573900
221411491
714421232
245444506
178915141
144813170
139092348
912081948
211237817
337780427
216112526
269513020
366592246
60897485
197001564
436702610
121402638
321796543
501854635
113109073
703181887
36448925
48467334
471427429
283133921
151584475
48871981
165565581
469753464
278745353
167473396
71210107
166128698
77001859
140750163
328686514
246901658
142702489
760546868
224761631
336082762
19583545
53076741
216264820
362099039
138846688
581281429
296259888
291946431
506269900
299936873
431429137
155927976
280557466
240002233
407890541
636401401
520818187
344801362
153406657
543533194
482237272
787239919
240664869
708797364
550122068
531685436
429222254
411469404
324614093
151118966
192301191
593544608
279213842
711272516
358351414
341661701
117473273
290629376
52079636
188417619
626774517
362523468
236972737
15891449
89549297
437567821
135573797
79220481
420301038
55382387
27489253
150583140
22903812
34613288
123080710
248132486
250542282
341768585
580330056
230013639
247844220
22910295
213745334
420318016
408757920
41684671
451693376
393028587
359621966
318679591
35758259
369758604
138157574
259781850
21408605
320930784
443828326
531418504
711071588
456021856
285332860
193077639
609852437
330187082
156247074
283771561
166767883
367971451
304182081
161745170
252753618
710064516
217423296
225418717
245014679
507489702
472185221
311757784
44335177
471271538
283894108
637041761
294809172
343626364
465811969
209185477
263099844
32329366
150632123
293467348
282634845
221850321
50711514
406971569
308422676
