# Supplementary material for: Dynamic guided metric representation learning for multi-view clustering
Source: PeerJ Comput Sci. 2022 Mar 8;8:e922. doi: 10.7717/peerj-cs.922 (PMC9044235; doi:10.7717/peerj-cs.922)
Supplement: Supplemental Information 2 [file peerj-cs-08-922-s002.zip › football/football-retweetedby.mtx]

248 248 1350
155927976 21408605 6
155927976 150632123 10
121402638 178915141 4
192301191 21408605 20
55382387 21408605 11
27844464 150632123 1
193021637 150632123 2
117473273 221411491 16
155927976 230013639 1
155927976 60897485 3
185344587 225418717 2
221411491 117473273 4
237313700 230013639 12
22910295 113109073 6
192301191 241065455 2
230845588 243175199 1
210933449 224761631 1
193021637 144813170 5
121402638 143884558 8
144813170 241065455 2
241065455 188417619 3
155927976 221411491 12
155927976 144813170 23
155927976 79220481 5
246901658 247844220 5
211237817 225418717 2
188417619 226347105 5
144813170 221411491 4
155927976 166128698 1
192301191 79220481 11
155927976 226347105 3
79220481 192301191 9
213745334 185344587 4
147919630 21408605 7
265982289 139092348 1
19583545 185344587 17
241065455 143884558 2
155927976 193021637 9
193021637 278745353 2
230013639 237313700 15
221850321 245444506 3
192301191 193021637 26
144813170 193021637 5
237313700 240664869 5
240664869 230013639 8
211237817 185344587 3
225418717 185344587 2
230013639 240664869 8
252753618 241065455 1
282634845 221411491 5
193077639 192301191 16
155927976 235170147 2
139092348 265982289 2
34613288 230845588 2
155927976 241065455 2
142702489 230013639 1
241065455 193021637 2
155927976 237313700 11
193021637 192301191 23
193021637 117473273 1
209225665 193021637 41
193077639 79220481 3
283894108 296259888 1
193021637 241065455 3
245444506 221850321 2
285332860 237313700 1
155927976 282634845 1
285332860 221411491 1
285332860 230013639 2
155927976 193077639 3
155927976 192301191 6
166767883 221411491 7
146519069 192301191 1
192301191 193077639 49
193021637 193077639 6
150632123 225418717 1
161745170 185344587 1
146519069 193077639 3
280557466 217423296 3
147919630 303126905 16
146519069 217423296 1
280557466 146519069 2
315633310 117473273 14
166767883 117473273 10
221411491 238713707 10
14573900 60897485 1
142702489 237313700 1
155927976 329927842 3
117473273 329927842 3
263099844 221850321 1
55382387 303126905 3
283894108 290629376 1
311757784 290629376 1
315633310 337780427 5
252753618 265982289 1
283771561 113109073 6
143884558 283771561 1
278745353 193021637 1
283771561 138157574 5
14573900 329927842 4
121402638 123080710 1
283894108 236972737 2
193077639 329927842 2
237313700 226347105 2
14573900 139092348 70
53076741 192301191 1
299936873 237313700 9
329927842 250803835 1
230845588 117473273 1
166767883 238713707 1
193077639 246901658 5
150632123 193021637 1
155927976 283771561 4
147919630 341661701 41
283894108 343626364 3
192301191 219001485 1
139092348 189850197 7
55382387 341661701 9
232313241 221411491 3
155927976 336082762 1
166767883 282634845 1
22903812 321796543 3
283771561 236972737 3
216112526 245444506 3
138157574 248132486 10
232313241 193021637 2
341661701 217423296 1
166767883 341661701 2
230845588 294809172 2
166767883 216264820 2
27844464 48871981 3
187572312 44335177 1
296259888 138157574 6
140750163 353791374 1
188417619 362523468 1
238713707 221411491 5
150583140 341661701 1
117473273 315633310 5
155927976 245444506 3
144813170 155927976 6
192301191 117473273 25
283894108 283771561 9
193021637 358351414 9
358351414 226347105 2
329927842 117473273 7
27844464 193021637 5
358351414 221411491 11
117473273 192301191 26
358351414 193021637 17
330187082 248132486 4
155927976 232313241 10
211237817 287202982 4
19583545 211237817 3
51597791 193021637 1
241065455 192301191 1
303126905 341661701 4
166767883 329927842 4
233335916 232313241 2
230845588 161745170 2
135573797 280557466 3
377037875 230013639 9
44179372 224761631 1
144813170 329927842 3
224761631 318679591 2
209225665 358351414 20
329927842 144813170 3
155927976 248132486 2
237313700 377037875 15
150632123 358351414 1
225418717 287202982 3
22910295 140750163 15
285332860 318679591 2
27489253 150632123 9
285332860 138157574 2
329927842 221411491 1
219001485 193077639 3
193077639 117473273 16
358351414 150632123 5
22910295 167473396 17
117473273 193077639 22
362523468 230013639 1
150632123 285332860 2
230013639 377037875 8
279213842 225418717 1
377037875 237313700 12
150632123 221411491 1
155927976 252753618 1
216264820 192301191 1
44179372 135573797 6
155927976 265982289 2
187572312 250542282 1
155927976 287202982 1
27844464 358351414 4
377037875 362523468 4
155927976 211237817 1
226347105 188417619 3
216264820 285332860 4
216264820 230013639 2
44179372 280557466 3
377037875 385463372 2
161745170 245444506 1
161745170 216112526 1
280557466 375832633 7
209225665 150632123 2
375832633 318679591 7
245444506 216112526 3
285332860 48871981 1
344801362 167473396 9
285332860 341768585 1
166767883 226347105 1
318679591 375832633 4
71210107 232313241 1
294809172 230845588 2
44179372 375832633 2
299936873 144813170 1
299936873 117473273 1
299936873 246901658 1
299936873 193077639 1
299936873 138157574 1
121402638 237313700 2
299936873 232313241 1
353791374 230845588 1
193077639 146519069 1
299936873 55382387 1
216264820 144813170 1
166767883 348476655 1
166767883 224761631 2
209225665 221411491 7
166767883 230013639 2
142702489 385463372 1
344801362 185344587 5
393028587 408757920 1
393028587 238713707 1
193077639 219001485 3
408757920 230013639 1
246901658 245014679 1
155927976 138157574 2
293467348 408757920 3
79220481 193077639 2
337780427 144813170 6
79220481 53076741 2
79220481 303126905 1
44335177 343626364 1
385463372 237313700 2
117473273 246901658 8
144813170 385463372 2
385463372 197001564 1
155927976 385463372 1
240664869 385463372 1
393028587 385463372 1
341661701 266815699 10
155927976 51597791 1
225418717 279213842 4
213745334 287202982 2
216264820 135573797 1
330187082 138157574 2
393028587 221850321 4
385463372 393028587 1
283771561 411469404 4
19583545 420318016 1
237313700 385463372 2
311757784 411469404 1
15891449 411469404 4
166767883 407890541 1
166767883 240872546 1
343626364 336082762 1
130960283 374661980 1
336082762 343626364 1
233335916 420301038 1
155927976 420301038 5
341661701 55382387 5
166767883 55382387 1
35758259 221411491 2
35758259 238713707 7
216264820 155927976 2
166767883 245444506 2
155927976 224761631 2
221850321 393028587 2
285332860 420301038 3
230013639 393028587 1
230013639 44179372 1
166767883 138157574 3
362523468 240664869 1
246901658 79220481 3
311757784 362099039 4
280557466 44179372 8
216264820 420301038 4
193077639 221411491 2
230845588 221850321 3
283894108 362099039 3
236972737 411469404 2
230013639 385463372 1
294809172 263099844 1
144813170 348476655 1
246901658 117473273 10
192301191 246901658 3
156247074 348476655 4
245444506 393028587 4
135573797 44179372 12
209225665 48871981 2
408757920 393028587 2
285332860 32329366 1
224761631 280557466 1
362523468 377037875 2
283771561 248132486 1
216264820 299936873 4
448956185 32329366 5
113465603 36448925 1
216264820 348476655 2
343626364 41684671 4
241065455 150632123 1
44335177 136035018 2
14573900 436702610 5
139092348 436702610 3
189850197 436702610 1
185344587 279213842 8
315633310 193077639 3
420301038 341768585 1
436702610 245014679 3
245014679 436702610 1
451693376 232313241 11
188417619 328686514 1
232313241 144813170 1
246901658 193077639 15
455237361 246901658 2
22903812 32329366 9
206121850 329927842 1
283894108 221411491 2
451693376 406971569 2
209225665 420301038 1
138846688 304953074 5
22903812 431429137 1
240807110 221850321 4
431429137 36448925 1
32329366 448956185 2
21079235 92629809 3
235170147 461316266 12
240807110 287202982 1
280665816 406971569 1
153406657 138846688 4
285332860 303126905 1
451693376 138846688 2
166767883 285332860 1
448956185 324614093 2
155927976 461316266 1
420318016 279213842 1
147919630 150583140 1
230845588 216112526 1
461316266 318679591 9
235170147 318679591 12
461316266 235170147 19
451693376 456021856 2
166767883 448956185 1
436702610 464781334 5
246901658 192301191 15
14573900 230567975 2
246901658 408757920 8
246901658 393028587 1
192301191 408757920 4
321796543 431429137 2
321796543 32329366 1
36448925 431429137 3
166767883 219001485 1
135573797 224761631 7
155927976 216112526 2
241065455 197001564 1
241065455 429247237 2
147919630 55382387 14
324614093 32329366 3
455237361 193077639 1
15891449 236972737 2
344801362 408757920 1
226347105 358351414 1
250542282 393028587 1
193077639 193021637 1
216264820 250542282 1
294809172 161745170 1
471427429 193021637 1
455237361 192301191 2
230013639 455237361 1
475826738 436702610 2
464781334 117473273 6
188417619 429247237 2
412180849 117473273 2
280557466 135573797 2
241065455 226347105 8
336082762 308422676 3
283894108 138157574 5
304953074 138846688 3
236972737 296259888 2
22910295 472385266 1
166767883 144813170 1
226347105 241065455 9
138157574 296259888 3
362523468 197001564 2
436702610 475826738 1
436702610 374661980 2
53076741 472385266 2
475826738 193021637 2
443828326 318679591 19
372949912 250803835 1
318679591 443828326 3
236972737 143884558 1
197001564 385463372 1
374661980 250542282 4
283894108 448956185 1
448956185 431429137 2
285332860 329927842 1
285332860 283894108 3
412180849 193021637 2
358351414 48871981 2
60897485 117473273 2
280412626 471271538 5
280412626 456021856 2
464781334 436702610 4
27844464 144813170 1
412180849 221411491 1
429247237 188417619 1
285332860 250542282 2
155927976 448956185 1
216264820 374661980 1
408757920 117473273 6
408757920 193077639 4
283771561 311757784 1
436702610 411469404 2
55382387 232313241 20
412180849 303126905 1
60897485 193077639 6
55382387 252484155 16
216264820 303126905 2
79220481 408757920 2
464781334 475826738 1
412180849 348476655 2
328686514 293559894 1
226347105 293559894 1
412180849 156247074 22
241065455 287202982 1
250542282 252484155 1
246901658 472385266 6
475826738 464781334 1
192301191 472385266 3
197001564 226347105 3
321796543 471332737 1
15891449 283894108 7
373555025 221850321 1
436702610 139092348 2
429247237 420301038 1
484340979 221411491 3
248132486 330187082 2
283771561 226347105 1
431429137 91388229 3
91388229 431429137 8
27489253 472385266 1
299936873 224761631 1
236972737 51443410 1
472185221 455237361 1
197001564 188417619 1
51597791 431429137 3
436702610 507489702 1
250542282 374661980 4
408757920 192301191 2
121402638 197001564 5
166767883 237313700 3
60897485 472385266 2
21079235 472385266 1
155927976 117473273 4
117473273 501854635 11
436702610 117473273 1
436702610 501854635 1
321796543 448956185 1
475826738 55382387 3
461316266 443828326 7
461316266 393028587 1
420301038 285332860 1
27489253 247844220 3
60897485 408757920 2
420301038 233335916 3
373555025 283771561 2
226347105 117473273 3
293559894 429247237 1
232313241 55382387 14
501960718 240807110 1
19583545 287202982 4
246901658 53076741 1
60897485 192301191 2
153406657 55382387 1
246901658 455237361 1
501854635 472385266 3
224761631 393028587 1
55382387 308422676 1
55382387 153406657 1
22903812 472385266 1
285332860 320930784 1
193077639 60897485 1
230845588 393028587 2
117473273 408757920 8
147919630 232313241 17
366796169 279213842 13
92629809 21079235 1
448956185 22903812 1
117473273 455237361 2
311757784 138157574 5
166767883 48871981 1
353791374 216112526 1
285332860 216112526 1
46143892 44179372 2
77001859 280412626 9
230845588 44179372 1
464781334 150632123 2
41684671 336082762 1
287202982 230013639 1
197001564 237313700 1
197001564 241065455 1
359621966 461316266 2
455237361 117473273 2
117473273 138157574 1
32834791 216112526 1
283771561 293559894 1
117473273 79220481 5
293559894 226347105 2
451693376 280412626 22
237313700 455237361 1
60897485 455237361 1
299936873 44179372 2
299936873 135573797 3
187572312 279213842 1
531685436 250542282 1
415155312 287202982 1
259781850 21079235 2
79220481 501854635 3
501854635 79220481 7
280557466 235170147 2
483072452 51597791 1
283894108 79220481 1
482237272 41684671 1
240869466 280412626 6
408757920 246901658 1
146519069 472385266 1
77001859 451693376 1
420301038 193021637 1
348476655 156247074 9
143884558 362523468 3
393028587 461316266 2
303126905 53076741 1
22910295 344801362 10
15891449 362099039 10
117473273 226347105 4
135573797 299936873 10
246901658 501854635 5
193077639 501854635 7
283771561 283894108 1
150632123 135573797 1
27489253 436702610 1
64152335 412180849 1
150632123 241065455 2
343626364 283894108 1
150632123 226347105 1
147919630 308422676 6
188417619 237313700 3
121402638 472385266 3
429247237 490801957 1
429247237 226347105 1
138157574 283894108 1
147919630 252484155 27
211237817 279213842 4
246901658 420301038 1
475826738 209225665 1
475826738 138157574 4
27489253 113465603 3
472185221 237313700 10
252484155 341661701 10
282634845 343626364 1
232313241 266815699 1
21408605 232313241 1
341661701 232313241 4
341661701 252484155 34
232313241 21408605 2
341661701 57880075 31
51597791 91388229 10
531685436 523636225 1
60897485 501854635 2
549112918 436702610 1
550122068 41684671 5
71210107 341768585 1
219001485 241065455 1
385463372 472185221 1
461316266 375832633 1
374661980 304953074 4
311757784 283894108 2
311757784 236972737 1
285332860 408757920 1
237313700 472185221 7
464781334 283894108 2
232313241 341661701 3
14573900 464781334 6
341661701 308422676 1
216264820 341661701 2
153406657 280412626 1
187572312 472385266 1
501854635 192301191 1
280557466 318679591 1
192301191 393028587 1
393028587 252484155 1
299936873 341768585 1
283771561 143884558 1
232313241 308422676 3
48871981 408757920 1
406971569 280412626 20
385463372 230013639 1
456021856 304953074 3
230845588 219001485 1
209225665 27844464 15
51443410 238713707 1
35758259 241065455 1
471271538 451693376 1
285332860 336082762 1
471271538 369758604 2
471271538 280412626 9
471271538 211237817 1
121402638 283771561 2
140750163 279213842 1
369758604 280412626 10
353791374 161745170 1
232313241 429247237 1
358351414 27844464 9
299936873 280557466 3
287202982 279213842 2
155927976 483072452 1
451693376 153406657 2
280557466 299936873 3
48871981 27844464 1
362523468 226347105 1
216264820 283894108 1
241065455 385463372 3
507489702 294809172 2
369758604 471271538 1
362523468 472185221 1
362523468 237313700 1
369758604 211237817 2
451693376 369758604 2
451693376 471271538 2
280412626 153406657 1
571021282 153406657 3
369758604 153406657 1
46143892 375832633 6
48871981 193021637 1
369758604 571021282 2
27489253 211237817 1
369758604 451693376 3
436702610 238713707 1
155927976 221850321 2
193021637 27844464 7
277030839 21079235 1
166767883 57880075 1
57880075 341661701 33
246901658 60897485 3
501854635 60897485 1
283894108 330187082 3
192301191 501854635 8
472385266 246901658 1
374661980 130960283 1
549112918 464781334 1
27844464 209225665 1
15891449 283771561 3
531418504 420301038 2
531418504 277030839 3
531418504 92629809 2
374661980 523636225 1
571021282 240807110 1
531418504 571021282 3
456021856 408757920 1
232313241 451693376 2
241065455 237313700 4
113465603 247844220 1
113465603 150632123 1
193021637 209225665 4
166767883 341768585 1
549112918 230567975 1
311757784 248132486 1
436702610 318679591 1
531418504 21079235 3
230567975 464781334 1
531418504 287202982 1
531418504 483072452 1
475826738 241065455 1
142702489 241065455 1
465811969 64152335 1
280412626 369758604 3
280412626 571021282 4
571021282 280412626 6
464781334 549112918 3
581281429 451693376 1
393028587 135573797 1
247844220 490801957 2
385463372 241065455 1
130960283 279213842 3
142702489 226347105 1
142702489 362523468 2
71210107 144813170 10
14573900 549112918 3
393028587 192301191 1
209225665 138157574 5
366592246 283771561 2
366592246 230013639 1
507489702 148680848 1
236972737 283894108 5
236972737 362099039 3
436702610 366592246 2
22903812 324614093 1
19583545 279213842 16
221411491 282634845 2
117473273 412180849 2
209225665 144813170 2
304953074 280412626 1
280412626 304953074 2
436702610 44179372 1
280665816 369758604 1
280412626 451693376 5
53076741 303126905 1
230845588 501854635 1
436702610 471332737 1
117473273 60897485 1
412180849 593544608 1
155927976 283894108 1
155927976 359621966 2
472385266 53076741 1
464781334 285332860 2
318679591 235170147 5
531418504 51597791 1
471271538 581281429 1
147919630 266815699 1
436702610 451693376 1
216264820 55382387 1
443828326 359621966 3
443828326 375832633 1
57880075 266815699 5
235170147 443828326 7
412180849 407890541 2
155927976 315633310 1
472185221 377037875 5
246901658 237313700 1
230013639 472185221 4
155927976 279213842 1
216264820 237313700 1
420301038 246901658 1
385463372 226347105 1
46143892 280557466 2
41684671 44335177 1
226347105 237313700 1
15891449 279213842 1
324614093 216112526 1
315633310 341661701 1
230013639 241065455 1
293467348 330187082 1
443828326 235170147 11
443828326 302486435 5
155927976 138846688 1
475826738 51443410 1
189850197 609852437 1
571021282 304953074 1
140750163 113465603 1
501854635 53076741 1
27844464 113465603 6
113465603 27844464 9
420301038 155927976 3
330187082 320930784 2
302486435 359621966 1
280412626 280665816 1
443828326 461316266 2
280557466 266815699 1
237886951 618420295 2
22903812 471332737 3
187572312 374661980 1
230845588 252484155 1
64152335 51443410 2
57880075 308422676 3
144813170 117473273 1
315633310 144813170 3
185344587 287202982 2
221411491 155927976 1
464781334 609852437 1
155927976 252484155 1
216264820 252484155 1
15891449 311757784 5
593544608 156247074 12
15891449 138157574 2
226347105 501854635 1
235170147 224761631 1
57880075 252484155 17
461316266 359621966 1
153406657 240807110 1
266815699 57880075 2
471332737 324614093 1
429247237 377037875 1
22910295 408757920 2
71210107 282634845 1
369758604 581281429 5
609852437 226347105 2
464781334 626774517 1
57880075 232313241 18
627491854 320930784 1
121402638 507489702 2
147919630 219001485 6
633943195 324614093 7
482237272 193021637 2
415155312 329927842 1
329927842 337780427 1
451693376 469753464 1
353791374 408757920 1
299936873 393028587 1
520818187 633943195 3
71210107 329927842 1
279213842 627491854 1
217423296 420301038 2
221411491 51443410 1
211237817 636401401 3
232313241 57880075 5
240807110 501960718 1
193021637 113465603 4
252484155 57880075 4
266815699 232313241 1
19583545 636401401 8
211237817 636286824 1
36448925 27489253 2
22910295 543442108 2
147919630 57880075 8
155927976 393028587 1
226347105 464781334 1
226347105 219001485 1
581281429 280412626 15
636286824 636401401 2
636286824 287202982 3
636286824 211237817 1
34613288 161745170 2
581281429 153406657 1
64152335 221411491 1
581281429 571021282 2
369758604 138846688 1
188417619 240664869 2
283894108 311757784 4
188417619 377037875 3
358351414 192301191 1
708797364 209225665 3
708797364 193021637 2
285332860 710064516 1
337780427 315633310 1
34613288 393028587 2
705017113 156247074 24
358351414 708797364 1
358351414 209225665 1
318679591 461316266 1
393028587 216112526 2
431429137 711272516 1
280412626 406971569 3
705017113 407890541 1
55382387 57880075 2
708797364 27844464 4
138846688 280412626 1
436702610 189850197 1
711272516 714421232 2
324614093 714421232 3
633943195 714421232 3
217423296 280557466 1
41684671 343626364 1
280557466 420301038 1
714421232 711272516 1
714421232 633943195 1
14573900 543533194 1
636401401 627491854 1
472385266 192301191 2
406971569 451693376 2
377037875 240664869 3
156247074 407890541 1
714421232 431429137 2
46143892 461316266 2
705017113 412180849 3
226347105 282634845 1
593544608 705017113 1
710064516 329927842 2
710064516 408757920 1
507489702 240664869 1
328686514 507489702 1
353791374 543442108 1
121402638 240664869 1
240664869 377037875 2
431429137 32329366 1
406971569 581281429 3
209225665 708797364 5
121402638 230013639 1
193021637 726848270 3
708797364 48871981 1
436702610 148680848 1
726848270 293467348 20
22910295 353791374 5
209225665 113465603 1
41684671 304182081 1
32329366 711272516 1
726848270 209225665 1
726848270 193021637 1
155927976 348476655 1
216264820 315633310 1
420301038 280557466 1
393028587 348476655 1
412180849 705017113 2
626774517 117473273 1
285332860 224761631 1
280665816 280412626 5
337780427 329927842 2
188417619 230013639 3
726848270 27844464 13
710064516 51597791 1
19583545 636286824 3
225418717 636286824 1
293559894 237313700 1
637041761 282634845 1
287202982 636401401 1
618420295 265982289 1
618420295 237886951 1
193021637 293467348 1
291946431 35758259 1
113465603 726848270 2
627491854 279213842 1
283894108 393028587 1
279213842 211237817 1
471271538 406971569 1
369758604 406971569 1
636401401 287202982 1
330187082 293467348 1
279213842 636401401 9
230845588 711272516 1
238713707 35758259 4
252484155 55382387 2
238713707 51443410 1
711272516 32329366 2
431429137 324614093 1
209225665 609852437 1
710064516 266815699 2
232313241 252484155 3
44335177 41684671 6
609852437 329927842 1
219001485 57880075 3
219001485 341661701 1
167473396 344801362 1
633943195 22903812 1
324614093 22903812 1
185344587 344801362 2
618420295 285332860 1
216264820 240872546 2
140750163 344801362 4
240872546 92629809 1
166767883 637041761 1
385463372 377037875 4
219001485 252484155 1
266815699 341661701 1
266815699 252484155 1
266815699 303126905 1
166767883 153406657 1
155927976 362523468 1
206121850 144813170 2
353791374 344801362 1
412180849 60897485 1
216264820 166767883 1
188417619 241065455 1
436702610 714421232 2
35758259 51443410 1
226347105 609852437 1
185344587 636401401 9
283771561 193021637 1
710064516 140750163 1
636401401 221411491 1
429222254 359621966 3
166767883 501854635 1
280557466 224761631 1
482237272 304182081 1
71210107 187572312 1
283771561 726848270 1
283771561 711272516 1
436702610 294809172 1
150583140 308422676 1
57880075 303126905 1
219001485 150583140 1
57880075 150583140 1
341661701 150583140 1
153406657 304953074 1
166767883 252484155 1
369758604 726848270 4
375832633 443828326 1
209225665 760546868 1
240807110 27844464 2
34613288 245444506 1
280665816 138846688 1
711071588 240872546 1
708797364 240807110 1
293467348 726848270 15
50711514 245014679 1
708797364 245014679 1
79220481 472385266 2
710064516 193021637 1
367971451 633943195 1
464781334 543533194 1
14573900 27489253 1
216264820 711071588 1
240872546 711071588 1
531418504 711071588 1
46143892 135573797 1
209225665 726848270 4
166767883 135573797 1
407890541 705017113 1
121402638 252484155 1
279213842 636286824 1
520818187 714421232 1
121402638 714421232 1
408757920 50711514 1
714421232 760546868 1
22910295 787239919 8
113465603 760546868 1
366796169 501854635 2
217423296 710064516 1
420318016 211237817 1
287202982 44335177 1
287202982 211237817 1
193021637 708797364 6
372949912 50711514 1
283771561 760546868 1
209225665 283771561 1
233899912 280412626 1
91388229 287202982 1
283771561 27844464 5
375832633 461316266 1
285332860 238713707 1
484340979 35758259 1
324614093 633943195 13
711272516 633943195 1
372949912 247844220 1
27489253 36448925 3
138157574 245444506 1
627491854 144813170 1
92629809 531418504 1
711071588 92629809 2
238713707 291946431 4
44335177 287202982 1
216264820 287202982 2
482237272 282634845 1
710064516 221411491 1
408757920 636286824 1
121402638 431429137 1
216264820 44335177 4
245444506 138157574 1
411469404 366592246 1
303126905 252484155 2
366592246 411469404 4
19583545 367971451 5
48871981 726848270 1
436702610 760546868 1
482237272 637041761 1
627491854 375832633 1
507489702 436702610 1
55382387 626774517 2
22910295 437567821 3
285332860 283771561 1
55382387 50711514 1
216264820 472185221 2
315633310 393028587 1
193077639 472385266 2
456021856 451693376 3
456021856 471271538 1
726848270 113465603 1
329927842 423543635 1
217423296 50711514 1
277030839 506269900 1
188417619 472185221 1
155927976 443828326 1
708797364 50711514 1
710064516 153406657 1
408757920 293467348 2
240664869 138846688 1
241065455 377037875 1
27489253 50711514 2
138157574 330187082 2
366592246 22910295 3
27844464 240807110 1
626774517 341661701 2
472385266 193077639 2
265982289 618420295 2
192301191 60897485 1
626774517 57880075 1
726848270 240807110 1
393028587 627491854 1
571021282 369758604 1
456021856 369758604 1
235170147 302486435 1
710064516 412180849 4
484340979 636401401 1
185344587 636286824 3
280412626 581281429 2
166767883 377037875 1
166767883 138846688 1
341661701 147919630 2
64152335 328686514 1
406971569 471271538 4
571021282 483072452 1
53076741 193077639 1
46143892 318679591 5
51443410 35758259 2
221411491 35758259 1
14573900 189850197 1
293467348 501854635 1
293467348 374661980 1
393028587 293467348 1
708797364 726848270 1
135573797 359621966 3
353791374 501960718 1
501960718 156247074 2
140750163 167473396 1
302486435 318679591 1
714421232 520818187 1
385463372 142702489 5
41684671 91388229 3
156247074 501960718 2
185344587 415155312 1
240807110 726848270 1
636286824 279213842 1
787239919 429222254 1
147919630 626774517 1
464781334 550122068 1
283771561 240807110 1
359621966 443828326 2
166767883 293467348 1
166767883 472185221 1
166767883 248132486 1
36448925 91388229 2
216264820 377037875 1
359621966 44179372 2
412180849 359621966 1
456021856 280412626 6
117473273 366796169 1
366796169 117473273 1
420301038 265982289 1
366796169 193077639 2
482237272 287202982 1
329927842 315633310 2
464781334 144813170 1
77001859 233899912 1
22903812 711272516 2
117473273 626774517 1
216264820 219001485 1
243175199 221850321 1
221850321 216112526 1
308422676 150583140 2
359621966 224761631 1
41684671 550122068 3
14573900 550122068 7
358351414 113465603 1
193021637 760546868 1
336082762 44335177 1
27489253 293467348 2
150632123 787239919 1
230013639 142702489 2
193021637 240807110 1
193077639 408757920 1
144813170 412180849 1
150583140 626774517 1
150583140 252484155 1
341661701 626774517 1
341661701 367971451 1
710064516 285332860 1
221411491 64152335 1
155927976 55382387 1
240807110 193021637 1
283894108 705017113 1
252484155 626774517 1
60897485 53076741 1
117473273 53076741 1
235170147 359621966 1
53076741 501854635 1
226347105 143884558 1
240807110 358351414 1
543533194 464781334 1
117473273 472385266 1
436702610 550122068 1
303126905 57880075 1
328686514 374661980 1
138846688 153406657 1
60897485 79220481 2
21079235 165565581 1
636401401 211237817 1
412180849 710064516 1
636401401 279213842 1
27844464 726848270 4
14573900 472385266 1
760546868 283771561 1
304182081 44335177 1
353791374 156247074 2
484340979 51443410 1
32834791 221850321 1
32834791 393028587 1
32834791 243175199 1
32834791 161745170 1
226347105 472185221 1
34613288 221850321 1
636286824 367971451 1
226347105 142702489 1
520818187 22903812 1
44179372 443828326 1
121402638 293559894 1
156247074 593544608 1
209225665 506269900 1
636286824 415155312 1
299936873 359621966 1
328686514 250542282 1
302486435 461316266 1
302486435 443828326 1
283894108 285332860 1
237313700 299936873 1
166767883 60897485 3
21079235 259781850 1
299936873 235170147 1
472385266 366796169 1
436702610 248132486 1
51443410 221411491 1
475826738 247844220 1
44335177 91388229 2
121402638 377037875 2
283894108 483072452 1
44335177 51597791 1
283894108 464781334 1
155927976 423543635 1
456021856 142702489 1
46143892 359621966 3
636401401 367971451 1
627491854 636401401 1
166767883 51443410 1
121402638 142702489 1
46143892 443828326 5
46143892 235170147 5
246901658 464781334 1
377037875 142702489 1
406971569 153406657 1
367971451 636401401 1
367971451 279213842 1
165565581 912081948 2
912081948 165565581 4
35758259 472385266 1
53076741 79220481 1
415155312 293467348 1
531418504 912081948 5
237313700 142702489 1
285332860 311757784 1
760546868 27844464 2
336082762 287202982 1
581281429 280665816 1
216264820 501854635 1
369758604 293467348 2
91388229 51597791 1
121402638 429247237 1
429247237 507489702 1
637041761 51597791 1
341661701 219001485 1
22910295 366592246 1
46143892 429222254 1
250542282 328686514 1
277030839 912081948 2
366592246 787239919 1
77001859 138846688 1
50711514 293467348 1
912081948 259781850 1
456021856 138846688 1
429247237 237313700 1
193021637 283771561 1
19583545 166767883 1
304953074 153406657 1
456021856 153406657 1
121402638 19583545 1
19583545 117473273 1
155927976 320930784 1
344801362 22910295 5
57880075 147919630 4
259781850 193021637 1
51597791 637041761 1
372949912 27489253 2
372949912 293467348 1
155927976 147919630 1
252484155 147919630 1
34613288 19583545 1
328686514 187572312 5
374661980 187572312 3
206121850 71210107 1
235170147 46143892 1
187572312 71210107 1
55382387 147919630 2
27844464 760546868 1
787239919 22910295 8
626774517 147919630 1
362099039 283894108 1
143884558 138157574 1
143884558 283894108 1
192301191 252484155 1
408757920 22910295 1
140750163 22910295 4
283894108 15891449 2
46143892 147919630 1
359621966 318679591 1
232313241 147919630 3
320930784 138157574 1
155927976 412180849 1
139092348 14573900 3
506269900 912081948 1
523636225 187572312 1
250542282 187572312 1
359621966 46143892 1
726848270 708797364 1
359621966 429222254 2
531685436 374661980 1
501960718 705017113 1
451693376 531418504 1
429222254 46143892 1
156247074 412180849 1
362099039 138157574 1
21079235 277030839 1
293467348 50711514 1
14573900 27844464 1
362099039 283771561 1
150583140 147919630 1
366796169 192301191 2
507489702 714421232 1
250803835 14573900 1
144813170 232313241 1
22903812 520818187 1
464781334 14573900 1
216264820 483072452 1
501854635 193077639 1
436702610 14573900 1
91388229 41684671 1
236972737 15891449 1
236972737 138157574 1
472385266 117473273 1
217423296 22910295 1
283894108 320930784 1
213745334 225418717 1
240664869 320930784 1
708797364 358351414 1
304953074 472185221 1
293559894 121402638 1
507489702 121402638 1
472385266 501854635 1
311757784 330187082 1
193021637 216112526 1
369758604 304953074 1
142702489 377037875 1
185344587 627491854 1
