# Supplementary material for: Dynamic guided metric representation learning for multi-view clustering
Source: PeerJ Comput Sci. 2022 Mar 8;8:e922. doi: 10.7717/peerj-cs.922 (PMC9044235; doi:10.7717/peerj-cs.922)
Supplement: Supplemental Information 2 [file peerj-cs-08-922-s002.zip › football/football-retweets.mtx]

248 248 1350
21408605 155927976 6
150632123 155927976 10
178915141 121402638 4
21408605 192301191 20
21408605 55382387 11
150632123 27844464 1
150632123 193021637 2
221411491 117473273 16
230013639 155927976 1
60897485 155927976 3
225418717 185344587 2
117473273 221411491 4
230013639 237313700 12
113109073 22910295 6
241065455 192301191 2
243175199 230845588 1
224761631 210933449 1
144813170 193021637 5
143884558 121402638 8
241065455 144813170 2
188417619 241065455 3
221411491 155927976 12
144813170 155927976 23
79220481 155927976 5
247844220 246901658 5
225418717 211237817 2
226347105 188417619 5
221411491 144813170 4
166128698 155927976 1
79220481 192301191 11
226347105 155927976 3
192301191 79220481 9
185344587 213745334 4
21408605 147919630 7
139092348 265982289 1
185344587 19583545 17
143884558 241065455 2
193021637 155927976 9
278745353 193021637 2
237313700 230013639 15
245444506 221850321 3
193021637 192301191 26
193021637 144813170 5
240664869 237313700 5
230013639 240664869 8
185344587 211237817 3
185344587 225418717 2
240664869 230013639 8
241065455 252753618 1
221411491 282634845 5
192301191 193077639 16
235170147 155927976 2
265982289 139092348 2
230845588 34613288 2
241065455 155927976 2
230013639 142702489 1
193021637 241065455 2
237313700 155927976 11
192301191 193021637 23
117473273 193021637 1
193021637 209225665 41
79220481 193077639 3
296259888 283894108 1
241065455 193021637 3
221850321 245444506 2
237313700 285332860 1
282634845 155927976 1
221411491 285332860 1
230013639 285332860 2
193077639 155927976 3
192301191 155927976 6
221411491 166767883 7
192301191 146519069 1
193077639 192301191 49
193077639 193021637 6
225418717 150632123 1
185344587 161745170 1
193077639 146519069 3
217423296 280557466 3
303126905 147919630 16
217423296 146519069 1
146519069 280557466 2
117473273 315633310 14
117473273 166767883 10
238713707 221411491 10
60897485 14573900 1
237313700 142702489 1
329927842 155927976 3
329927842 117473273 3
221850321 263099844 1
303126905 55382387 3
290629376 283894108 1
290629376 311757784 1
337780427 315633310 5
265982289 252753618 1
113109073 283771561 6
283771561 143884558 1
193021637 278745353 1
138157574 283771561 5
329927842 14573900 4
123080710 121402638 1
236972737 283894108 2
329927842 193077639 2
226347105 237313700 2
139092348 14573900 70
192301191 53076741 1
237313700 299936873 9
250803835 329927842 1
117473273 230845588 1
238713707 166767883 1
246901658 193077639 5
193021637 150632123 1
283771561 155927976 4
341661701 147919630 41
343626364 283894108 3
219001485 192301191 1
189850197 139092348 7
341661701 55382387 9
221411491 232313241 3
336082762 155927976 1
282634845 166767883 1
321796543 22903812 3
236972737 283771561 3
245444506 216112526 3
248132486 138157574 10
193021637 232313241 2
217423296 341661701 1
341661701 166767883 2
294809172 230845588 2
216264820 166767883 2
48871981 27844464 3
44335177 187572312 1
138157574 296259888 6
353791374 140750163 1
362523468 188417619 1
221411491 238713707 5
341661701 150583140 1
315633310 117473273 5
245444506 155927976 3
155927976 144813170 6
117473273 192301191 25
283771561 283894108 9
358351414 193021637 9
226347105 358351414 2
117473273 329927842 7
193021637 27844464 5
221411491 358351414 11
192301191 117473273 26
193021637 358351414 17
248132486 330187082 4
232313241 155927976 10
287202982 211237817 4
211237817 19583545 3
193021637 51597791 1
192301191 241065455 1
341661701 303126905 4
329927842 166767883 4
232313241 233335916 2
161745170 230845588 2
280557466 135573797 3
230013639 377037875 9
224761631 44179372 1
329927842 144813170 3
318679591 224761631 2
358351414 209225665 20
144813170 329927842 3
248132486 155927976 2
377037875 237313700 15
358351414 150632123 1
287202982 225418717 3
140750163 22910295 15
318679591 285332860 2
150632123 27489253 9
138157574 285332860 2
221411491 329927842 1
193077639 219001485 3
117473273 193077639 16
150632123 358351414 5
167473396 22910295 17
193077639 117473273 22
230013639 362523468 1
285332860 150632123 2
377037875 230013639 8
225418717 279213842 1
237313700 377037875 12
221411491 150632123 1
252753618 155927976 1
192301191 216264820 1
135573797 44179372 6
265982289 155927976 2
250542282 187572312 1
287202982 155927976 1
358351414 27844464 4
362523468 377037875 4
211237817 155927976 1
188417619 226347105 3
285332860 216264820 4
230013639 216264820 2
280557466 44179372 3
385463372 377037875 2
245444506 161745170 1
216112526 161745170 1
375832633 280557466 7
150632123 209225665 2
318679591 375832633 7
216112526 245444506 3
48871981 285332860 1
167473396 344801362 9
341768585 285332860 1
226347105 166767883 1
375832633 318679591 4
232313241 71210107 1
230845588 294809172 2
375832633 44179372 2
144813170 299936873 1
117473273 299936873 1
246901658 299936873 1
193077639 299936873 1
138157574 299936873 1
237313700 121402638 2
232313241 299936873 1
230845588 353791374 1
146519069 193077639 1
55382387 299936873 1
144813170 216264820 1
348476655 166767883 1
224761631 166767883 2
221411491 209225665 7
230013639 166767883 2
385463372 142702489 1
185344587 344801362 5
408757920 393028587 1
238713707 393028587 1
219001485 193077639 3
230013639 408757920 1
245014679 246901658 1
138157574 155927976 2
408757920 293467348 3
193077639 79220481 2
144813170 337780427 6
53076741 79220481 2
303126905 79220481 1
343626364 44335177 1
237313700 385463372 2
246901658 117473273 8
385463372 144813170 2
197001564 385463372 1
385463372 155927976 1
385463372 240664869 1
385463372 393028587 1
266815699 341661701 10
51597791 155927976 1
279213842 225418717 4
287202982 213745334 2
135573797 216264820 1
138157574 330187082 2
221850321 393028587 4
393028587 385463372 1
411469404 283771561 4
420318016 19583545 1
385463372 237313700 2
411469404 311757784 1
411469404 15891449 4
407890541 166767883 1
240872546 166767883 1
336082762 343626364 1
374661980 130960283 1
343626364 336082762 1
420301038 233335916 1
420301038 155927976 5
55382387 341661701 5
55382387 166767883 1
221411491 35758259 2
238713707 35758259 7
155927976 216264820 2
245444506 166767883 2
224761631 155927976 2
393028587 221850321 2
420301038 285332860 3
393028587 230013639 1
44179372 230013639 1
138157574 166767883 3
240664869 362523468 1
79220481 246901658 3
362099039 311757784 4
44179372 280557466 8
420301038 216264820 4
221411491 193077639 2
221850321 230845588 3
362099039 283894108 3
411469404 236972737 2
385463372 230013639 1
263099844 294809172 1
348476655 144813170 1
117473273 246901658 10
246901658 192301191 3
348476655 156247074 4
393028587 245444506 4
44179372 135573797 12
48871981 209225665 2
393028587 408757920 2
32329366 285332860 1
280557466 224761631 1
377037875 362523468 2
248132486 283771561 1
299936873 216264820 4
32329366 448956185 5
36448925 113465603 1
348476655 216264820 2
41684671 343626364 4
150632123 241065455 1
136035018 44335177 2
436702610 14573900 5
436702610 139092348 3
436702610 189850197 1
279213842 185344587 8
193077639 315633310 3
341768585 420301038 1
245014679 436702610 3
436702610 245014679 1
232313241 451693376 11
328686514 188417619 1
144813170 232313241 1
193077639 246901658 15
246901658 455237361 2
32329366 22903812 9
329927842 206121850 1
221411491 283894108 2
406971569 451693376 2
420301038 209225665 1
304953074 138846688 5
431429137 22903812 1
221850321 240807110 4
36448925 431429137 1
448956185 32329366 2
92629809 21079235 3
461316266 235170147 12
287202982 240807110 1
406971569 280665816 1
138846688 153406657 4
303126905 285332860 1
138846688 451693376 2
285332860 166767883 1
324614093 448956185 2
461316266 155927976 1
279213842 420318016 1
150583140 147919630 1
216112526 230845588 1
318679591 461316266 9
318679591 235170147 12
235170147 461316266 19
456021856 451693376 2
448956185 166767883 1
464781334 436702610 5
192301191 246901658 15
230567975 14573900 2
408757920 246901658 8
393028587 246901658 1
408757920 192301191 4
431429137 321796543 2
32329366 321796543 1
431429137 36448925 3
219001485 166767883 1
224761631 135573797 7
216112526 155927976 2
197001564 241065455 1
429247237 241065455 2
55382387 147919630 14
32329366 324614093 3
193077639 455237361 1
236972737 15891449 2
408757920 344801362 1
358351414 226347105 1
393028587 250542282 1
193021637 193077639 1
250542282 216264820 1
161745170 294809172 1
193021637 471427429 1
192301191 455237361 2
455237361 230013639 1
436702610 475826738 2
117473273 464781334 6
429247237 188417619 2
117473273 412180849 2
135573797 280557466 2
226347105 241065455 8
308422676 336082762 3
138157574 283894108 5
138846688 304953074 3
296259888 236972737 2
472385266 22910295 1
144813170 166767883 1
241065455 226347105 9
296259888 138157574 3
197001564 362523468 2
475826738 436702610 1
374661980 436702610 2
472385266 53076741 2
193021637 475826738 2
318679591 443828326 19
250803835 372949912 1
443828326 318679591 3
143884558 236972737 1
385463372 197001564 1
250542282 374661980 4
448956185 283894108 1
431429137 448956185 2
329927842 285332860 1
283894108 285332860 3
193021637 412180849 2
48871981 358351414 2
117473273 60897485 2
471271538 280412626 5
456021856 280412626 2
436702610 464781334 4
144813170 27844464 1
221411491 412180849 1
188417619 429247237 1
250542282 285332860 2
448956185 155927976 1
374661980 216264820 1
117473273 408757920 6
193077639 408757920 4
311757784 283771561 1
411469404 436702610 2
232313241 55382387 20
303126905 412180849 1
193077639 60897485 6
252484155 55382387 16
303126905 216264820 2
408757920 79220481 2
475826738 464781334 1
348476655 412180849 2
293559894 328686514 1
293559894 226347105 1
156247074 412180849 22
287202982 241065455 1
252484155 250542282 1
472385266 246901658 6
464781334 475826738 1
472385266 192301191 3
226347105 197001564 3
471332737 321796543 1
283894108 15891449 7
221850321 373555025 1
139092348 436702610 2
420301038 429247237 1
221411491 484340979 3
330187082 248132486 2
226347105 283771561 1
91388229 431429137 3
431429137 91388229 8
472385266 27489253 1
224761631 299936873 1
51443410 236972737 1
455237361 472185221 1
188417619 197001564 1
431429137 51597791 3
507489702 436702610 1
374661980 250542282 4
192301191 408757920 2
197001564 121402638 5
237313700 166767883 3
472385266 60897485 2
472385266 21079235 1
117473273 155927976 4
501854635 117473273 11
117473273 436702610 1
501854635 436702610 1
448956185 321796543 1
55382387 475826738 3
443828326 461316266 7
393028587 461316266 1
285332860 420301038 1
247844220 27489253 3
408757920 60897485 2
233335916 420301038 3
283771561 373555025 2
117473273 226347105 3
429247237 293559894 1
55382387 232313241 14
240807110 501960718 1
287202982 19583545 4
53076741 246901658 1
192301191 60897485 2
55382387 153406657 1
455237361 246901658 1
472385266 501854635 3
393028587 224761631 1
308422676 55382387 1
153406657 55382387 1
472385266 22903812 1
320930784 285332860 1
60897485 193077639 1
393028587 230845588 2
408757920 117473273 8
232313241 147919630 17
279213842 366796169 13
21079235 92629809 1
22903812 448956185 1
455237361 117473273 2
138157574 311757784 5
48871981 166767883 1
216112526 353791374 1
216112526 285332860 1
44179372 46143892 2
280412626 77001859 9
44179372 230845588 1
150632123 464781334 2
336082762 41684671 1
230013639 287202982 1
237313700 197001564 1
241065455 197001564 1
461316266 359621966 2
117473273 455237361 2
138157574 117473273 1
216112526 32834791 1
293559894 283771561 1
79220481 117473273 5
226347105 293559894 2
280412626 451693376 22
455237361 237313700 1
455237361 60897485 1
44179372 299936873 2
135573797 299936873 3
279213842 187572312 1
250542282 531685436 1
287202982 415155312 1
21079235 259781850 2
501854635 79220481 3
79220481 501854635 7
235170147 280557466 2
51597791 483072452 1
79220481 283894108 1
41684671 482237272 1
280412626 240869466 6
246901658 408757920 1
472385266 146519069 1
451693376 77001859 1
193021637 420301038 1
156247074 348476655 9
362523468 143884558 3
461316266 393028587 2
53076741 303126905 1
344801362 22910295 10
362099039 15891449 10
226347105 117473273 4
299936873 135573797 10
501854635 246901658 5
501854635 193077639 7
283894108 283771561 1
135573797 150632123 1
436702610 27489253 1
412180849 64152335 1
241065455 150632123 2
283894108 343626364 1
226347105 150632123 1
308422676 147919630 6
237313700 188417619 3
472385266 121402638 3
490801957 429247237 1
226347105 429247237 1
283894108 138157574 1
252484155 147919630 27
279213842 211237817 4
420301038 246901658 1
209225665 475826738 1
138157574 475826738 4
113465603 27489253 3
237313700 472185221 10
341661701 252484155 10
343626364 282634845 1
266815699 232313241 1
232313241 21408605 1
232313241 341661701 4
252484155 341661701 34
21408605 232313241 2
57880075 341661701 31
91388229 51597791 10
523636225 531685436 1
501854635 60897485 2
436702610 549112918 1
41684671 550122068 5
341768585 71210107 1
241065455 219001485 1
472185221 385463372 1
375832633 461316266 1
304953074 374661980 4
283894108 311757784 2
236972737 311757784 1
408757920 285332860 1
472185221 237313700 7
283894108 464781334 2
341661701 232313241 3
464781334 14573900 6
308422676 341661701 1
341661701 216264820 2
280412626 153406657 1
472385266 187572312 1
192301191 501854635 1
318679591 280557466 1
393028587 192301191 1
252484155 393028587 1
341768585 299936873 1
143884558 283771561 1
308422676 232313241 3
408757920 48871981 1
280412626 406971569 20
230013639 385463372 1
304953074 456021856 3
219001485 230845588 1
27844464 209225665 15
238713707 51443410 1
241065455 35758259 1
451693376 471271538 1
336082762 285332860 1
369758604 471271538 2
280412626 471271538 9
211237817 471271538 1
283771561 121402638 2
279213842 140750163 1
280412626 369758604 10
161745170 353791374 1
429247237 232313241 1
27844464 358351414 9
280557466 299936873 3
279213842 287202982 2
483072452 155927976 1
153406657 451693376 2
299936873 280557466 3
27844464 48871981 1
226347105 362523468 1
283894108 216264820 1
385463372 241065455 3
294809172 507489702 2
471271538 369758604 1
472185221 362523468 1
237313700 362523468 1
211237817 369758604 2
369758604 451693376 2
471271538 451693376 2
153406657 280412626 1
153406657 571021282 3
153406657 369758604 1
375832633 46143892 6
193021637 48871981 1
571021282 369758604 2
211237817 27489253 1
451693376 369758604 3
238713707 436702610 1
221850321 155927976 2
27844464 193021637 7
21079235 277030839 1
57880075 166767883 1
341661701 57880075 33
60897485 246901658 3
60897485 501854635 1
330187082 283894108 3
501854635 192301191 8
246901658 472385266 1
130960283 374661980 1
464781334 549112918 1
209225665 27844464 1
283771561 15891449 3
420301038 531418504 2
277030839 531418504 3
92629809 531418504 2
523636225 374661980 1
240807110 571021282 1
571021282 531418504 3
408757920 456021856 1
451693376 232313241 2
237313700 241065455 4
247844220 113465603 1
150632123 113465603 1
209225665 193021637 4
341768585 166767883 1
230567975 549112918 1
248132486 311757784 1
318679591 436702610 1
21079235 531418504 3
464781334 230567975 1
287202982 531418504 1
483072452 531418504 1
241065455 475826738 1
241065455 142702489 1
64152335 465811969 1
369758604 280412626 3
571021282 280412626 4
280412626 571021282 6
549112918 464781334 3
451693376 581281429 1
135573797 393028587 1
490801957 247844220 2
241065455 385463372 1
279213842 130960283 3
226347105 142702489 1
362523468 142702489 2
144813170 71210107 10
549112918 14573900 3
192301191 393028587 1
138157574 209225665 5
283771561 366592246 2
230013639 366592246 1
148680848 507489702 1
283894108 236972737 5
362099039 236972737 3
366592246 436702610 2
324614093 22903812 1
279213842 19583545 16
282634845 221411491 2
412180849 117473273 2
144813170 209225665 2
280412626 304953074 1
304953074 280412626 2
44179372 436702610 1
369758604 280665816 1
451693376 280412626 5
303126905 53076741 1
501854635 230845588 1
471332737 436702610 1
60897485 117473273 1
593544608 412180849 1
283894108 155927976 1
359621966 155927976 2
53076741 472385266 1
285332860 464781334 2
235170147 318679591 5
51597791 531418504 1
581281429 471271538 1
266815699 147919630 1
451693376 436702610 1
55382387 216264820 1
359621966 443828326 3
375832633 443828326 1
266815699 57880075 5
443828326 235170147 7
407890541 412180849 2
315633310 155927976 1
377037875 472185221 5
237313700 246901658 1
472185221 230013639 4
279213842 155927976 1
237313700 216264820 1
246901658 420301038 1
226347105 385463372 1
280557466 46143892 2
44335177 41684671 1
237313700 226347105 1
279213842 15891449 1
216112526 324614093 1
341661701 315633310 1
241065455 230013639 1
330187082 293467348 1
235170147 443828326 11
302486435 443828326 5
138846688 155927976 1
51443410 475826738 1
609852437 189850197 1
304953074 571021282 1
113465603 140750163 1
53076741 501854635 1
113465603 27844464 6
27844464 113465603 9
155927976 420301038 3
320930784 330187082 2
359621966 302486435 1
280665816 280412626 1
461316266 443828326 2
266815699 280557466 1
618420295 237886951 2
471332737 22903812 3
374661980 187572312 1
252484155 230845588 1
51443410 64152335 2
308422676 57880075 3
117473273 144813170 1
144813170 315633310 3
287202982 185344587 2
155927976 221411491 1
609852437 464781334 1
252484155 155927976 1
252484155 216264820 1
311757784 15891449 5
156247074 593544608 12
138157574 15891449 2
501854635 226347105 1
224761631 235170147 1
252484155 57880075 17
359621966 461316266 1
240807110 153406657 1
57880075 266815699 2
324614093 471332737 1
377037875 429247237 1
408757920 22910295 2
282634845 71210107 1
581281429 369758604 5
226347105 609852437 2
626774517 464781334 1
232313241 57880075 18
320930784 627491854 1
507489702 121402638 2
219001485 147919630 6
324614093 633943195 7
193021637 482237272 2
329927842 415155312 1
337780427 329927842 1
469753464 451693376 1
408757920 353791374 1
393028587 299936873 1
633943195 520818187 3
329927842 71210107 1
627491854 279213842 1
420301038 217423296 2
51443410 221411491 1
636401401 211237817 3
57880075 232313241 5
501960718 240807110 1
113465603 193021637 4
57880075 252484155 4
232313241 266815699 1
636401401 19583545 8
636286824 211237817 1
27489253 36448925 2
543442108 22910295 2
57880075 147919630 8
393028587 155927976 1
464781334 226347105 1
219001485 226347105 1
280412626 581281429 15
636401401 636286824 2
287202982 636286824 3
211237817 636286824 1
161745170 34613288 2
153406657 581281429 1
221411491 64152335 1
571021282 581281429 2
138846688 369758604 1
240664869 188417619 2
311757784 283894108 4
377037875 188417619 3
192301191 358351414 1
209225665 708797364 3
193021637 708797364 2
710064516 285332860 1
315633310 337780427 1
393028587 34613288 2
156247074 705017113 24
708797364 358351414 1
209225665 358351414 1
461316266 318679591 1
216112526 393028587 2
711272516 431429137 1
406971569 280412626 3
407890541 705017113 1
57880075 55382387 2
27844464 708797364 4
280412626 138846688 1
189850197 436702610 1
714421232 711272516 2
714421232 324614093 3
714421232 633943195 3
280557466 217423296 1
343626364 41684671 1
420301038 280557466 1
711272516 714421232 1
633943195 714421232 1
543533194 14573900 1
627491854 636401401 1
192301191 472385266 2
451693376 406971569 2
240664869 377037875 3
407890541 156247074 1
431429137 714421232 2
461316266 46143892 2
412180849 705017113 3
282634845 226347105 1
705017113 593544608 1
329927842 710064516 2
408757920 710064516 1
240664869 507489702 1
507489702 328686514 1
543442108 353791374 1
240664869 121402638 1
377037875 240664869 2
32329366 431429137 1
581281429 406971569 3
708797364 209225665 5
230013639 121402638 1
726848270 193021637 3
48871981 708797364 1
148680848 436702610 1
293467348 726848270 20
353791374 22910295 5
113465603 209225665 1
304182081 41684671 1
711272516 32329366 1
209225665 726848270 1
193021637 726848270 1
348476655 155927976 1
315633310 216264820 1
280557466 420301038 1
348476655 393028587 1
705017113 412180849 2
117473273 626774517 1
224761631 285332860 1
280412626 280665816 5
329927842 337780427 2
230013639 188417619 3
27844464 726848270 13
51597791 710064516 1
636286824 19583545 3
636286824 225418717 1
237313700 293559894 1
282634845 637041761 1
636401401 287202982 1
265982289 618420295 1
237886951 618420295 1
293467348 193021637 1
35758259 291946431 1
726848270 113465603 2
279213842 627491854 1
393028587 283894108 1
211237817 279213842 1
406971569 471271538 1
406971569 369758604 1
287202982 636401401 1
293467348 330187082 1
636401401 279213842 9
711272516 230845588 1
35758259 238713707 4
55382387 252484155 2
51443410 238713707 1
32329366 711272516 2
324614093 431429137 1
609852437 209225665 1
266815699 710064516 2
252484155 232313241 3
41684671 44335177 6
329927842 609852437 1
57880075 219001485 3
341661701 219001485 1
344801362 167473396 1
22903812 633943195 1
22903812 324614093 1
344801362 185344587 2
285332860 618420295 1
240872546 216264820 2
344801362 140750163 4
92629809 240872546 1
637041761 166767883 1
377037875 385463372 4
252484155 219001485 1
341661701 266815699 1
252484155 266815699 1
303126905 266815699 1
153406657 166767883 1
362523468 155927976 1
144813170 206121850 2
344801362 353791374 1
60897485 412180849 1
166767883 216264820 1
241065455 188417619 1
714421232 436702610 2
51443410 35758259 1
609852437 226347105 1
636401401 185344587 9
193021637 283771561 1
140750163 710064516 1
221411491 636401401 1
359621966 429222254 3
501854635 166767883 1
224761631 280557466 1
304182081 482237272 1
187572312 71210107 1
726848270 283771561 1
711272516 283771561 1
294809172 436702610 1
308422676 150583140 1
303126905 57880075 1
150583140 219001485 1
150583140 57880075 1
150583140 341661701 1
304953074 153406657 1
252484155 166767883 1
726848270 369758604 4
443828326 375832633 1
760546868 209225665 1
27844464 240807110 2
245444506 34613288 1
138846688 280665816 1
240872546 711071588 1
240807110 708797364 1
726848270 293467348 15
245014679 50711514 1
245014679 708797364 1
472385266 79220481 2
193021637 710064516 1
633943195 367971451 1
543533194 464781334 1
27489253 14573900 1
711071588 216264820 1
711071588 240872546 1
711071588 531418504 1
135573797 46143892 1
726848270 209225665 4
135573797 166767883 1
705017113 407890541 1
252484155 121402638 1
636286824 279213842 1
714421232 520818187 1
714421232 121402638 1
50711514 408757920 1
760546868 714421232 1
787239919 22910295 8
760546868 113465603 1
501854635 366796169 2
710064516 217423296 1
211237817 420318016 1
44335177 287202982 1
211237817 287202982 1
708797364 193021637 6
50711514 372949912 1
760546868 283771561 1
283771561 209225665 1
280412626 233899912 1
287202982 91388229 1
27844464 283771561 5
461316266 375832633 1
238713707 285332860 1
35758259 484340979 1
633943195 324614093 13
633943195 711272516 1
247844220 372949912 1
36448925 27489253 3
245444506 138157574 1
144813170 627491854 1
531418504 92629809 1
92629809 711071588 2
291946431 238713707 4
287202982 44335177 1
287202982 216264820 2
282634845 482237272 1
221411491 710064516 1
636286824 408757920 1
431429137 121402638 1
44335177 216264820 4
138157574 245444506 1
366592246 411469404 1
252484155 303126905 2
411469404 366592246 4
367971451 19583545 5
726848270 48871981 1
760546868 436702610 1
637041761 482237272 1
375832633 627491854 1
436702610 507489702 1
626774517 55382387 2
437567821 22910295 3
283771561 285332860 1
50711514 55382387 1
472185221 216264820 2
393028587 315633310 1
472385266 193077639 2
451693376 456021856 3
471271538 456021856 1
113465603 726848270 1
423543635 329927842 1
50711514 217423296 1
506269900 277030839 1
472185221 188417619 1
443828326 155927976 1
50711514 708797364 1
153406657 710064516 1
293467348 408757920 2
138846688 240664869 1
377037875 241065455 1
50711514 27489253 2
330187082 138157574 2
22910295 366592246 3
240807110 27844464 1
341661701 626774517 2
193077639 472385266 2
618420295 265982289 2
60897485 192301191 1
57880075 626774517 1
240807110 726848270 1
627491854 393028587 1
369758604 571021282 1
369758604 456021856 1
302486435 235170147 1
412180849 710064516 4
636401401 484340979 1
636286824 185344587 3
581281429 280412626 2
377037875 166767883 1
138846688 166767883 1
147919630 341661701 2
328686514 64152335 1
471271538 406971569 4
483072452 571021282 1
193077639 53076741 1
318679591 46143892 5
35758259 51443410 2
35758259 221411491 1
189850197 14573900 1
501854635 293467348 1
374661980 293467348 1
293467348 393028587 1
726848270 708797364 1
359621966 135573797 3
501960718 353791374 1
156247074 501960718 2
167473396 140750163 1
318679591 302486435 1
520818187 714421232 1
142702489 385463372 5
91388229 41684671 3
501960718 156247074 2
415155312 185344587 1
726848270 240807110 1
279213842 636286824 1
429222254 787239919 1
626774517 147919630 1
550122068 464781334 1
240807110 283771561 1
443828326 359621966 2
293467348 166767883 1
472185221 166767883 1
248132486 166767883 1
91388229 36448925 2
377037875 216264820 1
44179372 359621966 2
359621966 412180849 1
280412626 456021856 6
366796169 117473273 1
117473273 366796169 1
265982289 420301038 1
193077639 366796169 2
287202982 482237272 1
315633310 329927842 2
144813170 464781334 1
233899912 77001859 1
711272516 22903812 2
626774517 117473273 1
219001485 216264820 1
221850321 243175199 1
216112526 221850321 1
150583140 308422676 2
224761631 359621966 1
550122068 41684671 3
550122068 14573900 7
113465603 358351414 1
760546868 193021637 1
44335177 336082762 1
293467348 27489253 2
787239919 150632123 1
142702489 230013639 2
240807110 193021637 1
408757920 193077639 1
412180849 144813170 1
626774517 150583140 1
252484155 150583140 1
626774517 341661701 1
367971451 341661701 1
285332860 710064516 1
64152335 221411491 1
55382387 155927976 1
193021637 240807110 1
705017113 283894108 1
626774517 252484155 1
53076741 60897485 1
53076741 117473273 1
359621966 235170147 1
501854635 53076741 1
143884558 226347105 1
358351414 240807110 1
464781334 543533194 1
472385266 117473273 1
550122068 436702610 1
57880075 303126905 1
374661980 328686514 1
153406657 138846688 1
79220481 60897485 2
165565581 21079235 1
211237817 636401401 1
710064516 412180849 1
279213842 636401401 1
726848270 27844464 4
472385266 14573900 1
283771561 760546868 1
44335177 304182081 1
156247074 353791374 2
51443410 484340979 1
221850321 32834791 1
393028587 32834791 1
243175199 32834791 1
161745170 32834791 1
472185221 226347105 1
221850321 34613288 1
367971451 636286824 1
142702489 226347105 1
22903812 520818187 1
443828326 44179372 1
293559894 121402638 1
593544608 156247074 1
506269900 209225665 1
415155312 636286824 1
359621966 299936873 1
250542282 328686514 1
461316266 302486435 1
443828326 302486435 1
285332860 283894108 1
299936873 237313700 1
60897485 166767883 3
259781850 21079235 1
235170147 299936873 1
366796169 472385266 1
248132486 436702610 1
221411491 51443410 1
247844220 475826738 1
91388229 44335177 2
377037875 121402638 2
483072452 283894108 1
51597791 44335177 1
464781334 283894108 1
423543635 155927976 1
142702489 456021856 1
359621966 46143892 3
367971451 636401401 1
636401401 627491854 1
51443410 166767883 1
142702489 121402638 1
443828326 46143892 5
235170147 46143892 5
464781334 246901658 1
142702489 377037875 1
153406657 406971569 1
636401401 367971451 1
279213842 367971451 1
912081948 165565581 2
165565581 912081948 4
472385266 35758259 1
79220481 53076741 1
293467348 415155312 1
912081948 531418504 5
142702489 237313700 1
311757784 285332860 1
27844464 760546868 2
287202982 336082762 1
280665816 581281429 1
501854635 216264820 1
293467348 369758604 2
51597791 91388229 1
429247237 121402638 1
507489702 429247237 1
51597791 637041761 1
219001485 341661701 1
366592246 22910295 1
429222254 46143892 1
328686514 250542282 1
912081948 277030839 2
787239919 366592246 1
138846688 77001859 1
293467348 50711514 1
259781850 912081948 1
138846688 456021856 1
237313700 429247237 1
283771561 193021637 1
166767883 19583545 1
153406657 304953074 1
153406657 456021856 1
19583545 121402638 1
117473273 19583545 1
320930784 155927976 1
22910295 344801362 5
147919630 57880075 4
193021637 259781850 1
637041761 51597791 1
27489253 372949912 2
293467348 372949912 1
147919630 155927976 1
147919630 252484155 1
19583545 34613288 1
187572312 328686514 5
187572312 374661980 3
71210107 206121850 1
46143892 235170147 1
71210107 187572312 1
147919630 55382387 2
760546868 27844464 1
22910295 787239919 8
147919630 626774517 1
283894108 362099039 1
138157574 143884558 1
283894108 143884558 1
252484155 192301191 1
22910295 408757920 1
22910295 140750163 4
15891449 283894108 2
147919630 46143892 1
318679591 359621966 1
147919630 232313241 3
138157574 320930784 1
412180849 155927976 1
14573900 139092348 3
912081948 506269900 1
187572312 523636225 1
187572312 250542282 1
46143892 359621966 1
708797364 726848270 1
429222254 359621966 2
374661980 531685436 1
705017113 501960718 1
531418504 451693376 1
46143892 429222254 1
412180849 156247074 1
138157574 362099039 1
277030839 21079235 1
50711514 293467348 1
27844464 14573900 1
283771561 362099039 1
147919630 150583140 1
192301191 366796169 2
714421232 507489702 1
14573900 250803835 1
232313241 144813170 1
520818187 22903812 1
14573900 464781334 1
483072452 216264820 1
193077639 501854635 1
14573900 436702610 1
41684671 91388229 1
15891449 236972737 1
138157574 236972737 1
117473273 472385266 1
22910295 217423296 1
320930784 283894108 1
225418717 213745334 1
320930784 240664869 1
358351414 708797364 1
472185221 304953074 1
121402638 293559894 1
121402638 507489702 1
501854635 472385266 1
330187082 311757784 1
216112526 193021637 1
304953074 369758604 1
377037875 142702489 1
627491854 185344587 1
