# Supplementary material for: Dynamic guided metric representation learning for multi-view clustering
Source: PeerJ Comput Sci. 2022 Mar 8;8:e922. doi: 10.7717/peerj-cs.922 (PMC9044235; doi:10.7717/peerj-cs.922)
Supplement: Supplemental Information 2 [file peerj-cs-08-922-s002.zip › football/football-tweets500.features]

merry
christmas
#utv
utv
good
luck
cheering
points
charity
holland
offer
aston
villa
shirt
signed
wil
nou
niet
maar
voor
nieuwe
serious
request
#feyenoord
feyenoord
gefeliciteerd
boys
wedstrijd
heel
hard
blij
door
kijken
succes
great
win
game
goals
nice
travel
fans
visited
support
ooh
christian
benteke
strong
03
weimann
goal
unbelievable
assist
oooh
01
anfield
result
road
bedankt
dag
mooie
#capitalonecup
capitalonecup
14
proud
semi
finals
veel
deze
blessure
watching
stoke
city
stands
#avfc
avfc
show
stan
petrov
chance
winning
signatures
topflight
player
gelukkig
weet
shane
leuk
zwarte
wilde
op
foto
naar
school
grote
nee
toch
11
keep
head
hi
bob
follow
calf
getting
better
important
yday
first
action
movie
park
unfortunately
play
tonight
hope
saturday
session
fun
happen
hoping
weekend
beste
nederland
doe
ynwa
#rt
dagen
echte
fan
geworden
word
mag
ron
moment
ajax
42
jij
gaat
right
think
person
left
twitter
ask
daar
alles
hebt
vorig
jaar
orite
past
present
stalker
save
class
year
#c
awesome
season
far
long
continue
home
away
kit
fantastisch
zijn
mijn
dank
held
mensen
hashtag
please
amsterdam
samen
life
picture
mate
favourite
love
#prayforpetrov
prayforpetrov
movember
money
going
care
captain
future
legend
fey
jullie
kunnen
ronnie
massive
ticket
holder
holte
bezig
gun
jaren
nooit
bent
nl
concrete
real
heavy
cold
international
friends
call
solid
defence
goede
#please
manager
gaan
ken
rotterdam
campaign
donate
cheers
hello
bud
little
big
boy
month
old
top
years
birthday
change
sons
sam
40
farewell
thanks
goosebumps
gisteren
wordt
sponsor
norwich
operation
remove
man
alex
evening
take
website
iedereen
link
eens
november
super
06
zondag
karim
learned
lot
sorry
ofcourse
true
legends
wait
thx
goed
doen
staat
#oranje
oranje
terug
training
smile
weer
gezien
hebben
yr
played
academy
joined
called
local
team
followers
help
april
jones
missing
wet
guess
pure
happiness
proudest
dad
world
lekker
mancity
performance
bring
form
sunday
won
90
86
time
birmingham
10th
cap
start
20
against
turkey
finished
book
open
read
having
breakfast
happy
point
satisfied
spirit
welcome
jordan
ashley
westwood
onboard
flight
sleep
forward
joe
bennett
excited
overwinning
club
harte
eerste
focus
officially
match
believe
hopefully
roy
zit
vanaf
trots
comeback
tegen
heeft
meer
kiev
contact
mail
bel
hou
kom
steven
morgen
gl
playing
charlie
spencer
studio
21
tattoo
vegas
british
damn
nuts
thank
monday
night
rest
ek
200m
finale
grand
echt
erg
mooi
vol
soap
weg
vandaag
speelt
finales
hopelijk
waar
death
gate
net
geen
doet
respect
#euro2012
euro2012
hotel
jou
volgens
halen
lausanne
zeker
nieuws
#ek
ned
17
winnen
fit
komt
mixed
kop
fake
dus
zie
ricky
alleen
alle
seizoen
klaar
plek
cool
ain
maakt
enorme
denk
juichen
keer
gezellig
jan
2011
2012
wint
onder
bed
binnen
move
slogan
shirts
xavi
desire
starting
achievement
pretty
busy
bad
week
clinic
avond
genoten
#puma
puma
www
krijg
hahahah
75
spelen
onze
mee
#ynwa
bericht
facebook
hele
name
kijk
humor
tijd
#rip
rip
allen
prachtige
wembley
stadion
merci
bus
drive
hitting
partner
zien
fear
wanneer
gespeeld
16
30
jaja
air
altijd
idd
bruno
account
#homesweethome
homesweethome
punten
supporters
#u
nummer
itunes
dirk
quiz
museum
12
papa
friend
#lol
masseur
tv
trainer
uiteraard
niveau
hobby
zon
ciao
rick
kevin
marbella
taken
john
stefan
moeten
ga
complex
trainen
pijn
rug
dude
half
wind
warm
strange
48
18
prima
moet
rae
allemaal
groeten
niks
malaga
memorial
stil
aller
coach
edward
snel
bullseye
vraag
zoo
iemand
toe
maak
niets
leven
slot
#bestever
bestever
messi
voetballer
maken
live
00
dean
50
lang
gewonnen
vind
hoop
trap
graag
bas
lies
vanavond
45
cs
kinderen
lion
king
3d
film
wk
kort
pffff
mam
worden
#fail
fail
ging
perfect
#madrid
madrid
snooker
cl
indoor
skydiving
#lies
golf
transfer
pik
ca
dis
champion
frero
tshirt
boxer
official
boutique
talking
shit
talk
piss
idiot
greek
joyeux
passez
bonne
journee
wish
check
beast
arrival
store
drop
sold
salut
nouveau
site
internet
finally
receiving
stock
collection
available
leather
arrived
limited
snapbacks
buy
online
#exclusive
exclusive
delivery
djibril
cisse
brand
morning
qpr
promise
situation
telling
kind
tuesday
friday
pick
want
lane
hayes
feel
face
ground
chat
number
need
oui
10
killed
comments
know
swap
places
poto
hahahahah
try
computer
probs
bcp
photos
qd
debut
semaines
mettre
tshirts
pris
quoi
pote
gone
24
told
worry
wanting
tell
job
jours
sera
goes
district
xfactor
wearing
video
watched
positive
attitude
sooner
bday
brother
leg
broke
blackburn
anniv
frere
gauche
après
contre
cray
#fresh
fresh
stocked
outfit
countdown
#25
days
hat
snapback
line
designed
fort
east
movement
wooooo
bryan
exciting
fashion
created
numero
traore
jacket
tee
25
updates
kids
petit
#xfactor
snap
backs
coming
soon
anniversaire
ps
people
learn
shut
before
looks
rule
terry
sent
course
#qpr
nightmares
america
sun
progressing
watch
youre
mouth
quelque
chose
très
violent
iphone
eye
phone
bobby
saved
reaction
penalty
coz
scored
trying
cause
problems
bonjour
saison
bientôt
commencer
messages
faire
maximum
wanted
best
tees
bean
hit
dani
matt
damon
russell
pacino
mark
tony
mike
tyson
slice
mario
ballotelli
hulk
hogan
expendables
crazy
making
drunk
effort
drink
alcohol
vos
vraiment
touched
ne
voir
equipe
france
adore
veux
compte
soit
besoin
ladies
version
opinion
posted
project
nightmare
nearly
ready
mind
wasnt
portugal
waiting
wich
bar
sure
nonsense
create
listen
put
silly
things
100
cent
young
lady
prince
kobe
launching
sports
lines
instagram
scan
nothing
#winners
winners
perform
habit
games
banks
tune
girl
doing
fais
plaisir
feels
score
find
1st
mentality
jetlag
killin
pool
malaysia
sooooo
tired
lost
paris
pin
airport
pre
tour
news
clothing
2nd
stiff
trainning
shoot
shot
something
prove
greater
challenge
jean
rock
amazing
dj
set
vip
room
27th
august
arena
hosting
6th
july
cyprus
photo
don’t
azonto
inked
magazine
cover
hats
order
email
pouvez
cet
adventure
forget
meet
29th
hosted
london
added
football
interview
verified
tweeter
page
dire
bientot
band
cc
fucking
pissed
tte
famille
tiens
suis
tres
triste
thierry
mal
coeur
homme
cette
empire
funny
black
snow
june
concert
liked
routine
party
gave
wonderful
hospitality
europe
athens
plane
products
skin
service
entertainment
food
thursday
31st
wednesday
sang
gros
drogba
dates
enfants
seriously
espere
september
working
pieces
voila
arrive
sir
miami
bound
driver
beach
sign
clear
celebrate
samir
difference
spending
honest
easy
focused
stay
staying
pay
red
cards
wants
close
problem
fact
joke
hell
atmosphere
work
mum
mummy
femme
importante
dimanche
brillant
marseille
stadium
light
memories
direction
sunderland
celebration
admit
victory
showed
heart
incredible
fighting
happened
unacceptable
hurt
hear
shocked
scenes
pray
fabrice
muamba
fight
13
derby
train
station
wooo
grosse
eric
abidal
understand
give
belong
trust
sad
mood
clay
scoring
lazio
pts
woody
baby
marley
jackson
daddy
loves
post
stp
belle
viens
dieu
plus
monde
même
aurai
150
000
jeu
gagner
reach
hummm
based
flowers
vas
pitch
sharing
house
weather
stupid
tackle
dangerous
break
legs
felt
scared
reacted
cost
react
anyway
teamwork
front
monkey
ashamed
retweeted
deserve
parade
insulting
bastard
hate
art
message
fae
apprendre
nouvelle
soutien
souhaite
felicitation
dando
sempre
ed
classic
ac
girls
favorite
truth
mec
bigger
ivory
coast
african
cup
nation
didier
murder
song
album
preparing
relaxing
listening
kanye
west
jay
sharp
gangsta
winner
battle
ways
exit
opponent
rome
congrats
henry
kool
peso
dell
premiere
année
84
kg
weight
soir
canal
sport
plein
fully
charged
tomorow
fighter
hearing
run
xmas
heard
hospital
entrainement
supporting
pense
stress
wont
nuit
fa
male
belly
hurts
sporting
patience
etais
centre
tete
vrai
buteur
victoire
content
cross
bomber
grazie
header
scorer
mai
giving
adress
special
vi
faro
mia
pagina
calling
haters
regrets
words
bye
bunch
idiots
gary
speed
family
pleasure
beat
enjoy
pumped
full
recovered
injury
angry
rubbish
milan
difficult
napoli
thing
mean
advices
bench
pardon
demain
allez
peux
avez
goleador
simple
tmrw
waking
singing
gold
question
#happydays
happydays
godfather
born
lucky
kid
suarez
joy
sky
digital
gb
million
lovely
exactly
expect
learnt
keeper
roomie
corner
bayern
brady
youtube
stuff
inspiration
brendan
finger
awhile
ctr
launch
preds
final
part
lord
rings
return
birth
daughter
#i
absolutely
delighted
nathan
asking
buddy
months
ago
#hawaythelads
hawaythelads
fantastic
app
handy
catch
lie
peter
pain
quit
summer
shorts
fifa
join
seen
loving
dinner
cinema
times
beauty
seasons
brilliant
twists
turns
hammer
teeth
decent
fancy
dress
horse
complain
disappointing
trafford
place
southampton
leave
bore
pictures
tele
knew
aiming
plays
clean
sheet
moon
teams
buzzing
especially
tough
guarantee
episodes
stick
caps
box
sets
jesus
piece
rapper
remember
sorted
owe
second
drama
french
bird
chirp
sister
asked
bet
entourage
notice
songs
cooking
jamie
oliver
15
minute
meal
count
seeing
stars
james
flower
bomb
ambition
priceless
download
direct
address
copy
cd
honestly
absolute
talent
ppl
annoying
agreed
greatest
suppose
scholes
alonso
killing
prime
aww
duffy
cute
probably
agree
ball
shown
attack
salt
hammering
dedicated
passé
flying
topman
ireland
funeral
typical
women
knows
lou
dedicate
passed
forgotten
ring
rub
gav
browny
double
date
watford
yoo
fam
shock
hype
#spreadtheword
spreadtheword
vote
steph
houghton
woman
award
complaining
imagine
ginger
hair
yellow
jersey
combo
north
south
gaffer
mix
bit
battered
61
players
key
board
warriors
driving
clown
unit
dom
saturdays
league
character
nicely
rolling
rolls
episode
behind
cut
harley
fall
unreal
wrong
lee
standard
interesting
pint
series
google
gotta
started
cheer
#hailhail
hailhail
bhoys
green
champions
group
stage
hooper
free
harvey
idea
ari
feet
trip
wee
awww
sort
presents
rich
tryin
classics
bang
fallen
homeland
shooting
minutes
#baller
baller
casual
brothers
#whereyoubeen
whereyoubeen
ft
challenges
thought
az
matter
tweeting
faith
encouragement
jumpers
body
fat
dominos
usual
chase
outta
rehab
successful
accurate
nottingham
shaving
tash
fair
went
donated
haye
allowed
ride
simo
flashing
cash
offered
pounds
forest
holidays
behave
buzz
nicest
considering
following
given
weeks
gutted
custard
pie
awkward
neighbour
kindly
wifi
replies
23
relax
ordered
risk
single
missiles
january
living
dream
bother
gimme
shout
craic
bombs
boring
parents
chris
brown
business
stuck
#hardwork
hardwork
#dedication
dedication
ah
irish
#imacelebrity
imacelebrity
spoke
david
showing
playoff
medal
hull
makeup
range
uk
text
skip
safc
tina
turnout
disappointed
chances
terrific
update
tackled
basically
stood
nail
worse
bloody
priorities
madness
story
running
war
16th
squeeze
neighbours
paradise
#imaceleb
imaceleb
snakes
touching
pants
celebrity
bramble
jump
conclusions
gear
nugget
joey
barton
accent
speak
english
samples
fancies
cod
laugh
jeremy
kyle
cracks
characters
connection
awful
knock
beg
xbox
small
prefer
thou
major
wonder
kick
unlucky
gardner
weird
rid
starter
hanging
starts
eh
zealand
roast
grafting
boi
treble
wins
celtic
rob
fee
puts
california
thomas
poor
judge
serena
deep
kate
2mrw
hook
block
shots
legit
suspect
floating
mentioning
names
speaking
loads
noises
wheel
rocket
reason
mistake
round
ash
sean
vic
producing
assists
bib
harsh
share
article
god
wreck
send
dear
average
xabi
straight
spoil
shouting
shape
side
surprised
chez
pc
duck
tempted
salsa
riding
everything
washing
moore
fond
helps
cry
finest
standing
eyes
wild
ordinary
opportunity
father
child
prayer
midnight
shuffle
desert
burning
mk
seve
julio
ridiculous
nando
reserves
newcastle
#hot
hot
#flames
flames
sauna
hardly
fly
shades
tunes
helping
ted
hilarious
ant
dec
colin
smart
crush
trial
obviously
able
shocker
putting
american
reading
shoes
losing
#starving
starving
voted
louis
hands
dodgy
nig
trick
lil
sis
neck
woods
greg
careful
hates
excuse
helen
bush
tucker
pence
headed
glad
passing
percentage
pity
92
needed
burnley
coventry
alright
worth
cit
soccer
hmv
credit
cheek
£30
foundation
robin
behalf
disabled
athletes
reporter
jamaica
olympic
hero
extraordinary
5k
10k
mexico
olympic2012
champs
22
#holland
bolt
wooow
regards
federer
boss
race
#olympics
olympics
brasil
silver
dutch
swim
meeting
congratulations
tournament
collaboration
cartoon
network
euro
italy
spain
comedy
experienced
deeecent
pirlo
laat
possible
miracles
germany
clip
leo
sandro
#adidas
adidas
president
obama
national
helped
realise
orange
court
krakow
poland
lots
smiling
pic
persie
600
enjoying
participating
fishing
barca
bilbao
geezers
birds
dance
preferred
tactics
60
couple
pics
chelsea
families
#championsleague
championsleague
switzerland
eve
company
appreciate
iyi
gala
fenerbahce
mac
galatasaray
kim
rvp
m8
highest
bidder
pair
mo
farah
spikes
competitive
pocket
emirates
arsenal
depressing
pat
rice
44
gunner
manu
forever
details
competition
#greatplayer
greatplayer
totally
deserved
mvp
genuinely
died
quickest
recovery
nintendo
wii
cousin
screaming
sounds
familiar
feeling
secs
tiger
hole
gents
wondering
missed
collecting
footballer
piers
#afc
afc
pen
speech
impressive
profile
omw
podolski
uefa
2002
sofa
quite
country
boots
tickets
5th
occasion
scoreline
announce
chosen
randomly
correct
answers
swapped
fenomeno
#barca
pleased
torres
suffered
assistindo
jogo
barcelona
londres
dining
barça
arteta
#london
mikel
association
choosing
honour
pfa
suit
awards
loved
ambassador
presenting
trophy
mates
colleagues
magnificent
likes
marouane
loool
sisters
marathon
hour
spelers
kickoff
ahead
#unbelievabletekkers
unbelievabletekkers
hattrick
hahahahhaha
asian
restaurant
camden
town
middle
shall
organise
sushi
scores
ages
wife
village
opened
doors
70
children
80
plac
kenya
raise
awareness
sos
plant
mannen
sexy
managed
angeles
galaxy
psv
#hilarious
leaveityeah
spurs
ray
gift
named
mls
adding
march
entered
02
5aside
comp
thoughts
banter
shows
ace
sitting
carl
jenkinson
haircut
borussia
dortmund
32
rosicky
nd
geezer
diner
adams
fire
f50
footballing
predator
#loveit
loveit
layla
gen
inter
adorable
smashing
fav
sweden
definitely
nervous
remaining
premier
inspired
beating
medication
arms
pray4muamba
mama
mothers
stable
condition
reports
8th
andrew
huge
u12
vice
skipper
stam
21st
ny
bid
streets
francis
coquelin
skills
princess
dog
telly
vorm
throw
genieten
spend
terrible
youth
period
3rd
sagna
write
boom
gedaan
nicked
enjoyed
celebrated
szczesny
saves
spider
36
current
koscielny
smalling
looked
scary
fingers
crossed
stadiums
england
19
departure
seat
belt
max
literally
afternoon
coyg
russia
props
allstar
thnx
reppin
gr8
pe
updated
conditions
impossible
wrap
age
wire
prison
hills
#trots
travelled
chilling
valentine
shame
kolo
gervinho
happens
zambia
nations
penalties
tremendous
circumstances
whitney
houston
blessed
voice
contrary
spoken
marca
newspaper
familia
nominated
☺♥
annoy
ping
pong
speedy
case
fell
floor
extra
mins
edition
member
snowman
himself
ans
announcement
saw
teammate
31
funniest
brighter
maradona
ups
visiting
smoothly
suggestions
ideas
interest
crashed
expected
insane
compliment
fixing
drawing
bracelets
jack
amigo
dennis
bergkamp
list
tracksuit
init
follower
#comeback
tennis
least
booom
biggest
mobile
any1
retweeting
#unlucky
jammer
gabon
shoots
thinking
noooo
loyal
91
massage
table
dressing
tribute
came
statement
utd
epic
tried
noticed
closed
lunch
eat
design
blackberry
#arsenal
downing
footballers
clubs
vital
role
models
htt
street
minister
worthwhile
jobs
path
swansea
style
impressed
cleared
kidney
stones
jealous
different
kinda
dreams
idol
diego
colney
maestro
th
leeds
casa
concerns
gordon
ramsey
wolves
hermano
nye
bingo
gorgeous
babes
kidding
studs
hatrick
fifa12
walcott
wilshere
#fifa12
quote
normal
junior
gunners
visit
26
05
45pm
bloke
bolton
wht
2night
tricky
longer
woke
3am
wake
kept
gooner
mini
bully
dvd
signings
upload
signs
decided
traffic
#legend
billy
ocean
posting
preorder
wipe
legendary
sing
ticked
rap
signing
shop
classico
anniversary
music
input
downloading
beats
sit
carlos
tha
proper
brazilian
#wigan
wigan
appreciated
04
300
prize
geeza
cars
window
shopping
harm
#whataplayer
whataplayer
explanation
condolences
fulham
bike
talked
atp
halves
starstruck
certain
taller
gesture
flag
wall
invite
4get
dench
invited
earned
unfollow
theo
phil
power
credits
tricks
finding
trees
holes
tree
reportage
towers
stem
veterans
wishes
troops
sacrifices
gf
college
tom
#cl
51
62
frazier
host
championships
gets
ryan
caught
payback
700
accounts
squad
receives
global
gracias
beaucoup
bits
apparently
20th
30th
prem
achieve
rate
reaching
rafa
mucho
hola
hice
ronaldo
wear
pairs
trousers
balls
wknd
status
quick
everton
halloween
costume
wore
hours
easier
blame
mirror
verminator
suggest
meant
brushing
shoulder
pointing
brought
attention
jokes
ssn
#onfire
onfire
disney
ice
sense
humour
28
placer
página
caso
otras
pasar
oficial
fakes
pretend
heaven
plan
abrazo
menos
santa
mis
mejores
deseos
noche
noel
feliz
navidad
queremos
muchas
hay
quedar
campeones
daniel
cuesta
disfruten
fútbol
mundo
mirar
sí
crack
aquí
falta
casi
apoyo
saludo
grande
santiago
cazorla
recuerdos
ahí
headache
michu
semifinal
middlesbrough
continues
survive
lleva
lights
guide
juega
secret
united
equipo
compañeros
rules
nunca
buenas
noches
29
puntos
hasta
liberty
buen
luchar
sales
korea
sweets
benzema
titular
silva
minutos
haber
contigo
vuelve
jeje
siento
espero
felicidades
vez
jajaja
fenómeno
besos
quiero
camiseta
verde
igual
zlatan
”you
diste
personas
podéis
primer
años
libre
regalo
swans
star
native
former
oviedo
shares
spanish
historic
gran
punto
partido
cuartos
sueño
id
juan
mata
fernando
seguro
campeón
fuera
semana
jugar
copa
salud
siga
racha
viva
victoria
siempre
tienes
fuego
meses
después
tío
pa
alive
ganado
más
bonita
draw
pudimos
ambiente
increíble
sometimes
alegro
enrique
lucas
creo
mejor
manos
nadie
ilusión
mister
listo
merece
ganar
sábado
2013
gusta
perder
buena
españa
entreno
tarde
bag
siguiente
derrota
defeat
noviembre
espera
haciendo
favor
fuerza
compañero
sea
suerte
mensajes
ánimo
todas
gol
llegar
tio
seguir
dice
jugador
measure
success
victories
victorias
veces
guardian
nada
vida
sé
tira
wales
mano
receive
letters
entrevista
está
inglés
puedes
liga
felices
fiestas
ciudad
ves
número
sigue
kisses
received
contento
premio
revista
dices
eso
cosas
esa
golazo
día
natural
preguntas
mañana
posible
questions
59
answer
pasado
dejo
clásico
así
haya
gustado
beso
loza
enhorabuena
iniesta
podido
keeps
offering
falcao
bienvenido
ahora
también
bueno
país
descansar
española
momento
felicitaciones
trabajando
goles
mich
esto
comienza
wonderwall
pretemporada
preseason
fastest
será
nueva
temporada
dale
duro
mucha
san
usain
felicitar
monica
tambien
colorado
foward
cariño
recibido
año
fuerte
ayuda
cuerpo
honor
grandes
dije
pinta
próxima
paso
pone
vuelta
cumple
nuestro
estas
semanas
roger
fails
afición
europa
algo
jajajaja
pepe
reina
eurocopa
lukas
cabeza
luna
hablo
llama
vuestro
lleno
verte
mereces
pasando
tierra
sol
mar
playa
dia
haga
miguel
pasamos
italia
andrea
miki
demostrando
animo
samuel
vacances
esfuerzo
habrá
ozil
capital
digo
acuerdo
él
ejemplo
mujeres
lyon
shutting
josé
poner
bola
sale
gustaría
puta
ojalá
hubiera
alberto
rápido
pies
centro
pena
recordar
positivo
días
preciado
rh
viernes
links
partidos
deporte
djokovic
dudas
celta
otra
primera
alto
rondo
china
ross
ibiza
vacaciones
agradecer
muestras
han
dado
durante
aficionados
dios
88
historia
vive
amo
ascenso
segunda
tardes
darle
athletic
hecho
disfrutar
dar
pedro
presidente
vemos
siesta
falling
apart
estaré
campus
allí
lucha
magia
roll
enemy
duda
ivanovic
lado
coldplay
mira
llevar
cumpleaños
aniversario
especial
toda
domingo
regreso
capi
directo
plaza
américa
loco
cuenta
cuento
calle
vidas
hizo
viera
guste
27
ayer
estadio
futuro
confianza
dejar
disfrutando
sigo
veo
comienzo
ella
siguen
nuestra
barrio
demostrar
tampoco
cena
vale
visto
mando
guardiola
sala
todavia
martes
hora
cuidado
queda
pasa
niños
lose
deja
gentleman
agradezco
alma
fotos
aun
igualmente
gusto
preparación
paciencia
gordo
resultado
dejamos
campo
trata
mente
pienso
difícil
hatem
arfa
claro
entrenador
pueda
highlights
canaries
thrilling
encounter
clash
ham
russ
martin
disapointing
determined
clinical
report
34
verdict
min
conceded
harder
owned
horrible
refusing
battling
relief
hang
43
miles
removed
garcia
replaces
aguero
argentine
walks
slower
85
attendance
cracking
82
bunn
deny
johnson
blast
quietly
73
hoolahan
66
dzeko
offside
fires
tips
63
snodgrass
nodded
bassong
superb
gives
hart
#fifa13
fifa13
#ncfc
ncfc
view
takes
availability
celebrations
swing
preview
defender
betting
benefit
0844
option
#boxingday
boxingday
michael
turner
test
click
returned
carrow
members
9am
general
grabbed
parked
morrisons
£1
wa
aint
bounce
improve
rig
sat
speaks
postmatch
chuffed
#otbc
otbc
treat
burns
taylor
wine
packages
buying
12pm
thurs
brace
dev
keeping
programme
u21s
secure
maintain
u21
#whufc
whufc
harry
kane
comfortable
wide
hammers
pull
freekick
65
comes
cameron
clunan
edge
area
spiegel
57
low
jacob
murphy
tap
55
gafaiti
brings
durojaiye
steps
47
tries
guard
freeview
featured
holt
wes
snoddy
threatening
tettey
thrilled
random
pilkington
7th
praises
contract
extend
unbeaten
yesss
hold
fifth
successive
barclays
applauded
replaced
kone
pulls
chasing
ends
morison
u18s
drawn
millwall
fourth
tie
£2
halftime
lottery
contention
bradley
canary
press
conference
items
grabs
auction
bidding
teaser
williams
aid
rumours
barely
surrounded
holty
74
ch
assess
approach
opponents
confidence
issue
assessed
discount
matchday
event
bond
building
society
enter
ruddy
jackpot
review
returning
senior
fixture
frozen
deemed
survey
prizes
30pm
tonights
whistle
devastating
spell
sends
semis
smashes
41
howson
racist
abuse
aimed
caoimhe
neeson
worn
apply
injuries
certainly
changes
doubts
vocal
crowd
energy
levels
high
robbie
keane
loan
extended
yellows
longest
throwing
shapes
regardless
runs
swan
wba
wig
saints
toys
po
journey
float
cardiff
sink
grant
talks
media
attacking
carling
october
motd
follows
sou
rea
av
sto
picks
comps
shechter
heads
leon
barnett
goalscorer
89
angel
rangel
booked
dissent
blocked
office
allocation
peterborough
seating
#mufc
mufc
brad
teammates
feature
packed
4pm
connected
forgetting
development
remembers
demand
posh
terrace
third
stores
mall
jonny
exclusively
courses
skill
£50
shops
#fayouthcup
fayouthcup
sacrifice
concerned
midfield
worked
response
excellent
garrido
buildup
under18s
neil
research
scottish
scrappy
4th
foam
personalised
print
cheeky
signature
ebay
plenty
pressure
welldeserved
seal
blazes
flash
somehow
stays
lead
81
advantage
referee
allows
71
reece
halljohnson
leads
carlton
morris
68
scramble
ref
foul
rebound
leading
tight
footed
yards
46
underway
rd
volley
grow
pace
queue
finish
inch
neat
finds
josh
advancing
angle
stinging
halfvolley
33
cuts
inside
foot
forces
including
soaked
conor
swings
liam
sharpe
u18
robs
firing
note
twins
pushing
flank
firsttime
reaches
collect
steady
opening
extratime
pens
captaining
talented
scholar
central
ko
teamsheet
rain
remain
advise
drivers
travelling
forecast
7pm
bucket
11th
whilst
behindthescenes
aaron
holders
#facup
facup
selected
feb
chilly
goalkeepers
paid
staff
under21s
#future
cat
confirmed
granted
category
push
chief
executive
elite
awarded
secured
info
reflects
sweat
trending
lift
shift
appreciation
competitions
record
claim
angled
87
campbell
mcclean
stretch
77
76
longrange
rose
spilled
wickham
72
sessegnon
69
hack
visitors
58
hits
56
tipped
mignolet
fletcher
cats
carries
touch
anthony
#goalmachine
goalmachine
issues
apologies
lack
#safc
predictions
prematch
hails
finn
representing
pond
chicago
cr
#fayc
fayc
defeated
toffees
gill
11am
milk
shortly
introducing
midfielder
chats
#quality
quality
mascot
sammy
saint
blow
lambert
stoppage
mary
currently
ouch
catches
maya
#saintsfc
saintsfc
jason
puncheon
rodriguez
luke
shaw
dribbles
defenders
steve
gaston
ramirez
adam
lallana
volleys
rickie
64
curls
gazzaniga
roaring
raking
diagonal
clyne
arrives
byline
crosses
underneath
53
bursts
drives
fk
level
struck
slight
deflection
cares
paulo
timing
yesssssss
nathaniel
robert
booking
trouble
respond
whisker
handball
replay
pokes
comfortably
releases
eventually
danger
position
soaking
clears
punches
layoff
fireworks
outside
tunnel
essex
northern
melbourne
rhodes
swindon
australia
devon
sheffield
reception
outs
copenhagen
interactive
goodison
2pm
footy
todays
colours
#everton
heres
safe
opposition
moyes
jagielka
river
tekkers
jimmy
bone
previews
andy
113
oneonone
freezing
79
sub
dominate
trail
sees
toffolo
triple
54
lob
crossbar
efforts
nicky
onside
lifts
goalless
unable
breakthrough
curling
25yard
subs
xi
barker
trained
dave
watson
decision
genuine
ferguson
announced
december
priced
featuring
40th
2005
sums
threat
concede
system
slick
quarterfinal
seein
carr
cracker
#englandu19s
englandu19s
finland
telford
u19s
dips
twin
#u19s
students
racism
card
ev
tag
nabi
78
it’s
albion
twogoal
shoutout
choice
buzzin
hahahhaha
lifting
moments
naa
minibus
girlfriends
step
produces
zac
cole
#rydercup
rydercup
#teameurope
teameurope
momentum
shakira
#player
produced
#leaveit
leaveit
celebrating
cheese
hahaa
pasta
blue
tick
vo2
complete
#mnf
mnf
scene
#sfc
sfc
nigel
adkins
under19
paul
gunna
taste
promote
#jft96
jft96
wristband
strike
voting
wise
considered
samba
horror
owl
neyo
rainy
congratz
adz
cleaned
hahhaa
pet
hahahaa
chill
experience
15pm
u19
lay
germans
clayton
machine
white
laura
probz
chillin
laters
shinji
kagawa
followed
jem
karacan
jam
ting
oi
bb
natalie
bbm
accept
hunt
stevenage
kicking
dancing
services
marco
thankyou
entertaining
tevez
piped
backing
toure
nasri
ankles
#missyou
missyou
marks
guessed
correctly
upcoming
superstar
naaa
leaving
fraser
nooo
similar
drove
bournemouth
mush
mila
kunis
nandos
goodness
shouted
pete
400
#topballer
topballer
#getfollowing
getfollowing
lemme
#winning
denmark
youngsters
performed
pipe
setting
zzzzzzzzzzz
completed
includes
markus
nasty
#follow
winger
master
worthy
european
kissing
badge
sensational
pass
wwe
banging
scotty
numb
dentist
yeahhhh
mare
lamp
caravan
grabbing
sandwich
vino
kung
fu
rooney
#topplayer
topplayer
modric
fixtures
comfy
geez
gerard
#memories
pav
chambo
footballs
euros
thorpe
stealth
short
oooo
covered
pepper
pirates
eating
oo
yess
footie
gym
uni
premiership
mornings
planned
jim
island
xxxx
howard
soton
filmed
earning
theres
xxxxx
mums
yorkshire
puddings
classes
whats
impressions
sleeve
grateful
davis
sponsors
ple
sponsored
leadbitter
husband
manchester
iphones
coyr
prediction
promotion
heading
fitness
ahh
whens
confident
calm
#unbeaten
ps3
gamertag
#fifa
bristol
results
middlesborough
#coyr
5pm
reds
prepared
tomorrows
produce
clearly
physio
turning
deck
safely
#joker
joker
replied
dislike
welbeck
pineapple
#bigfan
bigfan
brighton
favour
devastated
infront
marys
maths
excitement
slightly
ewood
testing
palace
próximos
jogos
youuu
hahha
iv
#tekkers
composure
ramires
bullied
ipswich
eastenders
involving
mcdonalds
hahaaa
screamer
giv
theory
mmmm
mmmmm
helloooo
professional
contracts
expecting
eastleigh
praying
regret
dons
#futurestar
futurestar
heros
7yr
aw
#tank
tank
crystal
arthur
garden
paper
radio
#3points
3points
nerves
exam
#ontothenextone
ontothenextone
tottenham
fol
gerrard
arm
influence
parker
chilli
brooo
punished
yeahh
bossed
#passion
passion
scott
gravy
potatoes
lesson
deeeecent
12th
charlton
broo
sessions
shoulders
homemade
chicken
recommended
bill
youngster
involved
yeahhh
lees
cream
#mondaynightfootball
mondaynightfootball
knee
holds
education
striker
ringing
tiring
wishing
#takemeout
takemeout
tbf
antics
chilled
24th
required
brilliantly
bottom
grass
owners
positives
sack
bless
spread
loud
prayers
nyc
picked
beef
films
alone
elf
fools
zaha
outrageous
sending
offs
supposed
#crazy
#motd
boxing
£6
proceeds
appeal
smoke
alarm
woodley
reunion
mother
bigman
spoty
wiggins
dead
newtown
kill
innocent
worries
strokes
folks
earth
channel
stone
violence
individual
fined
mad
banned
serbia
laughable
punishment
stamp
outcome
polar
bear
250
knockout
rumble
apple
ipad
ipod
96
itv4
miracle
carry
suppor
bury
fc
matches
18th
attend
factor
checked
disrespect
frightening
calendar
lionel
beautiful
original
ban
threw
ferdinand
bans
meaning
coins
clowns
#supersunday
supersunday
truly
carrick
underrated
technique
brain
pathetic
narrow
minded
century
valley
boot
dexter
dnt
boarding
johns
stand
spinach
mode
clique
ep
intentions
belief
inspirational
perspective
everyday
stories
doin
upto
mom
nah
amount
raised
bids
nxt
kelly
angels
wing
rapping
voices
afternoons
labour
festive
#footballfriends
footballfriends
carlsberg
weekends
climb
pressing
triangle
evra
normally
allow
walking
desperate
trim
luis
fix
nappy
deals
auctioned
relay
gangnam
prepare
chapter
reckon
windy
homes
jonno
watches
celeb
#amazing
walk
pound
highly
performances
turn
3pts
fought
2days
donation
wood
appearances
landed
liverpool
bruce
butler
needs
uh
penny
simon
joining
pro
skinny
vanilla
tea
matteo
sacked
teacher
anymore
#allin
allin
wheels
clients
sorting
works
confirm
poppy
attempting
cook
peas
mans
instructions
lily
crofty
tells
odds
track
failed
messing
main
wizard
tearing
indian
beaten
rumour
bath
goodnight
£5
mess
charge
ensure
suggested
confusion
confirmation
size
10pm
aka
macca
nap
manage
manages
dr
reggae
psg
ibrahimovic
#beast
monster
fed
leader
interested
osman
stevie
#topman
marker
clue
bothered
popular
carlo
tower
mc
#loner
loner
ms
recently
ran
halfmarathons
#lestweforget
lestweforget
#heroes
heroes
serving
filled
pride
promised
britain
wings
thigh
cambridge
abit
benno
newest
health
we’re
28th
sup
cancer
rat
crawley
stir
fry
hammered
took
chin
means
conceding
thoroughly
forster
watt
ivan
purchase
inspiring
lewis
hamilton
taxi
crying
election
creative
recreation
crew
glenn
murray
balotelli
officials
decisions
skyfall
takeaway
lively
cf
odemwingie
georgie
space
dive
bbc2
felix
missus
pon
battled
grab
havin
#goalsgoalsgoals
goalsgoalsgoals
raising
mens
leaves
tomo
vietnam
cycle
#sandy
sandy
york
hurricane
damage
younger
escape
fool
chocolate
chip
lip
preparation
overall
headlines
speculation
productive
wedding
planning
youve
compared
drinking
praise
closer
cake
corrie
sterling
pt
recover
playstation
parts
madagascar
jumped
costa
redknapp
vermaelen
kell
brook
title
#jealous
ringside
#happy
outstanding
kirkland
completely
behaviour
disgusted
reputation
disgrace
swearing
journalists
tescos
ghost
hill
no1
supplier
fast
deal
3yr
grade
tumour
#unreal
designs
witnessed
struggling
weighing
treating
timeline
ollie
advice
memorable
crowned
crewe
consider
horses
camp
photographer
opposing
dembele
ambitions
retire
bentley
spin
feed
#emotional
emotional
amex
pl
dyer
#mancity
#manutd
manutd
raheem
subject
elephant
kfc
parties
skilful
wicked
drake
genius
100m
whl
hiya
polish
closing
roof
rover
lampard
nike
doubt
powerful
3500
1500
beckham
zidane
practising
ox
£20
casino
walsall
hint
craziest
holiday
describe
sidelines
aim
flew
evo
scouted
leagues
bt
worst
bought
dogs
loyalty
dome
hardest
nutter
danny
mills
sock
shin
pad
mid
#goals
texting
smashed
ledge
gettin
scotland
#addicted
addicted
anarchy
hall
bridges
glasgow
#nufc
nufc
downloaded
fletch
#ledge
#nike
kicks
#homeland
2moro
#wolves
#better
backstage
x”
2nyt
lookin
sound
wagamamas
duty
disallowed
promoting
#family
rocks
clobber
sweet
giveaway
strip
reached
mags
worried
lawn
explain
#sky
useless
responsibility
#schoolboy
schoolboy
rachel
toast
jahmene
#decent
#bed
grammar
mackem
glass
bottle
sutton
technology
wld
hav
#abouttime
abouttime
unique
workin
#harsh
iphone5
gang
cookies
chicks
hols
taarabt
lolol
ano
rough
pillow
#gutted
stronger
darren
haha”
#standard
booze
tucked
sore
mornin
socceram
gna
#enoughsaid
enoughsaid
egg
#cod
contest
nick
compete
features
carried
#ps3
#xbox
smash
trainin
lease
some1
takin
ss
#thebest
thebest
#fact
assistant
camera
#toogood
toogood
bru
bottles
practise
talkin
chomp
bite
hearin
tally
sugar
#goodtimes
goodtimes
bringing
slices
caramel
#messy
messy
button
gig
yous
specially
#respect
ass
sh
jen
10s
turned
runnin
commentary
rtrtrt
lad”
oct
hopes
sum
fund
ale
#goodluck
goodluck
clyde
#sick
sick
trainers
beaut
1000th
uncle
#handoverface
handoverface
kev
machines
owes
gards
#boss
taught
”haha
tatts
proving
blog
settling
craig
reality
tops
socks
jl
podcast
fone
askin
loser
standin
draws
bl
toy
gt
strawberry
flavour
boobs
celebjuice
hating
relive
moving
#belter
belter
ohhh
myyyy
sayin
images
#tennis
slam
deserves
lol”
selfridges
selection
topped
improvement
shocking
200
wolverhampton
designer
saving
lives
hiv
ffs
#gameday
gameday
goin
#excitingtimes
excitingtimes
moves
playin
#london2012
london2012
mile
water
ducks
choke
#usainbolt
usainbolt
blake
jogging
#headsgone
headsgone
handed
#gold
#teamgb
teamgb
jess
ennis
russian
forcing
channels
quiet
downstairs
hydration
dope
control
riot
cycling
medals
records
pursuit
rides
stunning
noooooooo
rage
#olympics2012
olympics2012
clos
spotted
phelps
#usa
#ibiza
dragon
dot
described
lochte
#animal
animal
athlete
swimming
ears
edinburgh
pop
earlier
#ted
cheated
george
wed
ere
notts
mines
aye
#talktome
talktome
aaah
kenny
pink
#wwfc
wwfc
bank
comin
peeps
rangers
#manup
manup
tears
batman
checkin
changing
ex
amateur
hoped
bosh
speakers
spit
wiv
txt
#towie
towie
#bolt
#nandos
scran
karl
ahahahaha
jel
ave
pack
burst
sleeping
ironing
longtime
#justsayin
justsayin
forgot
freak
tear
mental
gentlemen
marbs
obv
apps
bored
bromance
brazil
deeeeecent
becks
neymar
shud
watchin
#bell
bell
cunt
hurry
#mybad
mybad
ooops
#driver
keys
rooms
cosy
tweetin
moved
mention
cans
jus
remind
#tired
#banter
cheered
delivered
sadly
tanned
fridge
tastes
experts
ink
pinocchio
glasses
sloth
edo
spiderman
background
nothin
easter
drinks
spl
changed
petition
private
appearance
thinks
muzzy
hench
rep
pulled
playlist
kiddin
ad
feelings
prospect
bk
batter
makin
bieber
babe
decide
anythin
#bigtime
bigtime
tht
#life
settle
#bedtime
bedtime
#topboy
topboy
plain
dd
banta
dropping
tan
beds
built
kitman
jarv
spa
gaz
ts
#topbloke
topbloke
cuz
knackered
dundee
munch
starvin
dublin
friendly
bs
nights
spreading
ballin
filling
insurance
platform
toss
coin
#toplad
toplad
peanut
butter
sesh
ab
neva
#buzzing
#easy
f1
abusing
sudden
amazin
sauce
chew
ear
boo
thrown
jj
jermaine
nffc
goodbye
geneva
alert
introduce
dresses
hahahahha
emails
nicee
#nffc
nev
actual
common
ge
lower
history
public
windows
hood
tulisa
barlow
#appreciated
barnsley
yrs
johno
#pureclass
pureclass
dare
scrolling
leah
gosh
treatment
injured
emmanuel
jammin
dine
hungry
whip
giz
aha
bake
pancakes
yogurt
honey
lovin
kills
battles
brave
happening
hes
#retweet
naked
tub
asleep
achilles
golden
beard
partnership
inn
photoshoot
client
belgium
gp
enters
charts
carnival
tweeted
meetings
jd
answered
shouts
#finisher
finisher
somewhere
papers
supplement
#wheniwasyounger
wheniwasyounger
houses
generation
schedule
uve
strengthen
heal
process
self
subway
hahahahahha
creature
jog
dibaba
lap
screen
reminding
female
warming
pleasee
womens
judo
misses
#coys
coys
andre
urs
forgives
diced
pineapples
heat
103
degrees
hahahahhahaha
jet
lag
arse
term
teaching
basketball
retired
massively
hahhaha
everyones
documentary
tiny
bbc3
continued
shabby
brentford
hiding
45mins
numbers
defoe
bump
nat
tats
wave
ldn
bulgarian
truck
cookin
grub
graft
tomoz
crown
planet
festival
qualified
teachers
m25
commentators
pundits
immediately
abroad
feds
#soz
soz
flicks
ramos
jordi
alba
pregnant
route
weak
#justsaying
justsaying
20mins
#nice
#england
nod
asap
bumped
berba
crash
handicap
sophie
lifesaving
donations
cure
#cfc
cfc
wade
wash
sept
memory
meningitis
smooth
shoppin
moses
upset
woulda
pops
fathers
throat
hahahahahahah
shoulda
birdie
sniff
actor
#nibble
nibble
wid
slapped
cuzzy
mere
rang
raining
practice
meek
tape
bout
#banta
royals
william
me”
queen
dropped
headquarters
web
welcomes
primary
hahahha
surprise
eng
romantic
subbed
tournaments
swear
goalie
brum
fuck
thanx
fuel
richard
cv
comedian
ranked
matty
lessons
presence
prob
wifes
6months
#now
owen
#novice
novice
refuse
wifey
#love
wilson
gcse
38
dolphins
aged
oldest
#jokes
gucci
desperately
lemonade
14th
slap
unstoppable
wen
yido
ando
dark
ghana
fortune
possibly
everythings
tied
mission
denis
waste
isit
whys
dry
fish
kieron
alls
mate”
finishing
hahahahahah
cannon
served
outfits
rising
suicide
#watchthethrone
watchthethrone
recommend
lodge
congratulated
deliver
feelin
law
jade
agency
venture
kno
haircuts
wheres
dying
blonde
copying
alan
shay
”i
exposed
ferrari
lambo
amy
meets
#prayforlewismighty
prayforlewismighty
spills
fault
peace
mask
#prem
juniors
pleas
70070
breeze
ankle
passport
#funny
target
consideration
privilege
300th
wraps
schools
speaker
stumbled
apologise
kat
deffo
rocking
dessert
model
pony
alice
shes
spent
10mins
snaps
burger
rach
#supportstan
supportstan
masseurs
playoffs
rains
daws
struggle
meerkat
nose
bcos
#hero
boyfriend
tool
jonjo
shelvey
popped
#cafc
cafc
yeno
alder
faces
opener
melt
scousers
#lfc
lfc
hendo
henderson
recognition
scum
bellends
writing
bald
ugly
scouse
#wow
autobiography
hereford
hhaha
u9
stephen
packer
boat
iron
cheap
bargain
clothes
tbh
21s
notified
pumas
postcode
#legends
anne
frustrated
rting
coat
egypt
fixed
total
bov
ay
wi
broken
pr
handsome
defibs
clever
robbed
kitchen
sand
bets
35
indoors
#lovely
couch
deciding
paranormal
activity
wearin
blazer
previous
wit
girlfriend
kiddo
2s
videos
dvds
hug
gemma
shook
bishop
echo
resting
#cantwait
cantwait
biting
gaff
independence
stayed
pulling
importance
merseyside
#englandu21s
englandu21s
8pm
bbc1
julie
bellew
waved
bagging
⚽⚽
yest
nephew
nuri
sahin
melwood
warrior
hardy
hooked
suits
19th
glued
everytime
southend
manor
#gimp
gimp
avatar
fame
concentrate
urself
dw
strength
boooooom
zzzzzzz
supports
known
keith
lemon
walked
sometime
#haters
matters
#sundayleagueshouts
sundayleagueshouts
pissing
geeze
rested
lookalike
laid
brentwood
noah
weathers
skrtel
coaches
attending
coaching
camps
autographs
nans
personal
chauffeur
ceremony
mixer
yoghurt
cookie
bells
floss
polly
laughing
gatlin
gay
jonas
aids
scrub
mayhem
#qualityplayer
qualityplayer
shattered
#2013
tuff
apartment
#mcfc
mcfc
traditional
donald
barry
#awesome
#football
det
på
mig
så
dig
har
med
tack
#charity
sig
gör
skulle
inbox
artist
convince
för
oss
africa
#home
twilight
winter
#cold
uggs
#onelove
onelove
futbol
teach
swedish
eller
få
sen
milner
#chelsea
bra
inte
helt
klar
strikers
ruud
stockholm
#salute
salute
ibra
stort
minimum
vd
mega
att
supermario
#manchester
jackets
grattis
kommer
stor
chant
citytv
ikea
#city
#ajax
square
#sweden
hunger
automatic
mafia
woow
nicki
minaj
tyga
location
warmer
bah
nite
ino
guest
comebacks
får
#u21
var
#italy
bedroom
lock
bland
theatre
mer
add
sundays
movies
a1
vet
agent
007
grill
anybody
i’ve
regarding
prank
2009
patrick
joking
alicia
eddie
program
cola
tro
gareth
release
tror
ringer
ju
sagt
#champions
posing
grandma
temple
row
streak
nej
pga
fenômeno
ronaldinho
tid
mim
tar
entire
gjort
går
ut
folk
mitt
pablo
idag
kolarov
yaya
igen
li
visa
din
aa
expert
ens
gå
nar
#stoke
superman
#2
career
yup
#euros
ingen
kväll
stolt
planking
massa
worlds
hon
vid
liv
#instagram
ruff
fran
93
bio
showtime
limit
#sorry
eaten
metres
sticks
older
#honest
replace
sensible
cammy
butt
daft
gk
shearer
#coyb
coyb
jonathan
paolo
canio
pointless
benitez
#wba
setpiece
satisfying
dug
deano
hillsborough
county
expensive
#clueless
clueless
denied
nelson
sockets
skull
modelling
jono
pele
claus
callum
micky
flanagan
guaranteed
laughter
flowing
anytime
venue
advert
tipping
sells
westfield
whu
hyde
covering
frost
medical
science
sheff
price
spoilt
andrews
feast
championship
scheduled
#baggies
baggies
potters
bright
appear
prep
loss
scarf
villans
3pm
£10
adults
concessions
waterloo
beer
japan
household
spence
rylan
stealing
gigs
glove
knowledge
douglas
bottoms
frosty
soil
heating
aware
stats
#bringiton
bringiton
boaz
deflected
commentator
gera
hatton
latest
#onwardsandupwards
onwardsandupwards
factory
mighty
readers
#preparation
tranmere
gain
valuable
spot
maicon
defending
25th
cal
spray
slow
horrendous
catching
rained
false
racking
bounced
50th
stuart
#ping
outfield
#oldskool
oldskool
large
#zzzz
zzzz
pints
judges
cheltenham
mathias
homeless
quiff
earn
chips
curry
split
hawthorns
mouthwatering
ian
deeming
goalkeeping
moose
rope
bridge
rosie
certificate
filming
shower
calls
blank
4my
wayne
gomez
kiss
kebab
causing
register
gaffa
97
jose
maria
paco
fitted
pompey
portsmouth
#nevergiveup
nevergiveup
potential
funds
wou
guests
#class
immense
sung
sentence
digs
fratton
#pup
pup
chemistry
cameras
#true
bbq
races
dramatically
reserve
nfl
cruel
tyne
fundraising
midlands
callums
baggie
community
sided
unusual
dads
acc
#boingboing
boingboing
2007
mud
#lufc
lufc
blades
search
joshua
flicking
#nfl
jets
#patriots
patriots
causes
sheets
illusion
oracle
delilah
doh
maine
#fingerscrossed
fingerscrossed
boats
50p
wardy
parry
brummie
boing
#granddesigns
granddesigns
mend
checking
countries
leicester
crutches
jams
hows
police
mutual
tad
smiths
hardcore
bitter
disagree
pub
sits
keen
product
arrange
royal
crest
appointment
queens
birthdays
bossing
strings
sweeping
chloe
costco
bulk
passionate
weds
rhinos
ova
gc
soft
microphone
13th
boost
int
m6
junction
frustrating
reporting
frimpong
norway
walt
elvis
ronald
anderson
notorious
luther
hugh
madonna
justin
ryder
noisy
zone
jennings
neville
southall
demba
ba
enjoyable
burton
zola
bulls
hahahahahaha
#darts
darts
gerwen
paint
nails
bow
m1
fouled
apology
woooow
chair
supporter
daughters
sell
lifestyle
frankie
willy
tmw
warmup
#kro
kro
#champ
champ
foll
muppet
pretending
reasons
blues
grandad
turtle
backflip
karate
ditto
repeat
pac
marquez
wooowww
lick
knowing
sande
juice
richie
fowler
letter
erm
bham
runnings
sensitive
entrance
tubes
suns
spk
lisa
#classact
classact
blood
hide
dirty
scream
rounds
reverse
twat
wasteman
nooooo
singer
rihanna
rhianna
crap
actions
louder
tues
wernt
500
wounded
poo
nw
winding
1000
singers
bands
artists
brains
flintoff
motorway
homie
surly
stopped
stretching
recorded
bash
proof
9pm
onwards
b1
soldier
drug
attacked
freddie
victim
warning
#teambomber
teambomber
suspended
banger
ruby
wks
caroline
donating
#cringe
cringe
nov
oscar
blag
pizza
tenner
chef
express
inspires
mackems
prayed
usually
fortnight
listened
entertain
rambo
mug
locked
div
wished
15th
hoops
testicular
zzzzzzzz
bros
whoop
rocky
feeding
dam
impress
100th
worm
balling
lyrics
preach
galore
pinning
atm
balance
pushed
#gb
attempt
tractor
trailer
macmillan
barra
thi
nickname
contacts
arranged
loubs
stolen
jealousy
hungover
thanking
wtf
source
affected
hahahaaa
controller
bullshit
celebrates
hotels
growing
butterflies
stomach
caused
luv
smacked
glen
nowhere
roberto
rad
lars
geoff
tagged
unfollowed
jayz
throne
admitted
calendars
pot
kettle
champagne
toilet
studies
mmm
boycott
february
berry
holla
cities
scfc
banana
letting
manc
analysis
shakhtar
luiz
adriano
orders
sc
toronto
#np
np
soul
lamborghini
mercy
substitution
wenger
arsene
lool
ima
wassup
gloves
instantly
tryna
thanksgiving
umm
thankful
fill
fellow
americans
courage
wisdom
definition
hahahahaa
dora
gates
mexes
fundraiser
pep
zzzzz
#hahaha
awake
effect
discipline
determination
navy
stratford
nope
dunno
regular
tourney
kendrick
lamar
benz
knight
messaged
crashes
mannn
glimpse
admire
breaks
shhhh
human
recovers
steal
scoresheet
obsessed
zzz
#gunners
walter
smith
megan
rockin
#usmnt
usmnt
sarah
dollars
thumbs
wakes
abs
huh
patiently
treadmill
weights
workout
discounts
ct
barber
realize
diamond
giants
graduation
#throwbackthursday
throwbackthursday
broadband
intense
rushed
waited
carter
edu
hip
hop
shotgun
frame
iam
drops
daily
sucks
you’re
i’m
#swag
swag
snm
tommy
nt
#food
#hungry
2000
2weeks
lent
clock
”not
looool
asda
lyric
followin
vapours
#christmas
converse
yesterdays
nuh
yh
sites
bullying
#matchday
#comeon
comeon
greetings
becoming
vocabulary
twisted
#flying
cnt
act
birtday
mixtape
ate
miserable
nuff
didn’t
relationship
dawg
riddim
atleast
lpool
yawn
#chilling
ymcmb
duo
#not
photograph
inabit
godbless
benjamin
ahaha
#batman
swagg
hw
proudly
dreaming
ultimate
happiest
jah
tidy
importantly
matey
billion
smaller
ste
ahahah
cheating
suited
mercurial
engage
church
gel
views
headphones
#music
wats
serve
loosing
ended
vex
granero
funnier
monkeys
begins
reminder
#livingthedream
livingthedream
#norwich
#training
improved
#gametime
gametime
brom
guessing
thinkin
brent
ballers
#muchlove
muchlove
slim
moody
ignore
oyster
salmon
boyz
salvation
okk
tommorow
phones
vapors
#twig
twig
gibbo
wagamama
photoshop
ladd
boredom
kmt
skool
2010
lazy
mallorca
jheez
chuckle
##
empty
loooooool
140
liking
#haha
yhh
drained
recovering
slowly
treatments
benayoun
embarrassing
racing
australian
exams
jarvis
upton
estonia
israel
offers
lastima
primeros
dias
hungary
lukaku
sl
recognize
agger
cobham
philadelphia
marin
baseball
gem
delay
seattle
sunshine
evenings
concentrating
seahawks
heathrow
9th
tenerife
congratulation
yesssss
leukaemia
260m
llr
sms
wimbledon
farm
czech
predict
yessss
tarmy
10am
rugby
chess
predictive
crisis
convinced
carpet
yoga
#myhero
myhero
independent
rewind
holding
strictly
gmt
drawer
ding
robson
porridge
buttons
multi
coloured
stripes
mint
collar
remarkable
lawro
ahem
wonders
spaghetti
debate
giggs
poll
discuss
sharpish
roberts
☺”
pumping
equally
charging
serbian
associations
brighten
bendtner
logo
boxers
showin
ince
caulker
zero
tackling
scheme
humbled
#believe
achieved
suck
pleasant
#letsgo
letsgo
wafc
tue
cough
rovers
1pm
weigh
lab
weetabix
cereal
depth
ratings
#cerealquest
cerealquest
#1
agenda
spoons
facials
clouds
speechless
soooooooo
pays
sticking
scoops
include
160
punching
squash
tic
stepped
fox
graham
sponsorship
spaces
jessie
disability
defeats
disappointment
criticism
beginning
progress
succeed
achievements
floods
muscles
oxygen
benefits
proven
failure
fatal
counts
winston
positivity
events
army
recognise
visits
lived
field
destroy
column
insight
confirms
commitment
separate
union
eager
arnt
wolf
extremely
exist
basis
guilty
language
anton
michel
platini
organisation
lying
protect
saddened
fuming
picking
quickly
chaos
utter
relevant
£30k
propose
treated
carnage
pearce
reported
specialist
jennifer
bosses
#decisions
port
oxford
developing
charities
offices
habits
diving
culture
modern
announcing
retirement
rated
delivering
tray
snack
breaking
adopted
rotation
policy
#readingfc
readingfc
wonderland
#yawn
sav
dryer
assume
bu
management
obvious
interviews
negative
increase
managers
admin
barnes
coincidence
evidence
approx
pointed
retiring
committed
sprint
analyse
possession
gained
nil
initial
defend
soooo
motivated
rewarded
competing
rewards
blanked
badges
excuses
argument
renewed
turkish
nutmeg
occasions
awaits
core
faster
remains
#teammurray
teammurray
access
firstly
wc
honduras
caribbean
greatly
forum
#fire
afrobeats
faves
envy
#barbados
barbados
hahahahahahaha
label
#pompey
rfc
bf
mj
afro
goalkeeper
vois
moaning
grown
pockets
wallet
acceptable
freestyle
6pm
apocalypse
conversation
pars
golfer
bug
christ
madman
threads
#thepog
thepog
motd2
veteran
reid
armed
jr
bbc
eid
mubarak
choose
relegation
unselfish
sharper
gillette
mach
swagger
robbo
organised
brian
mick
promoted
lego
newspapers
sim
ruthless
released
booed
titles
value
berbatov
lge
rivals
selling
#ssn
sources
doctors
thousands
supported
amazed
bandwagon
volunteers
og
impresionante
qué
bonito
querido
aunque
humildad
lesion
cerebral
ayudas
disfruta
hermanos
deseamos
fabio
angelo
chicos
estos
madre
mía
juntos
sería
tito
pronto
escuchar
cantar
mentioned
palabra
señor
escuchando
damos
llegue
había
preparado
serie
razón
selección
viendo
pase
abrazos
programa
aún
tope
rato
mismo
chico
muchisimas
tus
padres
rival
persona
pases
junto
onnnn
stopper
gea
snood
hombre
necesitamos
forma
ganas
volver
juego
alguien
deseo
recuperacion
entrenar
jugando
parece
quiere
asi
millón
estara
ahi
vuelva
under21
hugs
tenia
seleccion
acabamos
terminar
entrenamiento
cara
música
cluj
necesita
pasen
hablar
escucha
pasas
algun
delantero
virtual
tenis
psvita
musica
gana
acaba
preparados
martinez
recien
saludos
espectacular
hemos
despues
supercopa
buenos
además
somebody
hacked
included
garbage
otros
jugadores
pido
esperemos
gratis
realidad
seguiré
vuelto
puesto
medalla
bronce
chicas
plata
palabras
joel
taekwondo
increible
sigan
rapido
desfile
vivido
orgulloso
español
fotito
llegamos
sue
empieza
juegos
poquito
bandera
desear
dormir
camino
mirando
amistoso
méxico
problema
ole
chicha
atletico
hermana
tengas
esperamos
entrenando
aeropuerto
vamossss
nivel
comer
salir
hacia
rumbo
tema
tomando
entrenamientos
tranquilo
recomiendo
creer
tenga
ojala
genial
vamossssss
noticia
sentido
maravilla
imposible
comiendo
rey
buffon
opción
manolo
internacional
donut
nota
disco
oz
esperando
viajar
momentos
zurich
viene
aprender
ingles
titulo
campeon
inglaterra
pregunta
sepas
pendiente
jueves
iba
contra
bienvenida
nba
toca
recupere
#makeitcount
makeitcount
dedicar
santo
seguidores
sido
elegido
hinchas
descansando
cordoba
perfecto
dicho
quieres
resto
amigos
viaje
tantos
flores
dificil
descansa
paz
roses
georgia
segundo
pueblo
jugaremos
vivir
unido
ganamos
avion
sid
waddell
steaming
handle
oooooh
micheal
headtohead
placed
barney
penguin
worldy
quid
castle
knights
dragons
returns
lauren
spoiling
framed
responsible
reg
avoid
spike
shaun
tim
sidibe
mourinho
retweets
variety
borrow
ladder
#scfc
shambles
figure
bowling
lounge
cuppa
stations
fruit
pudding
infact
brightest
#pink
booted
cruising
frustration
flu
juve
guinness
written
derek
bristow
fred
jungle
remembrance
fantasy
yarder
#skipper
#chinup
chinup
shorty
jerome
quarter
facts
u2
jane
spice
’s
brick
lately
bitch
remote
managing
niall
afraid
matchworn
grind
distance
defiantly
judging
fri
pied
headline
meat
nuggets
related
spectacular
licence
testimonial
mixture
bull
accepted
punch
plymouth
dragging
tits
goldfish
underwater
married
leisure
facial
#messi
#ronaldo
nik
swam
student
#yolo
yolo
pose
itv
wage
hoilett
tit
monty
#inspirational
rhys
greats
trade
famous
#zzzzz
ricardo
fuller
represented
jamaican
tyre
exeter
embrace
#don
spare
norfolk
bikes
nob
louie
encouraged
hare
posts
flies
nest
#deadlineday
deadlineday
beans
#idiot
eggs
adebayor
basket
#10
120
hurdle
nani
cp
dp
suffer
spirits
effects
smell
picky
type
properly
intention
boris
highlight
brit
#takethestage
takethestage
bills
ideal
rowing
fist
pump
ruining
ruined
islands
figures
professionals
espn
land
spring
breath
sergio
semifinals
ward
bordeaux
#remembranceday
remembranceday
wot
#europaleague
europaleague
brugge
toon
handshake
geordie
feest
plate
bags
vriend
twice
elbow
upwards
qualifiers
greece
anita
preparations
#olympic2012
exact
paralympics
tiote
began
#preseason
munich
vienna
rafting
tayls
congratulating
#comeonengland
comeonengland
battery
republic
johan
bulgaria
sunny
petr
cech
glory
unforgettable
eagles
houden
erik
believing
krul
lifetime
#enjoy
heineken
friedel
appearing
consecutive
display
contender
bellend
papiss
masters
stiliyan
steel
summers
switching
tyneside
mri
feedback
#wembley
07
tkt
aurait
autant
parle
ça
autres
chercher
morocco
thanku
rio
mackie
ledesma
wining
preston
#ffc
ffc
#coyw
coyw
albania
diarra
raw
autograph
experiences
worldwide
represent
goo
shine
faithful
#halamadrid
halamadrid
healthy
youu
learning
olsun
#proud
muslim
epl
pk
chap
whites
motm
olympian
club’s
plans
riverside
cottage
hangeland
#fulham
#olympic
asks
já
nas
lá
bicycle
kickabout
juventus
swiss
congrat
26th
membership
gooo
craven
woul
frei
orlando
jol
ruiz
peak
stroll
#holiday
impact
plea
#yes
gute
fur
forte
getin
rare
spinning
#talent
repping
backed
tech
certo
piermario
morosini
screamers
magic
hammersmith
fulhams
#39
develop
deadline
lineup
wears
tvs
journée
bacary
looooool
regarde
faut
entendre
diamonds
vue
blew
away@jessesings
iceland
reacts
djourou
lass
frère
espère
passe
#usopen
usopen
jo
#goonerfamily
goonerfamily
matthew
mill
mardi
seb
#miami
giroud
begun
pacquiao
nadal
ferrer
greatness
lake
celui
partir
okc
dressed
worrying
o2
smiles
precious
senegal
dunk
fatigue
tragic
apres
connaitre
vieira
revealed
diary
mars
venir
griffin
grew
tip
eurosport
hairdressers
heavyweight
jacko
interact
nigerian
gooners
rts
nigeria
malaysian
india
dubai
knw
targets
attached
archive
ligue
gibbs
asia
thai
patient
tuned
forme
fabregas
paying
generally
für
absence
dominant
wages
ukraine
fr
jamais
beloved
ville
#loveyou
loveyou
toffee
#merrychristmas
merrychristmas
17th
#blessed
#bigkid
bigkid
sal
grotto
fede
center
selfish
amen
#thankyou
nyt
oman
#efc
efc
pienaar
poster
bay
klitschko
boxes
strengths
simpson
audi
texas
#shocking
vile
example
olivia
emily
evertonian
mtv
pique
runner
fiance
#fibromyalgia
fibromyalgia
aisle
shite
”it
bust
gi
fizzer
”he
hannah
reward
thailand
afghan
hunting
#g
avb
goddaughter
grace
reminds
melting
bunny
chow
mccarthy
recap
opinions
fo
wirral
ol
walkin
baker
painting
surgery
5yr
autistic
almighty
ignoring
#w
alrite
baines
jela
anychance
knocked
georges
mayweather
fighters
unfortunate
muhammad
thy
victor
lloyd
finch
johny
rights
2morrow
#pray4muamba
llorente
soldiers
fired
traveling
practicing
crossing
blackpool
valentines
nut
meg
laces
gritty
#trueblue
trueblue
choices
emotions
accident
qualify
fever
forwards
mystery
alves
busquets
sanchez
proved
waves
disappoint
promising
cam
luka
2001
plot
welsh
happier
laurent
inconvenience
#premierleague
premierleague
championnat
anglais
gars
gael
clichy
micah
stockport
lance
woken
était
aux
#citykicks
citykicks
meters
#3
retour
sélection
ls
stricker
lover
aura
bananas
beau
#big
3mins
milly
442
thiago
coco
cesc
remembering
2003
facing
englands
nolan
devant
tt
roland
français
stade
malgré
hugo
bottled
classy
heureux
joue
ahhhhh
joleon
lescott
youngest
acheter
été
montpellier
félicitations
eux
suite
rocked
finalists
ahhh
understanding
résultat
ctid
ke
fe
witness
defense
publicity
advance
copied
giant
lille
aujourd
hui
gagne
coffee
loin
tsonga
vita
etihad
alot
eva
yer
delete
sights
statue
fog
cleaners
battering
#shattered
ish
cud
curl
singapore
anyways
jc
wannabe
#friends
busiest
snore
mcintyre
#fut
fut
abouts
clocks
#sleeptime
sleeptime
6am
firework
fart
imo
#toonarmy
toonarmy
climbing
ramis
illness
irene
invest
#rehab
gazza
noise
seats
#mad
safari
section
yeovil
gentle
camel
barnet
menu
#gameon
gameon
console
copies
burn
scouser
beers
henri
naps
californication
stitches
#celebration
spanked
whos
challenging
shawshank
redemption
itv2
canada
hamstring
impatient
wrote
eyebrows
fitter
pets
kingston
wr
guesses
uses
rates
reliable
consists
#buzzin
cyclists
liners
horrific
shola
hairy
metro
#great
goodies
flicked
colour
fringe
#applecrumble
applecrumble
bandit
squeaky
bum
honeymoon
silky
bender
gossip
dusted
roller
unbelieveable
abu
theme
marry
rory
#50
creating
disgraceful
height
ferry
fleetwood
happenin
happily
mcilroy
perch
badly
sponge
definately
flo
stinker
gap
#bgt
bgt
givin
#geek
geek
#tune
2006
flashback
cheik
rascals
hopeful
sidwell
000th
2moz
facetime
kerim
base
drew
dedicating
500th
halfway
printed
#derby
hala
abi
#snow
#freezing
stamford
eden
hazard
suso
danke
dir
viel
airplane
breathe
geceler
nationalteam
istanbul
chinese
kaz
sturridge
beware
skype
westfields
byron
2nite
german
2500
café
tore
hollyoaks
inshallah
slacking
deportivo
wud
hangover
ii
relaxed
thirsty
state
megs
tonite
cristiano
cooked
#workinghard
workinghard
#rvp
dribbling
qualities
market
rush
moussa
#gym
austria
u12s
password
kits
balcony
#recovery
ordering
tommorrow
wycombe
creativity
rises
slept
mousa
#fulhamfamily
fulhamfamily
frankfurt
poker
clint
trotta
blowing
kacaniklic
knocking
introduced
sucked
ure
engagement
dolce
sportsman
garage
08
webb
loaded
browns
poss
terminally
shrek
waving
mickey
#brilliant
stokie
fury
ballon
cube
salon
justice
80010
boro
britt
aberdeen
baz
afford
trend
cds
#mightypotters
mightypotters
yorkhill
orient
#31
rolex
#movember
disrespectful
def
stokies
honoured
britannia
bouncing
holloway
greedy
coleman
rent
social
parkinson
syndrome
stewart
linked
scots
2004
dominoes
attacks
£25
ment
croatia
easily
tooth
bugs
security
scot
fairplay
jolly
quarters
needing
childrens
edwards
networking
lit
refreshing
admired
#biggame
biggame
crouch
delap
shawcross
#thevalleys
thevalleys
jock
putt
raffle
programmes
huddersfield
composed
fi
wanker
impression
90mins
#fuming
prick
bi
fold
poorly
darter
boooom
windsor
hutch
#summer
couples
retreat
perfection
cakes
bossman
easiest
dives
daley
hater
stanch
wowza
#boom
permanent
claiming
#awkward
creepy
#geordieshore
geordieshore
charlotte
edgar
davids
olly
#creep
creep
weezy
loose
#perfect
romance
painful
burt
douche
#embarrassing
aussie
alf
purchased
incase
suddenly
stranded
aswel
presented
rant
davey
fixfactor
rescue
petrol
chest
#baffled
baffled
laughed
#disgrace
sublime
jake
keown
personality
#bore
#zzz
#wales
bale
marino
#elclassico
elclassico
elliot
awaiting
booooom
#fifaking
fifaking
shutup
armbands
griff
sloppy
denzel
washington
catchup
#worldy
cafe
dai
jemba
#classic
prague
#sap
sap
liven
chops
bins
signal
closes
warmed
laying
#chilled
nossa
firm
guthrie
honesty
bagged
thumb
pego
wrexham
wooldy
doctor
#talented
millions
shauny
hogwood
athletics
dominic
situations
chappy
lonely
gymnasts
holy
#icebath
icebath
#stiff
#raging
raging
shrewsbury
dynamo
fuss
roulette
cups
darters
bowel
entry
mvg
mash
evans
notch
ops
crumble
schooled
timmy
maccoll
day214
#unbelievable
rascal
jumper
effortless
usher
arguing
#shambles
searching
approval
childhood
burnt
buds
meals
sp
oops
hahahh
cya
twickenham
niece
rhythm
risks
duvet
cows
nath
jab
baking
shore
dece
#ballers
nextgen
#cheers
#ljs
ljs
standards
states
presentation
chels
haa
debating
hydrated
drugs
paces
marked
200th
santos
boxset
sheeran
blown
harrison
combination
fergie
lush
pubes
dick
fro
hoes
drum
curly
quotes
evens
#easymoney
easymoney
49
austin
naughty
furyk
#europe
worldies
kay
derren
passes
ji
400th
sneak
stevens
goalscoring
carrying
omelette
replying
texts
bluewater
aqua
armstrong
donny
purely
cell
obika
cried
katsu
chop
haaa
kaka
effective
#closingceremony
closingceremony
rude
poulter
nicola
brutal
#ytfc
ytfc
sponser
#spurs
blogs
masses
fot
yid
powell
jessica
cast
tesco
#inspired
golds
pendleton
lebron
velodrome
ripping
meter
eachother
butts
bites
welcoming
cramp
hairdresser
ads
build
exquisite
portland
trolley
errr
advertisement
grip
secondhalf
sigurdsson
hearts
lennon
belgian
shaking
simulation
hosts
lloris
dawson
closerange
pouring
connor
dempsey
audio
investment
safety
priority
tix
“i
harty
67pm
meyler
neill
ranks
shea
gathered
cleverley
clips
bounces
limps
vidic
bardsley
submit
£4
95
midweek
succession
courtesy
tongue
versus
£100
merchandise
saha
replacing
bertrand
39
reyna
valid
aj
#greatsupport
greatsupport
cattermole
counting
reed
midday
contribute
x2
ties
90th
aggressive
claimed
vaughan
drills
sliding
length
overhead
blocks
kicked
equaliser
37
sess
denies
throwin
blasting
dust
rudd
wanderers
budweiser
#help
bardo
emergency
lunchtime
supportive
msgs
dissapointed
blasts
swift
appeals
wrightphillips
inches
diakite
stopping
mbia
attempted
cesar
nelsen
resulting
standout
defensive
leftback
relying
clearance
applause
setup
80s
derry
bosingwa
areas
counter
myhill
punched
morrison
books
flick
lifted
tests
sides
switched
popov
rosenberg
dorrans
daniels
tamas
ridgewell
mcauley
olsson
brunt
keepers
director
80k
milestone
strikes
catwalk
retro
#fb
fits
honours
ranger
logan
newton
subscribers
parking
blinding
reviews
#thanks
hughes
petric
options
handbags
rodallega
ruled
riise
schwarzer
gathers
beyond
closely
brede
#ouch
senderos
5050
superbly
dealt
duff
claims
sight
circle
opens
woah
drill
twist
information
joins
netting
entries
bradford
fellaini
jelavic
nets
protein
#l
broccoli
scratch
bacon
pork
fork
motto
#007
inaugural
khan
polo
cooler
coats
styles
hurting
depends
winters
garms
hadn
comfort
cr7
unsung
r9
shake
plastic
splinters
mainly
tone
fortress
wrestling
jong
richards
quoted
#bluemoon
bluemoon
revenge
trials
mentally
dumb
#skyfall
popcorn
#prayforscotty
prayforscotty
hahahahahahahahahahahaha
hd
brows
aside
carrington
#t
101
rasta
eats
jls
swollen
consistency
drag
translation
tattooed
nowadays
rematch
scrabble
complicated
code
acts
missin
#finally
drivin
modelled
hollywood
bonus
opportunities
#joehart
joehart
cheesecake
puttin
pads
sleeves
azza
diaby
theirs
congratulate
chairman
#9
victims
mourning
cousins
grey
waits
risky
witch
kings
cbb
luckily
wilko
pussy
blocking
smelling
sex
huth
tache
stokes
buggy
angles
ey
gerry
shaven
shy
appetite
fortunate
pause
bundesliga
virus
silence
grave
registered
reads
fave
22nd
laps
overseas
appreciating
potro
predicting
samsung
dramas
tackles
endlich
6000
corners
collins
babies
crouchy
controlled
dowd
sprints
load
valencia
suspension
tasty
baldy
mountain
eligible
toes
sorensen
wilkinson
upson
walters
palacios
whelan
etherington
intent
hrs
walker
offended
enormous
bernabeu
headers
hung
ugliest
completing
#wafc
optimistic
largest
greet
qualification
boa
vitoria
parabéns
fera
natal
beijos
vocês
também
querida
comida
pronta
quero
meus
tenham
vitória
treino
ontem
heheh
collective
título
sai
storm
amores
crianças
hoje
estão
família
chegando
amanhã
arriving
aos
ao
essa
estádio
tenha
vamosssssss
trough
sings
valeu
tudo
anos
estou
minha
profissional
vem
vou
hehehe
obrigado
vivi
torcida
lugar
coração
queria
torcedores
estará
pela
ter
apoio
leiva
prog
irmão
você
merecido
jogar
abraços
manda
jugamos
infelizmente
não
presente
treinamento
breve
possível
qatar
amor
abraço
volta
treinar
esse
pelos
parceiro
#liverpool
craque
tamo
daqui
brasileiro
libertadores
torcendo
carra
lindo
deixar
muita
força
isso
noite
saudade
pouco
cancha
recuperação
próximo
campeonato
09
#omg
cloudy
frio
joao
higher
sorte
#debut
portuguese
realmente
contrato
são
fala
autumn
melhor
além
pessoa
maravilhosa
só
futebol
demais
vivo
goleiro
fluminense
fácil
galera
importantes
clap
#kickcancer
kickcancer
cu
#dinner
#beautiful
beatles
#ufcrio3
ufcrio3
vc
groups
”yes
acl
reconstruction
pai
posso
brasileiros
assim
linda
amanha
seba
coates
confiança
recuperar
hein
indo
vamosssss
hebe
descanse
sexta
frente
ficar
brasileira
monopoly
banco
mascots
estava
mil
carinho
seleção
visita
carbonara
irmao
brazilians
roads
forgive
guerreiro
bh
pelas
palavras
cabeça
mto
pra
legal
shave
saudades
aí
cuida
cidade
fenway
fanta
buscar
primeiro
ídolo
partida
pensar
indonesia
indonesian
últimos
orgullo
ayudar
jugado
fiesta
year’s
here’s
tc
kun
nuevamente
gano
minuto
triunfo
argentina
aires
uruguay
sumando
tren
carlitos
empate
corazon
strips
zabaleta
furniture
shield
leonas
nuestros
beijing
listos
puedan
sharon
lorenzo
aguante
tigre
argentino
padre
viejo
aca
javier
roommate
amiga
muerte
condolencias
clasico
hs
sociedad
equipos
proximo
lunes
finde
quedan
teddy
anoche
lista
luego
olvido
2do
lisbon
muchachos
maxi
distancia
sirve
grupo
asadito
15mins
concentrado
millones
porto
fase
seguimos
idolo
mensaje
paseo
nedum
onuoha
nuevo
perdido
oportunidad
preparar
quede
hermosa
novia
launches
mandar
1er
pudo
miércoles
sorteo
extension
2015
nico
colombia
empezar
2014
eliminatorias
salimos
villarreal
esos
unity
cruz
venezuela
calor
chile
preparando
bayer
sisi
locura
medio
misma
boca
saliendo
98
gabriel
decir
alegria
pizzas
antonio
agains
etapa
tanta
sumo
artificial
amistosos
ultima
darling
hermanito
mundial
oldham
eliminatoria
tecnico
disfrute
ecuador
felipe
manera
serio
tenes
alexander
launched
seamus
terminal
organ
donor
nurses
alongside
hundreds
suppo
peek
lions
acorns
philly
michelle
plse
boston
visual
atkinson
performing
depression
cha
log
lend
cardiac
belfast
helpful
motor
disease
tested
#findapril
findapril
discover
kai
stranger
3000
nobby
mayo
upper
shared
damien
trophies
sheedy
diagnosed
gent
125
informed
katie
sophisticated
rooting
electric
budapest
byrne
#prayforstan
prayforstan
travels
religious
wardrobe
isle
jerseys
wristbands
capable
#s
pregnancy
shining
chefs
£200
twas
paddy
dawn
nurse
”thanks
100k
plates
ability
foster
#pedalforpetrov
pedalforpetrov
nz
shampoo
ns
#pray4stan
pray4stan
we’ll
fabulous
cus
division
banters
brill
aims
£3
partners
othe
marathons
physically
legacy
tyrone
ulster
verify
#prayformuamba
prayformuamba
patricks
overdue
#support
#b
damo
#greatcause
greatcause
mandela
#masterchef
masterchef
choc
4yr
urgent
donner
première
allah
reste
belongs
petite
heure
delicious
aimerai
benfica
aime
toutes
scarface
cage
sylvain
bravo
94
yohan
cabaye
tko
semaine
savoir
être
doc
prix
#ballin
sais
disapointed
connais
#halloween
toute
où
momo
chaud
degres
islam
laisse
meilleur
avais
tel
dogg
proves
nom
pourra
gens
mohamed
blanc
franco
sar
francais
crib
corn
classe
jour
tp
diame
felicitations
ramadan
prawn
arabia
mieux
cours
sow
hahahhahaha
languages
seul
absolutly
sas
blockbuster
hottest
nigga
110
temporary
ar
cooker
lovers
prêt
parler
sullivan
maillot
scorers
3g
sleeps
nash
invites
loses
globe
retrouver
meilleurs
déjà
2008
schalke
werder
buts
revoir
joueurs
staffs
enfin
quelques
temps
commence
toujours
yay
3m
fier
coupe
muslims
focusing
lagos
pensée
facile
équipe
ribery
olivier
voix
bleus
#welldeserved
ahhhh
discovered
italian
positif
decisive
offensive
defensively
stability
bat
bac
rejoindre
ds
wowwwww
2hours
roots
screening
quicker
amis
prendre
bonnes
soooooo
1m
loooool
temperature
kalou
aprendido
cansado
reveal
silent
olive
washed
prochaine
promis
fights
tube
custom
gentil
seconds
800
10000
virgin
5000
celebs
chatting
expects
addition
madejski
hubby
pitches
alfie
dugout
faced
gallery
fondre
gamble
fulltime
tier
megastore
wrapping
hugely
respected
pardew
jobi
generosity
trevor
praised
prices
adult
mistakes
apologised
coverage
mcanuff
kebe
18s
#urz
urz
sweep
appointed
stocking
boarded
prior
shorey
combine
federici
roundup
relishing
taster
cricket
tabb
relentless
workrate
retail
ont
tyler
hal
cummings
gunter
£7
attended
uploading
customer
painted
mikey
urzzzz
adds
closest
mccleary
freeman
dunne
under19s
#excited
settled
#bpl
bpl
jon
morro
midfielders
oven
collected
10p
indepth
footage
replica
hayden
admits
interviewed
lincoln
sweeney
opta
stat
robsonkanu
keegan
reflect
thriller
fest
sails
nods
slips
hunty
sorts
edit
250m
lasting
discounted
android
#rfc
kean
depending
loftus
astro
lungs
digging
marriner
handful
foy
flamey
homegrown
he’s
accrington
finishes
dances
vellios
kennedy
drags
yard
ambulance
argue
bread
hash
tags
stunner
crucial
#spoty
admission
ki
tgi
blazing
bangers
lame
vicky
beale
dishing
#rascal
headloss
bo
odd
grows
#bu21pl
bu21pl
arg
rapid
christopher
audition
lettuce
ketchup
scrooge
#coachgang
coachgang
horrid
99
4music
#weak
locker
gangster
mancini
necessary
#helphim
helphim
moaner
bizz
townsend
criticise
annoyed
entering
moan
shhhhhh
potter
realistic
#clowns
agony
directions
votes
shaved
hernandez
1d
zzzzzz
ache
snooze
switch
#struggling
#welldone
welldone
flava
catchin
bants
assuming
clumsy
wowwww
#heaven
tasted
relate
lucy
drizzy
binned
#madness
spraggan
nohomo
biscuits
valleys
#dumbanddumber
dumbanddumber
perry
tucking
#elclasico
elclasico
lengthy
bant
destroyed
#goalscorer
provide
laughs
cowell
worldys
alerts
harper
amelia
mel
#long
boiling
#saintsfcu21
saintsfcu21
rolo
gibson
ss1
adverts
rita
acting
liar
dinners
bryant
snoop
auntie
ronny
stole
ide
rubbing
gut
dre
confused
youuuu
realist
guna
industry
forced
encourage
sht
vibe
2mo
uncalled
ing
remembered
chewing
mouse
#nothappy
nothappy
tooo
believes
24hr
yooo
volleyball
#confused
popping
covers
naaaaa
armband
45min
faded
bathroom
thumbsup
influenced
mercedes
upgrade
tl
drowning
purple
spelling
#wooldy
alike
chisora
jordans
wireless
ooo
brooke
#allthebest
allthebest
expectations
believed
packing
bollocks
ablett
oii
dats
task
sneaks
fuckin
enemies
myth
assure
essence
awwww
technically
richmond
cement
gas
#really
enjoys
flow
ski
tracks
overly
convo
mocking
frm
joseph
associated
#southampton
kl
#idol
#inspiration
fade
eventful
joint
delays
approaching
monaco
mature
stressed
trains
peoples
shoe
chocolates
sausage
nan
lifelong
dallas
hale
friendship
rating
blond
exited
chichi
equal
haaha
jerry
firstteam
university
nigerians
cutie
2be
mason
insult
dancer
norm
material
bears
badminton
tak
landing
perfume
duncan
purpose
laws
musical
eagle
tattoos
kingdom
losc
hail
bombing
universal
skillful
hahahhaa
translate
hodgson
dribble
partly
guitar
liver
transplant
lea
rise
payed
overwhelmed
oil
substitute
laziest
jt
puppy
leaders
walls
initials
reidy
ninja
limits
intelligent
peaceful
manner
government
lips
philip
bee
knees
tut
karma
insults
resort
caring
journalist
noon
legion
anger
hahahahahahahaha
ship
jackie
differently
nacional
causa
pais
sevilla
podamos
venga
sta
hincha
recuerda
usted
cerca
objetivo
ustedes
empezamos
positiva
sabado
problemas
estuvo
manana
apoyando
mierda
verlo
sentir
presento
commercial
gane
tú
nombre
lesión
joys
macheda
olímpicos
vintage
iii
cambio
maynor
figueroa
unicef
estuve
premios
mu
doy
quienes
apologize
recuerdo
marcar
ganando
mala
lesionado
hayan
pasaron
sacar
conocer
perdon
basta
estudio
messed
ceiling
starbucks
gassed
yano
colchester
#coyi
coyi
majority
pains
pyjamas
stead
guru
#xfactoruk
xfactoruk
hoody
boyf
improvements
demo
livermore
#lad
amazon
19s
sworn
ucl
suprise
#neuroblastoma
neuroblastoma
mitchell
#teambolt
teambolt
#20
concern
mount
#f1
touchdown
30am
bantering
cave
throws
delight
underdogs
jb
gardens
gooden
muchneeded
confuse
#hmmm
delightful
motive
replays
participants
#we
kong
pit
#letsdothis
letsdothis
#dayoff
dayoff
converted
carroll
delivers
yang
ini
irons
360
avengers
recommendations
67
refs
neutral
chins
understatement
borough
topgolf
cockney
bold
britains
suffering
arrest
bubba
#relaxing
thick
crimbo
brrrr
iraq
kel
vatican
#shocked
#eng
curve
#utb
utb
butty
#fifa13demo
fifa13demo
gylfi
#topguy
topguy
roman
naughton
wasting
#iphone
untill
#thfc
thfc
gadgets
humans
#tottenham
surname
2b
#realtalk
realtalk
#noswag
noswag
enfield
rb
#happybirthday
happybirthday
#winner
casually
mw3
maps
ahahahah
8year
fanpage
wizards
flat
pleaseeee
rusty
bruva
reckons
freshly
realised
3x
secrets
baths
can’t
ugg
pancake
trimming
ea
bass
transfers
magician
crimewatch
weirdo
veg
umbro
ticking
blind
hamstrings
gio
onit
weddings
ossie
naismith
individuals
luxury
driven
domestic
evertontv
footsteps
mic
sopranos
powers
hibbo
diet
evertonfc
motivation
claudio
servant
conf
troy
doggy
dip
mcarthur
foo
quad
nearest
prolific
23rd
lipstick
cooper
rooming
trek
personally
5km
bowl
philippe
dejagah
taps
tremmel
davies
onetwo
credentials
ropes
dwight
tou
thunderous
collision
spaniard
rightly
korean
garry
monk
monks
thankfully
vertonghen
deadlock
andros
jermain
guzman
wasted
deflects
2016
slipped
radar
favourites
bookies
miller
slide
nearing
goalscorers
tomas
tense
oxladechamberlain
restart
particularly
santi
wojciech
routledge
mertesacker
#swans
jinks
concentration
stages
40pm
#ripspeedo
ripspeedo
#worldclass
worldclass
stings
palms
flagged
tame
#jackarmy
jackarmy
leroy
tate
rodgers
recent
feeds
falls
talksport
journalism
#swansea
williamson
santon
ameobi
slots
jesse
jazz
kris
cahill
brightly
romeu
contribution
insists
quarterfinals
assaidi
replacement
glorious
latter
booing
sinclair
kompany
nastasic
pupil
roar
schmeichel
mexican
habsi
maloney
boselli
beausejour
emmerson
boyce
doubles
hvem
ikke
tek
ka
fantastisk
bak
mann
timer
null
davy
bare
fck
ved
bj
passer
spille
muscle
skal
år
mille
norwegian
enda
roma
#keepitup
keepitup
friendlies
vinnie
#gymwork
gymwork
perfectly
#fitness
#boring
tatt
downs
rossi
chants
vince
zamora
gladiator
kunne
vite
kampen
vel
mats
connect
answering
opp
mange
xd
ola
slag
pues
onesie
trato
hobbit
llego
ven
envía
luz
tenido
termine
último
cafu
lejos
parma
jornada
bromwich
espanol
sufrir
udinese
desastre
homework
laptop
deleted
concurso
ganador
whit
respuesta
⚽⚽⚽
espresso
soup
necesitan
málaga
clima
doble
figura
cómo
motivate
elland
#gkunion
gkunion
#thatawkwardmoment
thatawkwardmoment
potentially
archie
luca
karaoke
exchange
cleaning
sarcasm
sleepless
raul
begging
headbutt
savage
basic
hound
gervais
controversial
childish
weaknesses
smelt
notes
pole
internationals
marcus
donetsk
shits
chick
greeny
puyol
dollar
fizzy
redmond
surroundings
2p
radox
jord
nicole
#itv2
furious
plug
grim
#bored
#getmehome
getmehome
#hooked
nibbles
#latics
latics
kitty
inbetweeners
#whataguy
whataguy
bubble
mirallas
#derbyday
derbyday
goosed
improving
allways
#scary
boxsets
wand
#shock
#clique
noo
yessssss
#joke
#cute
circuit
caldwell
#lucky
killers
spraying
opposite
clark
suprised
predicted
cuddles
breathing
sweating
#goodnight
blazers
#tidy
#takecare
takecare
mountains
disappeared
thunder
lightening
roasting
positions
disgusting
japanese
toughest
script
ohh
strides
hammy
diehard
frank
cancun
destroying
#myman
myman
froch
ther
steak
bein
dun
asif
jockey
claire
waitin
#tooeasy
tooeasy
cheat
unfair
brew
#smile
grin
sake
skydive
ohhhh
ull
ov
taken2
5times
patch
#justice
salad
cum
kemp
extreme
#onewish
onewish
tomorro
stayin
rnt
brits
hairs
#topclass
topclass
volunteer
olds
#earlynight
earlynight
lahm
providing
#sun
tellin
legged
linesman
kerry
#unbelievablejeff
unbelievablejeff
#getalife
getalife
ud
marc
£1000
megged
jelous
#disaster
disaster
fukin
rs
#greatfilm
greatfilm
daisy
theyre
#mug
dwell
ledley
#pipedown
pipedown
fence
#that
regularly
exhausted
roped
floyd
gota
weakness
whisper
platinum
caulks
particular
chuck
cb
persons
justgiving
snake
duno
yehh
napa
revolution
17yr
hol
dougie
24hrs
terms
malia
addictive
biggie
benched
#moving
#best
fickle
resist
#correct
nobu
missile
#weirdo
simples
1s
woo
stake
environment
rebel
instant
piano
in2
gutting
affect
#scared
antigua
#bcfc
bcfc
charm
awwwwww
#genius
boyfriends
plantain
8years
tru
karting
mclaren
bugatti
beyonce
intensity
#massive
library
hibernation
hbd
ironman
stroke
lengths
#cbb
churchy
candy
danica
rinse
bourne
#nervous
#hater
fulfilled
5years
sum1
#newera
newera
cancelled
#annoying
vocals
rarely
#favouriteplayer
favouriteplayer
facilities
derrick
alzheimer
ava
undefeated
heartbreaking
unwanted
subtitles
pes
reminded
chari
solihull
roomy
banged
cox
teens
unite
longy
delayed
hospice
stag
doo
ascot
trainings
dreading
torch
phenomenal
rt”
supper
lawrenson
sitter
ripped
flags
toby
aff
item
carlisle
youv
chemo
tgis
ratio
bicester
overs
harlow
alexandra
bend
seeking
dish
garlic
conduct
fashioned
counterattack
gods
#typical
hotspur
jenson
wiped
animals
creatures
specific
dumbass
#kickitout
kickitout
stepbrothers
gripping
#teamusa
teamusa
listed
heartbeat
#muchappreciated
muchappreciated
reflection
jeff
debuts
barbers
moustache
assou
ekotto
skysports
1v1
tings
herd
feat
sheep
butcher
#dench
hmmmmm
someones
#onflames
onflames
supercup
intresting
blokes
gifts
#fake
crawl
#cheat
grades
evil
#goodboy
goodboy
#eastenders
albert
5yrs
#you
fucked
dubious
panel
mestalla
8yr
#takeabow
takeabow
rutherford
boyyy
nerve
hahahahaaha
#yido
#greatclub
greatclub
#jetlag
favours
davo
dominated
baltimore
proficiat
diables
rouges
eten
beter
elkaar
ete
offline
#cfctour
cfctour
pfff
ouai
fini
rue
rustig
rien
soleil
reviens
belgie
gewoon
wale
coke
yeees
anelka
malouda
flex
unplayable
jongen
marriage
belgische
ooit
reus
podium
personne
montenegro
wiz
khalifa
denken
stad
file
romelu
kon
”cheers
string
#ktbffh
ktbffh
critics
boos
destined
frustrations
straks
compare
essien
obi
yankee
splits
#nochance
nochance
connecticut
lakers
colder
#lightweight
lightweight
partying
crisps
jacks
studying
downloads
checkout
privileged
skygo
advent
trends
speedo
cuddle
messenger
struggles
cope
invention
wealth
noooooo
cleveland
clearing
politics
hahahahahahahahaha
curtis
carly
memo
acoustic
vaz
highbury
clarify
#lovefootball
lovefootball
cirque
contraband
#getwellsoon
getwellsoon
kony2012
#nightmare
suspicious
comparison
wazza
golfing
referring
strain
shhhhh
#zzzzzz
#funtimes
funtimes
brush
queuing
decides
kaya
raring
#incredible
sounded
luton
#bullied
uuuuu
flip
viewing
teenage
swallow
urge
soak
lowe
havnt
lino
omfg
palm
jacuzzi
unhappy
grounds
individually
requests
langley
westbrom
desktop
wallpaper
spelt
#hillsborough
thin
compliments
wingers
breast
moscow
pleasing
you”
4231
formation
freedom
2k
”yeah
”no
heavily
#ideas
budget
overwhelming
stuffed
cooks
craving
”hahaha
incredibly
exceptional
”u
#congrats
stream
hhahaha
3”
lymphoma
pu
committing
cruise
ligament
prevented
bones
gq
lethal
addressed
steam
#cr7
uv
numpty
avoided
contestant
#urzzz
urzzz
#silverfox
silverfox
camouflage
magical
engaged
humble
badman
granny
#11
summit
moron
riley
wooooldy
decorations
#fm13
fm13
nav
demolish
chippy
shhh
customers
ease
bremen
supplying
#epic
formula
bronze
cumpleanos
fou
matchs
#champion
#loser
depart
nicolas
omar
romania
zizou
evolution
spectacle
incident
boyle
whitehead
#familytime
familytime
#xmas
#fathead
fathead
#baltic
baltic
smells
virginity
#21
#relax
ru
roadtrip
#barcelona
helens
#rememberancesunday
rememberancesunday
showboat
forrest
bookings
sample
ell
#pats
pats
blessing
fancied
#nopainnogain
nopainnogain
#sleep
7am
cue
manning
eil
hiking
12miles
splash
topkeeper
#traffic
westham
#truth
electricity
slip
auctioning
gilmore
inspire
#blues
kilimanjaro
ashton
leyton
doug
wcq
trey
songz
brookes
blacks
52
sydney
#boreoff
boreoff
alcoholic
#falcao
cont
camping
massacre
winnings
generous
prostate
haway
morgan
printing
respective
crunch
monthly
package
newly
patients
substitutes
mclaughlin
turnbull
dramatic
there’s
announces
reserved
postponed
prevent
conclusion
83
convert
firsthalf
appears
loops
endtoend
chaps
lawrence
nearer
201213
rightback
carragher
restored
attentions
paintings
sharks
8am
#stokecity
stokecity
agrees
interviewing
texans
tb
#sunday
pacman
hooking
helmet
protecting
lotto
u16
noodle
vacation
#lmao
#reading
achieving
#dreamteam
dreamteam
dealing
spark
surf
pattern
gr
7s
ravens
southern
lawless
significant
#taken2
#style
flyer
columbus
celtics
seas
eminem
decade
jk
20k
doubtful
sunglasses
yall
chunk
recession
#soccer
buddies
kc
shark
#spain
especialmente
happend
negro
unico
jajajajaja
basquet
hicieron
facil
coloccini
hablando
flia
imagino
jajajajajaja
ningun
error
seguirlo
merecimos
anda
fundación
volviendo
yendo
descanso
kansas
onda
dijo
hagas
pude
pau
vuelvo
zona
chan
vestuario
supermarket
ama
empezado
presenter
”happy
writes
weekly
ego
relaxation
newborn
bubbles
#pace
noble
aspiring
”good
circus
flown
louise
kickz
#westhamfamily
westhamfamily
abducted
trae
nutrition
#whu
reall
swimmer
tekkerz
mort
hometown
bupa
stabbed
#k
gillingham
grea
#wimbledon
asset
#funnyguy
funnyguy
guns
#leeds
#win
marcel
sneaky
unemployed
#brasil2014
brasil2014
examples
tiiiiight
#gettingthere
gettingthere
altrincham
projects
#keepgoing
keepgoing
psn
d”
p”
fatherhood
gilbert
nr
diabetes
irrelevant
verder
jokers
ng
kleine
weaker
#belgium
proposed
400m
jeans
biscuit
lal
windscreen
clarke
autographed
correction
tomkins
maiga
brien
hernia
phew
mozza
trio
handled
groin
voucher
annual
begovic
kightly
spins
mop
stops
shotton
controlling
nzonzi
#wbafc
wbafc
reveals
collects
television
technical
knocks
fierce
allan
obertan
floated
6aside
reyes
triumph
rubber
gabby
pow
#prouddad
prouddad
demolished
ruin
lighter
wrapped
nutella
nailed
audience
identity
packs
vest
department
stepping
discussion
guvnor
#tunes
pigeons
units
prawns
tripped
zuma
touches
#le
#bless
sincerely
creed
devils
activities
bragging
#top
m4
claret
willie
beaming
musician
today”
plugging
dudes
yummy
bees
borrowed
screens
winds
killer
fiver
lloydy
shadow
armour
googled
bodyguard
pigs
rafael
anti
excelente
carrera
futbolista
quién
raiders
aparte
favorito
♥”
torneo
sec
sorpresa
entrega
regalos
participar
gustan
busca
bulldog
llegando
infancia
shanghai
fer
affection
compartir
grandparents
pros
booth
oreo
heels
cutest
spiders
#no
monsters
covent
#toofunny
toofunny
refused
wrist
definite
cribs
whoops
snoring
passengers
rolled
titanic
cancel
knife
endurance
auto
gifted
hurdles
souvenir
continent
icon
resemble
emma
deepest
worthless
goood
strenght
trusted
counted
twit
startin
element
30k
toastie
#ella
possibility
grinch
tablets
walsh
chamberlain
nic
mk1
#inspirechange
inspirechange
shortlisted
yeaaaa
#londoncallin
londoncallin
entitled
cases
illegal
skies
kye
callin
phonein
responded
novikov
connolly
lamb
mugged
rodwell
vision
biz
tools
faurlin
candidates
directly
izzy
agreeing
allsorts
profit
ryo
adrian
clicking
mcmanaman
poses
provides
rm
itv1
approximately
thompson
£12
qualifier
published
image
northampton
falque
gallas
huddlestone
duke
doyle
mauro
andres
dales
phillips
wallace
baked
heroic
tampa
brownie
haaaa
degale
#fifa13celebcup
fifa13celebcup
fcb
robot
wright
kip
mcdonald
adel
jewellery
wrighty
swp
panic
midget
cheryl
#a
map
i’ll
grandson
superbowl
likewise
flipping
cottdog
paralympic
loudest
robben
lamps
suitcase
livin
entertained
crushed
blessings
dylan
led
endorsement
that’s
active
what’s
recommendation
ovation
dunc
couldn’t
ha”
patron
types
you’ve
motherwell
#ad
skins
ultra
supreme
fore
hut
medalist
root
foreign
footwork
carrot
ralph
tia
#eatriplea
eatriplea
#ripcrouchie
ripcrouchie
#machine
preference
keano
tin
£500
addiction
euro12
tropical
degree
#nyc
venus
cracked
singles
rams
carlito
jumping
fabian
lobby
cane
gre
lyne55
willing
dictator
tickled
comparing
solution
#xavi
pleaseeeee
broadcast
112
thro
flights
cliche
tragedy
pile
#thatisall
thatisall
wondered
cutting
xoxo
overturned
2am
nate
lololol
commentating
aunty
belated
hitman
#leaveityeah
marty
enquiries
#king
chased
juvenile
lmfao
pirate
telephone
catalogue
tuck
channel4
5am
beastmode
shed
owens
doubters
slipping
alien
zane
#xfactorusa
xfactorusa
vodka
donkey
charles
#headloss
gyal
grilled
paxton
comb
lv
time”
#thinking
jelly
ry
netherlands
#banger
inform
naturally
coolest
mumford
mentions
rod
bars
maverick
spoon
hopeless
scare
jst
enthusiasm
bitterly
fl
ahahaha
contrast
pig
yoooo
trips
brett
biased
hectic
johnny
viewed
womans
ohhhhh
injection
madame
#jokers
#rice
deeply
#wtf
#sleepy
sleepy
zombie
staring
splendid
tlc
#united
stairs
females
blackops2
superbad
aching
bigdog
updating
vibes
shootout
gymnastics
jepsen
icing
pb
talents
tant
tr
bitches
continu
#teamspirit
teamspirit
dc
tax
commons
havoc
shhhhhhh
wooden
discussing
embarrasing
singin
thts
arsed
#smashedit
smashedit
devil
secondary
amuse
anthem
#lazy
#whatafilm
whatafilm
#saints
cupboard
algarve
#19
runners
yaaa
sefton
#youtube
roi
#fifastreet
fifastreet
scrambling
study
ledgend
aftershave
carol
heath
itch
grinding
£15
gooood
#worldie
worldie
£40
defended
#goodcause
goodcause
stalking
quinn
consolation
eds
hq
lastminute
urges
volume
jingle
showdown
hornets
tuning
vincent
edin
viagogo
heitinga
frenchman
distin
urged
zip
inadvertently
tactical
pressie
#jheeze
jheeze
parcel
#ibrahimovic
sly
yas
simmo
goalline
1xtra
curtains
milkshake
tomoro
lookalikes
manny
exotic
scariest
consistent
né
jouer
””
kuwait
#prayfornewtown
prayfornewtown
sexiest
whatsapp
wooooow
crackers
shifts
ferrell
visitar
kindness
tat
#coyg
drank
crime
nois
kkkk
ouro
jogador
chegou
parabens
#beastmode
intensive
deadly
#unleash
unleash
vídeo
vcs
volto
corinthians
abraco
deus
dessa
quiser
nao
brigado
certeza
qualidade
#predator
wkend
fraz
marvin
#oldschool
oldschool
dino
dei
ag
xx”
bleeding
it”
4rm
#brfc
brfc
jakarta
bothering
fitting
acá
nature
nuevas
regain
cenar
shortlist
contestar
requested
correr
recién
todavía
pensando
seguido
tantas
salió
caffeine
tall
tights
ohhhhhh
#special
controls
beirut
lebanon
5er
lg
2yrs
carbs
lik
reactions
costs
seria
vamo
jejejeje
engine
encouraging
followback
hockey
kuala
lumpur
promo
recording
entrar
adversity
percent
edmonton
#simple
wots
blanket
xxxxxx
robinson
yokohama
spécial
azpilicueta
jai
futur
tent
rouge
nationale
derrière
cadeau
joué
entraînement
joueur
début
#monaco
newyork
matin
4x100
capitaine
manger
outa
braveheart
#insomnia
insomnia
#footballasakid
footballasakid
sinister
rt“
everythin
cowboys
toothache
motorbike
rays
timber
amir
marv
mite
#topboys
topboys
marie
curie
spells
#real
rode
bosnia
qualifying
#epl
uploaded
heptathlon
twee
seek
dominating
studios
disciplined
#france
physical
strongly
europeans
minus
droit
topic
minds
discusses
woodwork
haven’t
tod
dinks
assessment
#fashion
hire
spam
applying
albums
provided
hangin
leighton
videoclip
pinky
hiphop
longday
90min
essential
fica
ghetto
#championsofeurope
championsofeurope
positively
various
ios
guzan
#cancer
gamer
#neverforget
neverforget
pedal
#ustour
ustour
goat
turnaround
florida
smoking
#saveahart
saveahart
sponsoring
u16s
chester
concentrated
fai
lb
santas
unknown
1998
dya
lark
maiden
underground
#sensational
#yummy
complicado
estarás
#egg
eldest
gladly
ohio
takers
aug
#vtid
vtid
commit
moral
sainsburys
yanks
nova
abençoe
sua
partiu
japão
nesse
gaucho
depois
ainda
voltando
nordsjaelland
#geezers
voltar
fã
#chelseafc
chelseafc
suggesting
constantly
hailed
#barclays
bundles
setback
constant
mass
charges
danish
l1
#the
#mostwanted
mostwanted
áfrica
#basketball
están
westminster
sneakers
rite
craddock
applies
#wheniwaslittle
wheniwaslittle
stu
dg
upfront
abused
kidda
mams
topics
bck
fridays
stressful
whipped
dno
timeeee
#topfilm
topfilm
chesterfield
cleansheet
weapon
#cpfc
cpfc
stated
pumpkin
immensely
lukes
#olympicceremony
olympicceremony
swede
corky
aloud
latte
gino
pennant
diff
peppa
tale
fresher
mansfield
striking
pacheco
rearranged
4louis
therapy
convincing
owner
hooter
chubby
attempts
#motd2
upstairs
euston
goodmorning
remix
#12shadesofblue
12shadesofblue
evertonians
tolis
lolly
niko
disguise
arguments
xxxxxxx
#cleansheet
yeee
turf
cock
hahahahahhaha
jags
dash
minor
yu
sole
continuing
clapping
coca
organising
amp
touché
giggle
barkley
spotify
giggsy
welbz
#shame
mugs
edwin
richardson
programs
cous
thee
#classics
alloy
boardwalk
legooo
eli
vanessa
prazer
agradeço
comigo
ae
cheeers
millie
lung
longgg
onsie
spiel
avenue
creates
barrier
lovethat
#jessicaennis
jessicaennis
naptime
martins
#lovethat
#thewire
thewire
felli
charitable
treats
trailing
phillip
kieran
phoning
doom
atlantic
mor
2x
catchy
dissapointing
contributing
completes
lorry
kenwyne
chamakh
#q
nutmegs
#bigtune
bigtune
slippers
relieved
cryin
yhhh
