# Supplementary material for: Dynamic guided metric representation learning for multi-view clustering
Source: PeerJ Comput Sci. 2022 Mar 8;8:e922. doi: 10.7717/peerj-cs.922 (PMC9044235; doi:10.7717/peerj-cs.922)
Supplement: Supplemental Information 2 [file peerj-cs-08-922-s002.zip › football/football-listmerged500.features]

sport
footballers
aston
villa
twitterfam
feyenoord
voetbal
footy
players
football
premier
league
villachimpsport
premiership
oranje
coaches
premleaguetweets
matchday
avfc
dutchmen
nederlandse
voetballers
iedereen
villaplayers
avfcplayers
internationals
footballplayers
astonvilla
spelers
nederland
ball
villaplayerscurrent
futbolistas
sports
voetbalfreaks
patrick
ek2012
op
ek
2012
#ek2012
nederlands
elftal
sportspelers
nl
thomas
euro
niederländ
nationalm
twitter
dutch
national
team
nl11tal
selectie
fußball
england
euro2012holland
knvb
ers
11tal
nederlands11tal
voetbalmensen
hetnederlandselftal
onzejongens
euro2012
soccer
news
iederen
サッカー選手
vrieden
chantel
vrienden
prem
footballer
fussballprofis
bekende
nederlanders
euro2012estrellas
list
utv
jogadores
lewis
diddles
friends
profvoetbal
ヴィラ選手アカウント
favorite
player
sporters
line
fred
選手
eredivisie
pro
futboleuropa
futbol
athletes
pitch
invaders
maison
foot
playerslinks
banter
everything
claret
blue
worth
reading
past
present
live
pe
ro
lijst
topvoetballers
alle
voor
people
assotiated
fc
alles
maken
journalisten
door
twitteren
lijstje
sportvolgers
volg
jugadores
fútbol
presentes
related
stuff
silverstone
voetbalelftal
aanvallen
ukraine
niederländischen
nationalspieler
championship
sportzomer
media
ekgangers
follow
random
onze
jongens
overige
sporten
polen
oekraine
participating
nieuws
watchers
updates
european
tweeters
paris
11
12
mardrid
clubs
volgers
niks
social
radio
world
nou
gewoon
allemaal
toda
información
sportverenigingen
haag
enzo
reporters
analisten
statistieken
twitterlist
ask
laatste
info
adam
johnson
#11
mijn
activo
collection
account
voetbalwereld
following
professional
teams
serie
bundesliga
ligue
portuguese
liga
belgian
profesionales
take
club
job
journalists
dream
fans
persuasion
clubes
主にサッカー選手や元選手のアカウントまとめ
cool
fútbolistas
nikos
swag
sisi
footballepl
calciatori
calcio
liverpool
campioni
comptes
officiels
lfc
eplrealfootballerplus
number
апл
test
sportfr
urheilu
المفضلون
sportif
qpr
joueurs
amie
barclay
1st
hoops
daftarfootbapl
queens
park
rangers
ex
reds
french
tv
epl
foreign
rugby
fussball
myworld
footyplayers
joueur
sportsmen
footballeur
football　player
stars
worldoffootball
personalitesdusport
deportistas
footeux
special
sp
artistes
sullysfootballers
mohamed
basket
amis
サッカー関連
proballers
لاعبين
bpl
verified
celeb
marco
kiss
boy
joeurs
safc
vips
sportifs
sportspersonalities
fr
footballsuperstars
pl
préférés
f00t
deporte
footballists
resmi
famous
bola
игроки
divers
barclays
transfer
anfield
ynwa
star
hallo
vip
cunts
professionisti
premierleague
wifes
france
robbies
jeff
love
pastlfcplayers
ffootball
друзья
l’euro
former
groupe
title
dj
αθλητών
peeps
giocatori
futebol
qprchimpsport
footballeurs
parkplayers
talking
big
liste
man
legends
estero
soccerstar
milan
characters
stranieri
showbiz
futbol2
спорт
sportives
contact
français
footie
kevin
mc
caffs
calciatore
celebs
varios
amici
insiders
サッカー関係
playspucksandballs
worldfootball
monde
individual
sportivi
international
spurs
lista
greece
current
bella
anciens
actuels
eplrealfootballer
английской
премьерлиги
entraîneurs
commentateurs
chroniqueurs
fran
relacionado
#lfc
profili
english
interest
profesional
venezolanos
extranjeros
más
otros
celebrities
ufficiali
best
try
italiano
contiene
todas
cuentas
oficiales
exfutbolista
mundo
#welovefootball
welovefootball
clan
certain
diario
deportivo
ofrece
cracks
journalistes
source
perdere
futebolistas
infos
agiungere
tanta
find
professionnels
évoluant
europe
サッカー選手関連
official
page
accounts
managers
ed
bonjour
important
personality
tutto
mondo
dei
aime
italiani
esteri
especially
italian
observateurs
participant
associated
afl
game
play
feet
joueuses
étranger
times
exjogadores
técnicos
partes
italiensk
fotball
nba
importanti
militano
campionati
writers
francophones
playing
squad
jacks
サッカー関係のリスト
atheletes
tennis
hockey
cycling
cl
mls
usmnt
explayers
presenters
commentators
personaggi
admire
update
sunderland
fan
ireland
fball
sunderlandplayers
safcplayers
afc
thecf
hull
city
irishfootballjb
boys
green
sunderlandchimpsport
mushy
pee
red
white
soldiers
shenanigans
irish
esportes
motd
futboleuropab
playerz
sunfoot
uk
footballcoachplayer2
premierleaguefootballers
footballplayer
playersukireland
anglais
applist
roi
profootballers
ahmed
soccerworld
fotbollsfolk
knows
jugardors
ballers
fifa
footballstars
footyyeh
north
east
futbolcular
footiesafc
footyrightnow
faves
eplplayers
part
footballlers
europa
top
tepenler
good
crack
agencies
real
irishfootball
tfffootballers
noncricketing
airtricity
worldfootballer
footballinfo
gents
playerslounge
football2
soccerplayers
true
religion
goal
recommended
sportsoccerplayers
chums
pros
track
member
first
fansites
keeping
date
senior
u21
sites
fav
connected
globe
reserves
primavera
handy
newcastle
united
outside
scotland
bambang
pamungkas
mario
götze
constantly
updated
names
abroad
découvrez
principaux
angleterre
echo
app
soccerrelated
republic
hello
male
want
general
share
sunlun
tweeting
futebolerz
websites
comprehensive
speaking
twitters
rumours
sporting
professionals
loadsa
know
exfootballers
including
robbie
savage
movement
rio
ferdinand
pundits
representing
feeds
teamsheet
10000
followers
mention
fake
profesyonel
cristiano
ronaldo
currently
governance
journalist
interests
genuine
legitimate
women
champions
opinion
海外の現役サッカー選手のリスト
class
profile
latest
beautiful
work
progress
events
long
tribute
darren
bent
particular
mates
randoms
popular
легенды
manutd
shinjikagawa
arsenal
曼联
robin
persie
idolebeneluxnord
idoleuk
足球明星
manchester
foootballll
manunited
manu
kreis
utd
mu
family
mufcscafc
great
hard
jugadoresfamosos
fave
atletas
information
unitedforever
mufc
officials
myfollowing
الدوري
الانجليزي
arena
wee
army
tobun
olasunkanmi
fitness
group
サッカー
mybest
king
kings
favoritos
devils
pemain
corner
netherlands
ispan
•̸ϟɣ
yalla
koora
demas
رياضه
sportspersons
мю
manchesterunited
الرياضيين
العالميين
certificated
experts
futsalfutbol
足球
zoo
海外サッカー
idolos
obsessions
ob
bloom
public
figures
joueurssportifsclubs
favourite
global
deportes
축구선수
qayuum
mostliked
dego
spam
gooner
spor
サッカー選手など
dünya
futbolu
devil
欧洲足球
футболисты
ин
futboleros
skuad
eks
♡選手♡
愛しい方達
favourate
tf
fantasy
samawa
friend
addicted
bold
ニュース以外
fußballer
mylist
athlete
followfriday
shoutout
znajomi
مشاهير
younes
manunaited
alists
internacional
etienne
barca
rooney
ガナ
moegsien
ice
كوره
قدم
公式
المشاهير
footballist
лучшие
всех
времен
народов
香川くん
things
vantastic
perfect
magic
reddevils
person
grow
chelsea
#ggmu1902
ggmu1902
win
draw
lose
forever
lovers
jah
アーセナル中心のフットボール情報
pages
hi
tweeter
british
mix
organisations
heart
berbakat
meet
█║▌│█│║▌║││█║▌║▌║
chat
kind
sporstman
woman
cricket
basketball
formula
users
connection
những
cầu
thủ
ulubieni
europeos
@tp_le_foot
comentaristas
ddwefnf
unitedを中心に海外のサッカー選手
miei
preferiti
loved
subscribe
breaking
andsports
glory
staffs
artistas
diferentes
llamados
beast
@inter
@arsenal
everithing
amigos
decoy
ggmu
tautank
yanzsz
feed
epic
dons
サッカー選手公式垢
italia
spagna
francia
inghilterra
brasile
サッカー選手のツイートをまとめました
gay
لاعيبه
كورة
كدم
recopilation
different
mainly
catalony
للحسابات
المشهورة
والمؤكدة
للاعبين
وغيرهم
twitteraccounts
swansea
exjugadores
entrenadores
rayo
spanish
playtter
weareswansea
scfc
jugadoresfutbol
sun
español
fdtt
futbolistes
famosos
players´
slebs
welsh
球员私人推特
swans
swanseacity
sc
twitterjacks
swan
saints
ncfc
rayovallecano
ki
premiereteamplayer
equipos
staff
spo
kirolariak
bbva
actualidad
유명인해외
footballheroes
footballnews
sportspur
milista
élite
mundial
축구
amigo
swanspastandpresent
nacionales
deportista
futbolcelebridad
barça
seniman
personajes
eso
kaduregel
españa
tutti
deporti
الرياضة
roja
followeando
deportiva
elite
esports
culture
futbolista
futboler
jugadors
sportrelated
noticias
siempre
españoles
militan
inglesa
海外選手
好きなサッカー選手のアカウント
generada
villans
aquí
están
gasol
alonso
nadal
iniesta
ramos
contador
seguir
partidos
sfc
스완지시티
관련
マンuとニューカッスルとスウォンジーとbigplayers
swaaaaaaans
swaaaans
tear
apart
tenistas
baloncesto
balonmano
cualquier
include
adelante
buy
maim
shirts
seguidores
cracken
exfutbolistas
practitioners
opiniones
demás
mad
relacionadas
enjoy
personas
algo
relacionada
periodistas
aficionados
medios
española
displays
footballing
keen
perfiles
foochiboll
lliga
barcelona
esp
deportivos
entertaining
sigo
iré
actualizando
tenga
ligas
protagonistas
destacados
awesome
ppl
mejor
klubber
#otbc
otbc
norwich
squadre
engleska
scores
norwichcity
prermier
premleagueteams
damberd
eng
ligainglesa
relevant
スタメン把握
sobat
london
main
stand
futbolinfo
13
footballeplofficial
footballclub
efoot
footballclubs
footballteams
associations
stats
lge
bf
premleaguephotos
daily
int
プレミア
worldwide
해외축구
futbolyorumvehaber
copyteam
pemuncak
klasemen
organizaciones
footyclubsofficial
wigan
west
brom
tottenham
stoke
southampton
ham
twit
premierlgeclubs
miscellaneous
acounts
preimeir
bplnews
englishpremierleague
premijer
fpl
#soccer
#futbol
ciivie
officialeplclubs
premirleague
kalol
foobal
eplclubs
20122013
footballclubsengland
deadlineday
cluburi
fotbal
streams
footballofficial
realncfc
journos
201213
local
internacionales
marcas
brittish
intr
association
footballfeed
celtic
premierleagueclubs
cityplayers
イングランドプレミア
norfolk
clubsinternationaal
ballsy
flowlist
プレミアリーグ
footballclubengland
inglaterra
englishfootball
soccersport
football4
fodboldklubber
イングランド
boxing
darts
snooker
informacion
listado
twiiters
voetbalnieuws
premeir
site
flight
necesitas
reviews
resultados
tin
destinada
informar
vivo
#sporteng
sporteng
members
campionatul
angliei
bpllaligaserieabundesligamore
leagues
2013
20
overpaid
inflate
vast
egos
@tui
finnish
sources
copywriters
single
fire
federations
premiere
19
missing
lack
kinds
relegated
promoted
fudbalska
engleske
season
#mls
#football
primera
aleague
uefa
competitions
available
competing
engelse
conturi
oficiale
ale
cluburilor
din
întreaga
lume
ingleses
motor
racing
goa
plnyheter
reino
unido
irlanda
#ncfc
nonmls
プレミアリーグクラブの公式アカウント
#epl
#usmnt
#ussoccer
ussoccer
#sjearthquakes
sjearthquakes
#fifa
#uefa
support
宮市、香川ネタ
dudes
individuals
companies
press
american
internationale
hosts
bloggers
fichajes
lesiones
formaciones
のチームのオフシャルアカウントのリスト
offical
organizations
part4
squads
hell
shopping
shop
please
saintsplayers
saintsfc
academia
southamptonfc
expompey
future
southamptonf
division
#saintsfc
blogs
@twbeat
created
played
mighty
interés
coyr
involved
profiles
pompey
canaries
wolves
92
norwichchimpsport
samson
biking
ducksized
horses
old
bhafc
allyellow
historical
lounge
footballerslegends
yellowarmy
brighton
canary
atm
yellow
ect
@norwichcityfc
warning
contain
fancy
vfbstuttgart
continuación
berlin
bits
biggest
#yellowarmy
papers
supporters
chris
waddle
went
sausage
factory
cup
lot
lots
board
employees
#bhafc
hove
albion
added
scottish
weekend
warriors
bfc
wearewolvesfamily
spl
ballersupdated
jacob
firm
pt
bladder
hoofers
footballfutbolsoccer
fitba
plers
bplplayers
officialwolves
wolverhampton
newsmakers
sporty
gossip
connections
スポーツ
sfl
wanderers
spelare
fotballspillere
midsplayers
clarets
burnleyxfiles
burnley
footballers2
sportreport
fetbawllers
sportspeople
sports2
erm
chance
posts
manager
plied
trade
dreams
behalf
tl
spl에서
뛰었던
선수들의
트위터
리스트입니다
knowledge
madrid
hunners
generated
collaboration
jokes
err
ミスって消しちゃったので作り直し中・・・
hate
messi
aberdeen
retired
upcoming
greatest
time
verden
rundt
på
misc
folks
timeline
exclarets
groups
サッカー関連。
comissão
técnica
relacionados
folk
living
grupo
generar
opinión
canalización
journo
celebrity
known
faces
siguiendo
thfc
nffc
hotspur
sporcular
jasper
tottenhamhotspur
omgnowayshutupiloveuguys
footiespurs
poutyshoutout
coys
guilty
pleasures
futis
forest
sprs
footballerz
personalities
nufc
entertainment
twitterplayer
intentos
gari
alist
spurschimpsport
tottenhamplayers
interesting
heads
theworldsgreatestgame
spieler
footballukworldwide
tottenhamspurs
care
足球员
myspursmenlolx
spursplayers
super
yid
joke
joueursfoot
desporto
giocatore
yids
ngs
hot
spursnews
midlands
tottenhamfootballers
josh
lucas
closetwitterfriends
earth
continuation
collecting
complete
november
footballrelated
focus
course
#poutyshoutout
tell
couple
moved
#nffc
#gaa
gaa
coaching
roof
игроков
callup
years
gone
fa
contains
semua
tentang
sepakbola
dunia
スパーズの選手たち
decent
fix
various
スパーズの選手
piers
morgan
includes
fellow
keep
views
reporting
tweetsport
youth
handles
sorts
primeira
academy
concise
footballerers
birmingham
linked
fake！？
mcfc
scouse
extras
beloved
lfcworld
liverpoolfc
リヴァプールファンズand選手
shanklys
children
ливерпуль
akin
lfcplayers
ｌｆｃ
total
fellows
hobby
coolestpeoplelist
englandnationalteam
aaaa
liverpoolplayers
redmen
fame
fortune
lvfc
bleed
futbal
englandplayers
lfcsquad
fotboll
kop
liverpoolteam
komandos
žaidėjai
lfcpeople
liverppol
けまり
liverpoolynwa
walkon
lfcfootball
smiling
scousers
kay6cee
lfcplayer
lfcfamily
lfctweets
blessing
nfb
pplayers
foooty
melwood
youllneverwalkalone
ply
リヴァプール
stalker
liverpoollads
firstteam
liverpoolfootballclub
ليفربول
ael
sky
レッズ関係
tour
bigreds
lagi
liverpools
road
footballallliverpool
thekop
ruined
life
#lfcfollowbak
lfcfollowbak
#lfcfamily
#ynwa
lfcrelated
bout
選手、情報サイト
болею
детства
walk
alone
@lfc
supporting
coolest
peoples
не
наши
liverpudlian
inside
fun
ふっとぼーる！
英語を読めるようにするために
original
twitta
#foreverlfc
foreverlfc
選手＋関連ユーザー
蹴鞠
リバプールに関する人
worthy
optimistic
post
aboutlfc
podcasts
sillyness
selection
cover
name
describes
gank
missed
personnel
اخبار
الريدز
リバプールの選手
stay
touch
happening
america
iolsc
discussions
kopites
spots
chaps
fotbollsspelare
kända
мансити
japp
mancchimpsport
scouting
dallas
alumni
mcfcplayersstaff
idrettsut
vere
fotbollstweets
cityfans
enskileikmennmancity
citizens
allmänt
utlandet
emnyheter
em2012
ole
dejaap
プレイヤー
helden
ワールドなplayer
#mcfc
machester
footballs
finest
sverige
frends
svenska
jaco
calciogiocatori
john
playerseurope
calciotori
futbolmundial
fsc11
zone
superstars
blues
rotterdam
manchestercityplayers
härliga
av
jag
persons
här
samlar
profiler
tweetar
allt
kring
leikmenn
saw
standing
kingdom
selected
evening
mancity
över
twittrar
twittrare
ledare
journalister
håll
koll
utländskt
med
denna
emlistan
analysts
çeşitli
futbolcu
hesapları
うん。
active
management
associates
land
retirados
dts
empresarios
agentes
gk
lb
cb
sw
rb
lmf
dmf
cmf
amf
rmf
ss
cf
giornalisti
europeo
europei
海外
varias
svenskt
eller
koppling
amsterdam
games
grace
field
wba
baggies
tgb
bromwich
wbaplayers
westbromwichalbionfc
westbrom
personal
goalkeeper
nfl
tweetingbaggies
null
#welcome
welcome
history
laugh
happy
wbafc
free
slant
everton
obviously
#wba
athletic
надежды
yp
footbal
shankly
philbert
live4lfc
contactos
footballworld
supersport
amazing
redslovers
footballes
球员
izu
리버풀
followedsoontobe
ryan
footballmatters
listz
подающие
ynwn
originals
transfers
foorball
talk
exclusive
wide
opinions
iphone
fanatics
stokechimpsport
clients
list18
list17
list9
whofuryfollows
gers
yanks
coming
glasgow
ashley
cole
buitenlandse
minetweeetisa
stokecity
favorites
favstar
mnt
usnt
usmt
full
watch
sportgames
scot
canada
wc
2014
ussf
watp
internationella
lits
rfc
viva
soc
bears
major
fams
rfcoffical
22
masters
places
essentials
rangersfamily
bluenoses
olympians
zebe212@footy
music
kaki
24
ストーク
goes
feels
section
correspondents
help
speak
announcers
commentary
anybody
orgs
medalists
endorsements
reuters
potters
leading
right
baseball
nearby
twitterers
rapids
bwfc
espn
analysis
#londres2012
londres2012
populares
primer
#skc
skc
#safc
read
juegos
olímpicos
gridiron
mlb
royals
lists
oficial
#rangersfamily
#watp
#rfc
#superrangers
superrangers
#gersfollowback
gersfollowback
#rtid
rtid
#inallywetrust
inallywetrust
#followon
followon
#gstq
gstq
followed
twitterverse
david
actual
uswnt
established
ayobami
ayoki
soccerplayer
westham
whufc
nuestroequipo
cfc
supporter
londonklubber
chelseaplayers
profis
chelseaforever
chels
gunners
footieothers
chelseafc
engelsk
fodbold
allfootball
海外のサッカー選手
famo
worldfootballplayer
eplfootyplayers
spillere
サッカー系
list1
skorlangsung
アーセナルスカッド
loan
chelseaa
dyazz
hadiprattama
exgunners
md
gunners❤
footballbanter
playernews
story
accs
teamcfc
flying
high
greats
sammprice
exhammers
チェルシー
นักบอล
exarsenal
twitts
soccar
arthurwahwah
利物浦
idrottare
intresting
freinds
og
#ktbffh
ktbffh
huge
futboleko
jokalariak
daude
日本人、バルサ以外
planet
#teamchelsea
teamchelsea
主にチェルシーの選手
21
ladies
fever
agents
prominent
legend
†ђε
residence
preman2
turning
air
containing
¡mi
gran
equipo
azul
rep
left
球员们
gooners
rovers
readingfc
readingplayers
readingchimpsport
worn
blackburn
brfc
massive
smart
shops
premiertwits
bbc
types
sportsman
v11
mma
footytweets
piłkarze
key
confirmed
chess
zee
content
dissertation
close
expros
add
broadcasters
respecting
observing
thing
นักบอลคนอื่น
ทั่วโลก
catalogue
monitor
minded
cross
based
sense
spain
matters
videos
watching
growing
wish
kick
listen
goalkeepers
favorites1
toonarmy
toon
castle
footyworld
nufcplayers
footballmedia
mediamen
10
kickers
spezial
sportler
afpeuro2012
emspieler
forces
daveslist
proper
newcastleplayers
fp
celebritys
newcastlechimpsport
classics
balls
الرياضه
friday
geordiness
sportiness
smth
similar
dolbyhomecelebsivemet
dolbyhomenufc
newcastleutd
sporf
realnufc
crew
playersloungevip
techno
build
black
proud
match
für
europameisterschaft
give
euros
championships
kader
twitterende
wrld
kicking
onion
bag
vereine
nothing
describe
tyne
place
محلّلين
معلّقين
اخباريّين
dolbyhome
contacts
#nufc
kjente
wisened
words
famoustweeps
web
pride
joy
teamsandplayers
young
guns
idolespainlatino
tokoh
كرة
القدم
sepak
gea
favourites
realmadrid
mundofutbol♥
famosi
myu
الناس
buenos
losmejoresdelmundo
esport
mundiial
deportefútbol
spoort
uptown
guyz
للسته
flittige
klub
idols
druzia
feeling
everyday
socceroficial
padangrumput
principal
manchesterunited19
artist
akionglynn
звьозди
مانشستر
يونايتد
lux
sportz
playersfootball
famousfootballers
foot3
aa
mis
olahraga
たまけり
seleccion
rich
selección
manchesterunitedplayers
innercircle
jugador
fußballspieler
tt
mufc4life
fptw
activités
équipes
hola
latino
لاعبي
toty
nigeria
hay
mejores
creeis
decirlo
webs
mayoría
balonpié
★★★★★★★
singers
actores
competiciones
instituciones
kuka
god
người
đã
và
đang
chơi
cho
pikolin
toretto
espanyola
internacionals
#iamunited
iamunited
parallel
diarios
soñado
jugadires
gak
ada
kiamat
pos
303
richard
boring
fuck
joga
bmx
f1
dench
fsc1
qprplayers
superhoops
qprfc
seen
specific
sf
giants
2011
ffc
fulham
fulhamchimpsport
olympic
london2012
fulhamplayers
suisse
wags
ledges
schweizer
svizzera
schweiz
switzerland
cyclisme
efc
sergio
aguero
16
evertonians
aaaeverton
weltsportler
bluemonday
premiea
bluemonday1
african
anderson
soccernet
enskileikmenneverton
house
south
africa
flllowfriday
goonerfamily
aaaaeverton
evertonfc
monday2
evertonpresent
ajax
celebz
daniel
nazario
evertonchimpsport
bm
eplplayer
kamina
evertonplayers
fcp
oders
efcrelated
футбол
monday
#bm
school
science
links
grand
quality
meus
toffee
roam
иностранные
listed
communications
survey
passion
relating
footballstar
fridays
gang
dunyoda
nima
gap
donned
royal
новости
известные
клубы
allaboutarsenal
المدافع
arsenalsquad
teamer
benny
woolwich
notifications
friendslist
がな
rip
roar
personen
arsenalplayers
betadem
arsenalforum
ars
aresenal
サッカー公式
bluenose
thegunners
élites
venner
آرسناليين
アーセナル
sporttweets
fussballer
serba
serbi
arsenalfc
eksperci
euro2012france
gunner
ragaolah
fooootbaalll
رياضية
arsenalers
akunakun
アーセナルにゆかりのある選手たち
abbey
wrinkly
buggers
saturdays
stories
アーセナル選手と元選手など
sagna
هنا
متعه
self
explanatory
crop
icons
spelares
#arsenal
gooner4life
lee
boo
moon
manchestercity
artists
models
cityfan
رياضة
celebrties
euros2012fr
euro12
inspirations
edf
chajj
bande
masculin
whoiamfollowing
mfballer
emmanuel
frankrijk
tbg
hero
bleus
mcfcppl
melist
mcfcteamnews
pep
rxns
前枪手
euro2012francia
海外サッカー選手
rapport
#champions
android
mancheter
meilleurs
gorgeous
protagoniste
nello
sporto
twits
cette
contient
équipe
premire
cuenta
verificada
リーガ
セリエa
toonplayers
otherfootballers
tuesday
cebrts
nufc選手
rumors
fashion
#mufc
nonf1
takip
fenerbahçe
tweetfreunde
sil
fof
futbolcuların
orjinal
cardiff
sporcu
inter
blackpool
no1favourites
torcida
frinds
ways
verifiedaccount
lain2
ultimate
ticked
lfcfollowers
redtweets
liv
dame
pelota
unleash
oafc
standard
torcedores
plus
centro
mexico
ftball
wfc
fortified
herbalife
caa
مدربين
محللين
معلقين
mundiales
サッカー好きの方々
pura
famosa
golden
boot
challenge
food
glorious
royalsexroyalsfanz
#readingfc
wales
produce
generally
follows
urzzz
tottenhamplayerstweetlist
dcoys
millwall
publicfollows
drfc
onloan
professionalfootballers
tottenhamsweden
compelte
reserve
fuzzzball
far
melbourne
victory
australia
fist
october
2010
matt
mellow
trur
primært
opptekne
annan
tottenhamrelaterte
ting
epllepbundes
jalgpall
추꾸추꾸
haberleri
için
asia
inglés
realfootball
soccerball
sportsnews
business
스포츠
socceraccounts
sportsteam
idea
show
나는
축덕
추꾸가
죠아용
oi
northern
soul
county
fcfootballers
footboalplayer
epll
lions
3lions
freind
roy
wetherop
machenster
celebtweets
기성용구자철
sitelist6
starrrssss
bibc
terry
verdict
community
evertonpast
euros2012
integrada
外国人選手
настоящие
baby
belongs
spiller
har
spilt
også
plass
dommer
noen
lag
famouse
deutsche
ukfig
boro
galore
word
サッカー選手とかジャーナリストとか
crazy
أخبار
رياضيون
priority
ggg
koooraa
kooora
選手notfollow
wafc
رياضين
fcb
wiganath
رياضيين
اللاعبين
omar
coz
رياضي
football3
تضم
bb
كل
ما
suppliers
salut
جميع
بالرياضه
حسابات
brasi
boleiros
蹴道を極めし者
normal
fk4
ünlüleri
years1987
lame
socer
playrslatinamr
row
monk
movember
campeão
timeless
worxx
james
bailey
theanfieldwrap
ibiza
reunion
steven
tanjiholov
llneverwalkalone
lfc4life2
favs
ومدربيه
سابقا
وحاضرا
entertainer
latin
footies
#bpl
month
movemeber
mo
aid
prostate
testicular
cancer
vc
vem
xtra
blood
reason
リバプール仲間
activos
leyendas
好きな選手
球星
足球媒体
fifa系列
vivem
hommies
san
offici@l
futball
intereses
mmm
nacional
argentina
nada
arg
argentinos
conocidos
teman
amores
deportivas
overseas
nt
f00tie
planeta
fulbito
river
relaccionado
grandes
˙³˙
actividad
@mcfc
hermoso
simple
union
colin
sportswomen
villap
eurocopa
gruppe
euro2012ireland
fai
podosfairistes
مشاااهير
dressing
room
球蹴選手
footystars
euro2012irlanda
athletics
villia
asoton
gli
degli
#avfc
longer
swimmers
shit
pape
assane
nations
footyball
coyi
whu
roma
fotbollutländska
ballerz
magpie
playaz
thursday
internationaux
l1
peşinde
fútbolafricano
tweeple
твиты
футболистов
home
pple
something
rivaldo
mavinga
rest
worldstars
thearsenal
arsed
victoriaconcordiacrescit
friendz
arse
arsenalcolumns
playerstweeting
soccers
fam
спортивно
arsenalplayer
arsenes
heros
theteam
malaysiangooners
salad
goonerlife
#victoriaconcordiacrescit
arsenal相关
imagery
selfdeprecating
humour
accede
comentarios
momento
sure
columns
posters
notícias
hear
explayer
reached
status
decide
malaysia
fodboldspillere
comedy
fotballklubber
officialfootballclubs
roses
eplofficial
funny
action
businesses
offizielle
englischer
fußballvereine
recreational
フットボール
cs
exactly
southamptonlist
royalsplayers
eagles
frnds
lagos
folower
wbachimpsport
westbromwichplayers
desk
angel
friendship
girl
hair
lovely
nigerian
luiz
suarez
samuel
jack
kay
arsenalfootysport
stjarnor
frenzy
список
paper
note
yang
bersinggungan
dengan
mania
sportstjärnor
reis
corazon
farandula
ingles
barceabel
personalidades
rules
atletheee
michael
cristianadiy
footballplayerstweets
unitedplayers
idrettsprofiler
favplayers
pastandpremufcplayers
idrett
mufcplayers
#ggmu
actrices
mancunia
facts
await
canales
قائمة
مانشيستر
الحاليين
マンチェスター・ユナイテッド関連。
sguys
wwe
ciencia
tecnología
ku
altar
autel
altare
westhamchimpsport
hammers
irons
westhamwednesday
colu
父players父celebfans父
#westhamfamily
westhamfamily
#coyi
#whufc
#whu
hammersfans
pubteam
#welcometotwitter
welcometotwitter
programme
guarantee
adebayo
trill
nick
footballb
lillys
birthday
톼트넘
spursfamily
teksttv
tottenhamhotspursplayer
hotspurs
sufc
makers
week
sheffield
blades
sportsstar
engeland
mate
yidarmy
토트넘선수들
yiddos
トッテナム
海外のフットボールのサイト
우리팀이겨라
itk
lillywhite
fitbaw
daves
heroes
footycricketboxing
coyb
footylids
thepeoplesclubpeople
toffees
issues
merseyside
xi
#coyb
stiffs
bunch
blokes
supersoccer
premior
box
brit
体育
球队官方推特
allswans
swanseaplayers
swanseacfc
slipshod
alrededores
sides
seputar
240
100
mobile
fotballfaens
forza
resto
zawodnicy
fulham2
exreds
fbp
politics
previous
youngsters
våre
fotballstjerne
cuz
hit
500
andre
americas
perder
vista
associate
reports
top100
أرسنال
footballerspremiership
starz
allenatori
ar
innit
heavy
fussballstars2012
sofiane
tweetstars
anglija
futbolininkai
sako
marcel
snips
usuarios
stranger
furbo
soccerfans
hague
discussing
arte
000
extranjero
profissionais
interessante
soccerfansnieuws
gb
olympics
paralympics
olympsrow
swanseachimpsport
swamilanfcb
bcfc
tottentweeters
footballroom
dk
foooooooooooooooooooooty
yidsandyidettes
behind
#goteamgb
goteamgb
#london2012
brilliant
paralympians
significant
competitors
#creator
creator
#designer
designer
praise
choose
christ
represet
britain
odd
rtn
negritos
totallfc
кумиры
fuzbalerji
さっかあ
cast
shirt
trees
coração
leeds
ipswich
lufc
spursfam
#lufc
themightylilywhites
itfc
watford
digital
hart
lane
#bcfc
hope
útil
obvious
fakes
fiddle
cfcfamily
chelsea2
mysoccer
obi
bluemates2
mikel
تشلسي
thecfclist
chelseafcofficial
fotballnyyheter
berita
sportnews
أسود
أوروبا
teamblue
chelseablues
need
chelseamedia
heros♥
сhelsea
チェルサポ
holligans
footballersontwitter
chelski
#cfc
rounds
geezers
잉글랜드
명문
클럽
fuera
fooball
color
첼시
선수들
channel
clever
products
selfexplanatory
@twitter
youths
notable
lolu
nigga
universe
rsca
chelseachimpsport
diables
diablesrouges
rouges
belgium
rode
duivels
sitelist3
diable
personnalité
sposport
respect
worldchelsesfcfans
избранные
belge
belges
челси
bigshots
chelseaplayer
voetbalspelers
join
hokey
sportmensen
piliers
все
koning
répertoriés
ของนักเตะเชลซีและทุกอย่าง
belgische
twtr
zijn
belgië
internationaal
actief
bands
columnists
futblistas
tennistas
dicho
lufcplayers
whites
incl
boingboing
nongunners
nivel
manunews
foot1
欧州サッカー
♥player♥
mucho
idola
follower
欧州サッカー関連
ユナイテッドに関するツイート
dari
berbagai
believe
fridaay
joshua
proplayers
soccernews
fotbollspelare
foppall
footballscfcoatcake
sportpeople
thebeautifulgame
nonliverpool
funnily
moto
surfing
skating
sportsrelated
oatcake
mb
realted
town
@infosukan
friendly
sportingtimes
stockport
yorkshire
art
gallery
backroom
cestprive
amyne
emmabeaucaire
firstpost
personnalités
yaho
pedro
favorit
amies
vie
abonnements
emma
bbb
rodean
tenis
going
suis
bristolcitytwitterfamily
girls
parody
dedicated
squadra
mightysaints
sn
southamptonplayers
さっかー
southampton　player☆
blog
tecnicos
ニューカッスルu
toonsters
leisure
mauro
argentine
defenders
faith
tema
#ncl
ncl
gettin
quizzes
축구관련
forums
topics
howay
originalfollowing
leaders
arouse
allthingsfooty
travel
neymar
professionalsoccerplayers
capped
duh
musings
bob
bradley
parodies
pastures
unique
voices
sou
fã
feliz
loanees
gillingham
hammerpeople
hamplayers
gills
eye
timelines
belgianplayersabroad
waar
voetbalcompetities
footballblist
midlandsforumfeeder
influencers
area
bundled
sportinfo
europeplayer
amor
danny
futbolistasinternacional
fut
maenbola
soccastar
ocio
sam
especiais
xd
amo
sexy
health
tips
jornalistas
足球篇
jikkyouk
turned
fsc10
clやeuroの実況tlに彩りを
allaboutsoccer
giocatories
div
pleyers
wrestling
fsc6
bods
chairman
allround
ace
ローン移籍
clubsdefutbol
новый
wiganplayers
deadline
speakers
latics
spokesperson
bluemoon
london2012gbolympians
jo2012
firewalk
upcomingstars
swansplayers
gemsjxx
bristol
jackarmy
ady
prof
beach
volleyball
handball
nationals
loads
doing
sponser
nearly
thanks
축구선수들
ea
kicker
clifford
triple
fast
chobsus
lillywhites
lines
voice
actors
actresses
#euro2012
everythingx
shout
movies
28
nextgen
able
verify
huddersfield
stfc
promis
スパーズ
ｃｏｙｓ
tottenhamfans
film
pompeyfamily
gold
teamfootball
clup
barclaypremierleague
boxingnews
lautaro
myfavorite
yabancı
karışık
footballteamnews
ssb
showsnstars
interetifosidelcalcio
esporte
bodies
musica
peepz
sporte
fifauefa
juventus
newswire
foota
actualité
shows
buena
ustedes
variety
soccersitesandblogs
delle
pasión
spettacolo
tudo
achar
geral
สารพัดสิ่งอย่างจากลูกกลมๆ
бизнеса
политика
шоубизнес
importantes
whoa
regarding
mens
sana
corpore
sano
foebal
yiddo
garylineker
listp
soccerplayerandstaff
サッカー選手やスタッフなど
pussy
pads
bollocks
ccfc
coyg
yay
liikong
talks
belong
brasil
londres
fcs
spursrecs
yidplayers
tott
norskespursfans
idol
juliana
dedicado
fazem
girar
essential
melhores
#coys
só
jogador
thesoccerplayer
basically
reality
covering
kluby
komentatorzy
mniej
lub
bardziej
subiektywnie
sporcie
twiterers
channels
bes
brazucafut
kgzstyle
بيدرو
jug
لاعبون
s2
wiskin
importante
dove
stanno
lleva
modelos
extra
أحوال
lugar
gees
wiganchimpsport
parmo
footballboro
yusuf
evergrowing
workers
footballerstweets
twitterati
calciopremierleague
fotballfolk
footballtweets
company
soccerstars
footballl
ヴィラ関連
musicians
wearers
fotballers
topçu
belgija
moseray
anak
mandau
チェルシーｆｃ
公式アカウントとチェルシー来日メンバー
cwc
cwc2012
psg
yakz
trueblues
adil
kbvb
needy
chelseafc♥
célibrités
chelseafcplayears
すぱちぇる
davido
تشيلسي
moses
apa
bleh
artis
チェルシーの選手達
33
ukmma
twittos
bluez
actu
francais
best11
운동
adcd
swa
ilovesoccer
famouspeople
♥축구♥
귀여워미치것다ㅠㅠㅠㅠㅠ
tonino
rasul
jom
buddies
sunny
евро2012
joey
barton
voebal
atleti
somewhat
otherleagues
results
matches
transport
gawa
intl
cap
faithful
iron
chelsea♥fc
equipe
society
lives
entorno
stamford
bridge
luv
semi
college
scholarship
affiliated
exblades
foolball
previously
change
street
japanese
staffordshire
conosidos
nonarsenal
fit
u17
nice
bias
interested
favsplayers
#wafc
chelseafootballclub
chelseatrueblue4
fballers
blues♡
federações
mídia
bluesrelated
brazilian
soccercorner
circle
lovesmesomesoccer
udlandet
map2
danske
sportsfolk
think
udlandsdanskere
landsholdsspillere
danish
drsportenlive
dansk
george
idrætsud
indeholder
alt
dr
#cricket
#rugby
#snooker
#darts
#boxing
#basketball
#hockey
asd
tores
クラブヨシノブ
rivalsfootballchelsea
@chelseafc
عشاااااااااااااااق
البلوووووووووووز
spur
vk1
친구
enskileikmenntottenham
orient
stokies
matter
verifiedfootballclubs
kamu
malachi
indonesia
海サカ
year
mest
koooora
juve
locals
rockaz
verts
спортсмены
party
fs
toffeemates
alll
evertonians1
mybluenoserfriends
footyballers
bluetoffes
#bluemonday
#efc
evertonions
worshippers
toffeetuesday
efc3
efcplayers
roly
chosen
thtandlcab
サッカー選手たち
#evertonfamily
evertonfamily
closely
countdown
cuba
ldpe
population
togger
vibes
crystal
palace
scunthorpe
folow
hipr
sandra
hight
fact
southamptonchimpsport
formergoldenboys
alex
tall
luis
كوورة
dear
champs
thebest
ucl
evelynclub
temanteman
fuq
bermain
belajar
forgotten
corners
footieplayers
allen
internazionali
ne
peldroedwyr
tsswansea
sportsp
選手、解説者、ライターさん、サポーターさん
xplayers
♥♥♥
#scfc
tom
wayne
mustfollow
takımlar
wich
gen
efc2
monday1
inner
injury
prior
息の長いプレーヤーに！
medya
ff1
tht
youcef
