# Supplementary material for: Dynamic guided metric representation learning for multi-view clustering
Source: PeerJ Comput Sci. 2022 Mar 8;8:e922. doi: 10.7717/peerj-cs.922 (PMC9044235; doi:10.7717/peerj-cs.922)
Supplement: Supplemental Information 2 [file peerj-cs-08-922-s002.zip › football/football-tweets500.mtx]

11806 248 224890
0 372949912 1.0000
0 206121850 2.0000
0 230845588 2.0000
0 366796169 1.0000
0 374661980 4.0000
0 250803835 2.0000
0 51597791 1.0000
0 627491854 1.0000
0 353791374 1.0000
0 232313241 3.0000
0 265982289 3.0000
0 130960283 1.0000
0 51443410 1.0000
0 471332737 2.0000
0 32834791 1.0000
0 143884558 2.0000
0 633943195 2.0000
0 287202982 1.0000
0 303126905 2.0000
0 237313700 2.0000
0 464781334 1.0000
0 185344587 1.0000
0 189850197 2.0000
0 475826738 2.0000
0 235170147 1.0000
0 240869466 3.0000
0 348476655 1.0000
0 429247237 2.0000
0 483072452 2.0000
0 210933449 1.0000
0 219001485 1.0000
0 377037875 2.0000
0 193021637 1.0000
0 233335916 1.0000
0 233899912 4.0000
0 252484155 1.0000
0 230567975 2.0000
0 304953074 2.0000
0 541999788 1.0000
0 91388229 2.0000
0 193074585 2.0000
0 501960718 1.0000
0 423543635 3.0000
0 618420295 1.0000
0 238713707 4.0000
0 315633310 1.0000
0 146519069 2.0000
0 412180849 1.0000
0 57880075 3.0000
0 461316266 1.0000
0 240872546 1.0000
0 705017113 1.0000
0 14573900 1.0000
0 221411491 2.0000
0 245444506 3.0000
0 178915141 2.0000
0 144813170 3.0000
0 139092348 1.0000
0 912081948 1.0000
0 211237817 4.0000
0 436702610 1.0000
0 321796543 1.0000
0 113109073 1.0000
0 36448925 1.0000
0 471427429 1.0000
0 283133921 2.0000
0 165565581 1.0000
0 469753464 1.0000
0 167473396 2.0000
0 140750163 1.0000
0 760546868 1.0000
0 336082762 1.0000
0 53076741 2.0000
0 216264820 1.0000
0 362099039 3.0000
0 291946431 1.0000
0 506269900 1.0000
0 299936873 1.0000
0 155927976 1.0000
0 240002233 3.0000
0 543533194 1.0000
0 482237272 3.0000
0 787239919 1.0000
0 708797364 4.0000
0 550122068 1.0000
0 429222254 2.0000
0 411469404 2.0000
0 324614093 1.0000
0 593544608 1.0000
0 279213842 1.0000
0 358351414 2.0000
0 341661701 1.0000
0 188417619 1.0000
0 362523468 2.0000
0 55382387 3.0000
0 150583140 5.0000
0 248132486 1.0000
0 250542282 1.0000
0 230013639 3.0000
0 247844220 6.0000
0 213745334 3.0000
0 420318016 1.0000
0 408757920 5.0000
0 41684671 1.0000
0 393028587 1.0000
0 369758604 2.0000
0 138157574 2.0000
0 259781850 4.0000
0 320930784 1.0000
0 531418504 3.0000
0 156247074 1.0000
0 283771561 1.0000
0 367971451 1.0000
0 161745170 2.0000
0 252753618 32.0000
0 710064516 1.0000
0 217423296 2.0000
0 225418717 2.0000
0 507489702 1.0000
0 472185221 2.0000
0 311757784 1.0000
0 44335177 1.0000
0 471271538 1.0000
0 637041761 1.0000
0 294809172 1.0000
0 343626364 1.0000
0 263099844 1.0000
0 150632123 1.0000
0 221850321 2.0000
0 308422676 1.0000
1 372949912 1.0000
1 206121850 1.0000
1 209225665 6.0000
1 230845588 1.0000
1 366796169 1.0000
1 187572312 5.0000
1 374661980 11.0000
1 241065455 1.0000
1 636286824 5.0000
1 280665816 1.0000
1 726848270 2.0000
1 51597791 4.0000
1 627491854 4.0000
1 353791374 1.0000
1 232313241 8.0000
1 265982289 3.0000
1 130960283 3.0000
1 51443410 2.0000
1 471332737 1.0000
1 32834791 1.0000
1 143884558 3.0000
1 484340979 1.0000
1 633943195 4.0000
1 287202982 3.0000
1 303126905 5.0000
1 237313700 5.0000
1 27844464 3.0000
1 464781334 5.0000
1 136035018 1.0000
1 185344587 6.0000
1 189850197 3.0000
1 475826738 4.0000
1 147919630 9.0000
1 235170147 10.0000
1 240869466 4.0000
1 348476655 2.0000
1 429247237 2.0000
1 483072452 4.0000
1 472385266 1.0000
1 113465603 3.0000
1 210933449 4.0000
1 92629809 3.0000
1 415155312 1.0000
1 571021282 2.0000
1 377037875 6.0000
1 193021637 1.0000
1 233335916 1.0000
1 233899912 3.0000
1 252484155 10.0000
1 230567975 3.0000
1 304953074 13.0000
1 46143892 5.0000
1 91388229 11.0000
1 193074585 3.0000
1 501960718 1.0000
1 280412626 9.0000
1 423543635 1.0000
1 618420295 2.0000
1 238713707 5.0000
1 373555025 5.0000
1 315633310 1.0000
1 21079235 9.0000
1 146519069 4.0000
1 523636225 3.0000
1 385463372 8.0000
1 57880075 6.0000
1 461316266 9.0000
1 240872546 3.0000
1 302486435 5.0000
1 705017113 12.0000
1 14573900 21.0000
1 221411491 5.0000
1 245444506 6.0000
1 178915141 2.0000
1 139092348 4.0000
1 912081948 2.0000
1 211237817 6.0000
1 60897485 2.0000
1 436702610 3.0000
1 121402638 4.0000
1 321796543 4.0000
1 113109073 2.0000
1 36448925 3.0000
1 471427429 2.0000
1 283133921 2.0000
1 165565581 1.0000
1 469753464 1.0000
1 167473396 3.0000
1 71210107 4.0000
1 77001859 1.0000
1 140750163 3.0000
1 328686514 2.0000
1 142702489 6.0000
1 760546868 1.0000
1 224761631 1.0000
1 336082762 7.0000
1 19583545 7.0000
1 53076741 3.0000
1 216264820 2.0000
1 362099039 6.0000
1 138846688 3.0000
1 581281429 8.0000
1 291946431 1.0000
1 506269900 3.0000
1 299936873 7.0000
1 155927976 3.0000
1 520818187 6.0000
1 344801362 1.0000
1 482237272 3.0000
1 787239919 2.0000
1 240664869 1.0000
1 708797364 1.0000
1 550122068 1.0000
1 429222254 8.0000
1 411469404 4.0000
1 324614093 2.0000
1 151118966 1.0000
1 192301191 4.0000
1 593544608 1.0000
1 279213842 4.0000
1 711272516 1.0000
1 358351414 1.0000
1 341661701 8.0000
1 117473273 6.0000
1 188417619 1.0000
1 626774517 3.0000
1 236972737 3.0000
1 15891449 24.0000
1 135573797 2.0000
1 55382387 10.0000
1 27489253 1.0000
1 150583140 9.0000
1 22903812 10.0000
1 34613288 3.0000
1 248132486 6.0000
1 250542282 2.0000
1 230013639 6.0000
1 247844220 9.0000
1 22910295 3.0000
1 213745334 5.0000
1 420318016 1.0000
1 408757920 4.0000
1 41684671 2.0000
1 451693376 2.0000
1 393028587 3.0000
1 359621966 7.0000
1 318679591 8.0000
1 35758259 12.0000
1 369758604 10.0000
1 138157574 6.0000
1 259781850 8.0000
1 21408605 7.0000
1 320930784 5.0000
1 443828326 2.0000
1 531418504 8.0000
1 456021856 2.0000
1 285332860 1.0000
1 193077639 2.0000
1 609852437 1.0000
1 330187082 1.0000
1 156247074 16.0000
1 283771561 3.0000
1 367971451 1.0000
1 304182081 1.0000
1 161745170 3.0000
1 252753618 40.0000
1 710064516 1.0000
1 217423296 1.0000
1 225418717 1.0000
1 245014679 2.0000
1 507489702 1.0000
1 472185221 3.0000
1 311757784 2.0000
1 44335177 9.0000
1 471271538 3.0000
1 283894108 6.0000
1 637041761 2.0000
1 294809172 1.0000
1 343626364 2.0000
1 209185477 3.0000
1 263099844 2.0000
1 32329366 9.0000
1 150632123 1.0000
1 293467348 13.0000
1 221850321 4.0000
1 50711514 3.0000
1 308422676 6.0000
2 372949912 8.0000
2 475826738 1.0000
2 429247237 1.0000
2 490801957 14.0000
2 36448925 27.0000
2 278745353 4.0000
2 27489253 1.0000
2 247844220 42.0000
2 150632123 3.0000
2 293467348 21.0000
2 50711514 6.0000
3 372949912 8.0000
3 475826738 1.0000
3 429247237 1.0000
3 490801957 15.0000
3 269513020 5.0000
3 36448925 31.0000
3 278745353 9.0000
3 27489253 29.0000
3 247844220 44.0000
3 150632123 4.0000
3 293467348 22.0000
3 50711514 7.0000
4 372949912 16.0000
4 206121850 28.0000
4 209225665 36.0000
4 230845588 40.0000
4 366796169 9.0000
4 187572312 39.0000
4 375832633 47.0000
4 374661980 86.0000
4 240807110 25.0000
4 241065455 29.0000
4 636286824 38.0000
4 250803835 37.0000
4 280665816 61.0000
4 726848270 43.0000
4 51597791 23.0000
4 627491854 34.0000
4 353791374 71.0000
4 232313241 18.0000
4 265982289 8.0000
4 130960283 15.0000
4 51443410 23.0000
4 238264016 2.0000
4 471332737 27.0000
4 32834791 32.0000
4 143884558 61.0000
4 549112918 26.0000
4 484340979 45.0000
4 633943195 61.0000
4 287202982 8.0000
4 303126905 51.0000
4 237313700 54.0000
4 27844464 15.0000
4 464781334 22.0000
4 136035018 21.0000
4 277030839 6.0000
4 185344587 58.0000
4 189850197 49.0000
4 475826738 54.0000
4 64152335 34.0000
4 243175199 56.0000
4 147919630 23.0000
4 235170147 31.0000
4 266815699 29.0000
4 240869466 57.0000
4 237886951 2.0000
4 348476655 36.0000
4 429247237 47.0000
4 483072452 41.0000
4 472385266 23.0000
4 448956185 49.0000
4 113465603 25.0000
4 210933449 29.0000
4 92629809 30.0000
4 415155312 32.0000
4 455237361 30.0000
4 219001485 22.0000
4 571021282 38.0000
4 377037875 28.0000
4 148680848 17.0000
4 543442108 8.0000
4 193021637 48.0000
4 233335916 38.0000
4 233899912 16.0000
4 252484155 39.0000
4 230567975 48.0000
4 304953074 53.0000
4 541999788 13.0000
4 46143892 11.0000
4 91388229 38.0000
4 193074585 56.0000
4 501960718 40.0000
4 44179372 35.0000
4 280412626 15.0000
4 423543635 53.0000
4 618420295 4.0000
4 238713707 31.0000
4 373555025 37.0000
4 315633310 43.0000
4 21079235 1.0000
4 329927842 18.0000
4 146519069 28.0000
4 523636225 40.0000
4 226347105 81.0000
4 412180849 27.0000
4 385463372 28.0000
4 57880075 34.0000
4 461316266 14.0000
4 293559894 22.0000
4 240872546 31.0000
4 302486435 17.0000
4 490801957 17.0000
4 705017113 63.0000
4 14573900 7.0000
4 221411491 73.0000
4 714421232 10.0000
4 245444506 32.0000
4 178915141 32.0000
4 144813170 47.0000
4 139092348 16.0000
4 912081948 4.0000
4 211237817 46.0000
4 337780427 31.0000
4 216112526 22.0000
4 269513020 9.0000
4 366592246 30.0000
4 60897485 26.0000
4 197001564 42.0000
4 436702610 40.0000
4 121402638 23.0000
4 321796543 53.0000
4 501854635 16.0000
4 113109073 18.0000
4 703181887 11.0000
4 36448925 37.0000
4 48467334 3.0000
4 471427429 40.0000
4 283133921 4.0000
4 151584475 25.0000
4 48871981 64.0000
4 165565581 4.0000
4 469753464 46.0000
4 278745353 30.0000
4 167473396 28.0000
4 71210107 20.0000
4 166128698 14.0000
4 77001859 14.0000
4 140750163 27.0000
4 328686514 35.0000
4 246901658 33.0000
4 142702489 13.0000
4 760546868 7.0000
4 224761631 25.0000
4 336082762 55.0000
4 19583545 7.0000
4 53076741 35.0000
4 216264820 27.0000
4 362099039 20.0000
4 138846688 12.0000
4 581281429 49.0000
4 296259888 72.0000
4 291946431 45.0000
4 506269900 10.0000
4 299936873 36.0000
4 431429137 42.0000
4 155927976 34.0000
4 280557466 71.0000
4 240002233 32.0000
4 407890541 45.0000
4 636401401 166.0000
4 520818187 28.0000
4 344801362 56.0000
4 153406657 33.0000
4 543533194 13.0000
4 482237272 44.0000
4 787239919 12.0000
4 240664869 54.0000
4 708797364 46.0000
4 550122068 8.0000
4 531685436 25.0000
4 429222254 35.0000
4 411469404 20.0000
4 324614093 51.0000
4 151118966 16.0000
4 192301191 36.0000
4 593544608 54.0000
4 279213842 34.0000
4 711272516 18.0000
4 358351414 35.0000
4 341661701 33.0000
4 117473273 14.0000
4 290629376 1.0000
4 52079636 3.0000
4 188417619 39.0000
4 626774517 25.0000
4 362523468 42.0000
4 236972737 28.0000
4 15891449 7.0000
4 437567821 13.0000
4 135573797 29.0000
4 79220481 54.0000
4 420301038 60.0000
4 55382387 39.0000
4 27489253 18.0000
4 150583140 27.0000
4 22903812 22.0000
4 34613288 21.0000
4 123080710 6.0000
4 248132486 55.0000
4 250542282 51.0000
4 341768585 35.0000
4 580330056 19.0000
4 230013639 59.0000
4 247844220 25.0000
4 22910295 20.0000
4 213745334 4.0000
4 420318016 3.0000
4 408757920 76.0000
4 41684671 63.0000
4 451693376 43.0000
4 393028587 47.0000
4 359621966 36.0000
4 318679591 23.0000
4 35758259 15.0000
4 369758604 31.0000
4 138157574 34.0000
4 259781850 75.0000
4 21408605 33.0000
4 320930784 68.0000
4 443828326 12.0000
4 531418504 85.0000
4 711071588 25.0000
4 456021856 19.0000
4 285332860 52.0000
4 193077639 18.0000
4 609852437 34.0000
4 330187082 41.0000
4 156247074 11.0000
4 283771561 32.0000
4 166767883 26.0000
4 367971451 17.0000
4 304182081 15.0000
4 161745170 61.0000
4 252753618 44.0000
4 710064516 49.0000
4 217423296 40.0000
4 225418717 43.0000
4 245014679 17.0000
4 507489702 9.0000
4 472185221 36.0000
4 311757784 30.0000
4 44335177 18.0000
4 471271538 85.0000
4 283894108 29.0000
4 637041761 15.0000
4 294809172 11.0000
4 343626364 19.0000
4 465811969 9.0000
4 209185477 13.0000
4 263099844 43.0000
4 32329366 22.0000
4 150632123 45.0000
4 293467348 50.0000
4 282634845 45.0000
4 221850321 20.0000
4 50711514 37.0000
4 406971569 20.0000
4 308422676 42.0000
5 372949912 7.0000
5 206121850 1.0000
5 209225665 3.0000
5 230845588 13.0000
5 366796169 2.0000
5 187572312 8.0000
5 375832633 17.0000
5 374661980 5.0000
5 240807110 1.0000
5 241065455 5.0000
5 636286824 6.0000
5 250803835 16.0000
5 280665816 2.0000
5 726848270 11.0000
5 51597791 1.0000
5 627491854 2.0000
5 353791374 27.0000
5 130960283 1.0000
5 51443410 5.0000
5 471332737 15.0000
5 32834791 10.0000
5 143884558 15.0000
5 549112918 3.0000
5 484340979 6.0000
5 633943195 16.0000
5 287202982 5.0000
5 303126905 7.0000
5 237313700 15.0000
5 27844464 1.0000
5 464781334 3.0000
5 136035018 1.0000
5 277030839 3.0000
5 185344587 7.0000
5 189850197 5.0000
5 475826738 35.0000
5 243175199 5.0000
5 147919630 2.0000
5 235170147 8.0000
5 266815699 9.0000
5 240869466 6.0000
5 237886951 1.0000
5 348476655 8.0000
5 429247237 4.0000
5 483072452 24.0000
5 472385266 1.0000
5 448956185 6.0000
5 210933449 5.0000
5 92629809 2.0000
5 415155312 4.0000
5 455237361 4.0000
5 219001485 7.0000
5 571021282 9.0000
5 377037875 2.0000
5 148680848 4.0000
5 193021637 1.0000
5 233335916 14.0000
5 233899912 5.0000
5 252484155 6.0000
5 230567975 1.0000
5 304953074 11.0000
5 541999788 7.0000
5 91388229 19.0000
5 193074585 4.0000
5 501960718 17.0000
5 44179372 9.0000
5 280412626 1.0000
5 423543635 10.0000
5 618420295 1.0000
5 238713707 8.0000
5 373555025 2.0000
5 315633310 2.0000
5 329927842 7.0000
5 146519069 9.0000
5 523636225 8.0000
5 226347105 9.0000
5 412180849 5.0000
5 385463372 2.0000
5 57880075 1.0000
5 461316266 1.0000
5 293559894 8.0000
5 302486435 3.0000
5 490801957 5.0000
5 705017113 14.0000
5 14573900 1.0000
5 221411491 20.0000
5 714421232 5.0000
5 245444506 5.0000
5 178915141 5.0000
5 144813170 3.0000
5 139092348 5.0000
5 211237817 8.0000
5 337780427 1.0000
5 216112526 7.0000
5 269513020 3.0000
5 366592246 7.0000
5 60897485 1.0000
5 197001564 9.0000
5 436702610 5.0000
5 321796543 12.0000
5 113109073 1.0000
5 36448925 4.0000
5 48467334 1.0000
5 471427429 14.0000
5 48871981 8.0000
5 165565581 1.0000
5 469753464 6.0000
5 278745353 10.0000
5 167473396 1.0000
5 71210107 2.0000
5 166128698 1.0000
5 77001859 1.0000
5 140750163 3.0000
5 328686514 4.0000
5 246901658 7.0000
5 760546868 3.0000
5 224761631 3.0000
5 336082762 12.0000
5 53076741 2.0000
5 216264820 2.0000
5 362099039 8.0000
5 138846688 2.0000
5 581281429 1.0000
5 296259888 25.0000
5 291946431 7.0000
5 506269900 1.0000
5 299936873 7.0000
5 431429137 6.0000
5 155927976 3.0000
5 280557466 7.0000
5 240002233 2.0000
5 407890541 14.0000
5 636401401 4.0000
5 520818187 8.0000
5 344801362 3.0000
5 153406657 6.0000
5 543533194 6.0000
5 482237272 2.0000
5 787239919 7.0000
5 240664869 15.0000
5 708797364 5.0000
5 550122068 5.0000
5 531685436 3.0000
5 429222254 17.0000
5 411469404 3.0000
5 324614093 13.0000
5 192301191 7.0000
5 593544608 22.0000
5 279213842 4.0000
5 711272516 11.0000
5 358351414 5.0000
5 341661701 4.0000
5 117473273 3.0000
5 52079636 2.0000
5 188417619 2.0000
5 626774517 1.0000
5 362523468 14.0000
5 236972737 9.0000
5 15891449 2.0000
5 437567821 1.0000
5 135573797 2.0000
5 79220481 3.0000
5 420301038 12.0000
5 55382387 6.0000
5 27489253 3.0000
5 150583140 9.0000
5 22903812 7.0000
5 34613288 4.0000
5 248132486 9.0000
5 250542282 7.0000
5 341768585 2.0000
5 580330056 3.0000
5 230013639 7.0000
5 247844220 1.0000
5 22910295 1.0000
5 213745334 5.0000
5 408757920 6.0000
5 41684671 16.0000
5 451693376 4.0000
5 393028587 6.0000
5 359621966 11.0000
5 318679591 1.0000
5 35758259 1.0000
5 369758604 11.0000
5 138157574 9.0000
5 259781850 24.0000
5 21408605 4.0000
5 320930784 7.0000
5 443828326 5.0000
5 531418504 3.0000
5 711071588 5.0000
5 456021856 7.0000
5 285332860 23.0000
5 193077639 2.0000
5 609852437 11.0000
5 330187082 11.0000
5 156247074 8.0000
5 283771561 7.0000
5 166767883 6.0000
5 367971451 5.0000
5 304182081 5.0000
5 161745170 6.0000
5 252753618 7.0000
5 710064516 15.0000
5 217423296 9.0000
5 225418717 11.0000
5 245014679 8.0000
5 472185221 4.0000
5 44335177 4.0000
5 471271538 16.0000
5 283894108 8.0000
5 343626364 11.0000
5 465811969 2.0000
5 209185477 4.0000
5 263099844 6.0000
5 32329366 9.0000
5 150632123 10.0000
5 293467348 10.0000
5 282634845 7.0000
5 221850321 7.0000
5 50711514 13.0000
5 406971569 1.0000
5 308422676 10.0000
6 372949912 1.0000
6 209225665 1.0000
6 280665816 1.0000
6 726848270 2.0000
6 627491854 1.0000
6 471332737 1.0000
6 189850197 1.0000
6 304953074 1.0000
6 501960718 1.0000
6 44179372 1.0000
6 221411491 1.0000
6 139092348 1.0000
6 501854635 1.0000
6 113109073 1.0000
6 36448925 1.0000
6 48871981 1.0000
6 246901658 1.0000
6 224761631 1.0000
6 336082762 1.0000
6 299936873 1.0000
6 280557466 1.0000
6 520818187 1.0000
6 482237272 1.0000
6 531685436 2.0000
6 429222254 1.0000
6 711272516 2.0000
6 117473273 1.0000
6 150583140 1.0000
6 248132486 1.0000
6 35758259 1.0000
6 369758604 1.0000
6 193077639 1.0000
6 330187082 1.0000
6 156247074 1.0000
6 161745170 1.0000
6 252753618 2.0000
6 245014679 1.0000
6 343626364 1.0000
6 209185477 1.0000
6 293467348 1.0000
6 406971569 1.0000
6 308422676 1.0000
7 372949912 3.0000
7 206121850 2.0000
7 209225665 2.0000
7 230845588 4.0000
7 366796169 2.0000
7 187572312 5.0000
7 375832633 5.0000
7 374661980 8.0000
7 240807110 1.0000
7 636286824 2.0000
7 250803835 15.0000
7 280665816 1.0000
7 726848270 3.0000
7 627491854 4.0000
7 353791374 1.0000
7 232313241 5.0000
7 130960283 1.0000
7 51443410 13.0000
7 471332737 2.0000
7 32834791 2.0000
7 143884558 4.0000
7 549112918 1.0000
7 484340979 9.0000
7 633943195 2.0000
7 287202982 2.0000
7 237313700 2.0000
7 27844464 4.0000
7 464781334 2.0000
7 136035018 3.0000
7 277030839 4.0000
7 185344587 6.0000
7 189850197 3.0000
7 475826738 5.0000
7 64152335 4.0000
7 147919630 6.0000
7 235170147 6.0000
7 266815699 1.0000
7 240869466 7.0000
7 348476655 1.0000
7 429247237 3.0000
7 472385266 4.0000
7 448956185 5.0000
7 113465603 1.0000
7 210933449 6.0000
7 92629809 1.0000
7 415155312 1.0000
7 455237361 1.0000
7 219001485 2.0000
7 571021282 2.0000
7 377037875 2.0000
7 193021637 2.0000
7 233335916 4.0000
7 233899912 1.0000
7 252484155 3.0000
7 304953074 9.0000
7 46143892 3.0000
7 193074585 14.0000
7 501960718 1.0000
7 44179372 3.0000
7 280412626 2.0000
7 238713707 4.0000
7 373555025 3.0000
7 315633310 2.0000
7 21079235 3.0000
7 329927842 1.0000
7 146519069 3.0000
7 523636225 2.0000
7 226347105 1.0000
7 57880075 4.0000
7 293559894 4.0000
7 302486435 1.0000
7 705017113 3.0000
7 221411491 1.0000
7 714421232 1.0000
7 178915141 1.0000
7 144813170 1.0000
7 139092348 4.0000
7 912081948 5.0000
7 337780427 2.0000
7 216112526 1.0000
7 269513020 1.0000
7 366592246 4.0000
7 60897485 1.0000
7 197001564 2.0000
7 436702610 2.0000
7 121402638 4.0000
7 501854635 1.0000
7 36448925 18.0000
7 471427429 2.0000
7 151584475 1.0000
7 48871981 3.0000
7 469753464 8.0000
7 278745353 3.0000
7 167473396 1.0000
7 71210107 8.0000
7 166128698 1.0000
7 77001859 2.0000
7 140750163 7.0000
7 246901658 2.0000
7 142702489 1.0000
7 760546868 1.0000
7 224761631 1.0000
7 336082762 10.0000
7 19583545 1.0000
7 216264820 4.0000
7 362099039 3.0000
7 581281429 3.0000
7 296259888 2.0000
7 299936873 1.0000
7 280557466 1.0000
7 636401401 16.0000
7 520818187 5.0000
7 344801362 1.0000
7 153406657 2.0000
7 543533194 5.0000
7 482237272 4.0000
7 787239919 5.0000
7 550122068 1.0000
7 531685436 1.0000
7 429222254 4.0000
7 411469404 6.0000
7 324614093 2.0000
7 151118966 1.0000
7 593544608 2.0000
7 279213842 2.0000
7 711272516 1.0000
7 341661701 4.0000
7 117473273 3.0000
7 290629376 2.0000
7 52079636 2.0000
7 188417619 16.0000
7 236972737 10.0000
7 135573797 3.0000
7 55382387 1.0000
7 27489253 3.0000
7 150583140 4.0000
7 22903812 13.0000
7 34613288 3.0000
7 250542282 4.0000
7 341768585 1.0000
7 247844220 2.0000
7 22910295 3.0000
7 213745334 7.0000
7 408757920 4.0000
7 451693376 2.0000
7 393028587 2.0000
7 359621966 2.0000
7 318679591 3.0000
7 35758259 9.0000
7 369758604 6.0000
7 138157574 2.0000
7 259781850 4.0000
7 21408605 3.0000
7 320930784 1.0000
7 443828326 1.0000
7 531418504 13.0000
7 711071588 2.0000
7 456021856 4.0000
7 285332860 2.0000
7 193077639 1.0000
7 156247074 2.0000
7 166767883 3.0000
7 367971451 5.0000
7 304182081 4.0000
7 217423296 2.0000
7 225418717 8.0000
7 507489702 5.0000
7 472185221 1.0000
7 311757784 1.0000
7 44335177 5.0000
7 471271538 2.0000
7 283894108 4.0000
7 637041761 1.0000
7 294809172 4.0000
7 465811969 1.0000
7 209185477 1.0000
7 263099844 4.0000
7 32329366 3.0000
7 150632123 6.0000
7 293467348 4.0000
7 282634845 1.0000
7 221850321 1.0000
7 50711514 1.0000
7 406971569 6.0000
7 308422676 4.0000
8 372949912 1.0000
8 230845588 5.0000
8 187572312 1.0000
8 374661980 5.0000
8 240807110 1.0000
8 241065455 4.0000
8 636286824 1.0000
8 250803835 1.0000
8 280665816 5.0000
8 726848270 1.0000
8 51597791 1.0000
8 130960283 3.0000
8 51443410 1.0000
8 32834791 4.0000
8 143884558 1.0000
8 484340979 1.0000
8 287202982 2.0000
8 27844464 2.0000
8 464781334 2.0000
8 185344587 1.0000
8 475826738 19.0000
8 147919630 1.0000
8 240869466 2.0000
8 348476655 1.0000
8 483072452 4.0000
8 210933449 1.0000
8 415155312 4.0000
8 455237361 3.0000
8 571021282 17.0000
8 233899912 2.0000
8 252484155 3.0000
8 230567975 5.0000
8 304953074 5.0000
8 541999788 1.0000
8 91388229 1.0000
8 501960718 5.0000
8 44179372 3.0000
8 423543635 1.0000
8 238713707 1.0000
8 373555025 1.0000
8 329927842 4.0000
8 146519069 2.0000
8 523636225 10.0000
8 226347105 6.0000
8 412180849 2.0000
8 385463372 2.0000
8 57880075 1.0000
8 293559894 1.0000
8 705017113 7.0000
8 14573900 2.0000
8 221411491 1.0000
8 178915141 1.0000
8 144813170 1.0000
8 211237817 2.0000
8 337780427 1.0000
8 197001564 5.0000
8 436702610 3.0000
8 121402638 1.0000
8 321796543 1.0000
8 501854635 1.0000
8 113109073 2.0000
8 36448925 2.0000
8 48467334 1.0000
8 471427429 4.0000
8 48871981 1.0000
8 469753464 1.0000
8 167473396 1.0000
8 328686514 2.0000
8 246901658 6.0000
8 19583545 2.0000
8 53076741 4.0000
8 216264820 1.0000
8 362099039 3.0000
8 581281429 1.0000
8 296259888 2.0000
8 291946431 2.0000
8 506269900 1.0000
8 299936873 11.0000
8 155927976 1.0000
8 280557466 4.0000
8 520818187 1.0000
8 153406657 2.0000
8 543533194 2.0000
8 240664869 1.0000
8 708797364 1.0000
8 550122068 2.0000
8 531685436 5.0000
8 429222254 3.0000
8 324614093 1.0000
8 593544608 2.0000
8 711272516 2.0000
8 358351414 2.0000
8 341661701 2.0000
8 188417619 3.0000
8 362523468 7.0000
8 236972737 1.0000
8 135573797 3.0000
8 79220481 1.0000
8 420301038 2.0000
8 55382387 4.0000
8 27489253 1.0000
8 150583140 1.0000
8 248132486 2.0000
8 250542282 10.0000
8 341768585 2.0000
8 580330056 1.0000
8 247844220 1.0000
8 41684671 2.0000
8 451693376 1.0000
8 393028587 2.0000
8 359621966 1.0000
8 318679591 3.0000
8 35758259 4.0000
8 369758604 3.0000
8 259781850 3.0000
8 21408605 2.0000
8 320930784 1.0000
8 531418504 28.0000
8 456021856 3.0000
8 285332860 1.0000
8 193077639 1.0000
8 156247074 2.0000
8 283771561 1.0000
8 166767883 1.0000
8 304182081 2.0000
8 161745170 1.0000
8 710064516 2.0000
8 217423296 2.0000
8 245014679 1.0000
8 311757784 8.0000
8 44335177 1.0000
8 471271538 5.0000
8 294809172 2.0000
8 343626364 6.0000
8 263099844 1.0000
8 150632123 2.0000
8 293467348 1.0000
8 282634845 4.0000
8 221850321 2.0000
8 50711514 1.0000
8 308422676 1.0000
9 372949912 3.0000
9 230845588 8.0000
9 241065455 1.0000
9 250803835 2.0000
9 353791374 6.0000
9 51443410 7.0000
9 633943195 2.0000
9 464781334 1.0000
9 44179372 1.0000
9 226347105 2.0000
9 302486435 1.0000
9 221411491 1.0000
9 436702610 5.0000
9 501854635 1.0000
9 336082762 2.0000
9 344801362 1.0000
9 236972737 39.0000
9 420301038 1.0000
9 22903812 1.0000
9 230013639 2.0000
9 247844220 1.0000
9 531418504 1.0000
9 456021856 1.0000
9 609852437 1.0000
9 166767883 1.0000
9 252753618 1.0000
9 507489702 3.0000
9 294809172 1.0000
9 406971569 1.0000
10 372949912 1.0000
10 209225665 1.0000
10 375832633 1.0000
10 374661980 1.0000
10 250803835 1.0000
10 353791374 1.0000
10 232313241 2.0000
10 130960283 1.0000
10 464781334 1.0000
10 113465603 1.0000
10 193021637 1.0000
10 233335916 1.0000
10 304953074 2.0000
10 501960718 1.0000
10 423543635 1.0000
10 57880075 1.0000
10 14573900 2.0000
10 469753464 1.0000
10 71210107 3.0000
10 224761631 2.0000
10 19583545 3.0000
10 299936873 1.0000
10 240002233 1.0000
10 358351414 1.0000
10 341661701 1.0000
10 117473273 1.0000
10 626774517 1.0000
10 420301038 1.0000
10 27489253 1.0000
10 22903812 6.0000
10 341768585 1.0000
10 22910295 1.0000
10 41684671 1.0000
10 35758259 1.0000
10 138157574 1.0000
10 21408605 1.0000
10 711071588 1.0000
10 609852437 1.0000
10 245014679 1.0000
10 44335177 1.0000
10 471271538 3.0000
10 308422676 1.0000
11 372949912 6.0000
11 187572312 1.0000
11 250803835 1.0000
11 232313241 1.0000
11 484340979 1.0000
11 287202982 1.0000
11 27844464 2.0000
11 277030839 1.0000
11 189850197 6.0000
11 475826738 2.0000
11 235170147 1.0000
11 472385266 4.0000
11 571021282 1.0000
11 377037875 1.0000
11 46143892 1.0000
11 193074585 2.0000
11 21079235 5.0000
11 461316266 2.0000
11 302486435 1.0000
11 490801957 1.0000
11 121402638 6.0000
11 36448925 1.0000
11 71210107 3.0000
11 224761631 1.0000
11 19583545 1.0000
11 636401401 1.0000
11 79220481 1.0000
11 27489253 2.0000
11 34613288 1.0000
11 250542282 1.0000
11 22910295 1.0000
11 408757920 1.0000
11 35758259 8.0000
11 320930784 1.0000
11 44335177 8.0000
11 209185477 1.0000
11 293467348 1.0000
11 50711514 2.0000
12 372949912 13.0000
12 230845588 2.0000
12 187572312 9.0000
12 375832633 3.0000
12 374661980 2.0000
12 241065455 6.0000
12 250803835 3.0000
12 280665816 1.0000
12 726848270 4.0000
12 232313241 3.0000
12 130960283 1.0000
12 143884558 1.0000
12 484340979 1.0000
12 633943195 1.0000
12 287202982 1.0000
12 27844464 5.0000
12 464781334 3.0000
12 277030839 1.0000
12 189850197 8.0000
12 475826738 9.0000
12 64152335 1.0000
12 235170147 2.0000
12 348476655 1.0000
12 429247237 2.0000
12 472385266 4.0000
12 113465603 2.0000
12 210933449 2.0000
12 92629809 1.0000
12 415155312 3.0000
12 377037875 1.0000
12 46143892 3.0000
12 91388229 1.0000
12 193074585 1.0000
12 423543635 3.0000
12 21079235 14.0000
12 146519069 1.0000
12 57880075 1.0000
12 461316266 3.0000
12 293559894 1.0000
12 302486435 2.0000
12 490801957 13.0000
12 221411491 1.0000
12 139092348 1.0000
12 337780427 2.0000
12 269513020 3.0000
12 197001564 1.0000
12 121402638 7.0000
12 501854635 1.0000
12 36448925 17.0000
12 469753464 5.0000
12 278745353 17.0000
12 167473396 1.0000
12 71210107 15.0000
12 140750163 3.0000
12 328686514 1.0000
12 246901658 1.0000
12 336082762 7.0000
12 19583545 5.0000
12 216264820 2.0000
12 138846688 1.0000
12 296259888 1.0000
12 155927976 1.0000
12 407890541 1.0000
12 636401401 2.0000
12 787239919 1.0000
12 550122068 1.0000
12 429222254 1.0000
12 593544608 1.0000
12 52079636 1.0000
12 188417619 1.0000
12 135573797 1.0000
12 79220481 1.0000
12 420301038 1.0000
12 55382387 1.0000
12 27489253 230.0000
12 150583140 2.0000
12 34613288 1.0000
12 230013639 1.0000
12 247844220 11.0000
12 22910295 1.0000
12 393028587 2.0000
12 35758259 7.0000
12 369758604 3.0000
12 259781850 2.0000
12 443828326 1.0000
12 531418504 1.0000
12 711071588 2.0000
12 285332860 1.0000
12 166767883 1.0000
12 472185221 1.0000
12 44335177 11.0000
12 283894108 2.0000
12 465811969 1.0000
12 209185477 1.0000
12 263099844 1.0000
12 150632123 15.0000
12 293467348 27.0000
12 282634845 1.0000
12 50711514 30.0000
12 406971569 2.0000
13 372949912 1.0000
13 206121850 3.0000
13 230845588 7.0000
13 187572312 1.0000
13 375832633 4.0000
13 374661980 4.0000
13 240807110 4.0000
13 241065455 4.0000
13 636286824 1.0000
13 250803835 7.0000
13 280665816 2.0000
13 726848270 2.0000
13 51597791 1.0000
13 627491854 12.0000
13 232313241 8.0000
13 130960283 3.0000
13 471332737 9.0000
13 32834791 4.0000
13 143884558 7.0000
13 484340979 3.0000
13 633943195 11.0000
13 287202982 2.0000
13 237313700 1.0000
13 27844464 1.0000
13 464781334 2.0000
13 185344587 2.0000
13 475826738 2.0000
13 64152335 3.0000
13 243175199 7.0000
13 147919630 3.0000
13 235170147 1.0000
13 266815699 3.0000
13 240869466 6.0000
13 348476655 2.0000
13 429247237 9.0000
13 483072452 3.0000
13 472385266 2.0000
13 113465603 1.0000
13 210933449 7.0000
13 455237361 3.0000
13 571021282 5.0000
13 377037875 1.0000
13 148680848 1.0000
13 193021637 1.0000
13 233899912 1.0000
13 252484155 11.0000
13 230567975 4.0000
13 304953074 8.0000
13 46143892 1.0000
13 91388229 3.0000
13 193074585 2.0000
13 501960718 4.0000
13 44179372 3.0000
13 280412626 3.0000
13 423543635 7.0000
13 238713707 4.0000
13 373555025 4.0000
13 315633310 1.0000
13 21079235 5.0000
13 329927842 2.0000
13 146519069 1.0000
13 523636225 1.0000
13 226347105 5.0000
13 412180849 1.0000
13 385463372 1.0000
13 57880075 4.0000
13 293559894 3.0000
13 490801957 4.0000
13 705017113 7.0000
13 14573900 1.0000
13 221411491 5.0000
13 714421232 5.0000
13 245444506 1.0000
13 178915141 3.0000
13 144813170 7.0000
13 139092348 2.0000
13 211237817 12.0000
13 337780427 5.0000
13 216112526 2.0000
13 197001564 4.0000
13 436702610 8.0000
13 121402638 2.0000
13 321796543 3.0000
13 501854635 2.0000
13 703181887 1.0000
13 36448925 1.0000
13 471427429 1.0000
13 48871981 3.0000
13 165565581 1.0000
13 469753464 1.0000
13 278745353 3.0000
13 167473396 2.0000
13 71210107 1.0000
13 166128698 2.0000
13 77001859 1.0000
13 140750163 1.0000
13 328686514 4.0000
13 246901658 2.0000
13 760546868 1.0000
13 224761631 5.0000
13 336082762 1.0000
13 19583545 3.0000
13 53076741 2.0000
13 216264820 3.0000
13 362099039 2.0000
13 138846688 1.0000
13 581281429 2.0000
13 296259888 2.0000
13 299936873 6.0000
13 431429137 5.0000
13 155927976 1.0000
13 280557466 5.0000
13 636401401 7.0000
13 520818187 1.0000
13 344801362 3.0000
13 543533194 1.0000
13 787239919 1.0000
13 240664869 2.0000
13 708797364 3.0000
13 550122068 2.0000
13 531685436 1.0000
13 324614093 4.0000
13 192301191 3.0000
13 593544608 4.0000
13 279213842 3.0000
13 358351414 1.0000
13 341661701 5.0000
13 117473273 1.0000
13 626774517 3.0000
13 362523468 11.0000
13 236972737 4.0000
13 15891449 6.0000
13 437567821 1.0000
13 135573797 5.0000
13 79220481 2.0000
13 420301038 4.0000
13 55382387 4.0000
13 27489253 1.0000
13 150583140 2.0000
13 22903812 3.0000
13 34613288 2.0000
13 250542282 12.0000
13 341768585 12.0000
13 580330056 1.0000
13 230013639 2.0000
13 247844220 1.0000
13 22910295 1.0000
13 41684671 3.0000
13 451693376 14.0000
13 393028587 6.0000
13 318679591 1.0000
13 35758259 2.0000
13 369758604 6.0000
13 259781850 11.0000
13 21408605 18.0000
13 443828326 1.0000
13 531418504 3.0000
13 456021856 1.0000
13 285332860 7.0000
13 193077639 2.0000
13 609852437 2.0000
13 330187082 1.0000
13 156247074 4.0000
13 283771561 2.0000
13 166767883 1.0000
13 367971451 2.0000
13 304182081 1.0000
13 252753618 1.0000
13 710064516 3.0000
13 217423296 7.0000
13 225418717 10.0000
13 507489702 3.0000
13 472185221 1.0000
13 44335177 7.0000
13 471271538 51.0000
13 283894108 2.0000
13 637041761 1.0000
13 294809172 1.0000
13 343626364 3.0000
13 465811969 5.0000
13 209185477 2.0000
13 32329366 4.0000
13 150632123 5.0000
13 282634845 2.0000
13 221850321 7.0000
13 50711514 10.0000
13 308422676 4.0000
14 372949912 1.0000
14 206121850 1.0000
14 230845588 5.0000
14 187572312 3.0000
14 374661980 5.0000
14 240807110 3.0000
14 241065455 4.0000
14 250803835 1.0000
14 280665816 1.0000
14 726848270 1.0000
14 51597791 1.0000
14 627491854 5.0000
14 353791374 3.0000
14 232313241 4.0000
14 130960283 1.0000
14 51443410 3.0000
14 32834791 1.0000
14 143884558 2.0000
14 484340979 1.0000
14 633943195 1.0000
14 287202982 3.0000
14 464781334 1.0000
14 185344587 5.0000
14 475826738 3.0000
14 243175199 14.0000
14 147919630 2.0000
14 266815699 2.0000
14 240869466 4.0000
14 429247237 6.0000
14 483072452 4.0000
14 472385266 4.0000
14 113465603 1.0000
14 210933449 3.0000
14 415155312 1.0000
14 455237361 1.0000
14 219001485 1.0000
14 571021282 10.0000
14 148680848 1.0000
14 193021637 1.0000
14 233899912 1.0000
14 252484155 6.0000
14 230567975 1.0000
14 304953074 9.0000
14 46143892 3.0000
14 91388229 2.0000
14 501960718 4.0000
14 44179372 1.0000
14 280412626 4.0000
14 315633310 3.0000
14 21079235 3.0000
14 146519069 2.0000
14 523636225 8.0000
14 226347105 1.0000
14 412180849 1.0000
14 293559894 3.0000
14 705017113 4.0000
14 14573900 3.0000
14 221411491 3.0000
14 714421232 1.0000
14 245444506 2.0000
14 144813170 3.0000
14 139092348 1.0000
14 211237817 19.0000
14 337780427 8.0000
14 60897485 2.0000
14 197001564 4.0000
14 436702610 2.0000
14 121402638 4.0000
14 113109073 1.0000
14 36448925 1.0000
14 48871981 3.0000
14 469753464 6.0000
14 278745353 1.0000
14 71210107 3.0000
14 166128698 1.0000
14 77001859 2.0000
14 140750163 1.0000
14 328686514 4.0000
14 246901658 1.0000
14 760546868 2.0000
14 224761631 3.0000
14 336082762 2.0000
14 19583545 3.0000
14 53076741 1.0000
14 216264820 5.0000
14 362099039 1.0000
14 138846688 1.0000
14 581281429 1.0000
14 299936873 10.0000
14 431429137 2.0000
14 155927976 1.0000
14 280557466 2.0000
14 407890541 3.0000
14 636401401 1.0000
14 520818187 1.0000
14 787239919 7.0000
14 240664869 1.0000
14 708797364 4.0000
14 531685436 1.0000
14 429222254 1.0000
14 411469404 1.0000
14 192301191 5.0000
14 593544608 9.0000
14 341661701 5.0000
14 117473273 4.0000
14 188417619 1.0000
14 362523468 1.0000
14 236972737 1.0000
14 15891449 8.0000
14 135573797 2.0000
14 79220481 1.0000
14 420301038 2.0000
14 55382387 2.0000
14 150583140 1.0000
14 22903812 4.0000
14 34613288 5.0000
14 248132486 2.0000
14 250542282 15.0000
14 341768585 2.0000
14 580330056 2.0000
14 230013639 1.0000
14 247844220 1.0000
14 22910295 3.0000
14 213745334 2.0000
14 41684671 8.0000
14 451693376 7.0000
14 393028587 8.0000
14 318679591 3.0000
14 369758604 1.0000
14 259781850 2.0000
14 21408605 7.0000
14 531418504 40.0000
14 285332860 4.0000
14 193077639 2.0000
14 609852437 1.0000
14 330187082 1.0000
14 156247074 1.0000
14 283771561 1.0000
14 166767883 3.0000
14 252753618 4.0000
14 217423296 2.0000
14 225418717 10.0000
14 245014679 1.0000
14 507489702 1.0000
14 472185221 1.0000
14 311757784 2.0000
14 44335177 4.0000
14 471271538 25.0000
14 283894108 4.0000
14 637041761 1.0000
14 294809172 1.0000
14 343626364 1.0000
14 465811969 1.0000
14 209185477 3.0000
14 32329366 1.0000
14 150632123 7.0000
14 282634845 6.0000
14 50711514 6.0000
14 406971569 8.0000
14 308422676 4.0000
15 372949912 13.0000
15 230845588 1.0000
15 636286824 1.0000
15 51443410 1.0000
15 475826738 1.0000
15 148680848 2.0000
15 44179372 1.0000
15 315633310 1.0000
15 146519069 1.0000
15 461316266 1.0000
15 240872546 1.0000
15 501854635 1.0000
15 336082762 3.0000
15 362099039 1.0000
15 296259888 2.0000
15 240002233 1.0000
15 225418717 1.0000
15 507489702 1.0000
16 372949912 5.0000
16 549112918 3.0000
16 348476655 1.0000
16 226347105 1.0000
16 57880075 1.0000
16 337780427 1.0000
16 113109073 4.0000
16 77001859 1.0000
16 140750163 4.0000
16 246901658 1.0000
16 279213842 2.0000
16 341661701 1.0000
16 166767883 1.0000
16 507489702 2.0000
17 372949912 25.0000
17 230845588 2.0000
17 51443410 2.0000
17 148680848 8.0000
17 44179372 14.0000
17 714421232 2.0000
17 366592246 1.0000
17 436702610 3.0000
17 501854635 13.0000
17 760546868 2.0000
17 507489702 10.0000
17 294809172 1.0000
18 372949912 26.0000
18 230845588 1.0000
18 148680848 12.0000
18 44179372 6.0000
18 714421232 2.0000
18 436702610 4.0000
18 501854635 9.0000
18 760546868 1.0000
18 236972737 1.0000
18 507489702 14.0000
19 372949912 59.0000
19 230845588 8.0000
19 51443410 3.0000
19 148680848 9.0000
19 44179372 12.0000
19 714421232 2.0000
19 436702610 7.0000
19 501854635 3.0000
19 760546868 2.0000
19 411469404 1.0000
19 236972737 8.0000
19 507489702 31.0000
19 294809172 1.0000
20 372949912 8.0000
20 230845588 1.0000
20 148680848 2.0000
20 44179372 2.0000
20 436702610 1.0000
20 236972737 1.0000
20 507489702 3.0000
21 372949912 2.0000
21 206121850 2.0000
21 209225665 4.0000
21 374661980 2.0000
21 240807110 1.0000
21 241065455 2.0000
21 636286824 1.0000
21 726848270 1.0000
21 51597791 1.0000
21 627491854 1.0000
21 232313241 1.0000
21 549112918 1.0000
21 303126905 1.0000
21 237313700 1.0000
21 136035018 1.0000
21 185344587 1.0000
21 64152335 1.0000
21 147919630 1.0000
21 235170147 1.0000
21 266815699 1.0000
21 240869466 2.0000
21 348476655 1.0000
21 219001485 2.0000
21 571021282 1.0000
21 233335916 2.0000
21 233899912 1.0000
21 252484155 2.0000
21 91388229 1.0000
21 501960718 1.0000
21 44179372 1.0000
21 423543635 7.0000
21 315633310 3.0000
21 21079235 1.0000
21 146519069 1.0000
21 226347105 1.0000
21 412180849 1.0000
21 385463372 4.0000
21 57880075 2.0000
21 221411491 4.0000
21 245444506 2.0000
21 144813170 3.0000
21 211237817 1.0000
21 337780427 4.0000
21 216112526 2.0000
21 197001564 1.0000
21 113109073 1.0000
21 36448925 1.0000
21 471427429 1.0000
21 469753464 1.0000
21 71210107 1.0000
21 140750163 1.0000
21 224761631 1.0000
21 336082762 1.0000
21 53076741 3.0000
21 216264820 1.0000
21 299936873 1.0000
21 155927976 3.0000
21 344801362 1.0000
21 543533194 1.0000
21 482237272 2.0000
21 708797364 1.0000
21 531685436 1.0000
21 324614093 1.0000
21 593544608 1.0000
21 188417619 1.0000
21 626774517 1.0000
21 362523468 1.0000
21 135573797 1.0000
21 55382387 1.0000
21 150583140 1.0000
21 34613288 2.0000
21 248132486 1.0000
21 341768585 1.0000
21 230013639 1.0000
21 408757920 3.0000
21 41684671 1.0000
21 393028587 1.0000
21 359621966 2.0000
21 318679591 2.0000
21 138157574 1.0000
21 21408605 1.0000
21 320930784 1.0000
21 711071588 1.0000
21 456021856 2.0000
21 193077639 1.0000
21 609852437 1.0000
21 330187082 1.0000
21 156247074 1.0000
21 283771561 1.0000
21 217423296 2.0000
21 225418717 2.0000
21 472185221 1.0000
21 637041761 4.0000
21 294809172 1.0000
21 32329366 1.0000
21 150632123 1.0000
21 282634845 3.0000
21 406971569 2.0000
22 372949912 2.0000
22 375832633 1.0000
22 240807110 1.0000
22 235170147 1.0000
22 240869466 1.0000
22 252484155 5.0000
22 139092348 1.0000
22 113109073 1.0000
22 36448925 1.0000
22 344801362 1.0000
22 543533194 1.0000
22 358351414 1.0000
22 420318016 1.0000
23 372949912 26.0000
23 230845588 1.0000
23 250803835 29.0000
23 236972737 1.0000
24 372949912 36.0000
24 230845588 9.0000
24 250803835 37.0000
24 236972737 1.0000
24 367971451 3.0000
24 507489702 1.0000
24 294809172 1.0000
25 372949912 17.0000
25 230845588 5.0000
25 51443410 4.0000
25 44179372 1.0000
25 714421232 1.0000
25 501854635 1.0000
25 236972737 4.0000
25 507489702 10.0000
26 372949912 10.0000
26 206121850 12.0000
26 209225665 2.0000
26 230845588 7.0000
26 187572312 2.0000
26 375832633 8.0000
26 374661980 5.0000
26 240807110 15.0000
26 241065455 4.0000
26 636286824 6.0000
26 250803835 34.0000
26 280665816 4.0000
26 726848270 4.0000
26 51597791 1.0000
26 627491854 2.0000
26 353791374 1.0000
26 232313241 6.0000
26 130960283 3.0000
26 471332737 3.0000
26 32834791 3.0000
26 143884558 7.0000
26 549112918 10.0000
26 484340979 6.0000
26 633943195 9.0000
26 287202982 3.0000
26 303126905 8.0000
26 237313700 11.0000
26 27844464 1.0000
26 464781334 6.0000
26 136035018 1.0000
26 185344587 5.0000
26 189850197 3.0000
26 475826738 5.0000
26 64152335 3.0000
26 243175199 1.0000
26 147919630 8.0000
26 235170147 11.0000
26 266815699 7.0000
26 240869466 11.0000
26 348476655 11.0000
26 429247237 15.0000
26 483072452 3.0000
26 472385266 2.0000
26 448956185 8.0000
26 92629809 1.0000
26 455237361 12.0000
26 219001485 2.0000
26 571021282 2.0000
26 377037875 4.0000
26 148680848 3.0000
26 193021637 1.0000
26 233335916 3.0000
26 252484155 8.0000
26 230567975 3.0000
26 304953074 2.0000
26 46143892 2.0000
26 91388229 25.0000
26 193074585 1.0000
26 501960718 3.0000
26 44179372 4.0000
26 280412626 5.0000
26 423543635 17.0000
26 238713707 3.0000
26 373555025 5.0000
26 315633310 9.0000
26 21079235 1.0000
26 329927842 1.0000
26 146519069 3.0000
26 523636225 3.0000
26 226347105 7.0000
26 412180849 3.0000
26 385463372 8.0000
26 57880075 11.0000
26 461316266 6.0000
26 293559894 1.0000
26 302486435 8.0000
26 490801957 13.0000
26 705017113 4.0000
26 14573900 2.0000
26 221411491 21.0000
26 714421232 5.0000
26 245444506 2.0000
26 178915141 1.0000
26 144813170 2.0000
26 211237817 12.0000
26 216112526 6.0000
26 269513020 4.0000
26 366592246 1.0000
26 60897485 7.0000
26 197001564 16.0000
26 436702610 11.0000
26 121402638 1.0000
26 321796543 3.0000
26 501854635 14.0000
26 113109073 2.0000
26 703181887 3.0000
26 36448925 14.0000
26 48871981 5.0000
26 469753464 5.0000
26 278745353 1.0000
26 167473396 4.0000
26 71210107 3.0000
26 166128698 1.0000
26 77001859 1.0000
26 140750163 1.0000
26 328686514 2.0000
26 246901658 14.0000
26 142702489 5.0000
26 760546868 1.0000
26 224761631 7.0000
26 336082762 9.0000
26 19583545 5.0000
26 53076741 11.0000
26 216264820 2.0000
26 362099039 1.0000
26 138846688 1.0000
26 581281429 18.0000
26 296259888 3.0000
26 299936873 3.0000
26 431429137 6.0000
26 155927976 12.0000
26 280557466 2.0000
26 407890541 5.0000
26 636401401 3.0000
26 520818187 3.0000
26 153406657 6.0000
26 543533194 1.0000
26 482237272 8.0000
26 787239919 5.0000
26 240664869 14.0000
26 708797364 8.0000
26 550122068 3.0000
26 531685436 2.0000
26 429222254 2.0000
26 411469404 2.0000
26 324614093 9.0000
26 192301191 1.0000
26 593544608 7.0000
26 711272516 5.0000
26 358351414 5.0000
26 341661701 11.0000
26 117473273 5.0000
26 52079636 1.0000
26 188417619 24.0000
26 626774517 6.0000
26 362523468 5.0000
26 236972737 1.0000
26 15891449 1.0000
26 135573797 3.0000
26 79220481 23.0000
26 420301038 13.0000
26 55382387 7.0000
26 27489253 2.0000
26 150583140 5.0000
26 22903812 11.0000
26 248132486 12.0000
26 250542282 5.0000
26 341768585 2.0000
26 580330056 1.0000
26 230013639 7.0000
26 247844220 16.0000
26 408757920 9.0000
26 41684671 1.0000
26 451693376 6.0000
26 393028587 16.0000
26 359621966 7.0000
26 318679591 8.0000
26 369758604 8.0000
26 138157574 10.0000
26 259781850 13.0000
26 21408605 11.0000
26 320930784 6.0000
26 443828326 4.0000
26 531418504 7.0000
26 711071588 1.0000
26 285332860 4.0000
26 193077639 12.0000
26 609852437 1.0000
26 330187082 5.0000
26 156247074 6.0000
26 283771561 1.0000
26 304182081 1.0000
26 161745170 4.0000
26 252753618 2.0000
26 710064516 10.0000
26 217423296 1.0000
26 225418717 2.0000
26 245014679 3.0000
26 507489702 4.0000
26 472185221 7.0000
26 471271538 5.0000
26 283894108 10.0000
26 637041761 1.0000
26 294809172 2.0000
26 343626364 3.0000
26 465811969 1.0000
26 263099844 7.0000
26 32329366 7.0000
26 150632123 18.0000
26 293467348 18.0000
26 282634845 15.0000
26 221850321 4.0000
26 50711514 3.0000
26 406971569 5.0000
26 308422676 12.0000
27 372949912 6.0000
27 230845588 1.0000
27 44179372 2.0000
27 507489702 4.0000
28 372949912 18.0000
28 230845588 3.0000
28 429247237 1.0000
28 148680848 1.0000
28 252484155 1.0000
28 44179372 1.0000
28 21079235 1.0000
28 436702610 2.0000
28 501854635 1.0000
28 760546868 1.0000
28 543533194 1.0000
28 259781850 1.0000
28 507489702 3.0000
29 372949912 1.0000
29 206121850 3.0000
29 209225665 1.0000
29 187572312 3.0000
29 375832633 5.0000
29 374661980 9.0000
29 240807110 2.0000
29 241065455 3.0000
29 636286824 1.0000
29 250803835 5.0000
29 280665816 2.0000
29 726848270 4.0000
29 51597791 2.0000
29 627491854 2.0000
29 353791374 7.0000
29 232313241 5.0000
29 130960283 2.0000
29 51443410 1.0000
29 471332737 3.0000
29 32834791 13.0000
29 143884558 5.0000
29 549112918 2.0000
29 484340979 2.0000
29 633943195 4.0000
29 287202982 4.0000
29 303126905 1.0000
29 237313700 2.0000
29 464781334 2.0000
29 136035018 3.0000
29 277030839 1.0000
29 185344587 3.0000
29 189850197 8.0000
29 475826738 5.0000
29 64152335 4.0000
29 243175199 5.0000
29 147919630 2.0000
29 235170147 4.0000
29 266815699 2.0000
29 240869466 8.0000
29 348476655 3.0000
29 429247237 6.0000
29 483072452 8.0000
29 472385266 3.0000
29 448956185 18.0000
29 113465603 5.0000
29 210933449 2.0000
29 92629809 8.0000
29 415155312 2.0000
29 455237361 1.0000
29 219001485 4.0000
29 571021282 4.0000
29 377037875 2.0000
29 148680848 7.0000
29 193021637 2.0000
29 233335916 1.0000
29 233899912 1.0000
29 252484155 1.0000
29 230567975 1.0000
29 304953074 1.0000
29 541999788 2.0000
29 46143892 2.0000
29 91388229 2.0000
29 193074585 7.0000
29 501960718 2.0000
29 280412626 1.0000
29 423543635 3.0000
29 618420295 1.0000
29 238713707 1.0000
29 373555025 9.0000
29 315633310 3.0000
29 21079235 2.0000
29 329927842 3.0000
29 146519069 1.0000
29 523636225 3.0000
29 226347105 5.0000
29 412180849 6.0000
29 385463372 5.0000
29 461316266 2.0000
29 293559894 5.0000
29 302486435 3.0000
29 490801957 1.0000
29 705017113 2.0000
29 14573900 2.0000
29 221411491 4.0000
29 714421232 2.0000
29 245444506 4.0000
29 178915141 9.0000
29 144813170 2.0000
29 211237817 8.0000
29 337780427 9.0000
29 216112526 4.0000
29 269513020 1.0000
29 60897485 5.0000
29 197001564 2.0000
29 436702610 6.0000
29 121402638 6.0000
29 321796543 4.0000
29 501854635 5.0000
29 113109073 2.0000
29 36448925 1.0000
29 471427429 2.0000
29 283133921 1.0000
29 151584475 3.0000
29 48871981 2.0000
29 165565581 2.0000
29 469753464 6.0000
29 278745353 2.0000
29 167473396 2.0000
29 71210107 2.0000
29 77001859 12.0000
29 140750163 4.0000
29 328686514 3.0000
29 246901658 6.0000
29 224761631 4.0000
29 336082762 8.0000
29 53076741 1.0000
29 216264820 4.0000
29 362099039 2.0000
29 138846688 2.0000
29 581281429 5.0000
29 296259888 6.0000
29 291946431 2.0000
29 299936873 2.0000
29 431429137 2.0000
29 155927976 8.0000
29 280557466 9.0000
29 407890541 3.0000
29 636401401 1.0000
29 520818187 3.0000
29 344801362 1.0000
29 153406657 1.0000
29 543533194 3.0000
29 482237272 1.0000
29 240664869 4.0000
29 708797364 2.0000
29 550122068 2.0000
29 531685436 3.0000
29 429222254 2.0000
29 411469404 1.0000
29 324614093 3.0000
29 192301191 3.0000
29 593544608 6.0000
29 279213842 1.0000
29 711272516 4.0000
29 358351414 1.0000
29 341661701 1.0000
29 117473273 2.0000
29 188417619 6.0000
29 626774517 1.0000
29 362523468 1.0000
29 236972737 1.0000
29 15891449 1.0000
29 135573797 4.0000
29 79220481 3.0000
29 420301038 7.0000
29 55382387 1.0000
29 150583140 3.0000
29 22903812 2.0000
29 34613288 2.0000
29 123080710 2.0000
29 248132486 2.0000
29 250542282 2.0000
29 341768585 3.0000
29 580330056 1.0000
29 230013639 2.0000
29 247844220 4.0000
29 22910295 6.0000
29 213745334 8.0000
29 41684671 3.0000
29 393028587 4.0000
29 318679591 3.0000
29 35758259 1.0000
29 369758604 2.0000
29 138157574 4.0000
29 259781850 8.0000
29 443828326 2.0000
29 531418504 9.0000
29 711071588 2.0000
29 285332860 3.0000
29 193077639 3.0000
29 609852437 1.0000
29 330187082 7.0000
29 156247074 1.0000
29 283771561 4.0000
29 166767883 1.0000
29 367971451 1.0000
29 304182081 7.0000
29 161745170 11.0000
29 252753618 12.0000
29 710064516 6.0000
29 217423296 4.0000
29 225418717 2.0000
29 245014679 1.0000
29 507489702 2.0000
29 472185221 3.0000
29 311757784 5.0000
29 44335177 1.0000
29 471271538 3.0000
29 283894108 8.0000
29 637041761 3.0000
29 294809172 1.0000
29 343626364 3.0000
29 465811969 1.0000
29 209185477 8.0000
29 263099844 1.0000
29 32329366 4.0000
29 150632123 7.0000
29 293467348 5.0000
29 282634845 7.0000
29 221850321 6.0000
29 50711514 4.0000
29 406971569 3.0000
29 308422676 3.0000
30 372949912 7.0000
30 44179372 2.0000
30 436702610 1.0000
30 501854635 2.0000
30 507489702 1.0000
31 372949912 12.0000
31 209225665 1.0000
31 230845588 3.0000
31 51597791 1.0000
31 627491854 1.0000
31 232313241 1.0000
31 633943195 1.0000
31 464781334 1.0000
31 266815699 1.0000
31 348476655 1.0000
31 455237361 1.0000
31 148680848 2.0000
31 252484155 3.0000
31 44179372 1.0000
31 280412626 1.0000
31 423543635 1.0000
31 329927842 1.0000
31 226347105 2.0000
31 461316266 1.0000
31 240872546 2.0000
31 14573900 2.0000
31 221411491 2.0000
31 245444506 1.0000
31 144813170 2.0000
31 337780427 1.0000
31 216112526 1.0000
31 436702610 1.0000
31 501854635 3.0000
31 760546868 1.0000
31 336082762 1.0000
31 53076741 1.0000
31 155927976 2.0000
31 520818187 1.0000
31 531685436 1.0000
31 429222254 1.0000
31 358351414 1.0000
31 341661701 1.0000
31 117473273 1.0000
31 250542282 2.0000
31 230013639 1.0000
31 420318016 1.0000
31 35758259 2.0000
31 259781850 2.0000
31 283771561 1.0000
31 166767883 1.0000
31 507489702 5.0000
31 472185221 1.0000
31 637041761 1.0000
31 343626364 1.0000
31 465811969 1.0000
31 263099844 2.0000
32 372949912 4.0000
32 230845588 1.0000
32 51443410 1.0000
32 501854635 1.0000
32 236972737 1.0000
32 507489702 7.0000
33 372949912 13.0000
33 230845588 1.0000
33 51443410 2.0000
33 633943195 1.0000
33 148680848 4.0000
33 44179372 15.0000
33 436702610 1.0000
33 501854635 1.0000
33 760546868 4.0000
33 336082762 1.0000
33 236972737 1.0000
33 507489702 8.0000
33 294809172 1.0000
34 372949912 15.0000
34 206121850 8.0000
34 209225665 16.0000
34 230845588 88.0000
34 366796169 4.0000
34 187572312 32.0000
34 375832633 23.0000
34 374661980 73.0000
34 240807110 15.0000
34 241065455 26.0000
34 636286824 18.0000
34 250803835 16.0000
34 280665816 33.0000
34 726848270 6.0000
34 51597791 4.0000
34 627491854 9.0000
34 353791374 44.0000
34 232313241 8.0000
34 265982289 8.0000
34 130960283 32.0000
34 51443410 34.0000
34 471332737 21.0000
34 32834791 22.0000
34 143884558 42.0000
34 549112918 11.0000
34 484340979 44.0000
34 633943195 21.0000
34 287202982 40.0000
34 303126905 5.0000
34 237313700 16.0000
34 27844464 28.0000
34 464781334 14.0000
34 136035018 16.0000
34 277030839 5.0000
34 185344587 16.0000
34 189850197 36.0000
34 475826738 70.0000
34 64152335 12.0000
34 243175199 21.0000
34 147919630 20.0000
34 235170147 11.0000
34 266815699 10.0000
34 240869466 6.0000
34 348476655 6.0000
34 429247237 42.0000
34 483072452 22.0000
34 472385266 25.0000
34 448956185 51.0000
34 113465603 1.0000
34 210933449 28.0000
34 92629809 15.0000
34 415155312 14.0000
34 455237361 4.0000
34 219001485 3.0000
34 571021282 27.0000
34 377037875 10.0000
34 148680848 7.0000
34 543442108 5.0000
34 193021637 9.0000
34 233335916 24.0000
34 233899912 11.0000
34 252484155 21.0000
34 230567975 32.0000
34 304953074 43.0000
34 541999788 3.0000
34 46143892 9.0000
34 91388229 29.0000
34 193074585 6.0000
34 501960718 53.0000
34 44179372 11.0000
34 280412626 16.0000
34 423543635 17.0000
34 618420295 4.0000
34 238713707 9.0000
34 373555025 31.0000
34 315633310 39.0000
34 21079235 11.0000
34 329927842 19.0000
34 146519069 17.0000
34 523636225 39.0000
34 226347105 21.0000
34 412180849 28.0000
34 385463372 25.0000
34 57880075 4.0000
34 461316266 3.0000
34 293559894 27.0000
34 240872546 7.0000
34 302486435 3.0000
34 490801957 10.0000
34 705017113 24.0000
34 14573900 12.0000
34 221411491 12.0000
34 714421232 13.0000
34 245444506 5.0000
34 178915141 24.0000
34 144813170 11.0000
34 139092348 23.0000
34 912081948 3.0000
34 211237817 35.0000
34 337780427 27.0000
34 216112526 26.0000
34 269513020 7.0000
34 366592246 3.0000
34 60897485 3.0000
34 197001564 32.0000
34 436702610 51.0000
34 121402638 46.0000
34 321796543 43.0000
34 501854635 12.0000
34 113109073 11.0000
34 703181887 4.0000
34 36448925 37.0000
34 48467334 2.0000
34 471427429 13.0000
34 283133921 15.0000
34 48871981 27.0000
34 165565581 4.0000
34 469753464 34.0000
34 278745353 8.0000
34 167473396 9.0000
34 71210107 15.0000
34 166128698 5.0000
34 77001859 9.0000
34 140750163 27.0000
34 328686514 26.0000
34 246901658 14.0000
34 142702489 3.0000
34 760546868 5.0000
34 224761631 10.0000
34 336082762 76.0000
34 19583545 12.0000
34 53076741 3.0000
34 216264820 21.0000
34 362099039 21.0000
34 138846688 3.0000
34 581281429 27.0000
34 296259888 37.0000
34 291946431 11.0000
34 299936873 40.0000
34 431429137 21.0000
34 155927976 26.0000
34 280557466 34.0000
34 240002233 10.0000
34 407890541 14.0000
34 636401401 30.0000
34 520818187 23.0000
34 344801362 16.0000
34 153406657 9.0000
34 543533194 7.0000
34 482237272 2.0000
34 787239919 35.0000
34 240664869 30.0000
34 708797364 17.0000
34 550122068 20.0000
34 531685436 24.0000
34 429222254 15.0000
34 411469404 6.0000
34 324614093 13.0000
34 151118966 7.0000
34 192301191 15.0000
34 593544608 37.0000
34 279213842 25.0000
34 711272516 26.0000
34 358351414 11.0000
34 341661701 17.0000
34 117473273 12.0000
34 290629376 3.0000
34 52079636 1.0000
34 188417619 52.0000
34 626774517 24.0000
34 362523468 38.0000
34 236972737 65.0000
34 15891449 10.0000
34 437567821 1.0000
34 135573797 21.0000
34 79220481 4.0000
34 420301038 17.0000
34 55382387 29.0000
34 27489253 12.0000
34 150583140 4.0000
34 22903812 28.0000
34 34613288 5.0000
34 123080710 10.0000
34 248132486 11.0000
34 250542282 30.0000
34 341768585 9.0000
34 580330056 8.0000
34 230013639 15.0000
34 247844220 12.0000
34 22910295 26.0000
34 213745334 26.0000
34 420318016 2.0000
34 408757920 26.0000
34 41684671 70.0000
34 451693376 19.0000
34 393028587 27.0000
34 359621966 8.0000
34 318679591 13.0000
34 35758259 7.0000
34 369758604 40.0000
34 138157574 18.0000
34 259781850 35.0000
34 21408605 71.0000
34 320930784 8.0000
34 443828326 8.0000
34 531418504 30.0000
34 711071588 2.0000
34 456021856 20.0000
34 285332860 46.0000
34 193077639 10.0000
34 609852437 3.0000
34 330187082 8.0000
34 156247074 17.0000
34 283771561 25.0000
34 166767883 20.0000
34 367971451 9.0000
34 304182081 14.0000
34 161745170 7.0000
34 252753618 43.0000
34 710064516 31.0000
34 217423296 23.0000
34 225418717 42.0000
34 245014679 13.0000
34 507489702 6.0000
34 472185221 13.0000
34 311757784 15.0000
34 44335177 15.0000
34 471271538 53.0000
34 283894108 31.0000
34 637041761 5.0000
34 294809172 20.0000
34 343626364 10.0000
34 465811969 5.0000
34 209185477 15.0000
34 263099844 31.0000
34 32329366 15.0000
34 150632123 25.0000
34 293467348 9.0000
34 282634845 18.0000
34 221850321 14.0000
34 50711514 21.0000
34 406971569 15.0000
34 308422676 38.0000
35 372949912 4.0000
35 206121850 13.0000
35 209225665 4.0000
35 230845588 16.0000
35 366796169 2.0000
35 187572312 41.0000
35 375832633 12.0000
35 374661980 24.0000
35 240807110 6.0000
35 241065455 5.0000
35 636286824 8.0000
35 250803835 12.0000
35 280665816 16.0000
35 726848270 12.0000
35 51597791 4.0000
35 627491854 9.0000
35 353791374 23.0000
35 232313241 12.0000
35 265982289 2.0000
35 130960283 4.0000
35 51443410 9.0000
35 238264016 3.0000
35 471332737 4.0000
35 32834791 11.0000
35 143884558 12.0000
35 549112918 1.0000
35 484340979 8.0000
35 633943195 8.0000
35 287202982 20.0000
35 303126905 8.0000
35 237313700 3.0000
35 27844464 19.0000
35 464781334 8.0000
35 136035018 10.0000
35 277030839 3.0000
35 185344587 7.0000
35 189850197 17.0000
35 475826738 10.0000
35 64152335 29.0000
35 243175199 26.0000
35 147919630 13.0000
35 235170147 11.0000
35 266815699 2.0000
35 240869466 9.0000
35 237886951 1.0000
35 348476655 12.0000
35 429247237 13.0000
35 472385266 24.0000
35 448956185 11.0000
35 113465603 4.0000
35 210933449 12.0000
35 92629809 5.0000
35 415155312 11.0000
35 455237361 9.0000
35 219001485 7.0000
35 571021282 16.0000
35 377037875 12.0000
35 148680848 4.0000
35 543442108 2.0000
35 193021637 3.0000
35 233335916 10.0000
35 233899912 4.0000
35 252484155 7.0000
35 230567975 15.0000
35 304953074 23.0000
35 541999788 2.0000
35 46143892 20.0000
35 91388229 7.0000
35 193074585 8.0000
35 501960718 1.0000
35 44179372 4.0000
35 280412626 15.0000
35 423543635 2.0000
35 618420295 3.0000
35 238713707 3.0000
35 373555025 19.0000
35 315633310 6.0000
35 21079235 7.0000
35 329927842 9.0000
35 146519069 3.0000
35 523636225 13.0000
35 226347105 17.0000
35 412180849 2.0000
35 385463372 9.0000
35 57880075 2.0000
35 461316266 4.0000
35 293559894 11.0000
35 240872546 4.0000
35 302486435 6.0000
35 490801957 2.0000
35 705017113 1.0000
35 14573900 29.0000
35 221411491 12.0000
35 714421232 4.0000
35 245444506 6.0000
35 178915141 13.0000
35 139092348 14.0000
35 912081948 1.0000
35 211237817 18.0000
35 337780427 11.0000
35 216112526 9.0000
35 269513020 1.0000
35 366592246 2.0000
35 60897485 4.0000
35 197001564 12.0000
35 436702610 13.0000
35 121402638 51.0000
35 321796543 7.0000
35 501854635 4.0000
35 113109073 3.0000
35 703181887 2.0000
35 36448925 7.0000
35 471427429 2.0000
35 283133921 3.0000
35 151584475 6.0000
35 48871981 20.0000
35 165565581 1.0000
35 469753464 15.0000
35 278745353 2.0000
35 167473396 8.0000
35 71210107 19.0000
35 166128698 2.0000
35 77001859 6.0000
35 140750163 19.0000
35 328686514 13.0000
35 246901658 3.0000
35 760546868 1.0000
35 224761631 5.0000
35 336082762 29.0000
35 19583545 25.0000
35 53076741 6.0000
35 216264820 16.0000
35 362099039 1.0000
35 138846688 2.0000
35 581281429 17.0000
35 296259888 16.0000
35 291946431 2.0000
35 299936873 7.0000
35 431429137 15.0000
35 155927976 15.0000
35 280557466 9.0000
35 240002233 2.0000
35 407890541 3.0000
35 636401401 25.0000
35 520818187 5.0000
35 344801362 5.0000
35 153406657 2.0000
35 543533194 6.0000
35 482237272 3.0000
35 787239919 10.0000
35 240664869 21.0000
35 708797364 8.0000
35 550122068 10.0000
35 531685436 6.0000
35 429222254 6.0000
35 411469404 6.0000
35 324614093 2.0000
35 151118966 6.0000
35 192301191 7.0000
35 593544608 9.0000
35 279213842 13.0000
35 711272516 6.0000
35 358351414 4.0000
35 341661701 8.0000
35 117473273 5.0000
35 52079636 3.0000
35 188417619 43.0000
35 626774517 4.0000
35 362523468 5.0000
35 236972737 17.0000
35 15891449 15.0000
35 437567821 3.0000
35 135573797 5.0000
35 79220481 9.0000
35 420301038 22.0000
35 55382387 11.0000
35 27489253 14.0000
35 150583140 6.0000
35 22903812 7.0000
35 34613288 20.0000
35 248132486 14.0000
35 250542282 28.0000
35 341768585 4.0000
35 580330056 1.0000
35 230013639 18.0000
35 247844220 21.0000
35 22910295 35.0000
35 213745334 34.0000
35 420318016 1.0000
35 408757920 9.0000
35 41684671 22.0000
35 451693376 11.0000
35 393028587 13.0000
35 359621966 5.0000
35 318679591 12.0000
35 35758259 17.0000
35 369758604 18.0000
35 138157574 10.0000
35 259781850 27.0000
35 21408605 12.0000
35 320930784 18.0000
35 443828326 5.0000
35 531418504 39.0000
35 711071588 6.0000
35 456021856 9.0000
35 285332860 34.0000
35 193077639 3.0000
35 609852437 6.0000
35 330187082 3.0000
35 156247074 16.0000
35 283771561 6.0000
35 166767883 9.0000
35 367971451 2.0000
35 304182081 1.0000
35 161745170 2.0000
35 252753618 20.0000
35 710064516 8.0000
35 217423296 15.0000
35 225418717 11.0000
35 245014679 5.0000
35 507489702 11.0000
35 472185221 10.0000
35 311757784 9.0000
35 44335177 28.0000
35 471271538 37.0000
35 283894108 15.0000
35 637041761 3.0000
35 294809172 3.0000
35 343626364 5.0000
35 465811969 1.0000
35 209185477 10.0000
35 263099844 4.0000
35 32329366 7.0000
35 150632123 7.0000
35 293467348 10.0000
35 282634845 6.0000
35 221850321 7.0000
35 50711514 10.0000
35 406971569 15.0000
35 308422676 10.0000
36 372949912 3.0000
36 206121850 17.0000
36 209225665 12.0000
36 230845588 31.0000
36 366796169 2.0000
36 187572312 32.0000
36 375832633 18.0000
36 374661980 45.0000
36 240807110 14.0000
36 241065455 15.0000
36 636286824 35.0000
36 250803835 21.0000
36 280665816 36.0000
36 726848270 13.0000
36 51597791 6.0000
36 627491854 14.0000
36 353791374 31.0000
36 232313241 20.0000
36 265982289 2.0000
36 130960283 15.0000
36 51443410 44.0000
36 238264016 3.0000
36 471332737 9.0000
36 32834791 15.0000
36 143884558 16.0000
36 549112918 16.0000
36 484340979 24.0000
36 633943195 55.0000
36 287202982 18.0000
36 303126905 22.0000
36 237313700 10.0000
36 27844464 23.0000
36 464781334 11.0000
36 136035018 12.0000
36 277030839 9.0000
36 185344587 10.0000
36 189850197 43.0000
36 475826738 12.0000
36 64152335 32.0000
36 243175199 20.0000
36 147919630 39.0000
36 235170147 14.0000
36 266815699 13.0000
36 240869466 38.0000
36 237886951 2.0000
36 348476655 14.0000
36 429247237 35.0000
36 483072452 7.0000
36 472385266 32.0000
36 448956185 40.0000
36 113465603 5.0000
36 210933449 28.0000
36 92629809 14.0000
36 415155312 10.0000
36 455237361 14.0000
36 219001485 7.0000
36 571021282 33.0000
36 377037875 12.0000
36 148680848 12.0000
36 543442108 5.0000
36 193021637 17.0000
36 233335916 27.0000
36 233899912 4.0000
36 252484155 19.0000
36 230567975 36.0000
36 304953074 47.0000
36 541999788 6.0000
36 46143892 57.0000
36 91388229 23.0000
36 193074585 27.0000
36 501960718 9.0000
36 44179372 14.0000
36 280412626 32.0000
36 423543635 16.0000
36 618420295 4.0000
36 238713707 27.0000
36 373555025 34.0000
36 315633310 21.0000
36 21079235 44.0000
36 329927842 6.0000
36 146519069 33.0000
36 523636225 17.0000
36 226347105 31.0000
36 412180849 11.0000
36 385463372 13.0000
36 57880075 7.0000
36 461316266 15.0000
36 293559894 20.0000
36 240872546 9.0000
36 302486435 4.0000
36 490801957 6.0000
36 705017113 17.0000
36 14573900 26.0000
36 221411491 30.0000
36 714421232 8.0000
36 245444506 10.0000
36 178915141 14.0000
36 144813170 5.0000
36 139092348 15.0000
36 912081948 9.0000
36 211237817 12.0000
36 337780427 17.0000
36 216112526 4.0000
36 269513020 6.0000
36 366592246 15.0000
36 60897485 8.0000
36 197001564 39.0000
36 436702610 39.0000
36 121402638 15.0000
36 321796543 18.0000
36 501854635 10.0000
36 113109073 3.0000
36 703181887 5.0000
36 36448925 30.0000
36 48467334 1.0000
36 471427429 6.0000
36 283133921 8.0000
36 151584475 9.0000
36 48871981 13.0000
36 165565581 7.0000
36 469753464 8.0000
36 278745353 6.0000
36 167473396 10.0000
36 71210107 9.0000
36 166128698 4.0000
36 77001859 36.0000
36 140750163 30.0000
36 328686514 20.0000
36 246901658 12.0000
36 142702489 5.0000
36 760546868 4.0000
36 224761631 14.0000
36 336082762 61.0000
36 19583545 20.0000
36 53076741 17.0000
36 216264820 20.0000
36 362099039 34.0000
36 138846688 10.0000
36 581281429 33.0000
36 296259888 38.0000
36 291946431 18.0000
36 506269900 2.0000
36 299936873 5.0000
36 431429137 12.0000
36 155927976 44.0000
36 280557466 33.0000
36 240002233 7.0000
36 407890541 11.0000
36 636401401 64.0000
36 520818187 23.0000
36 344801362 20.0000
36 153406657 16.0000
36 543533194 12.0000
36 482237272 15.0000
36 787239919 23.0000
36 240664869 20.0000
36 708797364 18.0000
36 550122068 14.0000
36 531685436 7.0000
36 429222254 19.0000
36 411469404 13.0000
36 324614093 23.0000
36 151118966 4.0000
36 192301191 11.0000
36 593544608 28.0000
36 279213842 13.0000
36 711272516 11.0000
36 358351414 9.0000
36 341661701 16.0000
36 117473273 6.0000
36 290629376 1.0000
36 188417619 36.0000
36 626774517 12.0000
36 362523468 17.0000
36 236972737 60.0000
36 15891449 30.0000
36 437567821 2.0000
36 135573797 17.0000
36 79220481 8.0000
36 420301038 31.0000
36 55382387 28.0000
36 27489253 32.0000
36 150583140 8.0000
36 22903812 33.0000
36 34613288 39.0000
36 123080710 2.0000
36 248132486 29.0000
36 250542282 17.0000
36 341768585 8.0000
36 580330056 8.0000
36 230013639 16.0000
36 247844220 41.0000
36 22910295 43.0000
36 213745334 8.0000
36 420318016 4.0000
36 408757920 20.0000
36 41684671 25.0000
36 451693376 8.0000
36 393028587 30.0000
36 359621966 13.0000
36 318679591 12.0000
36 35758259 37.0000
36 369758604 22.0000
36 138157574 29.0000
36 259781850 38.0000
36 21408605 28.0000
36 320930784 55.0000
36 443828326 16.0000
36 531418504 40.0000
36 711071588 8.0000
36 456021856 13.0000
36 285332860 34.0000
36 193077639 3.0000
36 609852437 9.0000
36 330187082 19.0000
36 156247074 34.0000
36 283771561 13.0000
36 166767883 31.0000
36 367971451 6.0000
36 304182081 10.0000
36 161745170 18.0000
36 252753618 47.0000
36 710064516 29.0000
36 217423296 21.0000
36 225418717 19.0000
36 245014679 8.0000
36 507489702 8.0000
36 472185221 14.0000
36 311757784 9.0000
36 44335177 53.0000
36 471271538 32.0000
36 283894108 28.0000
36 637041761 4.0000
36 294809172 7.0000
36 343626364 9.0000
36 465811969 4.0000
36 209185477 10.0000
36 263099844 22.0000
36 32329366 38.0000
36 150632123 22.0000
36 293467348 14.0000
36 282634845 19.0000
36 221850321 8.0000
36 50711514 13.0000
36 406971569 16.0000
36 308422676 28.0000
37 372949912 4.0000
37 206121850 5.0000
37 209225665 4.0000
37 230845588 16.0000
37 187572312 9.0000
37 375832633 4.0000
37 374661980 5.0000
37 240807110 5.0000
37 241065455 4.0000
37 636286824 1.0000
37 250803835 2.0000
37 280665816 1.0000
37 51597791 5.0000
37 627491854 3.0000
37 353791374 3.0000
37 232313241 6.0000
37 130960283 1.0000
37 51443410 4.0000
37 471332737 2.0000
37 32834791 1.0000
37 143884558 1.0000
37 484340979 2.0000
37 303126905 2.0000
37 237313700 8.0000
37 27844464 4.0000
37 464781334 2.0000
37 136035018 1.0000
37 277030839 1.0000
37 189850197 1.0000
37 475826738 1.0000
37 64152335 6.0000
37 243175199 2.0000
37 147919630 4.0000
37 235170147 5.0000
37 266815699 1.0000
37 240869466 3.0000
37 237886951 1.0000
37 348476655 5.0000
37 429247237 3.0000
37 483072452 5.0000
37 472385266 3.0000
37 448956185 4.0000
37 210933449 2.0000
37 92629809 4.0000
37 219001485 6.0000
37 571021282 3.0000
37 377037875 6.0000
37 148680848 3.0000
37 543442108 1.0000
37 252484155 8.0000
37 230567975 2.0000
37 304953074 9.0000
37 541999788 1.0000
37 280412626 5.0000
37 423543635 7.0000
37 618420295 1.0000
37 238713707 4.0000
37 373555025 5.0000
37 315633310 3.0000
37 21079235 6.0000
37 329927842 2.0000
37 146519069 1.0000
37 523636225 1.0000
37 226347105 2.0000
37 57880075 2.0000
37 461316266 1.0000
37 240872546 2.0000
37 302486435 1.0000
37 705017113 1.0000
37 14573900 6.0000
37 221411491 3.0000
37 714421232 1.0000
37 245444506 5.0000
37 139092348 3.0000
37 216112526 2.0000
37 366592246 1.0000
37 197001564 8.0000
37 436702610 1.0000
37 121402638 15.0000
37 501854635 1.0000
37 113109073 3.0000
37 36448925 2.0000
37 283133921 1.0000
37 48871981 6.0000
37 165565581 2.0000
37 278745353 2.0000
37 71210107 2.0000
37 77001859 1.0000
37 140750163 1.0000
37 328686514 4.0000
37 246901658 6.0000
37 224761631 6.0000
37 336082762 4.0000
37 19583545 7.0000
37 53076741 3.0000
37 216264820 7.0000
37 362099039 2.0000
37 581281429 1.0000
37 296259888 3.0000
37 299936873 6.0000
37 431429137 10.0000
37 155927976 4.0000
37 280557466 4.0000
37 240002233 29.0000
37 636401401 3.0000
37 344801362 4.0000
37 153406657 1.0000
37 543533194 1.0000
37 482237272 4.0000
37 240664869 3.0000
37 708797364 2.0000
37 550122068 6.0000
37 429222254 1.0000
37 411469404 1.0000
37 593544608 2.0000
37 279213842 3.0000
37 711272516 2.0000
37 358351414 1.0000
37 117473273 1.0000
37 52079636 1.0000
37 15891449 6.0000
37 437567821 3.0000
37 420301038 2.0000
37 55382387 1.0000
37 27489253 11.0000
37 150583140 2.0000
37 22903812 9.0000
37 34613288 9.0000
37 248132486 2.0000
37 250542282 1.0000
37 341768585 8.0000
37 580330056 3.0000
37 230013639 1.0000
37 247844220 2.0000
37 22910295 6.0000
37 213745334 1.0000
37 420318016 1.0000
37 41684671 1.0000
37 393028587 1.0000
37 318679591 1.0000
37 35758259 4.0000
37 369758604 2.0000
37 138157574 2.0000
37 259781850 11.0000
37 21408605 3.0000
37 320930784 3.0000
37 443828326 2.0000
37 531418504 10.0000
37 711071588 9.0000
37 285332860 3.0000
37 193077639 1.0000
37 330187082 2.0000
37 156247074 3.0000
37 283771561 1.0000
37 166767883 6.0000
37 304182081 2.0000
37 161745170 1.0000
37 252753618 6.0000
37 710064516 1.0000
37 507489702 3.0000
37 472185221 3.0000
37 44335177 7.0000
37 471271538 2.0000
37 283894108 4.0000
37 294809172 1.0000
37 343626364 1.0000
37 263099844 1.0000
37 293467348 4.0000
37 221850321 5.0000
37 406971569 1.0000
37 308422676 1.0000
38 372949912 4.0000
38 206121850 2.0000
38 209225665 4.0000
38 230845588 21.0000
38 366796169 1.0000
38 187572312 1.0000
38 375832633 7.0000
38 374661980 1.0000
38 240807110 3.0000
38 241065455 11.0000
38 636286824 7.0000
38 250803835 12.0000
38 280665816 7.0000
38 726848270 14.0000
38 51597791 3.0000
38 627491854 5.0000
38 353791374 16.0000
38 232313241 2.0000
38 265982289 2.0000
38 130960283 18.0000
38 51443410 26.0000
38 238264016 4.0000
38 471332737 6.0000
38 32834791 16.0000
38 143884558 10.0000
38 549112918 8.0000
38 484340979 13.0000
38 633943195 6.0000
38 287202982 8.0000
38 303126905 9.0000
38 237313700 6.0000
38 27844464 6.0000
38 464781334 5.0000
38 136035018 3.0000
38 277030839 4.0000
38 185344587 9.0000
38 189850197 3.0000
38 475826738 6.0000
38 64152335 4.0000
38 243175199 23.0000
38 147919630 3.0000
38 235170147 3.0000
38 266815699 3.0000
38 240869466 32.0000
38 348476655 2.0000
38 429247237 19.0000
38 472385266 4.0000
38 448956185 15.0000
38 113465603 4.0000
38 210933449 3.0000
38 92629809 10.0000
38 415155312 20.0000
38 455237361 8.0000
38 219001485 3.0000
38 571021282 3.0000
38 377037875 3.0000
38 148680848 6.0000
38 193021637 4.0000
38 233335916 22.0000
38 233899912 2.0000
38 252484155 6.0000
38 230567975 2.0000
38 304953074 16.0000
38 46143892 1.0000
38 91388229 8.0000
38 193074585 4.0000
38 501960718 7.0000
38 44179372 2.0000
38 280412626 2.0000
38 423543635 4.0000
38 618420295 9.0000
38 238713707 5.0000
38 373555025 2.0000
38 315633310 8.0000
38 329927842 13.0000
38 146519069 11.0000
38 523636225 16.0000
38 226347105 2.0000
38 412180849 7.0000
38 385463372 7.0000
38 57880075 2.0000
38 461316266 2.0000
38 293559894 1.0000
38 240872546 2.0000
38 302486435 6.0000
38 490801957 5.0000
38 705017113 11.0000
38 14573900 3.0000
38 221411491 8.0000
38 714421232 3.0000
38 245444506 6.0000
38 178915141 3.0000
38 144813170 15.0000
38 139092348 6.0000
38 912081948 1.0000
38 211237817 8.0000
38 337780427 33.0000
38 216112526 7.0000
38 269513020 2.0000
38 60897485 7.0000
38 197001564 11.0000
38 436702610 8.0000
38 321796543 14.0000
38 501854635 6.0000
38 113109073 9.0000
38 703181887 4.0000
38 36448925 18.0000
38 48467334 1.0000
38 471427429 4.0000
38 283133921 1.0000
38 151584475 4.0000
38 48871981 14.0000
38 469753464 6.0000
38 278745353 3.0000
38 167473396 15.0000
38 166128698 9.0000
38 77001859 10.0000
38 140750163 7.0000
38 328686514 16.0000
38 246901658 10.0000
38 142702489 3.0000
38 760546868 2.0000
38 336082762 25.0000
38 53076741 11.0000
38 216264820 8.0000
38 362099039 9.0000
38 138846688 6.0000
38 581281429 3.0000
38 296259888 10.0000
38 291946431 1.0000
38 506269900 1.0000
38 299936873 6.0000
38 431429137 8.0000
38 155927976 15.0000
38 280557466 8.0000
38 240002233 2.0000
38 407890541 25.0000
38 636401401 6.0000
38 520818187 7.0000
38 153406657 4.0000
38 543533194 3.0000
38 482237272 1.0000
38 787239919 2.0000
38 240664869 4.0000
38 708797364 9.0000
38 550122068 5.0000
38 531685436 12.0000
38 429222254 7.0000
38 411469404 1.0000
38 324614093 1.0000
38 151118966 1.0000
38 192301191 8.0000
38 593544608 2.0000
38 279213842 3.0000
38 711272516 4.0000
38 358351414 4.0000
38 341661701 6.0000
38 117473273 4.0000
38 290629376 3.0000
38 188417619 7.0000
38 626774517 1.0000
38 362523468 15.0000
38 236972737 8.0000
38 15891449 1.0000
38 135573797 5.0000
38 79220481 5.0000
38 420301038 7.0000
38 55382387 6.0000
38 27489253 1.0000
38 150583140 7.0000
38 22903812 7.0000
38 248132486 6.0000
38 250542282 6.0000
38 341768585 2.0000
38 580330056 3.0000
38 230013639 15.0000
38 247844220 5.0000
38 22910295 3.0000
38 408757920 4.0000
38 41684671 34.0000
38 451693376 9.0000
38 393028587 4.0000
38 359621966 8.0000
38 318679591 1.0000
38 369758604 19.0000
38 138157574 16.0000
38 259781850 3.0000
38 21408605 6.0000
38 320930784 23.0000
38 443828326 1.0000
38 531418504 7.0000
38 711071588 11.0000
38 285332860 15.0000
38 193077639 11.0000
38 609852437 2.0000
38 330187082 50.0000
38 283771561 5.0000
38 166767883 9.0000
38 367971451 11.0000
38 304182081 8.0000
38 161745170 21.0000
38 252753618 27.0000
38 710064516 12.0000
38 217423296 4.0000
38 225418717 11.0000
38 245014679 1.0000
38 507489702 2.0000
38 472185221 14.0000
38 311757784 6.0000
38 471271538 4.0000
38 283894108 6.0000
38 637041761 1.0000
38 294809172 7.0000
38 343626364 4.0000
38 465811969 3.0000
38 209185477 9.0000
38 263099844 7.0000
38 32329366 18.0000
38 150632123 21.0000
38 293467348 12.0000
38 282634845 5.0000
38 221850321 1.0000
38 50711514 12.0000
38 406971569 7.0000
38 308422676 6.0000
39 372949912 1.0000
39 280665816 1.0000
39 51443410 1.0000
39 143884558 1.0000
39 27844464 1.0000
39 464781334 1.0000
39 277030839 2.0000
39 189850197 1.0000
39 235170147 1.0000
39 266815699 1.0000
39 448956185 2.0000
39 304953074 4.0000
39 46143892 1.0000
39 91388229 2.0000
39 280412626 1.0000
39 21079235 1.0000
39 240872546 1.0000
39 14573900 1.0000
39 245444506 1.0000
39 139092348 2.0000
39 211237817 1.0000
39 216112526 2.0000
39 121402638 2.0000
39 321796543 1.0000
39 471427429 1.0000
39 48871981 1.0000
39 71210107 2.0000
39 77001859 1.0000
39 140750163 1.0000
39 760546868 1.0000
39 336082762 4.0000
39 19583545 1.0000
39 362099039 1.0000
39 155927976 2.0000
39 520818187 1.0000
39 344801362 1.0000
39 153406657 1.0000
39 411469404 1.0000
39 362523468 1.0000
39 236972737 1.0000
39 15891449 1.0000
39 27489253 1.0000
39 22903812 1.0000
39 41684671 2.0000
39 318679591 1.0000
39 35758259 1.0000
39 369758604 1.0000
39 259781850 1.0000
39 443828326 1.0000
39 330187082 1.0000
39 156247074 1.0000
39 710064516 1.0000
39 44335177 7.0000
39 471271538 1.0000
39 283894108 2.0000
39 343626364 1.0000
39 209185477 1.0000
39 32329366 3.0000
39 282634845 1.0000
39 406971569 1.0000
39 308422676 1.0000
40 372949912 2.0000
40 206121850 17.0000
40 209225665 1.0000
40 230845588 11.0000
40 187572312 9.0000
40 375832633 4.0000
40 374661980 8.0000
40 240807110 8.0000
40 241065455 5.0000
40 636286824 6.0000
40 250803835 7.0000
40 280665816 7.0000
40 726848270 9.0000
40 51597791 2.0000
40 627491854 3.0000
40 353791374 4.0000
40 232313241 10.0000
40 265982289 2.0000
40 130960283 4.0000
40 51443410 4.0000
40 471332737 6.0000
40 32834791 5.0000
40 143884558 8.0000
40 549112918 13.0000
40 484340979 2.0000
40 633943195 9.0000
40 287202982 7.0000
40 303126905 1.0000
40 237313700 4.0000
40 27844464 20.0000
40 464781334 1.0000
40 136035018 7.0000
40 277030839 5.0000
40 185344587 1.0000
40 189850197 10.0000
40 475826738 13.0000
40 64152335 11.0000
40 243175199 3.0000
40 147919630 13.0000
40 235170147 1.0000
40 266815699 1.0000
40 240869466 18.0000
40 237886951 6.0000
40 348476655 7.0000
40 429247237 19.0000
40 483072452 4.0000
40 472385266 27.0000
40 448956185 29.0000
40 113465603 1.0000
40 210933449 8.0000
40 92629809 2.0000
40 455237361 12.0000
40 219001485 1.0000
40 571021282 4.0000
40 377037875 13.0000
40 148680848 6.0000
40 543442108 1.0000
40 193021637 6.0000
40 233335916 4.0000
40 233899912 11.0000
40 252484155 3.0000
40 230567975 21.0000
40 304953074 12.0000
40 541999788 2.0000
40 46143892 7.0000
40 91388229 7.0000
40 193074585 9.0000
40 501960718 6.0000
40 44179372 6.0000
40 280412626 19.0000
40 423543635 7.0000
40 618420295 2.0000
40 238713707 2.0000
40 373555025 4.0000
40 315633310 11.0000
40 21079235 9.0000
40 329927842 6.0000
40 146519069 21.0000
40 523636225 1.0000
40 226347105 5.0000
40 412180849 6.0000
40 385463372 3.0000
40 57880075 9.0000
40 461316266 1.0000
40 293559894 7.0000
40 240872546 2.0000
40 302486435 3.0000
40 490801957 3.0000
40 705017113 5.0000
40 14573900 9.0000
40 221411491 10.0000
40 714421232 8.0000
40 245444506 1.0000
40 178915141 9.0000
40 144813170 11.0000
40 139092348 6.0000
40 912081948 2.0000
40 211237817 10.0000
40 337780427 8.0000
40 216112526 1.0000
40 269513020 1.0000
40 366592246 14.0000
40 60897485 4.0000
40 197001564 9.0000
40 436702610 27.0000
40 121402638 5.0000
40 321796543 4.0000
40 501854635 5.0000
40 113109073 6.0000
40 703181887 3.0000
40 36448925 8.0000
40 48467334 2.0000
40 471427429 3.0000
40 151584475 3.0000
40 48871981 8.0000
40 165565581 2.0000
40 469753464 17.0000
40 278745353 6.0000
40 167473396 17.0000
40 71210107 14.0000
40 166128698 1.0000
40 77001859 5.0000
40 140750163 6.0000
40 328686514 9.0000
40 246901658 12.0000
40 142702489 1.0000
40 760546868 5.0000
40 224761631 7.0000
40 336082762 9.0000
40 19583545 25.0000
40 53076741 3.0000
40 216264820 7.0000
40 362099039 5.0000
40 138846688 1.0000
40 581281429 7.0000
40 296259888 13.0000
40 291946431 3.0000
40 299936873 9.0000
40 431429137 10.0000
40 155927976 13.0000
40 280557466 13.0000
40 240002233 3.0000
40 407890541 10.0000
40 636401401 5.0000
40 520818187 9.0000
40 344801362 10.0000
40 153406657 3.0000
40 543533194 10.0000
40 482237272 9.0000
40 787239919 9.0000
40 240664869 11.0000
40 708797364 5.0000
40 550122068 16.0000
40 531685436 9.0000
40 429222254 7.0000
40 411469404 7.0000
40 324614093 4.0000
40 151118966 1.0000
40 192301191 4.0000
40 593544608 8.0000
40 279213842 6.0000
40 711272516 7.0000
40 358351414 3.0000
40 290629376 1.0000
40 52079636 1.0000
40 188417619 12.0000
40 626774517 9.0000
40 362523468 11.0000
40 236972737 23.0000
40 15891449 5.0000
40 437567821 5.0000
40 135573797 11.0000
40 79220481 2.0000
40 420301038 14.0000
40 55382387 4.0000
40 27489253 7.0000
40 150583140 6.0000
40 22903812 30.0000
40 34613288 9.0000
40 123080710 3.0000
40 248132486 6.0000
40 250542282 5.0000
40 341768585 21.0000
40 580330056 4.0000
40 230013639 7.0000
40 247844220 5.0000
40 22910295 10.0000
40 213745334 6.0000
40 420318016 3.0000
40 408757920 1.0000
40 41684671 6.0000
40 451693376 3.0000
40 393028587 15.0000
40 359621966 4.0000
40 318679591 3.0000
40 35758259 16.0000
40 369758604 14.0000
40 138157574 2.0000
40 259781850 16.0000
40 21408605 25.0000
40 320930784 1.0000
40 443828326 2.0000
40 531418504 3.0000
40 711071588 3.0000
40 456021856 10.0000
40 285332860 4.0000
40 193077639 8.0000
40 609852437 2.0000
40 330187082 3.0000
40 156247074 7.0000
40 283771561 4.0000
40 166767883 8.0000
40 367971451 7.0000
40 304182081 1.0000
40 161745170 3.0000
40 252753618 7.0000
40 710064516 20.0000
40 217423296 22.0000
40 225418717 2.0000
40 245014679 3.0000
40 507489702 2.0000
40 472185221 13.0000
40 311757784 5.0000
40 44335177 5.0000
40 471271538 18.0000
40 283894108 3.0000
40 637041761 3.0000
40 294809172 6.0000
40 343626364 6.0000
40 465811969 7.0000
40 209185477 8.0000
40 263099844 13.0000
40 32329366 1.0000
40 150632123 9.0000
40 293467348 4.0000
40 282634845 3.0000
40 221850321 6.0000
40 50711514 11.0000
40 406971569 4.0000
40 308422676 10.0000
41 372949912 1.0000
41 230845588 1.0000
41 187572312 1.0000
41 375832633 1.0000
41 51443410 1.0000
41 471332737 1.0000
41 185344587 1.0000
41 197001564 3.0000
41 436702610 2.0000
41 121402638 3.0000
41 77001859 1.0000
41 240002233 1.0000
41 15891449 1.0000
41 27489253 1.0000
41 420318016 1.0000
41 35758259 1.0000
41 443828326 1.0000
41 283771561 1.0000
41 225418717 1.0000
41 294809172 1.0000
42 372949912 5.0000
42 206121850 17.0000
42 230845588 11.0000
42 366796169 5.0000
42 187572312 8.0000
42 375832633 3.0000
42 240807110 2.0000
42 241065455 7.0000
42 636286824 5.0000
42 250803835 4.0000
42 280665816 2.0000
42 726848270 4.0000
42 51597791 1.0000
42 627491854 2.0000
42 353791374 2.0000
42 232313241 6.0000
42 265982289 1.0000
42 51443410 7.0000
42 238264016 1.0000
42 471332737 6.0000
42 32834791 17.0000
42 143884558 12.0000
42 549112918 7.0000
42 484340979 5.0000
42 633943195 5.0000
42 287202982 2.0000
42 303126905 1.0000
42 237313700 1.0000
42 27844464 7.0000
42 464781334 6.0000
42 136035018 12.0000
42 277030839 5.0000
42 185344587 5.0000
42 189850197 19.0000
42 475826738 41.0000
42 64152335 8.0000
42 243175199 14.0000
42 147919630 3.0000
42 266815699 4.0000
42 240869466 6.0000
42 237886951 4.0000
42 348476655 5.0000
42 429247237 14.0000
42 483072452 6.0000
42 472385266 4.0000
42 448956185 19.0000
42 113465603 4.0000
42 210933449 5.0000
42 415155312 2.0000
42 455237361 3.0000
42 219001485 1.0000
42 571021282 1.0000
42 377037875 3.0000
42 148680848 2.0000
42 193021637 1.0000
42 233335916 5.0000
42 233899912 9.0000
42 252484155 1.0000
42 230567975 26.0000
42 304953074 6.0000
42 541999788 8.0000
42 46143892 1.0000
42 91388229 13.0000
42 193074585 4.0000
42 501960718 3.0000
42 44179372 8.0000
42 280412626 3.0000
42 423543635 2.0000
42 618420295 1.0000
42 373555025 12.0000
42 315633310 3.0000
42 329927842 2.0000
42 146519069 5.0000
42 523636225 7.0000
42 226347105 5.0000
42 412180849 15.0000
42 57880075 1.0000
42 293559894 18.0000
42 490801957 2.0000
42 705017113 4.0000
42 14573900 4.0000
42 221411491 1.0000
42 714421232 5.0000
42 245444506 4.0000
42 178915141 42.0000
42 144813170 6.0000
42 139092348 12.0000
42 912081948 2.0000
42 211237817 8.0000
42 337780427 9.0000
42 216112526 1.0000
42 269513020 2.0000
42 366592246 5.0000
42 60897485 2.0000
42 197001564 16.0000
42 436702610 12.0000
42 121402638 6.0000
42 321796543 5.0000
42 501854635 5.0000
42 113109073 6.0000
42 703181887 2.0000
42 36448925 25.0000
42 471427429 1.0000
42 283133921 1.0000
42 151584475 8.0000
42 48871981 7.0000
42 165565581 2.0000
42 469753464 6.0000
42 278745353 5.0000
42 167473396 8.0000
42 71210107 5.0000
42 166128698 1.0000
42 77001859 8.0000
42 140750163 23.0000
42 328686514 16.0000
42 246901658 5.0000
42 760546868 6.0000
42 224761631 2.0000
42 336082762 13.0000
42 19583545 4.0000
42 53076741 2.0000
42 216264820 2.0000
42 362099039 1.0000
42 296259888 4.0000
42 291946431 2.0000
42 506269900 2.0000
42 299936873 9.0000
42 431429137 5.0000
42 155927976 7.0000
42 280557466 4.0000
42 407890541 5.0000
42 636401401 6.0000
42 520818187 9.0000
42 344801362 5.0000
42 543533194 7.0000
42 482237272 1.0000
42 787239919 19.0000
42 240664869 4.0000
42 708797364 5.0000
42 550122068 4.0000
42 531685436 8.0000
42 429222254 3.0000
42 411469404 20.0000
42 324614093 1.0000
42 151118966 6.0000
42 593544608 7.0000
42 279213842 3.0000
42 711272516 1.0000
42 358351414 3.0000
42 341661701 5.0000
42 117473273 6.0000
42 188417619 18.0000
42 626774517 1.0000
42 362523468 13.0000
42 236972737 25.0000
42 15891449 1.0000
42 437567821 1.0000
42 135573797 6.0000
42 420301038 6.0000
42 55382387 5.0000
42 27489253 6.0000
42 150583140 1.0000
42 22903812 8.0000
42 34613288 2.0000
42 123080710 2.0000
42 248132486 3.0000
42 341768585 2.0000
42 580330056 1.0000
42 230013639 3.0000
42 247844220 2.0000
42 22910295 6.0000
42 213745334 12.0000
42 420318016 1.0000
42 408757920 1.0000
42 41684671 12.0000
42 451693376 6.0000
42 393028587 12.0000
42 359621966 4.0000
42 318679591 2.0000
42 35758259 1.0000
42 369758604 4.0000
42 138157574 1.0000
42 259781850 10.0000
42 21408605 35.0000
42 320930784 3.0000
42 531418504 3.0000
42 456021856 6.0000
42 285332860 7.0000
42 193077639 3.0000
42 609852437 2.0000
42 330187082 1.0000
42 156247074 5.0000
42 283771561 6.0000
42 166767883 2.0000
42 367971451 5.0000
42 304182081 3.0000
42 161745170 8.0000
42 252753618 25.0000
42 710064516 9.0000
42 217423296 19.0000
42 225418717 5.0000
42 245014679 4.0000
42 507489702 6.0000
42 472185221 4.0000
42 311757784 9.0000
42 44335177 7.0000
42 471271538 11.0000
42 283894108 3.0000
42 637041761 7.0000
42 294809172 6.0000
42 343626364 8.0000
42 209185477 1.0000
42 263099844 3.0000
42 32329366 11.0000
42 150632123 14.0000
42 293467348 8.0000
42 282634845 2.0000
42 221850321 3.0000
42 50711514 3.0000
42 406971569 3.0000
42 308422676 9.0000
43 372949912 3.0000
43 148680848 3.0000
43 113109073 2.0000
43 240002233 1.0000
43 324614093 1.0000
43 358351414 1.0000
43 318679591 1.0000
44 372949912 4.0000
44 250803835 1.0000
44 232313241 2.0000
44 189850197 1.0000
44 21079235 4.0000
44 144813170 1.0000
44 139092348 2.0000
44 501854635 1.0000
44 411469404 1.0000
44 188417619 1.0000
44 27489253 21.0000
44 531418504 1.0000
44 406971569 1.0000
45 372949912 5.0000
45 187572312 1.0000
45 232313241 3.0000
45 44179372 1.0000
45 366592246 3.0000
45 71210107 4.0000
45 216264820 1.0000
45 27489253 48.0000
45 293467348 1.0000
46 372949912 1.0000
46 206121850 3.0000
46 230845588 1.0000
46 366796169 2.0000
46 187572312 3.0000
46 374661980 1.0000
46 241065455 2.0000
46 250803835 3.0000
46 726848270 2.0000
46 353791374 2.0000
46 232313241 2.0000
46 130960283 1.0000
46 471332737 3.0000
46 32834791 1.0000
46 143884558 2.0000
46 287202982 1.0000
46 27844464 2.0000
46 464781334 1.0000
46 136035018 3.0000
46 185344587 1.0000
46 189850197 3.0000
46 64152335 1.0000
46 243175199 1.0000
46 147919630 1.0000
46 235170147 1.0000
46 240869466 2.0000
46 348476655 2.0000
46 429247237 1.0000
46 210933449 1.0000
46 571021282 1.0000
46 377037875 1.0000
46 233335916 2.0000
46 252484155 1.0000
46 230567975 1.0000
46 304953074 1.0000
46 91388229 1.0000
46 193074585 1.0000
46 280412626 1.0000
46 423543635 2.0000
46 238713707 1.0000
46 373555025 2.0000
46 21079235 2.0000
46 329927842 1.0000
46 226347105 4.0000
46 412180849 2.0000
46 293559894 1.0000
46 302486435 1.0000
46 490801957 3.0000
46 705017113 1.0000
46 14573900 3.0000
46 245444506 1.0000
46 144813170 1.0000
46 139092348 2.0000
46 337780427 3.0000
46 216112526 1.0000
46 197001564 1.0000
46 436702610 5.0000
46 121402638 2.0000
46 321796543 2.0000
46 113109073 2.0000
46 36448925 1.0000
46 283133921 1.0000
46 151584475 4.0000
46 48871981 1.0000
46 71210107 1.0000
46 166128698 2.0000
46 77001859 1.0000
46 328686514 1.0000
46 246901658 1.0000
46 336082762 3.0000
46 19583545 1.0000
46 53076741 1.0000
46 216264820 4.0000
46 138846688 1.0000
46 296259888 1.0000
46 431429137 2.0000
46 155927976 2.0000
46 240002233 1.0000
46 407890541 1.0000
46 520818187 1.0000
46 344801362 1.0000
46 482237272 3.0000
46 708797364 1.0000
46 429222254 1.0000
46 192301191 1.0000
46 626774517 1.0000
46 236972737 1.0000
46 15891449 2.0000
46 55382387 2.0000
46 22903812 2.0000
46 34613288 3.0000
46 123080710 2.0000
46 250542282 1.0000
46 341768585 1.0000
46 22910295 1.0000
46 213745334 2.0000
46 451693376 1.0000
46 393028587 1.0000
46 369758604 1.0000
46 259781850 2.0000
46 21408605 3.0000
46 443828326 1.0000
46 285332860 1.0000
46 193077639 1.0000
46 156247074 1.0000
46 166767883 5.0000
46 161745170 2.0000
46 252753618 5.0000
46 710064516 1.0000
46 225418717 1.0000
46 245014679 1.0000
46 507489702 1.0000
46 311757784 1.0000
46 44335177 2.0000
46 283894108 1.0000
46 294809172 1.0000
46 343626364 2.0000
46 32329366 2.0000
46 293467348 6.0000
46 282634845 1.0000
46 50711514 1.0000
46 406971569 1.0000
46 308422676 1.0000
47 372949912 1.0000
47 27844464 1.0000
47 472385266 2.0000
47 230567975 1.0000
47 44179372 2.0000
47 121402638 6.0000
47 71210107 1.0000
47 429222254 1.0000
47 411469404 1.0000
47 420301038 1.0000
47 27489253 8.0000
47 21408605 2.0000
47 711071588 1.0000
47 285332860 2.0000
47 156247074 1.0000
47 507489702 1.0000
47 406971569 1.0000
48 372949912 1.0000
48 71210107 1.0000
48 27489253 13.0000
48 293467348 1.0000
49 372949912 4.0000
49 206121850 2.0000
49 209225665 10.0000
49 230845588 11.0000
49 187572312 56.0000
49 375832633 6.0000
49 374661980 11.0000
49 240807110 15.0000
49 241065455 4.0000
49 636286824 4.0000
49 250803835 7.0000
49 280665816 8.0000
49 726848270 2.0000
49 51597791 8.0000
49 353791374 4.0000
49 232313241 2.0000
49 265982289 1.0000
49 130960283 7.0000
49 51443410 6.0000
49 471332737 2.0000
49 143884558 6.0000
49 484340979 3.0000
49 633943195 4.0000
49 287202982 10.0000
49 303126905 2.0000
49 237313700 9.0000
49 27844464 49.0000
49 464781334 4.0000
49 136035018 5.0000
49 185344587 4.0000
49 189850197 1.0000
49 475826738 4.0000
49 64152335 7.0000
49 243175199 4.0000
49 147919630 13.0000
49 235170147 10.0000
49 240869466 9.0000
49 237886951 2.0000
49 348476655 6.0000
49 429247237 5.0000
49 483072452 8.0000
49 472385266 46.0000
49 448956185 3.0000
49 113465603 4.0000
49 210933449 7.0000
49 92629809 13.0000
49 415155312 3.0000
49 455237361 2.0000
49 219001485 4.0000
49 571021282 8.0000
49 377037875 7.0000
49 148680848 1.0000
49 543442108 1.0000
49 233335916 6.0000
49 233899912 5.0000
49 252484155 5.0000
49 230567975 2.0000
49 304953074 28.0000
49 541999788 1.0000
49 46143892 21.0000
49 91388229 3.0000
49 193074585 3.0000
49 501960718 4.0000
49 44179372 6.0000
49 280412626 35.0000
49 423543635 5.0000
49 618420295 2.0000
49 238713707 3.0000
49 373555025 2.0000
49 315633310 6.0000
49 21079235 60.0000
49 329927842 2.0000
49 146519069 10.0000
49 523636225 5.0000
49 226347105 16.0000
49 412180849 3.0000
49 385463372 3.0000
49 57880075 2.0000
49 461316266 5.0000
49 302486435 2.0000
49 490801957 4.0000
49 705017113 3.0000
49 14573900 14.0000
49 221411491 5.0000
49 714421232 3.0000
49 178915141 6.0000
49 144813170 3.0000
49 139092348 8.0000
49 912081948 1.0000
49 211237817 7.0000
49 337780427 1.0000
49 216112526 9.0000
49 60897485 5.0000
49 197001564 8.0000
49 436702610 8.0000
49 121402638 67.0000
49 321796543 2.0000
49 501854635 2.0000
49 113109073 2.0000
49 36448925 3.0000
49 471427429 1.0000
49 283133921 2.0000
49 151584475 1.0000
49 48871981 1.0000
49 165565581 4.0000
49 278745353 5.0000
49 167473396 2.0000
49 71210107 14.0000
49 166128698 1.0000
49 77001859 4.0000
49 140750163 5.0000
49 328686514 8.0000
49 246901658 6.0000
49 142702489 1.0000
49 224761631 6.0000
49 336082762 12.0000
49 19583545 22.0000
49 53076741 3.0000
49 216264820 7.0000
49 362099039 12.0000
49 138846688 3.0000
49 296259888 9.0000
49 291946431 2.0000
49 299936873 11.0000
49 431429137 5.0000
49 155927976 13.0000
49 280557466 15.0000
49 240002233 9.0000
49 407890541 2.0000
49 636401401 8.0000
49 520818187 3.0000
49 344801362 5.0000
49 153406657 4.0000
49 543533194 1.0000
49 482237272 1.0000
49 787239919 5.0000
49 240664869 4.0000
49 708797364 2.0000
49 550122068 5.0000
49 531685436 1.0000
49 429222254 4.0000
49 411469404 6.0000
49 324614093 1.0000
49 192301191 1.0000
49 593544608 3.0000
49 279213842 7.0000
49 711272516 5.0000
49 358351414 1.0000
49 341661701 4.0000
49 117473273 6.0000
49 290629376 2.0000
49 188417619 7.0000
49 362523468 2.0000
49 236972737 9.0000
49 15891449 16.0000
49 135573797 4.0000
49 79220481 1.0000
49 420301038 10.0000
49 55382387 8.0000
49 27489253 35.0000
49 150583140 14.0000
49 22903812 27.0000
49 34613288 17.0000
49 248132486 6.0000
49 250542282 8.0000
49 341768585 12.0000
49 230013639 4.0000
49 247844220 5.0000
49 22910295 24.0000
49 213745334 10.0000
49 420318016 5.0000
49 408757920 1.0000
49 41684671 7.0000
49 451693376 2.0000
49 393028587 9.0000
49 359621966 1.0000
49 318679591 2.0000
49 35758259 29.0000
49 369758604 4.0000
49 138157574 3.0000
49 259781850 27.0000
49 21408605 11.0000
49 320930784 6.0000
49 531418504 10.0000
49 711071588 2.0000
49 456021856 3.0000
49 285332860 9.0000
49 193077639 4.0000
49 609852437 3.0000
49 330187082 1.0000
49 156247074 22.0000
49 283771561 6.0000
49 166767883 6.0000
49 367971451 4.0000
49 304182081 1.0000
49 252753618 5.0000
49 710064516 2.0000
49 217423296 4.0000
49 225418717 7.0000
49 245014679 3.0000
49 507489702 3.0000
49 472185221 2.0000
49 311757784 3.0000
49 44335177 14.0000
49 471271538 3.0000
49 283894108 9.0000
49 637041761 2.0000
49 294809172 1.0000
49 343626364 1.0000
49 465811969 2.0000
49 209185477 2.0000
49 32329366 16.0000
49 150632123 10.0000
49 282634845 1.0000
49 221850321 4.0000
49 50711514 1.0000
49 406971569 2.0000
49 308422676 5.0000
50 372949912 1.0000
50 209225665 5.0000
50 230845588 1.0000
50 187572312 1.0000
50 374661980 22.0000
50 240807110 1.0000
50 280665816 1.0000
50 353791374 1.0000
50 265982289 1.0000
50 32834791 1.0000
50 143884558 1.0000
50 484340979 1.0000
50 287202982 1.0000
50 237313700 4.0000
50 185344587 4.0000
50 235170147 5.0000
50 348476655 5.0000
50 483072452 1.0000
50 92629809 2.0000
50 415155312 1.0000
50 571021282 5.0000
50 377037875 3.0000
50 148680848 1.0000
50 543442108 1.0000
50 233335916 3.0000
50 252484155 1.0000
50 230567975 1.0000
50 304953074 2.0000
50 541999788 1.0000
50 91388229 2.0000
50 44179372 2.0000
50 423543635 4.0000
50 238713707 1.0000
50 373555025 1.0000
50 315633310 5.0000
50 146519069 1.0000
50 523636225 1.0000
50 226347105 8.0000
50 385463372 2.0000
50 240872546 3.0000
50 490801957 2.0000
50 221411491 1.0000
50 714421232 1.0000
50 245444506 1.0000
50 144813170 1.0000
50 139092348 1.0000
50 269513020 1.0000
50 60897485 2.0000
50 197001564 1.0000
50 436702610 1.0000
50 121402638 1.0000
50 321796543 4.0000
50 501854635 1.0000
50 113109073 1.0000
50 36448925 1.0000
50 140750163 1.0000
50 142702489 1.0000
50 224761631 3.0000
50 336082762 1.0000
50 19583545 2.0000
50 53076741 1.0000
50 216264820 4.0000
50 362099039 2.0000
50 291946431 1.0000
50 299936873 1.0000
50 431429137 2.0000
50 155927976 2.0000
50 280557466 7.0000
50 407890541 1.0000
50 520818187 2.0000
50 344801362 1.0000
50 482237272 1.0000
50 240664869 3.0000
50 708797364 2.0000
50 531685436 1.0000
50 429222254 1.0000
50 192301191 1.0000
50 593544608 1.0000
50 279213842 2.0000
50 358351414 1.0000
50 117473273 3.0000
50 188417619 2.0000
50 626774517 1.0000
50 236972737 1.0000
50 79220481 2.0000
50 420301038 1.0000
50 27489253 1.0000
50 22903812 1.0000
50 123080710 1.0000
50 248132486 1.0000
50 250542282 8.0000
50 230013639 3.0000
50 247844220 5.0000
50 22910295 1.0000
50 408757920 1.0000
50 41684671 2.0000
50 451693376 2.0000
50 393028587 3.0000
50 318679591 3.0000
50 35758259 1.0000
50 138157574 3.0000
50 21408605 7.0000
50 320930784 3.0000
50 443828326 1.0000
50 531418504 2.0000
50 711071588 1.0000
50 285332860 1.0000
50 193077639 2.0000
50 225418717 3.0000
50 472185221 1.0000
50 471271538 2.0000
50 294809172 1.0000
50 263099844 2.0000
50 150632123 5.0000
50 406971569 1.0000
50 308422676 1.0000
51 372949912 2.0000
51 230845588 1.0000
51 374661980 1.0000
51 241065455 2.0000
51 130960283 1.0000
51 471332737 1.0000
51 303126905 1.0000
51 237313700 1.0000
51 185344587 2.0000
51 147919630 1.0000
51 240869466 1.0000
51 92629809 1.0000
51 148680848 1.0000
51 233899912 2.0000
51 304953074 1.0000
51 44179372 1.0000
51 21079235 1.0000
51 329927842 1.0000
51 523636225 1.0000
51 221411491 1.0000
51 245444506 1.0000
51 337780427 3.0000
51 278745353 1.0000
51 362099039 3.0000
51 296259888 2.0000
51 291946431 2.0000
51 431429137 2.0000
51 636401401 2.0000
51 482237272 1.0000
51 550122068 1.0000
51 411469404 1.0000
51 279213842 1.0000
51 188417619 1.0000
51 626774517 1.0000
51 236972737 2.0000
51 250542282 1.0000
51 531418504 1.0000
51 156247074 1.0000
51 252753618 2.0000
52 372949912 1.0000
52 27844464 2.0000
52 235170147 2.0000
52 148680848 2.0000
52 501854635 1.0000
52 550122068 1.0000
52 135573797 1.0000
52 507489702 1.0000
52 637041761 2.0000
53 372949912 2.0000
53 250803835 3.0000
53 265982289 1.0000
53 484340979 1.0000
53 147919630 2.0000
53 240869466 1.0000
53 472385266 8.0000
53 113465603 1.0000
53 210933449 1.0000
53 219001485 1.0000
53 148680848 1.0000
53 44179372 2.0000
53 373555025 1.0000
53 226347105 1.0000
53 14573900 2.0000
53 337780427 1.0000
53 121402638 5.0000
53 71210107 2.0000
53 336082762 1.0000
53 19583545 25.0000
53 362099039 2.0000
53 155927976 1.0000
53 482237272 1.0000
53 55382387 1.0000
53 27489253 11.0000
53 34613288 13.0000
53 318679591 1.0000
53 35758259 19.0000
53 156247074 4.0000
53 507489702 2.0000
53 283894108 1.0000
54 372949912 1.0000
54 230845588 1.0000
54 366796169 4.0000
54 374661980 1.0000
54 636286824 2.0000
54 280665816 2.0000
54 627491854 3.0000
54 232313241 1.0000
54 484340979 1.0000
54 287202982 1.0000
54 185344587 4.0000
54 189850197 3.0000
54 64152335 1.0000
54 429247237 1.0000
54 472385266 7.0000
54 448956185 4.0000
54 46143892 9.0000
54 315633310 1.0000
54 21079235 6.0000
54 178915141 1.0000
54 912081948 1.0000
54 211237817 1.0000
54 60897485 1.0000
54 436702610 1.0000
54 48467334 2.0000
54 283133921 2.0000
54 165565581 1.0000
54 469753464 1.0000
54 336082762 5.0000
54 19583545 25.0000
54 216264820 2.0000
54 636401401 4.0000
54 279213842 1.0000
54 341661701 1.0000
54 362523468 1.0000
54 27489253 1.0000
54 250542282 1.0000
54 213745334 13.0000
54 138157574 1.0000
54 259781850 1.0000
54 193077639 1.0000
54 367971451 4.0000
54 252753618 1.0000
54 225418717 6.0000
54 44335177 8.0000
54 294809172 1.0000
54 293467348 1.0000
54 50711514 1.0000
55 372949912 2.0000
55 206121850 1.0000
55 209225665 4.0000
55 230845588 3.0000
55 187572312 10.0000
55 375832633 7.0000
55 374661980 9.0000
55 240807110 2.0000
55 636286824 2.0000
55 280665816 2.0000
55 726848270 3.0000
55 51597791 1.0000
55 627491854 1.0000
55 353791374 3.0000
55 232313241 6.0000
55 51443410 7.0000
55 238264016 1.0000
55 471332737 2.0000
55 32834791 4.0000
55 143884558 5.0000
55 484340979 1.0000
55 633943195 6.0000
55 287202982 1.0000
55 303126905 4.0000
55 27844464 4.0000
55 136035018 7.0000
55 185344587 3.0000
55 189850197 14.0000
55 475826738 9.0000
55 64152335 4.0000
55 147919630 1.0000
55 235170147 2.0000
55 266815699 1.0000
55 240869466 2.0000
55 348476655 2.0000
55 429247237 5.0000
55 483072452 1.0000
55 472385266 1.0000
55 448956185 6.0000
55 210933449 11.0000
55 92629809 3.0000
55 415155312 3.0000
55 455237361 2.0000
55 219001485 2.0000
55 571021282 3.0000
55 377037875 1.0000
55 148680848 1.0000
55 193021637 1.0000
55 233335916 4.0000
55 233899912 1.0000
55 252484155 2.0000
55 230567975 10.0000
55 304953074 5.0000
55 46143892 2.0000
55 91388229 7.0000
55 193074585 5.0000
55 501960718 6.0000
55 44179372 3.0000
55 280412626 7.0000
55 423543635 4.0000
55 238713707 4.0000
55 373555025 6.0000
55 315633310 1.0000
55 146519069 3.0000
55 523636225 6.0000
55 226347105 3.0000
55 412180849 5.0000
55 57880075 3.0000
55 461316266 3.0000
55 293559894 3.0000
55 240872546 1.0000
55 302486435 1.0000
55 490801957 1.0000
55 705017113 7.0000
55 14573900 1.0000
55 221411491 2.0000
55 245444506 2.0000
55 912081948 2.0000
55 211237817 6.0000
55 216112526 4.0000
55 269513020 1.0000
55 366592246 1.0000
55 60897485 1.0000
55 197001564 5.0000
55 436702610 4.0000
55 121402638 2.0000
55 321796543 4.0000
55 501854635 2.0000
55 703181887 4.0000
55 36448925 9.0000
55 471427429 6.0000
55 283133921 1.0000
55 151584475 1.0000
55 48871981 3.0000
55 165565581 1.0000
55 469753464 4.0000
55 167473396 1.0000
55 71210107 6.0000
55 166128698 2.0000
55 77001859 7.0000
55 328686514 12.0000
55 246901658 6.0000
55 760546868 1.0000
55 224761631 2.0000
55 336082762 8.0000
55 19583545 6.0000
55 53076741 2.0000
55 216264820 9.0000
55 362099039 4.0000
55 138846688 1.0000
55 581281429 2.0000
55 296259888 11.0000
55 291946431 12.0000
55 506269900 2.0000
55 299936873 6.0000
55 155927976 11.0000
55 280557466 9.0000
55 407890541 2.0000
55 636401401 8.0000
55 520818187 2.0000
55 153406657 4.0000
55 787239919 4.0000
55 240664869 2.0000
55 708797364 1.0000
55 550122068 2.0000
55 531685436 2.0000
55 429222254 2.0000
55 411469404 2.0000
55 324614093 3.0000
55 151118966 1.0000
55 192301191 2.0000
55 593544608 7.0000
55 279213842 1.0000
55 711272516 1.0000
55 358351414 3.0000
55 341661701 2.0000
55 117473273 4.0000
55 188417619 15.0000
55 626774517 3.0000
55 362523468 5.0000
55 236972737 10.0000
55 15891449 1.0000
55 437567821 1.0000
55 135573797 5.0000
55 79220481 4.0000
55 420301038 2.0000
55 27489253 3.0000
55 22903812 1.0000
55 248132486 8.0000
55 250542282 1.0000
55 341768585 1.0000
55 230013639 3.0000
55 247844220 2.0000
55 408757920 5.0000
55 41684671 4.0000
55 451693376 3.0000
55 393028587 9.0000
55 359621966 5.0000
55 369758604 3.0000
55 138157574 11.0000
55 259781850 14.0000
55 21408605 32.0000
55 320930784 7.0000
55 443828326 2.0000
55 531418504 10.0000
55 711071588 2.0000
55 456021856 12.0000
55 285332860 4.0000
55 193077639 2.0000
55 330187082 2.0000
55 156247074 2.0000
55 283771561 1.0000
55 166767883 5.0000
55 304182081 2.0000
55 161745170 1.0000
55 252753618 5.0000
55 710064516 4.0000
55 217423296 3.0000
55 225418717 18.0000
55 507489702 1.0000
55 472185221 9.0000
55 311757784 3.0000
55 471271538 11.0000
55 283894108 3.0000
55 294809172 4.0000
55 343626364 1.0000
55 465811969 6.0000
55 209185477 2.0000
55 263099844 12.0000
55 32329366 6.0000
55 150632123 5.0000
55 293467348 1.0000
55 282634845 2.0000
55 221850321 1.0000
55 50711514 1.0000
55 406971569 2.0000
55 308422676 6.0000
56 372949912 1.0000
56 206121850 1.0000
56 230845588 2.0000
56 187572312 28.0000
56 374661980 2.0000
56 240807110 2.0000
56 636286824 3.0000
56 51597791 2.0000
56 232313241 1.0000
56 143884558 1.0000
56 484340979 1.0000
56 287202982 1.0000
56 303126905 1.0000
56 27844464 5.0000
56 464781334 1.0000
56 475826738 2.0000
56 243175199 1.0000
56 147919630 1.0000
56 240869466 1.0000
56 348476655 1.0000
56 210933449 1.0000
56 92629809 2.0000
56 415155312 2.0000
56 377037875 2.0000
56 148680848 1.0000
56 233899912 2.0000
56 304953074 3.0000
56 91388229 3.0000
56 501960718 2.0000
56 44179372 3.0000
56 280412626 2.0000
56 423543635 2.0000
56 238713707 1.0000
56 315633310 1.0000
56 21079235 5.0000
56 329927842 1.0000
56 146519069 2.0000
56 523636225 2.0000
56 226347105 2.0000
56 412180849 1.0000
56 385463372 3.0000
56 293559894 1.0000
56 240872546 5.0000
56 490801957 1.0000
56 14573900 3.0000
56 144813170 2.0000
56 211237817 1.0000
56 337780427 2.0000
56 501854635 1.0000
56 113109073 3.0000
56 36448925 3.0000
56 48871981 4.0000
56 71210107 29.0000
56 166128698 2.0000
56 224761631 2.0000
56 336082762 1.0000
56 19583545 2.0000
56 138846688 1.0000
56 291946431 2.0000
56 431429137 1.0000
56 155927976 1.0000
56 520818187 1.0000
56 153406657 1.0000
56 787239919 1.0000
56 240664869 1.0000
56 192301191 1.0000
56 593544608 1.0000
56 358351414 3.0000
56 341661701 1.0000
56 117473273 1.0000
56 188417619 2.0000
56 362523468 1.0000
56 15891449 1.0000
56 27489253 3.0000
56 22903812 4.0000
56 250542282 1.0000
56 341768585 1.0000
56 580330056 1.0000
56 41684671 1.0000
56 451693376 1.0000
56 35758259 1.0000
56 21408605 1.0000
56 531418504 4.0000
56 711071588 3.0000
56 456021856 1.0000
56 285332860 1.0000
56 193077639 1.0000
56 283771561 2.0000
56 166767883 1.0000
56 367971451 1.0000
56 304182081 2.0000
56 252753618 1.0000
56 225418717 1.0000
56 311757784 1.0000
56 44335177 1.0000
56 471271538 2.0000
56 283894108 1.0000
56 637041761 1.0000
56 343626364 4.0000
56 150632123 1.0000
56 293467348 2.0000
56 282634845 1.0000
56 221850321 2.0000
56 406971569 3.0000
56 308422676 1.0000
57 372949912 10.0000
57 51443410 1.0000
57 148680848 1.0000
57 44179372 3.0000
57 436702610 1.0000
57 236972737 1.0000
57 507489702 1.0000
58 372949912 1.0000
58 250803835 2.0000
58 448956185 6.0000
58 210933449 1.0000
58 148680848 1.0000
58 44179372 1.0000
58 501854635 1.0000
58 166128698 3.0000
58 411469404 1.0000
58 236972737 3.0000
58 507489702 1.0000
59 372949912 4.0000
59 230845588 4.0000
59 51443410 2.0000
59 148680848 1.0000
59 44179372 2.0000
59 501854635 1.0000
59 236972737 1.0000
59 507489702 9.0000
60 372949912 1.0000
60 187572312 1.0000
60 415155312 1.0000
60 167473396 2.0000
60 140750163 1.0000
60 246901658 2.0000
60 236972737 2.0000
60 135573797 1.0000
60 27489253 1.0000
60 247844220 1.0000
60 293467348 1.0000
60 308422676 2.0000
61 372949912 1.0000
61 187572312 1.0000
61 415155312 1.0000
61 167473396 2.0000
61 140750163 2.0000
61 246901658 2.0000
61 236972737 2.0000
61 135573797 1.0000
61 27489253 1.0000
61 247844220 1.0000
61 293467348 1.0000
61 308422676 2.0000
62 372949912 1.0000
62 187572312 4.0000
62 240807110 5.0000
62 250803835 1.0000
62 280665816 1.0000
62 627491854 1.0000
62 484340979 2.0000
62 237313700 1.0000
62 243175199 1.0000
62 147919630 1.0000
62 266815699 2.0000
62 240869466 1.0000
62 483072452 1.0000
62 472385266 1.0000
62 210933449 1.0000
62 304953074 1.0000
62 46143892 1.0000
62 501960718 2.0000
62 280412626 1.0000
62 523636225 1.0000
62 385463372 1.0000
62 57880075 1.0000
62 302486435 1.0000
62 14573900 1.0000
62 337780427 1.0000
62 60897485 1.0000
62 436702610 1.0000
62 121402638 2.0000
62 321796543 2.0000
62 501854635 1.0000
62 36448925 1.0000
62 48871981 1.0000
62 165565581 4.0000
62 469753464 2.0000
62 71210107 1.0000
62 77001859 1.0000
62 336082762 1.0000
62 216264820 1.0000
62 296259888 1.0000
62 299936873 1.0000
62 482237272 1.0000
62 593544608 2.0000
62 279213842 1.0000
62 711272516 1.0000
62 79220481 1.0000
62 420301038 1.0000
62 22903812 2.0000
62 35758259 2.0000
62 369758604 1.0000
62 138157574 1.0000
62 259781850 2.0000
62 21408605 1.0000
62 531418504 1.0000
62 156247074 1.0000
62 283771561 1.0000
62 252753618 1.0000
62 217423296 1.0000
62 44335177 1.0000
62 471271538 1.0000
62 263099844 1.0000
62 282634845 2.0000
62 221850321 1.0000
63 372949912 2.0000
63 206121850 6.0000
63 209225665 1.0000
63 230845588 6.0000
63 187572312 3.0000
63 375832633 3.0000
63 374661980 1.0000
63 240807110 5.0000
63 241065455 3.0000
63 636286824 2.0000
63 726848270 3.0000
63 51597791 2.0000
63 627491854 1.0000
63 353791374 1.0000
63 232313241 6.0000
63 130960283 2.0000
63 51443410 4.0000
63 238264016 1.0000
63 471332737 6.0000
63 32834791 3.0000
63 143884558 5.0000
63 549112918 2.0000
63 484340979 1.0000
63 633943195 4.0000
63 287202982 1.0000
63 303126905 3.0000
63 237313700 2.0000
63 277030839 1.0000
63 185344587 1.0000
63 189850197 6.0000
63 475826738 8.0000
63 64152335 3.0000
63 243175199 4.0000
63 147919630 2.0000
63 235170147 1.0000
63 240869466 1.0000
63 348476655 3.0000
63 429247237 1.0000
63 483072452 3.0000
63 448956185 4.0000
63 210933449 2.0000
63 415155312 2.0000
63 455237361 3.0000
63 571021282 3.0000
63 377037875 3.0000
63 233335916 2.0000
63 233899912 4.0000
63 252484155 1.0000
63 304953074 4.0000
63 541999788 1.0000
63 91388229 5.0000
63 193074585 2.0000
63 501960718 2.0000
63 44179372 1.0000
63 280412626 3.0000
63 423543635 2.0000
63 618420295 1.0000
63 238713707 2.0000
63 373555025 3.0000
63 315633310 1.0000
63 21079235 1.0000
63 146519069 1.0000
63 523636225 2.0000
63 226347105 1.0000
63 385463372 1.0000
63 57880075 2.0000
63 293559894 2.0000
63 302486435 1.0000
63 705017113 3.0000
63 221411491 1.0000
63 714421232 1.0000
63 144813170 7.0000
63 139092348 2.0000
63 211237817 1.0000
63 337780427 6.0000
63 216112526 1.0000
63 366592246 1.0000
63 197001564 2.0000
63 436702610 14.0000
63 501854635 4.0000
63 113109073 2.0000
63 703181887 1.0000
63 36448925 2.0000
63 151584475 1.0000
63 48871981 2.0000
63 469753464 1.0000
63 71210107 5.0000
63 166128698 2.0000
63 77001859 3.0000
63 140750163 3.0000
63 328686514 2.0000
63 246901658 1.0000
63 224761631 1.0000
63 336082762 6.0000
63 53076741 1.0000
63 216264820 1.0000
63 362099039 2.0000
63 138846688 1.0000
63 581281429 2.0000
63 296259888 2.0000
63 291946431 1.0000
63 506269900 1.0000
63 299936873 4.0000
63 431429137 4.0000
63 280557466 3.0000
63 240002233 5.0000
63 407890541 5.0000
63 153406657 1.0000
63 482237272 1.0000
63 787239919 5.0000
63 240664869 3.0000
63 550122068 8.0000
63 531685436 3.0000
63 429222254 4.0000
63 411469404 2.0000
63 324614093 1.0000
63 192301191 1.0000
63 711272516 5.0000
63 117473273 1.0000
63 188417619 1.0000
63 626774517 2.0000
63 362523468 2.0000
63 236972737 9.0000
63 79220481 1.0000
63 420301038 1.0000
63 55382387 3.0000
63 27489253 2.0000
63 150583140 3.0000
63 22903812 1.0000
63 34613288 1.0000
63 248132486 5.0000
63 250542282 3.0000
63 341768585 2.0000
63 230013639 2.0000
63 213745334 7.0000
63 408757920 1.0000
63 41684671 4.0000
63 393028587 9.0000
63 318679591 2.0000
63 35758259 1.0000
63 369758604 5.0000
63 138157574 3.0000
63 259781850 4.0000
63 21408605 4.0000
63 443828326 1.0000
63 531418504 1.0000
63 285332860 7.0000
63 156247074 1.0000
63 283771561 1.0000
63 166767883 3.0000
63 304182081 1.0000
63 161745170 4.0000
63 252753618 5.0000
63 710064516 1.0000
63 225418717 1.0000
63 507489702 2.0000
63 311757784 1.0000
63 44335177 2.0000
63 294809172 3.0000
63 343626364 1.0000
63 263099844 2.0000
63 32329366 6.0000
63 150632123 4.0000
63 293467348 3.0000
63 282634845 2.0000
63 221850321 4.0000
63 50711514 1.0000
63 308422676 5.0000
64 372949912 1.0000
64 230845588 1.0000
64 374661980 1.0000
64 353791374 2.0000
64 232313241 1.0000
64 51443410 2.0000
64 32834791 1.0000
64 143884558 1.0000
64 464781334 1.0000
64 136035018 1.0000
64 189850197 2.0000
64 240869466 2.0000
64 429247237 1.0000
64 483072452 1.0000
64 415155312 1.0000
64 377037875 2.0000
64 233335916 1.0000
64 230567975 1.0000
64 91388229 1.0000
64 523636225 1.0000
64 226347105 1.0000
64 57880075 2.0000
64 337780427 1.0000
64 36448925 1.0000
64 471427429 1.0000
64 48871981 1.0000
64 246901658 1.0000
64 336082762 2.0000
64 296259888 4.0000
64 482237272 1.0000
64 593544608 1.0000
64 117473273 1.0000
64 236972737 4.0000
64 420301038 1.0000
64 248132486 1.0000
64 250542282 1.0000
64 318679591 1.0000
64 320930784 6.0000
64 193077639 1.0000
64 330187082 2.0000
64 304182081 1.0000
64 225418717 1.0000
64 471271538 1.0000
64 283894108 3.0000
64 32329366 2.0000
64 221850321 2.0000
64 308422676 1.0000
65 372949912 1.0000
65 230845588 1.0000
65 240807110 1.0000
65 32834791 2.0000
65 147919630 2.0000
65 377037875 1.0000
65 233899912 1.0000
65 91388229 1.0000
65 501960718 1.0000
65 280412626 1.0000
65 226347105 4.0000
65 436702610 2.0000
65 121402638 1.0000
65 321796543 1.0000
65 113109073 1.0000
65 36448925 1.0000
65 48871981 1.0000
65 246901658 1.0000
65 216264820 1.0000
65 787239919 1.0000
65 240664869 1.0000
65 230013639 1.0000
65 247844220 1.0000
65 393028587 1.0000
65 320930784 2.0000
65 531418504 1.0000
65 456021856 1.0000
65 225418717 2.0000
65 507489702 1.0000
65 471271538 1.0000
65 32329366 1.0000
66 372949912 16.0000
66 230845588 1.0000
66 51443410 1.0000
66 148680848 5.0000
66 44179372 4.0000
66 714421232 1.0000
66 436702610 1.0000
66 501854635 4.0000
66 760546868 1.0000
66 236972737 2.0000
66 507489702 3.0000
66 294809172 1.0000
67 372949912 12.0000
67 230845588 2.0000
67 148680848 3.0000
67 44179372 1.0000
67 436702610 1.0000
67 501854635 2.0000
67 507489702 3.0000
68 372949912 4.0000
68 64152335 2.0000
68 113109073 1.0000
68 77001859 1.0000
68 411469404 2.0000
68 236972737 1.0000
68 341768585 1.0000
69 372949912 3.0000
69 206121850 1.0000
69 209225665 8.0000
69 230845588 12.0000
69 187572312 1.0000
69 375832633 4.0000
69 374661980 10.0000
69 240807110 7.0000
69 241065455 3.0000
69 636286824 9.0000
69 250803835 2.0000
69 280665816 6.0000
69 726848270 5.0000
69 51597791 2.0000
69 627491854 5.0000
69 353791374 1.0000
69 232313241 5.0000
69 130960283 8.0000
69 51443410 6.0000
69 238264016 4.0000
69 471332737 3.0000
69 32834791 2.0000
69 143884558 6.0000
69 549112918 4.0000
69 484340979 11.0000
69 633943195 15.0000
69 287202982 12.0000
69 303126905 9.0000
69 237313700 15.0000
69 464781334 5.0000
69 136035018 4.0000
69 185344587 3.0000
69 189850197 2.0000
69 475826738 1.0000
69 64152335 6.0000
69 243175199 6.0000
69 235170147 4.0000
69 266815699 4.0000
69 240869466 3.0000
69 348476655 4.0000
69 429247237 16.0000
69 483072452 1.0000
69 448956185 3.0000
69 113465603 4.0000
69 210933449 1.0000
69 92629809 8.0000
69 415155312 2.0000
69 455237361 2.0000
69 219001485 3.0000
69 571021282 8.0000
69 377037875 8.0000
69 148680848 1.0000
69 193021637 10.0000
69 233335916 7.0000
69 233899912 4.0000
69 252484155 13.0000
69 230567975 8.0000
69 304953074 6.0000
69 46143892 1.0000
69 91388229 7.0000
69 193074585 4.0000
69 501960718 9.0000
69 44179372 3.0000
69 280412626 2.0000
69 423543635 5.0000
69 238713707 6.0000
69 373555025 12.0000
69 315633310 6.0000
69 329927842 4.0000
69 146519069 10.0000
69 523636225 12.0000
69 226347105 9.0000
69 412180849 1.0000
69 385463372 3.0000
69 461316266 18.0000
69 293559894 1.0000
69 240872546 6.0000
69 302486435 3.0000
69 490801957 6.0000
69 705017113 3.0000
69 14573900 1.0000
69 221411491 14.0000
69 714421232 2.0000
69 245444506 6.0000
69 178915141 2.0000
69 144813170 2.0000
69 211237817 6.0000
69 337780427 4.0000
69 216112526 16.0000
69 269513020 3.0000
69 60897485 5.0000
69 197001564 14.0000
69 436702610 4.0000
69 321796543 6.0000
69 501854635 3.0000
69 113109073 1.0000
69 703181887 1.0000
69 36448925 5.0000
69 48467334 2.0000
69 471427429 1.0000
69 48871981 5.0000
69 469753464 7.0000
69 278745353 2.0000
69 167473396 2.0000
69 71210107 2.0000
69 166128698 4.0000
69 77001859 6.0000
69 140750163 4.0000
69 328686514 3.0000
69 246901658 4.0000
69 142702489 4.0000
69 224761631 11.0000
69 336082762 7.0000
69 53076741 9.0000
69 216264820 13.0000
69 362099039 3.0000
69 138846688 6.0000
69 581281429 7.0000
69 296259888 13.0000
69 291946431 2.0000
69 299936873 1.0000
69 431429137 3.0000
69 155927976 9.0000
69 280557466 8.0000
69 407890541 4.0000
69 636401401 11.0000
69 520818187 8.0000
69 344801362 1.0000
69 153406657 6.0000
69 543533194 1.0000
69 482237272 8.0000
69 240664869 5.0000
69 708797364 17.0000
69 550122068 5.0000
69 531685436 6.0000
69 429222254 8.0000
69 324614093 5.0000
69 192301191 3.0000
69 593544608 2.0000
69 279213842 2.0000
69 711272516 5.0000
69 358351414 7.0000
69 341661701 5.0000
69 117473273 13.0000
69 188417619 1.0000
69 626774517 1.0000
69 236972737 16.0000
69 15891449 1.0000
69 437567821 1.0000
69 135573797 3.0000
69 79220481 5.0000
69 420301038 16.0000
69 55382387 9.0000
69 27489253 1.0000
69 150583140 4.0000
69 22903812 2.0000
69 248132486 13.0000
69 250542282 7.0000
69 341768585 3.0000
69 580330056 1.0000
69 230013639 11.0000
69 247844220 29.0000
69 22910295 1.0000
69 408757920 2.0000
69 41684671 9.0000
69 451693376 4.0000
69 393028587 5.0000
69 359621966 2.0000
69 318679591 5.0000
69 35758259 1.0000
69 369758604 4.0000
69 138157574 8.0000
69 259781850 5.0000
69 21408605 9.0000
69 320930784 14.0000
69 443828326 5.0000
69 531418504 10.0000
69 711071588 1.0000
69 456021856 1.0000
69 285332860 21.0000
69 193077639 4.0000
69 609852437 3.0000
69 330187082 8.0000
69 156247074 11.0000
69 283771561 2.0000
69 166767883 11.0000
69 367971451 3.0000
69 161745170 1.0000
69 252753618 1.0000
69 710064516 4.0000
69 217423296 3.0000
69 225418717 7.0000
69 245014679 2.0000
69 507489702 1.0000
69 472185221 7.0000
69 311757784 1.0000
69 471271538 6.0000
69 283894108 7.0000
69 343626364 3.0000
69 465811969 3.0000
69 209185477 6.0000
69 263099844 3.0000
69 32329366 12.0000
69 293467348 10.0000
69 282634845 20.0000
69 221850321 4.0000
69 50711514 3.0000
69 308422676 5.0000
70 372949912 1.0000
70 187572312 3.0000
70 374661980 2.0000
70 250803835 1.0000
70 280665816 2.0000
70 51597791 3.0000
70 627491854 1.0000
70 353791374 1.0000
70 232313241 1.0000
70 130960283 3.0000
70 143884558 1.0000
70 484340979 1.0000
70 287202982 11.0000
70 237313700 1.0000
70 27844464 3.0000
70 136035018 22.0000
70 189850197 3.0000
70 64152335 2.0000
70 147919630 1.0000
70 266815699 1.0000
70 429247237 1.0000
70 113465603 4.0000
70 210933449 3.0000
70 571021282 3.0000
70 377037875 2.0000
70 230567975 2.0000
70 46143892 2.0000
70 91388229 12.0000
70 44179372 1.0000
70 280412626 19.0000
70 618420295 1.0000
70 238713707 1.0000
70 373555025 2.0000
70 315633310 2.0000
70 57880075 1.0000
70 293559894 1.0000
70 14573900 7.0000
70 366592246 1.0000
70 436702610 1.0000
70 121402638 1.0000
70 321796543 2.0000
70 48467334 1.0000
70 471427429 1.0000
70 283133921 2.0000
70 140750163 2.0000
70 760546868 1.0000
70 336082762 18.0000
70 19583545 1.0000
70 216264820 9.0000
70 138846688 2.0000
70 581281429 2.0000
70 155927976 1.0000
70 240002233 1.0000
70 520818187 1.0000
70 482237272 6.0000
70 708797364 1.0000
70 593544608 1.0000
70 341661701 1.0000
70 117473273 1.0000
70 52079636 3.0000
70 236972737 2.0000
70 15891449 6.0000
70 135573797 1.0000
70 27489253 24.0000
70 22903812 24.0000
70 248132486 1.0000
70 41684671 21.0000
70 393028587 1.0000
70 318679591 2.0000
70 35758259 20.0000
70 369758604 1.0000
70 259781850 1.0000
70 320930784 2.0000
70 443828326 2.0000
70 330187082 3.0000
70 156247074 4.0000
70 283771561 2.0000
70 166767883 1.0000
70 304182081 13.0000
70 161745170 2.0000
70 252753618 2.0000
70 44335177 90.0000
70 283894108 1.0000
70 637041761 7.0000
70 343626364 17.0000
70 32329366 1.0000
70 282634845 6.0000
70 308422676 1.0000
71 372949912 1.0000
71 206121850 1.0000
71 187572312 103.0000
71 375832633 7.0000
71 374661980 8.0000
71 240807110 3.0000
71 241065455 4.0000
71 636286824 1.0000
71 250803835 6.0000
71 280665816 7.0000
71 726848270 4.0000
71 51597791 2.0000
71 627491854 1.0000
71 353791374 3.0000
71 232313241 3.0000
71 265982289 1.0000
71 130960283 1.0000
71 51443410 3.0000
71 471332737 2.0000
71 32834791 2.0000
71 143884558 2.0000
71 549112918 9.0000
71 633943195 7.0000
71 287202982 2.0000
71 303126905 1.0000
71 27844464 20.0000
71 464781334 9.0000
71 136035018 2.0000
71 277030839 1.0000
71 189850197 60.0000
71 475826738 2.0000
71 64152335 1.0000
71 243175199 2.0000
71 147919630 7.0000
71 235170147 2.0000
71 266815699 2.0000
71 240869466 3.0000
71 348476655 5.0000
71 429247237 2.0000
71 472385266 12.0000
71 448956185 1.0000
71 113465603 3.0000
71 92629809 2.0000
71 455237361 3.0000
71 219001485 1.0000
71 377037875 3.0000
71 148680848 1.0000
71 193021637 2.0000
71 252484155 2.0000
71 230567975 5.0000
71 304953074 2.0000
71 541999788 1.0000
71 46143892 1.0000
71 91388229 7.0000
71 501960718 1.0000
71 44179372 1.0000
71 280412626 5.0000
71 423543635 1.0000
71 238713707 3.0000
71 373555025 4.0000
71 315633310 4.0000
71 21079235 29.0000
71 329927842 11.0000
71 146519069 2.0000
71 523636225 4.0000
71 226347105 3.0000
71 385463372 3.0000
71 57880075 1.0000
71 461316266 1.0000
71 240872546 4.0000
71 705017113 1.0000
71 14573900 207.0000
71 221411491 5.0000
71 714421232 1.0000
71 178915141 2.0000
71 139092348 23.0000
71 337780427 3.0000
71 366592246 2.0000
71 60897485 5.0000
71 197001564 3.0000
71 436702610 13.0000
71 121402638 3.0000
71 321796543 2.0000
71 501854635 7.0000
71 113109073 8.0000
71 36448925 3.0000
71 471427429 1.0000
71 48871981 1.0000
71 469753464 1.0000
71 278745353 3.0000
71 167473396 5.0000
71 71210107 8.0000
71 166128698 3.0000
71 77001859 2.0000
71 140750163 1.0000
71 328686514 2.0000
71 142702489 1.0000
71 224761631 2.0000
71 336082762 11.0000
71 19583545 4.0000
71 53076741 9.0000
71 216264820 5.0000
71 362099039 2.0000
71 138846688 2.0000
71 581281429 6.0000
71 296259888 3.0000
71 291946431 1.0000
71 299936873 2.0000
71 431429137 1.0000
71 155927976 3.0000
71 280557466 1.0000
71 407890541 3.0000
71 636401401 1.0000
71 520818187 1.0000
71 344801362 2.0000
71 543533194 4.0000
71 482237272 1.0000
71 787239919 1.0000
71 240664869 2.0000
71 708797364 5.0000
71 550122068 15.0000
71 531685436 3.0000
71 429222254 1.0000
71 411469404 2.0000
71 324614093 6.0000
71 192301191 1.0000
71 593544608 2.0000
71 279213842 3.0000
71 711272516 1.0000
71 358351414 1.0000
71 117473273 3.0000
71 52079636 1.0000
71 188417619 2.0000
71 626774517 4.0000
71 236972737 7.0000
71 15891449 36.0000
71 135573797 2.0000
71 79220481 4.0000
71 420301038 2.0000
71 55382387 1.0000
71 27489253 21.0000
71 150583140 1.0000
71 22903812 13.0000
71 34613288 2.0000
71 248132486 7.0000
71 250542282 6.0000
71 341768585 4.0000
71 580330056 3.0000
71 230013639 3.0000
71 247844220 2.0000
71 22910295 3.0000
71 213745334 2.0000
71 420318016 1.0000
71 408757920 1.0000
71 41684671 11.0000
71 393028587 6.0000
71 318679591 3.0000
71 35758259 27.0000
71 369758604 3.0000
71 138157574 3.0000
71 259781850 1.0000
71 21408605 1.0000
71 320930784 5.0000
71 443828326 5.0000
71 531418504 5.0000
71 711071588 3.0000
71 456021856 1.0000
71 285332860 5.0000
71 193077639 1.0000
71 609852437 2.0000
71 330187082 2.0000
71 156247074 17.0000
71 283771561 2.0000
71 166767883 6.0000
71 367971451 1.0000
71 304182081 1.0000
71 161745170 2.0000
71 252753618 3.0000
71 217423296 3.0000
71 225418717 2.0000
71 245014679 10.0000
71 507489702 1.0000
71 472185221 1.0000
71 311757784 2.0000
71 44335177 79.0000
71 471271538 2.0000
71 283894108 5.0000
71 637041761 1.0000
71 294809172 1.0000
71 343626364 13.0000
71 209185477 1.0000
71 263099844 1.0000
71 150632123 1.0000
71 282634845 3.0000
71 221850321 7.0000
71 50711514 4.0000
71 406971569 1.0000
71 308422676 2.0000
72 372949912 1.0000
72 374661980 1.0000
72 250803835 1.0000
72 51597791 1.0000
72 484340979 1.0000
72 27844464 1.0000
72 136035018 1.0000
72 472385266 1.0000
72 304953074 1.0000
72 280412626 1.0000
72 57880075 1.0000
72 14573900 1.0000
72 714421232 1.0000
72 60897485 1.0000
72 121402638 4.0000
72 166128698 1.0000
72 224761631 1.0000
72 336082762 1.0000
72 280557466 1.0000
72 341661701 1.0000
72 626774517 1.0000
72 135573797 1.0000
72 27489253 1.0000
72 283894108 1.0000
72 209185477 1.0000
73 372949912 12.0000
73 187572312 3.0000
73 51597791 1.0000
73 475826738 5.0000
73 91388229 2.0000
73 423543635 1.0000
73 490801957 9.0000
73 36448925 14.0000
73 278745353 11.0000
73 71210107 1.0000
73 27489253 335.0000
73 247844220 7.0000
73 35758259 11.0000
73 150632123 13.0000
73 293467348 8.0000
73 50711514 14.0000
74 372949912 13.0000
74 187572312 3.0000
74 51597791 1.0000
74 475826738 6.0000
74 91388229 2.0000
74 423543635 1.0000
74 490801957 9.0000
74 36448925 14.0000
74 278745353 11.0000
74 71210107 1.0000
74 27489253 335.0000
74 247844220 7.0000
74 35758259 11.0000
74 150632123 15.0000
74 293467348 8.0000
74 50711514 15.0000
75 372949912 4.0000
75 206121850 5.0000
75 209225665 10.0000
75 230845588 5.0000
75 187572312 6.0000
75 375832633 2.0000
75 240807110 4.0000
75 241065455 6.0000
75 250803835 7.0000
75 280665816 1.0000
75 726848270 6.0000
75 51597791 4.0000
75 627491854 1.0000
75 232313241 6.0000
75 130960283 5.0000
75 51443410 1.0000
75 471332737 6.0000
75 32834791 4.0000
75 143884558 1.0000
75 549112918 1.0000
75 484340979 6.0000
75 633943195 1.0000
75 287202982 5.0000
75 303126905 1.0000
75 27844464 5.0000
75 464781334 5.0000
75 185344587 2.0000
75 475826738 6.0000
75 64152335 2.0000
75 243175199 3.0000
75 147919630 3.0000
75 235170147 2.0000
75 266815699 5.0000
75 240869466 4.0000
75 348476655 2.0000
75 483072452 6.0000
75 472385266 1.0000
75 448956185 1.0000
75 113465603 2.0000
75 210933449 1.0000
75 92629809 2.0000
75 415155312 1.0000
75 455237361 2.0000
75 219001485 2.0000
75 571021282 2.0000
75 377037875 2.0000
75 148680848 5.0000
75 193021637 3.0000
75 233335916 1.0000
75 252484155 3.0000
75 230567975 3.0000
75 304953074 4.0000
75 91388229 4.0000
75 193074585 2.0000
75 501960718 3.0000
75 44179372 1.0000
75 280412626 1.0000
75 423543635 4.0000
75 618420295 1.0000
75 238713707 4.0000
75 373555025 3.0000
75 315633310 10.0000
75 21079235 1.0000
75 329927842 3.0000
75 146519069 6.0000
75 523636225 3.0000
75 226347105 1.0000
75 412180849 1.0000
75 385463372 3.0000
75 461316266 1.0000
75 293559894 2.0000
75 705017113 1.0000
75 14573900 3.0000
75 221411491 4.0000
75 714421232 2.0000
75 144813170 9.0000
75 139092348 2.0000
75 211237817 5.0000
75 337780427 6.0000
75 216112526 1.0000
75 60897485 2.0000
75 197001564 6.0000
75 436702610 3.0000
75 121402638 1.0000
75 321796543 6.0000
75 501854635 3.0000
75 113109073 4.0000
75 703181887 2.0000
75 36448925 7.0000
75 151584475 1.0000
75 48871981 4.0000
75 165565581 1.0000
75 469753464 5.0000
75 278745353 2.0000
75 167473396 2.0000
75 71210107 8.0000
75 166128698 1.0000
75 328686514 6.0000
75 246901658 2.0000
75 142702489 1.0000
75 224761631 1.0000
75 336082762 2.0000
75 19583545 5.0000
75 53076741 2.0000
75 216264820 4.0000
75 138846688 1.0000
75 581281429 5.0000
75 296259888 6.0000
75 291946431 2.0000
75 299936873 1.0000
75 431429137 6.0000
75 155927976 6.0000
75 280557466 1.0000
75 407890541 4.0000
75 636401401 1.0000
75 520818187 3.0000
75 153406657 3.0000
75 482237272 4.0000
75 240664869 5.0000
75 708797364 3.0000
75 531685436 2.0000
75 429222254 1.0000
75 411469404 1.0000
75 324614093 1.0000
75 192301191 4.0000
75 279213842 1.0000
75 711272516 2.0000
75 358351414 3.0000
75 341661701 2.0000
75 117473273 1.0000
75 188417619 3.0000
75 626774517 1.0000
75 362523468 6.0000
75 236972737 1.0000
75 15891449 1.0000
75 437567821 2.0000
75 135573797 8.0000
75 79220481 2.0000
75 420301038 4.0000
75 55382387 4.0000
75 27489253 6.0000
75 150583140 2.0000
75 22903812 4.0000
75 34613288 14.0000
75 248132486 2.0000
75 250542282 4.0000
75 341768585 2.0000
75 230013639 1.0000
75 247844220 2.0000
75 22910295 2.0000
75 213745334 1.0000
75 408757920 1.0000
75 41684671 14.0000
75 451693376 2.0000
75 393028587 6.0000
75 35758259 1.0000
75 369758604 4.0000
75 138157574 3.0000
75 259781850 6.0000
75 21408605 2.0000
75 320930784 1.0000
75 531418504 6.0000
75 285332860 4.0000
75 609852437 2.0000
75 330187082 1.0000
75 156247074 2.0000
75 283771561 6.0000
75 166767883 2.0000
75 304182081 1.0000
75 161745170 10.0000
75 252753618 5.0000
75 710064516 5.0000
75 217423296 3.0000
75 225418717 2.0000
75 507489702 1.0000
75 472185221 2.0000
75 311757784 2.0000
75 471271538 1.0000
75 283894108 6.0000
75 637041761 2.0000
75 294809172 1.0000
75 343626364 1.0000
75 209185477 2.0000
75 263099844 1.0000
75 32329366 2.0000
75 150632123 4.0000
75 293467348 4.0000
75 282634845 2.0000
75 221850321 2.0000
75 50711514 2.0000
76 372949912 1.0000
76 230845588 1.0000
76 250803835 1.0000
76 726848270 2.0000
76 136035018 1.0000
76 475826738 5.0000
76 147919630 1.0000
76 429247237 1.0000
76 226347105 2.0000
76 490801957 3.0000
76 121402638 1.0000
76 36448925 4.0000
76 469753464 1.0000
76 550122068 1.0000
76 711272516 1.0000
76 27489253 4.0000
76 247844220 4.0000
76 41684671 1.0000
76 369758604 1.0000
76 150632123 6.0000
76 293467348 11.0000
76 50711514 3.0000
76 406971569 2.0000
77 372949912 1.0000
77 230845588 1.0000
77 726848270 2.0000
77 51443410 1.0000
77 143884558 1.0000
77 189850197 2.0000
77 475826738 5.0000
77 113465603 1.0000
77 226347105 1.0000
77 490801957 1.0000
77 211237817 1.0000
77 121402638 1.0000
77 36448925 1.0000
77 48871981 1.0000
77 469753464 1.0000
77 328686514 1.0000
77 246901658 1.0000
77 336082762 2.0000
77 188417619 1.0000
77 27489253 5.0000
77 247844220 4.0000
77 225418717 1.0000
77 472185221 1.0000
77 150632123 7.0000
77 293467348 5.0000
77 50711514 1.0000
78 372949912 7.0000
78 206121850 1.0000
78 209225665 3.0000
78 187572312 6.0000
78 375832633 10.0000
78 374661980 11.0000
78 240807110 6.0000
78 241065455 6.0000
78 636286824 6.0000
78 280665816 16.0000
78 726848270 3.0000
78 627491854 3.0000
78 353791374 1.0000
78 232313241 10.0000
78 130960283 10.0000
78 51443410 3.0000
78 471332737 6.0000
78 32834791 10.0000
78 143884558 19.0000
78 549112918 3.0000
78 484340979 10.0000
78 633943195 6.0000
78 287202982 20.0000
78 303126905 1.0000
78 237313700 4.0000
78 27844464 20.0000
78 464781334 2.0000
78 136035018 7.0000
78 185344587 2.0000
78 189850197 2.0000
78 475826738 28.0000
78 64152335 1.0000
78 243175199 6.0000
78 147919630 9.0000
78 266815699 2.0000
78 240869466 7.0000
78 348476655 4.0000
78 429247237 10.0000
78 483072452 18.0000
78 472385266 38.0000
78 448956185 3.0000
78 113465603 2.0000
78 210933449 3.0000
78 92629809 1.0000
78 415155312 7.0000
78 455237361 4.0000
78 219001485 5.0000
78 571021282 17.0000
78 377037875 5.0000
78 148680848 2.0000
78 193021637 3.0000
78 233335916 3.0000
78 233899912 6.0000
78 252484155 4.0000
78 230567975 2.0000
78 304953074 3.0000
78 541999788 1.0000
78 46143892 5.0000
78 91388229 4.0000
78 193074585 1.0000
78 501960718 34.0000
78 44179372 9.0000
78 280412626 5.0000
78 423543635 9.0000
78 238713707 4.0000
78 315633310 7.0000
78 21079235 7.0000
78 329927842 8.0000
78 146519069 10.0000
78 523636225 18.0000
78 226347105 6.0000
78 412180849 2.0000
78 385463372 2.0000
78 57880075 2.0000
78 293559894 6.0000
78 240872546 5.0000
78 302486435 1.0000
78 490801957 5.0000
78 705017113 14.0000
78 14573900 3.0000
78 221411491 1.0000
78 714421232 7.0000
78 245444506 3.0000
78 178915141 1.0000
78 144813170 1.0000
78 139092348 5.0000
78 211237817 8.0000
78 337780427 6.0000
78 216112526 2.0000
78 269513020 1.0000
78 366592246 9.0000
78 60897485 1.0000
78 197001564 8.0000
78 436702610 6.0000
78 121402638 43.0000
78 321796543 8.0000
78 501854635 4.0000
78 113109073 4.0000
78 703181887 2.0000
78 36448925 27.0000
78 471427429 4.0000
78 48871981 10.0000
78 165565581 1.0000
78 469753464 6.0000
78 278745353 7.0000
78 167473396 3.0000
78 71210107 5.0000
78 166128698 2.0000
78 77001859 3.0000
78 328686514 9.0000
78 246901658 15.0000
78 760546868 3.0000
78 224761631 2.0000
78 336082762 4.0000
78 19583545 8.0000
78 53076741 2.0000
78 216264820 8.0000
78 362099039 2.0000
78 581281429 4.0000
78 296259888 27.0000
78 291946431 3.0000
78 506269900 1.0000
78 299936873 3.0000
78 431429137 4.0000
78 155927976 1.0000
78 280557466 7.0000
78 407890541 6.0000
78 636401401 4.0000
78 520818187 4.0000
78 344801362 3.0000
78 153406657 2.0000
78 482237272 5.0000
78 787239919 1.0000
78 240664869 7.0000
78 708797364 6.0000
78 531685436 10.0000
78 429222254 13.0000
78 411469404 15.0000
78 324614093 7.0000
78 192301191 8.0000
78 593544608 11.0000
78 279213842 3.0000
78 711272516 3.0000
78 358351414 4.0000
78 341661701 2.0000
78 117473273 1.0000
78 52079636 1.0000
78 188417619 4.0000
78 626774517 3.0000
78 362523468 12.0000
78 236972737 1.0000
78 15891449 15.0000
78 135573797 6.0000
78 79220481 2.0000
78 420301038 2.0000
78 55382387 6.0000
78 27489253 5.0000
78 150583140 3.0000
78 22903812 12.0000
78 34613288 7.0000
78 248132486 6.0000
78 250542282 19.0000
78 341768585 4.0000
78 580330056 2.0000
78 230013639 2.0000
78 247844220 1.0000
78 22910295 10.0000
78 408757920 2.0000
78 41684671 11.0000
78 451693376 7.0000
78 393028587 11.0000
78 359621966 3.0000
78 318679591 3.0000
78 35758259 4.0000
78 369758604 5.0000
78 138157574 4.0000
78 259781850 14.0000
78 21408605 5.0000
78 320930784 3.0000
78 443828326 1.0000
78 531418504 14.0000
78 711071588 6.0000
78 456021856 7.0000
78 285332860 3.0000
78 193077639 5.0000
78 609852437 2.0000
78 330187082 3.0000
78 156247074 5.0000
78 283771561 5.0000
78 166767883 4.0000
78 367971451 1.0000
78 304182081 14.0000
78 161745170 1.0000
78 252753618 3.0000
78 710064516 9.0000
78 217423296 10.0000
78 225418717 6.0000
78 245014679 1.0000
78 472185221 6.0000
78 311757784 5.0000
78 44335177 11.0000
78 471271538 36.0000
78 283894108 3.0000
78 637041761 6.0000
78 343626364 27.0000
78 465811969 1.0000
78 209185477 7.0000
78 263099844 3.0000
78 32329366 3.0000
78 150632123 7.0000
78 293467348 1.0000
78 282634845 8.0000
78 221850321 7.0000
78 50711514 12.0000
78 406971569 11.0000
78 308422676 2.0000
79 372949912 1.0000
79 206121850 2.0000
79 209225665 1.0000
79 230845588 2.0000
79 187572312 1.0000
79 375832633 8.0000
79 374661980 14.0000
79 240807110 1.0000
79 241065455 1.0000
79 636286824 1.0000
79 250803835 1.0000
79 280665816 5.0000
79 726848270 2.0000
79 51597791 1.0000
79 232313241 3.0000
79 130960283 2.0000
79 51443410 4.0000
79 143884558 4.0000
79 549112918 1.0000
79 484340979 2.0000
79 633943195 1.0000
79 287202982 1.0000
79 27844464 2.0000
79 464781334 2.0000
79 189850197 2.0000
79 475826738 2.0000
79 64152335 1.0000
79 243175199 3.0000
79 147919630 6.0000
79 235170147 3.0000
79 266815699 1.0000
79 240869466 2.0000
79 348476655 4.0000
79 483072452 1.0000
79 210933449 1.0000
79 92629809 1.0000
79 415155312 1.0000
79 219001485 3.0000
79 571021282 2.0000
79 377037875 5.0000
79 148680848 1.0000
79 543442108 2.0000
79 193021637 2.0000
79 233335916 3.0000
79 233899912 2.0000
79 252484155 2.0000
79 230567975 1.0000
79 304953074 2.0000
79 46143892 1.0000
79 91388229 1.0000
79 501960718 3.0000
79 280412626 2.0000
79 238713707 1.0000
79 373555025 1.0000
79 315633310 3.0000
79 523636225 5.0000
79 226347105 1.0000
79 385463372 1.0000
79 461316266 1.0000
79 490801957 1.0000
79 14573900 2.0000
79 221411491 2.0000
79 144813170 2.0000
79 139092348 2.0000
79 337780427 1.0000
79 269513020 1.0000
79 60897485 1.0000
79 197001564 1.0000
79 436702610 5.0000
79 121402638 2.0000
79 321796543 3.0000
79 501854635 2.0000
79 113109073 6.0000
79 703181887 1.0000
79 283133921 1.0000
79 48871981 1.0000
79 71210107 1.0000
79 166128698 3.0000
79 140750163 6.0000
79 246901658 1.0000
79 142702489 1.0000
79 224761631 2.0000
79 336082762 4.0000
79 19583545 2.0000
79 216264820 4.0000
79 296259888 1.0000
79 299936873 2.0000
79 431429137 2.0000
79 155927976 6.0000
79 280557466 3.0000
79 636401401 1.0000
79 520818187 2.0000
79 543533194 2.0000
79 787239919 2.0000
79 240664869 11.0000
79 708797364 2.0000
79 550122068 3.0000
79 531685436 1.0000
79 429222254 3.0000
79 324614093 1.0000
79 593544608 4.0000
79 358351414 2.0000
79 341661701 1.0000
79 188417619 2.0000
79 236972737 5.0000
79 15891449 4.0000
79 135573797 1.0000
79 420301038 5.0000
79 55382387 1.0000
79 27489253 4.0000
79 22903812 1.0000
79 248132486 4.0000
79 250542282 7.0000
79 341768585 1.0000
79 580330056 1.0000
79 230013639 5.0000
79 247844220 1.0000
79 22910295 3.0000
79 213745334 2.0000
79 41684671 3.0000
79 451693376 1.0000
79 393028587 3.0000
79 359621966 2.0000
79 318679591 2.0000
79 35758259 5.0000
79 369758604 2.0000
79 138157574 2.0000
79 259781850 6.0000
79 21408605 1.0000
79 320930784 1.0000
79 443828326 1.0000
79 531418504 8.0000
79 456021856 1.0000
79 285332860 1.0000
79 609852437 3.0000
79 330187082 1.0000
79 156247074 1.0000
79 283771561 3.0000
79 166767883 2.0000
79 367971451 1.0000
79 252753618 7.0000
79 507489702 1.0000
79 472185221 2.0000
79 311757784 1.0000
79 44335177 4.0000
79 471271538 5.0000
79 283894108 6.0000
79 465811969 1.0000
79 263099844 1.0000
79 150632123 2.0000
79 293467348 2.0000
79 282634845 1.0000
79 221850321 1.0000
79 50711514 1.0000
79 406971569 2.0000
79 308422676 1.0000
80 372949912 1.0000
80 726848270 1.0000
80 51597791 1.0000
80 475826738 1.0000
80 240869466 1.0000
80 91388229 1.0000
80 44179372 1.0000
80 280412626 1.0000
80 57880075 1.0000
80 636401401 1.0000
80 279213842 1.0000
80 27489253 1.0000
80 248132486 1.0000
80 247844220 1.0000
80 166767883 1.0000
80 293467348 1.0000
80 50711514 1.0000
81 372949912 1.0000
81 187572312 2.0000
81 726848270 1.0000
81 475826738 1.0000
81 472385266 1.0000
81 14573900 2.0000
81 71210107 1.0000
81 27489253 1.0000
81 247844220 1.0000
81 44335177 1.0000
81 293467348 1.0000
81 50711514 1.0000
82 372949912 4.0000
82 206121850 1.0000
82 209225665 1.0000
82 230845588 11.0000
82 187572312 1.0000
82 375832633 16.0000
82 374661980 21.0000
82 240807110 4.0000
82 241065455 5.0000
82 636286824 6.0000
82 250803835 5.0000
82 280665816 8.0000
82 726848270 4.0000
82 51597791 2.0000
82 627491854 7.0000
82 353791374 9.0000
82 232313241 6.0000
82 265982289 1.0000
82 130960283 1.0000
82 51443410 2.0000
82 238264016 3.0000
82 471332737 15.0000
82 32834791 6.0000
82 143884558 12.0000
82 549112918 1.0000
82 484340979 2.0000
82 633943195 9.0000
82 287202982 6.0000
82 303126905 1.0000
82 237313700 4.0000
82 27844464 5.0000
82 464781334 4.0000
82 136035018 1.0000
82 185344587 4.0000
82 189850197 6.0000
82 475826738 6.0000
82 64152335 5.0000
82 243175199 6.0000
82 147919630 12.0000
82 235170147 3.0000
82 266815699 1.0000
82 240869466 8.0000
82 348476655 4.0000
82 429247237 6.0000
82 483072452 20.0000
82 472385266 14.0000
82 448956185 5.0000
82 210933449 9.0000
82 92629809 2.0000
82 415155312 5.0000
82 455237361 7.0000
82 219001485 4.0000
82 571021282 12.0000
82 377037875 8.0000
82 148680848 7.0000
82 543442108 2.0000
82 193021637 2.0000
82 233899912 1.0000
82 252484155 5.0000
82 230567975 12.0000
82 304953074 7.0000
82 46143892 31.0000
82 91388229 2.0000
82 193074585 2.0000
82 501960718 8.0000
82 44179372 11.0000
82 280412626 10.0000
82 423543635 9.0000
82 618420295 2.0000
82 238713707 4.0000
82 373555025 7.0000
82 315633310 19.0000
82 21079235 9.0000
82 329927842 4.0000
82 146519069 9.0000
82 523636225 9.0000
82 226347105 7.0000
82 412180849 1.0000
82 385463372 1.0000
82 57880075 4.0000
82 461316266 6.0000
82 293559894 7.0000
82 302486435 1.0000
82 490801957 8.0000
82 14573900 13.0000
82 221411491 5.0000
82 714421232 5.0000
82 245444506 3.0000
82 178915141 9.0000
82 144813170 3.0000
82 139092348 4.0000
82 912081948 1.0000
82 337780427 5.0000
82 216112526 4.0000
82 269513020 1.0000
82 366592246 4.0000
82 60897485 3.0000
82 197001564 2.0000
82 436702610 12.0000
82 121402638 9.0000
82 321796543 7.0000
82 501854635 8.0000
82 113109073 4.0000
82 703181887 1.0000
82 36448925 1.0000
82 283133921 1.0000
82 151584475 2.0000
82 48871981 5.0000
82 165565581 1.0000
82 469753464 8.0000
82 278745353 9.0000
82 167473396 4.0000
82 71210107 9.0000
82 77001859 1.0000
82 140750163 7.0000
82 328686514 8.0000
82 246901658 8.0000
82 760546868 2.0000
82 224761631 6.0000
82 336082762 1.0000
82 19583545 7.0000
82 53076741 2.0000
82 216264820 8.0000
82 362099039 5.0000
82 138846688 2.0000
82 581281429 5.0000
82 296259888 8.0000
82 291946431 2.0000
82 299936873 3.0000
82 431429137 9.0000
82 155927976 12.0000
82 280557466 4.0000
82 240002233 5.0000
82 407890541 3.0000
82 636401401 8.0000
82 520818187 6.0000
82 344801362 3.0000
82 153406657 2.0000
82 543533194 3.0000
82 482237272 7.0000
82 787239919 2.0000
82 240664869 7.0000
82 708797364 1.0000
82 550122068 10.0000
82 531685436 2.0000
82 429222254 12.0000
82 411469404 4.0000
82 324614093 1.0000
82 192301191 2.0000
82 593544608 5.0000
82 279213842 1.0000
82 711272516 6.0000
82 358351414 2.0000
82 341661701 1.0000
82 117473273 3.0000
82 52079636 1.0000
82 188417619 1.0000
82 626774517 1.0000
82 362523468 12.0000
82 236972737 11.0000
82 15891449 3.0000
82 135573797 6.0000
82 79220481 2.0000
82 420301038 5.0000
82 55382387 13.0000
82 27489253 4.0000
82 150583140 13.0000
82 22903812 9.0000
82 34613288 20.0000
82 248132486 14.0000
82 250542282 8.0000
82 341768585 11.0000
82 580330056 4.0000
82 230013639 8.0000
82 247844220 3.0000
82 22910295 9.0000
82 213745334 2.0000
82 420318016 1.0000
82 408757920 1.0000
82 41684671 6.0000
82 451693376 1.0000
82 393028587 15.0000
82 359621966 5.0000
82 318679591 6.0000
82 35758259 2.0000
82 369758604 4.0000
82 138157574 2.0000
82 259781850 7.0000
82 21408605 11.0000
82 320930784 1.0000
82 443828326 3.0000
82 531418504 3.0000
82 711071588 3.0000
82 456021856 6.0000
82 285332860 6.0000
82 193077639 2.0000
82 609852437 3.0000
82 330187082 4.0000
82 156247074 3.0000
82 283771561 8.0000
82 166767883 6.0000
82 367971451 2.0000
82 304182081 8.0000
82 252753618 8.0000
82 710064516 7.0000
82 217423296 15.0000
82 225418717 2.0000
82 245014679 3.0000
82 507489702 2.0000
82 472185221 5.0000
82 311757784 2.0000
82 44335177 14.0000
82 471271538 1.0000
82 283894108 12.0000
82 637041761 1.0000
82 294809172 1.0000
82 343626364 2.0000
82 465811969 3.0000
82 209185477 3.0000
82 150632123 10.0000
82 293467348 3.0000
82 282634845 5.0000
82 221850321 8.0000
82 50711514 6.0000
82 406971569 2.0000
82 308422676 3.0000
83 372949912 5.0000
83 148680848 1.0000
83 760546868 1.0000
83 507489702 3.0000
84 372949912 5.0000
84 230845588 1.0000
84 148680848 2.0000
84 44179372 3.0000
84 714421232 1.0000
84 501854635 4.0000
84 507489702 4.0000
84 294809172 1.0000
85 372949912 10.0000
85 374661980 1.0000
85 475826738 6.0000
85 147919630 1.0000
85 233899912 2.0000
85 280412626 3.0000
85 14573900 1.0000
85 296259888 1.0000
85 291946431 3.0000
85 451693376 1.0000
85 35758259 4.0000
85 369758604 2.0000
85 138157574 4.0000
85 21408605 4.0000
85 283894108 1.0000
85 406971569 2.0000
86 372949912 4.0000
86 230845588 4.0000
86 143884558 1.0000
86 148680848 1.0000
86 44179372 3.0000
86 507489702 2.0000
87 372949912 1.0000
87 143884558 1.0000
87 148680848 1.0000
87 236972737 1.0000
88 372949912 2.0000
88 618420295 1.0000
88 436702610 1.0000
88 79220481 1.0000
88 507489702 1.0000
89 372949912 51.0000
89 230845588 6.0000
89 375832633 2.0000
89 250803835 1.0000
89 51443410 4.0000
89 484340979 2.0000
89 237313700 1.0000
89 475826738 1.0000
89 266815699 1.0000
89 348476655 1.0000
89 483072452 1.0000
89 148680848 11.0000
89 193021637 3.0000
89 233899912 1.0000
89 252484155 1.0000
89 44179372 19.0000
89 238713707 1.0000
89 523636225 3.0000
89 714421232 1.0000
89 211237817 1.0000
89 216112526 2.0000
89 366592246 1.0000
89 436702610 4.0000
89 501854635 17.0000
89 471427429 4.0000
89 166128698 2.0000
89 760546868 1.0000
89 138846688 1.0000
89 280557466 2.0000
89 407890541 1.0000
89 708797364 1.0000
89 192301191 1.0000
89 593544608 1.0000
89 188417619 1.0000
89 236972737 6.0000
89 420301038 2.0000
89 55382387 1.0000
89 248132486 3.0000
89 341768585 1.0000
89 230013639 1.0000
89 369758604 2.0000
89 531418504 1.0000
89 330187082 1.0000
89 283771561 1.0000
89 304182081 1.0000
89 507489702 22.0000
89 472185221 1.0000
89 283894108 2.0000
89 294809172 1.0000
89 343626364 1.0000
89 221850321 1.0000
89 50711514 4.0000
90 372949912 7.0000
90 366796169 1.0000
90 265982289 12.0000
90 633943195 9.0000
90 185344587 3.0000
90 189850197 4.0000
90 237886951 2.0000
90 148680848 1.0000
90 193074585 5.0000
90 618420295 4.0000
90 178915141 3.0000
90 139092348 4.0000
90 337780427 8.0000
90 501854635 2.0000
90 113109073 1.0000
90 283133921 9.0000
90 165565581 1.0000
90 167473396 4.0000
90 140750163 6.0000
90 636401401 2.0000
90 543533194 9.0000
90 279213842 3.0000
90 437567821 2.0000
90 247844220 1.0000
90 213745334 28.0000
90 367971451 1.0000
90 161745170 3.0000
90 507489702 2.0000
91 372949912 24.0000
91 230845588 3.0000
91 51443410 2.0000
91 148680848 10.0000
91 44179372 1.0000
91 714421232 1.0000
91 436702610 1.0000
91 501854635 7.0000
91 411469404 1.0000
91 236972737 2.0000
91 507489702 10.0000
92 372949912 2.0000
92 230845588 2.0000
92 187572312 1.0000
92 374661980 8.0000
92 241065455 10.0000
92 280665816 1.0000
92 726848270 2.0000
92 51597791 6.0000
92 627491854 1.0000
92 232313241 5.0000
92 130960283 1.0000
92 32834791 2.0000
92 549112918 1.0000
92 464781334 4.0000
92 136035018 1.0000
92 64152335 2.0000
92 243175199 3.0000
92 147919630 2.0000
92 240869466 1.0000
92 348476655 1.0000
92 472385266 1.0000
92 92629809 3.0000
92 415155312 2.0000
92 571021282 1.0000
92 377037875 2.0000
92 148680848 1.0000
92 193021637 3.0000
92 252484155 1.0000
92 541999788 1.0000
92 501960718 2.0000
92 44179372 3.0000
92 280412626 2.0000
92 423543635 5.0000
92 315633310 3.0000
92 146519069 1.0000
92 523636225 3.0000
92 226347105 3.0000
92 412180849 2.0000
92 57880075 2.0000
92 461316266 2.0000
92 240872546 1.0000
92 490801957 1.0000
92 705017113 2.0000
92 245444506 1.0000
92 144813170 2.0000
92 337780427 1.0000
92 216112526 1.0000
92 60897485 2.0000
92 197001564 7.0000
92 436702610 6.0000
92 121402638 1.0000
92 321796543 1.0000
92 501854635 1.0000
92 113109073 2.0000
92 469753464 4.0000
92 71210107 2.0000
92 77001859 1.0000
92 246901658 1.0000
92 142702489 1.0000
92 224761631 3.0000
92 336082762 1.0000
92 19583545 1.0000
92 216264820 1.0000
92 138846688 2.0000
92 581281429 9.0000
92 296259888 1.0000
92 155927976 8.0000
92 280557466 2.0000
92 240002233 1.0000
92 636401401 2.0000
92 543533194 1.0000
92 787239919 2.0000
92 708797364 1.0000
92 429222254 2.0000
92 151118966 1.0000
92 593544608 1.0000
92 341661701 1.0000
92 117473273 5.0000
92 188417619 1.0000
92 626774517 1.0000
92 362523468 1.0000
92 236972737 3.0000
92 135573797 5.0000
92 79220481 3.0000
92 420301038 5.0000
92 22903812 1.0000
92 248132486 1.0000
92 250542282 3.0000
92 230013639 4.0000
92 420318016 1.0000
92 408757920 1.0000
92 41684671 2.0000
92 451693376 1.0000
92 393028587 1.0000
92 359621966 2.0000
92 369758604 2.0000
92 138157574 1.0000
92 259781850 2.0000
92 21408605 3.0000
92 443828326 1.0000
92 711071588 1.0000
92 456021856 2.0000
92 193077639 1.0000
92 609852437 3.0000
92 330187082 1.0000
92 156247074 1.0000
92 283771561 7.0000
92 166767883 1.0000
92 367971451 1.0000
92 252753618 2.0000
92 710064516 2.0000
92 217423296 1.0000
92 225418717 1.0000
92 44335177 1.0000
92 471271538 5.0000
92 283894108 2.0000
92 637041761 5.0000
92 343626364 1.0000
92 150632123 1.0000
92 282634845 3.0000
92 221850321 6.0000
93 372949912 1.0000
93 148680848 1.0000
93 44179372 1.0000
93 507489702 1.0000
94 372949912 3.0000
94 374661980 1.0000
94 136035018 1.0000
94 148680848 3.0000
94 44179372 1.0000
94 708797364 1.0000
94 135573797 1.0000
95 372949912 9.0000
95 230845588 1.0000
95 148680848 5.0000
95 44179372 2.0000
95 714421232 1.0000
95 436702610 1.0000
95 501854635 1.0000
95 760546868 2.0000
95 507489702 5.0000
95 294809172 1.0000
96 372949912 3.0000
96 230845588 3.0000
96 366796169 1.0000
96 187572312 12.0000
96 636286824 1.0000
96 250803835 2.0000
96 280665816 2.0000
96 51597791 1.0000
96 627491854 1.0000
96 353791374 1.0000
96 471332737 1.0000
96 32834791 1.0000
96 143884558 4.0000
96 549112918 1.0000
96 484340979 1.0000
96 303126905 2.0000
96 237313700 1.0000
96 464781334 3.0000
96 185344587 1.0000
96 243175199 3.0000
96 147919630 6.0000
96 429247237 1.0000
96 483072452 1.0000
96 472385266 5.0000
96 210933449 1.0000
96 92629809 3.0000
96 415155312 2.0000
96 455237361 1.0000
96 219001485 1.0000
96 571021282 2.0000
96 377037875 2.0000
96 148680848 2.0000
96 193021637 2.0000
96 233899912 1.0000
96 252484155 4.0000
96 230567975 2.0000
96 46143892 4.0000
96 91388229 7.0000
96 501960718 2.0000
96 280412626 4.0000
96 373555025 4.0000
96 315633310 2.0000
96 21079235 2.0000
96 146519069 7.0000
96 523636225 4.0000
96 226347105 1.0000
96 412180849 1.0000
96 385463372 2.0000
96 461316266 1.0000
96 302486435 1.0000
96 14573900 10.0000
96 221411491 1.0000
96 139092348 1.0000
96 912081948 1.0000
96 216112526 1.0000
96 60897485 2.0000
96 197001564 1.0000
96 121402638 2.0000
96 321796543 2.0000
96 113109073 2.0000
96 165565581 1.0000
96 469753464 2.0000
96 71210107 9.0000
96 77001859 1.0000
96 140750163 1.0000
96 246901658 1.0000
96 336082762 6.0000
96 19583545 1.0000
96 53076741 1.0000
96 216264820 2.0000
96 362099039 4.0000
96 581281429 1.0000
96 296259888 1.0000
96 299936873 3.0000
96 155927976 4.0000
96 520818187 1.0000
96 482237272 2.0000
96 787239919 1.0000
96 708797364 1.0000
96 550122068 8.0000
96 531685436 1.0000
96 411469404 2.0000
96 192301191 3.0000
96 593544608 2.0000
96 117473273 2.0000
96 188417619 2.0000
96 236972737 3.0000
96 15891449 18.0000
96 437567821 1.0000
96 135573797 2.0000
96 420301038 3.0000
96 55382387 1.0000
96 27489253 16.0000
96 150583140 3.0000
96 22903812 3.0000
96 34613288 25.0000
96 248132486 2.0000
96 250542282 3.0000
96 247844220 1.0000
96 22910295 4.0000
96 408757920 8.0000
96 41684671 1.0000
96 451693376 1.0000
96 35758259 6.0000
96 369758604 1.0000
96 259781850 1.0000
96 21408605 3.0000
96 320930784 3.0000
96 443828326 2.0000
96 531418504 1.0000
96 285332860 1.0000
96 156247074 4.0000
96 283771561 5.0000
96 166767883 1.0000
96 367971451 1.0000
96 161745170 1.0000
96 252753618 16.0000
96 710064516 1.0000
96 217423296 1.0000
96 245014679 3.0000
96 507489702 1.0000
96 472185221 2.0000
96 311757784 1.0000
96 44335177 9.0000
96 471271538 2.0000
96 343626364 1.0000
96 209185477 1.0000
96 263099844 6.0000
96 32329366 1.0000
96 150632123 6.0000
96 293467348 1.0000
96 282634845 2.0000
96 221850321 1.0000
96 50711514 1.0000
96 406971569 5.0000
97 372949912 1.0000
97 206121850 4.0000
97 209225665 5.0000
97 230845588 8.0000
97 366796169 2.0000
97 187572312 7.0000
97 375832633 3.0000
97 374661980 2.0000
97 240807110 8.0000
97 241065455 5.0000
97 636286824 1.0000
97 250803835 8.0000
97 280665816 7.0000
97 726848270 5.0000
97 51597791 4.0000
97 627491854 9.0000
97 353791374 2.0000
97 232313241 2.0000
97 265982289 4.0000
97 130960283 4.0000
97 51443410 9.0000
97 471332737 3.0000
97 32834791 19.0000
97 143884558 4.0000
97 549112918 1.0000
97 484340979 3.0000
97 633943195 10.0000
97 303126905 5.0000
97 237313700 4.0000
97 27844464 2.0000
97 464781334 6.0000
97 136035018 4.0000
97 277030839 1.0000
97 185344587 5.0000
97 189850197 11.0000
97 475826738 6.0000
97 64152335 1.0000
97 243175199 4.0000
97 147919630 5.0000
97 235170147 2.0000
97 266815699 4.0000
97 240869466 6.0000
97 237886951 1.0000
97 348476655 1.0000
97 429247237 5.0000
97 483072452 3.0000
97 472385266 4.0000
97 448956185 4.0000
97 210933449 8.0000
97 92629809 2.0000
97 415155312 2.0000
97 455237361 2.0000
97 219001485 1.0000
97 571021282 4.0000
97 377037875 1.0000
97 148680848 2.0000
97 543442108 1.0000
97 193021637 7.0000
97 233335916 1.0000
97 233899912 3.0000
97 252484155 7.0000
97 230567975 2.0000
97 304953074 5.0000
97 541999788 2.0000
97 46143892 2.0000
97 91388229 6.0000
97 501960718 7.0000
97 44179372 3.0000
97 280412626 2.0000
97 423543635 5.0000
97 238713707 2.0000
97 373555025 8.0000
97 315633310 3.0000
97 329927842 5.0000
97 146519069 2.0000
97 523636225 10.0000
97 226347105 11.0000
97 412180849 5.0000
97 385463372 7.0000
97 461316266 2.0000
97 293559894 8.0000
97 240872546 3.0000
97 302486435 3.0000
97 490801957 2.0000
97 705017113 3.0000
97 14573900 4.0000
97 221411491 5.0000
97 714421232 2.0000
97 245444506 2.0000
97 178915141 4.0000
97 144813170 3.0000
97 139092348 11.0000
97 211237817 5.0000
97 337780427 10.0000
97 216112526 3.0000
97 366592246 1.0000
97 60897485 3.0000
97 197001564 10.0000
97 436702610 5.0000
97 121402638 8.0000
97 321796543 5.0000
97 501854635 5.0000
97 113109073 3.0000
97 36448925 16.0000
97 471427429 2.0000
97 283133921 4.0000
97 151584475 1.0000
97 48871981 7.0000
97 165565581 1.0000
97 469753464 7.0000
97 278745353 6.0000
97 167473396 1.0000
97 71210107 5.0000
97 166128698 5.0000
97 77001859 4.0000
97 140750163 12.0000
97 328686514 8.0000
97 246901658 4.0000
97 760546868 1.0000
97 224761631 4.0000
97 336082762 9.0000
97 53076741 3.0000
97 216264820 5.0000
97 362099039 2.0000
97 138846688 1.0000
97 581281429 3.0000
97 296259888 3.0000
97 291946431 4.0000
97 299936873 4.0000
97 431429137 22.0000
97 155927976 8.0000
97 280557466 14.0000
97 240002233 6.0000
97 407890541 12.0000
97 636401401 1.0000
97 520818187 2.0000
97 344801362 4.0000
97 543533194 4.0000
97 482237272 5.0000
97 787239919 2.0000
97 240664869 3.0000
97 708797364 9.0000
97 550122068 1.0000
97 531685436 4.0000
97 429222254 5.0000
97 411469404 1.0000
97 324614093 3.0000
97 151118966 3.0000
97 192301191 2.0000
97 593544608 7.0000
97 279213842 1.0000
97 358351414 3.0000
97 341661701 1.0000
97 117473273 2.0000
97 188417619 1.0000
97 626774517 2.0000
97 362523468 4.0000
97 236972737 4.0000
97 15891449 3.0000
97 135573797 1.0000
97 79220481 8.0000
97 420301038 9.0000
97 55382387 11.0000
97 27489253 2.0000
97 150583140 8.0000
97 22903812 5.0000
97 248132486 2.0000
97 250542282 4.0000
97 341768585 4.0000
97 580330056 1.0000
97 230013639 5.0000
97 22910295 3.0000
97 213745334 20.0000
97 420318016 2.0000
97 408757920 4.0000
97 41684671 3.0000
97 451693376 4.0000
97 393028587 4.0000
97 359621966 5.0000
97 318679591 4.0000
97 35758259 3.0000
97 369758604 5.0000
97 138157574 3.0000
97 259781850 4.0000
97 21408605 6.0000
97 320930784 3.0000
97 443828326 8.0000
97 531418504 1.0000
97 711071588 2.0000
97 456021856 4.0000
97 285332860 6.0000
97 193077639 4.0000
97 609852437 5.0000
97 330187082 3.0000
97 156247074 4.0000
97 283771561 6.0000
97 166767883 7.0000
97 367971451 2.0000
97 304182081 1.0000
97 161745170 1.0000
97 252753618 15.0000
97 710064516 3.0000
97 217423296 4.0000
97 225418717 2.0000
97 245014679 3.0000
97 507489702 4.0000
97 472185221 2.0000
97 311757784 8.0000
97 44335177 3.0000
97 471271538 5.0000
97 283894108 9.0000
97 637041761 8.0000
97 294809172 4.0000
97 343626364 3.0000
97 465811969 3.0000
97 209185477 11.0000
97 263099844 4.0000
97 32329366 7.0000
97 150632123 8.0000
97 293467348 1.0000
97 282634845 4.0000
97 221850321 9.0000
97 50711514 8.0000
97 406971569 5.0000
97 308422676 7.0000
98 372949912 1.0000
98 206121850 1.0000
98 209225665 6.0000
98 230845588 1.0000
98 187572312 2.0000
98 375832633 2.0000
98 374661980 3.0000
98 240807110 6.0000
98 241065455 5.0000
98 636286824 1.0000
98 280665816 1.0000
98 726848270 3.0000
98 51597791 2.0000
98 627491854 3.0000
98 232313241 2.0000
98 130960283 3.0000
98 484340979 3.0000
98 303126905 4.0000
98 27844464 7.0000
98 464781334 1.0000
98 136035018 1.0000
98 185344587 2.0000
98 189850197 2.0000
98 475826738 3.0000
98 64152335 1.0000
98 243175199 4.0000
98 147919630 2.0000
98 235170147 2.0000
98 266815699 3.0000
98 240869466 2.0000
98 348476655 3.0000
98 429247237 2.0000
98 483072452 1.0000
98 210933449 3.0000
98 92629809 1.0000
98 415155312 6.0000
98 455237361 2.0000
98 219001485 1.0000
98 571021282 2.0000
98 377037875 3.0000
98 193021637 1.0000
98 233335916 3.0000
98 252484155 2.0000
98 230567975 1.0000
98 304953074 1.0000
98 46143892 3.0000
98 44179372 2.0000
98 280412626 4.0000
98 423543635 3.0000
98 238713707 1.0000
98 315633310 4.0000
98 21079235 1.0000
98 329927842 2.0000
98 523636225 2.0000
98 226347105 2.0000
98 412180849 3.0000
98 385463372 4.0000
98 57880075 2.0000
98 461316266 4.0000
98 293559894 3.0000
98 240872546 3.0000
98 302486435 1.0000
98 490801957 2.0000
98 705017113 2.0000
98 14573900 2.0000
98 245444506 1.0000
98 144813170 1.0000
98 211237817 1.0000
98 337780427 1.0000
98 366592246 1.0000
98 60897485 4.0000
98 436702610 2.0000
98 121402638 2.0000
98 321796543 4.0000
98 501854635 2.0000
98 113109073 1.0000
98 36448925 2.0000
98 48871981 2.0000
98 77001859 1.0000
98 246901658 3.0000
98 224761631 8.0000
98 336082762 6.0000
98 53076741 3.0000
98 216264820 6.0000
98 138846688 2.0000
98 581281429 3.0000
98 296259888 3.0000
98 291946431 2.0000
98 506269900 1.0000
98 299936873 4.0000
98 431429137 3.0000
98 155927976 6.0000
98 407890541 1.0000
98 636401401 1.0000
98 344801362 1.0000
98 153406657 1.0000
98 482237272 2.0000
98 240664869 2.0000
98 708797364 1.0000
98 550122068 1.0000
98 531685436 3.0000
98 429222254 1.0000
98 324614093 1.0000
98 192301191 3.0000
98 593544608 1.0000
98 279213842 1.0000
98 358351414 2.0000
98 341661701 3.0000
98 117473273 1.0000
98 188417619 1.0000
98 626774517 2.0000
98 362523468 1.0000
98 15891449 5.0000
98 135573797 6.0000
98 79220481 3.0000
98 420301038 2.0000
98 55382387 5.0000
98 27489253 1.0000
98 150583140 7.0000
98 22903812 1.0000
98 34613288 1.0000
98 248132486 3.0000
98 250542282 5.0000
98 341768585 2.0000
98 230013639 12.0000
98 22910295 3.0000
98 420318016 1.0000
98 408757920 1.0000
98 41684671 1.0000
98 451693376 2.0000
98 393028587 5.0000
98 359621966 2.0000
98 318679591 2.0000
98 35758259 1.0000
98 369758604 3.0000
98 138157574 4.0000
98 259781850 2.0000
98 21408605 1.0000
98 443828326 11.0000
98 531418504 2.0000
98 711071588 3.0000
98 285332860 4.0000
98 193077639 6.0000
98 609852437 1.0000
98 330187082 2.0000
98 283771561 2.0000
98 166767883 4.0000
98 710064516 3.0000
98 217423296 2.0000
98 225418717 3.0000
98 472185221 3.0000
98 471271538 3.0000
98 283894108 3.0000
98 637041761 2.0000
98 294809172 1.0000
98 343626364 1.0000
98 209185477 1.0000
98 150632123 1.0000
98 293467348 1.0000
98 282634845 4.0000
98 221850321 6.0000
98 50711514 3.0000
98 308422676 1.0000
99 372949912 3.0000
99 206121850 52.0000
99 209225665 1.0000
99 230845588 4.0000
99 366796169 3.0000
99 187572312 10.0000
99 375832633 4.0000
99 374661980 5.0000
99 240807110 2.0000
99 241065455 7.0000
99 250803835 2.0000
99 280665816 6.0000
99 726848270 3.0000
99 51597791 4.0000
99 353791374 1.0000
99 232313241 1.0000
99 130960283 1.0000
99 32834791 17.0000
99 143884558 8.0000
99 549112918 2.0000
99 484340979 1.0000
99 287202982 9.0000
99 237313700 3.0000
99 27844464 1.0000
99 136035018 2.0000
99 277030839 3.0000
99 185344587 1.0000
99 189850197 10.0000
99 475826738 19.0000
99 64152335 2.0000
99 243175199 14.0000
99 147919630 8.0000
99 235170147 1.0000
99 266815699 5.0000
99 240869466 8.0000
99 429247237 4.0000
99 483072452 3.0000
99 113465603 1.0000
99 210933449 2.0000
99 92629809 2.0000
99 415155312 1.0000
99 455237361 2.0000
99 219001485 1.0000
99 571021282 3.0000
99 377037875 3.0000
99 193021637 1.0000
99 233899912 2.0000
99 252484155 1.0000
99 230567975 21.0000
99 304953074 3.0000
99 541999788 2.0000
99 501960718 9.0000
99 44179372 7.0000
99 423543635 3.0000
99 373555025 2.0000
99 329927842 5.0000
99 523636225 5.0000
99 226347105 1.0000
99 412180849 5.0000
99 385463372 2.0000
99 57880075 3.0000
99 293559894 11.0000
99 240872546 1.0000
99 302486435 2.0000
99 705017113 2.0000
99 14573900 3.0000
99 221411491 1.0000
99 178915141 14.0000
99 144813170 3.0000
99 139092348 1.0000
99 912081948 1.0000
99 211237817 2.0000
99 337780427 3.0000
99 197001564 3.0000
99 436702610 1.0000
99 121402638 2.0000
99 321796543 6.0000
99 501854635 2.0000
99 113109073 1.0000
99 36448925 4.0000
99 471427429 7.0000
99 48871981 3.0000
99 469753464 3.0000
99 278745353 2.0000
99 167473396 3.0000
99 77001859 1.0000
99 140750163 2.0000
99 328686514 3.0000
99 246901658 4.0000
99 224761631 4.0000
99 216264820 1.0000
99 138846688 2.0000
99 581281429 3.0000
99 296259888 4.0000
99 291946431 1.0000
99 299936873 1.0000
99 431429137 1.0000
99 155927976 2.0000
99 280557466 1.0000
99 240002233 9.0000
99 407890541 1.0000
99 636401401 2.0000
99 520818187 1.0000
99 344801362 1.0000
99 543533194 17.0000
99 787239919 2.0000
99 240664869 2.0000
99 708797364 3.0000
99 531685436 2.0000
99 429222254 3.0000
99 411469404 3.0000
99 324614093 2.0000
99 192301191 1.0000
99 593544608 9.0000
99 279213842 5.0000
99 711272516 3.0000
99 358351414 2.0000
99 341661701 1.0000
99 188417619 2.0000
99 362523468 10.0000
99 236972737 3.0000
99 135573797 3.0000
99 79220481 1.0000
99 55382387 1.0000
99 27489253 1.0000
99 150583140 1.0000
99 22903812 1.0000
99 123080710 4.0000
99 248132486 5.0000
99 341768585 1.0000
99 580330056 2.0000
99 230013639 2.0000
99 247844220 2.0000
99 22910295 2.0000
99 213745334 1.0000
99 393028587 3.0000
99 359621966 4.0000
99 318679591 5.0000
99 35758259 1.0000
99 369758604 13.0000
99 138157574 4.0000
99 259781850 6.0000
99 21408605 2.0000
99 531418504 2.0000
99 456021856 4.0000
99 285332860 2.0000
99 193077639 2.0000
99 609852437 2.0000
99 156247074 1.0000
99 283771561 4.0000
99 166767883 1.0000
99 367971451 3.0000
99 304182081 1.0000
99 161745170 3.0000
99 252753618 6.0000
99 710064516 1.0000
99 217423296 9.0000
99 225418717 4.0000
99 245014679 4.0000
99 472185221 2.0000
99 311757784 1.0000
99 44335177 1.0000
99 471271538 6.0000
99 283894108 5.0000
99 637041761 1.0000
99 294809172 2.0000
99 343626364 13.0000
99 209185477 6.0000
99 32329366 3.0000
99 150632123 4.0000
99 293467348 2.0000
99 282634845 3.0000
99 221850321 3.0000
99 50711514 2.0000
99 406971569 2.0000
99 308422676 4.0000
100 372949912 1.0000
100 130960283 2.0000
100 484340979 1.0000
100 266815699 1.0000
100 210933449 2.0000
100 423543635 1.0000
100 412180849 1.0000
100 293559894 1.0000
100 178915141 1.0000
100 216264820 1.0000
100 138846688 1.0000
100 155927976 1.0000
100 344801362 1.0000
100 153406657 3.0000
100 708797364 1.0000
100 429222254 1.0000
100 341661701 2.0000
100 35758259 1.0000
100 369758604 1.0000
100 285332860 2.0000
100 193077639 1.0000
100 609852437 1.0000
100 166767883 1.0000
100 406971569 2.0000
101 372949912 2.0000
101 206121850 14.0000
101 230845588 11.0000
101 366796169 1.0000
101 187572312 4.0000
101 375832633 11.0000
101 374661980 5.0000
101 240807110 4.0000
101 241065455 4.0000
101 636286824 11.0000
101 250803835 7.0000
101 280665816 2.0000
101 726848270 10.0000
101 51597791 1.0000
101 627491854 16.0000
101 232313241 6.0000
101 265982289 3.0000
101 130960283 2.0000
101 51443410 3.0000
101 471332737 2.0000
101 32834791 5.0000
101 143884558 6.0000
101 549112918 3.0000
101 484340979 5.0000
101 633943195 9.0000
101 287202982 8.0000
101 303126905 7.0000
101 237313700 4.0000
101 27844464 3.0000
101 464781334 9.0000
101 136035018 1.0000
101 277030839 1.0000
101 185344587 5.0000
101 189850197 2.0000
101 475826738 9.0000
101 64152335 2.0000
101 243175199 22.0000
101 147919630 3.0000
101 235170147 1.0000
101 266815699 7.0000
101 240869466 8.0000
101 237886951 2.0000
101 348476655 2.0000
101 429247237 14.0000
101 483072452 9.0000
101 472385266 7.0000
101 448956185 1.0000
101 113465603 4.0000
101 210933449 14.0000
101 92629809 1.0000
101 415155312 18.0000
101 455237361 2.0000
101 219001485 4.0000
101 571021282 5.0000
101 377037875 3.0000
101 148680848 4.0000
101 193021637 4.0000
101 252484155 4.0000
101 230567975 3.0000
101 304953074 2.0000
101 541999788 3.0000
101 46143892 2.0000
101 91388229 3.0000
101 193074585 1.0000
101 501960718 3.0000
101 44179372 5.0000
101 280412626 2.0000
101 423543635 6.0000
101 618420295 6.0000
101 238713707 1.0000
101 373555025 2.0000
101 315633310 1.0000
101 21079235 38.0000
101 329927842 5.0000
101 146519069 10.0000
101 523636225 6.0000
101 226347105 7.0000
101 412180849 3.0000
101 385463372 7.0000
101 57880075 5.0000
101 293559894 7.0000
101 302486435 14.0000
101 490801957 4.0000
101 705017113 8.0000
101 14573900 3.0000
101 221411491 5.0000
101 714421232 8.0000
101 245444506 10.0000
101 178915141 2.0000
101 144813170 15.0000
101 139092348 1.0000
101 912081948 1.0000
101 337780427 8.0000
101 216112526 9.0000
101 269513020 2.0000
101 366592246 10.0000
101 60897485 2.0000
101 197001564 2.0000
101 436702610 2.0000
101 121402638 8.0000
101 321796543 3.0000
101 501854635 3.0000
101 113109073 7.0000
101 36448925 5.0000
101 471427429 4.0000
101 283133921 1.0000
101 48871981 11.0000
101 469753464 2.0000
101 278745353 12.0000
101 167473396 1.0000
101 71210107 6.0000
101 77001859 4.0000
101 140750163 1.0000
101 328686514 7.0000
101 246901658 10.0000
101 142702489 1.0000
101 224761631 2.0000
101 336082762 2.0000
101 19583545 4.0000
101 216264820 3.0000
101 362099039 1.0000
101 138846688 2.0000
101 581281429 7.0000
101 296259888 9.0000
101 291946431 11.0000
101 299936873 5.0000
101 431429137 2.0000
101 155927976 3.0000
101 280557466 2.0000
101 240002233 21.0000
101 407890541 1.0000
101 636401401 4.0000
101 520818187 2.0000
101 344801362 8.0000
101 153406657 5.0000
101 543533194 2.0000
101 482237272 4.0000
101 240664869 16.0000
101 708797364 5.0000
101 550122068 7.0000
101 531685436 7.0000
101 429222254 4.0000
101 411469404 2.0000
101 324614093 10.0000
101 192301191 3.0000
101 593544608 7.0000
101 279213842 4.0000
101 711272516 5.0000
101 358351414 3.0000
101 341661701 4.0000
101 52079636 1.0000
101 188417619 3.0000
101 626774517 4.0000
101 362523468 13.0000
101 236972737 6.0000
101 15891449 3.0000
101 437567821 2.0000
101 135573797 2.0000
101 79220481 1.0000
101 420301038 3.0000
101 55382387 6.0000
101 27489253 1.0000
101 150583140 2.0000
101 22903812 6.0000
101 34613288 10.0000
101 123080710 1.0000
101 248132486 8.0000
101 250542282 8.0000
101 341768585 31.0000
101 580330056 5.0000
101 230013639 4.0000
101 247844220 2.0000
101 22910295 2.0000
101 408757920 6.0000
101 41684671 8.0000
101 451693376 5.0000
101 393028587 9.0000
101 359621966 10.0000
101 318679591 4.0000
101 369758604 7.0000
101 138157574 4.0000
101 259781850 7.0000
101 21408605 7.0000
101 320930784 7.0000
101 531418504 8.0000
101 711071588 2.0000
101 456021856 5.0000
101 285332860 10.0000
101 193077639 3.0000
101 609852437 3.0000
101 330187082 4.0000
101 156247074 3.0000
101 283771561 2.0000
101 166767883 2.0000
101 367971451 3.0000
101 304182081 5.0000
101 161745170 2.0000
101 252753618 3.0000
101 710064516 9.0000
101 217423296 12.0000
101 225418717 3.0000
101 245014679 4.0000
101 507489702 2.0000
101 472185221 2.0000
101 44335177 23.0000
101 471271538 5.0000
101 283894108 3.0000
101 637041761 3.0000
101 294809172 1.0000
101 343626364 6.0000
101 465811969 3.0000
101 209185477 3.0000
101 263099844 3.0000
101 32329366 5.0000
101 150632123 9.0000
101 293467348 16.0000
101 282634845 6.0000
101 221850321 10.0000
101 50711514 3.0000
101 406971569 1.0000
101 308422676 5.0000
102 372949912 1.0000
102 241065455 1.0000
102 237313700 1.0000
102 429247237 1.0000
102 337780427 1.0000
102 197001564 1.0000
102 436702610 1.0000
102 15891449 1.0000
102 27489253 1.0000
102 217423296 2.0000
103 372949912 1.0000
103 206121850 3.0000
103 209225665 4.0000
103 230845588 6.0000
103 187572312 2.0000
103 375832633 8.0000
103 374661980 7.0000
103 240807110 3.0000
103 241065455 9.0000
103 636286824 3.0000
103 250803835 3.0000
103 280665816 5.0000
103 726848270 1.0000
103 51597791 1.0000
103 627491854 5.0000
103 353791374 1.0000
103 232313241 5.0000
103 265982289 1.0000
103 130960283 16.0000
103 51443410 6.0000
103 471332737 2.0000
103 32834791 4.0000
103 143884558 11.0000
103 549112918 4.0000
103 484340979 10.0000
103 633943195 7.0000
103 287202982 5.0000
103 303126905 3.0000
103 237313700 6.0000
103 136035018 8.0000
103 185344587 4.0000
103 189850197 3.0000
103 475826738 7.0000
103 64152335 4.0000
103 243175199 7.0000
103 147919630 3.0000
103 235170147 6.0000
103 266815699 9.0000
103 240869466 3.0000
103 348476655 9.0000
103 429247237 12.0000
103 483072452 7.0000
103 472385266 1.0000
103 448956185 7.0000
103 210933449 14.0000
103 92629809 12.0000
103 415155312 1.0000
103 455237361 2.0000
103 219001485 4.0000
103 571021282 8.0000
103 377037875 5.0000
103 148680848 3.0000
103 543442108 1.0000
103 193021637 8.0000
103 233335916 4.0000
103 233899912 3.0000
103 252484155 2.0000
103 230567975 1.0000
103 304953074 3.0000
103 541999788 2.0000
103 46143892 2.0000
103 91388229 4.0000
103 501960718 11.0000
103 44179372 5.0000
103 280412626 4.0000
103 423543635 4.0000
103 238713707 4.0000
103 373555025 4.0000
103 315633310 8.0000
103 329927842 11.0000
103 146519069 13.0000
103 523636225 9.0000
103 226347105 6.0000
103 412180849 9.0000
103 385463372 14.0000
103 57880075 6.0000
103 461316266 10.0000
103 293559894 2.0000
103 240872546 3.0000
103 302486435 9.0000
103 490801957 5.0000
103 705017113 8.0000
103 14573900 4.0000
103 221411491 1.0000
103 714421232 2.0000
103 245444506 10.0000
103 178915141 4.0000
103 144813170 11.0000
103 139092348 3.0000
103 211237817 13.0000
103 337780427 4.0000
103 216112526 11.0000
103 269513020 1.0000
103 60897485 4.0000
103 197001564 14.0000
103 436702610 6.0000
103 121402638 1.0000
103 321796543 14.0000
103 501854635 3.0000
103 113109073 2.0000
103 703181887 2.0000
103 36448925 4.0000
103 48467334 1.0000
103 48871981 3.0000
103 469753464 3.0000
103 278745353 2.0000
103 71210107 1.0000
103 166128698 1.0000
103 77001859 3.0000
103 140750163 5.0000
103 246901658 5.0000
103 142702489 1.0000
103 224761631 6.0000
103 336082762 5.0000
103 19583545 1.0000
103 53076741 4.0000
103 216264820 10.0000
103 362099039 1.0000
103 138846688 4.0000
103 581281429 8.0000
103 296259888 16.0000
103 291946431 5.0000
103 506269900 4.0000
103 299936873 2.0000
103 431429137 7.0000
103 155927976 12.0000
103 280557466 19.0000
103 240002233 1.0000
103 407890541 7.0000
103 636401401 1.0000
103 520818187 4.0000
103 153406657 2.0000
103 543533194 2.0000
103 482237272 10.0000
103 787239919 3.0000
103 240664869 5.0000
103 708797364 7.0000
103 550122068 4.0000
103 531685436 10.0000
103 429222254 3.0000
103 324614093 1.0000
103 192301191 5.0000
103 593544608 9.0000
103 279213842 1.0000
103 711272516 4.0000
103 358351414 2.0000
103 341661701 6.0000
103 117473273 2.0000
103 188417619 7.0000
103 626774517 3.0000
103 362523468 7.0000
103 15891449 4.0000
103 437567821 2.0000
103 135573797 6.0000
103 79220481 3.0000
103 420301038 11.0000
103 55382387 11.0000
103 27489253 1.0000
103 150583140 2.0000
103 22903812 6.0000
103 34613288 2.0000
103 248132486 7.0000
103 250542282 6.0000
103 341768585 5.0000
103 580330056 5.0000
103 230013639 12.0000
103 247844220 2.0000
103 22910295 3.0000
103 213745334 1.0000
103 420318016 1.0000
103 408757920 4.0000
103 41684671 9.0000
103 451693376 5.0000
103 393028587 8.0000
103 359621966 6.0000
103 318679591 5.0000
103 35758259 1.0000
103 369758604 8.0000
103 138157574 7.0000
103 259781850 4.0000
103 21408605 5.0000
103 320930784 5.0000
103 443828326 2.0000
103 531418504 21.0000
103 456021856 2.0000
103 285332860 6.0000
103 609852437 6.0000
103 330187082 6.0000
103 156247074 2.0000
103 283771561 4.0000
103 166767883 5.0000
103 304182081 2.0000
103 161745170 4.0000
103 252753618 3.0000
103 710064516 8.0000
103 217423296 5.0000
103 225418717 6.0000
103 245014679 2.0000
103 472185221 9.0000
103 311757784 4.0000
103 44335177 4.0000
103 471271538 14.0000
103 283894108 11.0000
103 637041761 5.0000
103 343626364 2.0000
103 465811969 1.0000
103 263099844 6.0000
103 32329366 3.0000
103 150632123 12.0000
103 293467348 3.0000
103 282634845 8.0000
103 221850321 3.0000
103 50711514 4.0000
103 406971569 1.0000
103 308422676 12.0000
104 372949912 2.0000
104 206121850 2.0000
104 209225665 4.0000
104 230845588 5.0000
104 187572312 5.0000
104 375832633 4.0000
104 374661980 4.0000
104 240807110 23.0000
104 241065455 12.0000
104 636286824 7.0000
104 250803835 2.0000
104 280665816 2.0000
104 726848270 5.0000
104 51597791 7.0000
104 627491854 5.0000
104 353791374 3.0000
104 232313241 10.0000
104 130960283 5.0000
104 51443410 3.0000
104 471332737 1.0000
104 32834791 10.0000
104 143884558 4.0000
104 549112918 2.0000
104 484340979 3.0000
104 633943195 2.0000
104 287202982 3.0000
104 303126905 3.0000
104 237313700 10.0000
104 27844464 2.0000
104 464781334 3.0000
104 136035018 1.0000
104 277030839 1.0000
104 185344587 4.0000
104 189850197 4.0000
104 475826738 4.0000
104 64152335 8.0000
104 243175199 13.0000
104 147919630 3.0000
104 235170147 3.0000
104 266815699 8.0000
104 240869466 10.0000
104 348476655 19.0000
104 429247237 9.0000
104 483072452 6.0000
104 472385266 2.0000
104 448956185 4.0000
104 113465603 2.0000
104 210933449 6.0000
104 92629809 6.0000
104 415155312 8.0000
104 455237361 4.0000
104 219001485 6.0000
104 571021282 10.0000
104 377037875 7.0000
104 148680848 3.0000
104 193021637 10.0000
104 233335916 6.0000
104 233899912 1.0000
104 252484155 6.0000
104 230567975 3.0000
104 304953074 8.0000
104 541999788 2.0000
104 46143892 1.0000
104 91388229 7.0000
104 501960718 5.0000
104 44179372 3.0000
104 280412626 2.0000
104 423543635 11.0000
104 618420295 1.0000
104 238713707 5.0000
104 373555025 11.0000
104 315633310 15.0000
104 329927842 4.0000
104 146519069 9.0000
104 523636225 9.0000
104 226347105 11.0000
104 412180849 6.0000
104 385463372 5.0000
104 57880075 6.0000
104 461316266 12.0000
104 293559894 3.0000
104 240872546 7.0000
104 302486435 4.0000
104 490801957 4.0000
104 705017113 5.0000
104 14573900 2.0000
104 221411491 3.0000
104 245444506 12.0000
104 178915141 5.0000
104 144813170 8.0000
104 139092348 9.0000
104 912081948 4.0000
104 211237817 3.0000
104 337780427 2.0000
104 216112526 5.0000
104 366592246 1.0000
104 60897485 5.0000
104 197001564 7.0000
104 436702610 9.0000
104 121402638 2.0000
104 321796543 8.0000
104 501854635 3.0000
104 113109073 2.0000
104 703181887 4.0000
104 36448925 3.0000
104 471427429 2.0000
104 151584475 4.0000
104 48871981 9.0000
104 165565581 1.0000
104 469753464 4.0000
104 278745353 3.0000
104 71210107 5.0000
104 166128698 3.0000
104 77001859 4.0000
104 140750163 2.0000
104 328686514 7.0000
104 246901658 10.0000
104 142702489 4.0000
104 760546868 1.0000
104 224761631 9.0000
104 336082762 9.0000
104 19583545 2.0000
104 53076741 13.0000
104 216264820 5.0000
104 138846688 6.0000
104 296259888 13.0000
104 291946431 2.0000
104 506269900 3.0000
104 299936873 2.0000
104 431429137 3.0000
104 155927976 12.0000
104 280557466 8.0000
104 240002233 4.0000
104 407890541 4.0000
104 636401401 2.0000
104 520818187 3.0000
104 344801362 1.0000
104 153406657 1.0000
104 543533194 2.0000
104 482237272 10.0000
104 240664869 7.0000
104 708797364 7.0000
104 550122068 5.0000
104 531685436 4.0000
104 429222254 6.0000
104 411469404 4.0000
104 151118966 2.0000
104 192301191 4.0000
104 593544608 5.0000
104 279213842 4.0000
104 358351414 7.0000
104 341661701 7.0000
104 117473273 6.0000
104 52079636 1.0000
104 188417619 4.0000
104 626774517 2.0000
104 362523468 9.0000
104 236972737 3.0000
104 15891449 4.0000
104 135573797 8.0000
104 79220481 4.0000
104 420301038 9.0000
104 55382387 15.0000
104 27489253 3.0000
104 150583140 7.0000
104 22903812 6.0000
104 34613288 2.0000
104 248132486 7.0000
104 250542282 11.0000
104 341768585 2.0000
104 580330056 2.0000
104 230013639 28.0000
104 247844220 5.0000
104 22910295 4.0000
104 213745334 1.0000
104 408757920 3.0000
104 41684671 8.0000
104 451693376 3.0000
104 393028587 4.0000
104 359621966 5.0000
104 318679591 8.0000
104 369758604 2.0000
104 138157574 8.0000
104 259781850 8.0000
104 21408605 7.0000
104 320930784 8.0000
104 443828326 3.0000
104 531418504 4.0000
104 711071588 2.0000
104 456021856 1.0000
104 285332860 12.0000
104 193077639 9.0000
104 609852437 14.0000
104 330187082 6.0000
104 156247074 3.0000
104 283771561 7.0000
104 166767883 13.0000
104 304182081 6.0000
104 161745170 2.0000
104 252753618 1.0000
104 710064516 8.0000
104 217423296 5.0000
104 225418717 11.0000
104 245014679 2.0000
104 507489702 4.0000
104 472185221 4.0000
104 311757784 7.0000
104 44335177 4.0000
104 471271538 2.0000
104 283894108 7.0000
104 294809172 1.0000
104 209185477 1.0000
104 263099844 5.0000
104 32329366 7.0000
104 150632123 3.0000
104 293467348 2.0000
104 282634845 3.0000
104 221850321 4.0000
104 50711514 3.0000
104 406971569 1.0000
104 308422676 7.0000
105 372949912 2.0000
105 206121850 6.0000
105 230845588 3.0000
105 366796169 1.0000
105 187572312 1.0000
105 241065455 1.0000
105 636286824 2.0000
105 250803835 2.0000
105 353791374 7.0000
105 232313241 1.0000
105 265982289 1.0000
105 130960283 1.0000
105 51443410 3.0000
105 471332737 1.0000
105 32834791 2.0000
105 549112918 1.0000
105 287202982 1.0000
105 237313700 1.0000
105 27844464 1.0000
105 464781334 1.0000
105 185344587 9.0000
105 189850197 16.0000
105 243175199 1.0000
105 235170147 1.0000
105 240869466 2.0000
105 483072452 1.0000
105 472385266 1.0000
105 448956185 9.0000
105 113465603 2.0000
105 210933449 5.0000
105 571021282 1.0000
105 148680848 2.0000
105 230567975 2.0000
105 193074585 5.0000
105 618420295 1.0000
105 238713707 2.0000
105 373555025 2.0000
105 315633310 1.0000
105 146519069 1.0000
105 226347105 1.0000
105 57880075 1.0000
105 293559894 5.0000
105 490801957 1.0000
105 705017113 1.0000
105 14573900 1.0000
105 245444506 1.0000
105 178915141 2.0000
105 144813170 1.0000
105 912081948 1.0000
105 211237817 3.0000
105 337780427 2.0000
105 366592246 6.0000
105 60897485 2.0000
105 197001564 2.0000
105 436702610 2.0000
105 121402638 15.0000
105 501854635 1.0000
105 36448925 1.0000
105 283133921 1.0000
105 151584475 2.0000
105 165565581 2.0000
105 469753464 4.0000
105 167473396 3.0000
105 71210107 2.0000
105 166128698 2.0000
105 77001859 4.0000
105 140750163 8.0000
105 328686514 1.0000
105 224761631 1.0000
105 336082762 4.0000
105 19583545 1.0000
105 216264820 2.0000
105 362099039 1.0000
105 636401401 5.0000
105 543533194 8.0000
105 240664869 1.0000
105 550122068 2.0000
105 411469404 2.0000
105 593544608 1.0000
105 711272516 1.0000
105 341661701 1.0000
105 117473273 1.0000
105 188417619 4.0000
105 626774517 1.0000
105 236972737 4.0000
105 15891449 1.0000
105 437567821 3.0000
105 55382387 2.0000
105 150583140 1.0000
105 22903812 2.0000
105 34613288 10.0000
105 248132486 1.0000
105 22910295 6.0000
105 213745334 9.0000
105 41684671 1.0000
105 451693376 1.0000
105 393028587 1.0000
105 359621966 1.0000
105 35758259 1.0000
105 138157574 1.0000
105 259781850 2.0000
105 531418504 1.0000
105 285332860 1.0000
105 330187082 2.0000
105 283771561 1.0000
105 166767883 1.0000
105 367971451 1.0000
105 161745170 5.0000
105 252753618 7.0000
105 710064516 1.0000
105 217423296 2.0000
105 245014679 1.0000
105 507489702 2.0000
105 311757784 4.0000
105 44335177 3.0000
105 283894108 1.0000
105 294809172 3.0000
105 343626364 2.0000
105 465811969 2.0000
105 209185477 1.0000
105 263099844 3.0000
105 32329366 1.0000
105 150632123 1.0000
105 50711514 1.0000
105 308422676 1.0000
106 372949912 1.0000
106 266815699 1.0000
106 415155312 1.0000
106 377037875 1.0000
106 296259888 1.0000
106 324614093 1.0000
106 369758604 1.0000
106 150632123 1.0000
107 372949912 4.0000
107 206121850 4.0000
107 209225665 3.0000
107 230845588 9.0000
107 366796169 1.0000
107 187572312 12.0000
107 375832633 12.0000
107 240807110 8.0000
107 241065455 3.0000
107 636286824 6.0000
107 250803835 3.0000
107 280665816 4.0000
107 726848270 1.0000
107 51597791 3.0000
107 627491854 8.0000
107 353791374 8.0000
107 232313241 5.0000
107 265982289 6.0000
107 130960283 3.0000
107 51443410 3.0000
107 471332737 13.0000
107 32834791 3.0000
107 143884558 3.0000
107 549112918 1.0000
107 484340979 5.0000
107 633943195 5.0000
107 287202982 7.0000
107 303126905 9.0000
107 237313700 6.0000
107 27844464 14.0000
107 464781334 5.0000
107 136035018 6.0000
107 277030839 1.0000
107 185344587 12.0000
107 189850197 6.0000
107 475826738 3.0000
107 64152335 2.0000
107 243175199 3.0000
107 147919630 15.0000
107 235170147 7.0000
107 266815699 2.0000
107 240869466 18.0000
107 237886951 2.0000
107 348476655 7.0000
107 429247237 12.0000
107 483072452 7.0000
107 472385266 24.0000
107 448956185 6.0000
107 113465603 5.0000
107 210933449 7.0000
107 92629809 9.0000
107 415155312 5.0000
107 455237361 3.0000
107 219001485 2.0000
107 571021282 5.0000
107 377037875 10.0000
107 148680848 5.0000
107 543442108 2.0000
107 193021637 3.0000
107 233335916 5.0000
107 233899912 8.0000
107 252484155 6.0000
107 230567975 11.0000
107 304953074 15.0000
107 541999788 1.0000
107 46143892 10.0000
107 91388229 6.0000
107 193074585 4.0000
107 501960718 5.0000
107 44179372 5.0000
107 280412626 7.0000
107 238713707 5.0000
107 373555025 3.0000
107 315633310 5.0000
107 21079235 9.0000
107 329927842 7.0000
107 146519069 3.0000
107 523636225 12.0000
107 226347105 6.0000
107 385463372 16.0000
107 57880075 15.0000
107 461316266 5.0000
107 293559894 6.0000
107 240872546 3.0000
107 302486435 8.0000
107 490801957 2.0000
107 14573900 13.0000
107 221411491 1.0000
107 714421232 3.0000
107 245444506 5.0000
107 178915141 2.0000
107 144813170 5.0000
107 139092348 8.0000
107 211237817 1.0000
107 337780427 7.0000
107 216112526 6.0000
107 366592246 5.0000
107 60897485 3.0000
107 197001564 4.0000
107 436702610 9.0000
107 121402638 15.0000
107 321796543 9.0000
107 501854635 1.0000
107 113109073 3.0000
107 703181887 8.0000
107 36448925 4.0000
107 48467334 1.0000
107 471427429 3.0000
107 283133921 2.0000
107 151584475 1.0000
107 48871981 3.0000
107 165565581 1.0000
107 469753464 9.0000
107 278745353 1.0000
107 167473396 3.0000
107 71210107 15.0000
107 166128698 3.0000
107 77001859 3.0000
107 140750163 19.0000
107 328686514 12.0000
107 246901658 2.0000
107 142702489 2.0000
107 224761631 9.0000
107 336082762 22.0000
107 19583545 8.0000
107 53076741 7.0000
107 216264820 8.0000
107 362099039 7.0000
107 138846688 4.0000
107 581281429 5.0000
107 296259888 11.0000
107 291946431 4.0000
107 299936873 3.0000
107 431429137 7.0000
107 155927976 1.0000
107 280557466 8.0000
107 240002233 3.0000
107 407890541 9.0000
107 636401401 8.0000
107 520818187 7.0000
107 344801362 11.0000
107 153406657 1.0000
107 543533194 4.0000
107 482237272 11.0000
107 787239919 9.0000
107 240664869 5.0000
107 708797364 6.0000
107 550122068 6.0000
107 531685436 10.0000
107 429222254 9.0000
107 411469404 6.0000
107 324614093 5.0000
107 151118966 2.0000
107 192301191 1.0000
107 593544608 15.0000
107 279213842 1.0000
107 711272516 2.0000
107 358351414 7.0000
107 341661701 4.0000
107 117473273 2.0000
107 52079636 1.0000
107 626774517 5.0000
107 362523468 6.0000
107 236972737 16.0000
107 15891449 18.0000
107 437567821 2.0000
107 135573797 12.0000
107 79220481 5.0000
107 420301038 13.0000
107 55382387 7.0000
107 27489253 5.0000
107 150583140 8.0000
107 22903812 12.0000
107 34613288 20.0000
107 123080710 1.0000
107 248132486 9.0000
107 250542282 10.0000
107 341768585 5.0000
107 580330056 1.0000
107 230013639 5.0000
107 247844220 10.0000
107 22910295 16.0000
107 213745334 6.0000
107 420318016 5.0000
107 41684671 7.0000
107 451693376 5.0000
107 393028587 2.0000
107 359621966 3.0000
107 318679591 1.0000
107 35758259 23.0000
107 369758604 4.0000
107 138157574 5.0000
107 259781850 9.0000
107 21408605 7.0000
107 320930784 8.0000
107 443828326 2.0000
107 531418504 17.0000
107 711071588 2.0000
107 456021856 2.0000
107 285332860 5.0000
107 193077639 3.0000
107 609852437 6.0000
107 330187082 9.0000
107 156247074 18.0000
107 283771561 5.0000
107 166767883 4.0000
107 367971451 5.0000
107 304182081 1.0000
107 161745170 1.0000
107 252753618 6.0000
107 710064516 7.0000
107 217423296 8.0000
107 225418717 7.0000
107 507489702 8.0000
107 311757784 4.0000
107 44335177 8.0000
107 471271538 8.0000
107 283894108 2.0000
107 637041761 3.0000
107 294809172 6.0000
107 343626364 4.0000
107 465811969 1.0000
107 209185477 1.0000
107 263099844 4.0000
107 32329366 11.0000
107 150632123 5.0000
107 293467348 1.0000
107 282634845 11.0000
107 221850321 4.0000
107 50711514 7.0000
107 406971569 2.0000
107 308422676 12.0000
108 372949912 1.0000
108 230845588 1.0000
108 366796169 1.0000
108 187572312 9.0000
108 280665816 4.0000
108 232313241 1.0000
108 130960283 1.0000
108 51443410 2.0000
108 484340979 1.0000
108 287202982 2.0000
108 303126905 1.0000
108 237313700 1.0000
108 27844464 7.0000
108 136035018 2.0000
108 475826738 1.0000
108 64152335 1.0000
108 147919630 3.0000
108 266815699 1.0000
108 240869466 1.0000
108 472385266 5.0000
108 113465603 1.0000
108 415155312 2.0000
108 148680848 1.0000
108 233335916 1.0000
108 280412626 1.0000
108 423543635 1.0000
108 238713707 1.0000
108 21079235 13.0000
108 329927842 1.0000
108 226347105 2.0000
108 412180849 1.0000
108 385463372 1.0000
108 14573900 7.0000
108 139092348 1.0000
108 121402638 1.0000
108 501854635 1.0000
108 113109073 1.0000
108 48871981 1.0000
108 71210107 9.0000
108 142702489 2.0000
108 760546868 1.0000
108 336082762 5.0000
108 19583545 6.0000
108 216264820 2.0000
108 362099039 1.0000
108 296259888 1.0000
108 431429137 1.0000
108 411469404 1.0000
108 341661701 1.0000
108 236972737 3.0000
108 27489253 3.0000
108 22903812 7.0000
108 34613288 5.0000
108 22910295 2.0000
108 41684671 4.0000
108 451693376 1.0000
108 393028587 1.0000
108 35758259 12.0000
108 259781850 3.0000
108 320930784 2.0000
108 285332860 1.0000
108 609852437 2.0000
108 156247074 4.0000
108 507489702 1.0000
108 44335177 3.0000
108 209185477 1.0000
108 221850321 1.0000
109 372949912 1.0000
109 250803835 3.0000
109 51597791 2.0000
109 627491854 3.0000
109 51443410 1.0000
109 238264016 1.0000
109 549112918 1.0000
109 633943195 2.0000
109 64152335 2.0000
109 235170147 1.0000
109 92629809 1.0000
109 415155312 1.0000
109 193021637 1.0000
109 304953074 5.0000
109 91388229 5.0000
109 44179372 1.0000
109 618420295 3.0000
109 238713707 1.0000
109 315633310 1.0000
109 523636225 1.0000
109 385463372 1.0000
109 461316266 1.0000
109 240872546 1.0000
109 221411491 1.0000
109 245444506 1.0000
109 337780427 1.0000
109 60897485 1.0000
109 321796543 1.0000
109 501854635 1.0000
109 703181887 2.0000
109 36448925 1.0000
109 48871981 2.0000
109 166128698 1.0000
109 140750163 3.0000
109 328686514 2.0000
109 336082762 4.0000
109 53076741 3.0000
109 362099039 3.0000
109 581281429 1.0000
109 506269900 1.0000
109 155927976 1.0000
109 407890541 1.0000
109 520818187 8.0000
109 240664869 1.0000
109 550122068 1.0000
109 324614093 1.0000
109 192301191 1.0000
109 358351414 1.0000
109 117473273 1.0000
109 188417619 2.0000
109 236972737 12.0000
109 420301038 1.0000
109 150583140 4.0000
109 318679591 1.0000
109 369758604 2.0000
109 531418504 1.0000
109 283771561 3.0000
109 367971451 1.0000
109 161745170 3.0000
109 225418717 1.0000
109 507489702 1.0000
109 311757784 1.0000
109 471271538 1.0000
109 465811969 2.0000
109 221850321 1.0000
110 372949912 1.0000
110 187572312 7.0000
110 375832633 3.0000
110 374661980 4.0000
110 241065455 7.0000
110 636286824 1.0000
110 280665816 6.0000
110 353791374 2.0000
110 51443410 1.0000
110 143884558 1.0000
110 484340979 3.0000
110 633943195 1.0000
110 287202982 3.0000
110 303126905 3.0000
110 237313700 1.0000
110 27844464 7.0000
110 189850197 2.0000
110 475826738 4.0000
110 64152335 3.0000
110 147919630 2.0000
110 348476655 2.0000
110 429247237 3.0000
110 483072452 5.0000
110 472385266 1.0000
110 210933449 1.0000
110 415155312 1.0000
110 455237361 1.0000
110 219001485 3.0000
110 571021282 1.0000
110 233335916 1.0000
110 252484155 1.0000
110 46143892 2.0000
110 91388229 1.0000
110 44179372 2.0000
110 280412626 9.0000
110 423543635 1.0000
110 315633310 1.0000
110 21079235 21.0000
110 329927842 2.0000
110 523636225 2.0000
110 385463372 1.0000
110 461316266 3.0000
110 240872546 1.0000
110 490801957 1.0000
110 705017113 1.0000
110 14573900 1.0000
110 221411491 1.0000
110 144813170 3.0000
110 211237817 2.0000
110 337780427 1.0000
110 269513020 1.0000
110 197001564 2.0000
110 121402638 1.0000
110 321796543 1.0000
110 501854635 1.0000
110 36448925 5.0000
110 471427429 1.0000
110 283133921 2.0000
110 469753464 1.0000
110 167473396 3.0000
110 71210107 2.0000
110 140750163 2.0000
110 328686514 2.0000
110 246901658 1.0000
110 224761631 5.0000
110 336082762 7.0000
110 19583545 1.0000
110 216264820 2.0000
110 296259888 3.0000
110 431429137 1.0000
110 155927976 1.0000
110 280557466 2.0000
110 240002233 1.0000
110 407890541 1.0000
110 708797364 1.0000
110 550122068 1.0000
110 531685436 2.0000
110 429222254 1.0000
110 411469404 1.0000
110 324614093 1.0000
110 192301191 1.0000
110 593544608 7.0000
110 279213842 2.0000
110 711272516 1.0000
110 117473273 2.0000
110 52079636 1.0000
110 626774517 1.0000
110 236972737 1.0000
110 15891449 7.0000
110 420301038 1.0000
110 55382387 1.0000
110 27489253 13.0000
110 22903812 7.0000
110 34613288 4.0000
110 248132486 3.0000
110 250542282 2.0000
110 230013639 2.0000
110 247844220 4.0000
110 22910295 4.0000
110 41684671 6.0000
110 359621966 1.0000
110 318679591 1.0000
110 35758259 19.0000
110 259781850 3.0000
110 21408605 1.0000
110 443828326 1.0000
110 531418504 2.0000
110 456021856 1.0000
110 285332860 2.0000
110 609852437 1.0000
110 330187082 1.0000
110 156247074 3.0000
110 166767883 1.0000
110 304182081 1.0000
110 217423296 1.0000
110 225418717 2.0000
110 44335177 11.0000
110 471271538 2.0000
110 283894108 1.0000
110 343626364 1.0000
110 32329366 1.0000
110 150632123 1.0000
110 282634845 1.0000
110 50711514 2.0000
110 406971569 2.0000
110 308422676 2.0000
111 372949912 1.0000
111 230845588 1.0000
111 280665816 2.0000
111 232313241 1.0000
111 130960283 2.0000
111 143884558 1.0000
111 303126905 1.0000
111 185344587 1.0000
111 240869466 1.0000
111 543442108 1.0000
111 501960718 2.0000
111 423543635 1.0000
111 523636225 2.0000
111 412180849 1.0000
111 385463372 1.0000
111 705017113 1.0000
111 245444506 1.0000
111 211237817 1.0000
111 60897485 1.0000
111 436702610 2.0000
111 321796543 2.0000
111 471427429 1.0000
111 140750163 1.0000
111 19583545 1.0000
111 216264820 2.0000
111 280557466 1.0000
111 407890541 1.0000
111 520818187 1.0000
111 344801362 1.0000
111 550122068 1.0000
111 531685436 1.0000
111 429222254 2.0000
111 362523468 1.0000
111 236972737 3.0000
111 15891449 1.0000
111 437567821 1.0000
111 27489253 1.0000
111 22903812 1.0000
111 230013639 1.0000
111 247844220 1.0000
111 318679591 1.0000
111 21408605 2.0000
111 443828326 1.0000
111 471271538 2.0000
111 343626364 2.0000
112 372949912 3.0000
112 206121850 4.0000
112 209225665 5.0000
112 230845588 10.0000
112 366796169 1.0000
112 187572312 11.0000
112 375832633 5.0000
112 374661980 15.0000
112 240807110 3.0000
112 241065455 10.0000
112 636286824 11.0000
112 250803835 6.0000
112 280665816 15.0000
112 726848270 3.0000
112 51597791 3.0000
112 627491854 7.0000
112 353791374 7.0000
112 232313241 6.0000
112 265982289 5.0000
112 130960283 6.0000
112 51443410 4.0000
112 238264016 1.0000
112 471332737 11.0000
112 32834791 3.0000
112 143884558 8.0000
112 484340979 12.0000
112 633943195 5.0000
112 287202982 10.0000
112 303126905 2.0000
112 237313700 5.0000
112 27844464 12.0000
112 464781334 2.0000
112 136035018 3.0000
112 277030839 1.0000
112 185344587 5.0000
112 189850197 4.0000
112 475826738 5.0000
112 64152335 15.0000
112 243175199 6.0000
112 147919630 8.0000
112 235170147 4.0000
112 266815699 5.0000
112 240869466 7.0000
112 237886951 1.0000
112 348476655 4.0000
112 429247237 3.0000
112 483072452 6.0000
112 472385266 11.0000
112 448956185 11.0000
112 113465603 2.0000
112 210933449 2.0000
112 92629809 3.0000
112 415155312 5.0000
112 455237361 12.0000
112 219001485 3.0000
112 571021282 2.0000
112 377037875 7.0000
112 148680848 9.0000
112 543442108 3.0000
112 193021637 2.0000
112 233335916 2.0000
112 233899912 2.0000
112 252484155 8.0000
112 230567975 6.0000
112 304953074 5.0000
112 46143892 4.0000
112 91388229 3.0000
112 193074585 3.0000
112 501960718 9.0000
112 44179372 7.0000
112 280412626 6.0000
112 423543635 11.0000
112 618420295 2.0000
112 238713707 5.0000
112 373555025 12.0000
112 315633310 14.0000
112 21079235 2.0000
112 329927842 7.0000
112 146519069 10.0000
112 523636225 6.0000
112 226347105 13.0000
112 412180849 1.0000
112 385463372 7.0000
112 57880075 4.0000
112 461316266 3.0000
112 293559894 3.0000
112 302486435 1.0000
112 490801957 3.0000
112 705017113 6.0000
112 14573900 4.0000
112 221411491 7.0000
112 714421232 2.0000
112 245444506 3.0000
112 178915141 8.0000
112 144813170 5.0000
112 139092348 5.0000
112 211237817 7.0000
112 337780427 7.0000
112 216112526 4.0000
112 269513020 2.0000
112 366592246 3.0000
112 60897485 1.0000
112 197001564 4.0000
112 436702610 8.0000
112 121402638 15.0000
112 321796543 3.0000
112 501854635 4.0000
112 113109073 4.0000
112 703181887 3.0000
112 36448925 2.0000
112 48467334 1.0000
112 471427429 2.0000
112 283133921 3.0000
112 151584475 1.0000
112 48871981 8.0000
112 165565581 2.0000
112 469753464 16.0000
112 278745353 2.0000
112 167473396 3.0000
112 71210107 2.0000
112 166128698 3.0000
112 77001859 8.0000
112 140750163 13.0000
112 328686514 4.0000
112 246901658 5.0000
112 142702489 4.0000
112 224761631 5.0000
112 336082762 8.0000
112 19583545 9.0000
112 53076741 4.0000
112 216264820 11.0000
112 362099039 3.0000
112 138846688 6.0000
112 581281429 7.0000
112 296259888 15.0000
112 291946431 4.0000
112 299936873 2.0000
112 431429137 8.0000
112 155927976 8.0000
112 280557466 4.0000
112 240002233 3.0000
112 636401401 15.0000
112 520818187 3.0000
112 344801362 5.0000
112 153406657 4.0000
112 543533194 3.0000
112 482237272 17.0000
112 787239919 2.0000
112 240664869 5.0000
112 708797364 1.0000
112 550122068 1.0000
112 531685436 7.0000
112 429222254 18.0000
112 411469404 2.0000
112 324614093 8.0000
112 151118966 1.0000
112 192301191 1.0000
112 593544608 16.0000
112 711272516 3.0000
112 358351414 4.0000
112 341661701 2.0000
112 117473273 2.0000
112 290629376 2.0000
112 188417619 1.0000
112 626774517 9.0000
112 362523468 3.0000
112 236972737 16.0000
112 15891449 3.0000
112 437567821 1.0000
112 135573797 11.0000
112 79220481 2.0000
112 420301038 5.0000
112 55382387 6.0000
112 150583140 6.0000
112 22903812 8.0000
112 34613288 13.0000
112 123080710 2.0000
112 248132486 12.0000
112 250542282 5.0000
112 341768585 11.0000
112 580330056 6.0000
112 230013639 10.0000
112 247844220 3.0000
112 22910295 16.0000
112 213745334 10.0000
112 420318016 1.0000
112 408757920 4.0000
112 41684671 5.0000
112 451693376 2.0000
112 393028587 9.0000
112 359621966 6.0000
112 318679591 11.0000
112 35758259 5.0000
112 369758604 6.0000
112 138157574 5.0000
112 259781850 7.0000
112 21408605 5.0000
112 320930784 3.0000
112 443828326 1.0000
112 531418504 5.0000
112 711071588 3.0000
112 456021856 3.0000
112 285332860 11.0000
112 193077639 3.0000
112 609852437 6.0000
112 330187082 4.0000
112 156247074 8.0000
112 283771561 9.0000
112 166767883 4.0000
112 367971451 4.0000
112 304182081 4.0000
112 161745170 3.0000
112 252753618 11.0000
112 710064516 9.0000
112 217423296 5.0000
112 225418717 5.0000
112 245014679 6.0000
112 472185221 6.0000
112 311757784 5.0000
112 44335177 9.0000
112 471271538 2.0000
112 283894108 7.0000
112 637041761 5.0000
112 294809172 1.0000
112 343626364 3.0000
112 209185477 5.0000
112 263099844 7.0000
112 32329366 10.0000
112 150632123 14.0000
112 293467348 3.0000
112 282634845 6.0000
112 221850321 8.0000
112 50711514 2.0000
112 406971569 2.0000
112 308422676 7.0000
113 372949912 3.0000
113 206121850 10.0000
113 209225665 1.0000
113 230845588 11.0000
113 187572312 19.0000
113 375832633 20.0000
113 374661980 16.0000
113 240807110 1.0000
113 241065455 7.0000
113 636286824 8.0000
113 250803835 1.0000
113 280665816 15.0000
113 726848270 8.0000
113 51597791 1.0000
113 627491854 6.0000
113 353791374 6.0000
113 232313241 5.0000
113 130960283 17.0000
113 51443410 17.0000
113 471332737 9.0000
113 32834791 3.0000
113 143884558 7.0000
113 549112918 10.0000
113 484340979 11.0000
113 633943195 2.0000
113 287202982 13.0000
113 303126905 17.0000
113 237313700 19.0000
113 27844464 13.0000
113 464781334 6.0000
113 136035018 7.0000
113 277030839 1.0000
113 185344587 3.0000
113 189850197 7.0000
113 475826738 21.0000
113 64152335 8.0000
113 243175199 7.0000
113 147919630 7.0000
113 235170147 17.0000
113 266815699 9.0000
113 240869466 1.0000
113 348476655 22.0000
113 429247237 8.0000
113 483072452 1.0000
113 472385266 13.0000
113 448956185 7.0000
113 113465603 1.0000
113 210933449 12.0000
113 92629809 8.0000
113 415155312 10.0000
113 455237361 5.0000
113 219001485 1.0000
113 571021282 12.0000
113 377037875 12.0000
113 148680848 2.0000
113 543442108 1.0000
113 193021637 14.0000
113 233335916 22.0000
113 233899912 1.0000
113 252484155 6.0000
113 230567975 12.0000
113 304953074 25.0000
113 541999788 2.0000
113 46143892 22.0000
113 91388229 22.0000
113 193074585 5.0000
113 501960718 14.0000
113 44179372 7.0000
113 280412626 6.0000
113 423543635 8.0000
113 238713707 18.0000
113 373555025 9.0000
113 315633310 10.0000
113 21079235 4.0000
113 329927842 1.0000
113 146519069 8.0000
113 523636225 8.0000
113 226347105 14.0000
113 412180849 7.0000
113 385463372 16.0000
113 57880075 7.0000
113 461316266 12.0000
113 293559894 5.0000
113 240872546 13.0000
113 302486435 5.0000
113 490801957 4.0000
113 705017113 4.0000
113 14573900 5.0000
113 221411491 43.0000
113 245444506 8.0000
113 178915141 4.0000
113 144813170 7.0000
113 139092348 1.0000
113 912081948 1.0000
113 211237817 9.0000
113 337780427 4.0000
113 216112526 4.0000
113 269513020 1.0000
113 366592246 5.0000
113 60897485 8.0000
113 197001564 25.0000
113 436702610 5.0000
113 121402638 26.0000
113 321796543 17.0000
113 501854635 4.0000
113 113109073 2.0000
113 703181887 4.0000
113 36448925 13.0000
113 48467334 1.0000
113 471427429 6.0000
113 151584475 4.0000
113 48871981 13.0000
113 469753464 7.0000
113 278745353 11.0000
113 167473396 9.0000
113 71210107 12.0000
113 166128698 6.0000
113 77001859 5.0000
113 140750163 1.0000
113 328686514 6.0000
113 246901658 8.0000
113 142702489 4.0000
113 224761631 10.0000
113 336082762 36.0000
113 19583545 12.0000
113 53076741 20.0000
113 216264820 21.0000
113 362099039 7.0000
113 138846688 4.0000
113 581281429 18.0000
113 296259888 28.0000
113 291946431 10.0000
113 506269900 2.0000
113 299936873 15.0000
113 431429137 4.0000
113 155927976 20.0000
113 280557466 25.0000
113 407890541 9.0000
113 636401401 9.0000
113 520818187 5.0000
113 344801362 2.0000
113 153406657 4.0000
113 482237272 6.0000
113 787239919 2.0000
113 240664869 10.0000
113 708797364 18.0000
113 550122068 6.0000
113 531685436 4.0000
113 429222254 12.0000
113 411469404 3.0000
113 324614093 3.0000
113 192301191 7.0000
113 593544608 16.0000
113 279213842 7.0000
113 711272516 4.0000
113 358351414 7.0000
113 341661701 10.0000
113 117473273 5.0000
113 290629376 1.0000
113 52079636 1.0000
113 188417619 14.0000
113 626774517 11.0000
113 362523468 15.0000
113 236972737 24.0000
113 15891449 8.0000
113 135573797 7.0000
113 79220481 16.0000
113 420301038 34.0000
113 55382387 12.0000
113 27489253 7.0000
113 150583140 8.0000
113 22903812 3.0000
113 34613288 8.0000
113 248132486 23.0000
113 250542282 17.0000
113 341768585 5.0000
113 580330056 2.0000
113 230013639 24.0000
113 247844220 18.0000
113 22910295 11.0000
113 213745334 4.0000
113 420318016 3.0000
113 408757920 22.0000
113 41684671 33.0000
113 451693376 13.0000
113 393028587 15.0000
113 359621966 19.0000
113 318679591 15.0000
113 35758259 14.0000
113 369758604 7.0000
113 138157574 22.0000
113 259781850 12.0000
113 21408605 11.0000
113 320930784 19.0000
113 443828326 12.0000
113 531418504 40.0000
113 711071588 4.0000
113 456021856 4.0000
113 285332860 20.0000
113 193077639 4.0000
113 330187082 6.0000
113 156247074 22.0000
113 283771561 3.0000
113 166767883 24.0000
113 367971451 2.0000
113 304182081 6.0000
113 161745170 2.0000
113 252753618 1.0000
113 710064516 7.0000
113 217423296 11.0000
113 225418717 19.0000
113 245014679 5.0000
113 507489702 5.0000
113 472185221 14.0000
113 311757784 2.0000
113 44335177 16.0000
113 471271538 20.0000
113 283894108 25.0000
113 294809172 2.0000
113 343626364 5.0000
113 209185477 1.0000
113 263099844 8.0000
113 32329366 7.0000
113 150632123 18.0000
113 293467348 9.0000
113 282634845 13.0000
113 221850321 6.0000
113 50711514 12.0000
113 406971569 4.0000
113 308422676 19.0000
114 372949912 3.0000
114 206121850 4.0000
114 209225665 12.0000
114 230845588 12.0000
114 366796169 3.0000
114 187572312 4.0000
114 375832633 15.0000
114 374661980 48.0000
114 240807110 11.0000
114 241065455 7.0000
114 636286824 5.0000
114 250803835 9.0000
114 280665816 23.0000
114 726848270 9.0000
114 51597791 6.0000
114 627491854 7.0000
114 353791374 25.0000
114 232313241 3.0000
114 265982289 2.0000
114 130960283 28.0000
114 51443410 5.0000
114 238264016 1.0000
114 471332737 17.0000
114 32834791 8.0000
114 143884558 11.0000
114 549112918 13.0000
114 484340979 15.0000
114 633943195 14.0000
114 287202982 22.0000
114 303126905 10.0000
114 237313700 20.0000
114 27844464 2.0000
114 464781334 6.0000
114 136035018 4.0000
114 277030839 6.0000
114 185344587 13.0000
114 189850197 7.0000
114 475826738 38.0000
114 64152335 10.0000
114 243175199 19.0000
114 147919630 2.0000
114 235170147 8.0000
114 266815699 8.0000
114 240869466 29.0000
114 237886951 2.0000
114 348476655 6.0000
114 429247237 54.0000
114 483072452 10.0000
114 472385266 3.0000
114 448956185 11.0000
114 113465603 1.0000
114 210933449 7.0000
114 92629809 8.0000
114 415155312 6.0000
114 455237361 13.0000
114 219001485 13.0000
114 571021282 14.0000
114 377037875 5.0000
114 148680848 4.0000
114 543442108 1.0000
114 193021637 16.0000
114 233335916 14.0000
114 233899912 3.0000
114 252484155 7.0000
114 230567975 3.0000
114 304953074 7.0000
114 541999788 4.0000
114 91388229 9.0000
114 193074585 5.0000
114 501960718 28.0000
114 44179372 10.0000
114 280412626 1.0000
114 423543635 24.0000
114 238713707 12.0000
114 373555025 11.0000
114 315633310 5.0000
114 329927842 7.0000
114 146519069 14.0000
114 523636225 12.0000
114 226347105 21.0000
114 412180849 15.0000
114 385463372 15.0000
114 57880075 7.0000
114 293559894 8.0000
114 240872546 4.0000
114 302486435 2.0000
114 490801957 8.0000
114 705017113 15.0000
114 14573900 3.0000
114 221411491 11.0000
114 714421232 2.0000
114 245444506 8.0000
114 178915141 13.0000
114 144813170 15.0000
114 139092348 4.0000
114 912081948 5.0000
114 211237817 15.0000
114 337780427 6.0000
114 216112526 18.0000
114 269513020 1.0000
114 60897485 7.0000
114 197001564 4.0000
114 436702610 8.0000
114 121402638 3.0000
114 321796543 26.0000
114 501854635 3.0000
114 113109073 2.0000
114 703181887 1.0000
114 36448925 38.0000
114 471427429 7.0000
114 283133921 2.0000
114 151584475 21.0000
114 48871981 9.0000
114 165565581 1.0000
114 469753464 12.0000
114 278745353 19.0000
114 167473396 2.0000
114 71210107 1.0000
114 166128698 1.0000
114 77001859 16.0000
114 140750163 12.0000
114 328686514 9.0000
114 246901658 10.0000
114 142702489 4.0000
114 224761631 10.0000
114 336082762 29.0000
114 53076741 2.0000
114 216264820 16.0000
114 362099039 6.0000
114 138846688 2.0000
114 581281429 5.0000
114 296259888 33.0000
114 291946431 9.0000
114 506269900 8.0000
114 299936873 12.0000
114 431429137 19.0000
114 155927976 5.0000
114 280557466 21.0000
114 240002233 9.0000
114 407890541 20.0000
114 636401401 26.0000
114 520818187 7.0000
114 153406657 2.0000
114 543533194 6.0000
114 482237272 6.0000
114 787239919 4.0000
114 240664869 4.0000
114 708797364 19.0000
114 550122068 9.0000
114 531685436 7.0000
114 429222254 6.0000
114 411469404 2.0000
114 324614093 9.0000
114 151118966 5.0000
114 192301191 9.0000
114 593544608 9.0000
114 279213842 3.0000
114 711272516 5.0000
114 358351414 14.0000
114 341661701 10.0000
114 117473273 7.0000
114 52079636 2.0000
114 188417619 8.0000
114 626774517 3.0000
114 362523468 21.0000
114 236972737 7.0000
114 15891449 1.0000
114 437567821 1.0000
114 135573797 13.0000
114 79220481 13.0000
114 420301038 19.0000
114 55382387 16.0000
114 150583140 11.0000
114 22903812 3.0000
114 123080710 2.0000
114 248132486 11.0000
114 250542282 15.0000
114 341768585 5.0000
114 580330056 6.0000
114 230013639 21.0000
114 247844220 6.0000
114 22910295 2.0000
114 213745334 11.0000
114 420318016 4.0000
114 408757920 22.0000
114 41684671 11.0000
114 451693376 22.0000
114 393028587 7.0000
114 359621966 7.0000
114 318679591 10.0000
114 35758259 2.0000
114 369758604 21.0000
114 138157574 15.0000
114 259781850 35.0000
114 21408605 8.0000
114 320930784 4.0000
114 443828326 13.0000
114 531418504 44.0000
114 711071588 6.0000
114 456021856 3.0000
114 285332860 18.0000
114 193077639 9.0000
114 609852437 2.0000
114 330187082 2.0000
114 156247074 2.0000
114 283771561 4.0000
114 166767883 3.0000
114 367971451 2.0000
114 304182081 7.0000
114 161745170 2.0000
114 252753618 8.0000
114 710064516 28.0000
114 217423296 18.0000
114 225418717 4.0000
114 245014679 4.0000
114 472185221 5.0000
114 311757784 10.0000
114 44335177 1.0000
114 471271538 31.0000
114 283894108 10.0000
114 637041761 5.0000
114 294809172 4.0000
114 343626364 8.0000
114 465811969 5.0000
114 209185477 27.0000
114 263099844 15.0000
114 32329366 8.0000
114 150632123 7.0000
114 293467348 9.0000
114 282634845 8.0000
114 221850321 10.0000
114 50711514 14.0000
114 406971569 6.0000
114 308422676 17.0000
115 372949912 1.0000
115 206121850 2.0000
115 209225665 4.0000
115 230845588 3.0000
115 366796169 3.0000
115 187572312 11.0000
115 375832633 3.0000
115 374661980 5.0000
115 240807110 3.0000
115 241065455 2.0000
115 636286824 1.0000
115 280665816 2.0000
115 726848270 1.0000
115 51597791 1.0000
115 232313241 5.0000
115 130960283 1.0000
115 51443410 2.0000
115 32834791 2.0000
115 143884558 3.0000
115 484340979 1.0000
115 633943195 1.0000
115 287202982 2.0000
115 303126905 3.0000
115 237313700 3.0000
115 27844464 6.0000
115 277030839 1.0000
115 189850197 3.0000
115 64152335 1.0000
115 243175199 3.0000
115 147919630 21.0000
115 266815699 2.0000
115 240869466 1.0000
115 348476655 1.0000
115 429247237 4.0000
115 483072452 2.0000
115 472385266 18.0000
115 448956185 5.0000
115 113465603 1.0000
115 210933449 3.0000
115 92629809 1.0000
115 455237361 2.0000
115 219001485 5.0000
115 571021282 4.0000
115 377037875 4.0000
115 148680848 2.0000
115 233335916 1.0000
115 233899912 3.0000
115 252484155 1.0000
115 230567975 4.0000
115 304953074 4.0000
115 46143892 18.0000
115 91388229 1.0000
115 193074585 1.0000
115 501960718 2.0000
115 44179372 2.0000
115 280412626 6.0000
115 423543635 4.0000
115 238713707 1.0000
115 315633310 2.0000
115 21079235 12.0000
115 329927842 1.0000
115 146519069 2.0000
115 523636225 1.0000
115 226347105 1.0000
115 412180849 3.0000
115 57880075 2.0000
115 302486435 1.0000
115 490801957 1.0000
115 705017113 3.0000
115 221411491 4.0000
115 714421232 1.0000
115 245444506 3.0000
115 178915141 1.0000
115 144813170 2.0000
115 337780427 1.0000
115 216112526 2.0000
115 366592246 1.0000
115 60897485 1.0000
115 197001564 1.0000
115 121402638 1.0000
115 321796543 2.0000
115 501854635 2.0000
115 703181887 1.0000
115 36448925 5.0000
115 471427429 2.0000
115 48871981 3.0000
115 469753464 1.0000
115 278745353 5.0000
115 167473396 1.0000
115 71210107 17.0000
115 77001859 2.0000
115 140750163 1.0000
115 328686514 1.0000
115 246901658 3.0000
115 336082762 3.0000
115 19583545 7.0000
115 53076741 1.0000
115 216264820 5.0000
115 362099039 1.0000
115 138846688 3.0000
115 581281429 2.0000
115 296259888 3.0000
115 291946431 1.0000
115 299936873 7.0000
115 155927976 4.0000
115 407890541 3.0000
115 636401401 2.0000
115 520818187 3.0000
115 153406657 2.0000
115 543533194 1.0000
115 482237272 4.0000
115 787239919 1.0000
115 708797364 2.0000
115 429222254 2.0000
115 411469404 5.0000
115 324614093 1.0000
115 192301191 3.0000
115 593544608 7.0000
115 711272516 1.0000
115 358351414 1.0000
115 341661701 3.0000
115 117473273 1.0000
115 52079636 1.0000
115 188417619 7.0000
115 626774517 1.0000
115 362523468 2.0000
115 236972737 3.0000
115 15891449 11.0000
115 135573797 1.0000
115 420301038 6.0000
115 55382387 8.0000
115 27489253 6.0000
115 22903812 27.0000
115 34613288 14.0000
115 248132486 2.0000
115 250542282 5.0000
115 580330056 1.0000
115 247844220 2.0000
115 22910295 1.0000
115 213745334 2.0000
115 420318016 2.0000
115 408757920 3.0000
115 41684671 1.0000
115 451693376 1.0000
115 393028587 3.0000
115 359621966 1.0000
115 318679591 4.0000
115 35758259 6.0000
115 369758604 10.0000
115 138157574 3.0000
115 259781850 1.0000
115 21408605 5.0000
115 443828326 1.0000
115 531418504 3.0000
115 711071588 2.0000
115 609852437 3.0000
115 330187082 1.0000
115 156247074 23.0000
115 304182081 1.0000
115 161745170 3.0000
115 252753618 3.0000
115 710064516 2.0000
115 217423296 1.0000
115 225418717 2.0000
115 245014679 1.0000
115 472185221 3.0000
115 311757784 1.0000
115 44335177 20.0000
115 471271538 3.0000
115 283894108 2.0000
115 637041761 1.0000
115 343626364 1.0000
115 263099844 4.0000
115 32329366 3.0000
115 150632123 6.0000
115 293467348 2.0000
115 282634845 1.0000
115 406971569 3.0000
115 308422676 10.0000
116 372949912 1.0000
116 206121850 3.0000
116 230845588 2.0000
116 187572312 1.0000
116 375832633 5.0000
116 374661980 8.0000
116 240807110 3.0000
116 241065455 1.0000
116 636286824 2.0000
116 250803835 2.0000
116 280665816 4.0000
116 726848270 1.0000
116 627491854 8.0000
116 353791374 11.0000
116 232313241 8.0000
116 130960283 2.0000
116 51443410 11.0000
116 32834791 2.0000
116 143884558 1.0000
116 549112918 1.0000
116 484340979 5.0000
116 633943195 3.0000
116 303126905 2.0000
116 237313700 6.0000
116 27844464 1.0000
116 185344587 4.0000
116 475826738 1.0000
116 64152335 1.0000
116 243175199 2.0000
116 147919630 2.0000
116 266815699 1.0000
116 240869466 2.0000
116 429247237 7.0000
116 472385266 1.0000
116 448956185 5.0000
116 210933449 1.0000
116 92629809 9.0000
116 415155312 1.0000
116 571021282 3.0000
116 377037875 3.0000
116 148680848 1.0000
116 233335916 3.0000
116 233899912 2.0000
116 230567975 5.0000
116 304953074 7.0000
116 46143892 2.0000
116 501960718 3.0000
116 423543635 1.0000
116 618420295 2.0000
116 238713707 2.0000
116 373555025 4.0000
116 329927842 1.0000
116 146519069 1.0000
116 226347105 4.0000
116 412180849 1.0000
116 385463372 8.0000
116 461316266 7.0000
116 293559894 3.0000
116 240872546 1.0000
116 302486435 4.0000
116 705017113 3.0000
116 14573900 4.0000
116 221411491 6.0000
116 245444506 1.0000
116 144813170 5.0000
116 139092348 3.0000
116 211237817 1.0000
116 337780427 2.0000
116 216112526 1.0000
116 269513020 1.0000
116 60897485 2.0000
116 197001564 8.0000
116 436702610 4.0000
116 121402638 1.0000
116 321796543 1.0000
116 113109073 9.0000
116 36448925 1.0000
116 151584475 2.0000
116 48871981 10.0000
116 167473396 4.0000
116 71210107 3.0000
116 166128698 1.0000
116 77001859 3.0000
116 140750163 2.0000
116 328686514 4.0000
116 246901658 1.0000
116 142702489 1.0000
116 224761631 2.0000
116 336082762 14.0000
116 19583545 3.0000
116 362099039 2.0000
116 138846688 2.0000
116 291946431 1.0000
116 431429137 3.0000
116 155927976 7.0000
116 280557466 3.0000
116 407890541 2.0000
116 636401401 4.0000
116 344801362 4.0000
116 543533194 1.0000
116 482237272 1.0000
116 787239919 2.0000
116 240664869 3.0000
116 708797364 2.0000
116 531685436 4.0000
116 429222254 1.0000
116 411469404 1.0000
116 324614093 1.0000
116 192301191 1.0000
116 358351414 3.0000
116 341661701 2.0000
116 117473273 1.0000
116 290629376 1.0000
116 188417619 14.0000
116 626774517 1.0000
116 236972737 7.0000
116 135573797 2.0000
116 420301038 7.0000
116 55382387 2.0000
116 27489253 1.0000
116 150583140 2.0000
116 34613288 2.0000
116 123080710 1.0000
116 248132486 10.0000
116 250542282 5.0000
116 341768585 1.0000
116 580330056 1.0000
116 230013639 1.0000
116 247844220 5.0000
116 22910295 3.0000
116 408757920 1.0000
116 41684671 13.0000
116 393028587 3.0000
116 369758604 1.0000
116 138157574 2.0000
116 259781850 1.0000
116 21408605 3.0000
116 320930784 10.0000
116 443828326 2.0000
116 531418504 6.0000
116 285332860 1.0000
116 330187082 4.0000
116 156247074 4.0000
116 283771561 2.0000
116 166767883 1.0000
116 304182081 2.0000
116 161745170 5.0000
116 252753618 2.0000
116 710064516 2.0000
116 217423296 1.0000
116 225418717 3.0000
116 507489702 1.0000
116 472185221 1.0000
116 44335177 2.0000
116 471271538 1.0000
116 283894108 4.0000
116 637041761 3.0000
116 294809172 5.0000
116 343626364 9.0000
116 209185477 1.0000
116 263099844 2.0000
116 150632123 2.0000
116 293467348 1.0000
116 282634845 8.0000
116 221850321 1.0000
116 50711514 4.0000
116 406971569 1.0000
116 308422676 5.0000
117 372949912 3.0000
117 206121850 2.0000
117 209225665 2.0000
117 230845588 5.0000
117 375832633 1.0000
117 374661980 1.0000
117 240807110 1.0000
117 636286824 1.0000
117 726848270 1.0000
117 51597791 2.0000
117 627491854 3.0000
117 130960283 2.0000
117 471332737 1.0000
117 32834791 1.0000
117 143884558 1.0000
117 287202982 1.0000
117 303126905 1.0000
117 475826738 1.0000
117 243175199 3.0000
117 147919630 1.0000
117 235170147 1.0000
117 266815699 4.0000
117 240869466 1.0000
117 429247237 1.0000
117 448956185 2.0000
117 113465603 3.0000
117 210933449 3.0000
117 92629809 2.0000
117 415155312 1.0000
117 219001485 1.0000
117 571021282 1.0000
117 148680848 1.0000
117 193021637 2.0000
117 233335916 2.0000
117 233899912 2.0000
117 230567975 1.0000
117 304953074 6.0000
117 91388229 2.0000
117 501960718 1.0000
117 423543635 1.0000
117 238713707 3.0000
117 315633310 3.0000
117 329927842 4.0000
117 146519069 2.0000
117 523636225 2.0000
117 293559894 2.0000
117 302486435 3.0000
117 705017113 3.0000
117 221411491 3.0000
117 144813170 1.0000
117 216112526 1.0000
117 197001564 2.0000
117 436702610 4.0000
117 121402638 2.0000
117 321796543 7.0000
117 501854635 3.0000
117 113109073 1.0000
117 36448925 3.0000
117 471427429 1.0000
117 48871981 3.0000
117 469753464 2.0000
117 166128698 1.0000
117 140750163 1.0000
117 328686514 1.0000
117 246901658 2.0000
117 142702489 1.0000
117 224761631 2.0000
117 336082762 2.0000
117 53076741 2.0000
117 581281429 1.0000
117 296259888 1.0000
117 291946431 1.0000
117 506269900 2.0000
117 299936873 1.0000
117 431429137 3.0000
117 155927976 1.0000
117 240002233 14.0000
117 543533194 1.0000
117 482237272 1.0000
117 708797364 1.0000
117 550122068 2.0000
117 531685436 1.0000
117 429222254 1.0000
117 324614093 1.0000
117 192301191 1.0000
117 593544608 9.0000
117 279213842 3.0000
117 711272516 2.0000
117 358351414 4.0000
117 236972737 2.0000
117 135573797 1.0000
117 55382387 6.0000
117 27489253 1.0000
117 22903812 1.0000
117 248132486 1.0000
117 250542282 1.0000
117 341768585 1.0000
117 580330056 1.0000
117 22910295 1.0000
117 41684671 11.0000
117 451693376 1.0000
117 318679591 1.0000
117 35758259 2.0000
117 369758604 2.0000
117 443828326 1.0000
117 531418504 2.0000
117 456021856 1.0000
117 285332860 1.0000
117 609852437 3.0000
117 156247074 2.0000
117 283771561 3.0000
117 304182081 1.0000
117 161745170 1.0000
117 252753618 10.0000
117 710064516 1.0000
117 311757784 4.0000
117 283894108 1.0000
117 637041761 2.0000
117 343626364 2.0000
117 32329366 3.0000
117 150632123 5.0000
117 282634845 3.0000
117 221850321 1.0000
117 50711514 1.0000
118 372949912 1.0000
118 206121850 1.0000
118 230845588 1.0000
118 374661980 1.0000
118 241065455 1.0000
118 250803835 1.0000
118 280665816 1.0000
118 353791374 1.0000
118 232313241 1.0000
118 265982289 1.0000
118 130960283 1.0000
118 51443410 1.0000
118 32834791 1.0000
118 484340979 1.0000
118 303126905 3.0000
118 237313700 1.0000
118 240869466 3.0000
118 429247237 2.0000
118 483072452 2.0000
118 448956185 2.0000
118 210933449 2.0000
118 415155312 1.0000
118 230567975 3.0000
118 304953074 3.0000
118 501960718 2.0000
118 373555025 2.0000
118 315633310 2.0000
118 329927842 4.0000
118 523636225 1.0000
118 385463372 3.0000
118 57880075 1.0000
118 461316266 2.0000
118 293559894 1.0000
118 240872546 1.0000
118 302486435 1.0000
118 144813170 1.0000
118 139092348 2.0000
118 211237817 1.0000
118 216112526 1.0000
118 60897485 1.0000
118 436702610 1.0000
118 321796543 1.0000
118 501854635 1.0000
118 703181887 1.0000
118 151584475 5.0000
118 469753464 2.0000
118 278745353 1.0000
118 71210107 1.0000
118 336082762 2.0000
118 53076741 1.0000
118 280557466 2.0000
118 407890541 2.0000
118 520818187 3.0000
118 240664869 1.0000
118 429222254 1.0000
118 192301191 1.0000
118 279213842 1.0000
118 117473273 1.0000
118 626774517 2.0000
118 236972737 1.0000
118 420301038 3.0000
118 55382387 2.0000
118 123080710 1.0000
118 248132486 1.0000
118 341768585 1.0000
118 580330056 1.0000
118 230013639 2.0000
118 22910295 1.0000
118 451693376 3.0000
118 359621966 1.0000
118 318679591 2.0000
118 259781850 1.0000
118 320930784 1.0000
118 443828326 2.0000
118 531418504 2.0000
118 711071588 1.0000
118 285332860 1.0000
118 193077639 1.0000
118 609852437 2.0000
118 330187082 1.0000
118 166767883 1.0000
118 304182081 1.0000
118 161745170 1.0000
118 710064516 3.0000
118 217423296 1.0000
118 245014679 1.0000
118 311757784 1.0000
118 283894108 1.0000
118 32329366 3.0000
118 150632123 2.0000
118 293467348 2.0000
118 282634845 3.0000
118 308422676 1.0000
119 372949912 1.0000
119 209225665 2.0000
119 187572312 3.0000
119 374661980 2.0000
119 240807110 1.0000
119 280665816 2.0000
119 51443410 2.0000
119 471332737 3.0000
119 237313700 1.0000
119 464781334 2.0000
119 185344587 1.0000
119 475826738 2.0000
119 243175199 1.0000
119 147919630 1.0000
119 237886951 2.0000
119 448956185 2.0000
119 210933449 1.0000
119 92629809 1.0000
119 455237361 1.0000
119 219001485 2.0000
119 571021282 2.0000
119 377037875 1.0000
119 193021637 2.0000
119 252484155 2.0000
119 304953074 4.0000
119 46143892 1.0000
119 91388229 2.0000
119 501960718 1.0000
119 44179372 1.0000
119 280412626 1.0000
119 423543635 1.0000
119 373555025 1.0000
119 315633310 2.0000
119 523636225 1.0000
119 57880075 2.0000
119 705017113 1.0000
119 14573900 3.0000
119 178915141 1.0000
119 211237817 2.0000
119 197001564 1.0000
119 436702610 1.0000
119 321796543 1.0000
119 501854635 1.0000
119 471427429 1.0000
119 283133921 1.0000
119 48871981 3.0000
119 71210107 1.0000
119 328686514 1.0000
119 246901658 1.0000
119 224761631 1.0000
119 336082762 5.0000
119 19583545 1.0000
119 216264820 1.0000
119 296259888 3.0000
119 299936873 1.0000
119 431429137 1.0000
119 520818187 2.0000
119 543533194 2.0000
119 482237272 1.0000
119 708797364 1.0000
119 429222254 3.0000
119 324614093 1.0000
119 593544608 6.0000
119 358351414 1.0000
119 341661701 1.0000
119 188417619 4.0000
119 626774517 1.0000
119 362523468 1.0000
119 15891449 1.0000
119 135573797 3.0000
119 420301038 1.0000
119 55382387 1.0000
119 250542282 1.0000
119 247844220 1.0000
119 420318016 2.0000
119 408757920 1.0000
119 41684671 1.0000
119 451693376 1.0000
119 393028587 1.0000
119 359621966 1.0000
119 369758604 1.0000
119 259781850 1.0000
119 531418504 1.0000
119 456021856 2.0000
119 285332860 1.0000
119 609852437 1.0000
119 330187082 1.0000
119 44335177 6.0000
119 471271538 1.0000
119 150632123 1.0000
119 293467348 2.0000
119 282634845 2.0000
119 50711514 2.0000
119 308422676 1.0000
120 372949912 2.0000
120 209225665 4.0000
120 187572312 1.0000
120 375832633 6.0000
120 374661980 8.0000
120 240807110 11.0000
120 241065455 3.0000
120 636286824 2.0000
120 250803835 4.0000
120 280665816 4.0000
120 726848270 2.0000
120 51597791 4.0000
120 627491854 2.0000
120 353791374 2.0000
120 232313241 1.0000
120 130960283 13.0000
120 51443410 7.0000
120 32834791 3.0000
120 143884558 3.0000
120 549112918 3.0000
120 484340979 5.0000
120 287202982 6.0000
120 237313700 4.0000
120 27844464 2.0000
120 464781334 3.0000
120 136035018 2.0000
120 277030839 4.0000
120 185344587 2.0000
120 475826738 2.0000
120 64152335 1.0000
120 147919630 7.0000
120 240869466 3.0000
120 348476655 2.0000
120 429247237 6.0000
120 472385266 6.0000
120 448956185 4.0000
120 113465603 1.0000
120 415155312 1.0000
120 455237361 5.0000
120 219001485 2.0000
120 571021282 4.0000
120 377037875 3.0000
120 148680848 1.0000
120 193021637 4.0000
120 233335916 5.0000
120 233899912 5.0000
120 252484155 2.0000
120 304953074 2.0000
120 46143892 5.0000
120 91388229 8.0000
120 193074585 4.0000
120 501960718 4.0000
120 280412626 4.0000
120 423543635 8.0000
120 618420295 1.0000
120 238713707 1.0000
120 373555025 5.0000
120 315633310 1.0000
120 21079235 4.0000
120 329927842 1.0000
120 146519069 6.0000
120 523636225 1.0000
120 226347105 4.0000
120 412180849 2.0000
120 385463372 4.0000
120 57880075 1.0000
120 461316266 2.0000
120 240872546 7.0000
120 490801957 1.0000
120 705017113 1.0000
120 14573900 2.0000
120 221411491 1.0000
120 245444506 3.0000
120 178915141 2.0000
120 912081948 2.0000
120 211237817 2.0000
120 216112526 5.0000
120 366592246 2.0000
120 60897485 1.0000
120 197001564 4.0000
120 321796543 5.0000
120 113109073 1.0000
120 703181887 1.0000
120 36448925 5.0000
120 471427429 5.0000
120 48871981 3.0000
120 469753464 3.0000
120 71210107 4.0000
120 140750163 1.0000
120 328686514 1.0000
120 246901658 2.0000
120 760546868 1.0000
120 224761631 6.0000
120 336082762 8.0000
120 19583545 4.0000
120 53076741 3.0000
120 216264820 1.0000
120 362099039 1.0000
120 581281429 6.0000
120 296259888 3.0000
120 291946431 2.0000
120 506269900 1.0000
120 299936873 6.0000
120 155927976 5.0000
120 280557466 3.0000
120 407890541 6.0000
120 636401401 7.0000
120 520818187 4.0000
120 344801362 1.0000
120 153406657 2.0000
120 543533194 1.0000
120 482237272 1.0000
120 240664869 1.0000
120 708797364 3.0000
120 429222254 2.0000
120 411469404 1.0000
120 324614093 1.0000
120 192301191 2.0000
120 593544608 2.0000
120 279213842 3.0000
120 711272516 1.0000
120 341661701 3.0000
120 117473273 1.0000
120 290629376 1.0000
120 188417619 6.0000
120 626774517 2.0000
120 362523468 5.0000
120 15891449 3.0000
120 420301038 4.0000
120 55382387 1.0000
120 27489253 1.0000
120 150583140 1.0000
120 22903812 7.0000
120 34613288 1.0000
120 123080710 1.0000
120 248132486 3.0000
120 250542282 2.0000
120 580330056 3.0000
120 230013639 2.0000
120 420318016 1.0000
120 408757920 3.0000
120 41684671 6.0000
120 451693376 2.0000
120 393028587 1.0000
120 359621966 1.0000
120 318679591 1.0000
120 369758604 1.0000
120 259781850 4.0000
120 21408605 3.0000
120 320930784 2.0000
120 531418504 3.0000
120 711071588 3.0000
120 456021856 1.0000
120 609852437 1.0000
120 156247074 5.0000
120 283771561 4.0000
120 166767883 2.0000
120 367971451 2.0000
120 252753618 4.0000
120 710064516 1.0000
120 217423296 1.0000
120 225418717 2.0000
120 245014679 1.0000
120 507489702 2.0000
120 472185221 5.0000
120 44335177 9.0000
120 471271538 3.0000
120 283894108 1.0000
120 637041761 1.0000
120 343626364 2.0000
120 465811969 1.0000
120 263099844 1.0000
120 32329366 2.0000
120 150632123 9.0000
120 293467348 1.0000
120 282634845 4.0000
120 221850321 3.0000
120 50711514 5.0000
120 406971569 2.0000
120 308422676 3.0000
121 372949912 4.0000
121 448956185 4.0000
121 148680848 2.0000
121 436702610 2.0000
121 501854635 1.0000
121 507489702 7.0000
121 294809172 1.0000
122 372949912 5.0000
122 230845588 1.0000
122 44179372 1.0000
122 436702610 1.0000
123 372949912 3.0000
123 266815699 1.0000
123 219001485 3.0000
123 148680848 1.0000
123 44179372 2.0000
123 501854635 3.0000
123 708797364 1.0000
123 711071588 1.0000
123 507489702 2.0000
123 221850321 2.0000
124 372949912 6.0000
124 636286824 6.0000
124 250803835 1.0000
124 627491854 8.0000
124 232313241 3.0000
124 484340979 1.0000
124 287202982 2.0000
124 185344587 11.0000
124 235170147 1.0000
124 415155312 4.0000
124 211237817 13.0000
124 283133921 2.0000
124 246901658 1.0000
124 19583545 4.0000
124 636401401 8.0000
124 482237272 1.0000
124 279213842 24.0000
124 213745334 23.0000
124 420318016 4.0000
124 367971451 6.0000
124 225418717 8.0000
125 372949912 1.0000
125 375832633 1.0000
125 471332737 1.0000
125 143884558 2.0000
125 475826738 2.0000
125 266815699 2.0000
125 483072452 1.0000
125 193021637 1.0000
125 139092348 1.0000
125 366592246 3.0000
125 36448925 1.0000
125 48871981 1.0000
125 469753464 1.0000
125 167473396 1.0000
125 246901658 2.0000
125 324614093 6.0000
125 359621966 1.0000
125 367971451 1.0000
125 343626364 1.0000
125 32329366 1.0000
126 372949912 1.0000
126 250803835 1.0000
126 148680848 1.0000
126 44179372 1.0000
126 714421232 1.0000
126 436702610 1.0000
126 507489702 1.0000
126 406971569 1.0000
127 372949912 6.0000
127 230845588 1.0000
127 44179372 1.0000
127 507489702 3.0000
128 372949912 8.0000
128 206121850 1.0000
128 230845588 7.0000
128 187572312 4.0000
128 375832633 3.0000
128 374661980 6.0000
128 241065455 6.0000
128 636286824 2.0000
128 250803835 13.0000
128 280665816 3.0000
128 726848270 3.0000
128 51597791 4.0000
128 627491854 2.0000
128 353791374 2.0000
128 232313241 2.0000
128 130960283 1.0000
128 238264016 1.0000
128 471332737 6.0000
128 32834791 9.0000
128 143884558 20.0000
128 549112918 1.0000
128 484340979 2.0000
128 633943195 22.0000
128 287202982 13.0000
128 303126905 2.0000
128 237313700 2.0000
128 464781334 4.0000
128 136035018 3.0000
128 277030839 1.0000
128 185344587 1.0000
128 189850197 2.0000
128 475826738 10.0000
128 243175199 2.0000
128 147919630 3.0000
128 266815699 3.0000
128 240869466 8.0000
128 348476655 6.0000
128 429247237 13.0000
128 483072452 15.0000
128 472385266 2.0000
128 448956185 2.0000
128 113465603 1.0000
128 210933449 4.0000
128 415155312 1.0000
128 455237361 5.0000
128 219001485 2.0000
128 571021282 14.0000
128 377037875 4.0000
128 148680848 5.0000
128 193021637 7.0000
128 233335916 1.0000
128 233899912 4.0000
128 252484155 2.0000
128 230567975 1.0000
128 304953074 7.0000
128 541999788 4.0000
128 91388229 4.0000
128 193074585 4.0000
128 501960718 34.0000
128 44179372 10.0000
128 280412626 5.0000
128 423543635 12.0000
128 238713707 4.0000
128 373555025 2.0000
128 315633310 11.0000
128 21079235 4.0000
128 329927842 14.0000
128 146519069 2.0000
128 523636225 5.0000
128 226347105 8.0000
128 412180849 4.0000
128 385463372 3.0000
128 57880075 4.0000
128 293559894 16.0000
128 302486435 2.0000
128 490801957 13.0000
128 705017113 1.0000
128 14573900 3.0000
128 714421232 14.0000
128 245444506 1.0000
128 178915141 12.0000
128 144813170 4.0000
128 139092348 2.0000
128 211237817 3.0000
128 337780427 9.0000
128 216112526 1.0000
128 269513020 2.0000
128 366592246 19.0000
128 60897485 2.0000
128 197001564 9.0000
128 436702610 1.0000
128 121402638 7.0000
128 321796543 13.0000
128 501854635 2.0000
128 113109073 6.0000
128 703181887 1.0000
128 36448925 8.0000
128 471427429 3.0000
128 151584475 1.0000
128 48871981 10.0000
128 469753464 14.0000
128 278745353 8.0000
128 167473396 15.0000
128 71210107 4.0000
128 166128698 1.0000
128 77001859 5.0000
128 328686514 8.0000
128 246901658 9.0000
128 760546868 1.0000
128 224761631 2.0000
128 336082762 5.0000
128 19583545 11.0000
128 53076741 2.0000
128 216264820 3.0000
128 362099039 5.0000
128 138846688 1.0000
128 581281429 3.0000
128 296259888 6.0000
128 291946431 3.0000
128 506269900 2.0000
128 299936873 6.0000
128 431429137 9.0000
128 155927976 2.0000
128 280557466 1.0000
128 407890541 3.0000
128 636401401 4.0000
128 520818187 15.0000
128 344801362 40.0000
128 153406657 4.0000
128 543533194 1.0000
128 482237272 11.0000
128 787239919 1.0000
128 240664869 7.0000
128 708797364 6.0000
128 550122068 10.0000
128 531685436 6.0000
128 429222254 10.0000
128 411469404 5.0000
128 324614093 17.0000
128 192301191 1.0000
128 593544608 10.0000
128 711272516 5.0000
128 358351414 1.0000
128 341661701 1.0000
128 188417619 3.0000
128 626774517 1.0000
128 362523468 15.0000
128 236972737 1.0000
128 15891449 1.0000
128 437567821 10.0000
128 135573797 4.0000
128 79220481 1.0000
128 420301038 9.0000
128 55382387 6.0000
128 27489253 5.0000
128 150583140 8.0000
128 22903812 4.0000
128 248132486 1.0000
128 341768585 6.0000
128 580330056 4.0000
128 230013639 2.0000
128 247844220 2.0000
128 408757920 1.0000
128 41684671 7.0000
128 451693376 1.0000
128 393028587 9.0000
128 359621966 3.0000
128 318679591 1.0000
128 35758259 3.0000
128 369758604 11.0000
128 138157574 2.0000
128 259781850 12.0000
128 21408605 5.0000
128 531418504 1.0000
128 711071588 1.0000
128 456021856 6.0000
128 285332860 3.0000
128 193077639 1.0000
128 609852437 5.0000
128 330187082 2.0000
128 156247074 4.0000
128 283771561 5.0000
128 166767883 1.0000
128 367971451 6.0000
128 304182081 2.0000
128 161745170 2.0000
128 252753618 4.0000
128 710064516 13.0000
128 217423296 33.0000
128 225418717 8.0000
128 245014679 7.0000
128 507489702 3.0000
128 472185221 5.0000
128 311757784 3.0000
128 471271538 2.0000
128 283894108 2.0000
128 637041761 5.0000
128 343626364 4.0000
128 465811969 1.0000
128 209185477 2.0000
128 150632123 6.0000
128 293467348 3.0000
128 282634845 1.0000
128 221850321 8.0000
128 50711514 5.0000
128 406971569 5.0000
128 308422676 6.0000
129 372949912 2.0000
129 436702610 1.0000
129 501854635 1.0000
129 507489702 2.0000
130 372949912 2.0000
130 230845588 2.0000
130 374661980 1.0000
130 240807110 3.0000
130 241065455 3.0000
130 250803835 1.0000
130 726848270 1.0000
130 51597791 1.0000
130 627491854 4.0000
130 232313241 3.0000
130 130960283 1.0000
130 143884558 3.0000
130 549112918 3.0000
130 303126905 1.0000
130 237313700 2.0000
130 27844464 1.0000
130 464781334 1.0000
130 136035018 1.0000
130 475826738 4.0000
130 147919630 4.0000
130 235170147 1.0000
130 240869466 4.0000
130 348476655 3.0000
130 472385266 1.0000
130 210933449 1.0000
130 92629809 1.0000
130 455237361 1.0000
130 571021282 2.0000
130 377037875 11.0000
130 148680848 1.0000
130 193021637 2.0000
130 91388229 1.0000
130 501960718 2.0000
130 44179372 1.0000
130 315633310 3.0000
130 329927842 3.0000
130 523636225 1.0000
130 226347105 2.0000
130 385463372 3.0000
130 461316266 1.0000
130 302486435 1.0000
130 490801957 1.0000
130 705017113 2.0000
130 14573900 1.0000
130 221411491 2.0000
130 144813170 2.0000
130 211237817 2.0000
130 216112526 2.0000
130 60897485 2.0000
130 321796543 1.0000
130 501854635 2.0000
130 113109073 1.0000
130 36448925 3.0000
130 471427429 1.0000
130 48871981 1.0000
130 469753464 4.0000
130 71210107 1.0000
130 166128698 2.0000
130 77001859 1.0000
130 224761631 1.0000
130 336082762 2.0000
130 19583545 2.0000
130 53076741 1.0000
130 216264820 1.0000
130 362099039 1.0000
130 581281429 1.0000
130 299936873 3.0000
130 155927976 3.0000
130 407890541 4.0000
130 520818187 1.0000
130 344801362 1.0000
130 153406657 2.0000
130 543533194 1.0000
130 240664869 1.0000
130 708797364 1.0000
130 429222254 1.0000
130 192301191 1.0000
130 593544608 1.0000
130 279213842 1.0000
130 117473273 3.0000
130 626774517 2.0000
130 135573797 4.0000
130 79220481 1.0000
130 55382387 1.0000
130 34613288 2.0000
130 248132486 2.0000
130 250542282 1.0000
130 580330056 1.0000
130 247844220 1.0000
130 408757920 1.0000
130 451693376 1.0000
130 318679591 1.0000
130 369758604 2.0000
130 138157574 1.0000
130 259781850 2.0000
130 320930784 1.0000
130 443828326 1.0000
130 456021856 1.0000
130 285332860 1.0000
130 193077639 1.0000
130 609852437 2.0000
130 330187082 1.0000
130 283771561 2.0000
130 225418717 1.0000
130 507489702 1.0000
130 311757784 1.0000
130 471271538 1.0000
130 283894108 1.0000
130 637041761 1.0000
130 263099844 1.0000
130 32329366 1.0000
130 150632123 3.0000
130 293467348 1.0000
130 282634845 2.0000
130 221850321 1.0000
130 406971569 3.0000
130 308422676 3.0000
131 372949912 10.0000
131 633943195 1.0000
131 472385266 1.0000
131 148680848 3.0000
131 91388229 1.0000
131 44179372 1.0000
131 21079235 1.0000
131 144813170 1.0000
131 436702610 3.0000
131 155927976 3.0000
131 362523468 1.0000
131 230013639 1.0000
131 285332860 1.0000
131 252753618 1.0000
131 283894108 1.0000
132 372949912 16.0000
132 235170147 1.0000
132 304953074 1.0000
132 226347105 1.0000
132 224761631 1.0000
132 155927976 1.0000
132 482237272 1.0000
132 27489253 9.0000
132 580330056 1.0000
132 711071588 1.0000
132 225418717 1.0000
133 372949912 1.0000
133 209225665 2.0000
133 230845588 2.0000
133 187572312 5.0000
133 374661980 3.0000
133 280665816 4.0000
133 726848270 1.0000
133 353791374 7.0000
133 232313241 3.0000
133 130960283 1.0000
133 51443410 1.0000
133 238264016 3.0000
133 143884558 3.0000
133 549112918 1.0000
133 484340979 1.0000
133 287202982 4.0000
133 303126905 3.0000
133 27844464 1.0000
133 464781334 3.0000
133 185344587 5.0000
133 189850197 3.0000
133 243175199 2.0000
133 147919630 6.0000
133 266815699 2.0000
133 240869466 4.0000
133 429247237 1.0000
133 483072452 3.0000
133 472385266 4.0000
133 210933449 1.0000
133 377037875 6.0000
133 148680848 2.0000
133 543442108 1.0000
133 193021637 1.0000
133 233335916 3.0000
133 252484155 1.0000
133 230567975 2.0000
133 46143892 2.0000
133 44179372 2.0000
133 280412626 5.0000
133 423543635 1.0000
133 238713707 1.0000
133 315633310 2.0000
133 21079235 1.0000
133 329927842 1.0000
133 523636225 2.0000
133 226347105 3.0000
133 412180849 1.0000
133 385463372 2.0000
133 57880075 2.0000
133 461316266 3.0000
133 293559894 2.0000
133 14573900 4.0000
133 245444506 1.0000
133 144813170 4.0000
133 139092348 1.0000
133 211237817 2.0000
133 337780427 1.0000
133 216112526 1.0000
133 366592246 3.0000
133 60897485 1.0000
133 436702610 9.0000
133 121402638 5.0000
133 321796543 2.0000
133 501854635 1.0000
133 703181887 3.0000
133 151584475 2.0000
133 48871981 1.0000
133 278745353 4.0000
133 71210107 1.0000
133 166128698 1.0000
133 140750163 1.0000
133 246901658 1.0000
133 760546868 1.0000
133 224761631 1.0000
133 336082762 3.0000
133 19583545 4.0000
133 53076741 1.0000
133 216264820 3.0000
133 138846688 1.0000
133 296259888 1.0000
133 431429137 1.0000
133 155927976 6.0000
133 280557466 1.0000
133 240002233 1.0000
133 636401401 3.0000
133 520818187 1.0000
133 153406657 2.0000
133 787239919 2.0000
133 240664869 2.0000
133 429222254 2.0000
133 324614093 1.0000
133 711272516 1.0000
133 117473273 2.0000
133 236972737 3.0000
133 135573797 1.0000
133 420301038 1.0000
133 55382387 1.0000
133 27489253 2.0000
133 150583140 1.0000
133 22903812 1.0000
133 34613288 3.0000
133 123080710 1.0000
133 248132486 5.0000
133 250542282 6.0000
133 341768585 2.0000
133 22910295 7.0000
133 213745334 1.0000
133 420318016 2.0000
133 408757920 1.0000
133 41684671 2.0000
133 451693376 2.0000
133 393028587 1.0000
133 35758259 1.0000
133 369758604 1.0000
133 138157574 1.0000
133 259781850 3.0000
133 21408605 4.0000
133 320930784 1.0000
133 609852437 1.0000
133 156247074 2.0000
133 283771561 3.0000
133 166767883 4.0000
133 304182081 1.0000
133 161745170 2.0000
133 252753618 3.0000
133 710064516 1.0000
133 217423296 5.0000
133 507489702 3.0000
133 472185221 1.0000
133 311757784 1.0000
133 471271538 1.0000
133 283894108 8.0000
133 637041761 1.0000
133 343626364 3.0000
133 465811969 1.0000
133 209185477 1.0000
133 263099844 2.0000
133 32329366 2.0000
133 150632123 1.0000
133 282634845 5.0000
133 221850321 3.0000
133 50711514 1.0000
133 406971569 1.0000
133 308422676 1.0000
134 372949912 1.0000
134 230845588 2.0000
134 375832633 1.0000
134 250803835 9.0000
134 232313241 1.0000
134 51443410 1.0000
134 143884558 3.0000
134 475826738 1.0000
134 148680848 1.0000
134 230567975 1.0000
134 373555025 1.0000
134 14573900 3.0000
134 139092348 3.0000
134 337780427 2.0000
134 336082762 1.0000
134 155927976 5.0000
134 280557466 1.0000
134 407890541 1.0000
134 520818187 2.0000
134 344801362 1.0000
134 153406657 1.0000
134 236972737 37.0000
134 250542282 1.0000
134 230013639 1.0000
134 213745334 5.0000
134 318679591 1.0000
134 531418504 1.0000
134 367971451 1.0000
134 225418717 1.0000
134 507489702 26.0000
134 471271538 1.0000
134 294809172 3.0000
135 372949912 1.0000
135 230845588 2.0000
135 374661980 1.0000
135 280665816 3.0000
135 627491854 1.0000
135 130960283 1.0000
135 303126905 1.0000
135 277030839 1.0000
135 147919630 2.0000
135 46143892 4.0000
135 44179372 1.0000
135 423543635 1.0000
135 21079235 1.0000
135 461316266 1.0000
135 14573900 2.0000
135 436702610 1.0000
135 121402638 2.0000
135 19583545 3.0000
135 53076741 1.0000
135 636401401 1.0000
135 153406657 1.0000
135 279213842 1.0000
135 150583140 1.0000
135 22903812 2.0000
135 34613288 1.0000
135 250542282 1.0000
135 230013639 1.0000
135 35758259 2.0000
135 711071588 1.0000
135 44335177 2.0000
136 372949912 4.0000
136 148680848 4.0000
136 541999788 1.0000
136 44179372 1.0000
136 436702610 1.0000
136 501854635 6.0000
136 236972737 2.0000
136 507489702 7.0000
137 372949912 7.0000
137 148680848 2.0000
137 44179372 2.0000
137 714421232 2.0000
137 501854635 3.0000
137 411469404 1.0000
137 236972737 1.0000
137 507489702 2.0000
138 372949912 1.0000
138 206121850 1.0000
138 209225665 2.0000
138 230845588 7.0000
138 187572312 6.0000
138 375832633 3.0000
138 374661980 7.0000
138 240807110 5.0000
138 241065455 10.0000
138 636286824 3.0000
138 250803835 2.0000
138 280665816 5.0000
138 726848270 5.0000
138 51597791 8.0000
138 353791374 2.0000
138 232313241 12.0000
138 130960283 10.0000
138 51443410 1.0000
138 32834791 6.0000
138 143884558 2.0000
138 549112918 2.0000
138 484340979 10.0000
138 633943195 2.0000
138 287202982 3.0000
138 303126905 3.0000
138 237313700 6.0000
138 27844464 9.0000
138 464781334 9.0000
138 136035018 1.0000
138 185344587 2.0000
138 475826738 1.0000
138 64152335 5.0000
138 243175199 11.0000
138 147919630 5.0000
138 235170147 5.0000
138 266815699 11.0000
138 240869466 8.0000
138 348476655 5.0000
138 429247237 8.0000
138 483072452 1.0000
138 472385266 7.0000
138 448956185 2.0000
138 113465603 1.0000
138 210933449 10.0000
138 92629809 1.0000
138 415155312 5.0000
138 455237361 2.0000
138 219001485 3.0000
138 571021282 3.0000
138 377037875 1.0000
138 148680848 1.0000
138 193021637 3.0000
138 233335916 2.0000
138 233899912 1.0000
138 252484155 5.0000
138 230567975 2.0000
138 304953074 5.0000
138 541999788 1.0000
138 46143892 3.0000
138 91388229 8.0000
138 501960718 4.0000
138 44179372 2.0000
138 280412626 8.0000
138 423543635 19.0000
138 238713707 3.0000
138 373555025 5.0000
138 315633310 9.0000
138 21079235 1.0000
138 329927842 13.0000
138 146519069 5.0000
138 523636225 4.0000
138 226347105 8.0000
138 412180849 6.0000
138 385463372 6.0000
138 57880075 8.0000
138 461316266 2.0000
138 293559894 1.0000
138 240872546 3.0000
138 302486435 5.0000
138 490801957 3.0000
138 705017113 5.0000
138 14573900 5.0000
138 221411491 4.0000
138 714421232 1.0000
138 178915141 1.0000
138 144813170 2.0000
138 139092348 3.0000
138 211237817 5.0000
138 337780427 4.0000
138 216112526 2.0000
138 60897485 4.0000
138 197001564 4.0000
138 436702610 10.0000
138 121402638 13.0000
138 321796543 4.0000
138 501854635 8.0000
138 113109073 4.0000
138 703181887 5.0000
138 36448925 6.0000
138 48467334 1.0000
138 471427429 2.0000
138 151584475 5.0000
138 48871981 9.0000
138 469753464 8.0000
138 278745353 2.0000
138 71210107 2.0000
138 77001859 2.0000
138 328686514 1.0000
138 246901658 4.0000
138 142702489 1.0000
138 224761631 6.0000
138 336082762 3.0000
138 19583545 6.0000
138 53076741 5.0000
138 216264820 12.0000
138 362099039 2.0000
138 138846688 2.0000
138 581281429 5.0000
138 296259888 3.0000
138 506269900 1.0000
138 299936873 6.0000
138 431429137 7.0000
138 155927976 8.0000
138 280557466 2.0000
138 240002233 2.0000
138 407890541 5.0000
138 636401401 11.0000
138 520818187 1.0000
138 344801362 2.0000
138 482237272 8.0000
138 787239919 1.0000
138 240664869 2.0000
138 708797364 5.0000
138 531685436 10.0000
138 429222254 15.0000
138 324614093 2.0000
138 192301191 3.0000
138 593544608 9.0000
138 279213842 1.0000
138 711272516 1.0000
138 358351414 7.0000
138 341661701 5.0000
138 117473273 12.0000
138 188417619 1.0000
138 626774517 6.0000
138 362523468 3.0000
138 236972737 2.0000
138 15891449 2.0000
138 437567821 2.0000
138 135573797 13.0000
138 79220481 8.0000
138 420301038 6.0000
138 55382387 9.0000
138 27489253 1.0000
138 150583140 6.0000
138 22903812 15.0000
138 34613288 8.0000
138 248132486 2.0000
138 250542282 17.0000
138 341768585 4.0000
138 580330056 1.0000
138 230013639 5.0000
138 247844220 5.0000
138 22910295 8.0000
138 213745334 1.0000
138 420318016 2.0000
138 408757920 1.0000
138 41684671 4.0000
138 451693376 6.0000
138 393028587 12.0000
138 359621966 3.0000
138 318679591 13.0000
138 35758259 8.0000
138 369758604 9.0000
138 138157574 8.0000
138 259781850 6.0000
138 320930784 3.0000
138 443828326 11.0000
138 531418504 5.0000
138 711071588 4.0000
138 456021856 1.0000
138 285332860 3.0000
138 193077639 3.0000
138 609852437 8.0000
138 330187082 6.0000
138 156247074 4.0000
138 283771561 7.0000
138 166767883 13.0000
138 367971451 1.0000
138 304182081 2.0000
138 252753618 3.0000
138 710064516 20.0000
138 217423296 7.0000
138 225418717 5.0000
138 472185221 2.0000
138 311757784 6.0000
138 44335177 1.0000
138 471271538 6.0000
138 283894108 8.0000
138 637041761 1.0000
138 343626364 3.0000
138 465811969 2.0000
138 209185477 3.0000
138 32329366 2.0000
138 150632123 4.0000
138 293467348 4.0000
138 282634845 3.0000
138 221850321 6.0000
138 50711514 1.0000
138 406971569 1.0000
138 308422676 11.0000
139 372949912 1.0000
139 206121850 6.0000
139 209225665 6.0000
139 230845588 6.0000
139 187572312 1.0000
139 375832633 5.0000
139 374661980 20.0000
139 240807110 17.0000
139 241065455 8.0000
139 636286824 7.0000
139 250803835 11.0000
139 280665816 10.0000
139 726848270 9.0000
139 51597791 7.0000
139 627491854 5.0000
139 353791374 11.0000
139 232313241 8.0000
139 265982289 2.0000
139 130960283 16.0000
139 238264016 1.0000
139 471332737 7.0000
139 32834791 7.0000
139 143884558 13.0000
139 549112918 4.0000
139 484340979 16.0000
139 633943195 2.0000
139 287202982 9.0000
139 303126905 6.0000
139 237313700 7.0000
139 464781334 6.0000
139 136035018 5.0000
139 185344587 2.0000
139 189850197 3.0000
139 475826738 10.0000
139 64152335 25.0000
139 243175199 8.0000
139 147919630 5.0000
139 235170147 12.0000
139 266815699 8.0000
139 240869466 17.0000
139 348476655 8.0000
139 429247237 11.0000
139 483072452 8.0000
139 472385266 2.0000
139 448956185 3.0000
139 113465603 14.0000
139 210933449 15.0000
139 92629809 1.0000
139 415155312 5.0000
139 455237361 2.0000
139 219001485 7.0000
139 571021282 14.0000
139 377037875 15.0000
139 148680848 6.0000
139 543442108 5.0000
139 193021637 22.0000
139 233335916 15.0000
139 233899912 3.0000
139 252484155 10.0000
139 230567975 3.0000
139 304953074 10.0000
139 46143892 2.0000
139 91388229 6.0000
139 193074585 3.0000
139 501960718 8.0000
139 44179372 4.0000
139 280412626 1.0000
139 423543635 11.0000
139 238713707 12.0000
139 373555025 6.0000
139 315633310 18.0000
139 21079235 1.0000
139 329927842 10.0000
139 146519069 19.0000
139 523636225 9.0000
139 226347105 6.0000
139 412180849 6.0000
139 385463372 10.0000
139 57880075 18.0000
139 461316266 9.0000
139 293559894 2.0000
139 240872546 6.0000
139 302486435 3.0000
139 490801957 6.0000
139 705017113 7.0000
139 14573900 5.0000
139 221411491 14.0000
139 714421232 6.0000
139 245444506 5.0000
139 178915141 6.0000
139 144813170 6.0000
139 139092348 3.0000
139 912081948 2.0000
139 211237817 9.0000
139 337780427 2.0000
139 216112526 6.0000
139 269513020 1.0000
139 366592246 1.0000
139 60897485 4.0000
139 197001564 5.0000
139 436702610 13.0000
139 121402638 7.0000
139 321796543 13.0000
139 501854635 8.0000
139 113109073 3.0000
139 703181887 2.0000
139 36448925 5.0000
139 48467334 1.0000
139 471427429 7.0000
139 283133921 1.0000
139 151584475 3.0000
139 48871981 18.0000
139 469753464 20.0000
139 278745353 2.0000
139 71210107 5.0000
139 166128698 5.0000
139 77001859 2.0000
139 140750163 2.0000
139 328686514 2.0000
139 246901658 14.0000
139 142702489 3.0000
139 224761631 6.0000
139 336082762 11.0000
139 19583545 4.0000
139 53076741 16.0000
139 216264820 14.0000
139 362099039 8.0000
139 138846688 6.0000
139 581281429 8.0000
139 296259888 13.0000
139 299936873 13.0000
139 431429137 13.0000
139 155927976 5.0000
139 280557466 28.0000
139 240002233 3.0000
139 407890541 10.0000
139 636401401 6.0000
139 520818187 2.0000
139 344801362 2.0000
139 153406657 5.0000
139 543533194 3.0000
139 482237272 12.0000
139 787239919 3.0000
139 240664869 5.0000
139 708797364 2.0000
139 550122068 4.0000
139 531685436 11.0000
139 429222254 5.0000
139 411469404 4.0000
139 324614093 7.0000
139 151118966 1.0000
139 192301191 8.0000
139 593544608 16.0000
139 279213842 3.0000
139 711272516 1.0000
139 358351414 9.0000
139 341661701 9.0000
139 117473273 8.0000
139 290629376 1.0000
139 52079636 1.0000
139 188417619 4.0000
139 626774517 9.0000
139 362523468 10.0000
139 236972737 23.0000
139 15891449 5.0000
139 437567821 1.0000
139 135573797 13.0000
139 79220481 4.0000
139 420301038 7.0000
139 55382387 21.0000
139 27489253 2.0000
139 150583140 4.0000
139 22903812 5.0000
139 34613288 4.0000
139 123080710 2.0000
139 248132486 10.0000
139 250542282 22.0000
139 341768585 16.0000
139 580330056 5.0000
139 230013639 9.0000
139 247844220 6.0000
139 22910295 5.0000
139 213745334 3.0000
139 420318016 3.0000
139 408757920 8.0000
139 41684671 9.0000
139 451693376 9.0000
139 393028587 17.0000
139 359621966 8.0000
139 318679591 9.0000
139 369758604 12.0000
139 138157574 8.0000
139 259781850 16.0000
139 21408605 11.0000
139 320930784 5.0000
139 443828326 4.0000
139 531418504 24.0000
139 711071588 5.0000
139 456021856 3.0000
139 285332860 17.0000
139 193077639 9.0000
139 609852437 13.0000
139 330187082 9.0000
139 156247074 2.0000
139 283771561 21.0000
139 166767883 24.0000
139 367971451 3.0000
139 304182081 3.0000
139 161745170 2.0000
139 252753618 9.0000
139 710064516 26.0000
139 217423296 11.0000
139 225418717 10.0000
139 245014679 1.0000
139 507489702 3.0000
139 472185221 8.0000
139 311757784 14.0000
139 44335177 14.0000
139 471271538 18.0000
139 283894108 14.0000
139 637041761 7.0000
139 294809172 3.0000
139 343626364 13.0000
139 465811969 3.0000
139 209185477 2.0000
139 263099844 3.0000
139 32329366 22.0000
139 150632123 9.0000
139 293467348 5.0000
139 282634845 19.0000
139 221850321 8.0000
139 50711514 10.0000
139 406971569 3.0000
139 308422676 7.0000
140 372949912 1.0000
140 374661980 1.0000
140 241065455 1.0000
140 636286824 1.0000
140 726848270 1.0000
140 627491854 3.0000
140 232313241 1.0000
140 130960283 1.0000
140 471332737 1.0000
140 549112918 3.0000
140 484340979 2.0000
140 287202982 2.0000
140 303126905 3.0000
140 237313700 1.0000
140 277030839 1.0000
140 185344587 2.0000
140 189850197 1.0000
140 64152335 1.0000
140 243175199 1.0000
140 147919630 6.0000
140 235170147 1.0000
140 240869466 4.0000
140 429247237 2.0000
140 483072452 3.0000
140 448956185 2.0000
140 210933449 3.0000
140 455237361 1.0000
140 571021282 1.0000
140 377037875 1.0000
140 148680848 1.0000
140 233335916 1.0000
140 252484155 2.0000
140 230567975 1.0000
140 44179372 1.0000
140 280412626 1.0000
140 423543635 4.0000
140 618420295 1.0000
140 238713707 3.0000
140 373555025 2.0000
140 315633310 3.0000
140 146519069 2.0000
140 523636225 2.0000
140 226347105 1.0000
140 412180849 1.0000
140 385463372 3.0000
140 57880075 4.0000
140 461316266 1.0000
140 302486435 3.0000
140 490801957 1.0000
140 705017113 1.0000
140 714421232 3.0000
140 245444506 2.0000
140 211237817 1.0000
140 337780427 1.0000
140 60897485 2.0000
140 197001564 1.0000
140 501854635 3.0000
140 703181887 2.0000
140 48871981 2.0000
140 278745353 1.0000
140 167473396 2.0000
140 71210107 1.0000
140 140750163 1.0000
140 246901658 2.0000
140 142702489 2.0000
140 19583545 1.0000
140 53076741 4.0000
140 216264820 1.0000
140 362099039 1.0000
140 138846688 1.0000
140 291946431 1.0000
140 240002233 3.0000
140 636401401 2.0000
140 520818187 1.0000
140 344801362 1.0000
140 153406657 1.0000
140 482237272 1.0000
140 531685436 2.0000
140 593544608 2.0000
140 711272516 1.0000
140 117473273 3.0000
140 362523468 1.0000
140 236972737 1.0000
140 15891449 1.0000
140 135573797 3.0000
140 79220481 1.0000
140 55382387 1.0000
140 341768585 1.0000
140 22910295 1.0000
140 408757920 2.0000
140 41684671 3.0000
140 393028587 2.0000
140 359621966 4.0000
140 259781850 4.0000
140 320930784 2.0000
140 531418504 2.0000
140 711071588 1.0000
140 285332860 1.0000
140 609852437 1.0000
140 283771561 1.0000
140 367971451 1.0000
140 252753618 1.0000
140 710064516 1.0000
140 217423296 1.0000
140 225418717 1.0000
140 245014679 1.0000
140 311757784 1.0000
140 343626364 1.0000
140 209185477 1.0000
141 372949912 1.0000
141 206121850 3.0000
141 209225665 2.0000
141 230845588 1.0000
141 366796169 1.0000
141 187572312 9.0000
141 375832633 3.0000
141 374661980 6.0000
141 240807110 4.0000
141 241065455 1.0000
141 250803835 2.0000
141 280665816 4.0000
141 726848270 1.0000
141 51597791 1.0000
141 627491854 1.0000
141 232313241 3.0000
141 130960283 2.0000
141 32834791 2.0000
141 143884558 2.0000
141 549112918 2.0000
141 484340979 4.0000
141 633943195 1.0000
141 287202982 3.0000
141 303126905 1.0000
141 237313700 1.0000
141 27844464 14.0000
141 464781334 4.0000
141 136035018 3.0000
141 277030839 1.0000
141 185344587 2.0000
141 475826738 1.0000
141 64152335 1.0000
141 243175199 1.0000
141 147919630 13.0000
141 235170147 2.0000
141 266815699 1.0000
141 240869466 4.0000
141 348476655 2.0000
141 429247237 2.0000
141 483072452 3.0000
141 472385266 11.0000
141 448956185 1.0000
141 113465603 1.0000
141 210933449 3.0000
141 92629809 2.0000
141 415155312 4.0000
141 455237361 3.0000
141 219001485 1.0000
141 571021282 7.0000
141 377037875 2.0000
141 193021637 1.0000
141 233899912 2.0000
141 252484155 4.0000
141 230567975 1.0000
141 304953074 5.0000
141 46143892 3.0000
141 501960718 1.0000
141 44179372 2.0000
141 280412626 7.0000
141 423543635 4.0000
141 238713707 1.0000
141 373555025 4.0000
141 315633310 4.0000
141 21079235 3.0000
141 329927842 2.0000
141 146519069 3.0000
141 523636225 2.0000
141 226347105 3.0000
141 412180849 1.0000
141 385463372 4.0000
141 57880075 2.0000
141 461316266 3.0000
141 293559894 2.0000
141 240872546 1.0000
141 490801957 1.0000
141 705017113 1.0000
141 14573900 1.0000
141 221411491 2.0000
141 714421232 1.0000
141 245444506 2.0000
141 139092348 1.0000
141 211237817 4.0000
141 216112526 1.0000
141 60897485 3.0000
141 197001564 3.0000
141 436702610 2.0000
141 121402638 21.0000
141 321796543 3.0000
141 501854635 1.0000
141 703181887 1.0000
141 36448925 3.0000
141 48467334 1.0000
141 471427429 1.0000
141 48871981 4.0000
141 469753464 2.0000
141 278745353 2.0000
141 167473396 1.0000
141 71210107 2.0000
141 140750163 2.0000
141 328686514 1.0000
141 142702489 1.0000
141 224761631 5.0000
141 336082762 2.0000
141 19583545 2.0000
141 53076741 4.0000
141 138846688 5.0000
141 581281429 3.0000
141 291946431 1.0000
141 506269900 2.0000
141 299936873 3.0000
141 431429137 1.0000
141 155927976 5.0000
141 280557466 4.0000
141 407890541 4.0000
141 636401401 4.0000
141 344801362 1.0000
141 153406657 1.0000
141 543533194 1.0000
141 482237272 1.0000
141 240664869 2.0000
141 531685436 3.0000
141 429222254 4.0000
141 324614093 2.0000
141 593544608 2.0000
141 279213842 1.0000
141 711272516 1.0000
141 358351414 2.0000
141 341661701 5.0000
141 117473273 2.0000
141 188417619 3.0000
141 626774517 3.0000
141 236972737 1.0000
141 15891449 4.0000
141 135573797 4.0000
141 79220481 1.0000
141 420301038 1.0000
141 55382387 5.0000
141 27489253 1.0000
141 22903812 7.0000
141 34613288 6.0000
141 123080710 1.0000
141 248132486 5.0000
141 250542282 4.0000
141 341768585 3.0000
141 580330056 1.0000
141 230013639 2.0000
141 247844220 2.0000
141 22910295 2.0000
141 213745334 1.0000
141 420318016 1.0000
141 451693376 3.0000
141 359621966 2.0000
141 318679591 4.0000
141 35758259 9.0000
141 369758604 1.0000
141 259781850 1.0000
141 21408605 1.0000
141 320930784 3.0000
141 443828326 3.0000
141 531418504 9.0000
141 456021856 2.0000
141 285332860 2.0000
141 193077639 1.0000
141 156247074 5.0000
141 283771561 4.0000
141 166767883 2.0000
141 304182081 5.0000
141 161745170 1.0000
141 252753618 1.0000
141 710064516 8.0000
141 217423296 8.0000
141 225418717 1.0000
141 245014679 1.0000
141 472185221 2.0000
141 311757784 1.0000
141 44335177 7.0000
141 471271538 7.0000
141 283894108 7.0000
141 343626364 2.0000
141 209185477 1.0000
141 263099844 2.0000
141 32329366 1.0000
141 150632123 1.0000
141 293467348 1.0000
141 282634845 3.0000
141 221850321 1.0000
141 50711514 4.0000
141 406971569 1.0000
141 308422676 3.0000
142 372949912 6.0000
142 206121850 2.0000
142 209225665 2.0000
142 230845588 8.0000
142 366796169 2.0000
142 187572312 2.0000
142 374661980 8.0000
142 240807110 6.0000
142 241065455 4.0000
142 636286824 7.0000
142 250803835 1.0000
142 726848270 2.0000
142 627491854 2.0000
142 232313241 2.0000
142 265982289 5.0000
142 130960283 2.0000
142 51443410 1.0000
142 471332737 2.0000
142 32834791 2.0000
142 143884558 3.0000
142 549112918 2.0000
142 484340979 6.0000
142 633943195 3.0000
142 287202982 3.0000
142 303126905 6.0000
142 237313700 3.0000
142 27844464 4.0000
142 464781334 2.0000
142 136035018 6.0000
142 277030839 1.0000
142 185344587 3.0000
142 189850197 9.0000
142 475826738 3.0000
142 64152335 6.0000
142 243175199 13.0000
142 147919630 1.0000
142 235170147 4.0000
142 266815699 1.0000
142 240869466 7.0000
142 237886951 5.0000
142 348476655 2.0000
142 429247237 10.0000
142 483072452 4.0000
142 472385266 1.0000
142 448956185 3.0000
142 113465603 2.0000
142 210933449 20.0000
142 92629809 1.0000
142 415155312 5.0000
142 455237361 11.0000
142 219001485 4.0000
142 571021282 6.0000
142 377037875 3.0000
142 148680848 6.0000
142 543442108 2.0000
142 193021637 4.0000
142 233335916 4.0000
142 233899912 3.0000
142 230567975 6.0000
142 304953074 1.0000
142 541999788 1.0000
142 46143892 3.0000
142 91388229 1.0000
142 193074585 13.0000
142 501960718 1.0000
142 44179372 2.0000
142 280412626 1.0000
142 423543635 8.0000
142 618420295 3.0000
142 238713707 1.0000
142 373555025 2.0000
142 315633310 3.0000
142 21079235 1.0000
142 329927842 1.0000
142 146519069 2.0000
142 523636225 2.0000
142 226347105 3.0000
142 412180849 5.0000
142 385463372 3.0000
142 57880075 2.0000
142 461316266 1.0000
142 293559894 2.0000
142 240872546 1.0000
142 302486435 2.0000
142 490801957 1.0000
142 705017113 3.0000
142 14573900 2.0000
142 221411491 1.0000
142 714421232 3.0000
142 245444506 3.0000
142 178915141 5.0000
142 144813170 3.0000
142 139092348 8.0000
142 912081948 1.0000
142 211237817 5.0000
142 337780427 3.0000
142 216112526 2.0000
142 269513020 2.0000
142 366592246 16.0000
142 60897485 5.0000
142 197001564 1.0000
142 436702610 5.0000
142 121402638 5.0000
142 321796543 5.0000
142 501854635 2.0000
142 113109073 9.0000
142 36448925 5.0000
142 48467334 1.0000
142 471427429 2.0000
142 283133921 7.0000
142 151584475 2.0000
142 48871981 11.0000
142 165565581 4.0000
142 469753464 3.0000
142 278745353 8.0000
142 167473396 5.0000
142 71210107 3.0000
142 166128698 2.0000
142 77001859 3.0000
142 140750163 1.0000
142 246901658 3.0000
142 760546868 1.0000
142 224761631 7.0000
142 336082762 4.0000
142 19583545 10.0000
142 53076741 1.0000
142 216264820 2.0000
142 138846688 5.0000
142 581281429 1.0000
142 296259888 10.0000
142 506269900 1.0000
142 299936873 4.0000
142 431429137 3.0000
142 155927976 2.0000
142 280557466 2.0000
142 240002233 8.0000
142 407890541 8.0000
142 636401401 3.0000
142 520818187 1.0000
142 344801362 1.0000
142 153406657 1.0000
142 543533194 5.0000
142 787239919 3.0000
142 240664869 2.0000
142 708797364 4.0000
142 550122068 2.0000
142 531685436 4.0000
142 429222254 7.0000
142 324614093 2.0000
142 151118966 2.0000
142 192301191 9.0000
142 593544608 7.0000
142 279213842 4.0000
142 711272516 16.0000
142 358351414 5.0000
142 341661701 2.0000
142 117473273 4.0000
142 290629376 2.0000
142 52079636 2.0000
142 188417619 7.0000
142 626774517 1.0000
142 362523468 8.0000
142 236972737 8.0000
142 15891449 1.0000
142 437567821 8.0000
142 135573797 2.0000
142 79220481 3.0000
142 420301038 10.0000
142 55382387 3.0000
142 150583140 2.0000
142 22903812 2.0000
142 34613288 1.0000
142 123080710 4.0000
142 248132486 1.0000
142 250542282 5.0000
142 341768585 4.0000
142 580330056 4.0000
142 230013639 2.0000
142 247844220 2.0000
142 22910295 2.0000
142 213745334 3.0000
142 420318016 2.0000
142 408757920 2.0000
142 41684671 3.0000
142 451693376 6.0000
142 393028587 9.0000
142 359621966 1.0000
142 318679591 2.0000
142 35758259 1.0000
142 369758604 3.0000
142 138157574 2.0000
142 259781850 2.0000
142 21408605 9.0000
142 320930784 2.0000
142 443828326 1.0000
142 531418504 1.0000
142 711071588 1.0000
142 456021856 3.0000
142 285332860 5.0000
142 193077639 2.0000
142 609852437 5.0000
142 330187082 3.0000
142 156247074 3.0000
142 283771561 9.0000
142 166767883 3.0000
142 367971451 7.0000
142 161745170 1.0000
142 252753618 9.0000
142 710064516 3.0000
142 217423296 2.0000
142 225418717 6.0000
142 245014679 3.0000
142 507489702 3.0000
142 472185221 8.0000
142 311757784 7.0000
142 44335177 1.0000
142 471271538 20.0000
142 283894108 4.0000
142 637041761 2.0000
142 294809172 2.0000
142 343626364 2.0000
142 465811969 7.0000
142 209185477 10.0000
142 263099844 2.0000
142 32329366 2.0000
142 150632123 6.0000
142 282634845 3.0000
142 221850321 9.0000
142 50711514 1.0000
142 308422676 4.0000
143 372949912 2.0000
143 209225665 3.0000
143 230845588 1.0000
143 375832633 2.0000
143 374661980 1.0000
143 240807110 3.0000
143 250803835 1.0000
143 280665816 3.0000
143 265982289 1.0000
143 130960283 1.0000
143 32834791 1.0000
143 484340979 2.0000
143 633943195 1.0000
143 237313700 1.0000
143 464781334 4.0000
143 136035018 2.0000
143 277030839 1.0000
143 189850197 1.0000
143 64152335 3.0000
143 243175199 2.0000
143 235170147 1.0000
143 266815699 5.0000
143 240869466 3.0000
143 429247237 3.0000
143 448956185 1.0000
143 210933449 1.0000
143 92629809 1.0000
143 415155312 4.0000
143 219001485 2.0000
143 377037875 1.0000
143 148680848 2.0000
143 193021637 7.0000
143 233335916 1.0000
143 252484155 1.0000
143 541999788 1.0000
143 91388229 1.0000
143 44179372 1.0000
143 423543635 1.0000
143 618420295 1.0000
143 238713707 1.0000
143 315633310 1.0000
143 329927842 3.0000
143 146519069 2.0000
143 523636225 4.0000
143 226347105 2.0000
143 412180849 1.0000
143 385463372 1.0000
143 57880075 1.0000
143 240872546 1.0000
143 302486435 1.0000
143 705017113 1.0000
143 14573900 3.0000
143 221411491 1.0000
143 245444506 1.0000
143 178915141 3.0000
143 144813170 5.0000
143 139092348 4.0000
143 60897485 1.0000
143 321796543 1.0000
143 501854635 3.0000
143 113109073 1.0000
143 703181887 1.0000
143 36448925 1.0000
143 151584475 2.0000
143 48871981 1.0000
143 469753464 1.0000
143 71210107 1.0000
143 246901658 4.0000
143 142702489 2.0000
143 224761631 1.0000
143 336082762 1.0000
143 53076741 2.0000
143 362099039 1.0000
143 138846688 1.0000
143 296259888 1.0000
143 299936873 1.0000
143 431429137 1.0000
143 155927976 5.0000
143 280557466 1.0000
143 407890541 3.0000
143 636401401 4.0000
143 344801362 1.0000
143 482237272 1.0000
143 787239919 3.0000
143 531685436 2.0000
143 429222254 1.0000
143 324614093 1.0000
143 192301191 4.0000
143 593544608 2.0000
143 711272516 1.0000
143 358351414 4.0000
143 341661701 1.0000
143 117473273 2.0000
143 626774517 1.0000
143 362523468 3.0000
143 236972737 1.0000
143 135573797 1.0000
143 79220481 3.0000
143 420301038 1.0000
143 55382387 1.0000
143 34613288 2.0000
143 248132486 1.0000
143 250542282 3.0000
143 341768585 2.0000
143 230013639 2.0000
143 22910295 1.0000
143 213745334 1.0000
143 393028587 4.0000
143 359621966 1.0000
143 318679591 1.0000
143 369758604 1.0000
143 259781850 1.0000
143 21408605 3.0000
143 443828326 2.0000
143 456021856 3.0000
143 285332860 2.0000
143 193077639 4.0000
143 609852437 3.0000
143 330187082 2.0000
143 283771561 3.0000
143 166767883 3.0000
143 367971451 1.0000
143 710064516 5.0000
143 507489702 2.0000
143 472185221 2.0000
143 311757784 6.0000
143 283894108 1.0000
143 637041761 3.0000
143 343626364 4.0000
143 32329366 1.0000
143 150632123 2.0000
143 282634845 1.0000
143 221850321 1.0000
143 50711514 1.0000
143 406971569 1.0000
144 372949912 8.0000
144 51443410 1.0000
144 148680848 2.0000
144 44179372 4.0000
144 714421232 1.0000
144 436702610 1.0000
144 501854635 1.0000
144 507489702 3.0000
145 372949912 6.0000
145 230845588 1.0000
145 250803835 1.0000
145 51443410 1.0000
145 471332737 1.0000
145 633943195 1.0000
145 136035018 2.0000
145 64152335 1.0000
145 44179372 2.0000
145 501854635 1.0000
145 550122068 5.0000
145 247844220 1.0000
145 367971451 2.0000
145 507489702 2.0000
145 294809172 1.0000
146 372949912 1.0000
146 148680848 2.0000
146 501854635 2.0000
146 507489702 1.0000
147 372949912 1.0000
147 250803835 1.0000
147 148680848 1.0000
147 507489702 2.0000
148 372949912 8.0000
148 230845588 2.0000
148 250803835 1.0000
148 51443410 1.0000
148 148680848 2.0000
148 44179372 2.0000
148 236972737 1.0000
148 507489702 7.0000
149 372949912 1.0000
149 146519069 1.0000
149 280557466 5.0000
149 248132486 4.0000
150 372949912 1.0000
150 187572312 7.0000
150 375832633 1.0000
150 240807110 2.0000
150 241065455 2.0000
150 636286824 1.0000
150 280665816 2.0000
150 627491854 1.0000
150 484340979 2.0000
150 633943195 1.0000
150 287202982 1.0000
150 303126905 1.0000
150 27844464 5.0000
150 136035018 1.0000
150 277030839 1.0000
150 475826738 1.0000
150 147919630 3.0000
150 240869466 1.0000
150 348476655 2.0000
150 429247237 1.0000
150 472385266 5.0000
150 448956185 2.0000
150 210933449 1.0000
150 92629809 1.0000
150 455237361 1.0000
150 571021282 2.0000
150 377037875 3.0000
150 193021637 3.0000
150 233335916 1.0000
150 46143892 1.0000
150 91388229 3.0000
150 501960718 3.0000
150 44179372 2.0000
150 280412626 3.0000
150 423543635 1.0000
150 618420295 1.0000
150 373555025 1.0000
150 315633310 1.0000
150 21079235 1.0000
150 523636225 3.0000
150 226347105 3.0000
150 385463372 6.0000
150 57880075 1.0000
150 240872546 3.0000
150 14573900 2.0000
150 211237817 1.0000
150 269513020 1.0000
150 60897485 1.0000
150 436702610 2.0000
150 121402638 4.0000
150 501854635 1.0000
150 36448925 1.0000
150 48467334 1.0000
150 151584475 1.0000
150 48871981 3.0000
150 469753464 1.0000
150 278745353 1.0000
150 140750163 1.0000
150 142702489 1.0000
150 336082762 1.0000
150 19583545 3.0000
150 53076741 1.0000
150 216264820 2.0000
150 138846688 1.0000
150 296259888 2.0000
150 291946431 2.0000
150 299936873 2.0000
150 155927976 1.0000
150 280557466 1.0000
150 240002233 1.0000
150 482237272 1.0000
150 550122068 1.0000
150 531685436 1.0000
150 192301191 2.0000
150 593544608 4.0000
150 279213842 1.0000
150 117473273 1.0000
150 15891449 3.0000
150 420301038 1.0000
150 55382387 4.0000
150 27489253 4.0000
150 22903812 5.0000
150 34613288 3.0000
150 248132486 1.0000
150 250542282 2.0000
150 22910295 4.0000
150 41684671 1.0000
150 451693376 2.0000
150 393028587 1.0000
150 318679591 1.0000
150 35758259 3.0000
150 369758604 1.0000
150 138157574 2.0000
150 259781850 2.0000
150 711071588 1.0000
150 609852437 1.0000
150 330187082 1.0000
150 156247074 7.0000
150 283771561 1.0000
150 217423296 2.0000
150 311757784 2.0000
150 471271538 1.0000
150 283894108 3.0000
150 32329366 1.0000
150 221850321 1.0000
150 50711514 1.0000
151 372949912 1.0000
151 375832633 1.0000
151 374661980 1.0000
151 240807110 1.0000
151 250803835 1.0000
151 280665816 2.0000
151 726848270 1.0000
151 232313241 1.0000
151 130960283 1.0000
151 143884558 1.0000
151 549112918 1.0000
151 484340979 1.0000
151 633943195 3.0000
151 475826738 2.0000
151 243175199 3.0000
151 147919630 3.0000
151 240869466 1.0000
151 429247237 2.0000
151 472385266 1.0000
151 210933449 1.0000
151 571021282 2.0000
151 377037875 1.0000
151 148680848 2.0000
151 193021637 1.0000
151 252484155 2.0000
151 91388229 3.0000
151 501960718 2.0000
151 44179372 1.0000
151 280412626 2.0000
151 618420295 1.0000
151 238713707 1.0000
151 329927842 1.0000
151 146519069 1.0000
151 523636225 2.0000
151 57880075 1.0000
151 293559894 2.0000
151 302486435 1.0000
151 705017113 2.0000
151 14573900 1.0000
151 221411491 1.0000
151 714421232 2.0000
151 216112526 1.0000
151 60897485 1.0000
151 121402638 1.0000
151 501854635 1.0000
151 113109073 2.0000
151 703181887 1.0000
151 36448925 1.0000
151 151584475 1.0000
151 48871981 3.0000
151 167473396 2.0000
151 77001859 1.0000
151 246901658 1.0000
151 760546868 1.0000
151 224761631 1.0000
151 19583545 1.0000
151 53076741 1.0000
151 216264820 1.0000
151 362099039 3.0000
151 581281429 1.0000
151 299936873 4.0000
151 155927976 2.0000
151 636401401 1.0000
151 520818187 1.0000
151 344801362 2.0000
151 192301191 1.0000
151 593544608 1.0000
151 358351414 1.0000
151 117473273 1.0000
151 626774517 1.0000
151 362523468 1.0000
151 79220481 1.0000
151 420301038 2.0000
151 55382387 3.0000
151 27489253 1.0000
151 22903812 3.0000
151 34613288 2.0000
151 248132486 1.0000
151 247844220 2.0000
151 22910295 2.0000
151 213745334 1.0000
151 41684671 1.0000
151 35758259 1.0000
151 369758604 1.0000
151 138157574 1.0000
151 259781850 2.0000
151 531418504 2.0000
151 193077639 1.0000
151 330187082 2.0000
151 156247074 1.0000
151 367971451 2.0000
151 252753618 1.0000
151 710064516 1.0000
151 245014679 1.0000
151 311757784 1.0000
151 471271538 2.0000
151 283894108 3.0000
151 209185477 2.0000
151 150632123 1.0000
151 293467348 3.0000
151 221850321 1.0000
152 372949912 1.0000
152 303126905 3.0000
152 415155312 2.0000
152 423543635 1.0000
152 329927842 1.0000
152 531685436 1.0000
152 358351414 1.0000
152 150583140 2.0000
152 711071588 1.0000
152 609852437 1.0000
153 372949912 1.0000
153 206121850 1.0000
153 230845588 2.0000
153 366796169 1.0000
153 187572312 3.0000
153 241065455 2.0000
153 250803835 1.0000
153 280665816 4.0000
153 627491854 2.0000
153 51443410 1.0000
153 471332737 1.0000
153 32834791 4.0000
153 143884558 4.0000
153 484340979 1.0000
153 237313700 1.0000
153 27844464 4.0000
153 475826738 4.0000
153 243175199 1.0000
153 147919630 1.0000
153 240869466 1.0000
153 483072452 1.0000
153 472385266 7.0000
153 210933449 3.0000
153 92629809 1.0000
153 415155312 1.0000
153 455237361 1.0000
153 377037875 1.0000
153 193021637 2.0000
153 233335916 1.0000
153 233899912 1.0000
153 304953074 1.0000
153 46143892 3.0000
153 44179372 1.0000
153 280412626 5.0000
153 373555025 3.0000
153 523636225 3.0000
153 226347105 2.0000
153 57880075 1.0000
153 14573900 2.0000
153 144813170 1.0000
153 211237817 3.0000
153 337780427 1.0000
153 366592246 1.0000
153 121402638 4.0000
153 321796543 1.0000
153 36448925 2.0000
153 471427429 3.0000
153 71210107 3.0000
153 77001859 1.0000
153 328686514 1.0000
153 246901658 1.0000
153 224761631 1.0000
153 336082762 1.0000
153 19583545 6.0000
153 216264820 5.0000
153 296259888 1.0000
153 280557466 3.0000
153 240002233 1.0000
153 407890541 2.0000
153 153406657 1.0000
153 482237272 2.0000
153 240664869 1.0000
153 593544608 2.0000
153 279213842 1.0000
153 188417619 1.0000
153 362523468 2.0000
153 15891449 4.0000
153 420301038 2.0000
153 27489253 6.0000
153 22903812 11.0000
153 34613288 4.0000
153 248132486 1.0000
153 250542282 2.0000
153 230013639 1.0000
153 22910295 7.0000
153 41684671 1.0000
153 35758259 8.0000
153 369758604 4.0000
153 259781850 2.0000
153 531418504 1.0000
153 156247074 9.0000
153 283771561 1.0000
153 710064516 1.0000
153 217423296 1.0000
153 225418717 1.0000
153 245014679 1.0000
153 471271538 1.0000
153 283894108 1.0000
153 209185477 2.0000
153 32329366 2.0000
153 150632123 1.0000
153 282634845 2.0000
153 406971569 1.0000
153 308422676 5.0000
154 372949912 1.0000
154 230845588 2.0000
154 375832633 4.0000
154 374661980 1.0000
154 240807110 3.0000
154 241065455 4.0000
154 636286824 3.0000
154 250803835 3.0000
154 280665816 8.0000
154 726848270 11.0000
154 627491854 7.0000
154 232313241 1.0000
154 130960283 4.0000
154 51443410 3.0000
154 471332737 4.0000
154 143884558 3.0000
154 549112918 2.0000
154 484340979 5.0000
154 633943195 2.0000
154 287202982 3.0000
154 237313700 7.0000
154 475826738 3.0000
154 64152335 2.0000
154 147919630 1.0000
154 235170147 1.0000
154 348476655 4.0000
154 429247237 2.0000
154 483072452 7.0000
154 472385266 1.0000
154 210933449 1.0000
154 92629809 11.0000
154 455237361 3.0000
154 571021282 15.0000
154 377037875 4.0000
154 193021637 1.0000
154 252484155 5.0000
154 230567975 3.0000
154 304953074 3.0000
154 91388229 3.0000
154 501960718 1.0000
154 44179372 4.0000
154 423543635 8.0000
154 238713707 1.0000
154 315633310 1.0000
154 523636225 3.0000
154 226347105 6.0000
154 385463372 1.0000
154 240872546 2.0000
154 221411491 6.0000
154 714421232 1.0000
154 245444506 5.0000
154 178915141 2.0000
154 144813170 1.0000
154 337780427 8.0000
154 321796543 1.0000
154 501854635 3.0000
154 113109073 1.0000
154 36448925 2.0000
154 48467334 1.0000
154 48871981 2.0000
154 165565581 1.0000
154 469753464 2.0000
154 278745353 2.0000
154 71210107 2.0000
154 166128698 1.0000
154 328686514 2.0000
154 246901658 2.0000
154 142702489 1.0000
154 760546868 1.0000
154 224761631 3.0000
154 336082762 3.0000
154 53076741 1.0000
154 216264820 9.0000
154 362099039 2.0000
154 138846688 1.0000
154 581281429 1.0000
154 296259888 1.0000
154 291946431 6.0000
154 299936873 10.0000
154 431429137 2.0000
154 155927976 2.0000
154 280557466 12.0000
154 407890541 1.0000
154 636401401 1.0000
154 520818187 3.0000
154 344801362 1.0000
154 153406657 3.0000
154 482237272 1.0000
154 240664869 1.0000
154 708797364 4.0000
154 550122068 1.0000
154 531685436 1.0000
154 429222254 4.0000
154 192301191 1.0000
154 593544608 1.0000
154 279213842 3.0000
154 358351414 5.0000
154 117473273 1.0000
154 626774517 1.0000
154 362523468 2.0000
154 236972737 3.0000
154 15891449 1.0000
154 79220481 1.0000
154 420301038 13.0000
154 55382387 4.0000
154 27489253 1.0000
154 150583140 3.0000
154 123080710 1.0000
154 248132486 4.0000
154 250542282 1.0000
154 341768585 1.0000
154 580330056 3.0000
154 230013639 3.0000
154 247844220 1.0000
154 213745334 1.0000
154 451693376 2.0000
154 393028587 1.0000
154 359621966 2.0000
154 318679591 7.0000
154 35758259 1.0000
154 369758604 7.0000
154 138157574 2.0000
154 259781850 4.0000
154 21408605 2.0000
154 320930784 2.0000
154 443828326 1.0000
154 531418504 3.0000
154 456021856 1.0000
154 285332860 2.0000
154 193077639 3.0000
154 609852437 2.0000
154 330187082 2.0000
154 283771561 3.0000
154 166767883 2.0000
154 367971451 1.0000
154 304182081 1.0000
154 252753618 1.0000
154 710064516 3.0000
154 217423296 3.0000
154 245014679 2.0000
154 472185221 1.0000
154 311757784 1.0000
154 44335177 1.0000
154 471271538 2.0000
154 637041761 1.0000
154 209185477 1.0000
154 32329366 6.0000
154 282634845 2.0000
154 221850321 3.0000
154 50711514 2.0000
154 406971569 2.0000
154 308422676 2.0000
155 372949912 3.0000
155 206121850 3.0000
155 209225665 5.0000
155 230845588 11.0000
155 187572312 5.0000
155 375832633 10.0000
155 374661980 6.0000
155 240807110 5.0000
155 241065455 17.0000
155 636286824 1.0000
155 250803835 11.0000
155 280665816 4.0000
155 726848270 3.0000
155 51597791 3.0000
155 627491854 3.0000
155 353791374 2.0000
155 232313241 6.0000
155 265982289 3.0000
155 130960283 7.0000
155 238264016 1.0000
155 471332737 10.0000
155 32834791 2.0000
155 143884558 6.0000
155 484340979 7.0000
155 287202982 7.0000
155 303126905 4.0000
155 237313700 7.0000
155 27844464 1.0000
155 464781334 3.0000
155 136035018 7.0000
155 277030839 1.0000
155 185344587 2.0000
155 189850197 5.0000
155 475826738 7.0000
155 243175199 2.0000
155 147919630 6.0000
155 235170147 3.0000
155 266815699 1.0000
155 240869466 6.0000
155 348476655 7.0000
155 429247237 9.0000
155 483072452 6.0000
155 472385266 7.0000
155 448956185 3.0000
155 210933449 6.0000
155 92629809 6.0000
155 415155312 2.0000
155 455237361 1.0000
155 219001485 4.0000
155 571021282 10.0000
155 377037875 9.0000
155 148680848 2.0000
155 193021637 6.0000
155 233335916 1.0000
155 233899912 2.0000
155 252484155 7.0000
155 230567975 4.0000
155 304953074 8.0000
155 541999788 1.0000
155 46143892 8.0000
155 91388229 10.0000
155 193074585 5.0000
155 501960718 2.0000
155 44179372 2.0000
155 280412626 3.0000
155 423543635 6.0000
155 618420295 1.0000
155 238713707 4.0000
155 373555025 3.0000
155 315633310 10.0000
155 21079235 2.0000
155 329927842 4.0000
155 146519069 2.0000
155 523636225 7.0000
155 226347105 14.0000
155 412180849 1.0000
155 385463372 3.0000
155 57880075 5.0000
155 461316266 2.0000
155 293559894 5.0000
155 240872546 3.0000
155 302486435 1.0000
155 490801957 1.0000
155 705017113 3.0000
155 14573900 3.0000
155 221411491 1.0000
155 714421232 2.0000
155 245444506 1.0000
155 178915141 3.0000
155 144813170 6.0000
155 139092348 4.0000
155 211237817 5.0000
155 337780427 4.0000
155 60897485 3.0000
155 197001564 4.0000
155 436702610 12.0000
155 121402638 3.0000
155 321796543 5.0000
155 501854635 1.0000
155 113109073 7.0000
155 703181887 2.0000
155 36448925 7.0000
155 471427429 3.0000
155 283133921 6.0000
155 151584475 1.0000
155 48871981 4.0000
155 469753464 12.0000
155 278745353 1.0000
155 167473396 4.0000
155 71210107 1.0000
155 166128698 1.0000
155 77001859 4.0000
155 140750163 11.0000
155 328686514 2.0000
155 246901658 4.0000
155 142702489 1.0000
155 760546868 1.0000
155 224761631 2.0000
155 336082762 13.0000
155 19583545 5.0000
155 53076741 5.0000
155 216264820 10.0000
155 362099039 3.0000
155 138846688 5.0000
155 581281429 4.0000
155 296259888 14.0000
155 291946431 3.0000
155 299936873 4.0000
155 431429137 7.0000
155 280557466 17.0000
155 240002233 11.0000
155 407890541 2.0000
155 636401401 5.0000
155 520818187 3.0000
155 344801362 2.0000
155 543533194 1.0000
155 482237272 1.0000
155 708797364 7.0000
155 550122068 5.0000
155 531685436 3.0000
155 429222254 4.0000
155 411469404 4.0000
155 593544608 3.0000
155 279213842 2.0000
155 358351414 2.0000
155 341661701 2.0000
155 117473273 1.0000
155 188417619 5.0000
155 362523468 9.0000
155 236972737 8.0000
155 15891449 3.0000
155 135573797 2.0000
155 79220481 3.0000
155 420301038 6.0000
155 55382387 3.0000
155 27489253 4.0000
155 150583140 2.0000
155 22903812 2.0000
155 34613288 7.0000
155 248132486 7.0000
155 250542282 5.0000
155 341768585 2.0000
155 580330056 4.0000
155 230013639 4.0000
155 22910295 2.0000
155 213745334 5.0000
155 420318016 2.0000
155 408757920 5.0000
155 41684671 9.0000
155 451693376 7.0000
155 393028587 2.0000
155 359621966 2.0000
155 35758259 2.0000
155 369758604 4.0000
155 259781850 9.0000
155 21408605 8.0000
155 320930784 3.0000
155 443828326 3.0000
155 531418504 12.0000
155 711071588 2.0000
155 456021856 4.0000
155 285332860 4.0000
155 609852437 6.0000
155 330187082 2.0000
155 156247074 5.0000
155 283771561 12.0000
155 166767883 3.0000
155 367971451 1.0000
155 304182081 3.0000
155 252753618 9.0000
155 710064516 3.0000
155 217423296 7.0000
155 225418717 3.0000
155 245014679 2.0000
155 507489702 3.0000
155 472185221 4.0000
155 311757784 4.0000
155 44335177 7.0000
155 471271538 3.0000
155 283894108 11.0000
155 637041761 3.0000
155 294809172 2.0000
155 343626364 2.0000
155 465811969 1.0000
155 209185477 6.0000
155 263099844 2.0000
155 32329366 8.0000
155 150632123 4.0000
155 293467348 2.0000
155 282634845 5.0000
155 221850321 4.0000
155 50711514 2.0000
155 406971569 2.0000
156 372949912 1.0000
156 240807110 1.0000
156 241065455 1.0000
156 633943195 1.0000
156 429247237 1.0000
156 148680848 1.0000
156 44179372 1.0000
156 581281429 1.0000
156 429222254 1.0000
156 150583140 1.0000
156 217423296 1.0000
156 225418717 2.0000
157 372949912 1.0000
157 366796169 1.0000
157 374661980 2.0000
157 241065455 1.0000
157 636286824 1.0000
157 250803835 1.0000
157 726848270 1.0000
157 51597791 1.0000
157 232313241 1.0000
157 32834791 1.0000
157 484340979 1.0000
157 136035018 2.0000
157 277030839 1.0000
157 147919630 1.0000
157 448956185 7.0000
157 455237361 1.0000
157 571021282 1.0000
157 233899912 1.0000
157 252484155 1.0000
157 304953074 1.0000
157 91388229 1.0000
157 501960718 1.0000
157 423543635 1.0000
157 373555025 1.0000
157 523636225 2.0000
157 412180849 1.0000
157 57880075 2.0000
157 178915141 1.0000
157 211237817 2.0000
157 197001564 1.0000
157 321796543 2.0000
157 501854635 2.0000
157 36448925 3.0000
157 283133921 1.0000
157 469753464 1.0000
157 71210107 1.0000
157 328686514 1.0000
157 246901658 1.0000
157 224761631 3.0000
157 336082762 1.0000
157 19583545 1.0000
157 53076741 1.0000
157 299936873 2.0000
157 431429137 4.0000
157 280557466 1.0000
157 240002233 1.0000
157 636401401 2.0000
157 344801362 2.0000
157 240664869 1.0000
157 550122068 1.0000
157 429222254 1.0000
157 324614093 2.0000
157 192301191 1.0000
157 593544608 1.0000
157 279213842 1.0000
157 711272516 2.0000
157 117473273 1.0000
157 135573797 1.0000
157 420301038 1.0000
157 248132486 1.0000
157 230013639 1.0000
157 41684671 10.0000
157 369758604 6.0000
157 259781850 1.0000
157 21408605 2.0000
157 456021856 2.0000
157 609852437 2.0000
157 156247074 1.0000
157 283771561 1.0000
157 161745170 2.0000
157 217423296 1.0000
157 225418717 2.0000
157 472185221 1.0000
157 263099844 1.0000
157 32329366 1.0000
157 221850321 1.0000
157 406971569 1.0000
158 372949912 4.0000
158 206121850 4.0000
158 209225665 9.0000
158 230845588 1.0000
158 366796169 1.0000
158 187572312 9.0000
158 375832633 12.0000
158 374661980 5.0000
158 240807110 3.0000
158 241065455 10.0000
158 636286824 2.0000
158 250803835 2.0000
158 280665816 5.0000
158 726848270 1.0000
158 51597791 2.0000
158 353791374 9.0000
158 232313241 5.0000
158 265982289 1.0000
158 130960283 7.0000
158 51443410 15.0000
158 238264016 1.0000
158 471332737 38.0000
158 32834791 3.0000
158 143884558 7.0000
158 549112918 7.0000
158 484340979 10.0000
158 633943195 7.0000
158 287202982 3.0000
158 303126905 4.0000
158 237313700 9.0000
158 27844464 6.0000
158 464781334 8.0000
158 136035018 9.0000
158 277030839 1.0000
158 185344587 1.0000
158 189850197 6.0000
158 475826738 2.0000
158 64152335 6.0000
158 243175199 1.0000
158 147919630 18.0000
158 235170147 2.0000
158 266815699 9.0000
158 240869466 11.0000
158 237886951 1.0000
158 348476655 1.0000
158 429247237 13.0000
158 483072452 9.0000
158 472385266 5.0000
158 448956185 16.0000
158 210933449 6.0000
158 92629809 2.0000
158 415155312 3.0000
158 455237361 4.0000
158 219001485 5.0000
158 571021282 19.0000
158 377037875 13.0000
158 148680848 16.0000
158 543442108 3.0000
158 193021637 9.0000
158 233335916 4.0000
158 233899912 6.0000
158 252484155 8.0000
158 230567975 6.0000
158 304953074 7.0000
158 541999788 2.0000
158 46143892 11.0000
158 91388229 4.0000
158 193074585 9.0000
158 501960718 11.0000
158 44179372 8.0000
158 280412626 6.0000
158 423543635 11.0000
158 238713707 3.0000
158 373555025 2.0000
158 315633310 11.0000
158 21079235 5.0000
158 329927842 2.0000
158 146519069 8.0000
158 523636225 14.0000
158 226347105 21.0000
158 412180849 8.0000
158 385463372 4.0000
158 57880075 5.0000
158 461316266 5.0000
158 293559894 16.0000
158 240872546 1.0000
158 302486435 3.0000
158 490801957 3.0000
158 14573900 4.0000
158 221411491 20.0000
158 714421232 3.0000
158 245444506 2.0000
158 178915141 5.0000
158 144813170 4.0000
158 139092348 6.0000
158 912081948 1.0000
158 211237817 6.0000
158 337780427 11.0000
158 269513020 2.0000
158 60897485 5.0000
158 197001564 1.0000
158 436702610 7.0000
158 121402638 7.0000
158 321796543 8.0000
158 501854635 1.0000
158 113109073 4.0000
158 703181887 1.0000
158 36448925 6.0000
158 48467334 4.0000
158 471427429 4.0000
158 151584475 4.0000
158 48871981 6.0000
158 165565581 5.0000
158 469753464 7.0000
158 278745353 10.0000
158 167473396 1.0000
158 71210107 15.0000
158 166128698 2.0000
158 77001859 9.0000
158 140750163 7.0000
158 328686514 4.0000
158 246901658 5.0000
158 760546868 1.0000
158 224761631 7.0000
158 336082762 13.0000
158 19583545 11.0000
158 53076741 2.0000
158 216264820 6.0000
158 362099039 11.0000
158 138846688 2.0000
158 581281429 2.0000
158 296259888 28.0000
158 291946431 4.0000
158 506269900 1.0000
158 299936873 3.0000
158 431429137 12.0000
158 155927976 2.0000
158 280557466 7.0000
158 240002233 33.0000
158 407890541 11.0000
158 520818187 14.0000
158 344801362 5.0000
158 543533194 4.0000
158 482237272 6.0000
158 240664869 5.0000
158 708797364 3.0000
158 550122068 7.0000
158 531685436 6.0000
158 429222254 8.0000
158 324614093 1.0000
158 192301191 5.0000
158 593544608 18.0000
158 279213842 2.0000
158 711272516 6.0000
158 358351414 6.0000
158 341661701 3.0000
158 117473273 1.0000
158 52079636 2.0000
158 188417619 6.0000
158 626774517 5.0000
158 362523468 7.0000
158 236972737 18.0000
158 15891449 4.0000
158 135573797 4.0000
158 420301038 9.0000
158 55382387 1.0000
158 27489253 4.0000
158 150583140 1.0000
158 22903812 11.0000
158 34613288 16.0000
158 123080710 2.0000
158 248132486 14.0000
158 250542282 11.0000
158 341768585 9.0000
158 580330056 3.0000
158 230013639 10.0000
158 247844220 3.0000
158 22910295 3.0000
158 213745334 2.0000
158 41684671 13.0000
158 451693376 5.0000
158 393028587 10.0000
158 359621966 2.0000
158 318679591 3.0000
158 35758259 16.0000
158 369758604 5.0000
158 138157574 3.0000
158 259781850 12.0000
158 21408605 19.0000
158 320930784 8.0000
158 531418504 19.0000
158 456021856 4.0000
158 285332860 14.0000
158 609852437 8.0000
158 330187082 5.0000
158 156247074 2.0000
158 283771561 4.0000
158 166767883 1.0000
158 367971451 2.0000
158 304182081 9.0000
158 161745170 5.0000
158 252753618 10.0000
158 710064516 15.0000
158 217423296 9.0000
158 225418717 8.0000
158 245014679 3.0000
158 507489702 4.0000
158 472185221 7.0000
158 311757784 6.0000
158 44335177 19.0000
158 471271538 16.0000
158 283894108 6.0000
158 294809172 3.0000
158 343626364 10.0000
158 465811969 6.0000
158 209185477 5.0000
158 263099844 3.0000
158 32329366 2.0000
158 150632123 10.0000
158 293467348 4.0000
158 282634845 15.0000
158 50711514 2.0000
158 406971569 7.0000
158 308422676 4.0000
159 372949912 1.0000
159 206121850 2.0000
159 209225665 1.0000
159 187572312 5.0000
159 374661980 6.0000
159 280665816 1.0000
159 726848270 1.0000
159 51597791 2.0000
159 353791374 2.0000
159 232313241 4.0000
159 130960283 3.0000
159 51443410 1.0000
159 471332737 1.0000
159 143884558 1.0000
159 549112918 1.0000
159 484340979 2.0000
159 633943195 5.0000
159 287202982 1.0000
159 303126905 1.0000
159 237313700 2.0000
159 27844464 9.0000
159 464781334 2.0000
159 136035018 4.0000
159 475826738 2.0000
159 64152335 5.0000
159 243175199 4.0000
159 147919630 4.0000
159 266815699 1.0000
159 240869466 3.0000
159 348476655 4.0000
159 429247237 1.0000
159 483072452 4.0000
159 472385266 9.0000
159 448956185 2.0000
159 113465603 1.0000
159 210933449 3.0000
159 92629809 1.0000
159 415155312 1.0000
159 455237361 3.0000
159 219001485 2.0000
159 571021282 4.0000
159 377037875 3.0000
159 148680848 2.0000
159 193021637 2.0000
159 233335916 2.0000
159 233899912 1.0000
159 252484155 4.0000
159 304953074 2.0000
159 46143892 4.0000
159 91388229 1.0000
159 501960718 2.0000
159 44179372 2.0000
159 280412626 6.0000
159 423543635 6.0000
159 238713707 3.0000
159 373555025 1.0000
159 315633310 6.0000
159 21079235 6.0000
159 329927842 3.0000
159 146519069 1.0000
159 523636225 3.0000
159 226347105 9.0000
159 412180849 1.0000
159 385463372 1.0000
159 57880075 1.0000
159 293559894 1.0000
159 302486435 3.0000
159 14573900 8.0000
159 144813170 1.0000
159 366592246 1.0000
159 60897485 1.0000
159 436702610 7.0000
159 121402638 6.0000
159 321796543 3.0000
159 501854635 2.0000
159 703181887 1.0000
159 36448925 1.0000
159 471427429 1.0000
159 151584475 2.0000
159 48871981 1.0000
159 469753464 2.0000
159 71210107 4.0000
159 166128698 1.0000
159 760546868 1.0000
159 224761631 2.0000
159 336082762 2.0000
159 19583545 3.0000
159 53076741 1.0000
159 216264820 1.0000
159 138846688 1.0000
159 581281429 2.0000
159 296259888 2.0000
159 506269900 1.0000
159 299936873 3.0000
159 431429137 3.0000
159 155927976 5.0000
159 280557466 2.0000
159 240002233 1.0000
159 344801362 1.0000
159 153406657 3.0000
159 543533194 1.0000
159 787239919 3.0000
159 240664869 1.0000
159 708797364 2.0000
159 550122068 2.0000
159 531685436 2.0000
159 429222254 1.0000
159 151118966 1.0000
159 192301191 3.0000
159 593544608 4.0000
159 711272516 2.0000
159 358351414 2.0000
159 341661701 1.0000
159 117473273 2.0000
159 362523468 3.0000
159 236972737 3.0000
159 15891449 1.0000
159 135573797 2.0000
159 420301038 2.0000
159 55382387 9.0000
159 27489253 8.0000
159 150583140 1.0000
159 22903812 4.0000
159 34613288 3.0000
159 248132486 4.0000
159 250542282 4.0000
159 341768585 2.0000
159 580330056 3.0000
159 230013639 3.0000
159 41684671 2.0000
159 451693376 3.0000
159 393028587 4.0000
159 359621966 1.0000
159 318679591 2.0000
159 35758259 1.0000
159 369758604 4.0000
159 138157574 2.0000
159 259781850 3.0000
159 21408605 8.0000
159 320930784 1.0000
159 443828326 1.0000
159 531418504 2.0000
159 711071588 2.0000
159 285332860 1.0000
159 193077639 1.0000
159 609852437 4.0000
159 156247074 1.0000
159 283771561 3.0000
159 166767883 7.0000
159 367971451 1.0000
159 304182081 1.0000
159 252753618 1.0000
159 710064516 2.0000
159 217423296 2.0000
159 225418717 1.0000
159 245014679 1.0000
159 472185221 3.0000
159 311757784 8.0000
159 44335177 6.0000
159 471271538 7.0000
159 283894108 4.0000
159 343626364 3.0000
159 209185477 3.0000
159 263099844 3.0000
159 32329366 1.0000
159 150632123 3.0000
159 293467348 1.0000
159 282634845 3.0000
159 221850321 2.0000
159 50711514 2.0000
159 406971569 7.0000
160 372949912 2.0000
160 206121850 4.0000
160 209225665 3.0000
160 230845588 2.0000
160 187572312 4.0000
160 375832633 1.0000
160 374661980 13.0000
160 240807110 4.0000
160 241065455 4.0000
160 636286824 3.0000
160 280665816 4.0000
160 726848270 3.0000
160 51597791 3.0000
160 627491854 4.0000
160 353791374 6.0000
160 232313241 8.0000
160 130960283 4.0000
160 51443410 2.0000
160 471332737 1.0000
160 32834791 3.0000
160 143884558 4.0000
160 549112918 2.0000
160 484340979 5.0000
160 633943195 3.0000
160 287202982 4.0000
160 303126905 2.0000
160 237313700 7.0000
160 27844464 6.0000
160 464781334 6.0000
160 136035018 1.0000
160 185344587 2.0000
160 189850197 1.0000
160 475826738 3.0000
160 64152335 1.0000
160 243175199 6.0000
160 147919630 3.0000
160 235170147 5.0000
160 266815699 5.0000
160 240869466 10.0000
160 348476655 8.0000
160 429247237 10.0000
160 483072452 1.0000
160 472385266 2.0000
160 448956185 1.0000
160 210933449 1.0000
160 92629809 4.0000
160 415155312 5.0000
160 455237361 4.0000
160 219001485 3.0000
160 571021282 9.0000
160 377037875 3.0000
160 148680848 1.0000
160 543442108 2.0000
160 193021637 5.0000
160 233335916 15.0000
160 233899912 5.0000
160 252484155 4.0000
160 304953074 8.0000
160 46143892 2.0000
160 91388229 3.0000
160 501960718 8.0000
160 44179372 3.0000
160 280412626 37.0000
160 423543635 4.0000
160 238713707 2.0000
160 373555025 1.0000
160 315633310 5.0000
160 21079235 2.0000
160 329927842 4.0000
160 146519069 6.0000
160 523636225 2.0000
160 226347105 9.0000
160 412180849 2.0000
160 385463372 13.0000
160 57880075 2.0000
160 461316266 9.0000
160 293559894 1.0000
160 240872546 2.0000
160 302486435 3.0000
160 490801957 1.0000
160 705017113 4.0000
160 14573900 2.0000
160 221411491 2.0000
160 714421232 2.0000
160 245444506 2.0000
160 178915141 2.0000
160 144813170 6.0000
160 139092348 1.0000
160 211237817 3.0000
160 337780427 5.0000
160 216112526 4.0000
160 269513020 1.0000
160 60897485 7.0000
160 197001564 2.0000
160 436702610 2.0000
160 121402638 6.0000
160 321796543 3.0000
160 501854635 4.0000
160 113109073 3.0000
160 36448925 4.0000
160 48467334 1.0000
160 151584475 2.0000
160 48871981 3.0000
160 469753464 6.0000
160 278745353 2.0000
160 167473396 1.0000
160 71210107 3.0000
160 166128698 1.0000
160 77001859 1.0000
160 140750163 3.0000
160 328686514 5.0000
160 246901658 5.0000
160 142702489 2.0000
160 224761631 1.0000
160 336082762 9.0000
160 19583545 6.0000
160 53076741 7.0000
160 216264820 10.0000
160 138846688 6.0000
160 581281429 9.0000
160 296259888 8.0000
160 506269900 3.0000
160 299936873 3.0000
160 431429137 1.0000
160 155927976 3.0000
160 280557466 8.0000
160 240002233 24.0000
160 407890541 8.0000
160 636401401 8.0000
160 520818187 2.0000
160 344801362 4.0000
160 153406657 1.0000
160 543533194 1.0000
160 482237272 3.0000
160 787239919 1.0000
160 240664869 2.0000
160 708797364 3.0000
160 531685436 2.0000
160 429222254 4.0000
160 411469404 1.0000
160 324614093 4.0000
160 192301191 2.0000
160 593544608 3.0000
160 279213842 1.0000
160 711272516 1.0000
160 358351414 5.0000
160 341661701 5.0000
160 117473273 1.0000
160 52079636 1.0000
160 188417619 1.0000
160 626774517 1.0000
160 362523468 1.0000
160 236972737 4.0000
160 15891449 4.0000
160 135573797 1.0000
160 79220481 4.0000
160 420301038 1.0000
160 55382387 3.0000
160 27489253 1.0000
160 150583140 1.0000
160 22903812 1.0000
160 248132486 4.0000
160 250542282 4.0000
160 580330056 5.0000
160 230013639 2.0000
160 247844220 2.0000
160 22910295 3.0000
160 420318016 1.0000
160 408757920 3.0000
160 41684671 4.0000
160 451693376 4.0000
160 393028587 6.0000
160 359621966 5.0000
160 318679591 3.0000
160 35758259 4.0000
160 369758604 3.0000
160 138157574 1.0000
160 259781850 7.0000
160 21408605 8.0000
160 320930784 6.0000
160 443828326 4.0000
160 531418504 9.0000
160 711071588 5.0000
160 456021856 1.0000
160 285332860 1.0000
160 193077639 7.0000
160 609852437 2.0000
160 330187082 10.0000
160 156247074 2.0000
160 283771561 2.0000
160 166767883 8.0000
160 367971451 1.0000
160 304182081 7.0000
160 161745170 3.0000
160 252753618 1.0000
160 710064516 5.0000
160 217423296 5.0000
160 225418717 6.0000
160 245014679 2.0000
160 472185221 2.0000
160 311757784 3.0000
160 44335177 3.0000
160 471271538 5.0000
160 283894108 8.0000
160 637041761 2.0000
160 294809172 4.0000
160 343626364 1.0000
160 209185477 4.0000
160 263099844 2.0000
160 32329366 6.0000
160 150632123 4.0000
160 293467348 4.0000
160 282634845 6.0000
160 221850321 5.0000
160 50711514 5.0000
160 406971569 2.0000
160 308422676 8.0000
161 372949912 1.0000
161 374661980 2.0000
161 51597791 1.0000
161 232313241 1.0000
161 265982289 1.0000
161 32834791 3.0000
161 143884558 2.0000
161 27844464 1.0000
161 277030839 1.0000
161 185344587 1.0000
161 64152335 2.0000
161 147919630 1.0000
161 240869466 3.0000
161 237886951 1.0000
161 483072452 1.0000
161 472385266 5.0000
161 113465603 1.0000
161 210933449 1.0000
161 377037875 1.0000
161 148680848 2.0000
161 252484155 1.0000
161 501960718 1.0000
161 21079235 1.0000
161 412180849 1.0000
161 57880075 1.0000
161 14573900 6.0000
161 139092348 2.0000
161 211237817 1.0000
161 197001564 1.0000
161 36448925 1.0000
161 283133921 1.0000
161 278745353 2.0000
161 167473396 1.0000
161 71210107 1.0000
161 77001859 1.0000
161 140750163 2.0000
161 246901658 2.0000
161 336082762 1.0000
161 240002233 5.0000
161 636401401 6.0000
161 344801362 2.0000
161 429222254 1.0000
161 411469404 2.0000
161 437567821 1.0000
161 27489253 1.0000
161 22903812 4.0000
161 250542282 1.0000
161 341768585 1.0000
161 213745334 2.0000
161 393028587 2.0000
161 259781850 1.0000
161 193077639 1.0000
161 161745170 2.0000
161 637041761 1.0000
161 209185477 1.0000
161 263099844 1.0000
161 150632123 1.0000
161 406971569 1.0000
162 372949912 1.0000
162 206121850 2.0000
162 209225665 9.0000
162 230845588 5.0000
162 366796169 2.0000
162 187572312 14.0000
162 375832633 8.0000
162 374661980 7.0000
162 240807110 2.0000
162 241065455 4.0000
162 636286824 14.0000
162 250803835 3.0000
162 280665816 4.0000
162 726848270 4.0000
162 51597791 4.0000
162 627491854 10.0000
162 353791374 3.0000
162 232313241 2.0000
162 265982289 1.0000
162 130960283 6.0000
162 51443410 6.0000
162 238264016 8.0000
162 471332737 2.0000
162 32834791 2.0000
162 143884558 10.0000
162 549112918 1.0000
162 484340979 18.0000
162 633943195 13.0000
162 287202982 6.0000
162 303126905 5.0000
162 237313700 15.0000
162 27844464 10.0000
162 464781334 11.0000
162 136035018 6.0000
162 277030839 1.0000
162 185344587 7.0000
162 189850197 5.0000
162 475826738 7.0000
162 64152335 10.0000
162 243175199 7.0000
162 147919630 12.0000
162 235170147 7.0000
162 266815699 10.0000
162 240869466 9.0000
162 237886951 1.0000
162 348476655 11.0000
162 429247237 13.0000
162 483072452 1.0000
162 472385266 28.0000
162 448956185 4.0000
162 113465603 2.0000
162 210933449 6.0000
162 92629809 11.0000
162 415155312 4.0000
162 455237361 2.0000
162 219001485 3.0000
162 571021282 16.0000
162 377037875 6.0000
162 148680848 2.0000
162 543442108 3.0000
162 193021637 8.0000
162 233335916 12.0000
162 233899912 6.0000
162 252484155 3.0000
162 230567975 8.0000
162 304953074 18.0000
162 46143892 14.0000
162 91388229 4.0000
162 193074585 16.0000
162 501960718 4.0000
162 44179372 7.0000
162 280412626 12.0000
162 423543635 6.0000
162 618420295 1.0000
162 238713707 5.0000
162 373555025 6.0000
162 315633310 7.0000
162 21079235 3.0000
162 329927842 8.0000
162 146519069 17.0000
162 523636225 6.0000
162 226347105 6.0000
162 412180849 4.0000
162 385463372 10.0000
162 57880075 4.0000
162 461316266 13.0000
162 293559894 4.0000
162 240872546 5.0000
162 302486435 8.0000
162 705017113 7.0000
162 14573900 6.0000
162 221411491 7.0000
162 714421232 3.0000
162 245444506 3.0000
162 178915141 2.0000
162 144813170 4.0000
162 139092348 2.0000
162 211237817 16.0000
162 337780427 7.0000
162 216112526 7.0000
162 269513020 2.0000
162 60897485 7.0000
162 197001564 7.0000
162 436702610 8.0000
162 121402638 6.0000
162 321796543 9.0000
162 501854635 9.0000
162 36448925 10.0000
162 48467334 1.0000
162 471427429 1.0000
162 283133921 1.0000
162 151584475 2.0000
162 48871981 10.0000
162 469753464 6.0000
162 167473396 7.0000
162 71210107 10.0000
162 166128698 10.0000
162 77001859 6.0000
162 140750163 3.0000
162 328686514 18.0000
162 246901658 4.0000
162 142702489 4.0000
162 760546868 4.0000
162 224761631 5.0000
162 336082762 13.0000
162 19583545 5.0000
162 53076741 10.0000
162 216264820 8.0000
162 362099039 8.0000
162 138846688 2.0000
162 581281429 7.0000
162 296259888 23.0000
162 291946431 11.0000
162 506269900 3.0000
162 299936873 4.0000
162 431429137 3.0000
162 155927976 11.0000
162 280557466 14.0000
162 240002233 8.0000
162 407890541 4.0000
162 636401401 21.0000
162 520818187 10.0000
162 344801362 5.0000
162 153406657 4.0000
162 543533194 3.0000
162 482237272 9.0000
162 787239919 3.0000
162 240664869 3.0000
162 708797364 6.0000
162 550122068 5.0000
162 531685436 6.0000
162 429222254 9.0000
162 324614093 3.0000
162 192301191 4.0000
162 593544608 9.0000
162 279213842 5.0000
162 358351414 8.0000
162 341661701 20.0000
162 290629376 1.0000
162 188417619 17.0000
162 626774517 6.0000
162 362523468 7.0000
162 236972737 17.0000
162 15891449 7.0000
162 135573797 8.0000
162 79220481 5.0000
162 420301038 4.0000
162 55382387 7.0000
162 27489253 11.0000
162 150583140 4.0000
162 22903812 12.0000
162 34613288 6.0000
162 123080710 1.0000
162 248132486 4.0000
162 250542282 12.0000
162 580330056 4.0000
162 230013639 8.0000
162 247844220 6.0000
162 22910295 8.0000
162 213745334 9.0000
162 420318016 1.0000
162 408757920 9.0000
162 41684671 11.0000
162 451693376 2.0000
162 359621966 6.0000
162 318679591 11.0000
162 35758259 22.0000
162 369758604 9.0000
162 138157574 4.0000
162 259781850 3.0000
162 21408605 8.0000
162 320930784 10.0000
162 443828326 13.0000
162 531418504 15.0000
162 711071588 4.0000
162 456021856 3.0000
162 285332860 6.0000
162 609852437 4.0000
162 330187082 2.0000
162 156247074 8.0000
162 283771561 3.0000
162 166767883 9.0000
162 367971451 1.0000
162 304182081 5.0000
162 161745170 9.0000
162 252753618 5.0000
162 710064516 4.0000
162 217423296 7.0000
162 225418717 4.0000
162 507489702 4.0000
162 472185221 11.0000
162 311757784 1.0000
162 44335177 14.0000
162 471271538 16.0000
162 283894108 7.0000
162 637041761 2.0000
162 294809172 1.0000
162 343626364 1.0000
162 209185477 4.0000
162 263099844 8.0000
162 32329366 10.0000
162 150632123 4.0000
162 293467348 10.0000
162 282634845 9.0000
162 221850321 5.0000
162 50711514 7.0000
162 406971569 4.0000
162 308422676 19.0000
163 372949912 1.0000
163 206121850 1.0000
163 209225665 7.0000
163 230845588 2.0000
163 187572312 9.0000
163 375832633 4.0000
163 374661980 10.0000
163 240807110 4.0000
163 241065455 4.0000
163 636286824 4.0000
163 250803835 5.0000
163 280665816 3.0000
163 726848270 5.0000
163 51597791 2.0000
163 627491854 5.0000
163 265982289 1.0000
163 130960283 2.0000
163 51443410 4.0000
163 471332737 2.0000
163 32834791 1.0000
163 484340979 5.0000
163 633943195 2.0000
163 287202982 6.0000
163 303126905 3.0000
163 237313700 1.0000
163 27844464 24.0000
163 464781334 6.0000
163 136035018 5.0000
163 277030839 1.0000
163 189850197 1.0000
163 475826738 5.0000
163 64152335 2.0000
163 243175199 12.0000
163 147919630 18.0000
163 235170147 8.0000
163 266815699 9.0000
163 240869466 10.0000
163 348476655 2.0000
163 429247237 3.0000
163 483072452 5.0000
163 472385266 10.0000
163 448956185 1.0000
163 210933449 5.0000
163 92629809 5.0000
163 415155312 4.0000
163 455237361 1.0000
163 219001485 6.0000
163 571021282 15.0000
163 377037875 4.0000
163 193021637 1.0000
163 233335916 7.0000
163 233899912 4.0000
163 252484155 1.0000
163 230567975 2.0000
163 304953074 14.0000
163 46143892 11.0000
163 91388229 3.0000
163 501960718 7.0000
163 44179372 4.0000
163 280412626 12.0000
163 423543635 8.0000
163 238713707 4.0000
163 373555025 1.0000
163 315633310 6.0000
163 21079235 7.0000
163 329927842 1.0000
163 146519069 8.0000
163 523636225 8.0000
163 226347105 2.0000
163 412180849 1.0000
163 385463372 4.0000
163 57880075 9.0000
163 461316266 7.0000
163 293559894 3.0000
163 240872546 1.0000
163 302486435 2.0000
163 705017113 5.0000
163 14573900 8.0000
163 221411491 6.0000
163 144813170 4.0000
163 139092348 3.0000
163 912081948 2.0000
163 211237817 3.0000
163 337780427 1.0000
163 269513020 2.0000
163 60897485 2.0000
163 197001564 9.0000
163 436702610 6.0000
163 121402638 9.0000
163 321796543 6.0000
163 501854635 4.0000
163 36448925 2.0000
163 471427429 2.0000
163 151584475 1.0000
163 48871981 8.0000
163 469753464 4.0000
163 278745353 1.0000
163 71210107 10.0000
163 166128698 1.0000
163 140750163 1.0000
163 328686514 7.0000
163 246901658 6.0000
163 142702489 1.0000
163 760546868 1.0000
163 224761631 2.0000
163 336082762 9.0000
163 19583545 10.0000
163 53076741 3.0000
163 216264820 3.0000
163 362099039 1.0000
163 138846688 2.0000
163 581281429 3.0000
163 296259888 4.0000
163 291946431 2.0000
163 506269900 2.0000
163 299936873 4.0000
163 155927976 6.0000
163 280557466 8.0000
163 240002233 1.0000
163 407890541 6.0000
163 636401401 2.0000
163 520818187 1.0000
163 153406657 3.0000
163 482237272 8.0000
163 787239919 1.0000
163 240664869 3.0000
163 708797364 5.0000
163 531685436 3.0000
163 429222254 4.0000
163 411469404 1.0000
163 324614093 1.0000
163 192301191 4.0000
163 593544608 9.0000
163 279213842 2.0000
163 711272516 1.0000
163 358351414 2.0000
163 341661701 4.0000
163 117473273 2.0000
163 52079636 1.0000
163 188417619 3.0000
163 626774517 6.0000
163 362523468 9.0000
163 236972737 16.0000
163 15891449 6.0000
163 135573797 6.0000
163 79220481 2.0000
163 420301038 15.0000
163 55382387 4.0000
163 27489253 8.0000
163 150583140 2.0000
163 22903812 16.0000
163 34613288 8.0000
163 248132486 4.0000
163 250542282 10.0000
163 580330056 4.0000
163 230013639 4.0000
163 247844220 2.0000
163 22910295 9.0000
163 213745334 3.0000
163 408757920 1.0000
163 41684671 5.0000
163 451693376 2.0000
163 393028587 2.0000
163 359621966 3.0000
163 318679591 2.0000
163 35758259 32.0000
163 369758604 3.0000
163 138157574 3.0000
163 259781850 8.0000
163 21408605 10.0000
163 320930784 5.0000
163 443828326 4.0000
163 531418504 9.0000
163 711071588 3.0000
163 456021856 3.0000
163 285332860 3.0000
163 609852437 3.0000
163 330187082 5.0000
163 156247074 12.0000
163 283771561 5.0000
163 166767883 9.0000
163 367971451 1.0000
163 161745170 3.0000
163 252753618 1.0000
163 710064516 5.0000
163 217423296 2.0000
163 225418717 5.0000
163 245014679 2.0000
163 472185221 3.0000
163 311757784 1.0000
163 44335177 13.0000
163 471271538 10.0000
163 283894108 9.0000
163 637041761 3.0000
163 294809172 1.0000
163 343626364 2.0000
163 209185477 11.0000
163 263099844 3.0000
163 150632123 6.0000
163 293467348 4.0000
163 282634845 8.0000
163 221850321 4.0000
163 50711514 3.0000
163 406971569 1.0000
163 308422676 7.0000
164 372949912 2.0000
164 230845588 1.0000
164 374661980 2.0000
164 240807110 1.0000
164 636286824 1.0000
164 280665816 1.0000
164 627491854 5.0000
164 232313241 2.0000
164 471332737 2.0000
164 143884558 1.0000
164 549112918 1.0000
164 484340979 4.0000
164 237313700 2.0000
164 27844464 1.0000
164 464781334 1.0000
164 185344587 1.0000
164 243175199 1.0000
164 235170147 2.0000
164 429247237 4.0000
164 483072452 1.0000
164 210933449 2.0000
164 415155312 2.0000
164 571021282 2.0000
164 148680848 1.0000
164 230567975 1.0000
164 46143892 2.0000
164 501960718 2.0000
164 44179372 1.0000
164 238713707 1.0000
164 315633310 1.0000
164 221411491 1.0000
164 245444506 1.0000
164 144813170 1.0000
164 139092348 1.0000
164 211237817 3.0000
164 337780427 1.0000
164 436702610 1.0000
164 321796543 2.0000
164 501854635 2.0000
164 113109073 1.0000
164 36448925 1.0000
164 48467334 1.0000
164 71210107 1.0000
164 19583545 1.0000
164 362099039 2.0000
164 296259888 3.0000
164 299936873 1.0000
164 431429137 3.0000
164 155927976 3.0000
164 280557466 9.0000
164 153406657 1.0000
164 543533194 2.0000
164 708797364 1.0000
164 429222254 1.0000
164 411469404 1.0000
164 192301191 4.0000
164 593544608 2.0000
164 358351414 2.0000
164 341661701 3.0000
164 188417619 1.0000
164 362523468 1.0000
164 79220481 1.0000
164 420301038 1.0000
164 22903812 2.0000
164 341768585 1.0000
164 580330056 1.0000
164 230013639 1.0000
164 22910295 1.0000
164 41684671 2.0000
164 451693376 1.0000
164 393028587 1.0000
164 369758604 1.0000
164 259781850 3.0000
164 21408605 1.0000
164 285332860 1.0000
164 330187082 1.0000
164 156247074 4.0000
164 166767883 1.0000
164 367971451 1.0000
164 161745170 1.0000
164 710064516 3.0000
164 225418717 3.0000
164 44335177 1.0000
164 471271538 2.0000
164 283894108 1.0000
164 637041761 1.0000
164 343626364 2.0000
164 263099844 3.0000
164 221850321 1.0000
165 372949912 6.0000
165 51443410 1.0000
165 44179372 1.0000
165 507489702 1.0000
166 372949912 21.0000
166 230845588 2.0000
166 51443410 1.0000
166 148680848 14.0000
166 44179372 11.0000
166 714421232 1.0000
166 501854635 6.0000
166 236972737 3.0000
166 507489702 9.0000
167 372949912 9.0000
167 148680848 7.0000
167 44179372 3.0000
167 714421232 1.0000
167 436702610 1.0000
167 501854635 1.0000
167 760546868 1.0000
167 411469404 1.0000
167 236972737 4.0000
167 507489702 5.0000
168 372949912 3.0000
168 230845588 3.0000
168 136035018 1.0000
168 236972737 1.0000
168 367971451 1.0000
168 507489702 3.0000
169 372949912 3.0000
169 130960283 2.0000
169 27844464 6.0000
169 266815699 1.0000
169 415155312 1.0000
169 46143892 2.0000
169 44179372 1.0000
169 373555025 1.0000
169 315633310 1.0000
169 461316266 1.0000
169 144813170 1.0000
169 139092348 1.0000
169 336082762 1.0000
169 19583545 2.0000
169 53076741 1.0000
169 216264820 1.0000
169 155927976 1.0000
169 240664869 1.0000
169 341661701 1.0000
169 362523468 1.0000
169 27489253 1.0000
169 22903812 1.0000
169 22910295 1.0000
169 35758259 1.0000
169 259781850 1.0000
169 637041761 1.0000
169 221850321 1.0000
170 372949912 2.0000
170 148680848 4.0000
170 44179372 1.0000
170 501854635 4.0000
171 372949912 1.0000
171 187572312 1.0000
171 353791374 1.0000
171 27844464 1.0000
171 46143892 3.0000
171 221411491 2.0000
171 121402638 5.0000
171 48871981 1.0000
171 71210107 2.0000
171 19583545 1.0000
171 280557466 1.0000
171 240002233 1.0000
171 787239919 2.0000
171 15891449 2.0000
171 420301038 1.0000
171 27489253 3.0000
171 22903812 2.0000
171 34613288 12.0000
171 341768585 1.0000
171 22910295 1.0000
171 408757920 1.0000
171 393028587 1.0000
171 318679591 1.0000
171 443828326 3.0000
171 193077639 1.0000
171 156247074 2.0000
171 166767883 2.0000
171 44335177 1.0000
171 32329366 1.0000
172 372949912 6.0000
172 206121850 7.0000
172 209225665 9.0000
172 230845588 11.0000
172 366796169 3.0000
172 187572312 8.0000
172 375832633 13.0000
172 374661980 9.0000
172 240807110 5.0000
172 241065455 15.0000
172 636286824 6.0000
172 250803835 8.0000
172 280665816 13.0000
172 726848270 10.0000
172 51597791 4.0000
172 627491854 6.0000
172 353791374 2.0000
172 232313241 6.0000
172 130960283 3.0000
172 51443410 2.0000
172 471332737 5.0000
172 32834791 5.0000
172 143884558 50.0000
172 549112918 2.0000
172 484340979 5.0000
172 633943195 28.0000
172 287202982 16.0000
172 303126905 1.0000
172 237313700 9.0000
172 27844464 2.0000
172 464781334 9.0000
172 136035018 9.0000
172 277030839 5.0000
172 185344587 6.0000
172 189850197 2.0000
172 475826738 58.0000
172 64152335 8.0000
172 243175199 22.0000
172 147919630 6.0000
172 235170147 8.0000
172 266815699 15.0000
172 240869466 20.0000
172 348476655 13.0000
172 429247237 16.0000
172 483072452 16.0000
172 472385266 8.0000
172 448956185 1.0000
172 113465603 2.0000
172 210933449 10.0000
172 92629809 1.0000
172 415155312 21.0000
172 455237361 9.0000
172 219001485 5.0000
172 571021282 41.0000
172 377037875 7.0000
172 148680848 9.0000
172 193021637 14.0000
172 233335916 5.0000
172 233899912 8.0000
172 252484155 10.0000
172 230567975 1.0000
172 304953074 8.0000
172 541999788 10.0000
172 91388229 10.0000
172 193074585 4.0000
172 501960718 48.0000
172 44179372 13.0000
172 423543635 18.0000
172 238713707 6.0000
172 373555025 3.0000
172 315633310 8.0000
172 21079235 2.0000
172 329927842 23.0000
172 146519069 6.0000
172 523636225 34.0000
172 226347105 15.0000
172 412180849 15.0000
172 385463372 7.0000
172 57880075 6.0000
172 461316266 2.0000
172 293559894 14.0000
172 240872546 6.0000
172 302486435 5.0000
172 490801957 13.0000
172 705017113 24.0000
172 14573900 4.0000
172 221411491 6.0000
172 714421232 10.0000
172 245444506 3.0000
172 178915141 10.0000
172 144813170 25.0000
172 139092348 1.0000
172 912081948 3.0000
172 211237817 9.0000
172 337780427 23.0000
172 216112526 3.0000
172 269513020 5.0000
172 366592246 19.0000
172 60897485 5.0000
172 197001564 16.0000
172 436702610 5.0000
172 321796543 19.0000
172 501854635 8.0000
172 113109073 4.0000
172 703181887 6.0000
172 36448925 14.0000
172 471427429 17.0000
172 48871981 25.0000
172 469753464 19.0000
172 278745353 9.0000
172 167473396 3.0000
172 71210107 2.0000
172 77001859 4.0000
172 328686514 14.0000
172 246901658 20.0000
172 142702489 3.0000
172 760546868 2.0000
172 224761631 6.0000
172 336082762 12.0000
172 19583545 10.0000
172 53076741 12.0000
172 216264820 10.0000
172 362099039 6.0000
172 138846688 4.0000
172 581281429 15.0000
172 296259888 18.0000
172 291946431 5.0000
172 506269900 2.0000
172 299936873 9.0000
172 431429137 3.0000
172 155927976 9.0000
172 280557466 4.0000
172 240002233 4.0000
172 407890541 6.0000
172 636401401 17.0000
172 520818187 9.0000
172 344801362 49.0000
172 153406657 8.0000
172 543533194 6.0000
172 482237272 10.0000
172 787239919 2.0000
172 240664869 12.0000
172 708797364 13.0000
172 550122068 10.0000
172 531685436 24.0000
172 429222254 10.0000
172 411469404 4.0000
172 324614093 18.0000
172 192301191 9.0000
172 593544608 34.0000
172 279213842 7.0000
172 711272516 5.0000
172 358351414 13.0000
172 341661701 12.0000
172 117473273 4.0000
172 290629376 1.0000
172 52079636 1.0000
172 188417619 6.0000
172 626774517 1.0000
172 362523468 33.0000
172 236972737 6.0000
172 15891449 1.0000
172 437567821 2.0000
172 135573797 11.0000
172 79220481 7.0000
172 420301038 19.0000
172 55382387 14.0000
172 150583140 19.0000
172 22903812 5.0000
172 248132486 15.0000
172 250542282 18.0000
172 341768585 7.0000
172 580330056 9.0000
172 230013639 4.0000
172 247844220 3.0000
172 420318016 6.0000
172 408757920 2.0000
172 41684671 12.0000
172 451693376 8.0000
172 393028587 14.0000
172 359621966 14.0000
172 318679591 8.0000
172 35758259 1.0000
172 369758604 21.0000
172 138157574 7.0000
172 259781850 24.0000
172 21408605 6.0000
172 320930784 4.0000
172 443828326 3.0000
172 531418504 16.0000
172 711071588 4.0000
172 456021856 19.0000
172 285332860 7.0000
172 193077639 9.0000
172 609852437 7.0000
172 330187082 1.0000
172 156247074 12.0000
172 283771561 3.0000
172 166767883 7.0000
172 367971451 4.0000
172 304182081 14.0000
172 161745170 1.0000
172 252753618 4.0000
172 710064516 19.0000
172 217423296 28.0000
172 225418717 29.0000
172 245014679 8.0000
172 507489702 1.0000
172 472185221 15.0000
172 311757784 16.0000
172 44335177 14.0000
172 471271538 13.0000
172 283894108 12.0000
172 637041761 11.0000
172 294809172 2.0000
172 343626364 36.0000
172 465811969 3.0000
172 209185477 4.0000
172 263099844 4.0000
172 32329366 6.0000
172 150632123 20.0000
172 293467348 6.0000
172 282634845 10.0000
172 221850321 20.0000
172 50711514 11.0000
172 406971569 8.0000
172 308422676 6.0000
173 372949912 2.0000
173 230845588 1.0000
173 51443410 6.0000
173 633943195 2.0000
173 148680848 3.0000
173 139092348 1.0000
173 520818187 3.0000
173 550122068 2.0000
173 711272516 1.0000
173 236972737 6.0000
173 252753618 1.0000
173 507489702 11.0000
173 294809172 1.0000
174 372949912 1.0000
174 148680848 1.0000
174 501854635 2.0000
174 507489702 2.0000
175 372949912 1.0000
175 209225665 3.0000
175 230845588 5.0000
175 187572312 2.0000
175 374661980 5.0000
175 240807110 2.0000
175 241065455 3.0000
175 636286824 3.0000
175 250803835 3.0000
175 280665816 1.0000
175 726848270 2.0000
175 51597791 3.0000
175 627491854 6.0000
175 232313241 8.0000
175 265982289 1.0000
175 130960283 1.0000
175 51443410 1.0000
175 471332737 1.0000
175 32834791 1.0000
175 143884558 5.0000
175 549112918 1.0000
175 484340979 2.0000
175 633943195 3.0000
175 287202982 1.0000
175 303126905 2.0000
175 237313700 2.0000
175 464781334 3.0000
175 136035018 1.0000
175 185344587 3.0000
175 475826738 11.0000
175 64152335 2.0000
175 243175199 10.0000
175 235170147 4.0000
175 266815699 7.0000
175 240869466 6.0000
175 348476655 4.0000
175 429247237 8.0000
175 483072452 5.0000
175 472385266 2.0000
175 448956185 4.0000
175 113465603 1.0000
175 210933449 1.0000
175 92629809 1.0000
175 415155312 2.0000
175 455237361 7.0000
175 219001485 2.0000
175 571021282 4.0000
175 148680848 5.0000
175 543442108 3.0000
175 193021637 2.0000
175 233335916 1.0000
175 233899912 1.0000
175 252484155 2.0000
175 541999788 1.0000
175 46143892 1.0000
175 91388229 8.0000
175 193074585 1.0000
175 501960718 5.0000
175 44179372 5.0000
175 423543635 3.0000
175 238713707 6.0000
175 373555025 7.0000
175 315633310 7.0000
175 21079235 2.0000
175 329927842 5.0000
175 146519069 6.0000
175 523636225 1.0000
175 226347105 4.0000
175 412180849 5.0000
175 385463372 13.0000
175 57880075 9.0000
175 461316266 5.0000
175 293559894 4.0000
175 302486435 3.0000
175 490801957 1.0000
175 705017113 2.0000
175 14573900 3.0000
175 221411491 4.0000
175 245444506 2.0000
175 144813170 4.0000
175 211237817 4.0000
175 337780427 7.0000
175 216112526 3.0000
175 366592246 1.0000
175 60897485 5.0000
175 197001564 2.0000
175 436702610 4.0000
175 321796543 7.0000
175 501854635 20.0000
175 113109073 7.0000
175 36448925 3.0000
175 48467334 1.0000
175 471427429 1.0000
175 151584475 3.0000
175 48871981 4.0000
175 469753464 3.0000
175 278745353 1.0000
175 71210107 2.0000
175 166128698 1.0000
175 140750163 1.0000
175 328686514 8.0000
175 246901658 3.0000
175 142702489 2.0000
175 224761631 4.0000
175 336082762 3.0000
175 53076741 1.0000
175 216264820 6.0000
175 362099039 1.0000
175 296259888 2.0000
175 431429137 4.0000
175 155927976 2.0000
175 280557466 3.0000
175 240002233 52.0000
175 407890541 2.0000
175 636401401 2.0000
175 520818187 1.0000
175 344801362 6.0000
175 482237272 3.0000
175 787239919 1.0000
175 240664869 2.0000
175 531685436 3.0000
175 429222254 2.0000
175 411469404 2.0000
175 192301191 4.0000
175 593544608 1.0000
175 279213842 1.0000
175 711272516 4.0000
175 358351414 2.0000
175 341661701 2.0000
175 117473273 4.0000
175 362523468 5.0000
175 236972737 1.0000
175 15891449 2.0000
175 135573797 1.0000
175 79220481 4.0000
175 420301038 1.0000
175 55382387 2.0000
175 27489253 1.0000
175 150583140 2.0000
175 123080710 1.0000
175 248132486 3.0000
175 250542282 2.0000
175 341768585 2.0000
175 580330056 3.0000
175 230013639 2.0000
175 41684671 3.0000
175 451693376 3.0000
175 393028587 2.0000
175 359621966 1.0000
175 318679591 2.0000
175 35758259 1.0000
175 369758604 1.0000
175 138157574 5.0000
175 259781850 1.0000
175 21408605 2.0000
175 320930784 2.0000
175 443828326 3.0000
175 531418504 5.0000
175 711071588 7.0000
175 456021856 1.0000
175 285332860 2.0000
175 193077639 4.0000
175 609852437 8.0000
175 330187082 4.0000
175 156247074 1.0000
175 283771561 6.0000
175 166767883 7.0000
175 367971451 1.0000
175 304182081 3.0000
175 161745170 2.0000
175 710064516 7.0000
175 217423296 3.0000
175 225418717 3.0000
175 245014679 1.0000
175 507489702 2.0000
175 472185221 7.0000
175 311757784 3.0000
175 44335177 1.0000
175 471271538 2.0000
175 283894108 2.0000
175 637041761 9.0000
175 294809172 2.0000
175 343626364 1.0000
175 465811969 1.0000
175 209185477 1.0000
175 32329366 3.0000
175 150632123 1.0000
175 293467348 3.0000
175 282634845 3.0000
175 221850321 10.0000
175 50711514 8.0000
175 406971569 2.0000
175 308422676 2.0000
176 372949912 2.0000
176 206121850 2.0000
176 209225665 3.0000
176 230845588 9.0000
176 375832633 3.0000
176 240807110 2.0000
176 241065455 2.0000
176 636286824 2.0000
176 250803835 2.0000
176 280665816 1.0000
176 726848270 1.0000
176 51597791 1.0000
176 627491854 6.0000
176 353791374 3.0000
176 232313241 1.0000
176 265982289 3.0000
176 130960283 2.0000
176 471332737 2.0000
176 32834791 4.0000
176 143884558 2.0000
176 549112918 2.0000
176 484340979 1.0000
176 287202982 2.0000
176 303126905 2.0000
176 237313700 1.0000
176 464781334 2.0000
176 277030839 1.0000
176 189850197 3.0000
176 475826738 1.0000
176 64152335 3.0000
176 243175199 1.0000
176 235170147 2.0000
176 266815699 1.0000
176 240869466 4.0000
176 237886951 1.0000
176 348476655 1.0000
176 429247237 2.0000
176 472385266 1.0000
176 448956185 2.0000
176 113465603 1.0000
176 210933449 6.0000
176 377037875 3.0000
176 193021637 3.0000
176 233335916 1.0000
176 252484155 2.0000
176 304953074 1.0000
176 541999788 1.0000
176 46143892 6.0000
176 91388229 4.0000
176 501960718 3.0000
176 44179372 1.0000
176 280412626 3.0000
176 618420295 1.0000
176 238713707 1.0000
176 373555025 1.0000
176 329927842 2.0000
176 523636225 6.0000
176 226347105 2.0000
176 385463372 2.0000
176 57880075 1.0000
176 461316266 1.0000
176 240872546 1.0000
176 705017113 4.0000
176 14573900 2.0000
176 221411491 2.0000
176 714421232 1.0000
176 337780427 5.0000
176 216112526 3.0000
176 366592246 1.0000
176 60897485 3.0000
176 197001564 3.0000
176 436702610 8.0000
176 121402638 2.0000
176 321796543 1.0000
176 113109073 3.0000
176 283133921 1.0000
176 48871981 3.0000
176 165565581 1.0000
176 469753464 1.0000
176 278745353 1.0000
176 167473396 6.0000
176 166128698 1.0000
176 140750163 2.0000
176 328686514 1.0000
176 246901658 2.0000
176 142702489 1.0000
176 336082762 3.0000
176 19583545 1.0000
176 53076741 1.0000
176 216264820 2.0000
176 362099039 4.0000
176 138846688 1.0000
176 296259888 1.0000
176 299936873 5.0000
176 431429137 5.0000
176 155927976 2.0000
176 636401401 13.0000
176 344801362 2.0000
176 543533194 4.0000
176 787239919 2.0000
176 240664869 1.0000
176 550122068 1.0000
176 531685436 1.0000
176 429222254 1.0000
176 411469404 1.0000
176 151118966 1.0000
176 192301191 1.0000
176 593544608 1.0000
176 711272516 3.0000
176 117473273 1.0000
176 290629376 1.0000
176 362523468 3.0000
176 236972737 4.0000
176 15891449 1.0000
176 135573797 4.0000
176 420301038 2.0000
176 55382387 6.0000
176 27489253 5.0000
176 22903812 1.0000
176 34613288 8.0000
176 248132486 2.0000
176 250542282 2.0000
176 341768585 4.0000
176 247844220 1.0000
176 22910295 1.0000
176 213745334 3.0000
176 408757920 1.0000
176 41684671 1.0000
176 451693376 1.0000
176 393028587 3.0000
176 359621966 1.0000
176 318679591 2.0000
176 35758259 2.0000
176 369758604 2.0000
176 138157574 4.0000
176 259781850 11.0000
176 21408605 2.0000
176 711071588 1.0000
176 193077639 2.0000
176 609852437 5.0000
176 330187082 4.0000
176 156247074 1.0000
176 166767883 1.0000
176 161745170 2.0000
176 252753618 3.0000
176 217423296 1.0000
176 225418717 2.0000
176 507489702 1.0000
176 472185221 1.0000
176 311757784 2.0000
176 44335177 3.0000
176 471271538 2.0000
176 283894108 3.0000
176 465811969 1.0000
176 32329366 2.0000
176 150632123 1.0000
176 293467348 5.0000
176 282634845 1.0000
176 221850321 4.0000
176 406971569 1.0000
176 308422676 6.0000
177 372949912 3.0000
177 206121850 2.0000
177 230845588 25.0000
177 366796169 10.0000
177 375832633 43.0000
177 374661980 56.0000
177 240807110 82.0000
177 241065455 37.0000
177 636286824 40.0000
177 250803835 4.0000
177 280665816 32.0000
177 726848270 144.0000
177 51597791 1.0000
177 627491854 15.0000
177 353791374 3.0000
177 232313241 1.0000
177 130960283 73.0000
177 51443410 16.0000
177 238264016 1.0000
177 471332737 7.0000
177 32834791 24.0000
177 143884558 12.0000
177 549112918 2.0000
177 484340979 90.0000
177 633943195 5.0000
177 287202982 42.0000
177 303126905 19.0000
177 237313700 70.0000
177 464781334 49.0000
177 136035018 10.0000
177 277030839 2.0000
177 185344587 12.0000
177 189850197 6.0000
177 475826738 4.0000
177 64152335 6.0000
177 243175199 4.0000
177 147919630 1.0000
177 235170147 23.0000
177 266815699 29.0000
177 240869466 4.0000
177 348476655 25.0000
177 429247237 36.0000
177 483072452 36.0000
177 472385266 1.0000
177 448956185 39.0000
177 113465603 5.0000
177 210933449 20.0000
177 92629809 29.0000
177 415155312 22.0000
177 455237361 12.0000
177 219001485 32.0000
177 571021282 62.0000
177 377037875 17.0000
177 148680848 3.0000
177 193021637 28.0000
177 233335916 13.0000
177 233899912 13.0000
177 252484155 73.0000
177 230567975 9.0000
177 304953074 13.0000
177 46143892 1.0000
177 91388229 5.0000
177 193074585 14.0000
177 501960718 11.0000
177 44179372 5.0000
177 423543635 55.0000
177 238713707 2.0000
177 373555025 4.0000
177 315633310 4.0000
177 329927842 5.0000
177 146519069 46.0000
177 523636225 41.0000
177 226347105 9.0000
177 412180849 13.0000
177 385463372 17.0000
177 57880075 12.0000
177 461316266 6.0000
177 293559894 17.0000
177 240872546 54.0000
177 302486435 27.0000
177 490801957 14.0000
177 705017113 73.0000
177 221411491 20.0000
177 714421232 2.0000
177 245444506 49.0000
177 178915141 3.0000
177 144813170 13.0000
177 139092348 2.0000
177 912081948 2.0000
177 211237817 49.0000
177 337780427 5.0000
177 216112526 8.0000
177 269513020 7.0000
177 60897485 9.0000
177 197001564 15.0000
177 321796543 28.0000
177 501854635 23.0000
177 36448925 9.0000
177 48467334 5.0000
177 471427429 11.0000
177 283133921 1.0000
177 48871981 46.0000
177 469753464 6.0000
177 278745353 8.0000
177 166128698 1.0000
177 77001859 2.0000
177 140750163 2.0000
177 328686514 4.0000
177 246901658 49.0000
177 142702489 2.0000
177 224761631 28.0000
177 336082762 1.0000
177 53076741 44.0000
177 216264820 10.0000
177 362099039 4.0000
177 138846688 14.0000
177 581281429 21.0000
177 296259888 21.0000
177 291946431 15.0000
177 506269900 6.0000
177 299936873 54.0000
177 431429137 3.0000
177 155927976 5.0000
177 280557466 54.0000
177 240002233 8.0000
177 407890541 51.0000
177 636401401 3.0000
177 153406657 58.0000
177 543533194 5.0000
177 482237272 15.0000
177 787239919 2.0000
177 240664869 63.0000
177 708797364 68.0000
177 550122068 8.0000
177 531685436 5.0000
177 429222254 15.0000
177 324614093 6.0000
177 151118966 15.0000
177 192301191 26.0000
177 593544608 61.0000
177 279213842 5.0000
177 711272516 7.0000
177 358351414 25.0000
177 341661701 25.0000
177 117473273 4.0000
177 290629376 3.0000
177 52079636 1.0000
177 188417619 29.0000
177 626774517 10.0000
177 362523468 52.0000
177 236972737 2.0000
177 135573797 12.0000
177 79220481 74.0000
177 420301038 21.0000
177 55382387 12.0000
177 27489253 1.0000
177 150583140 43.0000
177 22903812 1.0000
177 123080710 9.0000
177 248132486 22.0000
177 250542282 51.0000
177 341768585 10.0000
177 580330056 16.0000
177 230013639 42.0000
177 247844220 3.0000
177 22910295 1.0000
177 213745334 1.0000
177 420318016 5.0000
177 408757920 79.0000
177 41684671 15.0000
177 451693376 34.0000
177 393028587 12.0000
177 359621966 23.0000
177 318679591 69.0000
177 35758259 1.0000
177 369758604 85.0000
177 138157574 4.0000
177 259781850 49.0000
177 21408605 38.0000
177 320930784 18.0000
177 443828326 30.0000
177 531418504 69.0000
177 711071588 35.0000
177 456021856 10.0000
177 285332860 64.0000
177 193077639 22.0000
177 609852437 3.0000
177 330187082 10.0000
177 283771561 3.0000
177 166767883 10.0000
177 367971451 2.0000
177 304182081 23.0000
177 252753618 3.0000
177 710064516 40.0000
177 217423296 24.0000
177 225418717 28.0000
177 245014679 6.0000
177 507489702 2.0000
177 472185221 65.0000
177 311757784 25.0000
177 471271538 70.0000
177 283894108 46.0000
177 637041761 7.0000
177 294809172 11.0000
177 343626364 13.0000
177 465811969 2.0000
177 209185477 4.0000
177 263099844 8.0000
177 32329366 20.0000
177 150632123 8.0000
177 293467348 62.0000
177 282634845 27.0000
177 221850321 10.0000
177 50711514 30.0000
177 406971569 6.0000
177 308422676 24.0000
178 372949912 1.0000
178 209225665 1.0000
178 230845588 4.0000
178 187572312 2.0000
178 375832633 2.0000
178 374661980 5.0000
178 240807110 2.0000
178 241065455 1.0000
178 636286824 1.0000
178 280665816 2.0000
178 726848270 4.0000
178 232313241 6.0000
178 130960283 2.0000
178 51443410 1.0000
178 471332737 2.0000
178 143884558 3.0000
178 484340979 1.0000
178 633943195 7.0000
178 287202982 1.0000
178 237313700 3.0000
178 464781334 1.0000
178 136035018 2.0000
178 475826738 2.0000
178 243175199 2.0000
178 147919630 1.0000
178 266815699 1.0000
178 240869466 1.0000
178 348476655 1.0000
178 429247237 2.0000
178 483072452 6.0000
178 472385266 5.0000
178 210933449 1.0000
178 571021282 5.0000
178 148680848 9.0000
178 233335916 1.0000
178 233899912 1.0000
178 252484155 3.0000
178 304953074 2.0000
178 541999788 1.0000
178 46143892 3.0000
178 91388229 3.0000
178 501960718 2.0000
178 44179372 2.0000
178 423543635 7.0000
178 618420295 1.0000
178 238713707 3.0000
178 315633310 2.0000
178 329927842 2.0000
178 146519069 4.0000
178 523636225 5.0000
178 226347105 2.0000
178 412180849 3.0000
178 385463372 1.0000
178 461316266 1.0000
178 490801957 1.0000
178 705017113 1.0000
178 14573900 6.0000
178 221411491 4.0000
178 714421232 2.0000
178 178915141 3.0000
178 144813170 1.0000
178 139092348 1.0000
178 211237817 2.0000
178 366592246 2.0000
178 60897485 1.0000
178 197001564 1.0000
178 436702610 2.0000
178 121402638 6.0000
178 321796543 4.0000
178 471427429 1.0000
178 48871981 4.0000
178 469753464 3.0000
178 278745353 1.0000
178 246901658 9.0000
178 336082762 1.0000
178 19583545 3.0000
178 53076741 1.0000
178 216264820 6.0000
178 362099039 1.0000
178 581281429 1.0000
178 291946431 1.0000
178 299936873 1.0000
178 431429137 2.0000
178 155927976 2.0000
178 636401401 2.0000
178 344801362 1.0000
178 543533194 1.0000
178 482237272 1.0000
178 787239919 1.0000
178 240664869 1.0000
178 550122068 1.0000
178 429222254 3.0000
178 411469404 4.0000
178 324614093 2.0000
178 192301191 3.0000
178 593544608 1.0000
178 279213842 2.0000
178 711272516 2.0000
178 358351414 3.0000
178 117473273 1.0000
178 626774517 1.0000
178 362523468 1.0000
178 236972737 6.0000
178 15891449 3.0000
178 135573797 3.0000
178 79220481 1.0000
178 420301038 1.0000
178 55382387 1.0000
178 150583140 2.0000
178 22903812 4.0000
178 248132486 1.0000
178 250542282 2.0000
178 341768585 6.0000
178 247844220 2.0000
178 22910295 1.0000
178 420318016 1.0000
178 41684671 6.0000
178 451693376 5.0000
178 393028587 3.0000
178 318679591 5.0000
178 259781850 1.0000
178 21408605 5.0000
178 531418504 2.0000
178 456021856 1.0000
178 609852437 4.0000
178 330187082 1.0000
178 283771561 2.0000
178 304182081 1.0000
178 710064516 5.0000
178 217423296 1.0000
178 225418717 2.0000
178 245014679 1.0000
178 44335177 2.0000
178 471271538 1.0000
178 283894108 10.0000
178 637041761 1.0000
178 465811969 1.0000
178 209185477 1.0000
178 150632123 1.0000
179 372949912 4.0000
179 206121850 8.0000
179 209225665 15.0000
179 230845588 17.0000
179 366796169 2.0000
179 187572312 2.0000
179 375832633 8.0000
179 374661980 10.0000
179 240807110 17.0000
179 241065455 22.0000
179 636286824 5.0000
179 250803835 43.0000
179 280665816 8.0000
179 726848270 18.0000
179 51597791 10.0000
179 627491854 4.0000
179 353791374 2.0000
179 232313241 20.0000
179 265982289 2.0000
179 130960283 7.0000
179 238264016 2.0000
179 471332737 5.0000
179 32834791 8.0000
179 143884558 17.0000
179 549112918 4.0000
179 484340979 20.0000
179 633943195 14.0000
179 287202982 3.0000
179 303126905 12.0000
179 237313700 11.0000
179 27844464 4.0000
179 136035018 5.0000
179 277030839 1.0000
179 185344587 5.0000
179 475826738 11.0000
179 64152335 22.0000
179 243175199 22.0000
179 147919630 6.0000
179 235170147 16.0000
179 266815699 11.0000
179 240869466 8.0000
179 348476655 2.0000
179 429247237 13.0000
179 483072452 2.0000
179 472385266 2.0000
179 448956185 19.0000
179 113465603 3.0000
179 210933449 11.0000
179 92629809 3.0000
179 415155312 3.0000
179 455237361 8.0000
179 219001485 2.0000
179 571021282 4.0000
179 377037875 6.0000
179 148680848 3.0000
179 543442108 1.0000
179 193021637 9.0000
179 233335916 7.0000
179 233899912 4.0000
179 252484155 16.0000
179 230567975 7.0000
179 304953074 14.0000
179 541999788 4.0000
179 91388229 11.0000
179 193074585 3.0000
179 501960718 7.0000
179 44179372 4.0000
179 280412626 2.0000
179 423543635 26.0000
179 618420295 4.0000
179 238713707 8.0000
179 373555025 1.0000
179 315633310 7.0000
179 329927842 5.0000
179 146519069 9.0000
179 523636225 5.0000
179 226347105 7.0000
179 412180849 19.0000
179 385463372 17.0000
179 57880075 12.0000
179 461316266 18.0000
179 293559894 2.0000
179 240872546 6.0000
179 302486435 7.0000
179 490801957 13.0000
179 705017113 7.0000
179 14573900 2.0000
179 221411491 11.0000
179 714421232 6.0000
179 245444506 21.0000
179 178915141 16.0000
179 144813170 21.0000
179 139092348 4.0000
179 912081948 2.0000
179 211237817 9.0000
179 337780427 33.0000
179 216112526 12.0000
179 269513020 2.0000
179 366592246 11.0000
179 60897485 10.0000
179 197001564 27.0000
179 436702610 3.0000
179 321796543 9.0000
179 501854635 34.0000
179 113109073 30.0000
179 703181887 3.0000
179 36448925 12.0000
179 471427429 1.0000
179 151584475 1.0000
179 48871981 10.0000
179 469753464 10.0000
179 278745353 4.0000
179 167473396 16.0000
179 71210107 1.0000
179 166128698 8.0000
179 77001859 4.0000
179 328686514 9.0000
179 246901658 12.0000
179 142702489 1.0000
179 760546868 2.0000
179 224761631 6.0000
179 336082762 7.0000
179 19583545 2.0000
179 53076741 9.0000
179 216264820 9.0000
179 362099039 10.0000
179 138846688 4.0000
179 581281429 16.0000
179 296259888 15.0000
179 291946431 3.0000
179 299936873 5.0000
179 431429137 21.0000
179 155927976 21.0000
179 280557466 9.0000
179 240002233 9.0000
179 407890541 12.0000
179 636401401 11.0000
179 520818187 3.0000
179 344801362 26.0000
179 153406657 12.0000
179 543533194 2.0000
179 482237272 10.0000
179 787239919 3.0000
179 240664869 23.0000
179 708797364 12.0000
179 550122068 11.0000
179 531685436 5.0000
179 429222254 4.0000
179 411469404 3.0000
179 324614093 11.0000
179 192301191 4.0000
179 593544608 3.0000
179 279213842 2.0000
179 711272516 5.0000
179 358351414 8.0000
179 341661701 10.0000
179 117473273 5.0000
179 188417619 6.0000
179 626774517 6.0000
179 362523468 22.0000
179 236972737 5.0000
179 15891449 1.0000
179 437567821 1.0000
179 135573797 2.0000
179 79220481 5.0000
179 420301038 8.0000
179 55382387 28.0000
179 27489253 1.0000
179 150583140 9.0000
179 22903812 3.0000
179 34613288 2.0000
179 123080710 9.0000
179 248132486 6.0000
179 250542282 6.0000
179 341768585 8.0000
179 580330056 6.0000
179 230013639 8.0000
179 247844220 4.0000
179 22910295 1.0000
179 213745334 3.0000
179 420318016 2.0000
179 408757920 11.0000
179 41684671 17.0000
179 451693376 3.0000
179 393028587 16.0000
179 359621966 9.0000
179 318679591 28.0000
179 369758604 19.0000
179 138157574 18.0000
179 259781850 3.0000
179 21408605 13.0000
179 320930784 4.0000
179 443828326 10.0000
179 531418504 4.0000
179 711071588 5.0000
179 456021856 5.0000
179 285332860 13.0000
179 193077639 8.0000
179 609852437 8.0000
179 330187082 5.0000
179 156247074 2.0000
179 283771561 13.0000
179 166767883 13.0000
179 367971451 5.0000
179 304182081 7.0000
179 161745170 12.0000
179 252753618 10.0000
179 710064516 18.0000
179 217423296 16.0000
179 225418717 3.0000
179 245014679 2.0000
179 507489702 1.0000
179 472185221 7.0000
179 311757784 3.0000
179 44335177 1.0000
179 471271538 4.0000
179 283894108 9.0000
179 637041761 1.0000
179 294809172 1.0000
179 343626364 11.0000
179 465811969 2.0000
179 209185477 24.0000
179 263099844 2.0000
179 32329366 5.0000
179 150632123 8.0000
179 293467348 13.0000
179 282634845 8.0000
179 221850321 17.0000
179 50711514 10.0000
179 406971569 3.0000
179 308422676 10.0000
180 372949912 1.0000
180 490801957 3.0000
180 188417619 1.0000
180 150632123 3.0000
181 372949912 2.0000
181 490801957 3.0000
181 188417619 1.0000
181 150632123 3.0000
182 372949912 2.0000
182 209225665 3.0000
182 374661980 1.0000
182 280665816 1.0000
182 726848270 1.0000
182 130960283 1.0000
182 287202982 2.0000
182 136035018 9.0000
182 475826738 1.0000
182 235170147 1.0000
182 219001485 1.0000
182 252484155 1.0000
182 501960718 3.0000
182 423543635 1.0000
182 238713707 5.0000
182 523636225 1.0000
182 57880075 1.0000
182 705017113 42.0000
182 14573900 1.0000
182 36448925 2.0000
182 471427429 1.0000
182 246901658 1.0000
182 336082762 2.0000
182 216264820 18.0000
182 362099039 3.0000
182 581281429 9.0000
182 506269900 1.0000
182 299936873 1.0000
182 155927976 1.0000
182 531685436 1.0000
182 324614093 1.0000
182 593544608 1.0000
182 711272516 1.0000
182 358351414 1.0000
182 341661701 16.0000
182 117473273 1.0000
182 362523468 1.0000
182 135573797 2.0000
182 55382387 80.0000
182 27489253 1.0000
182 451693376 2.0000
182 393028587 1.0000
182 193077639 1.0000
182 156247074 1.0000
182 311757784 3.0000
182 283894108 6.0000
182 637041761 1.0000
182 343626364 4.0000
182 32329366 1.0000
182 150632123 2.0000
182 308422676 1.0000
183 372949912 1.0000
183 209225665 2.0000
183 230845588 3.0000
183 187572312 1.0000
183 374661980 3.0000
183 240807110 3.0000
183 241065455 2.0000
183 250803835 1.0000
183 280665816 2.0000
183 726848270 5.0000
183 627491854 1.0000
183 32834791 1.0000
183 143884558 3.0000
183 484340979 2.0000
183 287202982 2.0000
183 237313700 1.0000
183 464781334 1.0000
183 136035018 2.0000
183 475826738 12.0000
183 64152335 3.0000
183 147919630 2.0000
183 266815699 1.0000
183 240869466 3.0000
183 348476655 3.0000
183 429247237 3.0000
183 483072452 1.0000
183 455237361 3.0000
183 219001485 4.0000
183 571021282 6.0000
183 377037875 6.0000
183 193021637 2.0000
183 252484155 6.0000
183 230567975 4.0000
183 304953074 4.0000
183 541999788 1.0000
183 91388229 1.0000
183 501960718 4.0000
183 44179372 1.0000
183 423543635 5.0000
183 238713707 2.0000
183 373555025 1.0000
183 315633310 1.0000
183 329927842 4.0000
183 523636225 8.0000
183 226347105 2.0000
183 412180849 6.0000
183 385463372 1.0000
183 57880075 1.0000
183 461316266 1.0000
183 302486435 1.0000
183 705017113 7.0000
183 714421232 1.0000
183 144813170 2.0000
183 211237817 1.0000
183 337780427 8.0000
183 60897485 5.0000
183 197001564 5.0000
183 436702610 7.0000
183 321796543 1.0000
183 501854635 5.0000
183 113109073 1.0000
183 703181887 1.0000
183 36448925 3.0000
183 471427429 3.0000
183 48871981 5.0000
183 469753464 1.0000
183 328686514 2.0000
183 142702489 1.0000
183 760546868 1.0000
183 336082762 4.0000
183 19583545 2.0000
183 53076741 1.0000
183 216264820 2.0000
183 138846688 1.0000
183 581281429 4.0000
183 296259888 2.0000
183 291946431 2.0000
183 299936873 6.0000
183 155927976 1.0000
183 280557466 1.0000
183 240002233 1.0000
183 636401401 2.0000
183 482237272 5.0000
183 240664869 4.0000
183 708797364 5.0000
183 531685436 2.0000
183 429222254 1.0000
183 192301191 2.0000
183 593544608 2.0000
183 279213842 1.0000
183 341661701 1.0000
183 117473273 1.0000
183 188417619 5.0000
183 626774517 1.0000
183 362523468 4.0000
183 420301038 5.0000
183 55382387 6.0000
183 22903812 1.0000
183 250542282 6.0000
183 341768585 1.0000
183 580330056 1.0000
183 247844220 1.0000
183 420318016 1.0000
183 41684671 1.0000
183 451693376 2.0000
183 35758259 1.0000
183 369758604 1.0000
183 259781850 2.0000
183 21408605 2.0000
183 531418504 12.0000
183 711071588 1.0000
183 456021856 2.0000
183 285332860 1.0000
183 193077639 1.0000
183 609852437 3.0000
183 156247074 6.0000
183 283771561 3.0000
183 166767883 4.0000
183 161745170 1.0000
183 710064516 4.0000
183 217423296 3.0000
183 225418717 6.0000
183 245014679 1.0000
183 507489702 1.0000
183 472185221 2.0000
183 311757784 2.0000
183 471271538 3.0000
183 283894108 1.0000
183 294809172 1.0000
183 343626364 3.0000
183 263099844 1.0000
183 150632123 4.0000
183 293467348 1.0000
183 282634845 1.0000
183 221850321 4.0000
183 50711514 5.0000
183 406971569 1.0000
184 372949912 1.0000
184 206121850 4.0000
184 209225665 14.0000
184 230845588 5.0000
184 366796169 2.0000
184 187572312 10.0000
184 375832633 10.0000
184 374661980 17.0000
184 240807110 11.0000
184 241065455 7.0000
184 636286824 8.0000
184 250803835 8.0000
184 280665816 7.0000
184 726848270 19.0000
184 51597791 3.0000
184 627491854 2.0000
184 353791374 3.0000
184 232313241 12.0000
184 265982289 3.0000
184 130960283 17.0000
184 51443410 11.0000
184 471332737 10.0000
184 32834791 7.0000
184 143884558 2.0000
184 549112918 6.0000
184 484340979 16.0000
184 633943195 12.0000
184 287202982 9.0000
184 303126905 6.0000
184 237313700 9.0000
184 27844464 6.0000
184 464781334 2.0000
184 136035018 4.0000
184 277030839 1.0000
184 185344587 6.0000
184 189850197 4.0000
184 475826738 8.0000
184 64152335 5.0000
184 243175199 1.0000
184 147919630 3.0000
184 235170147 8.0000
184 266815699 15.0000
184 240869466 8.0000
184 237886951 1.0000
184 348476655 9.0000
184 429247237 28.0000
184 483072452 7.0000
184 472385266 6.0000
184 448956185 3.0000
184 113465603 14.0000
184 210933449 10.0000
184 92629809 16.0000
184 415155312 2.0000
184 455237361 6.0000
184 219001485 6.0000
184 571021282 21.0000
184 377037875 4.0000
184 148680848 11.0000
184 543442108 1.0000
184 193021637 8.0000
184 233335916 9.0000
184 233899912 4.0000
184 252484155 8.0000
184 304953074 16.0000
184 46143892 3.0000
184 91388229 13.0000
184 193074585 8.0000
184 501960718 12.0000
184 44179372 6.0000
184 280412626 1.0000
184 423543635 19.0000
184 238713707 4.0000
184 373555025 12.0000
184 315633310 13.0000
184 329927842 10.0000
184 146519069 23.0000
184 523636225 7.0000
184 226347105 7.0000
184 412180849 10.0000
184 385463372 20.0000
184 57880075 13.0000
184 461316266 6.0000
184 293559894 11.0000
184 240872546 4.0000
184 302486435 8.0000
184 490801957 3.0000
184 705017113 9.0000
184 14573900 4.0000
184 221411491 14.0000
184 714421232 1.0000
184 245444506 7.0000
184 178915141 5.0000
184 144813170 9.0000
184 139092348 5.0000
184 211237817 11.0000
184 337780427 5.0000
184 216112526 6.0000
184 60897485 2.0000
184 197001564 4.0000
184 436702610 7.0000
184 121402638 6.0000
184 321796543 7.0000
184 501854635 1.0000
184 113109073 1.0000
184 36448925 23.0000
184 48467334 4.0000
184 471427429 4.0000
184 283133921 2.0000
184 151584475 1.0000
184 48871981 6.0000
184 469753464 15.0000
184 278745353 4.0000
184 167473396 9.0000
184 71210107 6.0000
184 166128698 1.0000
184 140750163 13.0000
184 328686514 9.0000
184 246901658 10.0000
184 142702489 2.0000
184 760546868 1.0000
184 224761631 13.0000
184 336082762 15.0000
184 19583545 4.0000
184 53076741 15.0000
184 216264820 8.0000
184 362099039 8.0000
184 138846688 6.0000
184 581281429 7.0000
184 296259888 38.0000
184 291946431 6.0000
184 506269900 3.0000
184 299936873 4.0000
184 431429137 7.0000
184 155927976 15.0000
184 280557466 29.0000
184 240002233 4.0000
184 407890541 10.0000
184 636401401 6.0000
184 520818187 4.0000
184 344801362 18.0000
184 153406657 2.0000
184 543533194 5.0000
184 482237272 17.0000
184 787239919 4.0000
184 240664869 8.0000
184 708797364 7.0000
184 550122068 5.0000
184 531685436 7.0000
184 429222254 10.0000
184 411469404 2.0000
184 324614093 7.0000
184 192301191 6.0000
184 593544608 12.0000
184 279213842 2.0000
184 711272516 5.0000
184 358351414 6.0000
184 341661701 11.0000
184 117473273 6.0000
184 290629376 1.0000
184 188417619 4.0000
184 626774517 7.0000
184 362523468 6.0000
184 236972737 7.0000
184 15891449 6.0000
184 437567821 2.0000
184 135573797 9.0000
184 79220481 9.0000
184 420301038 14.0000
184 55382387 18.0000
184 27489253 3.0000
184 150583140 6.0000
184 22903812 10.0000
184 123080710 5.0000
184 248132486 15.0000
184 250542282 34.0000
184 341768585 12.0000
184 580330056 8.0000
184 230013639 12.0000
184 247844220 2.0000
184 22910295 2.0000
184 213745334 12.0000
184 420318016 1.0000
184 408757920 9.0000
184 41684671 6.0000
184 451693376 5.0000
184 393028587 9.0000
184 359621966 5.0000
184 318679591 11.0000
184 35758259 2.0000
184 369758604 7.0000
184 138157574 12.0000
184 259781850 26.0000
184 21408605 8.0000
184 320930784 14.0000
184 443828326 5.0000
184 531418504 37.0000
184 456021856 4.0000
184 285332860 10.0000
184 609852437 9.0000
184 330187082 14.0000
184 156247074 2.0000
184 166767883 12.0000
184 367971451 4.0000
184 304182081 2.0000
184 161745170 9.0000
184 252753618 5.0000
184 710064516 13.0000
184 217423296 17.0000
184 225418717 8.0000
184 245014679 7.0000
184 507489702 3.0000
184 472185221 23.0000
184 311757784 4.0000
184 44335177 6.0000
184 471271538 26.0000
184 283894108 24.0000
184 637041761 1.0000
184 294809172 4.0000
184 343626364 7.0000
184 465811969 3.0000
184 209185477 1.0000
184 263099844 16.0000
184 32329366 13.0000
184 150632123 11.0000
184 293467348 14.0000
184 282634845 18.0000
184 221850321 15.0000
184 50711514 5.0000
184 406971569 5.0000
184 308422676 3.0000
185 372949912 2.0000
185 187572312 1.0000
185 375832633 1.0000
185 241065455 2.0000
185 636286824 2.0000
185 250803835 1.0000
185 280665816 1.0000
185 51597791 2.0000
185 353791374 1.0000
185 232313241 1.0000
185 32834791 2.0000
185 143884558 1.0000
185 549112918 2.0000
185 633943195 1.0000
185 136035018 1.0000
185 189850197 15.0000
185 475826738 1.0000
185 64152335 1.0000
185 243175199 1.0000
185 235170147 5.0000
185 266815699 1.0000
185 240869466 2.0000
185 429247237 2.0000
185 448956185 2.0000
185 455237361 1.0000
185 571021282 1.0000
185 377037875 1.0000
185 193021637 1.0000
185 230567975 1.0000
185 193074585 1.0000
185 501960718 1.0000
185 44179372 1.0000
185 423543635 1.0000
185 618420295 3.0000
185 238713707 2.0000
185 373555025 1.0000
185 329927842 1.0000
185 146519069 1.0000
185 412180849 3.0000
185 385463372 1.0000
185 57880075 1.0000
185 240872546 1.0000
185 221411491 2.0000
185 714421232 1.0000
185 245444506 1.0000
185 178915141 6.0000
185 144813170 2.0000
185 197001564 2.0000
185 321796543 5.0000
185 501854635 6.0000
185 113109073 1.0000
185 36448925 2.0000
185 151584475 1.0000
185 469753464 1.0000
185 167473396 1.0000
185 328686514 1.0000
185 336082762 1.0000
185 138846688 1.0000
185 296259888 2.0000
185 155927976 2.0000
185 280557466 2.0000
185 407890541 1.0000
185 636401401 4.0000
185 520818187 1.0000
185 482237272 3.0000
185 240664869 1.0000
185 531685436 1.0000
185 279213842 2.0000
185 711272516 1.0000
185 236972737 1.0000
185 135573797 1.0000
185 420301038 1.0000
185 123080710 5.0000
185 341768585 1.0000
185 408757920 2.0000
185 41684671 5.0000
185 359621966 1.0000
185 369758604 1.0000
185 138157574 1.0000
185 443828326 1.0000
185 711071588 1.0000
185 609852437 1.0000
185 283771561 5.0000
185 166767883 1.0000
185 304182081 1.0000
185 161745170 1.0000
185 710064516 5.0000
185 217423296 4.0000
185 245014679 1.0000
185 311757784 3.0000
185 471271538 2.0000
185 283894108 1.0000
185 637041761 1.0000
185 343626364 1.0000
185 209185477 1.0000
185 263099844 2.0000
185 32329366 1.0000
185 150632123 2.0000
185 282634845 5.0000
185 221850321 2.0000
185 406971569 2.0000
186 372949912 2.0000
186 209225665 1.0000
186 230845588 2.0000
186 187572312 1.0000
186 375832633 1.0000
186 240807110 1.0000
186 232313241 1.0000
186 143884558 4.0000
186 303126905 2.0000
186 27844464 4.0000
186 185344587 2.0000
186 475826738 3.0000
186 243175199 1.0000
186 429247237 1.0000
186 472385266 2.0000
186 210933449 2.0000
186 219001485 1.0000
186 230567975 1.0000
186 304953074 1.0000
186 46143892 1.0000
186 91388229 2.0000
186 193074585 1.0000
186 315633310 1.0000
186 523636225 1.0000
186 490801957 3.0000
186 714421232 1.0000
186 139092348 1.0000
186 337780427 1.0000
186 197001564 1.0000
186 436702610 7.0000
186 121402638 1.0000
186 321796543 3.0000
186 501854635 1.0000
186 113109073 1.0000
186 469753464 1.0000
186 246901658 3.0000
186 19583545 2.0000
186 53076741 1.0000
186 138846688 1.0000
186 296259888 3.0000
186 291946431 1.0000
186 431429137 1.0000
186 155927976 1.0000
186 636401401 1.0000
186 344801362 1.0000
186 482237272 1.0000
186 550122068 1.0000
186 429222254 2.0000
186 411469404 1.0000
186 192301191 1.0000
186 593544608 1.0000
186 711272516 1.0000
186 341661701 1.0000
186 117473273 2.0000
186 188417619 2.0000
186 236972737 3.0000
186 55382387 1.0000
186 22903812 3.0000
186 34613288 1.0000
186 248132486 1.0000
186 247844220 1.0000
186 22910295 1.0000
186 213745334 1.0000
186 420318016 1.0000
186 41684671 1.0000
186 35758259 2.0000
186 369758604 1.0000
186 259781850 2.0000
186 285332860 5.0000
186 156247074 2.0000
186 283771561 1.0000
186 161745170 1.0000
186 710064516 5.0000
186 217423296 1.0000
186 225418717 1.0000
186 245014679 1.0000
186 507489702 5.0000
186 44335177 5.0000
186 471271538 1.0000
186 283894108 4.0000
186 294809172 1.0000
186 263099844 2.0000
186 150632123 6.0000
187 372949912 2.0000
187 187572312 1.0000
187 375832633 2.0000
187 374661980 3.0000
187 240807110 2.0000
187 241065455 1.0000
187 636286824 1.0000
187 280665816 1.0000
187 353791374 3.0000
187 232313241 2.0000
187 130960283 3.0000
187 471332737 17.0000
187 143884558 2.0000
187 484340979 1.0000
187 633943195 5.0000
187 237313700 1.0000
187 27844464 1.0000
187 185344587 1.0000
187 189850197 1.0000
187 475826738 4.0000
187 147919630 1.0000
187 240869466 3.0000
187 348476655 3.0000
187 429247237 6.0000
187 483072452 16.0000
187 472385266 1.0000
187 113465603 1.0000
187 210933449 1.0000
187 455237361 1.0000
187 148680848 3.0000
187 193021637 1.0000
187 233899912 1.0000
187 304953074 1.0000
187 46143892 1.0000
187 44179372 2.0000
187 618420295 1.0000
187 523636225 2.0000
187 226347105 1.0000
187 412180849 1.0000
187 461316266 1.0000
187 293559894 1.0000
187 240872546 3.0000
187 490801957 2.0000
187 14573900 1.0000
187 221411491 1.0000
187 714421232 2.0000
187 178915141 1.0000
187 144813170 1.0000
187 139092348 1.0000
187 211237817 1.0000
187 337780427 2.0000
187 216112526 2.0000
187 436702610 1.0000
187 321796543 2.0000
187 501854635 2.0000
187 113109073 3.0000
187 36448925 3.0000
187 48871981 1.0000
187 469753464 2.0000
187 278745353 1.0000
187 167473396 2.0000
187 166128698 1.0000
187 77001859 1.0000
187 140750163 1.0000
187 246901658 1.0000
187 224761631 2.0000
187 336082762 1.0000
187 19583545 2.0000
187 53076741 1.0000
187 216264820 2.0000
187 362099039 2.0000
187 138846688 1.0000
187 581281429 1.0000
187 299936873 2.0000
187 431429137 2.0000
187 155927976 1.0000
187 280557466 2.0000
187 407890541 2.0000
187 636401401 2.0000
187 520818187 4.0000
187 344801362 4.0000
187 153406657 1.0000
187 482237272 1.0000
187 240664869 6.0000
187 429222254 5.0000
187 411469404 1.0000
187 324614093 1.0000
187 341661701 2.0000
187 188417619 1.0000
187 362523468 3.0000
187 236972737 1.0000
187 15891449 1.0000
187 55382387 1.0000
187 27489253 2.0000
187 150583140 4.0000
187 22903812 1.0000
187 34613288 2.0000
187 248132486 1.0000
187 250542282 1.0000
187 341768585 2.0000
187 580330056 3.0000
187 22910295 1.0000
187 420318016 1.0000
187 451693376 1.0000
187 393028587 1.0000
187 359621966 2.0000
187 369758604 1.0000
187 138157574 1.0000
187 259781850 1.0000
187 531418504 2.0000
187 711071588 1.0000
187 456021856 2.0000
187 285332860 1.0000
187 609852437 4.0000
187 330187082 2.0000
187 156247074 1.0000
187 283771561 1.0000
187 166767883 3.0000
187 252753618 1.0000
187 710064516 2.0000
187 217423296 8.0000
187 245014679 1.0000
187 507489702 1.0000
187 472185221 1.0000
187 44335177 1.0000
187 471271538 1.0000
187 343626364 1.0000
187 209185477 2.0000
187 263099844 1.0000
187 293467348 2.0000
187 221850321 2.0000
187 50711514 2.0000
187 308422676 1.0000
188 372949912 2.0000
188 206121850 1.0000
188 230845588 13.0000
188 366796169 1.0000
188 187572312 2.0000
188 375832633 1.0000
188 374661980 2.0000
188 240807110 4.0000
188 636286824 2.0000
188 250803835 2.0000
188 280665816 1.0000
188 51597791 1.0000
188 353791374 4.0000
188 232313241 1.0000
188 265982289 1.0000
188 130960283 4.0000
188 51443410 4.0000
188 471332737 8.0000
188 32834791 3.0000
188 143884558 1.0000
188 549112918 1.0000
188 484340979 7.0000
188 633943195 1.0000
188 287202982 1.0000
188 303126905 2.0000
188 237313700 3.0000
188 136035018 5.0000
188 189850197 1.0000
188 475826738 6.0000
188 64152335 1.0000
188 266815699 1.0000
188 240869466 1.0000
188 237886951 1.0000
188 348476655 1.0000
188 429247237 5.0000
188 483072452 5.0000
188 472385266 2.0000
188 448956185 1.0000
188 210933449 4.0000
188 92629809 3.0000
188 415155312 1.0000
188 455237361 1.0000
188 219001485 4.0000
188 571021282 3.0000
188 377037875 4.0000
188 148680848 4.0000
188 233899912 3.0000
188 252484155 4.0000
188 230567975 3.0000
188 304953074 1.0000
188 541999788 1.0000
188 46143892 1.0000
188 91388229 2.0000
188 501960718 4.0000
188 44179372 4.0000
188 280412626 1.0000
188 423543635 2.0000
188 618420295 1.0000
188 329927842 3.0000
188 146519069 1.0000
188 226347105 4.0000
188 412180849 3.0000
188 385463372 1.0000
188 57880075 3.0000
188 293559894 3.0000
188 240872546 2.0000
188 302486435 1.0000
188 705017113 1.0000
188 221411491 1.0000
188 714421232 2.0000
188 245444506 2.0000
188 178915141 8.0000
188 144813170 2.0000
188 211237817 2.0000
188 216112526 1.0000
188 366592246 1.0000
188 197001564 13.0000
188 436702610 5.0000
188 121402638 2.0000
188 321796543 4.0000
188 113109073 1.0000
188 36448925 5.0000
188 471427429 3.0000
188 151584475 1.0000
188 165565581 2.0000
188 469753464 6.0000
188 278745353 3.0000
188 167473396 1.0000
188 71210107 3.0000
188 166128698 1.0000
188 77001859 1.0000
188 140750163 4.0000
188 328686514 4.0000
188 246901658 5.0000
188 760546868 1.0000
188 224761631 3.0000
188 336082762 2.0000
188 19583545 1.0000
188 53076741 2.0000
188 362099039 3.0000
188 581281429 3.0000
188 296259888 3.0000
188 299936873 1.0000
188 431429137 6.0000
188 155927976 3.0000
188 240002233 5.0000
188 407890541 1.0000
188 636401401 1.0000
188 520818187 2.0000
188 344801362 1.0000
188 153406657 2.0000
188 543533194 1.0000
188 240664869 4.0000
188 708797364 2.0000
188 550122068 4.0000
188 531685436 4.0000
188 429222254 5.0000
188 411469404 2.0000
188 324614093 2.0000
188 192301191 2.0000
188 593544608 3.0000
188 279213842 2.0000
188 711272516 4.0000
188 358351414 1.0000
188 341661701 2.0000
188 117473273 1.0000
188 188417619 4.0000
188 626774517 4.0000
188 236972737 6.0000
188 15891449 1.0000
188 437567821 1.0000
188 79220481 2.0000
188 420301038 1.0000
188 55382387 6.0000
188 27489253 4.0000
188 150583140 2.0000
188 22903812 2.0000
188 34613288 2.0000
188 248132486 9.0000
188 250542282 10.0000
188 341768585 5.0000
188 230013639 2.0000
188 247844220 5.0000
188 408757920 1.0000
188 41684671 2.0000
188 451693376 2.0000
188 393028587 3.0000
188 359621966 2.0000
188 318679591 2.0000
188 369758604 4.0000
188 138157574 6.0000
188 259781850 8.0000
188 21408605 8.0000
188 320930784 5.0000
188 443828326 1.0000
188 531418504 2.0000
188 711071588 2.0000
188 456021856 1.0000
188 285332860 6.0000
188 609852437 2.0000
188 330187082 5.0000
188 156247074 2.0000
188 283771561 2.0000
188 367971451 2.0000
188 710064516 3.0000
188 217423296 5.0000
188 225418717 4.0000
188 507489702 2.0000
188 472185221 2.0000
188 283894108 1.0000
188 637041761 1.0000
188 343626364 5.0000
188 209185477 1.0000
188 263099844 1.0000
188 150632123 3.0000
188 293467348 2.0000
188 221850321 5.0000
188 308422676 3.0000
189 372949912 1.0000
189 230845588 1.0000
189 250803835 1.0000
189 113109073 3.0000
190 372949912 8.0000
190 230845588 1.0000
190 51443410 1.0000
190 148680848 5.0000
190 44179372 2.0000
190 714421232 2.0000
190 436702610 5.0000
190 501854635 2.0000
190 760546868 2.0000
190 507489702 12.0000
191 372949912 2.0000
191 436702610 1.0000
191 760546868 1.0000
191 236972737 1.0000
191 507489702 1.0000
192 372949912 1.0000
192 230845588 1.0000
192 726848270 1.0000
192 252484155 2.0000
192 21079235 1.0000
192 329927842 1.0000
192 240872546 1.0000
192 250542282 1.0000
192 35758259 1.0000
192 711071588 1.0000
192 283894108 1.0000
193 372949912 1.0000
193 230845588 2.0000
193 187572312 2.0000
193 374661980 3.0000
193 240807110 3.0000
193 241065455 4.0000
193 636286824 1.0000
193 250803835 2.0000
193 280665816 4.0000
193 726848270 2.0000
193 627491854 1.0000
193 130960283 4.0000
193 51443410 2.0000
193 471332737 5.0000
193 143884558 8.0000
193 484340979 4.0000
193 633943195 3.0000
193 287202982 6.0000
193 303126905 2.0000
193 237313700 2.0000
193 27844464 1.0000
193 464781334 6.0000
193 136035018 3.0000
193 189850197 7.0000
193 475826738 4.0000
193 64152335 1.0000
193 243175199 2.0000
193 147919630 2.0000
193 235170147 1.0000
193 266815699 1.0000
193 240869466 1.0000
193 348476655 7.0000
193 429247237 7.0000
193 483072452 7.0000
193 472385266 1.0000
193 210933449 6.0000
193 455237361 4.0000
193 219001485 5.0000
193 571021282 6.0000
193 377037875 2.0000
193 148680848 2.0000
193 233335916 3.0000
193 233899912 1.0000
193 230567975 1.0000
193 304953074 8.0000
193 541999788 1.0000
193 46143892 1.0000
193 91388229 1.0000
193 501960718 13.0000
193 44179372 3.0000
193 280412626 3.0000
193 423543635 6.0000
193 238713707 2.0000
193 373555025 1.0000
193 315633310 1.0000
193 329927842 3.0000
193 146519069 1.0000
193 523636225 3.0000
193 226347105 6.0000
193 412180849 3.0000
193 385463372 5.0000
193 57880075 4.0000
193 461316266 1.0000
193 293559894 6.0000
193 240872546 3.0000
193 302486435 1.0000
193 490801957 2.0000
193 705017113 7.0000
193 14573900 1.0000
193 221411491 7.0000
193 714421232 6.0000
193 178915141 3.0000
193 144813170 2.0000
193 912081948 1.0000
193 211237817 2.0000
193 337780427 8.0000
193 216112526 2.0000
193 269513020 2.0000
193 366592246 2.0000
193 60897485 2.0000
193 197001564 5.0000
193 436702610 3.0000
193 121402638 4.0000
193 321796543 2.0000
193 36448925 6.0000
193 471427429 1.0000
193 48871981 4.0000
193 469753464 6.0000
193 278745353 7.0000
193 71210107 3.0000
193 140750163 2.0000
193 328686514 1.0000
193 246901658 2.0000
193 142702489 2.0000
193 760546868 3.0000
193 224761631 6.0000
193 336082762 2.0000
193 216264820 2.0000
193 138846688 1.0000
193 581281429 3.0000
193 296259888 3.0000
193 291946431 4.0000
193 506269900 2.0000
193 299936873 5.0000
193 431429137 1.0000
193 280557466 4.0000
193 636401401 1.0000
193 520818187 5.0000
193 344801362 3.0000
193 153406657 4.0000
193 482237272 6.0000
193 787239919 1.0000
193 240664869 1.0000
193 550122068 1.0000
193 531685436 2.0000
193 429222254 4.0000
193 411469404 1.0000
193 324614093 5.0000
193 192301191 3.0000
193 593544608 3.0000
193 279213842 1.0000
193 711272516 1.0000
193 358351414 2.0000
193 341661701 1.0000
193 117473273 2.0000
193 188417619 14.0000
193 362523468 9.0000
193 236972737 5.0000
193 135573797 1.0000
193 420301038 3.0000
193 55382387 2.0000
193 150583140 1.0000
193 22903812 1.0000
193 123080710 1.0000
193 248132486 4.0000
193 250542282 7.0000
193 580330056 2.0000
193 230013639 3.0000
193 247844220 6.0000
193 408757920 1.0000
193 41684671 1.0000
193 451693376 1.0000
193 393028587 5.0000
193 359621966 1.0000
193 318679591 2.0000
193 369758604 3.0000
193 138157574 2.0000
193 259781850 6.0000
193 21408605 6.0000
193 443828326 3.0000
193 531418504 5.0000
193 711071588 2.0000
193 456021856 2.0000
193 285332860 4.0000
193 193077639 2.0000
193 609852437 1.0000
193 156247074 1.0000
193 283771561 2.0000
193 166767883 5.0000
193 304182081 1.0000
193 217423296 11.0000
193 225418717 2.0000
193 245014679 5.0000
193 507489702 1.0000
193 472185221 3.0000
193 311757784 2.0000
193 44335177 2.0000
193 471271538 3.0000
193 283894108 3.0000
193 637041761 2.0000
193 343626364 2.0000
193 209185477 1.0000
193 32329366 4.0000
193 150632123 2.0000
193 293467348 3.0000
193 282634845 2.0000
193 221850321 1.0000
193 50711514 2.0000
193 406971569 3.0000
193 308422676 4.0000
194 372949912 1.0000
194 187572312 6.0000
194 375832633 1.0000
194 374661980 1.0000
194 240807110 2.0000
194 241065455 1.0000
194 280665816 4.0000
194 130960283 1.0000
194 32834791 2.0000
194 143884558 3.0000
194 633943195 1.0000
194 287202982 3.0000
194 27844464 2.0000
194 464781334 2.0000
194 147919630 20.0000
194 240869466 2.0000
194 483072452 1.0000
194 472385266 9.0000
194 415155312 1.0000
194 455237361 1.0000
194 571021282 1.0000
194 233899912 1.0000
194 230567975 1.0000
194 541999788 1.0000
194 46143892 6.0000
194 91388229 1.0000
194 501960718 4.0000
194 44179372 1.0000
194 280412626 3.0000
194 423543635 3.0000
194 21079235 12.0000
194 329927842 1.0000
194 146519069 1.0000
194 523636225 2.0000
194 14573900 5.0000
194 245444506 2.0000
194 337780427 1.0000
194 216112526 4.0000
194 121402638 2.0000
194 113109073 2.0000
194 471427429 1.0000
194 48871981 1.0000
194 469753464 1.0000
194 278745353 1.0000
194 71210107 8.0000
194 336082762 1.0000
194 19583545 1.0000
194 138846688 2.0000
194 581281429 2.0000
194 296259888 2.0000
194 506269900 1.0000
194 520818187 2.0000
194 344801362 1.0000
194 153406657 1.0000
194 708797364 1.0000
194 550122068 1.0000
194 192301191 1.0000
194 593544608 4.0000
194 711272516 1.0000
194 358351414 1.0000
194 341661701 1.0000
194 626774517 1.0000
194 15891449 1.0000
194 420301038 2.0000
194 27489253 8.0000
194 150583140 1.0000
194 22903812 7.0000
194 34613288 1.0000
194 248132486 1.0000
194 250542282 1.0000
194 22910295 2.0000
194 451693376 1.0000
194 35758259 24.0000
194 369758604 3.0000
194 531418504 1.0000
194 285332860 1.0000
194 609852437 1.0000
194 156247074 6.0000
194 283771561 1.0000
194 166767883 1.0000
194 304182081 1.0000
194 217423296 2.0000
194 225418717 1.0000
194 472185221 1.0000
194 44335177 10.0000
194 343626364 1.0000
194 465811969 1.0000
194 282634845 2.0000
194 308422676 2.0000
195 372949912 1.0000
195 187572312 1.0000
195 375832633 1.0000
195 374661980 1.0000
195 280665816 1.0000
195 143884558 1.0000
195 633943195 1.0000
195 266815699 1.0000
195 240869466 2.0000
195 415155312 1.0000
195 233899912 1.0000
195 541999788 1.0000
195 501960718 4.0000
195 44179372 1.0000
195 423543635 2.0000
195 329927842 1.0000
195 226347105 1.0000
195 705017113 1.0000
195 211237817 1.0000
195 337780427 1.0000
195 469753464 1.0000
195 278745353 1.0000
195 581281429 2.0000
195 520818187 1.0000
195 344801362 1.0000
195 708797364 1.0000
195 593544608 1.0000
195 711272516 1.0000
195 341661701 1.0000
195 420301038 1.0000
195 217423296 1.0000
195 472185221 1.0000
195 311757784 1.0000
195 308422676 2.0000
196 372949912 1.0000
196 490801957 1.0000
196 36448925 1.0000
196 278745353 1.0000
196 150632123 1.0000
196 293467348 1.0000
197 372949912 5.0000
197 230845588 4.0000
197 148680848 1.0000
197 44179372 1.0000
197 507489702 2.0000
198 372949912 3.0000
198 232313241 1.0000
198 471332737 1.0000
198 415155312 1.0000
198 423543635 1.0000
198 412180849 1.0000
198 321796543 1.0000
198 19583545 1.0000
198 192301191 2.0000
198 135573797 1.0000
198 55382387 1.0000
198 580330056 1.0000
198 408757920 1.0000
198 283771561 1.0000
198 161745170 1.0000
198 710064516 1.0000
198 507489702 1.0000
198 221850321 1.0000
199 372949912 2.0000
199 44179372 1.0000
199 436702610 1.0000
199 507489702 1.0000
200 372949912 3.0000
200 148680848 3.0000
200 44179372 3.0000
200 501854635 3.0000
200 507489702 1.0000
201 372949912 2.0000
201 230845588 1.0000
201 636286824 1.0000
201 541999788 1.0000
201 44179372 2.0000
201 436702610 1.0000
201 501854635 3.0000
201 278745353 1.0000
201 71210107 1.0000
201 27489253 6.0000
201 248132486 1.0000
201 225418717 1.0000
201 507489702 3.0000
201 150632123 9.0000
202 372949912 5.0000
202 230845588 1.0000
202 44179372 1.0000
202 236972737 2.0000
202 507489702 2.0000
203 372949912 3.0000
203 484340979 1.0000
203 226347105 1.0000
203 385463372 1.0000
203 240872546 1.0000
203 27489253 1.0000
203 221850321 1.0000
204 372949912 1.0000
204 206121850 7.0000
204 209225665 1.0000
204 230845588 3.0000
204 366796169 13.0000
204 187572312 1.0000
204 375832633 1.0000
204 374661980 4.0000
204 240807110 1.0000
204 636286824 1.0000
204 250803835 2.0000
204 280665816 1.0000
204 51597791 4.0000
204 232313241 6.0000
204 265982289 4.0000
204 130960283 3.0000
204 471332737 1.0000
204 143884558 2.0000
204 549112918 1.0000
204 484340979 2.0000
204 633943195 5.0000
204 287202982 1.0000
204 303126905 4.0000
204 237313700 2.0000
204 464781334 2.0000
204 475826738 1.0000
204 64152335 2.0000
204 243175199 3.0000
204 147919630 1.0000
204 235170147 1.0000
204 266815699 1.0000
204 240869466 1.0000
204 237886951 1.0000
204 348476655 1.0000
204 429247237 2.0000
204 472385266 5.0000
204 210933449 4.0000
204 92629809 1.0000
204 455237361 2.0000
204 571021282 1.0000
204 377037875 5.0000
204 148680848 1.0000
204 193021637 1.0000
204 233335916 1.0000
204 252484155 5.0000
204 230567975 5.0000
204 304953074 1.0000
204 541999788 1.0000
204 91388229 2.0000
204 193074585 2.0000
204 44179372 3.0000
204 280412626 1.0000
204 423543635 7.0000
204 618420295 1.0000
204 238713707 1.0000
204 373555025 2.0000
204 315633310 7.0000
204 329927842 4.0000
204 146519069 1.0000
204 523636225 3.0000
204 226347105 9.0000
204 412180849 5.0000
204 385463372 3.0000
204 57880075 1.0000
204 461316266 2.0000
204 240872546 1.0000
204 302486435 1.0000
204 705017113 1.0000
204 14573900 4.0000
204 221411491 3.0000
204 714421232 2.0000
204 245444506 2.0000
204 144813170 2.0000
204 139092348 2.0000
204 337780427 4.0000
204 216112526 5.0000
204 60897485 2.0000
204 197001564 2.0000
204 436702610 7.0000
204 121402638 1.0000
204 321796543 2.0000
204 501854635 7.0000
204 113109073 5.0000
204 703181887 1.0000
204 471427429 1.0000
204 48871981 1.0000
204 469753464 3.0000
204 278745353 2.0000
204 71210107 4.0000
204 166128698 2.0000
204 140750163 1.0000
204 328686514 3.0000
204 246901658 3.0000
204 142702489 2.0000
204 760546868 1.0000
204 224761631 1.0000
204 336082762 5.0000
204 53076741 2.0000
204 216264820 1.0000
204 362099039 1.0000
204 138846688 1.0000
204 581281429 1.0000
204 296259888 1.0000
204 299936873 2.0000
204 431429137 3.0000
204 155927976 6.0000
204 407890541 2.0000
204 636401401 1.0000
204 520818187 1.0000
204 153406657 2.0000
204 708797364 1.0000
204 550122068 3.0000
204 531685436 4.0000
204 411469404 1.0000
204 324614093 2.0000
204 151118966 2.0000
204 192301191 3.0000
204 593544608 2.0000
204 711272516 3.0000
204 358351414 4.0000
204 117473273 4.0000
204 52079636 1.0000
204 188417619 1.0000
204 362523468 2.0000
204 236972737 10.0000
204 437567821 1.0000
204 135573797 2.0000
204 420301038 1.0000
204 55382387 2.0000
204 27489253 2.0000
204 150583140 2.0000
204 22903812 3.0000
204 34613288 2.0000
204 248132486 1.0000
204 250542282 3.0000
204 341768585 1.0000
204 247844220 4.0000
204 22910295 1.0000
204 420318016 3.0000
204 41684671 3.0000
204 393028587 2.0000
204 359621966 1.0000
204 318679591 4.0000
204 369758604 3.0000
204 138157574 1.0000
204 259781850 4.0000
204 21408605 1.0000
204 320930784 1.0000
204 531418504 6.0000
204 711071588 3.0000
204 285332860 3.0000
204 193077639 3.0000
204 609852437 4.0000
204 330187082 1.0000
204 283771561 2.0000
204 166767883 5.0000
204 367971451 13.0000
204 161745170 1.0000
204 710064516 6.0000
204 217423296 2.0000
204 225418717 3.0000
204 472185221 1.0000
204 283894108 2.0000
204 637041761 1.0000
204 294809172 2.0000
204 343626364 1.0000
204 465811969 1.0000
204 209185477 1.0000
204 150632123 3.0000
204 293467348 2.0000
204 282634845 4.0000
204 221850321 2.0000
204 406971569 2.0000
204 308422676 6.0000
205 372949912 1.0000
205 130960283 1.0000
205 287202982 1.0000
205 243175199 1.0000
205 240869466 1.0000
205 472385266 3.0000
205 415155312 1.0000
205 377037875 1.0000
205 193021637 1.0000
205 461316266 1.0000
205 144813170 4.0000
205 211237817 2.0000
205 19583545 1.0000
205 155927976 1.0000
205 708797364 1.0000
205 531685436 1.0000
205 192301191 1.0000
205 15891449 2.0000
205 248132486 1.0000
205 230013639 1.0000
205 138157574 1.0000
205 320930784 1.0000
205 443828326 1.0000
205 711071588 4.0000
205 330187082 1.0000
205 156247074 1.0000
205 283771561 3.0000
205 225418717 1.0000
205 150632123 2.0000
205 293467348 1.0000
205 282634845 1.0000
206 372949912 1.0000
206 206121850 1.0000
206 187572312 2.0000
206 374661980 2.0000
206 250803835 2.0000
206 51597791 2.0000
206 627491854 1.0000
206 232313241 1.0000
206 484340979 1.0000
206 633943195 1.0000
206 287202982 2.0000
206 303126905 1.0000
206 237313700 1.0000
206 27844464 1.0000
206 464781334 2.0000
206 136035018 1.0000
206 185344587 2.0000
206 64152335 2.0000
206 243175199 1.0000
206 235170147 3.0000
206 266815699 2.0000
206 240869466 3.0000
206 348476655 2.0000
206 429247237 4.0000
206 113465603 1.0000
206 210933449 1.0000
206 92629809 5.0000
206 415155312 3.0000
206 304953074 5.0000
206 193074585 3.0000
206 44179372 1.0000
206 280412626 1.0000
206 238713707 1.0000
206 329927842 1.0000
206 146519069 1.0000
206 385463372 1.0000
206 57880075 4.0000
206 461316266 5.0000
206 293559894 1.0000
206 302486435 3.0000
206 705017113 2.0000
206 245444506 1.0000
206 216112526 3.0000
206 60897485 1.0000
206 321796543 1.0000
206 501854635 2.0000
206 113109073 2.0000
206 36448925 1.0000
206 48467334 2.0000
206 151584475 1.0000
206 48871981 5.0000
206 71210107 1.0000
206 166128698 1.0000
206 140750163 2.0000
206 142702489 1.0000
206 224761631 1.0000
206 336082762 4.0000
206 53076741 9.0000
206 216264820 2.0000
206 362099039 3.0000
206 138846688 1.0000
206 581281429 4.0000
206 506269900 1.0000
206 299936873 1.0000
206 155927976 6.0000
206 280557466 1.0000
206 240002233 1.0000
206 636401401 2.0000
206 344801362 2.0000
206 153406657 1.0000
206 482237272 1.0000
206 708797364 2.0000
206 192301191 1.0000
206 593544608 1.0000
206 279213842 1.0000
206 358351414 1.0000
206 188417619 1.0000
206 362523468 1.0000
206 135573797 2.0000
206 55382387 3.0000
206 27489253 1.0000
206 22903812 2.0000
206 250542282 1.0000
206 341768585 1.0000
206 580330056 1.0000
206 247844220 1.0000
206 22910295 2.0000
206 408757920 3.0000
206 451693376 1.0000
206 393028587 1.0000
206 359621966 2.0000
206 318679591 2.0000
206 35758259 3.0000
206 138157574 5.0000
206 259781850 2.0000
206 443828326 2.0000
206 531418504 1.0000
206 711071588 1.0000
206 283771561 2.0000
206 166767883 3.0000
206 304182081 1.0000
206 161745170 9.0000
206 217423296 2.0000
206 472185221 1.0000
206 283894108 2.0000
206 637041761 1.0000
206 32329366 3.0000
206 293467348 4.0000
206 282634845 1.0000
206 221850321 1.0000
206 50711514 2.0000
207 372949912 1.0000
207 187572312 1.0000
207 375832633 1.0000
207 240807110 1.0000
207 636286824 1.0000
207 280665816 1.0000
207 627491854 2.0000
207 353791374 1.0000
207 549112918 1.0000
207 287202982 1.0000
207 303126905 1.0000
207 27844464 1.0000
207 464781334 1.0000
207 189850197 1.0000
207 475826738 2.0000
207 243175199 1.0000
207 240869466 1.0000
207 348476655 1.0000
207 472385266 3.0000
207 571021282 1.0000
207 230567975 2.0000
207 304953074 1.0000
207 46143892 1.0000
207 91388229 1.0000
207 280412626 3.0000
207 423543635 1.0000
207 21079235 1.0000
207 321796543 1.0000
207 283133921 1.0000
207 469753464 2.0000
207 167473396 1.0000
207 77001859 2.0000
207 328686514 2.0000
207 336082762 1.0000
207 296259888 2.0000
207 291946431 1.0000
207 708797364 1.0000
207 550122068 1.0000
207 429222254 1.0000
207 341661701 1.0000
207 236972737 1.0000
207 15891449 1.0000
207 420301038 2.0000
207 22903812 3.0000
207 250542282 1.0000
207 341768585 1.0000
207 580330056 1.0000
207 247844220 1.0000
207 420318016 1.0000
207 41684671 1.0000
207 393028587 2.0000
207 35758259 1.0000
207 369758604 2.0000
207 259781850 3.0000
207 21408605 3.0000
207 456021856 1.0000
207 609852437 1.0000
207 156247074 2.0000
207 367971451 1.0000
207 304182081 1.0000
207 161745170 1.0000
207 217423296 1.0000
207 44335177 6.0000
207 637041761 1.0000
207 343626364 1.0000
207 32329366 2.0000
207 150632123 1.0000
207 406971569 1.0000
208 372949912 1.0000
208 206121850 2.0000
208 209225665 1.0000
208 230845588 4.0000
208 366796169 1.0000
208 374661980 3.0000
208 241065455 1.0000
208 636286824 1.0000
208 250803835 2.0000
208 280665816 1.0000
208 51597791 2.0000
208 627491854 1.0000
208 353791374 1.0000
208 232313241 1.0000
208 51443410 1.0000
208 238264016 4.0000
208 471332737 2.0000
208 32834791 1.0000
208 143884558 1.0000
208 549112918 1.0000
208 484340979 3.0000
208 633943195 2.0000
208 287202982 2.0000
208 277030839 1.0000
208 185344587 5.0000
208 475826738 2.0000
208 64152335 4.0000
208 243175199 15.0000
208 266815699 4.0000
208 240869466 5.0000
208 348476655 2.0000
208 429247237 3.0000
208 483072452 1.0000
208 472385266 1.0000
208 448956185 4.0000
208 219001485 2.0000
208 571021282 1.0000
208 148680848 5.0000
208 193021637 3.0000
208 233335916 2.0000
208 252484155 1.0000
208 230567975 4.0000
208 304953074 4.0000
208 91388229 4.0000
208 501960718 2.0000
208 44179372 1.0000
208 280412626 1.0000
208 423543635 1.0000
208 618420295 2.0000
208 238713707 1.0000
208 373555025 1.0000
208 315633310 2.0000
208 329927842 1.0000
208 146519069 2.0000
208 523636225 2.0000
208 226347105 3.0000
208 412180849 4.0000
208 385463372 2.0000
208 240872546 1.0000
208 490801957 2.0000
208 14573900 1.0000
208 221411491 2.0000
208 245444506 2.0000
208 178915141 2.0000
208 139092348 1.0000
208 337780427 4.0000
208 216112526 2.0000
208 197001564 3.0000
208 321796543 4.0000
208 501854635 2.0000
208 113109073 2.0000
208 36448925 5.0000
208 471427429 1.0000
208 283133921 2.0000
208 48871981 1.0000
208 469753464 8.0000
208 278745353 1.0000
208 71210107 1.0000
208 166128698 1.0000
208 77001859 1.0000
208 140750163 11.0000
208 246901658 2.0000
208 142702489 1.0000
208 224761631 1.0000
208 336082762 2.0000
208 53076741 1.0000
208 216264820 2.0000
208 362099039 4.0000
208 138846688 1.0000
208 296259888 7.0000
208 291946431 2.0000
208 431429137 1.0000
208 155927976 1.0000
208 280557466 1.0000
208 240002233 4.0000
208 407890541 1.0000
208 636401401 18.0000
208 520818187 1.0000
208 344801362 17.0000
208 153406657 1.0000
208 543533194 2.0000
208 482237272 1.0000
208 240664869 1.0000
208 708797364 4.0000
208 550122068 1.0000
208 531685436 1.0000
208 429222254 2.0000
208 411469404 1.0000
208 192301191 2.0000
208 593544608 2.0000
208 279213842 3.0000
208 711272516 1.0000
208 358351414 2.0000
208 341661701 2.0000
208 188417619 1.0000
208 626774517 1.0000
208 362523468 1.0000
208 236972737 5.0000
208 15891449 2.0000
208 437567821 1.0000
208 135573797 1.0000
208 420301038 2.0000
208 55382387 5.0000
208 123080710 3.0000
208 250542282 1.0000
208 341768585 1.0000
208 580330056 1.0000
208 22910295 1.0000
208 213745334 6.0000
208 408757920 1.0000
208 41684671 6.0000
208 451693376 1.0000
208 393028587 1.0000
208 359621966 1.0000
208 318679591 1.0000
208 35758259 2.0000
208 369758604 3.0000
208 259781850 1.0000
208 320930784 1.0000
208 443828326 2.0000
208 531418504 1.0000
208 711071588 2.0000
208 285332860 1.0000
208 193077639 2.0000
208 609852437 3.0000
208 156247074 2.0000
208 367971451 11.0000
208 161745170 13.0000
208 252753618 13.0000
208 710064516 4.0000
208 217423296 1.0000
208 245014679 4.0000
208 472185221 1.0000
208 311757784 1.0000
208 44335177 1.0000
208 471271538 7.0000
208 283894108 2.0000
208 294809172 2.0000
208 343626364 1.0000
208 209185477 2.0000
208 263099844 1.0000
208 150632123 5.0000
208 282634845 2.0000
208 221850321 1.0000
208 406971569 3.0000
208 308422676 1.0000
209 372949912 1.0000
209 206121850 1.0000
209 209225665 4.0000
209 230845588 2.0000
209 366796169 3.0000
209 187572312 9.0000
209 375832633 2.0000
209 374661980 3.0000
209 240807110 7.0000
209 241065455 1.0000
209 636286824 3.0000
209 280665816 1.0000
209 51597791 2.0000
209 627491854 1.0000
209 232313241 3.0000
209 265982289 1.0000
209 130960283 1.0000
209 143884558 2.0000
209 549112918 3.0000
209 484340979 2.0000
209 287202982 1.0000
209 303126905 1.0000
209 237313700 1.0000
209 464781334 3.0000
209 185344587 1.0000
209 475826738 2.0000
209 147919630 4.0000
209 235170147 1.0000
209 266815699 3.0000
209 240869466 3.0000
209 348476655 1.0000
209 429247237 5.0000
209 483072452 1.0000
209 472385266 1.0000
209 448956185 1.0000
209 113465603 1.0000
209 210933449 1.0000
209 92629809 1.0000
209 415155312 2.0000
209 219001485 3.0000
209 571021282 1.0000
209 377037875 3.0000
209 148680848 5.0000
209 193021637 3.0000
209 233335916 1.0000
209 252484155 1.0000
209 304953074 1.0000
209 91388229 2.0000
209 193074585 1.0000
209 501960718 2.0000
209 44179372 2.0000
209 280412626 2.0000
209 423543635 4.0000
209 238713707 7.0000
209 315633310 6.0000
209 21079235 2.0000
209 329927842 1.0000
209 146519069 5.0000
209 523636225 1.0000
209 226347105 3.0000
209 412180849 1.0000
209 385463372 2.0000
209 57880075 1.0000
209 461316266 1.0000
209 302486435 3.0000
209 490801957 1.0000
209 705017113 3.0000
209 14573900 3.0000
209 221411491 4.0000
209 245444506 1.0000
209 144813170 2.0000
209 912081948 1.0000
209 216112526 6.0000
209 197001564 1.0000
209 436702610 4.0000
209 321796543 4.0000
209 501854635 5.0000
209 36448925 1.0000
209 151584475 1.0000
209 48871981 2.0000
209 278745353 2.0000
209 166128698 3.0000
209 328686514 1.0000
209 246901658 2.0000
209 142702489 2.0000
209 224761631 3.0000
209 336082762 1.0000
209 19583545 5.0000
209 53076741 3.0000
209 216264820 2.0000
209 362099039 2.0000
209 581281429 1.0000
209 296259888 2.0000
209 291946431 1.0000
209 299936873 1.0000
209 431429137 2.0000
209 155927976 2.0000
209 407890541 2.0000
209 636401401 3.0000
209 153406657 1.0000
209 482237272 1.0000
209 240664869 2.0000
209 708797364 6.0000
209 531685436 1.0000
209 429222254 1.0000
209 324614093 2.0000
209 192301191 3.0000
209 279213842 1.0000
209 358351414 1.0000
209 341661701 3.0000
209 117473273 4.0000
209 188417619 4.0000
209 626774517 2.0000
209 362523468 1.0000
209 15891449 1.0000
209 135573797 2.0000
209 79220481 4.0000
209 420301038 3.0000
209 55382387 2.0000
209 27489253 1.0000
209 150583140 1.0000
209 22903812 3.0000
209 34613288 7.0000
209 250542282 4.0000
209 341768585 1.0000
209 580330056 1.0000
209 247844220 1.0000
209 22910295 1.0000
209 408757920 1.0000
209 41684671 1.0000
209 451693376 1.0000
209 393028587 1.0000
209 359621966 2.0000
209 318679591 3.0000
209 369758604 1.0000
209 138157574 2.0000
209 259781850 1.0000
209 21408605 1.0000
209 443828326 2.0000
209 531418504 2.0000
209 456021856 1.0000
209 285332860 6.0000
209 193077639 1.0000
209 609852437 5.0000
209 330187082 3.0000
209 156247074 1.0000
209 283771561 1.0000
209 166767883 9.0000
209 304182081 1.0000
209 252753618 1.0000
209 710064516 1.0000
209 217423296 1.0000
209 225418717 3.0000
209 245014679 2.0000
209 311757784 1.0000
209 44335177 8.0000
209 471271538 3.0000
209 283894108 2.0000
209 343626364 1.0000
209 263099844 1.0000
209 32329366 2.0000
209 150632123 2.0000
209 282634845 4.0000
209 221850321 2.0000
209 50711514 1.0000
210 372949912 1.0000
210 187572312 2.0000
210 726848270 1.0000
210 51597791 1.0000
210 232313241 2.0000
210 303126905 2.0000
210 266815699 1.0000
210 348476655 2.0000
210 472385266 1.0000
210 233899912 1.0000
210 230567975 1.0000
210 91388229 1.0000
210 280412626 2.0000
210 238713707 1.0000
210 57880075 6.0000
210 221411491 1.0000
210 211237817 1.0000
210 436702610 1.0000
210 469753464 1.0000
210 328686514 2.0000
210 224761631 2.0000
210 336082762 2.0000
210 291946431 1.0000
210 240664869 1.0000
210 429222254 1.0000
210 34613288 3.0000
210 248132486 1.0000
210 41684671 1.0000
210 369758604 1.0000
210 259781850 1.0000
210 285332860 1.0000
210 304182081 1.0000
210 217423296 2.0000
210 225418717 1.0000
210 32329366 6.0000
210 150632123 3.0000
210 50711514 1.0000
211 372949912 1.0000
211 187572312 3.0000
211 232313241 1.0000
211 27844464 2.0000
211 464781334 1.0000
211 147919630 1.0000
211 210933449 1.0000
211 304953074 1.0000
211 44179372 1.0000
211 280412626 1.0000
211 315633310 2.0000
211 14573900 1.0000
211 121402638 8.0000
211 71210107 1.0000
211 336082762 1.0000
211 344801362 1.0000
211 482237272 1.0000
211 593544608 1.0000
211 236972737 2.0000
211 15891449 1.0000
211 22903812 3.0000
211 22910295 1.0000
211 35758259 1.0000
211 369758604 1.0000
211 156247074 1.0000
211 166767883 3.0000
211 311757784 1.0000
212 372949912 4.0000
212 51443410 1.0000
212 148680848 1.0000
212 44179372 1.0000
212 501854635 1.0000
213 372949912 1.0000
213 143884558 1.0000
213 287202982 1.0000
213 464781334 1.0000
213 429247237 1.0000
213 483072452 1.0000
213 377037875 1.0000
213 238713707 1.0000
213 302486435 1.0000
213 221411491 1.0000
214 372949912 1.0000
214 187572312 2.0000
214 374661980 3.0000
214 241065455 1.0000
214 232313241 5.0000
214 130960283 1.0000
214 471332737 1.0000
214 143884558 2.0000
214 549112918 1.0000
214 484340979 1.0000
214 287202982 4.0000
214 27844464 3.0000
214 464781334 1.0000
214 136035018 1.0000
214 189850197 1.0000
214 475826738 2.0000
214 64152335 1.0000
214 147919630 3.0000
214 429247237 2.0000
214 448956185 1.0000
214 210933449 3.0000
214 219001485 1.0000
214 571021282 1.0000
214 377037875 1.0000
214 193021637 1.0000
214 252484155 1.0000
214 230567975 1.0000
214 304953074 1.0000
214 541999788 3.0000
214 44179372 1.0000
214 280412626 1.0000
214 315633310 10.0000
214 21079235 3.0000
214 226347105 1.0000
214 461316266 1.0000
214 705017113 2.0000
214 14573900 2.0000
214 211237817 1.0000
214 337780427 1.0000
214 197001564 1.0000
214 121402638 2.0000
214 48871981 3.0000
214 469753464 1.0000
214 71210107 7.0000
214 140750163 1.0000
214 246901658 1.0000
214 224761631 5.0000
214 336082762 1.0000
214 19583545 4.0000
214 53076741 4.0000
214 216264820 3.0000
214 362099039 1.0000
214 581281429 1.0000
214 296259888 5.0000
214 299936873 2.0000
214 155927976 3.0000
214 280557466 1.0000
214 407890541 1.0000
214 153406657 1.0000
214 482237272 2.0000
214 531685436 1.0000
214 593544608 1.0000
214 358351414 1.0000
214 341661701 2.0000
214 290629376 1.0000
214 188417619 1.0000
214 626774517 1.0000
214 236972737 1.0000
214 15891449 6.0000
214 135573797 1.0000
214 27489253 9.0000
214 150583140 3.0000
214 22903812 16.0000
214 34613288 10.0000
214 250542282 1.0000
214 580330056 1.0000
214 230013639 2.0000
214 22910295 3.0000
214 213745334 1.0000
214 420318016 1.0000
214 41684671 1.0000
214 451693376 2.0000
214 318679591 1.0000
214 35758259 3.0000
214 259781850 3.0000
214 21408605 1.0000
214 285332860 2.0000
214 193077639 1.0000
214 156247074 4.0000
214 283771561 1.0000
214 166767883 2.0000
214 710064516 1.0000
214 217423296 1.0000
214 225418717 1.0000
214 245014679 1.0000
214 507489702 2.0000
214 472185221 1.0000
214 311757784 2.0000
214 44335177 8.0000
214 471271538 1.0000
214 283894108 1.0000
214 263099844 4.0000
214 150632123 2.0000
214 293467348 2.0000
215 372949912 4.0000
215 230845588 2.0000
215 148680848 4.0000
215 714421232 2.0000
215 436702610 1.0000
215 501854635 1.0000
215 236972737 1.0000
215 507489702 4.0000
216 372949912 1.0000
216 250803835 1.0000
216 571021282 1.0000
216 252484155 1.0000
216 46143892 1.0000
216 44179372 1.0000
216 240872546 5.0000
216 27489253 4.0000
216 330187082 1.0000
217 372949912 3.0000
217 230845588 1.0000
217 250803835 1.0000
217 51443410 1.0000
218 372949912 1.0000
218 187572312 1.0000
218 51443410 3.0000
218 464781334 1.0000
218 475826738 1.0000
218 243175199 1.0000
218 147919630 1.0000
218 483072452 1.0000
218 472385266 3.0000
218 252484155 1.0000
218 46143892 2.0000
218 91388229 1.0000
218 412180849 1.0000
218 490801957 1.0000
218 14573900 1.0000
218 245444506 1.0000
218 60897485 1.0000
218 121402638 1.0000
218 321796543 3.0000
218 113109073 1.0000
218 471427429 2.0000
218 71210107 1.0000
218 328686514 1.0000
218 336082762 1.0000
218 19583545 2.0000
218 216264820 1.0000
218 550122068 1.0000
218 15891449 3.0000
218 55382387 1.0000
218 34613288 1.0000
218 248132486 2.0000
218 213745334 1.0000
218 259781850 1.0000
218 285332860 1.0000
218 283771561 2.0000
218 44335177 1.0000
218 637041761 1.0000
218 343626364 1.0000
218 293467348 1.0000
218 282634845 1.0000
219 372949912 1.0000
219 187572312 2.0000
219 374661980 2.0000
219 241065455 1.0000
219 726848270 2.0000
219 32834791 1.0000
219 287202982 2.0000
219 475826738 16.0000
219 243175199 1.0000
219 147919630 1.0000
219 240869466 1.0000
219 210933449 1.0000
219 415155312 2.0000
219 571021282 11.0000
219 193021637 1.0000
219 304953074 1.0000
219 541999788 1.0000
219 91388229 1.0000
219 501960718 2.0000
219 329927842 1.0000
219 146519069 1.0000
219 523636225 4.0000
219 226347105 19.0000
219 412180849 1.0000
219 385463372 1.0000
219 705017113 25.0000
219 144813170 1.0000
219 211237817 5.0000
219 197001564 1.0000
219 436702610 1.0000
219 321796543 1.0000
219 36448925 2.0000
219 471427429 4.0000
219 469753464 1.0000
219 246901658 2.0000
219 224761631 1.0000
219 53076741 1.0000
219 216264820 2.0000
219 291946431 1.0000
219 506269900 1.0000
219 155927976 1.0000
219 280557466 1.0000
219 636401401 1.0000
219 153406657 1.0000
219 708797364 1.0000
219 531685436 1.0000
219 711272516 1.0000
219 358351414 1.0000
219 341661701 4.0000
219 188417619 2.0000
219 362523468 3.0000
219 420301038 2.0000
219 55382387 6.0000
219 150583140 1.0000
219 250542282 10.0000
219 451693376 1.0000
219 35758259 1.0000
219 369758604 4.0000
219 259781850 3.0000
219 21408605 1.0000
219 320930784 1.0000
219 531418504 8.0000
219 456021856 1.0000
219 156247074 2.0000
219 166767883 1.0000
219 304182081 2.0000
219 217423296 1.0000
219 225418717 4.0000
219 245014679 1.0000
219 44335177 2.0000
219 471271538 15.0000
219 283894108 2.0000
219 343626364 2.0000
219 150632123 3.0000
219 282634845 3.0000
219 221850321 1.0000
219 406971569 6.0000
220 372949912 1.0000
220 209225665 22.0000
220 230845588 3.0000
220 375832633 7.0000
220 374661980 24.0000
220 240807110 16.0000
220 241065455 3.0000
220 636286824 31.0000
220 280665816 25.0000
220 726848270 25.0000
220 51597791 4.0000
220 627491854 4.0000
220 130960283 31.0000
220 471332737 1.0000
220 32834791 13.0000
220 143884558 1.0000
220 484340979 12.0000
220 633943195 1.0000
220 287202982 10.0000
220 303126905 4.0000
220 237313700 20.0000
220 464781334 8.0000
220 136035018 7.0000
220 185344587 3.0000
220 475826738 2.0000
220 147919630 1.0000
220 235170147 1.0000
220 266815699 5.0000
220 240869466 1.0000
220 348476655 4.0000
220 483072452 14.0000
220 448956185 1.0000
220 92629809 3.0000
220 455237361 6.0000
220 219001485 16.0000
220 571021282 16.0000
220 377037875 6.0000
220 193021637 2.0000
220 233335916 2.0000
220 233899912 7.0000
220 252484155 6.0000
220 304953074 5.0000
220 91388229 4.0000
220 501960718 14.0000
220 44179372 5.0000
220 280412626 1.0000
220 423543635 3.0000
220 238713707 9.0000
220 315633310 12.0000
220 329927842 1.0000
220 523636225 10.0000
220 226347105 4.0000
220 412180849 2.0000
220 385463372 2.0000
220 57880075 4.0000
220 461316266 1.0000
220 293559894 6.0000
220 240872546 4.0000
220 302486435 1.0000
220 490801957 4.0000
220 705017113 1.0000
220 221411491 11.0000
220 714421232 1.0000
220 245444506 5.0000
220 178915141 4.0000
220 144813170 3.0000
220 211237817 14.0000
220 337780427 8.0000
220 216112526 4.0000
220 269513020 1.0000
220 60897485 3.0000
220 197001564 9.0000
220 321796543 16.0000
220 36448925 18.0000
220 48467334 1.0000
220 471427429 4.0000
220 48871981 3.0000
220 469753464 2.0000
220 328686514 1.0000
220 246901658 13.0000
220 760546868 2.0000
220 224761631 8.0000
220 53076741 12.0000
220 216264820 4.0000
220 362099039 1.0000
220 138846688 3.0000
220 581281429 4.0000
220 296259888 5.0000
220 291946431 2.0000
220 299936873 14.0000
220 431429137 3.0000
220 155927976 1.0000
220 280557466 22.0000
220 240002233 1.0000
220 407890541 7.0000
220 153406657 31.0000
220 482237272 8.0000
220 787239919 1.0000
220 240664869 10.0000
220 708797364 1.0000
220 550122068 2.0000
220 531685436 8.0000
220 429222254 2.0000
220 411469404 1.0000
220 324614093 1.0000
220 151118966 2.0000
220 192301191 1.0000
220 593544608 2.0000
220 279213842 2.0000
220 711272516 5.0000
220 358351414 13.0000
220 341661701 7.0000
220 117473273 1.0000
220 290629376 1.0000
220 188417619 3.0000
220 626774517 3.0000
220 362523468 7.0000
220 135573797 7.0000
220 79220481 16.0000
220 420301038 8.0000
220 55382387 2.0000
220 27489253 1.0000
220 150583140 7.0000
220 123080710 1.0000
220 248132486 4.0000
220 250542282 6.0000
220 580330056 1.0000
220 230013639 30.0000
220 247844220 2.0000
220 408757920 42.0000
220 41684671 1.0000
220 451693376 10.0000
220 393028587 4.0000
220 359621966 1.0000
220 318679591 25.0000
220 369758604 4.0000
220 138157574 3.0000
220 259781850 5.0000
220 21408605 25.0000
220 320930784 5.0000
220 443828326 2.0000
220 531418504 3.0000
220 456021856 6.0000
220 193077639 31.0000
220 609852437 1.0000
220 283771561 1.0000
220 367971451 1.0000
220 304182081 2.0000
220 252753618 3.0000
220 710064516 16.0000
220 225418717 7.0000
220 245014679 3.0000
220 472185221 18.0000
220 311757784 1.0000
220 471271538 18.0000
220 283894108 1.0000
220 343626364 20.0000
220 465811969 1.0000
220 209185477 9.0000
220 263099844 4.0000
220 32329366 2.0000
220 150632123 4.0000
220 293467348 6.0000
220 282634845 4.0000
220 221850321 3.0000
220 50711514 11.0000
220 406971569 17.0000
220 308422676 1.0000
221 372949912 1.0000
221 209225665 1.0000
221 375832633 1.0000
221 240807110 1.0000
221 636286824 1.0000
221 250803835 1.0000
221 232313241 1.0000
221 130960283 1.0000
221 471332737 1.0000
221 32834791 17.0000
221 549112918 1.0000
221 484340979 1.0000
221 633943195 3.0000
221 287202982 2.0000
221 303126905 1.0000
221 27844464 1.0000
221 464781334 3.0000
221 277030839 1.0000
221 185344587 2.0000
221 189850197 37.0000
221 475826738 4.0000
221 64152335 3.0000
221 243175199 24.0000
221 147919630 2.0000
221 266815699 3.0000
221 483072452 1.0000
221 113465603 1.0000
221 210933449 2.0000
221 92629809 1.0000
221 219001485 5.0000
221 571021282 1.0000
221 148680848 1.0000
221 252484155 1.0000
221 230567975 2.0000
221 501960718 3.0000
221 423543635 1.0000
221 373555025 1.0000
221 315633310 1.0000
221 329927842 1.0000
221 523636225 4.0000
221 226347105 2.0000
221 412180849 2.0000
221 57880075 1.0000
221 302486435 1.0000
221 490801957 1.0000
221 705017113 3.0000
221 245444506 1.0000
221 178915141 8.0000
221 144813170 5.0000
221 912081948 1.0000
221 211237817 1.0000
221 337780427 2.0000
221 366592246 15.0000
221 60897485 1.0000
221 197001564 1.0000
221 321796543 6.0000
221 501854635 1.0000
221 36448925 1.0000
221 471427429 2.0000
221 151584475 3.0000
221 48871981 1.0000
221 469753464 7.0000
221 278745353 2.0000
221 167473396 3.0000
221 328686514 1.0000
221 246901658 3.0000
221 760546868 1.0000
221 53076741 1.0000
221 216264820 1.0000
221 362099039 2.0000
221 581281429 1.0000
221 296259888 1.0000
221 506269900 1.0000
221 299936873 1.0000
221 280557466 3.0000
221 240002233 5.0000
221 407890541 4.0000
221 520818187 1.0000
221 344801362 5.0000
221 543533194 4.0000
221 482237272 1.0000
221 240664869 2.0000
221 708797364 1.0000
221 411469404 1.0000
221 324614093 1.0000
221 192301191 3.0000
221 711272516 1.0000
221 358351414 3.0000
221 341661701 1.0000
221 117473273 1.0000
221 626774517 1.0000
221 362523468 3.0000
221 236972737 2.0000
221 150583140 3.0000
221 22903812 1.0000
221 34613288 1.0000
221 123080710 4.0000
221 341768585 4.0000
221 580330056 1.0000
221 230013639 2.0000
221 22910295 1.0000
221 213745334 3.0000
221 408757920 1.0000
221 41684671 4.0000
221 451693376 3.0000
221 393028587 1.0000
221 369758604 2.0000
221 138157574 2.0000
221 259781850 1.0000
221 456021856 1.0000
221 285332860 5.0000
221 193077639 2.0000
221 609852437 1.0000
221 156247074 1.0000
221 283771561 3.0000
221 367971451 1.0000
221 161745170 1.0000
221 252753618 1.0000
221 710064516 3.0000
221 217423296 4.0000
221 245014679 1.0000
221 472185221 3.0000
221 311757784 1.0000
221 283894108 2.0000
221 294809172 1.0000
221 343626364 2.0000
221 209185477 1.0000
221 263099844 4.0000
221 32329366 1.0000
221 221850321 3.0000
221 50711514 1.0000
221 308422676 1.0000
222 372949912 1.0000
222 209225665 52.0000
222 484340979 1.0000
222 237313700 1.0000
222 136035018 1.0000
222 233335916 1.0000
222 304953074 2.0000
222 91388229 13.0000
222 501960718 1.0000
222 238713707 13.0000
222 523636225 3.0000
222 490801957 1.0000
222 221411491 1.0000
222 211237817 1.0000
222 36448925 1.0000
222 48871981 2.0000
222 246901658 1.0000
222 760546868 1.0000
222 581281429 1.0000
222 296259888 3.0000
222 291946431 14.0000
222 407890541 3.0000
222 153406657 1.0000
222 708797364 2.0000
222 429222254 1.0000
222 341661701 1.0000
222 135573797 13.0000
222 55382387 1.0000
222 150583140 1.0000
222 138157574 15.0000
222 217423296 1.0000
222 32329366 1.0000
222 50711514 2.0000
223 372949912 2.0000
223 206121850 2.0000
223 230845588 10.0000
223 366796169 1.0000
223 187572312 1.0000
223 375832633 1.0000
223 374661980 8.0000
223 240807110 12.0000
223 241065455 12.0000
223 636286824 6.0000
223 250803835 1.0000
223 280665816 3.0000
223 726848270 10.0000
223 51597791 5.0000
223 627491854 1.0000
223 232313241 4.0000
223 130960283 1.0000
223 51443410 1.0000
223 471332737 1.0000
223 32834791 1.0000
223 143884558 8.0000
223 484340979 24.0000
223 633943195 3.0000
223 287202982 2.0000
223 303126905 8.0000
223 237313700 7.0000
223 27844464 2.0000
223 464781334 1.0000
223 136035018 4.0000
223 475826738 10.0000
223 64152335 1.0000
223 243175199 6.0000
223 147919630 4.0000
223 235170147 2.0000
223 266815699 4.0000
223 240869466 8.0000
223 348476655 2.0000
223 429247237 22.0000
223 483072452 2.0000
223 472385266 2.0000
223 448956185 2.0000
223 210933449 3.0000
223 415155312 4.0000
223 219001485 6.0000
223 571021282 3.0000
223 377037875 2.0000
223 148680848 1.0000
223 193021637 2.0000
223 233335916 16.0000
223 252484155 12.0000
223 230567975 2.0000
223 304953074 8.0000
223 46143892 3.0000
223 91388229 7.0000
223 501960718 6.0000
223 44179372 6.0000
223 280412626 1.0000
223 423543635 8.0000
223 618420295 1.0000
223 238713707 2.0000
223 315633310 1.0000
223 329927842 1.0000
223 146519069 8.0000
223 523636225 5.0000
223 226347105 4.0000
223 412180849 1.0000
223 385463372 9.0000
223 57880075 14.0000
223 461316266 2.0000
223 293559894 2.0000
223 240872546 2.0000
223 302486435 2.0000
223 705017113 7.0000
223 14573900 4.0000
223 221411491 10.0000
223 245444506 4.0000
223 178915141 2.0000
223 144813170 4.0000
223 139092348 1.0000
223 211237817 9.0000
223 337780427 5.0000
223 216112526 2.0000
223 269513020 1.0000
223 60897485 4.0000
223 197001564 8.0000
223 436702610 5.0000
223 321796543 14.0000
223 501854635 4.0000
223 113109073 1.0000
223 703181887 2.0000
223 36448925 4.0000
223 48871981 4.0000
223 469753464 2.0000
223 278745353 1.0000
223 71210107 1.0000
223 166128698 2.0000
223 77001859 2.0000
223 140750163 1.0000
223 328686514 1.0000
223 246901658 2.0000
223 142702489 2.0000
223 760546868 3.0000
223 224761631 3.0000
223 336082762 2.0000
223 19583545 2.0000
223 53076741 6.0000
223 216264820 5.0000
223 362099039 2.0000
223 138846688 2.0000
223 581281429 6.0000
223 296259888 5.0000
223 291946431 1.0000
223 506269900 3.0000
223 299936873 8.0000
223 431429137 6.0000
223 155927976 8.0000
223 280557466 9.0000
223 240002233 1.0000
223 407890541 1.0000
223 636401401 5.0000
223 520818187 2.0000
223 344801362 5.0000
223 153406657 1.0000
223 543533194 1.0000
223 482237272 8.0000
223 787239919 2.0000
223 240664869 1.0000
223 708797364 4.0000
223 531685436 2.0000
223 429222254 2.0000
223 411469404 2.0000
223 151118966 1.0000
223 192301191 2.0000
223 593544608 7.0000
223 279213842 2.0000
223 358351414 8.0000
223 341661701 5.0000
223 117473273 6.0000
223 188417619 4.0000
223 626774517 5.0000
223 362523468 11.0000
223 236972737 6.0000
223 15891449 4.0000
223 135573797 5.0000
223 79220481 1.0000
223 420301038 6.0000
223 55382387 14.0000
223 27489253 1.0000
223 150583140 3.0000
223 22903812 3.0000
223 34613288 1.0000
223 248132486 3.0000
223 250542282 16.0000
223 341768585 5.0000
223 580330056 4.0000
223 230013639 7.0000
223 247844220 1.0000
223 22910295 3.0000
223 420318016 1.0000
223 408757920 6.0000
223 41684671 2.0000
223 451693376 5.0000
223 393028587 7.0000
223 359621966 5.0000
223 318679591 4.0000
223 35758259 2.0000
223 369758604 16.0000
223 138157574 19.0000
223 259781850 2.0000
223 21408605 2.0000
223 320930784 6.0000
223 443828326 1.0000
223 531418504 3.0000
223 456021856 6.0000
223 285332860 4.0000
223 193077639 5.0000
223 609852437 2.0000
223 330187082 5.0000
223 156247074 2.0000
223 283771561 6.0000
223 166767883 19.0000
223 367971451 4.0000
223 304182081 1.0000
223 161745170 3.0000
223 252753618 2.0000
223 710064516 6.0000
223 245014679 1.0000
223 507489702 2.0000
223 472185221 4.0000
223 311757784 3.0000
223 44335177 4.0000
223 471271538 5.0000
223 283894108 3.0000
223 637041761 2.0000
223 294809172 1.0000
223 209185477 2.0000
223 263099844 2.0000
223 32329366 9.0000
223 150632123 2.0000
223 293467348 5.0000
223 282634845 8.0000
223 221850321 8.0000
223 50711514 5.0000
223 406971569 2.0000
223 308422676 1.0000
224 372949912 5.0000
224 206121850 13.0000
224 209225665 2.0000
224 230845588 6.0000
224 366796169 1.0000
224 187572312 8.0000
224 375832633 10.0000
224 374661980 17.0000
224 240807110 18.0000
224 241065455 15.0000
224 636286824 9.0000
224 250803835 36.0000
224 280665816 10.0000
224 726848270 6.0000
224 51597791 7.0000
224 627491854 7.0000
224 353791374 14.0000
224 232313241 4.0000
224 265982289 1.0000
224 130960283 11.0000
224 51443410 10.0000
224 238264016 1.0000
224 471332737 15.0000
224 32834791 11.0000
224 143884558 9.0000
224 549112918 7.0000
224 484340979 14.0000
224 633943195 14.0000
224 287202982 14.0000
224 303126905 4.0000
224 237313700 10.0000
224 27844464 12.0000
224 464781334 20.0000
224 136035018 6.0000
224 277030839 6.0000
224 185344587 2.0000
224 189850197 2.0000
224 475826738 35.0000
224 64152335 13.0000
224 243175199 6.0000
224 147919630 6.0000
224 235170147 9.0000
224 266815699 8.0000
224 240869466 10.0000
224 237886951 2.0000
224 348476655 9.0000
224 429247237 30.0000
224 483072452 11.0000
224 472385266 3.0000
224 448956185 10.0000
224 113465603 2.0000
224 210933449 14.0000
224 92629809 2.0000
224 415155312 9.0000
224 455237361 8.0000
224 219001485 5.0000
224 571021282 9.0000
224 377037875 4.0000
224 148680848 8.0000
224 543442108 1.0000
224 193021637 7.0000
224 233335916 5.0000
224 233899912 7.0000
224 252484155 10.0000
224 230567975 11.0000
224 304953074 32.0000
224 541999788 3.0000
224 91388229 7.0000
224 193074585 2.0000
224 501960718 19.0000
224 44179372 18.0000
224 280412626 7.0000
224 423543635 30.0000
224 238713707 14.0000
224 373555025 15.0000
224 315633310 6.0000
224 329927842 7.0000
224 146519069 4.0000
224 523636225 17.0000
224 226347105 14.0000
224 412180849 15.0000
224 385463372 9.0000
224 57880075 10.0000
224 461316266 7.0000
224 293559894 10.0000
224 240872546 7.0000
224 302486435 4.0000
224 490801957 5.0000
224 705017113 4.0000
224 14573900 2.0000
224 221411491 12.0000
224 714421232 5.0000
224 245444506 11.0000
224 178915141 2.0000
224 144813170 8.0000
224 139092348 4.0000
224 912081948 4.0000
224 211237817 11.0000
224 337780427 9.0000
224 216112526 12.0000
224 269513020 2.0000
224 366592246 10.0000
224 60897485 4.0000
224 197001564 13.0000
224 436702610 9.0000
224 121402638 3.0000
224 321796543 23.0000
224 501854635 7.0000
224 113109073 8.0000
224 703181887 2.0000
224 36448925 20.0000
224 471427429 3.0000
224 283133921 5.0000
224 48871981 7.0000
224 165565581 1.0000
224 469753464 8.0000
224 278745353 9.0000
224 167473396 9.0000
224 71210107 4.0000
224 77001859 7.0000
224 140750163 13.0000
224 328686514 11.0000
224 246901658 8.0000
224 142702489 4.0000
224 760546868 3.0000
224 224761631 3.0000
224 336082762 23.0000
224 19583545 1.0000
224 53076741 8.0000
224 216264820 14.0000
224 362099039 5.0000
224 138846688 1.0000
224 581281429 13.0000
224 296259888 17.0000
224 291946431 3.0000
224 506269900 2.0000
224 299936873 13.0000
224 431429137 16.0000
224 155927976 13.0000
224 280557466 10.0000
224 240002233 5.0000
224 407890541 11.0000
224 636401401 4.0000
224 520818187 8.0000
224 344801362 23.0000
224 153406657 19.0000
224 543533194 3.0000
224 482237272 7.0000
224 787239919 6.0000
224 240664869 10.0000
224 708797364 14.0000
224 550122068 4.0000
224 531685436 16.0000
224 429222254 9.0000
224 411469404 8.0000
224 324614093 11.0000
224 151118966 1.0000
224 192301191 10.0000
224 593544608 15.0000
224 279213842 2.0000
224 711272516 11.0000
224 358351414 3.0000
224 341661701 6.0000
224 117473273 11.0000
224 188417619 15.0000
224 626774517 1.0000
224 362523468 16.0000
224 236972737 18.0000
224 15891449 6.0000
224 437567821 2.0000
224 135573797 4.0000
224 79220481 5.0000
224 420301038 8.0000
224 55382387 14.0000
224 27489253 5.0000
224 150583140 1.0000
224 22903812 6.0000
224 34613288 4.0000
224 123080710 1.0000
224 248132486 2.0000
224 250542282 21.0000
224 341768585 2.0000
224 580330056 3.0000
224 230013639 11.0000
224 247844220 4.0000
224 22910295 4.0000
224 213745334 7.0000
224 420318016 3.0000
224 408757920 6.0000
224 41684671 24.0000
224 451693376 12.0000
224 393028587 19.0000
224 359621966 11.0000
224 318679591 3.0000
224 35758259 3.0000
224 369758604 12.0000
224 138157574 17.0000
224 259781850 11.0000
224 21408605 4.0000
224 320930784 5.0000
224 443828326 20.0000
224 531418504 21.0000
224 711071588 6.0000
224 456021856 2.0000
224 285332860 4.0000
224 193077639 10.0000
224 609852437 6.0000
224 330187082 2.0000
224 156247074 28.0000
224 283771561 14.0000
224 166767883 9.0000
224 367971451 5.0000
224 304182081 8.0000
224 161745170 5.0000
224 252753618 10.0000
224 710064516 13.0000
224 217423296 19.0000
224 225418717 22.0000
224 245014679 8.0000
224 507489702 3.0000
224 472185221 8.0000
224 311757784 3.0000
224 44335177 7.0000
224 471271538 13.0000
224 283894108 8.0000
224 637041761 11.0000
224 294809172 2.0000
224 343626364 6.0000
224 465811969 2.0000
224 209185477 4.0000
224 263099844 8.0000
224 32329366 5.0000
224 150632123 16.0000
224 293467348 5.0000
224 282634845 17.0000
224 221850321 11.0000
224 50711514 8.0000
224 406971569 5.0000
224 308422676 5.0000
225 372949912 1.0000
225 206121850 10.0000
225 230845588 4.0000
225 375832633 11.0000
225 374661980 5.0000
225 240807110 18.0000
225 241065455 7.0000
225 636286824 15.0000
225 250803835 7.0000
225 280665816 2.0000
225 726848270 6.0000
225 51597791 6.0000
225 627491854 11.0000
225 353791374 2.0000
225 232313241 5.0000
225 265982289 2.0000
225 130960283 2.0000
225 51443410 1.0000
225 471332737 1.0000
225 32834791 2.0000
225 143884558 2.0000
225 549112918 1.0000
225 484340979 13.0000
225 633943195 2.0000
225 303126905 10.0000
225 237313700 3.0000
225 27844464 3.0000
225 464781334 1.0000
225 136035018 1.0000
225 475826738 1.0000
225 64152335 2.0000
225 147919630 2.0000
225 235170147 6.0000
225 266815699 11.0000
225 240869466 9.0000
225 348476655 3.0000
225 429247237 10.0000
225 483072452 5.0000
225 448956185 2.0000
225 455237361 3.0000
225 219001485 5.0000
225 571021282 5.0000
225 377037875 4.0000
225 148680848 2.0000
225 193021637 6.0000
225 233335916 2.0000
225 233899912 2.0000
225 304953074 5.0000
225 541999788 2.0000
225 91388229 4.0000
225 501960718 4.0000
225 44179372 3.0000
225 423543635 11.0000
225 238713707 4.0000
225 373555025 3.0000
225 315633310 8.0000
225 329927842 1.0000
225 523636225 6.0000
225 226347105 4.0000
225 412180849 9.0000
225 385463372 7.0000
225 57880075 2.0000
225 461316266 6.0000
225 293559894 1.0000
225 302486435 7.0000
225 490801957 1.0000
225 705017113 3.0000
225 14573900 1.0000
225 221411491 4.0000
225 714421232 3.0000
225 245444506 1.0000
225 144813170 7.0000
225 211237817 5.0000
225 337780427 12.0000
225 216112526 12.0000
225 269513020 2.0000
225 60897485 2.0000
225 197001564 8.0000
225 321796543 2.0000
225 501854635 4.0000
225 113109073 2.0000
225 703181887 2.0000
225 36448925 3.0000
225 48871981 7.0000
225 469753464 1.0000
225 278745353 2.0000
225 166128698 1.0000
225 77001859 1.0000
225 140750163 1.0000
225 328686514 3.0000
225 246901658 4.0000
225 142702489 2.0000
225 760546868 1.0000
225 224761631 4.0000
225 336082762 2.0000
225 19583545 1.0000
225 53076741 32.0000
225 216264820 1.0000
225 362099039 1.0000
225 138846688 4.0000
225 581281429 3.0000
225 296259888 6.0000
225 291946431 1.0000
225 299936873 2.0000
225 431429137 7.0000
225 155927976 4.0000
225 280557466 1.0000
225 240002233 1.0000
225 407890541 5.0000
225 636401401 1.0000
225 520818187 2.0000
225 344801362 2.0000
225 153406657 1.0000
225 482237272 1.0000
225 787239919 1.0000
225 240664869 13.0000
225 708797364 1.0000
225 550122068 2.0000
225 531685436 2.0000
225 429222254 7.0000
225 411469404 1.0000
225 324614093 2.0000
225 192301191 4.0000
225 593544608 2.0000
225 279213842 1.0000
225 711272516 1.0000
225 358351414 2.0000
225 341661701 4.0000
225 117473273 5.0000
225 188417619 6.0000
225 626774517 3.0000
225 362523468 11.0000
225 236972737 2.0000
225 135573797 2.0000
225 79220481 5.0000
225 420301038 2.0000
225 55382387 2.0000
225 27489253 1.0000
225 150583140 8.0000
225 248132486 7.0000
225 250542282 9.0000
225 341768585 1.0000
225 230013639 16.0000
225 247844220 5.0000
225 22910295 1.0000
225 420318016 1.0000
225 41684671 3.0000
225 451693376 5.0000
225 393028587 8.0000
225 359621966 11.0000
225 318679591 3.0000
225 35758259 1.0000
225 369758604 4.0000
225 138157574 2.0000
225 259781850 6.0000
225 21408605 1.0000
225 443828326 9.0000
225 531418504 3.0000
225 711071588 1.0000
225 456021856 4.0000
225 285332860 2.0000
225 193077639 2.0000
225 609852437 2.0000
225 330187082 8.0000
225 283771561 2.0000
225 166767883 3.0000
225 367971451 1.0000
225 161745170 2.0000
225 217423296 6.0000
225 225418717 4.0000
225 245014679 2.0000
225 507489702 1.0000
225 472185221 6.0000
225 311757784 2.0000
225 471271538 1.0000
225 283894108 2.0000
225 465811969 1.0000
225 32329366 2.0000
225 150632123 3.0000
225 293467348 3.0000
225 282634845 6.0000
225 221850321 4.0000
225 50711514 2.0000
225 406971569 2.0000
225 308422676 2.0000
226 372949912 1.0000
226 230845588 1.0000
226 187572312 9.0000
226 374661980 1.0000
226 240807110 6.0000
226 241065455 1.0000
226 51597791 3.0000
226 32834791 2.0000
226 143884558 2.0000
226 484340979 1.0000
226 633943195 1.0000
226 287202982 2.0000
226 303126905 1.0000
226 464781334 2.0000
226 64152335 1.0000
226 243175199 1.0000
226 147919630 2.0000
226 240869466 1.0000
226 429247237 2.0000
226 483072452 2.0000
226 472385266 2.0000
226 210933449 1.0000
226 92629809 1.0000
226 455237361 1.0000
226 571021282 2.0000
226 377037875 1.0000
226 193021637 3.0000
226 233899912 2.0000
226 252484155 4.0000
226 304953074 1.0000
226 46143892 4.0000
226 91388229 4.0000
226 501960718 3.0000
226 280412626 6.0000
226 423543635 1.0000
226 238713707 1.0000
226 315633310 1.0000
226 523636225 1.0000
226 226347105 1.0000
226 385463372 3.0000
226 461316266 1.0000
226 490801957 1.0000
226 705017113 2.0000
226 14573900 5.0000
226 221411491 1.0000
226 178915141 2.0000
226 139092348 3.0000
226 211237817 1.0000
226 197001564 1.0000
226 121402638 4.0000
226 321796543 5.0000
226 501854635 1.0000
226 113109073 1.0000
226 703181887 1.0000
226 48467334 1.0000
226 469753464 6.0000
226 71210107 6.0000
226 140750163 1.0000
226 328686514 1.0000
226 760546868 1.0000
226 336082762 1.0000
226 19583545 1.0000
226 53076741 1.0000
226 216264820 2.0000
226 362099039 2.0000
226 138846688 3.0000
226 291946431 1.0000
226 280557466 2.0000
226 407890541 1.0000
226 636401401 2.0000
226 153406657 2.0000
226 543533194 1.0000
226 240664869 1.0000
226 708797364 1.0000
226 550122068 5.0000
226 411469404 1.0000
226 192301191 1.0000
226 593544608 1.0000
226 358351414 1.0000
226 341661701 2.0000
226 236972737 2.0000
226 15891449 4.0000
226 55382387 1.0000
226 27489253 2.0000
226 150583140 2.0000
226 34613288 5.0000
226 580330056 2.0000
226 420318016 1.0000
226 451693376 1.0000
226 359621966 1.0000
226 318679591 2.0000
226 35758259 2.0000
226 369758604 1.0000
226 138157574 1.0000
226 320930784 3.0000
226 531418504 1.0000
226 330187082 3.0000
226 156247074 1.0000
226 283771561 2.0000
226 252753618 2.0000
226 710064516 1.0000
226 217423296 1.0000
226 225418717 1.0000
226 311757784 1.0000
226 44335177 2.0000
226 283894108 1.0000
226 343626364 2.0000
226 150632123 1.0000
226 293467348 2.0000
226 282634845 1.0000
226 308422676 2.0000
227 372949912 3.0000
227 206121850 1.0000
227 209225665 5.0000
227 230845588 7.0000
227 187572312 1.0000
227 375832633 5.0000
227 374661980 13.0000
227 240807110 4.0000
227 241065455 7.0000
227 250803835 3.0000
227 280665816 9.0000
227 726848270 1.0000
227 51597791 1.0000
227 627491854 1.0000
227 353791374 1.0000
227 232313241 6.0000
227 265982289 2.0000
227 130960283 3.0000
227 51443410 2.0000
227 471332737 2.0000
227 32834791 1.0000
227 143884558 7.0000
227 549112918 3.0000
227 484340979 7.0000
227 287202982 8.0000
227 303126905 4.0000
227 237313700 10.0000
227 27844464 7.0000
227 464781334 3.0000
227 277030839 1.0000
227 189850197 2.0000
227 475826738 11.0000
227 64152335 2.0000
227 243175199 2.0000
227 147919630 2.0000
227 235170147 2.0000
227 266815699 4.0000
227 240869466 5.0000
227 348476655 3.0000
227 429247237 4.0000
227 483072452 3.0000
227 472385266 2.0000
227 448956185 1.0000
227 210933449 6.0000
227 92629809 5.0000
227 415155312 1.0000
227 455237361 1.0000
227 571021282 3.0000
227 377037875 6.0000
227 148680848 2.0000
227 193021637 7.0000
227 233335916 1.0000
227 233899912 4.0000
227 252484155 2.0000
227 230567975 1.0000
227 304953074 4.0000
227 91388229 5.0000
227 193074585 1.0000
227 501960718 6.0000
227 44179372 5.0000
227 280412626 4.0000
227 423543635 23.0000
227 373555025 1.0000
227 315633310 4.0000
227 21079235 1.0000
227 329927842 1.0000
227 146519069 9.0000
227 523636225 6.0000
227 226347105 12.0000
227 412180849 4.0000
227 385463372 6.0000
227 57880075 5.0000
227 461316266 3.0000
227 293559894 3.0000
227 240872546 2.0000
227 490801957 2.0000
227 705017113 2.0000
227 221411491 3.0000
227 714421232 2.0000
227 245444506 5.0000
227 178915141 1.0000
227 144813170 8.0000
227 139092348 1.0000
227 912081948 1.0000
227 211237817 2.0000
227 337780427 10.0000
227 216112526 1.0000
227 60897485 8.0000
227 197001564 3.0000
227 436702610 4.0000
227 321796543 7.0000
227 501854635 6.0000
227 113109073 4.0000
227 703181887 1.0000
227 36448925 3.0000
227 471427429 5.0000
227 151584475 2.0000
227 48871981 5.0000
227 469753464 9.0000
227 166128698 4.0000
227 77001859 1.0000
227 140750163 1.0000
227 328686514 5.0000
227 246901658 4.0000
227 142702489 1.0000
227 760546868 1.0000
227 224761631 11.0000
227 336082762 10.0000
227 53076741 5.0000
227 216264820 11.0000
227 362099039 1.0000
227 138846688 2.0000
227 581281429 6.0000
227 296259888 4.0000
227 291946431 2.0000
227 299936873 5.0000
227 431429137 2.0000
227 155927976 8.0000
227 280557466 6.0000
227 407890541 5.0000
227 636401401 1.0000
227 520818187 1.0000
227 344801362 2.0000
227 153406657 1.0000
227 482237272 3.0000
227 240664869 4.0000
227 708797364 2.0000
227 531685436 1.0000
227 429222254 6.0000
227 411469404 3.0000
227 324614093 1.0000
227 151118966 1.0000
227 192301191 4.0000
227 279213842 1.0000
227 358351414 6.0000
227 341661701 3.0000
227 117473273 9.0000
227 52079636 1.0000
227 188417619 2.0000
227 626774517 2.0000
227 362523468 11.0000
227 236972737 6.0000
227 15891449 2.0000
227 135573797 6.0000
227 79220481 2.0000
227 420301038 9.0000
227 55382387 1.0000
227 150583140 1.0000
227 22903812 1.0000
227 248132486 1.0000
227 250542282 7.0000
227 341768585 1.0000
227 580330056 2.0000
227 230013639 4.0000
227 247844220 1.0000
227 22910295 1.0000
227 213745334 3.0000
227 420318016 1.0000
227 408757920 2.0000
227 41684671 3.0000
227 451693376 11.0000
227 393028587 3.0000
227 359621966 1.0000
227 318679591 4.0000
227 35758259 6.0000
227 369758604 5.0000
227 259781850 9.0000
227 21408605 2.0000
227 320930784 1.0000
227 443828326 3.0000
227 531418504 5.0000
227 711071588 5.0000
227 456021856 5.0000
227 285332860 2.0000
227 193077639 6.0000
227 609852437 6.0000
227 330187082 1.0000
227 156247074 1.0000
227 283771561 6.0000
227 166767883 7.0000
227 367971451 1.0000
227 304182081 2.0000
227 161745170 2.0000
227 252753618 8.0000
227 710064516 5.0000
227 217423296 3.0000
227 225418717 3.0000
227 245014679 4.0000
227 507489702 1.0000
227 472185221 5.0000
227 311757784 2.0000
227 44335177 7.0000
227 471271538 2.0000
227 283894108 5.0000
227 637041761 2.0000
227 343626364 4.0000
227 32329366 1.0000
227 150632123 4.0000
227 293467348 2.0000
227 282634845 5.0000
227 221850321 9.0000
227 50711514 1.0000
227 406971569 4.0000
227 308422676 2.0000
228 372949912 2.0000
228 206121850 1.0000
228 209225665 2.0000
228 230845588 11.0000
228 187572312 3.0000
228 375832633 13.0000
228 374661980 9.0000
228 240807110 7.0000
228 241065455 5.0000
228 636286824 9.0000
228 250803835 3.0000
228 280665816 13.0000
228 726848270 3.0000
228 51597791 1.0000
228 627491854 11.0000
228 353791374 2.0000
228 232313241 2.0000
228 265982289 10.0000
228 130960283 4.0000
228 51443410 3.0000
228 471332737 8.0000
228 143884558 4.0000
228 549112918 3.0000
228 484340979 12.0000
228 633943195 2.0000
228 287202982 17.0000
228 303126905 3.0000
228 237313700 5.0000
228 27844464 4.0000
228 464781334 4.0000
228 136035018 5.0000
228 277030839 1.0000
228 185344587 4.0000
228 189850197 14.0000
228 475826738 6.0000
228 64152335 3.0000
228 243175199 1.0000
228 147919630 3.0000
228 235170147 1.0000
228 266815699 4.0000
228 240869466 6.0000
228 348476655 5.0000
228 429247237 9.0000
228 483072452 8.0000
228 472385266 14.0000
228 448956185 5.0000
228 113465603 1.0000
228 210933449 6.0000
228 92629809 1.0000
228 415155312 5.0000
228 455237361 5.0000
228 219001485 2.0000
228 571021282 6.0000
228 377037875 7.0000
228 148680848 4.0000
228 193021637 4.0000
228 233335916 2.0000
228 233899912 1.0000
228 252484155 5.0000
228 230567975 5.0000
228 304953074 7.0000
228 46143892 2.0000
228 91388229 5.0000
228 501960718 10.0000
228 44179372 2.0000
228 280412626 4.0000
228 423543635 24.0000
228 618420295 2.0000
228 238713707 6.0000
228 373555025 4.0000
228 315633310 20.0000
228 21079235 2.0000
228 329927842 1.0000
228 146519069 2.0000
228 523636225 11.0000
228 226347105 6.0000
228 412180849 3.0000
228 385463372 1.0000
228 57880075 3.0000
228 461316266 1.0000
228 293559894 2.0000
228 240872546 3.0000
228 490801957 2.0000
228 705017113 5.0000
228 14573900 14.0000
228 221411491 5.0000
228 714421232 2.0000
228 245444506 5.0000
228 178915141 1.0000
228 144813170 1.0000
228 139092348 3.0000
228 211237817 7.0000
228 337780427 11.0000
228 216112526 4.0000
228 269513020 3.0000
228 366592246 1.0000
228 60897485 2.0000
[truncated: 4,460,025 more chars]
