# Supplementary material for: Dynamic guided metric representation learning for multi-view clustering
Source: PeerJ Comput Sci. 2022 Mar 8;8:e922. doi: 10.7717/peerj-cs.922 (PMC9044235; doi:10.7717/peerj-cs.922)
Supplement: Supplemental Information 2 [file peerj-cs-08-922-s002.zip › football/football-followedby.mtx]

248 248 3819
144813170 206121850 1
329927842 206121850 1
230567975 206121850 1
240807110 209225665 1
726848270 209225665 1
27844464 209225665 1
464781334 209225665 1
475826738 209225665 1
113465603 209225665 1
193021637 209225665 1
221411491 209225665 1
144813170 209225665 1
471427429 209225665 1
48871981 209225665 1
760546868 209225665 1
216264820 209225665 1
296259888 209225665 1
506269900 209225665 1
155927976 209225665 1
407890541 209225665 1
708797364 209225665 1
358351414 209225665 1
420301038 209225665 1
138157574 209225665 1
285332860 209225665 1
609852437 209225665 1
283771561 209225665 1
245014679 209225665 1
150632123 209225665 1
293467348 209225665 1
372949912 230845588 1
353791374 230845588 1
265982289 230845588 1
32834791 230845588 1
549112918 230845588 1
155927976 230845588 1
243175199 230845588 1
237886951 230845588 1
711272516 230845588 1
210933449 230845588 1
233335916 230845588 1
236972737 230845588 1
230567975 230845588 1
420301038 230845588 1
34613288 230845588 1
618420295 230845588 1
329927842 230845588 1
393028587 230845588 1
285332860 230845588 1
144813170 230845588 1
216112526 230845588 1
161745170 230845588 1
252753618 230845588 1
507489702 230845588 1
294809172 230845588 1
263099844 230845588 1
221850321 230845588 1
140750163 366796169 1
472385266 366796169 1
279213842 366796169 1
230845588 375832633 1
46143892 375832633 1
44179372 375832633 1
461316266 375832633 1
302486435 375832633 1
224761631 375832633 1
299936873 375832633 1
155927976 375832633 1
280557466 375832633 1
429222254 375832633 1
135573797 375832633 1
213745334 375832633 1
393028587 375832633 1
318679591 375832633 1
359621966 375832633 1
320930784 375832633 1
443828326 375832633 1
285332860 375832633 1
710064516 375832633 1
263099844 375832633 1
328686514 374661980 1
230845588 374661980 1
187572312 374661980 1
216264820 374661980 1
130960283 374661980 1
287202982 374661980 1
155927976 374661980 1
280557466 374661980 1
464781334 374661980 1
531685436 374661980 1
429247237 374661980 1
193021637 374661980 1
304953074 374661980 1
250542282 374661980 1
501960718 374661980 1
329927842 374661980 1
226347105 374661980 1
523636225 374661980 1
393028587 374661980 1
285332860 374661980 1
193077639 374661980 1
139092348 374661980 1
166767883 374661980 1
436702610 374661980 1
221850321 374661980 1
328686514 240807110 1
726848270 240807110 1
153406657 240807110 1
708797364 240807110 1
571021282 240807110 1
193021637 240807110 1
501960718 240807110 1
166767883 240807110 1
221850321 240807110 1
142702489 241065455 1
155927976 241065455 1
464781334 241065455 1
475826738 241065455 1
482237272 241065455 1
429247237 241065455 1
192301191 241065455 1
358351414 241065455 1
455237361 241065455 1
219001485 241065455 1
188417619 241065455 1
362523468 241065455 1
193021637 241065455 1
226347105 241065455 1
385463372 241065455 1
293559894 241065455 1
285332860 241065455 1
144813170 241065455 1
283771561 241065455 1
197001564 241065455 1
150632123 241065455 1
19583545 636286824 1
627491854 636286824 1
213745334 636286824 1
420318016 636286824 1
408757920 636286824 1
393028587 636286824 1
287202982 636286824 1
711071588 636286824 1
636401401 636286824 1
185344587 636286824 1
285332860 636286824 1
211237817 636286824 1
708797364 636286824 1
166767883 636286824 1
367971451 636286824 1
225418717 636286824 1
279213842 636286824 1
415155312 636286824 1
293467348 636286824 1
372949912 250803835 1
189850197 250803835 1
329927842 250803835 1
77001859 280665816 1
581281429 280665816 1
41684671 280665816 1
451693376 280665816 1
523636225 280665816 1
369758604 280665816 1
153406657 280665816 1
166767883 280665816 1
471271538 280665816 1
406971569 280665816 1
209225665 726848270 1
760546868 726848270 1
240807110 726848270 1
27844464 726848270 1
708797364 726848270 1
358351414 726848270 1
113465603 726848270 1
193021637 726848270 1
369758604 726848270 1
285332860 726848270 1
269513020 726848270 1
283771561 726848270 1
166767883 726848270 1
245014679 726848270 1
471427429 726848270 1
48871981 726848270 1
293467348 726848270 1
375832633 627491854 1
636286824 627491854 1
393028587 627491854 1
287202982 627491854 1
636401401 627491854 1
185344587 627491854 1
225418717 627491854 1
279213842 627491854 1
117473273 627491854 1
415155312 627491854 1
287202982 51597791 1
483072452 51597791 1
91388229 51597791 1
431429137 51597791 1
166767883 51597791 1
155927976 51597791 1
482237272 51597791 1
140750163 353791374 1
230845588 353791374 1
216264820 353791374 1
22910295 353791374 1
408757920 353791374 1
393028587 353791374 1
155927976 353791374 1
185344587 353791374 1
344801362 353791374 1
243175199 353791374 1
166767883 353791374 1
161745170 353791374 1
710064516 353791374 1
217423296 353791374 1
294809172 353791374 1
210933449 353791374 1
263099844 353791374 1
221850321 353791374 1
155927976 232313241 1
147919630 232313241 1
266815699 232313241 1
341661701 232313241 1
233335916 232313241 1
55382387 232313241 1
150583140 232313241 1
451693376 232313241 1
57880075 232313241 1
21408605 232313241 1
144813170 232313241 1
372949912 51443410 1
541999788 51443410 1
475826738 51443410 1
64152335 51443410 1
230845588 51443410 1
166767883 51443410 1
436702610 51443410 1
484340979 51443410 1
465811969 51443410 1
221411491 51443410 1
236972737 51443410 1
374661980 130960283 1
155927976 130960283 1
531685436 130960283 1
279213842 130960283 1
250542282 130960283 1
523636225 130960283 1
285332860 130960283 1
216264820 265982289 1
618420295 265982289 1
155927976 265982289 1
285332860 265982289 1
139092348 265982289 1
252753618 265982289 1
237886951 265982289 1
143884558 238264016 1
117473273 238264016 1
155927976 238264016 1
51443410 484340979 1
636401401 484340979 1
541999788 484340979 1
193074585 484340979 1
213745334 484340979 1
238713707 484340979 1
35758259 484340979 1
221411491 484340979 1
285332860 484340979 1
166767883 484340979 1
230845588 549112918 1
329927842 549112918 1
14573900 549112918 1
464781334 549112918 1
189850197 549112918 1
139092348 549112918 1
609852437 549112918 1
543533194 549112918 1
436702610 549112918 1
245014679 549112918 1
465811969 549112918 1
230567975 549112918 1
283771561 143884558 1
411469404 143884558 1
353791374 143884558 1
121402638 143884558 1
311757784 143884558 1
283894108 143884558 1
226347105 143884558 1
188417619 143884558 1
362523468 143884558 1
236972737 143884558 1
230845588 32834791 1
243175199 32834791 1
230567975 32834791 1
34613288 32834791 1
393028587 32834791 1
161745170 32834791 1
263099844 32834791 1
221850321 32834791 1
232313241 303126905 1
147919630 303126905 1
266815699 303126905 1
219001485 303126905 1
252484155 303126905 1
412180849 303126905 1
57880075 303126905 1
436702610 303126905 1
703181887 303126905 1
246901658 303126905 1
53076741 303126905 1
216264820 303126905 1
155927976 303126905 1
192301191 303126905 1
341661701 303126905 1
626774517 303126905 1
79220481 303126905 1
55382387 303126905 1
150583140 303126905 1
393028587 303126905 1
21408605 303126905 1
285332860 303126905 1
166767883 303126905 1
217423296 303126905 1
221850321 303126905 1
308422676 303126905 1
240807110 287202982 1
241065455 287202982 1
627491854 287202982 1
51597791 287202982 1
130960283 287202982 1
136035018 287202982 1
475826738 287202982 1
483072452 287202982 1
415155312 287202982 1
233335916 287202982 1
91388229 287202982 1
211237817 287202982 1
471427429 287202982 1
336082762 287202982 1
19583545 287202982 1
216264820 287202982 1
296259888 287202982 1
155927976 287202982 1
636401401 287202982 1
482237272 287202982 1
279213842 287202982 1
188417619 287202982 1
236972737 287202982 1
213745334 287202982 1
41684671 287202982 1
285332860 287202982 1
166767883 287202982 1
304182081 287202982 1
252753618 287202982 1
710064516 287202982 1
225418717 287202982 1
44335177 287202982 1
283894108 287202982 1
637041761 287202982 1
246901658 464781334 1
549112918 464781334 1
155927976 464781334 1
189850197 464781334 1
475826738 464781334 1
543533194 464781334 1
550122068 464781334 1
117473273 464781334 1
230567975 464781334 1
329927842 464781334 1
226347105 464781334 1
393028587 464781334 1
14573900 464781334 1
285332860 464781334 1
139092348 464781334 1
609852437 464781334 1
283771561 464781334 1
710064516 464781334 1
436702610 464781334 1
245014679 464781334 1
283894108 464781334 1
150632123 464781334 1
336082762 136035018 1
287202982 136035018 1
482237272 136035018 1
91388229 136035018 1
41684671 136035018 1
285332860 136035018 1
166767883 136035018 1
245014679 136035018 1
44335177 136035018 1
283894108 136035018 1
637041761 136035018 1
343626364 136035018 1
282634845 136035018 1
506269900 277030839 1
531418504 277030839 1
165565581 277030839 1
636286824 185344587 1
353791374 185344587 1
287202982 185344587 1
189850197 185344587 1
415155312 185344587 1
178915141 185344587 1
211237817 185344587 1
283133921 185344587 1
19583545 185344587 1
636401401 185344587 1
344801362 185344587 1
279213842 185344587 1
213745334 185344587 1
420318016 185344587 1
367971451 185344587 1
161745170 185344587 1
225418717 185344587 1
193074585 189850197 1
549112918 189850197 1
14573900 189850197 1
464781334 189850197 1
185344587 189850197 1
475826738 189850197 1
139092348 189850197 1
543533194 189850197 1
436702610 189850197 1
245014679 189850197 1
27489253 475826738 1
241065455 475826738 1
216264820 475826738 1
373555025 475826738 1
329927842 475826738 1
464781334 475826738 1
285332860 475826738 1
543533194 475826738 1
436702610 475826738 1
245014679 475826738 1
36448925 475826738 1
150632123 475826738 1
412180849 64152335 1
465811969 64152335 1
221411491 64152335 1
230845588 243175199 1
353791374 243175199 1
32834791 243175199 1
210933449 243175199 1
230567975 243175199 1
34613288 243175199 1
373555025 243175199 1
393028587 243175199 1
293559894 243175199 1
216112526 243175199 1
161745170 243175199 1
113109073 243175199 1
294809172 243175199 1
263099844 243175199 1
221850321 243175199 1
278745353 243175199 1
232313241 266815699 1
303126905 266815699 1
280557466 266815699 1
147919630 266815699 1
341661701 266815699 1
219001485 266815699 1
252484155 266815699 1
55382387 266815699 1
150583140 266815699 1
146519069 266815699 1
57880075 266815699 1
21408605 266815699 1
710064516 266815699 1
217423296 266815699 1
77001859 240869466 1
280412626 240869466 1
451693376 240869466 1
233899912 240869466 1
406971569 240869466 1
166128698 237886951 1
265982289 237886951 1
155927976 237886951 1
233335916 237886951 1
193021637 237886951 1
420301038 237886951 1
618420295 237886951 1
21079235 237886951 1
259781850 237886951 1
285332860 237886951 1
252753618 237886951 1
230845588 348476655 1
412180849 348476655 1
705017113 348476655 1
144813170 348476655 1
436702610 348476655 1
216264820 348476655 1
155927976 348476655 1
407890541 348476655 1
593544608 348476655 1
393028587 348476655 1
285332860 348476655 1
156247074 348476655 1
166767883 348476655 1
710064516 348476655 1
221850321 348476655 1
328686514 429247237 1
241065455 429247237 1
216264820 429247237 1
232313241 429247237 1
299936873 429247237 1
155927976 429247237 1
240664869 429247237 1
358351414 429247237 1
455237361 429247237 1
188417619 429247237 1
377037875 429247237 1
362523468 429247237 1
420301038 429247237 1
230013639 429247237 1
373555025 429247237 1
329927842 429247237 1
146519069 429247237 1
226347105 429247237 1
393028587 429247237 1
293559894 429247237 1
285332860 429247237 1
193077639 429247237 1
178915141 429247237 1
283771561 429247237 1
166767883 429247237 1
197001564 429247237 1
710064516 429247237 1
436702610 429247237 1
225418717 429247237 1
472185221 429247237 1
121402638 429247237 1
151584475 429247237 1
150632123 429247237 1
469753464 429247237 1
230845588 483072452 1
240807110 483072452 1
216264820 483072452 1
362099039 483072452 1
51597791 483072452 1
296259888 483072452 1
143884558 483072452 1
287202982 483072452 1
155927976 483072452 1
411469404 483072452 1
113465603 483072452 1
571021282 483072452 1
188417619 483072452 1
236972737 483072452 1
248132486 483072452 1
138157574 483072452 1
285332860 483072452 1
330187082 483072452 1
166767883 483072452 1
311757784 483072452 1
283894108 483072452 1
221850321 483072452 1
243175199 210933449 1
230845588 210933449 1
34613288 210933449 1
161745170 210933449 1
353791374 210933449 1
294809172 210933449 1
393028587 210933449 1
32834791 210933449 1
155927976 210933449 1
263099844 210933449 1
230567975 210933449 1
221850321 210933449 1
245444506 210933449 1
285332860 210933449 1
246901658 455237361 1
142702489 455237361 1
241065455 455237361 1
230013639 455237361 1
408757920 455237361 1
146519069 455237361 1
385463372 455237361 1
237313700 455237361 1
155927976 455237361 1
407890541 455237361 1
193077639 455237361 1
60897485 455237361 1
472185221 455237361 1
192301191 455237361 1
117473273 455237361 1
377037875 455237361 1
230845588 219001485 1
241065455 219001485 1
232313241 219001485 1
303126905 219001485 1
464781334 219001485 1
147919630 219001485 1
266815699 219001485 1
193021637 219001485 1
252484155 219001485 1
373555025 219001485 1
57880075 219001485 1
144813170 219001485 1
703181887 219001485 1
216264820 219001485 1
155927976 219001485 1
192301191 219001485 1
341661701 219001485 1
79220481 219001485 1
55382387 219001485 1
150583140 219001485 1
250542282 219001485 1
21408605 219001485 1
193077639 219001485 1
285332860 219001485 1
166767883 219001485 1
710064516 219001485 1
217423296 219001485 1
263099844 219001485 1
150632123 219001485 1
221850321 219001485 1
240807110 571021282 1
280665816 571021282 1
581281429 571021282 1
280412626 571021282 1
451693376 571021282 1
369758604 571021282 1
531418504 571021282 1
456021856 571021282 1
285332860 571021282 1
153406657 571021282 1
483072452 571021282 1
233899912 571021282 1
304953074 571021282 1
406971569 571021282 1
230845588 148680848 1
633943195 148680848 1
155927976 148680848 1
344801362 148680848 1
408757920 148680848 1
366592246 148680848 1
436702610 148680848 1
507489702 148680848 1
113109073 148680848 1
294809172 148680848 1
344801362 543442108 1
140750163 543442108 1
366592246 543442108 1
148680848 543442108 1
22910295 543442108 1
710064516 543442108 1
353791374 543442108 1
113109073 543442108 1
408757920 543442108 1
167473396 543442108 1
209225665 193021637 1
760546868 193021637 1
240807110 193021637 1
241065455 193021637 1
726848270 193021637 1
27844464 193021637 1
155927976 193021637 1
475826738 193021637 1
482237272 193021637 1
708797364 193021637 1
192301191 193021637 1
358351414 193021637 1
113465603 193021637 1
329927842 193021637 1
412180849 193021637 1
193077639 193021637 1
144813170 193021637 1
283771561 193021637 1
245014679 193021637 1
471427429 193021637 1
278745353 193021637 1
420301038 233335916 1
216264820 233335916 1
232313241 233335916 1
451693376 233335916 1
146519069 233335916 1
287202982 233335916 1
155927976 233335916 1
285332860 233335916 1
358351414 233335916 1
451693376 233899912 1
482237272 233899912 1
77001859 233899912 1
240869466 233899912 1
150632123 233899912 1
456021856 233899912 1
216264820 252484155 1
303126905 252484155 1
155927976 252484155 1
266815699 252484155 1
192301191 252484155 1
341661701 252484155 1
219001485 252484155 1
55382387 252484155 1
250542282 252484155 1
57880075 252484155 1
21408605 252484155 1
285332860 252484155 1
166767883 252484155 1
252753618 252484155 1
245014679 252484155 1
206121850 230567975 1
243175199 230567975 1
139092348 230567975 1
543533194 230567975 1
230845588 230567975 1
550122068 230567975 1
436702610 230567975 1
294809172 230567975 1
549112918 230567975 1
14573900 230567975 1
464781334 230567975 1
374661980 304953074 1
138846688 304953074 1
280665816 304953074 1
581281429 304953074 1
451693376 304953074 1
369758604 304953074 1
456021856 304953074 1
153406657 304953074 1
240869466 304953074 1
436702610 304953074 1
471271538 304953074 1
571021282 304953074 1
233899912 304953074 1
51443410 541999788 1
238713707 541999788 1
484340979 541999788 1
155927976 541999788 1
221411491 541999788 1
64152335 541999788 1
465811969 541999788 1
51597791 91388229 1
287202982 91388229 1
136035018 91388229 1
36448925 91388229 1
336082762 91388229 1
431429137 91388229 1
482237272 91388229 1
41684671 91388229 1
304182081 91388229 1
44335177 91388229 1
637041761 91388229 1
282634845 91388229 1
240807110 501960718 1
705017113 501960718 1
464781334 501960718 1
221850321 501960718 1
230845588 44179372 1
224761631 44179372 1
375832633 44179372 1
299936873 44179372 1
155927976 44179372 1
280557466 44179372 1
235170147 44179372 1
429222254 44179372 1
148680848 44179372 1
135573797 44179372 1
393028587 44179372 1
359621966 44179372 1
318679591 44179372 1
302486435 44179372 1
366592246 44179372 1
436702610 44179372 1
294809172 44179372 1
230845588 618420295 1
216264820 618420295 1
265982289 618420295 1
155927976 618420295 1
285332860 618420295 1
252753618 618420295 1
237886951 618420295 1
329927842 423543635 1
155927976 423543635 1
285332860 423543635 1
482237272 423543635 1
197001564 423543635 1
710064516 423543635 1
225418717 423543635 1
321796543 423543635 1
51443410 238713707 1
291946431 238713707 1
484340979 238713707 1
64152335 238713707 1
420301038 238713707 1
408757920 238713707 1
393028587 238713707 1
35758259 238713707 1
221411491 238713707 1
285332860 238713707 1
710064516 238713707 1
436702610 238713707 1
465811969 238713707 1
328686514 373555025 1
216264820 373555025 1
155927976 373555025 1
243175199 373555025 1
711272516 373555025 1
188417619 373555025 1
329927842 373555025 1
226347105 373555025 1
293559894 373555025 1
285332860 373555025 1
178915141 373555025 1
283771561 373555025 1
197001564 373555025 1
507489702 373555025 1
151584475 373555025 1
221850321 373555025 1
420301038 146519069 1
79220481 146519069 1
246901658 146519069 1
408757920 146519069 1
155927976 146519069 1
280557466 146519069 1
193077639 146519069 1
60897485 146519069 1
166767883 146519069 1
710064516 146519069 1
217423296 146519069 1
192301191 146519069 1
341661701 146519069 1
455237361 146519069 1
206121850 329927842 1
241065455 329927842 1
250803835 329927842 1
238264016 329927842 1
464781334 329927842 1
475826738 329927842 1
315633310 329927842 1
144813170 329927842 1
337780427 329927842 1
197001564 329927842 1
436702610 329927842 1
155927976 329927842 1
117473273 329927842 1
285332860 329927842 1
193077639 329927842 1
609852437 329927842 1
166767883 329927842 1
710064516 329927842 1
245014679 329927842 1
150632123 329927842 1
328686514 226347105 1
142702489 226347105 1
241065455 226347105 1
143884558 226347105 1
237313700 226347105 1
155927976 226347105 1
464781334 226347105 1
482237272 226347105 1
429247237 226347105 1
358351414 226347105 1
117473273 226347105 1
188417619 226347105 1
362523468 226347105 1
373555025 226347105 1
385463372 226347105 1
293559894 226347105 1
285332860 226347105 1
178915141 226347105 1
144813170 226347105 1
609852437 226347105 1
283771561 226347105 1
166767883 226347105 1
197001564 226347105 1
507489702 226347105 1
121402638 226347105 1
151584475 226347105 1
150632123 226347105 1
250542282 523636225 1
374661980 523636225 1
130960283 523636225 1
41684671 523636225 1
369758604 523636225 1
464781334 523636225 1
531685436 523636225 1
279213842 523636225 1
343626364 523636225 1
216264820 412180849 1
155927976 412180849 1
407890541 412180849 1
64152335 412180849 1
593544608 412180849 1
193021637 412180849 1
501960718 412180849 1
329927842 412180849 1
705017113 412180849 1
221411491 412180849 1
285332860 412180849 1
144813170 412180849 1
156247074 412180849 1
166767883 412180849 1
710064516 412180849 1
230845588 57880075 1
232313241 57880075 1
287202982 57880075 1
303126905 57880075 1
147919630 57880075 1
266815699 57880075 1
219001485 57880075 1
252484155 57880075 1
226347105 57880075 1
155927976 57880075 1
341661701 57880075 1
626774517 57880075 1
55382387 57880075 1
150583140 57880075 1
21408605 57880075 1
285332860 57880075 1
166767883 57880075 1
710064516 57880075 1
308422676 57880075 1
243175199 293559894 1
328686514 293559894 1
283771561 293559894 1
241065455 293559894 1
507489702 293559894 1
429247237 293559894 1
121402638 293559894 1
373555025 293559894 1
226347105 293559894 1
711272516 293559894 1
188417619 293559894 1
278745353 293559894 1
44179372 302486435 1
359621966 302486435 1
443828326 302486435 1
155927976 302486435 1
280557466 302486435 1
372949912 490801957 1
241065455 490801957 1
247844220 490801957 1
155927976 490801957 1
166767883 490801957 1
429247237 490801957 1
113465603 490801957 1
293467348 490801957 1
150632123 490801957 1
278745353 490801957 1
501960718 705017113 1
593544608 705017113 1
412180849 705017113 1
407890541 705017113 1
209225665 221411491 1
51443410 221411491 1
291946431 221411491 1
484340979 221411491 1
155927976 221411491 1
636401401 221411491 1
64152335 221411491 1
358351414 221411491 1
117473273 221411491 1
188417619 221411491 1
626774517 221411491 1
420301038 221411491 1
238713707 221411491 1
412180849 221411491 1
166767883 221411491 1
710064516 221411491 1
283894108 221411491 1
465811969 221411491 1
282634845 221411491 1
520818187 714421232 1
22903812 714421232 1
366592246 714421232 1
436702610 714421232 1
411469404 714421232 1
324614093 714421232 1
507489702 714421232 1
121402638 714421232 1
321796543 714421232 1
294809172 714421232 1
448956185 714421232 1
711272516 714421232 1
633943195 714421232 1
431429137 714421232 1
148680848 714421232 1
230845588 245444506 1
243175199 245444506 1
34613288 245444506 1
393028587 245444506 1
138157574 245444506 1
216112526 245444506 1
166767883 245444506 1
221850321 245444506 1
265982289 139092348 1
549112918 139092348 1
14573900 139092348 1
464781334 139092348 1
189850197 139092348 1
543533194 139092348 1
550122068 139092348 1
436702610 139092348 1
230567975 139092348 1
206121850 144813170 1
209225665 144813170 1
230845588 144813170 1
241065455 144813170 1
627491854 144813170 1
353791374 144813170 1
232313241 144813170 1
464781334 144813170 1
315633310 144813170 1
329927842 144813170 1
412180849 144813170 1
337780427 144813170 1
197001564 144813170 1
155927976 144813170 1
482237272 144813170 1
192301191 144813170 1
358351414 144813170 1
117473273 144813170 1
188417619 144813170 1
79220481 144813170 1
393028587 144813170 1
285332860 144813170 1
166767883 144813170 1
225418717 144813170 1
150632123 144813170 1
123080710 178915141 1
121402638 178915141 1
185344587 178915141 1
636286824 211237817 1
280665816 211237817 1
287202982 211237817 1
136035018 211237817 1
636401401 211237817 1
185344587 211237817 1
279213842 211237817 1
420318016 211237817 1
369758604 211237817 1
367971451 211237817 1
225418717 211237817 1
245014679 211237817 1
471271538 211237817 1
71210107 337780427 1
315633310 337780427 1
238264016 337780427 1
329927842 337780427 1
155927976 337780427 1
144813170 337780427 1
166767883 337780427 1
117473273 337780427 1
230845588 216112526 1
243175199 216112526 1
245444506 216112526 1
155927976 216112526 1
324614093 216112526 1
393028587 216112526 1
161745170 216112526 1
221850321 216112526 1
287202982 269513020 1
247844220 269513020 1
155927976 269513020 1
150632123 269513020 1
140750163 366592246 1
353791374 366592246 1
344801362 366592246 1
411469404 366592246 1
148680848 366592246 1
543442108 366592246 1
437567821 366592246 1
22910295 366592246 1
408757920 366592246 1
714421232 366592246 1
710064516 366592246 1
436702610 366592246 1
507489702 366592246 1
113109073 366592246 1
294809172 366592246 1
465811969 366592246 1
79220481 60897485 1
246901658 60897485 1
408757920 60897485 1
146519069 60897485 1
155927976 60897485 1
280557466 60897485 1
193077639 60897485 1
501854635 60897485 1
192301191 60897485 1
117473273 60897485 1
241065455 197001564 1
143884558 197001564 1
155927976 197001564 1
429247237 197001564 1
188417619 197001564 1
362523468 197001564 1
226347105 197001564 1
285332860 197001564 1
121402638 197001564 1
151584475 197001564 1
230845588 436702610 1
760546868 436702610 1
250803835 436702610 1
329927842 436702610 1
549112918 436702610 1
14573900 436702610 1
464781334 436702610 1
189850197 436702610 1
475826738 436702610 1
139092348 436702610 1
543533194 436702610 1
609852437 436702610 1
366592246 436702610 1
550122068 436702610 1
411469404 436702610 1
245014679 436702610 1
507489702 436702610 1
294809172 436702610 1
148680848 436702610 1
230567975 436702610 1
291946431 321796543 1
471332737 321796543 1
431429137 321796543 1
448956185 321796543 1
711272516 321796543 1
22903812 321796543 1
423543635 321796543 1
714421232 321796543 1
471271538 321796543 1
32329366 321796543 1
206121850 113109073 1
283771561 113109073 1
22910295 113109073 1
246901658 501854635 1
53076741 501854635 1
192301191 501854635 1
117473273 501854635 1
455237361 501854635 1
79220481 501854635 1
408757920 501854635 1
146519069 501854635 1
193077639 501854635 1
60897485 501854635 1
166767883 501854635 1
55382387 703181887 1
147919630 703181887 1
366592246 703181887 1
266815699 703181887 1
232313241 703181887 1
252484155 703181887 1
308422676 703181887 1
241065455 36448925 1
51597791 36448925 1
475826738 36448925 1
113465603 36448925 1
91388229 36448925 1
329927842 36448925 1
144813170 36448925 1
278745353 36448925 1
431429137 36448925 1
155927976 36448925 1
117473273 36448925 1
27489253 36448925 1
247844220 36448925 1
710064516 36448925 1
293467348 36448925 1
150632123 36448925 1
51597791 48467334 1
44335177 48467334 1
52079636 48467334 1
213745334 283133921 1
636401401 283133921 1
185344587 283133921 1
429247237 469753464 1
451693376 469753464 1
328686514 278745353 1
113465603 278745353 1
193021637 278745353 1
150632123 278745353 1
140750163 167473396 1
344801362 167473396 1
543442108 167473396 1
22910295 167473396 1
408757920 167473396 1
366592246 167473396 1
336082762 166128698 1
216264820 166128698 1
155927976 166128698 1
252753618 166128698 1
237886951 166128698 1
285332860 166128698 1
240869466 77001859 1
280665816 77001859 1
411469404 77001859 1
280412626 77001859 1
471271538 77001859 1
451693376 77001859 1
233899912 77001859 1
406971569 77001859 1
353791374 140750163 1
344801362 140750163 1
543533194 140750163 1
113465603 140750163 1
22910295 140750163 1
366592246 140750163 1
710064516 140750163 1
240807110 328686514 1
240869466 328686514 1
197001564 328686514 1
507489702 328686514 1
429247237 328686514 1
373555025 328686514 1
226347105 328686514 1
143884558 328686514 1
293559894 328686514 1
188417619 328686514 1
362523468 328686514 1
278745353 328686514 1
166128698 336082762 1
41684671 336082762 1
343626364 336082762 1
136035018 336082762 1
285332860 336082762 1
265982289 216264820 1
237886951 216264820 1
448956185 216264820 1
233335916 216264820 1
299936873 216264820 1
155927976 216264820 1
420301038 216264820 1
285332860 216264820 1
166767883 216264820 1
252753618 216264820 1
225418717 216264820 1
283894108 216264820 1
143884558 362099039 1
411469404 362099039 1
483072452 362099039 1
236972737 362099039 1
15891449 362099039 1
138157574 362099039 1
330187082 362099039 1
283771561 362099039 1
311757784 362099039 1
283894108 362099039 1
280665816 138846688 1
155927976 138846688 1
153406657 138846688 1
429222254 138846688 1
571021282 138846688 1
233899912 138846688 1
304953074 138846688 1
451693376 138846688 1
369758604 138846688 1
456021856 138846688 1
285332860 138846688 1
166767883 138846688 1
221850321 138846688 1
471271538 581281429 1
369758604 581281429 1
571021282 581281429 1
406971569 581281429 1
209225665 296259888 1
216264820 296259888 1
143884558 296259888 1
506269900 296259888 1
287202982 296259888 1
155927976 296259888 1
464781334 296259888 1
475826738 296259888 1
708797364 296259888 1
483072452 296259888 1
236972737 296259888 1
138157574 296259888 1
285332860 296259888 1
330187082 296259888 1
283771561 296259888 1
166767883 296259888 1
311757784 296259888 1
283894108 296259888 1
343626364 296259888 1
238713707 291946431 1
155927976 291946431 1
221411491 291946431 1
285332860 291946431 1
366592246 291946431 1
166767883 291946431 1
252753618 291946431 1
436702610 291946431 1
321796543 291946431 1
230845588 299936873 1
375832633 299936873 1
237313700 299936873 1
429247237 299936873 1
46143892 299936873 1
44179372 299936873 1
139092348 299936873 1
197001564 299936873 1
436702610 299936873 1
224761631 299936873 1
216264820 299936873 1
155927976 299936873 1
280557466 299936873 1
531685436 299936873 1
429222254 299936873 1
135573797 299936873 1
393028587 299936873 1
359621966 299936873 1
285332860 299936873 1
166767883 299936873 1
51597791 431429137 1
448956185 431429137 1
711272516 431429137 1
91388229 431429137 1
714421232 431429137 1
121402638 431429137 1
321796543 431429137 1
36448925 431429137 1
32329366 431429137 1
230845588 155927976 1
237886951 155927976 1
618420295 155927976 1
221411491 155927976 1
144813170 155927976 1
216264820 155927976 1
192301191 155927976 1
420301038 155927976 1
285332860 155927976 1
252753618 155927976 1
150632123 155927976 1
374661980 280557466 1
375832633 280557466 1
250803835 280557466 1
235170147 280557466 1
266815699 280557466 1
233335916 280557466 1
46143892 280557466 1
44179372 280557466 1
146519069 280557466 1
461316266 280557466 1
302486435 280557466 1
60897485 280557466 1
48871981 280557466 1
246901658 280557466 1
224761631 280557466 1
216264820 280557466 1
299936873 280557466 1
155927976 280557466 1
429222254 280557466 1
341661701 280557466 1
135573797 280557466 1
420301038 280557466 1
393028587 280557466 1
359621966 280557466 1
318679591 280557466 1
138157574 280557466 1
21408605 280557466 1
443828326 280557466 1
285332860 280557466 1
710064516 280557466 1
217423296 280557466 1
225418717 280557466 1
263099844 280557466 1
216264820 407890541 1
412180849 407890541 1
155927976 407890541 1
705017113 407890541 1
285332860 407890541 1
475826738 407890541 1
153406657 407890541 1
710064516 407890541 1
436702610 407890541 1
348476655 407890541 1
593544608 407890541 1
455237361 407890541 1
211237817 636401401 1
193074585 636401401 1
19583545 636401401 1
636286824 636401401 1
367971451 636401401 1
627491854 636401401 1
225418717 636401401 1
420318016 636401401 1
279213842 636401401 1
484340979 636401401 1
221411491 636401401 1
283133921 636401401 1
185344587 636401401 1
22903812 520818187 1
324614093 520818187 1
448956185 520818187 1
711272516 520818187 1
471332737 520818187 1
633943195 520818187 1
431429137 520818187 1
714421232 520818187 1
140750163 344801362 1
22910295 344801362 1
353791374 344801362 1
408757920 344801362 1
185344587 344801362 1
178915141 344801362 1
366592246 344801362 1
710064516 344801362 1
217423296 344801362 1
113109073 344801362 1
543442108 344801362 1
167473396 344801362 1
140750163 543533194 1
329927842 543533194 1
549112918 543533194 1
14573900 543533194 1
464781334 543533194 1
189850197 543533194 1
475826738 543533194 1
139092348 543533194 1
550122068 543533194 1
436702610 543533194 1
245014679 543533194 1
230567975 543533194 1
336082762 482237272 1
241065455 482237272 1
51597791 482237272 1
155927976 482237272 1
136035018 482237272 1
550122068 482237272 1
358351414 482237272 1
362523468 482237272 1
193021637 482237272 1
233899912 482237272 1
91388229 482237272 1
41684671 482237272 1
329927842 482237272 1
146519069 482237272 1
221411491 482237272 1
285332860 482237272 1
144813170 482237272 1
166767883 482237272 1
197001564 482237272 1
304182081 482237272 1
225418717 482237272 1
44335177 482237272 1
637041761 482237272 1
282634845 482237272 1
344801362 787239919 1
140750163 787239919 1
216264820 787239919 1
22910295 787239919 1
710064516 787239919 1
155927976 787239919 1
464781334 787239919 1
150632123 787239919 1
142702489 240664869 1
241065455 240664869 1
230013639 240664869 1
226347105 240664869 1
385463372 240664869 1
237313700 240664869 1
429247237 240664869 1
507489702 240664869 1
121402638 240664869 1
472185221 240664869 1
188417619 240664869 1
377037875 240664869 1
246901658 708797364 1
209225665 708797364 1
760546868 708797364 1
240807110 708797364 1
636286824 708797364 1
726848270 708797364 1
283771561 708797364 1
245014679 708797364 1
358351414 708797364 1
113465603 708797364 1
193021637 708797364 1
48871981 708797364 1
139092348 550122068 1
609852437 550122068 1
543533194 550122068 1
436702610 550122068 1
245014679 550122068 1
41684671 550122068 1
549112918 550122068 1
14573900 550122068 1
464781334 550122068 1
230567975 550122068 1
189850197 550122068 1
250542282 531685436 1
187572312 531685436 1
374661980 531685436 1
51597791 531685436 1
130960283 531685436 1
41684671 531685436 1
523636225 531685436 1
155927976 531685436 1
193077639 531685436 1
279213842 531685436 1
375832633 429222254 1
44179372 429222254 1
359621966 429222254 1
280557466 429222254 1
77001859 411469404 1
243175199 411469404 1
330187082 411469404 1
366592246 411469404 1
283771561 411469404 1
436702610 411469404 1
311757784 411469404 1
151118966 411469404 1
294809172 411469404 1
148680848 411469404 1
233335916 411469404 1
236972737 411469404 1
15891449 411469404 1
230567975 411469404 1
471332737 324614093 1
633943195 324614093 1
448956185 324614093 1
455237361 324614093 1
377037875 324614093 1
714421232 324614093 1
216112526 324614093 1
431429137 324614093 1
155927976 324614093 1
520818187 324614093 1
711272516 324614093 1
393028587 324614093 1
285332860 324614093 1
32329366 324614093 1
330187082 151118966 1
252753618 151118966 1
245014679 151118966 1
296259888 151118966 1
311757784 151118966 1
283894108 151118966 1
155927976 151118966 1
366796169 192301191 1
241065455 192301191 1
472385266 192301191 1
455237361 192301191 1
219001485 192301191 1
193021637 192301191 1
146519069 192301191 1
144813170 192301191 1
60897485 192301191 1
501854635 192301191 1
246901658 192301191 1
53076741 192301191 1
216264820 192301191 1
155927976 192301191 1
117473273 192301191 1
79220481 192301191 1
408757920 192301191 1
393028587 192301191 1
21408605 192301191 1
193077639 192301191 1
285332860 192301191 1
263099844 192301191 1
412180849 593544608 1
705017113 593544608 1
407890541 593544608 1
156247074 593544608 1
366796169 279213842 1
636286824 279213842 1
627491854 279213842 1
353791374 279213842 1
265982289 279213842 1
130960283 279213842 1
287202982 279213842 1
185344587 279213842 1
189850197 279213842 1
415155312 279213842 1
618420295 279213842 1
329927842 279213842 1
139092348 279213842 1
211237817 279213842 1
283133921 279213842 1
140750163 279213842 1
19583545 279213842 1
155927976 279213842 1
636401401 279213842 1
213745334 279213842 1
420318016 279213842 1
285332860 279213842 1
283771561 279213842 1
367971451 279213842 1
225418717 279213842 1
230845588 711272516 1
471332737 711272516 1
633943195 711272516 1
32834791 711272516 1
549112918 711272516 1
431429137 711272516 1
520818187 711272516 1
243175199 711272516 1
411469404 711272516 1
324614093 711272516 1
448956185 711272516 1
34613288 711272516 1
22903812 711272516 1
423543635 711272516 1
373555025 711272516 1
293559894 711272516 1
714421232 711272516 1
609852437 711272516 1
283771561 711272516 1
311757784 711272516 1
321796543 711272516 1
283894108 711272516 1
294809172 711272516 1
32329366 711272516 1
209225665 358351414 1
760546868 358351414 1
27844464 358351414 1
155927976 358351414 1
708797364 358351414 1
113465603 358351414 1
52079636 358351414 1
188417619 358351414 1
193021637 358351414 1
420301038 358351414 1
226347105 358351414 1
221411491 358351414 1
193077639 358351414 1
285332860 358351414 1
144813170 358351414 1
609852437 358351414 1
471427429 358351414 1
48871981 358351414 1
150632123 358351414 1
232313241 341661701 1
147919630 341661701 1
252484155 341661701 1
315633310 341661701 1
703181887 341661701 1
431429137 341661701 1
280557466 341661701 1
192301191 341661701 1
626774517 341661701 1
362523468 341661701 1
420301038 341661701 1
55382387 341661701 1
150583140 341661701 1
21408605 341661701 1
285332860 341661701 1
367971451 341661701 1
166767883 341661701 1
217423296 341661701 1
308422676 341661701 1
633943195 341661701 1
303126905 341661701 1
464781334 341661701 1
266815699 341661701 1
219001485 341661701 1
233899912 341661701 1
193021637 341661701 1
423543635 341661701 1
146519069 341661701 1
57880075 341661701 1
714421232 341661701 1
139092348 341661701 1
155927976 341661701 1
710064516 341661701 1
246901658 117473273 1
366796169 117473273 1
627491854 117473273 1
155927976 117473273 1
464781334 117473273 1
636401401 117473273 1
192301191 117473273 1
626774517 117473273 1
79220481 117473273 1
408757920 117473273 1
315633310 117473273 1
329927842 117473273 1
226347105 117473273 1
412180849 117473273 1
221411491 117473273 1
193077639 117473273 1
144813170 117473273 1
337780427 117473273 1
60897485 117473273 1
710064516 117473273 1
501854635 117473273 1
36448925 117473273 1
166767883 52079636 1
44335177 52079636 1
48467334 52079636 1
328686514 188417619 1
241065455 188417619 1
143884558 188417619 1
237313700 188417619 1
155927976 188417619 1
482237272 188417619 1
240664869 188417619 1
429247237 188417619 1
358351414 188417619 1
455237361 188417619 1
377037875 188417619 1
362523468 188417619 1
230013639 188417619 1
373555025 188417619 1
226347105 188417619 1
293559894 188417619 1
221411491 188417619 1
285332860 188417619 1
283771561 188417619 1
197001564 188417619 1
507489702 188417619 1
121402638 188417619 1
472185221 188417619 1
151584475 188417619 1
150632123 188417619 1
282634845 188417619 1
55382387 626774517 1
193074585 626774517 1
51443410 626774517 1
117473273 626774517 1
465811969 626774517 1
221411491 626774517 1
230845588 236972737 1
143884558 236972737 1
483072452 236972737 1
230567975 236972737 1
226347105 236972737 1
139092348 236972737 1
366592246 236972737 1
362099039 236972737 1
155927976 236972737 1
411469404 236972737 1
213745334 236972737 1
285332860 236972737 1
283771561 236972737 1
252753618 236972737 1
507489702 236972737 1
283894108 236972737 1
294809172 236972737 1
344801362 437567821 1
366592246 437567821 1
22910295 437567821 1
710064516 437567821 1
217423296 437567821 1
353791374 437567821 1
543442108 437567821 1
167473396 437567821 1
185344587 437567821 1
224761631 135573797 1
216264820 135573797 1
44179372 135573797 1
393028587 135573797 1
299936873 135573797 1
155927976 135573797 1
280557466 135573797 1
285332860 135573797 1
166767883 135573797 1
710064516 135573797 1
166128698 420301038 1
209225665 420301038 1
246901658 420301038 1
216264820 420301038 1
618420295 420301038 1
146519069 420301038 1
155927976 420301038 1
221411491 420301038 1
280557466 420301038 1
285332860 420301038 1
710064516 420301038 1
217423296 420301038 1
237886951 420301038 1
429247237 420301038 1
233335916 420301038 1
232313241 55382387 1
475826738 55382387 1
266815699 55382387 1
219001485 55382387 1
252484155 55382387 1
57880075 55382387 1
197001564 55382387 1
436702610 55382387 1
703181887 55382387 1
216264820 55382387 1
155927976 55382387 1
153406657 55382387 1
341661701 55382387 1
626774517 55382387 1
150583140 55382387 1
21408605 55382387 1
285332860 55382387 1
166767883 55382387 1
252753618 55382387 1
217423296 55382387 1
303126905 150583140 1
155927976 150583140 1
147919630 150583140 1
266815699 150583140 1
341661701 150583140 1
117473273 150583140 1
219001485 150583140 1
252484155 150583140 1
420301038 150583140 1
55382387 150583140 1
57880075 150583140 1
21408605 150583140 1
252753618 150583140 1
703181887 150583140 1
308422676 150583140 1
178915141 123080710 1
121402638 123080710 1
185344587 123080710 1
230845588 250542282 1
187572312 250542282 1
374661980 250542282 1
216264820 250542282 1
130960283 250542282 1
155927976 250542282 1
531685436 250542282 1
192301191 250542282 1
219001485 250542282 1
252484155 250542282 1
420301038 250542282 1
420318016 250542282 1
523636225 250542282 1
393028587 250542282 1
285332860 250542282 1
216112526 250542282 1
166767883 250542282 1
230845588 341768585 1
265982289 341768585 1
549112918 341768585 1
277030839 341768585 1
64152335 341768585 1
429247237 341768585 1
233335916 341768585 1
46143892 341768585 1
315633310 341768585 1
329927842 341768585 1
226347105 341768585 1
144813170 341768585 1
121402638 341768585 1
151584475 341768585 1
246901658 341768585 1
299936873 341768585 1
155927976 341768585 1
188417619 341768585 1
15891449 341768585 1
420301038 341768585 1
22903812 341768585 1
393028587 341768585 1
285332860 341768585 1
166767883 341768585 1
161745170 341768585 1
252753618 341768585 1
225418717 341768585 1
245014679 341768585 1
263099844 341768585 1
150632123 341768585 1
19583545 213745334 1
225418717 213745334 1
185344587 213745334 1
211237817 420318016 1
250542282 420318016 1
636286824 420318016 1
429247237 420318016 1
415155312 420318016 1
287202982 420318016 1
185344587 420318016 1
636286824 408757920 1
353791374 408757920 1
455237361 408757920 1
543442108 408757920 1
148680848 408757920 1
146519069 408757920 1
366592246 408757920 1
60897485 408757920 1
48871981 408757920 1
167473396 408757920 1
140750163 408757920 1
246901658 408757920 1
155927976 408757920 1
192301191 408757920 1
117473273 408757920 1
79220481 408757920 1
22910295 408757920 1
393028587 408757920 1
456021856 408757920 1
193077639 408757920 1
285332860 408757920 1
330187082 408757920 1
166767883 408757920 1
710064516 408757920 1
293467348 408757920 1
50711514 408757920 1
91388229 41684671 1
550122068 41684671 1
44335177 41684671 1
77001859 451693376 1
216264820 451693376 1
280665816 451693376 1
581281429 451693376 1
232313241 451693376 1
155927976 451693376 1
153406657 451693376 1
240869466 451693376 1
571021282 451693376 1
233899912 451693376 1
280412626 451693376 1
369758604 451693376 1
456021856 451693376 1
285332860 451693376 1
166767883 451693376 1
471271538 451693376 1
469753464 451693376 1
406971569 451693376 1
135573797 393028587 1
230845588 393028587 1
224761631 393028587 1
250542282 393028587 1
230013639 393028587 1
627491854 393028587 1
408757920 393028587 1
385463372 393028587 1
461316266 393028587 1
155927976 393028587 1
280557466 393028587 1
464781334 393028587 1
456021856 393028587 1
245444506 393028587 1
285332860 393028587 1
243175199 393028587 1
330187082 393028587 1
216112526 393028587 1
235170147 393028587 1
429247237 393028587 1
192301191 393028587 1
283894108 393028587 1
263099844 393028587 1
48871981 393028587 1
293467348 393028587 1
221850321 393028587 1
375832633 318679591 1
235170147 318679591 1
44179372 318679591 1
461316266 318679591 1
436702610 318679591 1
224761631 318679591 1
280557466 318679591 1
359621966 318679591 1
443828326 318679591 1
138846688 369758604 1
280665816 369758604 1
726848270 369758604 1
581281429 369758604 1
280412626 369758604 1
41684671 369758604 1
451693376 369758604 1
523636225 369758604 1
456021856 369758604 1
153406657 369758604 1
211237817 369758604 1
166767883 369758604 1
471271538 369758604 1
571021282 369758604 1
150632123 369758604 1
293467348 369758604 1
406971569 369758604 1
209225665 138157574 1
216264820 138157574 1
362099039 138157574 1
296259888 138157574 1
143884558 138157574 1
506269900 138157574 1
155927976 138157574 1
475826738 138157574 1
483072452 138157574 1
15891449 138157574 1
248132486 138157574 1
285332860 138157574 1
245444506 138157574 1
330187082 138157574 1
166767883 138157574 1
710064516 138157574 1
436702610 138157574 1
311757784 138157574 1
283894108 138157574 1
221850321 138157574 1
155927976 259781850 1
89549297 259781850 1
278745353 259781850 1
232313241 21408605 1
303126905 21408605 1
147919630 21408605 1
266815699 21408605 1
219001485 21408605 1
252484155 21408605 1
57880075 21408605 1
216264820 21408605 1
155927976 21408605 1
280557466 21408605 1
192301191 21408605 1
341661701 21408605 1
79220481 21408605 1
55382387 21408605 1
150583140 21408605 1
166767883 21408605 1
217423296 21408605 1
330187082 320930784 1
155927976 320930784 1
285332860 320930784 1
420301038 531418504 1
51597791 531418504 1
21079235 531418504 1
506269900 531418504 1
369758604 531418504 1
287202982 531418504 1
259781850 531418504 1
240872546 531418504 1
155927976 531418504 1
277030839 531418504 1
711071588 531418504 1
483072452 531418504 1
92629809 531418504 1
571021282 531418504 1
165565581 531418504 1
153406657 456021856 1
393028587 456021856 1
385463372 456021856 1
142702489 456021856 1
408757920 456021856 1
230845588 285332860 1
216264820 285332860 1
265982289 285332860 1
155927976 285332860 1
464781334 285332860 1
237886951 285332860 1
233335916 285332860 1
420301038 285332860 1
618420295 285332860 1
329927842 285332860 1
393028587 285332860 1
166767883 285332860 1
252753618 285332860 1
710064516 285332860 1
225418717 285332860 1
245014679 285332860 1
283894108 285332860 1
150632123 285332860 1
455237361 193077639 1
219001485 193077639 1
193021637 193077639 1
315633310 193077639 1
329927842 193077639 1
146519069 193077639 1
60897485 193077639 1
501854635 193077639 1
246901658 193077639 1
53076741 193077639 1
299936873 193077639 1
155927976 193077639 1
531685436 193077639 1
192301191 193077639 1
358351414 193077639 1
117473273 193077639 1
79220481 193077639 1
408757920 193077639 1
217423296 193077639 1
637041761 193077639 1
209225665 609852437 1
760546868 609852437 1
549112918 609852437 1
464781334 609852437 1
550122068 609852437 1
711272516 609852437 1
358351414 609852437 1
315633310 609852437 1
329927842 609852437 1
226347105 609852437 1
144813170 609852437 1
337780427 609852437 1
436702610 609852437 1
206121850 283771561 1
209225665 283771561 1
726848270 283771561 1
143884558 283771561 1
464781334 283771561 1
243175199 283771561 1
237886951 283771561 1
429247237 283771561 1
113465603 283771561 1
193021637 283771561 1
230567975 283771561 1
373555025 283771561 1
293559894 283771561 1
139092348 283771561 1
366592246 283771561 1
121402638 283771561 1
113109073 283771561 1
151584475 283771561 1
362099039 283771561 1
296259888 283771561 1
155927976 283771561 1
708797364 283771561 1
411469404 283771561 1
711272516 283771561 1
362523468 283771561 1
236972737 283771561 1
15891449 283771561 1
285332860 283771561 1
252753618 283771561 1
311757784 283771561 1
283894108 283771561 1
230845588 367971451 1
636286824 367971451 1
143884558 367971451 1
633943195 367971451 1
185344587 367971451 1
230567975 367971451 1
211237817 367971451 1
19583545 367971451 1
155927976 367971451 1
636401401 367971451 1
279213842 367971451 1
341661701 367971451 1
213745334 367971451 1
285332860 367971451 1
225418717 367971451 1
482237272 304182081 1
280665816 304182081 1
225418717 304182081 1
41684671 304182081 1
155927976 304182081 1
230845588 161745170 1
353791374 161745170 1
32834791 161745170 1
185344587 161745170 1
243175199 161745170 1
178915141 161745170 1
344801362 161745170 1
34613288 161745170 1
294809172 161745170 1
155927976 252753618 1
265982289 252753618 1
151118966 252753618 1
285332860 252753618 1
140750163 710064516 1
464781334 710064516 1
344801362 710064516 1
787239919 710064516 1
543442108 710064516 1
437567821 710064516 1
22910295 710064516 1
408757920 710064516 1
329927842 710064516 1
412180849 710064516 1
221411491 710064516 1
285332860 710064516 1
366592246 710064516 1
217423296 710064516 1
245014679 710064516 1
420301038 217423296 1
22910295 217423296 1
353791374 217423296 1
408757920 217423296 1
146519069 217423296 1
21408605 217423296 1
155927976 217423296 1
280557466 217423296 1
285332860 217423296 1
344801362 217423296 1
266815699 217423296 1
710064516 217423296 1
341661701 217423296 1
219001485 217423296 1
437567821 217423296 1
213745334 225418717 1
287202982 225418717 1
185344587 225418717 1
211237817 225418717 1
367971451 225418717 1
279213842 225418717 1
150632123 225418717 1
246901658 245014679 1
373555025 245014679 1
329927842 245014679 1
549112918 245014679 1
155927976 245014679 1
464781334 245014679 1
189850197 245014679 1
475826738 245014679 1
139092348 245014679 1
708797364 245014679 1
550122068 245014679 1
710064516 245014679 1
436702610 245014679 1
230567975 245014679 1
50711514 245014679 1
142702489 472185221 1
341768585 472185221 1
241065455 472185221 1
216264820 472185221 1
230013639 472185221 1
636286824 472185221 1
385463372 472185221 1
237313700 472185221 1
285332860 472185221 1
240664869 472185221 1
429247237 472185221 1
121402638 472185221 1
455237361 472185221 1
377037875 472185221 1
188417619 472185221 1
362523468 472185221 1
143884558 311757784 1
277030839 311757784 1
483072452 311757784 1
193021637 311757784 1
329927842 311757784 1
278745353 311757784 1
296259888 311757784 1
411469404 311757784 1
151118966 311757784 1
236972737 311757784 1
138157574 311757784 1
330187082 311757784 1
283771561 311757784 1
166767883 311757784 1
283894108 311757784 1
77001859 471271538 1
280665816 471271538 1
581281429 471271538 1
240869466 471271538 1
280412626 471271538 1
451693376 471271538 1
369758604 471271538 1
285332860 471271538 1
211237817 471271538 1
166767883 471271538 1
321796543 471271538 1
406971569 471271538 1
230845588 283894108 1
353791374 283894108 1
143884558 283894108 1
549112918 283894108 1
287202982 283894108 1
464781334 283894108 1
429247237 283894108 1
483072452 283894108 1
543442108 283894108 1
233335916 283894108 1
197001564 283894108 1
436702610 283894108 1
48871981 283894108 1
469753464 283894108 1
216264820 283894108 1
296259888 283894108 1
155927976 283894108 1
411469404 283894108 1
236972737 283894108 1
15891449 283894108 1
420301038 283894108 1
393028587 283894108 1
138157574 283894108 1
285332860 283894108 1
330187082 283894108 1
283771561 283894108 1
252753618 283894108 1
710064516 283894108 1
311757784 283894108 1
343626364 283894108 1
51597791 637041761 1
287202982 637041761 1
431429137 637041761 1
155927976 637041761 1
136035018 637041761 1
358351414 637041761 1
91388229 637041761 1
41684671 637041761 1
193077639 637041761 1
144813170 637041761 1
150632123 637041761 1
282634845 637041761 1
230845588 294809172 1
34613288 294809172 1
353791374 294809172 1
393028587 294809172 1
32834791 294809172 1
714421232 294809172 1
285332860 294809172 1
243175199 294809172 1
366592246 294809172 1
710064516 294809172 1
436702610 294809172 1
411469404 294809172 1
507489702 294809172 1
210933449 294809172 1
148680848 294809172 1
236972737 294809172 1
263099844 294809172 1
230567975 294809172 1
221850321 294809172 1
336082762 343626364 1
296259888 343626364 1
232313241 343626364 1
287202982 343626364 1
136035018 343626364 1
482237272 343626364 1
151118966 343626364 1
52079636 343626364 1
236972737 343626364 1
15891449 343626364 1
91388229 343626364 1
41684671 343626364 1
329927842 343626364 1
523636225 343626364 1
259781850 343626364 1
283771561 343626364 1
304182081 343626364 1
311757784 343626364 1
44335177 343626364 1
283894108 343626364 1
637041761 343626364 1
282634845 343626364 1
64152335 465811969 1
366592246 465811969 1
549112918 465811969 1
221411491 465811969 1
285332860 465811969 1
230845588 263099844 1
353791374 263099844 1
393028587 263099844 1
32834791 263099844 1
243175199 263099844 1
192301191 263099844 1
294809172 263099844 1
210933449 263099844 1
221850321 263099844 1
22903812 32329366 1
431429137 32329366 1
324614093 32329366 1
321796543 32329366 1
448956185 32329366 1
711272516 32329366 1
209225665 150632123 1
241065455 150632123 1
155927976 150632123 1
464781334 150632123 1
475826738 150632123 1
429247237 150632123 1
358351414 150632123 1
113465603 150632123 1
233899912 150632123 1
27489253 150632123 1
523636225 150632123 1
369758604 150632123 1
285332860 150632123 1
144813170 150632123 1
269513020 150632123 1
225418717 150632123 1
372949912 293467348 1
209225665 293467348 1
241065455 293467348 1
636286824 293467348 1
726848270 293467348 1
484340979 293467348 1
475826738 293467348 1
113465603 293467348 1
233335916 293467348 1
27489253 293467348 1
247844220 293467348 1
420318016 293467348 1
408757920 293467348 1
393028587 293467348 1
369758604 293467348 1
285332860 293467348 1
330187082 293467348 1
269513020 293467348 1
166767883 293467348 1
283894108 293467348 1
48871981 293467348 1
150632123 293467348 1
50711514 293467348 1
221850321 293467348 1
91388229 282634845 1
216264820 282634845 1
41684671 282634845 1
146519069 282634845 1
226347105 282634845 1
155927976 282634845 1
221411491 282634845 1
285332860 282634845 1
144813170 282634845 1
482237272 282634845 1
637041761 282634845 1
358351414 282634845 1
188417619 282634845 1
150632123 282634845 1
243175199 221850321 1
230845588 221850321 1
240807110 221850321 1
373555025 221850321 1
393028587 221850321 1
372949912 50711514 1
549112918 50711514 1
221411491 50711514 1
366592246 50711514 1
197001564 50711514 1
501854635 50711514 1
708797364 50711514 1
188417619 50711514 1
247844220 50711514 1
408757920 50711514 1
393028587 50711514 1
285332860 50711514 1
193077639 50711514 1
217423296 50711514 1
245014679 50711514 1
225418717 50711514 1
283894108 50711514 1
263099844 50711514 1
293467348 50711514 1
464781334 50711514 1
64152335 50711514 1
237886951 50711514 1
146519069 50711514 1
490801957 50711514 1
139092348 50711514 1
211237817 50711514 1
246901658 50711514 1
155927976 50711514 1
550122068 50711514 1
593544608 50711514 1
252753618 50711514 1
710064516 50711514 1
77001859 406971569 1
280665816 406971569 1
581281429 406971569 1
155927976 406971569 1
240869466 406971569 1
571021282 406971569 1
233899912 406971569 1
451693376 406971569 1
369758604 406971569 1
166767883 406971569 1
471271538 406971569 1
209225665 760546868 1
366796169 79220481 1
375832633 46143892 1
636286824 711071588 1
280665816 153406657 1
303126905 147919630 1
303126905 308422676 1
303126905 79220481 1
303126905 53076741 1
266815699 147919630 1
455237361 142702489 1
44179372 359621966 1
57880075 147919630 1
57880075 308422676 1
302486435 46143892 1
302486435 443828326 1
302486435 359621966 1
490801957 372949912 1
269513020 372949912 1
321796543 633943195 1
501854635 472385266 1
501854635 246901658 1
501854635 53076741 1
703181887 147919630 1
36448925 372949912 1
278745353 372949912 1
166128698 308422676 1
138846688 153406657 1
138846688 280412626 1
636401401 166767883 1
520818187 633943195 1
520818187 448956185 1
429222254 359621966 1
411469404 507489702 1
324614093 633943195 1
324614093 471332737 1
711272516 448956185 1
188417619 385463372 1
135573797 359621966 1
135573797 280412626 1
150583140 147919630 1
150583140 308422676 1
318679591 461316266 1
318679591 235170147 1
318679591 359621966 1
318679591 46143892 1
318679591 443828326 1
318679591 224761631 1
21408605 79220481 1
320930784 330187082 1
320930784 15891449 1
531418504 240872546 1
531418504 165565581 1
531418504 711071588 1
456021856 142702489 1
609852437 760546868 1
245014679 760546868 1
472185221 142702489 1
472185221 385463372 1
472185221 121402638 1
471271538 153406657 1
343626364 14573900 1
32329366 633943195 1
293467348 113465603 1
293467348 372949912 1
50711514 372949912 1
50711514 27489253 1
50711514 247844220 1
230845588 443828326 1
375832633 443828326 1
155927976 443828326 1
280557466 443828326 1
235170147 443828326 1
420301038 443828326 1
46143892 443828326 1
146519069 443828326 1
393028587 443828326 1
359621966 443828326 1
461316266 443828326 1
193077639 443828326 1
285332860 443828326 1
166767883 443828326 1
710064516 443828326 1
221850321 443828326 1
408757920 633943195 1
471332737 633943195 1
393028587 633943195 1
431429137 633943195 1
155927976 633943195 1
714421232 633943195 1
285332860 633943195 1
344801362 633943195 1
366592246 633943195 1
367971451 633943195 1
113109073 633943195 1
448956185 633943195 1
711272516 633943195 1
148680848 633943195 1
443828326 235170147 1
443828326 359621966 1
443828326 46143892 1
443828326 461316266 1
117473273 366796169 1
55382387 147919630 1
232313241 147919630 1
21408605 147919630 1
341661701 147919630 1
219001485 147919630 1
626774517 147919630 1
252484155 147919630 1
308422676 147919630 1
366796169 246901658 1
51443410 246901658 1
287202982 246901658 1
464781334 246901658 1
455237361 246901658 1
618420295 246901658 1
146519069 246901658 1
60897485 246901658 1
53076741 246901658 1
299936873 246901658 1
155927976 246901658 1
280557466 246901658 1
708797364 246901658 1
192301191 246901658 1
117473273 246901658 1
420301038 246901658 1
79220481 246901658 1
247844220 246901658 1
408757920 246901658 1
193077639 246901658 1
285332860 246901658 1
166767883 246901658 1
710064516 246901658 1
245014679 246901658 1
471271538 246901658 1
142702489 230013639 1
237313700 230013639 1
155927976 230013639 1
240664869 230013639 1
429247237 230013639 1
455237361 230013639 1
188417619 230013639 1
377037875 230013639 1
362523468 230013639 1
393028587 230013639 1
385463372 230013639 1
285332860 230013639 1
197001564 230013639 1
507489702 230013639 1
472185221 230013639 1
121402638 230013639 1
216264820 315633310 1
329927842 315633310 1
155927976 315633310 1
193077639 315633310 1
285332860 315633310 1
144813170 315633310 1
609852437 315633310 1
337780427 315633310 1
117473273 315633310 1
241065455 237313700 1
429247237 237313700 1
455237361 237313700 1
377037875 237313700 1
226347105 237313700 1
385463372 237313700 1
197001564 237313700 1
121402638 237313700 1
142702489 237313700 1
299936873 237313700 1
155927976 237313700 1
240664869 237313700 1
188417619 237313700 1
362523468 237313700 1
230013639 237313700 1
408757920 237313700 1
285332860 237313700 1
166767883 237313700 1
710064516 237313700 1
472185221 237313700 1
150632123 237313700 1
147919630 46143892 1
230013639 121402638 1
237313700 385463372 1
241065455 142702489 1
237313700 142702489 1
240664869 142702489 1
377037875 142702489 1
362523468 142702489 1
230013639 142702489 1
226347105 142702489 1
385463372 142702489 1
240807110 760546868 1
726848270 760546868 1
27844464 760546868 1
714421232 760546868 1
708797364 760546868 1
366592246 760546868 1
283771561 760546868 1
436702610 760546868 1
507489702 760546868 1
294809172 760546868 1
358351414 760546868 1
113465603 760546868 1
148680848 760546868 1
471427429 760546868 1
193021637 760546868 1
48871981 760546868 1
299936873 224761631 1
155927976 224761631 1
280557466 224761631 1
210933449 224761631 1
135573797 224761631 1
44179372 224761631 1
393028587 224761631 1
285332860 224761631 1
139092348 224761631 1
166767883 224761631 1
252753618 224761631 1
710064516 224761631 1
237886951 53076741 1
193021637 53076741 1
146519069 53076741 1
144813170 53076741 1
139092348 53076741 1
60897485 53076741 1
197001564 53076741 1
436702610 53076741 1
246901658 53076741 1
216264820 53076741 1
155927976 53076741 1
192301191 53076741 1
117473273 53076741 1
79220481 53076741 1
213745334 53076741 1
408757920 53076741 1
193077639 53076741 1
285332860 53076741 1
166767883 53076741 1
252753618 53076741 1
710064516 53076741 1
263099844 53076741 1
22903812 471332737 1
431429137 471332737 1
714421232 471332737 1
367971451 471332737 1
321796543 471332737 1
448956185 471332737 1
711272516 471332737 1
148680848 471332737 1
230567975 471332737 1
283894108 290629376 1
296259888 248132486 1
138157574 248132486 1
155927976 248132486 1
285332860 248132486 1
330187082 248132486 1
166767883 248132486 1
710064516 248132486 1
436702610 248132486 1
48871981 248132486 1
46143892 359621966 1
224761631 359621966 1
375832633 359621966 1
299936873 359621966 1
461316266 359621966 1
280557466 359621966 1
285332860 359621966 1
235170147 359621966 1
210933449 209185477 1
230845588 209185477 1
155927976 209185477 1
230567975 209185477 1
221850321 209185477 1
209225665 471427429 1
760546868 471427429 1
216264820 471427429 1
726848270 471427429 1
296259888 471427429 1
287202982 471427429 1
27844464 471427429 1
155927976 471427429 1
285332860 471427429 1
358351414 471427429 1
113465603 471427429 1
193021637 471427429 1
48871981 471427429 1
336082762 308422676 1
232313241 308422676 1
147919630 308422676 1
341661701 308422676 1
55382387 308422676 1
217423296 308422676 1
760546868 507489702 1
760546868 27844464 1
53076741 472385266 1
53076741 79220481 1
471332737 22903812 1
359621966 461316266 1
359621966 46143892 1
359621966 224761631 1
471427429 113465603 1
471427429 48871981 1
618420295 375832633 1
293467348 484340979 1
217423296 429247237 1
206121850 366592246 1
140750163 437567821 1
197001564 507489702 1
142702489 385463372 1
241065455 385463372 1
230013639 385463372 1
226347105 385463372 1
393028587 385463372 1
456021856 385463372 1
240664869 385463372 1
377037875 385463372 1
362523468 385463372 1
328686514 523636225 1
581281429 726848270 1
609852437 144813170 1
708797364 144813170 1
372949912 36448925 1
437567821 167473396 1
581281429 293467348 1
245444506 221850321 1
429247237 48871981 1
520818187 471332737 1
230845588 79220481 1
429247237 79220481 1
455237361 79220481 1
219001485 79220481 1
146519069 79220481 1
714421232 79220481 1
144813170 79220481 1
60897485 79220481 1
501854635 79220481 1
246901658 79220481 1
155927976 79220481 1
192301191 79220481 1
117473273 79220481 1
408757920 79220481 1
393028587 79220481 1
193077639 79220481 1
285332860 79220481 1
166767883 79220481 1
252753618 79220481 1
263099844 79220481 1
375832633 235170147 1
44179372 235170147 1
393028587 235170147 1
461316266 235170147 1
280557466 235170147 1
710064516 235170147 1
221850321 235170147 1
235170147 461316266 1
375832633 461316266 1
166767883 461316266 1
393028587 461316266 1
155927976 461316266 1
280557466 461316266 1
221850321 461316266 1
79220481 472385266 1
235170147 46143892 1
461316266 46143892 1
233899912 266815699 1
714421232 429247237 1
341661701 423543635 1
241065455 431429137 1
178915141 431429137 1
226347105 431429137 1
197001564 431429137 1
469753464 431429137 1
507489702 431429137 1
429247237 431429137 1
373555025 431429137 1
188417619 431429137 1
216264820 482237272 1
287202982 482237272 1
543533194 279213842 1
373555025 507489702 1
178915141 507489702 1
431429137 507489702 1
123080710 507489702 1
393028587 415155312 1
192301191 366796169 1
358351414 240807110 1
113465603 240807110 1
209225665 240807110 1
245014679 240807110 1
34613288 51597791 1
637041761 51597791 1
501960718 353791374 1
420318016 209225665 1
246901658 366796169 1
193077639 366796169 1
543533194 185344587 1
140750163 185344587 1
437567821 185344587 1
372949912 475826738 1
627491854 348476655 1
464781334 429247237 1
431429137 429247237 1
710064516 233899912 1
216264820 91388229 1
353791374 501960718 1
156247074 501960718 1
431429137 226347105 1
710064516 461316266 1
318679591 302486435 1
250542282 328686514 1
637041761 216264820 1
304182081 216264820 1
136035018 216264820 1
91388229 216264820 1
287202982 216264820 1
41684671 216264820 1
321796543 520818187 1
423543635 324614093 1
714421232 192301191 1
714421232 188417619 1
431429137 188417619 1
436702610 236972737 1
714421232 236972737 1
302486435 318679591 1
714421232 609852437 1
507489702 472185221 1
216112526 221850321 1
250542282 57880075 1
192301191 57880075 1
193021637 57880075 1
304953074 369758604 1
543533194 366796169 1
144813170 188417619 1
411469404 188417619 1
490801957 36448925 1
469753464 36448925 1
50711514 36448925 1
423543635 36448925 1
372949912 236972737 1
148680848 236972737 1
216264820 279213842 1
216264820 130960283 1
19583545 627491854 1
367971451 627491854 1
213745334 627491854 1
710064516 209225665 1
411469404 209225665 1
283894108 209225665 1
490801957 209225665 1
626774517 219001485 1
726848270 358351414 1
240807110 358351414 1
726848270 581281429 1
374661980 328686514 1
464781334 482237272 1
411469404 246901658 1
714421232 436702610 1
627491854 303126905 1
411469404 320930784 1
138157574 320930784 1
153406657 471271538 1
456021856 471271538 1
626774517 252484155 1
232313241 252484155 1
308422676 252484155 1
636286824 225418717 1
710064516 225418717 1
147919630 55382387 1
308422676 55382387 1
451693376 423543635 1
411469404 138157574 1
320930784 138157574 1
344801362 178915141 1
226347105 178915141 1
188417619 178915141 1
230845588 287202982 1
636286824 287202982 1
367971451 287202982 1
420318016 287202982 1
343626364 287202982 1
185344587 287202982 1
219001485 232313241 1
464781334 636286824 1
197001564 636286824 1
710064516 636286824 1
429247237 636286824 1
472185221 636286824 1
188417619 636286824 1
328686514 250542282 1
760546868 283771561 1
216264820 343626364 1
51597791 343626364 1
411469404 343626364 1
209225665 490801957 1
36448925 490801957 1
50711514 490801957 1
359621966 135573797 1
484340979 135573797 1
627491854 185344587 1
490801957 293467348 1
708797364 293467348 1
415155312 293467348 1
36448925 293467348 1
252484155 626774517 1
219001485 626774517 1
411469404 760546868 1
166767883 472185221 1
197001564 472185221 1
710064516 472185221 1
408757920 472185221 1
283894108 472185221 1
226347105 472185221 1
293559894 472185221 1
304953074 472185221 1
469753464 472185221 1
217423296 408757920 1
484340979 117473273 1
464781334 420301038 1
265982289 420301038 1
787239919 366592246 1
250803835 543533194 1
366796169 543533194 1
580330056 523636225 1
280665816 523636225 1
14573900 475826738 1
35758259 475826738 1
293467348 475826738 1
51443410 475826738 1
189850197 475826738 1
787239919 167473396 1
250803835 189850197 1
135573797 484340979 1
117473273 484340979 1
259781850 484340979 1
193021637 484340979 1
166767883 150583140 1
626774517 150583140 1
241065455 299936873 1
710064516 299936873 1
627491854 216112526 1
113109073 206121850 1
482237272 216264820 1
423543635 451693376 1
304953074 451693376 1
420301038 618420295 1
423543635 21408605 1
285332860 21408605 1
308422676 21408605 1
369758604 77001859 1
15891449 248132486 1
471427429 240807110 1
760546868 240807110 1
287202982 240807110 1
283771561 240807110 1
362099039 311757784 1
15891449 311757784 1
436702610 192301191 1
411469404 192301191 1
57880075 192301191 1
252484155 192301191 1
420301038 265982289 1
230845588 265982289 1
155927976 221850321 1
626774517 420318016 1
293467348 420318016 1
636401401 420318016 1
144813170 193077639 1
366796169 193077639 1
429247237 193077639 1
232313241 193077639 1
626774517 193077639 1
46143892 461316266 1
627491854 461316266 1
543533194 250803835 1
285332860 250803835 1
53076741 60897485 1
415155312 636401401 1
501960718 50711514 1
328686514 531685436 1
367971451 213745334 1
475826738 787239919 1
393028587 787239919 1
366592246 787239919 1
197001564 787239919 1
283894108 787239919 1
912081948 531418504 1
787239919 531418504 1
240807110 531418504 1
711272516 32834791 1
490801957 726848270 1
44179372 443828326 1
216264820 136035018 1
304182081 136035018 1
293559894 714421232 1
77001859 138846688 1
366796169 501854635 1
71210107 144813170 1
221411491 144813170 1
193077639 144813170 1
216264820 150632123 1
188417619 150632123 1
283894108 150632123 1
294809172 393028587 1
144813170 393028587 1
420301038 393028587 1
32834791 393028587 1
636286824 393028587 1
710064516 393028587 1
140750163 217423296 1
366592246 217423296 1
197001564 217423296 1
464781334 217423296 1
423543635 633943195 1
217423296 633943195 1
393028587 710064516 1
636286824 710064516 1
225418717 710064516 1
714421232 226347105 1
472185221 226347105 1
411469404 293559894 1
714421232 293559894 1
484340979 193021637 1
259781850 193021637 1
593544608 501960718 1
412180849 501960718 1
217423296 501960718 1
144813170 708797364 1
293467348 708797364 1
140750163 374661980 1
246901658 374661980 1
366592246 374661980 1
710064516 374661980 1
636401401 374661980 1
226347105 283894108 1
166767883 283894108 1
912081948 277030839 1
627491854 367971451 1
283133921 367971451 1
787239919 429222254 1
436702610 341661701 1
237313700 429247237 1
507489702 429247237 1
232313241 259781850 1
484340979 259781850 1
506269900 259781850 1
240872546 259781850 1
193021637 259781850 1
705017113 259781850 1
277030839 259781850 1
531418504 259781850 1
348476655 412180849 1
209225665 411469404 1
246901658 411469404 1
230845588 411469404 1
760546868 411469404 1
241065455 411469404 1
216264820 411469404 1
362099039 411469404 1
265982289 411469404 1
143884558 411469404 1
287202982 411469404 1
155927976 411469404 1
464781334 411469404 1
475826738 411469404 1
550122068 411469404 1
240869466 411469404 1
429247237 411469404 1
483072452 411469404 1
192301191 411469404 1
358351414 411469404 1
188417619 411469404 1
420301038 411469404 1
250542282 411469404 1
248132486 411469404 1
213745334 411469404 1
41684671 411469404 1
451693376 411469404 1
146519069 411469404 1
329927842 411469404 1
226347105 411469404 1
393028587 411469404 1
369758604 411469404 1
138157574 411469404 1
293559894 411469404 1
320930784 411469404 1
221411491 411469404 1
714421232 411469404 1
285332860 411469404 1
144813170 411469404 1
166767883 411469404 1
197001564 411469404 1
252753618 411469404 1
245014679 411469404 1
225418717 411469404 1
507489702 411469404 1
283894108 411469404 1
151584475 411469404 1
48871981 411469404 1
150632123 411469404 1
279213842 912081948 1
130960283 187572312 1
581281429 247844220 1
328686514 187572312 1
520818187 22903812 1
252484155 308422676 1
266815699 308422676 1
423543635 22903812 1
423543635 308422676 1
138157574 92629809 1
138157574 711071588 1
250542282 187572312 1
490801957 27489253 1
472185221 507489702 1
117473273 359621966 1
523636225 187572312 1
484340979 711071588 1
299936873 235170147 1
580330056 187572312 1
21408605 308422676 1
711272516 22903812 1
531685436 187572312 1
531418504 912081948 1
217423296 471332737 1
633943195 471332737 1
374661980 187572312 1
240664869 187572312 1
259781850 280412626 1
259781850 711071588 1
259781850 912081948 1
787239919 277030839 1
308422676 266815699 1
27489253 429247237 1
245014679 283771561 1
240807110 283771561 1
150632123 523636225 1
787239919 50711514 1
464781334 151118966 1
283771561 151118966 1
178915141 188417619 1
464781334 250803835 1
233335916 451693376 1
469753464 385463372 1
420301038 235170147 1
230845588 235170147 1
217423296 235170147 1
359621966 235170147 1
507489702 237313700 1
237313700 507489702 1
237313700 121402638 1
135573797 46143892 1
71210107 46143892 1
27489253 46143892 1
34613288 46143892 1
22903812 46143892 1
224761631 46143892 1
187572312 46143892 1
156247074 46143892 1
19583545 46143892 1
22910295 46143892 1
429222254 46143892 1
280412626 46143892 1
121402638 46143892 1
44335177 46143892 1
21079235 46143892 1
472385266 46143892 1
35758259 46143892 1
299936873 46143892 1
27844464 46143892 1
14573900 46143892 1
280557466 46143892 1
15891449 46143892 1
475826738 14573900 1
151118966 14573900 1
206121850 14573900 1
436702610 14573900 1
150632123 14573900 1
366592246 14573900 1
187572312 14573900 1
71210107 14573900 1
285332860 14573900 1
311757784 14573900 1
464781334 14573900 1
472385266 14573900 1
283771561 14573900 1
550122068 14573900 1
411469404 14573900 1
166767883 14573900 1
46143892 14573900 1
329927842 14573900 1
230567975 14573900 1
280412626 14573900 1
543533194 14573900 1
146519069 14573900 1
155927976 14573900 1
139092348 14573900 1
541999788 35758259 1
193074585 35758259 1
238713707 35758259 1
51443410 35758259 1
291946431 35758259 1
484340979 35758259 1
221411491 35758259 1
64152335 35758259 1
465811969 35758259 1
230845588 280412626 1
187572312 280412626 1
280665816 280412626 1
232313241 280412626 1
287202982 280412626 1
27844464 280412626 1
464781334 280412626 1
277030839 280412626 1
147919630 280412626 1
240869466 280412626 1
472385266 280412626 1
571021282 280412626 1
233899912 280412626 1
233335916 280412626 1
304953074 280412626 1
46143892 280412626 1
21079235 280412626 1
14573900 280412626 1
211237817 280412626 1
197001564 280412626 1
436702610 280412626 1
121402638 280412626 1
469753464 280412626 1
71210107 280412626 1
77001859 280412626 1
19583545 280412626 1
581281429 280412626 1
153406657 280412626 1
15891449 280412626 1
420301038 280412626 1
34613288 280412626 1
22903812 280412626 1
22910295 280412626 1
451693376 280412626 1
393028587 280412626 1
35758259 280412626 1
369758604 280412626 1
456021856 280412626 1
285332860 280412626 1
156247074 280412626 1
252753618 280412626 1
44335177 280412626 1
471271538 280412626 1
283894108 280412626 1
406971569 280412626 1
187572312 22910295 1
353791374 22910295 1
27844464 22910295 1
147919630 22910295 1
472385266 22910295 1
46143892 22910295 1
280412626 22910295 1
21079235 22910295 1
14573900 22910295 1
366592246 22910295 1
121402638 22910295 1
113109073 22910295 1
167473396 22910295 1
71210107 22910295 1
140750163 22910295 1
19583545 22910295 1
344801362 22910295 1
787239919 22910295 1
15891449 22910295 1
27489253 22910295 1
22903812 22910295 1
34613288 22910295 1
408757920 22910295 1
35758259 22910295 1
156247074 22910295 1
710064516 22910295 1
217423296 22910295 1
44335177 22910295 1
71210107 187572312 1
27489253 187572312 1
34613288 187572312 1
22903812 187572312 1
46143892 187572312 1
19583545 187572312 1
22910295 187572312 1
280412626 187572312 1
21079235 187572312 1
35758259 187572312 1
27844464 187572312 1
14573900 187572312 1
147919630 187572312 1
156247074 187572312 1
121402638 187572312 1
44335177 187572312 1
472385266 187572312 1
15891449 187572312 1
209225665 27844464 1
240807110 27844464 1
232313241 27844464 1
287202982 27844464 1
147919630 27844464 1
113465603 27844464 1
233335916 27844464 1
280412626 27844464 1
21079235 27844464 1
19583545 27844464 1
296259888 27844464 1
708797364 27844464 1
358351414 27844464 1
236972737 27844464 1
27489253 27844464 1
34613288 27844464 1
22903812 27844464 1
393028587 27844464 1
193077639 27844464 1
217423296 27844464 1
245014679 27844464 1
225418717 27844464 1
311757784 27844464 1
44335177 27844464 1
726848270 27844464 1
265982289 27844464 1
240869466 27844464 1
237886951 27844464 1
210933449 27844464 1
193021637 27844464 1
46143892 27844464 1
146519069 27844464 1
14573900 27844464 1
139092348 27844464 1
144813170 27844464 1
211237817 27844464 1
121402638 27844464 1
471427429 27844464 1
48871981 27844464 1
71210107 27844464 1
336082762 27844464 1
216264820 27844464 1
299936873 27844464 1
15891449 27844464 1
250542282 27844464 1
22910295 27844464 1
41684671 27844464 1
330187082 27844464 1
283771561 27844464 1
156247074 27844464 1
321796543 22903812 1
431429137 22903812 1
283771561 22903812 1
324614093 22903812 1
448956185 22903812 1
32329366 22903812 1
241065455 121402638 1
226347105 121402638 1
431429137 121402638 1
293559894 121402638 1
714421232 121402638 1
178915141 121402638 1
240664869 121402638 1
197001564 121402638 1
507489702 121402638 1
429247237 121402638 1
188417619 121402638 1
377037875 121402638 1
362523468 121402638 1
151584475 121402638 1
469753464 121402638 1
206121850 71210107 1
187572312 71210107 1
27844464 71210107 1
147919630 71210107 1
472385266 71210107 1
46143892 71210107 1
280412626 71210107 1
315633310 71210107 1
21079235 71210107 1
329927842 71210107 1
14573900 71210107 1
144813170 71210107 1
337780427 71210107 1
121402638 71210107 1
19583545 71210107 1
15891449 71210107 1
27489253 71210107 1
22903812 71210107 1
34613288 71210107 1
22910295 71210107 1
35758259 71210107 1
156247074 71210107 1
166767883 71210107 1
44335177 71210107 1
71210107 15891449 1
187572312 15891449 1
362099039 15891449 1
296259888 15891449 1
143884558 15891449 1
27844464 15891449 1
147919630 15891449 1
411469404 15891449 1
483072452 15891449 1
151118966 15891449 1
472385266 15891449 1
236972737 15891449 1
27489253 15891449 1
46143892 15891449 1
22903812 15891449 1
34613288 15891449 1
248132486 15891449 1
22910295 15891449 1
280412626 15891449 1
21079235 15891449 1
523636225 15891449 1
35758259 15891449 1
138157574 15891449 1
14573900 15891449 1
330187082 15891449 1
283771561 15891449 1
156247074 15891449 1
311757784 15891449 1
121402638 15891449 1
44335177 15891449 1
283894108 15891449 1
501960718 156247074 1
353791374 156247074 1
348476655 156247074 1
593544608 156247074 1
412180849 156247074 1
705017113 156247074 1
187572312 21079235 1
19583545 21079235 1
232313241 21079235 1
155927976 21079235 1
277030839 21079235 1
92629809 21079235 1
420301038 21079235 1
27489253 21079235 1
22903812 21079235 1
46143892 21079235 1
34613288 21079235 1
22910295 21079235 1
280412626 21079235 1
35758259 21079235 1
259781850 21079235 1
240872546 21079235 1
14573900 21079235 1
531418504 21079235 1
711071588 21079235 1
156247074 21079235 1
121402638 21079235 1
165565581 21079235 1
475826738 27489253 1
113465603 27489253 1
150632123 27489253 1
269513020 27489253 1
278745353 27489253 1
187572312 27489253 1
34613288 27489253 1
372949912 27489253 1
293467348 27489253 1
27844464 27489253 1
19583545 27489253 1
247844220 27489253 1
35758259 27489253 1
155927976 27489253 1
366796169 472385266 1
187572312 472385266 1
241065455 472385266 1
143884558 472385266 1
27844464 472385266 1
464781334 472385266 1
147919630 472385266 1
233335916 472385266 1
230567975 472385266 1
46143892 472385266 1
280412626 472385266 1
21079235 472385266 1
146519069 472385266 1
14573900 472385266 1
144813170 472385266 1
60897485 472385266 1
436702610 472385266 1
121402638 472385266 1
71210107 472385266 1
246901658 472385266 1
19583545 472385266 1
299936873 472385266 1
192301191 472385266 1
117473273 472385266 1
15891449 472385266 1
420301038 472385266 1
27489253 472385266 1
22903812 472385266 1
34613288 472385266 1
22910295 472385266 1
408757920 472385266 1
393028587 472385266 1
35758259 472385266 1
193077639 472385266 1
285332860 472385266 1
156247074 472385266 1
252753618 472385266 1
44335177 472385266 1
21079235 277030839 1
21079235 912081948 1
358351414 245014679 1
240807110 245014679 1
451693376 581281429 1
320930784 248132486 1
230845588 150583140 1
280557466 150583140 1
217423296 150583140 1
221850321 150583140 1
250803835 151118966 1
151118966 250803835 1
279213842 420318016 1
221850321 636286824 1
464781334 726848270 1
411469404 287202982 1
429247237 293467348 1
34613288 411469404 1
22910295 411469404 1
328686514 507489702 1
230845588 507489702 1
241065455 507489702 1
240664869 507489702 1
429247237 507489702 1
188417619 507489702 1
377037875 507489702 1
148680848 507489702 1
362523468 507489702 1
236972737 507489702 1
230013639 507489702 1
213745334 507489702 1
226347105 507489702 1
293559894 507489702 1
714421232 507489702 1
285332860 507489702 1
366592246 507489702 1
436702610 507489702 1
121402638 507489702 1
294809172 507489702 1
151584475 507489702 1
469753464 507489702 1
209225665 113465603 1
240807110 113465603 1
726848270 113465603 1
27844464 113465603 1
193021637 113465603 1
36448925 113465603 1
140750163 113465603 1
760546868 113465603 1
708797364 113465603 1
358351414 113465603 1
27489253 113465603 1
283771561 113465603 1
150632123 113465603 1
240807110 153406657 1
571021282 153406657 1
304953074 153406657 1
280412626 153406657 1
55382387 153406657 1
451693376 153406657 1
369758604 153406657 1
456021856 153406657 1
166767883 153406657 1
710064516 153406657 1
372949912 247844220 1
246901658 247844220 1
230845588 247844220 1
241065455 247844220 1
216264820 247844220 1
155927976 247844220 1
475826738 247844220 1
429247237 247844220 1
113465603 247844220 1
420301038 247844220 1
27489253 247844220 1
226347105 247844220 1
490801957 247844220 1
285332860 247844220 1
166767883 247844220 1
36448925 247844220 1
293467348 247844220 1
150632123 247844220 1
278745353 247844220 1
636286824 415155312 1
287202982 415155312 1
636401401 415155312 1
279213842 415155312 1
213745334 415155312 1
285332860 415155312 1
166767883 415155312 1
225418717 415155312 1
185344587 415155312 1
216264820 415155312 1
420318016 415155312 1
216264820 448956185 1
431429137 448956185 1
155927976 448956185 1
714421232 448956185 1
166767883 448956185 1
324614093 448956185 1
321796543 448956185 1
32329366 448956185 1
393028587 48871981 1
155927976 48871981 1
285332860 48871981 1
166767883 48871981 1
411469404 48871981 1
210933449 48871981 1
150632123 48871981 1
142702489 377037875 1
230013639 377037875 1
385463372 377037875 1
237313700 377037875 1
240664869 377037875 1
507489702 377037875 1
429247237 377037875 1
324614093 377037875 1
121402638 377037875 1
472185221 377037875 1
188417619 377037875 1
362523468 377037875 1
337780427 166767883 1
216264820 166767883 1
311757784 166767883 1
283894108 166767883 1
328686514 362523468 1
142702489 362523468 1
241065455 362523468 1
230013639 362523468 1
226347105 362523468 1
143884558 362523468 1
155927976 362523468 1
283771561 362523468 1
166767883 362523468 1
197001564 362523468 1
507489702 362523468 1
429247237 362523468 1
188417619 362523468 1
377037875 362523468 1
469753464 362523468 1
248132486 330187082 1
362099039 330187082 1
296259888 330187082 1
408757920 330187082 1
393028587 330187082 1
138157574 330187082 1
456021856 330187082 1
283771561 330187082 1
311757784 330187082 1
283894108 330187082 1
293467348 330187082 1
230845588 372949912 1
250803835 372949912 1
51443410 372949912 1
475826738 372949912 1
236972737 372949912 1
27489253 372949912 1
247844220 372949912 1
294809172 372949912 1
150632123 372949912 1
472385266 53076741 1
221411491 193077639 1
277030839 165565581 1
189850197 165565581 1
21079235 165565581 1
912081948 165565581 1
259781850 165565581 1
711071588 165565581 1
143884558 711071588 1
483072452 711071588 1
92629809 711071588 1
21079235 711071588 1
146519069 711071588 1
240872546 711071588 1
165565581 711071588 1
216264820 711071588 1
506269900 711071588 1
155927976 711071588 1
411469404 711071588 1
236972737 711071588 1
285332860 711071588 1
166767883 711071588 1
311757784 711071588 1
283894108 711071588 1
787239919 912081948 1
506269900 912081948 1
277030839 912081948 1
165565581 912081948 1
189850197 912081948 1
230845588 92629809 1
21079235 92629809 1
240872546 92629809 1
531418504 92629809 1
711071588 92629809 1
166767883 92629809 1
209225665 506269900 1
296259888 506269900 1
138157574 506269900 1
531418504 506269900 1
21079235 89549297 1
259781850 89549297 1
278745353 89549297 1
216264820 240872546 1
506269900 240872546 1
155927976 240872546 1
711071588 240872546 1
285332860 240872546 1
283771561 240872546 1
166767883 240872546 1
92629809 240872546 1
475826738 299936873 1
475826738 216264820 1
506269900 165565581 1
165565581 259781850 1
423543635 287202982 1
550122068 189850197 1
429222254 235170147 1
197001564 57880075 1
531418504 451693376 1
225418717 92629809 1
213745334 92629809 1
185344587 92629809 1
636286824 216112526 1
710064516 216112526 1
912081948 711071588 1
711071588 506269900 1
238713707 293467348 1
151118966 293467348 1
155927976 293467348 1
263099844 293467348 1
472185221 304953074 1
451693376 531418504 1
35758259 221411491 1
156247074 705017113 1
328686514 50711514 1
711071588 912081948 1
912081948 21079235 1
362099039 151118966 1
293467348 151118966 1
151118966 362099039 1
216264820 19583545 1
216264820 636286824 1
156247074 14573900 1
156247074 19583545 1
787239919 140750163 1
408757920 140750163 1
247844220 475826738 1
113465603 475826738 1
787239919 259781850 1
64152335 277030839 1
627491854 415155312 1
627491854 71210107 1
787239919 92629809 1
233899912 456021856 1
219001485 308422676 1
626774517 308422676 1
366796169 150583140 1
245014679 358351414 1
633943195 22903812 1
627491854 633943195 1
216112526 633943195 1
283133921 636286824 1
150632123 636286824 1
283894108 636286824 1
167473396 79220481 1
343626364 91388229 1
259781850 506269900 1
308422676 219001485 1
344801362 287202982 1
143884558 117473273 1
135573797 461316266 1
912081948 506269900 1
165565581 506269900 1
55382387 531418504 1
324614093 472185221 1
92629809 165565581 1
461316266 135573797 1
506269900 92629809 1
277030839 92629809 1
165565581 92629809 1
259781850 92629809 1
213745334 299936873 1
