# Supplementary material for: Dynamic guided metric representation learning for multi-view clustering
Source: PeerJ Comput Sci. 2022 Mar 8;8:e922. doi: 10.7717/peerj-cs.922 (PMC9044235; doi:10.7717/peerj-cs.922)
Supplement: Supplemental Information 2 [file peerj-cs-08-922-s002.zip › football/football-lists500.mtx]

7814 248 64529
0 372949912 1
1 372949912 1
2 372949912 1
3 372949912 1
4 372949912 1
5 372949912 1
6 372949912 1
7 372949912 1
8 372949912 1
9 372949912 1
10 372949912 1
11 372949912 1
12 372949912 1
13 372949912 1
14 372949912 1
15 372949912 1
16 372949912 1
17 372949912 1
18 372949912 1
19 372949912 1
20 372949912 1
21 372949912 1
22 372949912 1
23 372949912 1
24 372949912 1
25 372949912 1
26 372949912 1
27 372949912 1
28 372949912 1
29 372949912 1
30 372949912 1
31 372949912 1
32 372949912 1
33 372949912 1
34 372949912 1
35 372949912 1
36 372949912 1
37 372949912 1
38 372949912 1
39 372949912 1
40 372949912 1
41 372949912 1
42 372949912 1
43 372949912 1
44 372949912 1
45 372949912 1
46 372949912 1
47 372949912 1
48 372949912 1
49 372949912 1
50 372949912 1
51 372949912 1
52 372949912 1
53 372949912 1
54 372949912 1
55 372949912 1
56 372949912 1
57 372949912 1
58 372949912 1
59 372949912 1
60 372949912 1
61 372949912 1
62 372949912 1
63 372949912 1
64 372949912 1
65 372949912 1
66 372949912 1
67 372949912 1
68 372949912 1
69 372949912 1
70 372949912 1
71 372949912 1
72 372949912 1
73 372949912 1
74 372949912 1
75 372949912 1
76 372949912 1
77 372949912 1
78 372949912 1
79 372949912 1
80 372949912 1
81 372949912 1
82 372949912 1
83 372949912 1
84 372949912 1
85 372949912 1
86 372949912 1
87 372949912 1
88 372949912 1
89 372949912 1
90 372949912 1
91 372949912 1
92 372949912 1
93 372949912 1
94 372949912 1
95 372949912 1
96 372949912 1
97 372949912 1
98 372949912 1
99 372949912 1
100 372949912 1
101 372949912 1
102 372949912 1
103 372949912 1
104 372949912 1
105 372949912 1
106 372949912 1
107 372949912 1
108 372949912 1
109 372949912 1
110 372949912 1
111 372949912 1
112 372949912 1
113 372949912 1
114 372949912 1
115 372949912 1
116 372949912 1
117 372949912 1
118 372949912 1
119 372949912 1
120 372949912 1
121 372949912 1
122 372949912 1
123 372949912 1
124 372949912 1
125 372949912 1
126 372949912 1
127 372949912 1
128 372949912 1
129 372949912 1
130 372949912 1
131 372949912 1
132 372949912 1
133 372949912 1
134 372949912 1
135 372949912 1
136 372949912 1
137 372949912 1
138 372949912 1
139 372949912 1
140 372949912 1
141 372949912 1
142 372949912 1
143 372949912 1
144 372949912 1
145 372949912 1
146 372949912 1
147 372949912 1
148 372949912 1
149 372949912 1
150 372949912 1
151 372949912 1
152 372949912 1
153 372949912 1
154 372949912 1
155 206121850 1
156 206121850 1
157 206121850 1
158 206121850 1
159 206121850 1
160 206121850 1
161 206121850 1
162 206121850 1
163 206121850 1
164 206121850 1
165 206121850 1
166 206121850 1
167 206121850 1
168 206121850 1
169 206121850 1
170 206121850 1
171 206121850 1
172 206121850 1
173 206121850 1
174 206121850 1
175 206121850 1
176 206121850 1
177 206121850 1
178 206121850 1
179 206121850 1
180 206121850 1
181 206121850 1
182 206121850 1
183 206121850 1
184 206121850 1
185 206121850 1
186 206121850 1
187 206121850 1
188 206121850 1
189 206121850 1
190 206121850 1
191 206121850 1
192 206121850 1
39 206121850 1
193 206121850 1
194 206121850 1
42 206121850 1
195 206121850 1
196 206121850 1
197 206121850 1
198 206121850 1
199 206121850 1
200 206121850 1
201 206121850 1
202 206121850 1
203 206121850 1
204 206121850 1
205 206121850 1
60 206121850 1
206 206121850 1
207 206121850 1
208 206121850 1
209 206121850 1
210 206121850 1
211 206121850 1
212 206121850 1
213 206121850 1
214 206121850 1
215 206121850 1
216 206121850 1
217 206121850 1
218 206121850 1
219 206121850 1
220 206121850 1
221 206121850 1
222 206121850 1
223 206121850 1
224 206121850 1
225 206121850 1
226 206121850 1
227 206121850 1
228 206121850 1
229 206121850 1
230 206121850 1
231 206121850 1
232 206121850 1
233 206121850 1
234 206121850 1
235 206121850 1
236 206121850 1
237 206121850 1
238 206121850 1
239 206121850 1
240 206121850 1
241 206121850 1
242 206121850 1
243 206121850 1
244 206121850 1
245 206121850 1
246 206121850 1
247 206121850 1
248 206121850 1
249 206121850 1
250 206121850 1
251 206121850 1
252 206121850 1
253 206121850 1
254 206121850 1
255 206121850 1
256 206121850 1
257 206121850 1
258 206121850 1
259 206121850 1
260 206121850 1
261 206121850 1
262 206121850 1
263 206121850 1
264 206121850 1
265 206121850 1
266 206121850 1
267 206121850 1
268 206121850 1
269 206121850 1
270 206121850 1
271 206121850 1
272 206121850 1
273 206121850 1
274 206121850 1
275 206121850 1
276 206121850 1
277 206121850 1
278 206121850 1
279 206121850 1
280 206121850 1
281 206121850 1
282 206121850 1
283 206121850 1
125 206121850 1
284 206121850 1
285 206121850 1
286 206121850 1
287 206121850 1
288 206121850 1
289 206121850 1
290 206121850 1
291 206121850 1
292 206121850 1
293 206121850 1
294 206121850 1
295 206121850 1
296 206121850 1
297 206121850 1
298 206121850 1
299 206121850 1
138 206121850 1
300 206121850 1
301 206121850 1
302 206121850 1
303 206121850 1
304 206121850 1
305 206121850 1
306 206121850 1
149 206121850 1
307 206121850 1
308 206121850 1
309 206121850 1
310 206121850 1
311 206121850 1
312 206121850 1
313 206121850 1
314 206121850 1
315 206121850 1
0 206121850 1
316 206121850 1
317 206121850 1
318 206121850 1
319 206121850 1
320 206121850 1
321 206121850 1
322 206121850 1
323 206121850 1
324 206121850 1
325 206121850 1
326 206121850 1
327 206121850 1
17 206121850 1
328 206121850 1
329 206121850 1
330 206121850 1
331 206121850 1
332 206121850 1
333 206121850 1
334 206121850 1
335 206121850 1
336 206121850 1
337 206121850 1
338 206121850 1
339 206121850 1
340 206121850 1
341 206121850 1
342 206121850 1
343 206121850 1
344 206121850 1
345 206121850 1
346 206121850 1
347 206121850 1
348 206121850 1
349 206121850 1
350 206121850 1
351 206121850 1
352 206121850 1
353 206121850 1
354 206121850 1
355 206121850 1
356 206121850 1
357 206121850 1
358 206121850 1
359 206121850 1
360 206121850 1
361 206121850 1
362 206121850 1
363 206121850 1
364 206121850 1
365 206121850 1
366 206121850 1
367 206121850 1
368 206121850 1
369 206121850 1
370 206121850 1
371 206121850 1
372 206121850 1
373 206121850 1
374 206121850 1
375 206121850 1
376 206121850 1
377 206121850 1
378 206121850 1
379 206121850 1
380 206121850 1
381 206121850 1
382 206121850 1
383 206121850 1
384 206121850 1
385 206121850 1
386 206121850 1
387 206121850 1
388 206121850 1
389 206121850 1
96 206121850 1
390 206121850 1
391 206121850 1
392 206121850 1
393 206121850 1
394 206121850 1
395 206121850 1
396 206121850 1
397 206121850 1
398 206121850 1
399 206121850 1
400 206121850 1
401 206121850 1
402 206121850 1
403 206121850 1
404 206121850 1
405 206121850 1
406 206121850 1
407 206121850 1
408 206121850 1
409 206121850 1
410 206121850 1
411 206121850 1
412 206121850 1
413 206121850 1
414 206121850 1
415 206121850 1
416 206121850 1
417 206121850 1
418 206121850 1
419 206121850 1
420 206121850 1
421 206121850 1
422 206121850 1
423 206121850 1
424 206121850 1
425 206121850 1
426 206121850 1
427 206121850 1
428 206121850 1
429 206121850 1
430 206121850 1
431 206121850 1
432 206121850 1
433 206121850 1
434 206121850 1
435 206121850 1
436 206121850 1
437 206121850 1
438 206121850 1
439 206121850 1
440 206121850 1
441 206121850 1
442 206121850 1
443 206121850 1
139 206121850 1
444 206121850 1
445 206121850 1
446 206121850 1
447 206121850 1
448 206121850 1
449 206121850 1
450 206121850 1
451 206121850 1
452 206121850 1
453 206121850 1
454 206121850 1
455 206121850 1
456 206121850 1
152 206121850 1
457 206121850 1
458 206121850 1
459 206121850 1
460 206121850 1
461 209225665 1
462 209225665 1
463 209225665 1
464 209225665 1
465 209225665 1
466 209225665 1
467 209225665 1
468 209225665 1
469 209225665 1
470 209225665 1
471 209225665 1
472 209225665 1
473 209225665 1
474 209225665 1
475 209225665 1
476 209225665 1
477 209225665 1
478 209225665 1
479 209225665 1
480 209225665 1
481 209225665 1
482 209225665 1
483 209225665 1
178 209225665 1
484 209225665 1
485 209225665 1
486 209225665 1
487 209225665 1
488 209225665 1
489 209225665 1
490 209225665 1
182 209225665 1
491 209225665 1
492 209225665 1
186 209225665 1
187 209225665 1
493 209225665 1
494 209225665 1
495 209225665 1
496 209225665 1
497 209225665 1
498 209225665 1
499 209225665 1
190 209225665 1
500 209225665 1
501 209225665 1
502 209225665 1
503 209225665 1
504 209225665 1
505 209225665 1
506 209225665 1
507 209225665 1
508 209225665 1
509 209225665 1
510 209225665 1
42 209225665 1
511 209225665 1
512 209225665 1
513 209225665 1
514 209225665 1
515 209225665 1
516 209225665 1
517 209225665 1
518 209225665 1
519 209225665 1
520 209225665 1
521 209225665 1
522 209225665 1
523 209225665 1
524 209225665 1
525 209225665 1
199 209225665 1
526 209225665 1
527 209225665 1
528 209225665 1
529 209225665 1
530 209225665 1
531 209225665 1
60 209225665 1
532 209225665 1
207 209225665 1
533 209225665 1
534 209225665 1
535 209225665 1
536 209225665 1
537 209225665 1
538 209225665 1
539 209225665 1
540 209225665 1
541 209225665 1
542 209225665 1
543 209225665 1
544 209225665 1
545 209225665 1
546 209225665 1
76 209225665 1
547 209225665 1
548 209225665 1
549 209225665 1
550 209225665 1
551 209225665 1
224 209225665 1
552 209225665 1
553 209225665 1
554 209225665 1
555 209225665 1
556 209225665 1
557 209225665 1
558 209225665 1
559 209225665 1
560 209225665 1
561 209225665 1
562 209225665 1
563 209225665 1
564 209225665 1
101 209225665 1
565 209225665 1
566 209225665 1
244 209225665 1
246 209225665 1
567 209225665 1
568 209225665 1
569 209225665 1
570 209225665 1
571 209225665 1
572 209225665 1
573 209225665 1
255 209225665 1
574 209225665 1
575 209225665 1
257 209225665 1
108 209225665 1
576 209225665 1
577 209225665 1
578 209225665 1
579 209225665 1
580 209225665 1
581 209225665 1
582 209225665 1
583 209225665 1
269 209225665 1
584 209225665 1
585 209225665 1
586 209225665 1
587 209225665 1
275 209225665 1
588 209225665 1
589 209225665 1
590 209225665 1
591 209225665 1
592 209225665 1
593 209225665 1
594 209225665 1
595 209225665 1
596 209225665 1
130 209225665 1
289 209225665 1
597 209225665 1
598 209225665 1
599 209225665 1
600 209225665 1
601 209225665 1
602 209225665 1
603 209225665 1
604 209225665 1
605 209225665 1
142 209225665 1
606 209225665 1
302 209225665 1
607 209225665 1
608 209225665 1
609 209225665 1
610 209225665 1
611 209225665 1
149 209225665 1
612 209225665 1
613 209225665 1
614 209225665 1
615 209225665 1
616 209225665 1
617 209225665 1
618 209225665 1
619 209225665 1
620 209225665 1
621 209225665 1
622 209225665 1
623 209225665 1
624 209225665 1
625 209225665 1
16 209225665 1
626 209225665 1
627 209225665 1
328 209225665 1
628 209225665 1
629 209225665 1
630 209225665 1
631 209225665 1
632 209225665 1
633 209225665 1
634 209225665 1
635 209225665 1
636 209225665 1
637 209225665 1
638 209225665 1
639 209225665 1
640 209225665 1
641 209225665 1
642 209225665 1
36 209225665 1
643 209225665 1
644 209225665 1
645 209225665 1
646 209225665 1
647 209225665 1
648 209225665 1
342 209225665 1
649 209225665 1
46 209225665 1
650 209225665 1
651 209225665 1
652 209225665 1
653 209225665 1
654 209225665 1
655 209225665 1
656 209225665 1
657 209225665 1
658 209225665 1
659 209225665 1
359 209225665 1
660 209225665 1
661 209225665 1
662 209225665 1
663 209225665 1
664 209225665 1
665 209225665 1
666 209225665 1
667 209225665 1
668 209225665 1
669 209225665 1
670 209225665 1
671 209225665 1
672 209225665 1
673 209225665 1
674 209225665 1
675 209225665 1
676 209225665 1
677 209225665 1
75 209225665 1
678 209225665 1
679 209225665 1
680 209225665 1
681 209225665 1
682 209225665 1
683 209225665 1
684 209225665 1
685 209225665 1
686 209225665 1
687 209225665 1
688 209225665 1
689 209225665 1
690 209225665 1
691 209225665 1
692 209225665 1
693 209225665 1
694 209225665 1
695 209225665 1
696 209225665 1
697 209225665 1
698 209225665 1
699 209225665 1
96 209225665 1
700 209225665 1
701 209225665 1
702 209225665 1
703 209225665 1
704 209225665 1
394 209225665 1
705 209225665 1
706 209225665 1
707 209225665 1
708 209225665 1
709 209225665 1
710 209225665 1
711 209225665 1
712 209225665 1
713 209225665 1
714 209225665 1
715 209225665 1
409 209225665 1
716 209225665 1
717 209225665 1
718 209225665 1
719 209225665 1
720 209225665 1
721 209225665 1
722 209225665 1
723 209225665 1
426 209225665 1
430 209225665 1
724 209225665 1
725 209225665 1
726 209225665 1
727 209225665 1
728 209225665 1
729 209225665 1
730 209225665 1
731 209225665 1
442 209225665 1
732 209225665 1
733 209225665 1
734 209225665 1
735 209225665 1
736 209225665 1
449 209225665 1
737 209225665 1
738 209225665 1
739 209225665 1
740 209225665 1
741 209225665 1
742 230845588 1
743 230845588 1
744 230845588 1
745 230845588 1
746 230845588 1
747 230845588 1
748 230845588 1
749 230845588 1
169 230845588 1
750 230845588 1
751 230845588 1
752 230845588 1
753 230845588 1
754 230845588 1
755 230845588 1
756 230845588 1
757 230845588 1
758 230845588 1
759 230845588 1
760 230845588 1
761 230845588 1
762 230845588 1
763 230845588 1
764 230845588 1
765 230845588 1
766 230845588 1
767 230845588 1
768 230845588 1
769 230845588 1
770 230845588 1
771 230845588 1
772 230845588 1
773 230845588 1
774 230845588 1
775 230845588 1
776 230845588 1
777 230845588 1
778 230845588 1
779 230845588 1
188 230845588 1
780 230845588 1
35 230845588 1
781 230845588 1
782 230845588 1
783 230845588 1
784 230845588 1
785 230845588 1
786 230845588 1
190 230845588 1
787 230845588 1
788 230845588 1
789 230845588 1
790 230845588 1
791 230845588 1
792 230845588 1
793 230845588 1
794 230845588 1
795 230845588 1
796 230845588 1
797 230845588 1
798 230845588 1
799 230845588 1
800 230845588 1
801 230845588 1
802 230845588 1
803 230845588 1
804 230845588 1
805 230845588 1
806 230845588 1
807 230845588 1
808 230845588 1
809 230845588 1
810 230845588 1
811 230845588 1
812 230845588 1
813 230845588 1
814 230845588 1
815 230845588 1
816 230845588 1
817 230845588 1
818 230845588 1
819 230845588 1
820 230845588 1
821 230845588 1
822 230845588 1
823 230845588 1
210 230845588 1
824 230845588 1
825 230845588 1
826 230845588 1
827 230845588 1
828 230845588 1
829 230845588 1
830 230845588 1
831 230845588 1
832 230845588 1
833 230845588 1
834 230845588 1
835 230845588 1
836 230845588 1
837 230845588 1
838 230845588 1
839 230845588 1
840 230845588 1
841 230845588 1
842 230845588 1
843 230845588 1
226 230845588 1
227 230845588 1
844 230845588 1
845 230845588 1
846 230845588 1
847 230845588 1
848 230845588 1
849 230845588 1
850 230845588 1
851 230845588 1
852 230845588 1
853 230845588 1
854 230845588 1
855 230845588 1
856 230845588 1
857 230845588 1
858 230845588 1
859 230845588 1
860 230845588 1
569 230845588 1
861 230845588 1
862 230845588 1
863 230845588 1
864 230845588 1
865 230845588 1
866 230845588 1
867 230845588 1
868 230845588 1
869 230845588 1
870 230845588 1
871 230845588 1
872 230845588 1
873 230845588 1
874 230845588 1
875 230845588 1
876 230845588 1
877 230845588 1
878 230845588 1
879 230845588 1
880 230845588 1
881 230845588 1
882 230845588 1
120 230845588 1
883 230845588 1
884 230845588 1
885 230845588 1
886 230845588 1
887 230845588 1
888 230845588 1
889 230845588 1
890 230845588 1
891 230845588 1
892 230845588 1
893 230845588 1
130 230845588 1
894 230845588 1
895 230845588 1
896 230845588 1
897 230845588 1
898 230845588 1
899 230845588 1
900 230845588 1
901 230845588 1
902 230845588 1
903 230845588 1
904 230845588 1
905 230845588 1
906 230845588 1
907 230845588 1
908 230845588 1
909 230845588 1
910 230845588 1
303 230845588 1
911 230845588 1
912 230845588 1
913 230845588 1
914 230845588 1
915 230845588 1
916 230845588 1
917 230845588 1
918 230845588 1
919 230845588 1
920 230845588 1
320 230845588 1
921 230845588 1
922 230845588 1
923 230845588 1
621 230845588 1
924 230845588 1
925 230845588 1
926 230845588 1
927 230845588 1
928 230845588 1
929 230845588 1
930 230845588 1
629 230845588 1
931 230845588 1
932 230845588 1
933 230845588 1
934 230845588 1
935 230845588 1
936 230845588 1
937 230845588 1
938 230845588 1
939 230845588 1
940 230845588 1
941 230845588 1
942 230845588 1
943 230845588 1
34 230845588 1
944 230845588 1
945 230845588 1
946 230845588 1
947 230845588 1
948 230845588 1
949 230845588 1
950 230845588 1
951 230845588 1
952 230845588 1
953 230845588 1
346 230845588 1
954 230845588 1
955 230845588 1
956 230845588 1
957 230845588 1
958 230845588 1
959 230845588 1
960 230845588 1
961 230845588 1
962 230845588 1
963 230845588 1
964 230845588 1
965 230845588 1
966 230845588 1
967 230845588 1
968 230845588 1
969 230845588 1
970 230845588 1
971 230845588 1
972 230845588 1
973 230845588 1
362 230845588 1
974 230845588 1
975 230845588 1
976 230845588 1
977 230845588 1
978 230845588 1
979 230845588 1
980 230845588 1
981 230845588 1
982 230845588 1
983 230845588 1
367 230845588 1
984 230845588 1
985 230845588 1
986 230845588 1
987 230845588 1
988 230845588 1
989 230845588 1
990 230845588 1
991 230845588 1
992 230845588 1
993 230845588 1
994 230845588 1
995 230845588 1
996 230845588 1
997 230845588 1
998 230845588 1
999 230845588 1
1000 230845588 1
1001 230845588 1
1002 230845588 1
1003 230845588 1
1004 230845588 1
1005 230845588 1
1006 230845588 1
1007 230845588 1
1008 230845588 1
1009 230845588 1
1010 230845588 1
1011 230845588 1
1012 230845588 1
1013 230845588 1
1014 230845588 1
1015 230845588 1
1016 230845588 1
1017 230845588 1
1018 230845588 1
1019 230845588 1
1020 230845588 1
1021 230845588 1
1022 230845588 1
1023 230845588 1
1024 230845588 1
1025 230845588 1
1026 230845588 1
1027 230845588 1
1028 230845588 1
1029 230845588 1
1030 230845588 1
1031 230845588 1
1032 230845588 1
1033 230845588 1
1034 230845588 1
1035 230845588 1
1036 230845588 1
1037 230845588 1
1038 230845588 1
1039 230845588 1
416 230845588 1
418 230845588 1
1040 230845588 1
1041 230845588 1
1042 230845588 1
423 230845588 1
424 230845588 1
1043 230845588 1
1044 230845588 1
1045 230845588 1
1046 230845588 1
431 230845588 1
1047 230845588 1
1048 230845588 1
1049 230845588 1
1050 230845588 1
1051 230845588 1
1052 230845588 1
1053 230845588 1
1054 230845588 1
1055 230845588 1
1056 230845588 1
1057 230845588 1
1058 230845588 1
1059 230845588 1
1060 230845588 1
1061 230845588 1
1062 230845588 1
1063 230845588 1
1064 230845588 1
1065 230845588 1
1066 230845588 1
1067 230845588 1
1068 230845588 1
1069 230845588 1
1070 230845588 1
1071 230845588 1
1072 230845588 1
1073 230845588 1
1074 230845588 1
455 230845588 1
1075 230845588 1
1076 230845588 1
1077 230845588 1
1078 230845588 1
461 366796169 1
1079 366796169 1
1080 366796169 1
1081 366796169 1
1082 366796169 1
466 366796169 1
1083 366796169 1
1084 366796169 1
1085 366796169 1
1086 366796169 1
1087 366796169 1
1088 366796169 1
1089 366796169 1
1090 366796169 1
180 366796169 1
1091 366796169 1
1092 366796169 1
1093 366796169 1
1094 366796169 1
188 366796169 1
1095 366796169 1
190 366796169 1
1096 366796169 1
1097 366796169 1
793 366796169 1
507 366796169 1
1098 366796169 1
1099 366796169 1
1100 366796169 1
1101 366796169 1
1102 366796169 1
1103 366796169 1
1104 366796169 1
531 366796169 1
60 366796169 1
1105 366796169 1
1106 366796169 1
209 366796169 1
1107 366796169 1
1108 366796169 1
212 366796169 1
543 366796169 1
1109 366796169 1
832 366796169 1
1110 366796169 1
1111 366796169 1
1112 366796169 1
1113 366796169 1
1114 366796169 1
1115 366796169 1
84 366796169 1
1116 366796169 1
224 366796169 1
1117 366796169 1
552 366796169 1
1118 366796169 1
563 366796169 1
856 366796169 1
101 366796169 1
245 366796169 1
1119 366796169 1
1120 366796169 1
259 366796169 1
260 366796169 1
1121 366796169 1
1122 366796169 1
1123 366796169 1
1124 366796169 1
1125 366796169 1
1126 366796169 1
1127 366796169 1
1128 366796169 1
280 366796169 1
281 366796169 1
1129 366796169 1
1130 366796169 1
1131 366796169 1
1132 366796169 1
125 366796169 1
1133 366796169 1
1134 366796169 1
1135 366796169 1
1136 366796169 1
1137 366796169 1
1138 366796169 1
299 366796169 1
1139 366796169 1
1140 366796169 1
1141 366796169 1
1142 366796169 1
1143 366796169 1
1144 366796169 1
1145 366796169 1
149 366796169 1
310 366796169 1
1146 366796169 1
0 366796169 1
321 366796169 1
1147 366796169 1
1148 366796169 1
325 366796169 1
622 366796169 1
16 366796169 1
328 366796169 1
1149 366796169 1
1150 366796169 1
1151 366796169 1
1152 366796169 1
332 366796169 1
1153 366796169 1
1154 366796169 1
1155 366796169 1
1156 366796169 1
1157 366796169 1
36 366796169 1
1158 366796169 1
1159 366796169 1
341 366796169 1
1160 366796169 1
342 366796169 1
1161 366796169 1
954 366796169 1
347 366796169 1
1162 366796169 1
349 366796169 1
1163 366796169 1
653 366796169 1
1164 366796169 1
353 366796169 1
1165 366796169 1
1166 366796169 1
1167 366796169 1
1168 366796169 1
1169 366796169 1
1170 366796169 1
1171 366796169 1
671 366796169 1
1172 366796169 1
1173 366796169 1
1174 366796169 1
1175 366796169 1
683 366796169 1
1176 366796169 1
686 366796169 1
1177 366796169 1
1178 366796169 1
995 366796169 1
1179 366796169 1
1180 366796169 1
1181 366796169 1
389 366796169 1
1182 366796169 1
100 366796169 1
1183 366796169 1
1014 366796169 1
1184 366796169 1
1185 366796169 1
1186 366796169 1
708 366796169 1
1187 366796169 1
1188 366796169 1
1189 366796169 1
1190 366796169 1
1191 366796169 1
1032 366796169 1
1192 366796169 1
1193 366796169 1
418 366796169 1
1194 366796169 1
1195 366796169 1
1196 366796169 1
1197 366796169 1
1198 366796169 1
1199 366796169 1
1200 366796169 1
1201 366796169 1
1202 366796169 1
1203 366796169 1
1204 366796169 1
1205 366796169 1
1206 366796169 1
1207 366796169 1
139 366796169 1
1063 366796169 1
1208 366796169 1
141 366796169 1
1209 366796169 1
449 366796169 1
1069 366796169 1
1070 366796169 1
1210 366796169 1
1211 366796169 1
1212 366796169 1
154 366796169 1
1213 366796169 1
1214 366796169 1
1215 366796169 1
1216 187572312 1
1217 187572312 1
1218 187572312 1
1219 187572312 1
1220 187572312 1
1221 187572312 1
1222 187572312 1
1223 187572312 1
1224 187572312 1
1225 187572312 1
1226 187572312 1
1227 187572312 1
166 187572312 1
1228 187572312 1
1229 187572312 1
1230 187572312 1
1231 187572312 1
1232 187572312 1
1233 187572312 1
1234 187572312 1
1087 187572312 1
1235 187572312 1
1236 187572312 1
1237 187572312 1
1238 187572312 1
1239 187572312 1
1240 187572312 1
1241 187572312 1
1242 187572312 1
1243 187572312 1
1244 187572312 1
1245 187572312 1
1246 187572312 1
1247 187572312 1
1248 187572312 1
1249 187572312 1
1250 187572312 1
1251 187572312 1
1252 187572312 1
1253 187572312 1
1254 187572312 1
183 187572312 1
1255 187572312 1
1256 187572312 1
1257 187572312 1
1258 187572312 1
35 187572312 1
1259 187572312 1
1260 187572312 1
1261 187572312 1
1262 187572312 1
1263 187572312 1
1264 187572312 1
1265 187572312 1
192 187572312 1
1266 187572312 1
1267 187572312 1
1268 187572312 1
1269 187572312 1
1270 187572312 1
1271 187572312 1
1272 187572312 1
1273 187572312 1
1274 187572312 1
1275 187572312 1
1276 187572312 1
1277 187572312 1
1278 187572312 1
1279 187572312 1
1280 187572312 1
1281 187572312 1
1282 187572312 1
1283 187572312 1
1284 187572312 1
1285 187572312 1
1286 187572312 1
1287 187572312 1
1288 187572312 1
1289 187572312 1
1290 187572312 1
1291 187572312 1
1292 187572312 1
1293 187572312 1
1294 187572312 1
1295 187572312 1
1296 187572312 1
1297 187572312 1
210 187572312 1
1298 187572312 1
1299 187572312 1
1300 187572312 1
1301 187572312 1
1302 187572312 1
1303 187572312 1
214 187572312 1
1304 187572312 1
1305 187572312 1
1306 187572312 1
1307 187572312 1
1308 187572312 1
1309 187572312 1
1310 187572312 1
1311 187572312 1
1312 187572312 1
1313 187572312 1
1314 187572312 1
1315 187572312 1
1316 187572312 1
1317 187572312 1
1318 187572312 1
1319 187572312 1
1320 187572312 1
1321 187572312 1
1322 187572312 1
1323 187572312 1
1324 187572312 1
1325 187572312 1
1326 187572312 1
1327 187572312 1
1328 187572312 1
1329 187572312 1
1330 187572312 1
1331 187572312 1
1332 187572312 1
1333 187572312 1
1334 187572312 1
1335 187572312 1
1336 187572312 1
1337 187572312 1
1338 187572312 1
1339 187572312 1
1340 187572312 1
1341 187572312 1
1342 187572312 1
1343 187572312 1
1344 187572312 1
1345 187572312 1
1346 187572312 1
1347 187572312 1
1348 187572312 1
1349 187572312 1
1350 187572312 1
1351 187572312 1
1352 187572312 1
1353 187572312 1
1354 187572312 1
1355 187572312 1
1356 187572312 1
1357 187572312 1
1358 187572312 1
1359 187572312 1
1360 187572312 1
1361 187572312 1
1362 187572312 1
268 187572312 1
1363 187572312 1
269 187572312 1
270 187572312 1
1364 187572312 1
1365 187572312 1
1366 187572312 1
1367 187572312 1
1368 187572312 1
1369 187572312 1
1370 187572312 1
1371 187572312 1
1372 187572312 1
1373 187572312 1
1374 187572312 1
1375 187572312 1
1376 187572312 1
1377 187572312 1
1378 187572312 1
1379 187572312 1
1380 187572312 1
283 187572312 1
1381 187572312 1
1135 187572312 1
1382 187572312 1
1383 187572312 1
1384 187572312 1
1385 187572312 1
1386 187572312 1
1387 187572312 1
1388 187572312 1
1389 187572312 1
1390 187572312 1
1391 187572312 1
1392 187572312 1
1393 187572312 1
305 187572312 1
1394 187572312 1
1395 187572312 1
1396 187572312 1
1397 187572312 1
1398 187572312 1
1399 187572312 1
1400 187572312 1
1401 187572312 1
1402 187572312 1
310 187572312 1
1403 187572312 1
1404 187572312 1
1405 187572312 1
1406 187572312 1
1407 187572312 1
1408 187572312 1
1409 187572312 1
1410 187572312 1
1411 187572312 1
1412 187572312 1
320 187572312 1
1413 187572312 1
1414 187572312 1
1415 187572312 1
1416 187572312 1
1417 187572312 1
1418 187572312 1
1419 187572312 1
1420 187572312 1
1421 187572312 1
1422 187572312 1
1423 187572312 1
1424 187572312 1
1425 187572312 1
1426 187572312 1
1427 187572312 1
1428 187572312 1
1429 187572312 1
1430 187572312 1
1431 187572312 1
1432 187572312 1
1433 187572312 1
1434 187572312 1
1435 187572312 1
1436 187572312 1
1437 187572312 1
1438 187572312 1
1439 187572312 1
1440 187572312 1
1441 187572312 1
1442 187572312 1
1443 187572312 1
1444 187572312 1
1445 187572312 1
1446 187572312 1
1447 187572312 1
1448 187572312 1
1449 187572312 1
1450 187572312 1
943 187572312 1
1451 187572312 1
1452 187572312 1
1453 187572312 1
1454 187572312 1
1455 187572312 1
1456 187572312 1
1457 187572312 1
1458 187572312 1
1459 187572312 1
1460 187572312 1
1461 187572312 1
1462 187572312 1
1463 187572312 1
1464 187572312 1
1465 187572312 1
341 187572312 1
1466 187572312 1
1467 187572312 1
1468 187572312 1
1469 187572312 1
1470 187572312 1
1471 187572312 1
1472 187572312 1
1473 187572312 1
1474 187572312 1
1475 187572312 1
1476 187572312 1
1477 187572312 1
1478 187572312 1
1479 187572312 1
1480 187572312 1
354 187572312 1
1481 187572312 1
1482 187572312 1
1483 187572312 1
362 187572312 1
1484 187572312 1
1485 187572312 1
1486 187572312 1
1487 187572312 1
1488 187572312 1
1489 187572312 1
1490 187572312 1
1491 187572312 1
1492 187572312 1
1493 187572312 1
1494 187572312 1
1495 187572312 1
1496 187572312 1
1497 187572312 1
1498 187572312 1
1499 187572312 1
1500 187572312 1
1501 187572312 1
1502 187572312 1
1503 187572312 1
1504 187572312 1
1505 187572312 1
1506 187572312 1
1507 187572312 1
1508 187572312 1
1509 187572312 1
1510 187572312 1
1511 187572312 1
1512 187572312 1
1513 187572312 1
1514 187572312 1
1515 187572312 1
1516 187572312 1
1517 187572312 1
1518 187572312 1
1519 187572312 1
1520 187572312 1
1521 187572312 1
1522 187572312 1
1523 187572312 1
1524 187572312 1
1525 187572312 1
1526 187572312 1
1527 187572312 1
96 187572312 1
1528 187572312 1
1182 187572312 1
1529 187572312 1
1530 187572312 1
1531 187572312 1
1012 187572312 1
1532 187572312 1
1533 187572312 1
1020 187572312 1
1534 187572312 1
1535 187572312 1
1536 187572312 1
1537 187572312 1
1538 187572312 1
1539 187572312 1
1540 187572312 1
1541 187572312 1
1542 187572312 1
1543 187572312 1
1544 187572312 1
1545 187572312 1
1546 187572312 1
1547 187572312 1
1548 187572312 1
1549 187572312 1
1550 187572312 1
1551 187572312 1
1552 187572312 1
1553 187572312 1
1554 187572312 1
1555 187572312 1
1556 187572312 1
1557 187572312 1
1558 187572312 1
1032 187572312 1
1559 187572312 1
1560 187572312 1
1561 187572312 1
1562 187572312 1
1563 187572312 1
1564 187572312 1
1565 187572312 1
1566 187572312 1
1567 187572312 1
1568 187572312 1
1569 187572312 1
1570 187572312 1
1571 187572312 1
428 187572312 1
1572 187572312 1
1573 187572312 1
1574 187572312 1
1575 187572312 1
1576 187572312 1
1577 187572312 1
1578 187572312 1
1579 187572312 1
1580 187572312 1
1581 187572312 1
1582 187572312 1
1583 187572312 1
1584 187572312 1
1585 187572312 1
1586 187572312 1
1587 187572312 1
1588 187572312 1
1589 187572312 1
441 187572312 1
1590 187572312 1
1591 187572312 1
1592 187572312 1
1593 187572312 1
1594 187572312 1
1595 187572312 1
1596 187572312 1
736 187572312 1
1597 187572312 1
1598 187572312 1
1599 187572312 1
1600 187572312 1
1601 187572312 1
1602 187572312 1
1603 187572312 1
1604 187572312 1
1605 187572312 1
454 187572312 1
1606 187572312 1
1607 187572312 1
1608 187572312 1
1609 187572312 1
1610 187572312 1
1611 187572312 1
1612 187572312 1
1613 187572312 1
1614 187572312 1
1615 187572312 1
1616 187572312 1
1617 187572312 1
1618 375832633 1
1619 375832633 1
1620 375832633 1
1621 375832633 1
1622 375832633 1
1623 375832633 1
1624 375832633 1
1625 375832633 1
1626 375832633 1
1627 375832633 1
1628 375832633 1
1629 375832633 1
466 375832633 1
1630 375832633 1
1631 375832633 1
1632 375832633 1
1633 375832633 1
1634 375832633 1
1635 375832633 1
1636 375832633 1
1637 375832633 1
1638 375832633 1
1639 375832633 1
1640 375832633 1
1641 375832633 1
471 375832633 1
1642 375832633 1
1643 375832633 1
1644 375832633 1
1645 375832633 1
1646 375832633 1
1647 375832633 1
1648 375832633 1
1649 375832633 1
1650 375832633 1
1651 375832633 1
1652 375832633 1
1653 375832633 1
1654 375832633 1
1655 375832633 1
1656 375832633 1
1657 375832633 1
1658 375832633 1
1659 375832633 1
1660 375832633 1
1661 375832633 1
1662 375832633 1
1663 375832633 1
1664 375832633 1
1665 375832633 1
1666 375832633 1
1667 375832633 1
1668 375832633 1
1669 375832633 1
1670 375832633 1
75 375832633 1
1671 375832633 1
1672 375832633 1
1673 375832633 1
1674 375832633 1
682 375832633 1
1675 375832633 1
1676 375832633 1
1677 375832633 1
1678 375832633 1
1679 375832633 1
1680 375832633 1
1681 374661980 1
0 374661980 1
1682 374661980 1
617 374661980 1
466 374661980 1
1148 374661980 1
468 374661980 1
1683 374661980 1
1684 374661980 1
1685 374661980 1
1319 374661980 1
1686 374661980 1
1687 374661980 1
1320 374661980 1
1688 374661980 1
1689 374661980 1
1690 374661980 1
234 374661980 1
1691 374661980 1
16 374661980 1
1692 374661980 1
1693 374661980 1
1527 374661980 1
1235 374661980 1
1694 374661980 1
1695 374661980 1
328 374661980 1
1696 374661980 1
1697 374661980 1
101 374661980 1
478 374661980 1
1432 374661980 1
629 374661980 1
1698 374661980 1
394 374661980 1
1699 374661980 1
1700 374661980 1
1701 374661980 1
1702 374661980 1
1703 374661980 1
1350 374661980 1
491 374661980 1
1547 374661980 1
1449 374661980 1
1704 374661980 1
1256 374661980 1
1705 374661980 1
1706 374661980 1
1707 374661980 1
1155 374661980 1
637 374661980 1
1708 374661980 1
1452 374661980 1
1709 374661980 1
1710 374661980 1
1711 374661980 1
1712 374661980 1
497 374661980 1
1456 374661980 1
1264 374661980 1
1713 374661980 1
1714 374661980 1
1715 374661980 1
36 374661980 1
1716 374661980 1
1191 374661980 1
1556 374661980 1
1557 374661980 1
1560 374661980 1
1717 374661980 1
1718 374661980 1
1719 374661980 1
1720 374661980 1
269 374661980 1
1266 374661980 1
507 374661980 1
1464 374661980 1
1366 374661980 1
1721 374661980 1
1722 374661980 1
1618 374661980 1
1369 374661980 1
1271 374661980 1
1270 374661980 1
46 374661980 1
1723 374661980 1
1565 374661980 1
1724 374661980 1
1275 374661980 1
1725 374661980 1
1726 374661980 1
121 374661980 1
517 374661980 1
1727 374661980 1
1570 374661980 1
1728 374661980 1
1729 374661980 1
1730 374661980 1
524 374661980 1
1731 374661980 1
1732 374661980 1
199 374661980 1
430 374661980 1
1733 374661980 1
1734 374661980 1
1735 374661980 1
1736 374661980 1
1737 374661980 1
1483 374661980 1
1738 374661980 1
1739 374661980 1
1740 374661980 1
60 374661980 1
1741 374661980 1
1742 374661980 1
441 374661980 1
1490 374661980 1
1743 374661980 1
1744 374661980 1
1745 374661980 1
1746 374661980 1
138 374661980 1
299 374661980 1
211 374661980 1
1747 374661980 1
1392 374661980 1
1748 374661980 1
673 374661980 1
1749 374661980 1
142 374661980 1
1750 374661980 1
1751 374661980 1
1752 374661980 1
1753 374661980 1
1754 374661980 1
449 374661980 1
832 374661980 1
546 374661980 1
1755 374661980 1
1756 374661980 1
1757 374661980 1
1602 374661980 1
149 374661980 1
1758 374661980 1
1759 374661980 1
1760 374661980 1
1761 374661980 1
1762 374661980 1
1763 374661980 1
1764 374661980 1
1607 374661980 1
1765 374661980 1
1766 374661980 1
1213 374661980 1
1767 374661980 1
154 374661980 1
1768 374661980 1
1769 240807110 1
461 240807110 1
157 240807110 1
464 240807110 1
161 240807110 1
466 240807110 1
1084 240807110 1
1770 240807110 1
1771 240807110 1
1772 240807110 1
470 240807110 1
472 240807110 1
174 240807110 1
1773 240807110 1
1774 240807110 1
1775 240807110 1
477 240807110 1
1776 240807110 1
478 240807110 1
1777 240807110 1
1778 240807110 1
483 240807110 1
1779 240807110 1
178 240807110 1
1780 240807110 1
484 240807110 1
488 240807110 1
182 240807110 1
1781 240807110 1
185 240807110 1
1705 240807110 1
1782 240807110 1
188 240807110 1
1783 240807110 1
494 240807110 1
1784 240807110 1
496 240807110 1
190 240807110 1
499 240807110 1
1785 240807110 1
192 240807110 1
1786 240807110 1
1787 240807110 1
504 240807110 1
1788 240807110 1
509 240807110 1
510 240807110 1
42 240807110 1
1789 240807110 1
511 240807110 1
1790 240807110 1
1100 240807110 1
1791 240807110 1
1792 240807110 1
516 240807110 1
518 240807110 1
519 240807110 1
1793 240807110 1
1794 240807110 1
1795 240807110 1
526 240807110 1
1796 240807110 1
1797 240807110 1
527 240807110 1
529 240807110 1
203 240807110 1
1798 240807110 1
531 240807110 1
204 240807110 1
60 240807110 1
1799 240807110 1
1800 240807110 1
532 240807110 1
1801 240807110 1
207 240807110 1
533 240807110 1
1802 240807110 1
212 240807110 1
1803 240807110 1
1804 240807110 1
1805 240807110 1
214 240807110 1
1806 240807110 1
546 240807110 1
1807 240807110 1
1808 240807110 1
1809 240807110 1
76 240807110 1
548 240807110 1
549 240807110 1
1810 240807110 1
1811 240807110 1
1812 240807110 1
221 240807110 1
84 240807110 1
1813 240807110 1
85 240807110 1
224 240807110 1
1814 240807110 1
552 240807110 1
1815 240807110 1
1816 240807110 1
1817 240807110 1
1690 240807110 1
560 240807110 1
234 240807110 1
1818 240807110 1
1819 240807110 1
563 240807110 1
1820 240807110 1
240 240807110 1
1821 240807110 1
101 240807110 1
244 240807110 1
246 240807110 1
1822 240807110 1
1823 240807110 1
1824 240807110 1
1825 240807110 1
1703 240807110 1
1826 240807110 1
1827 240807110 1
1828 240807110 1
569 240807110 1
570 240807110 1
572 240807110 1
573 240807110 1
1829 240807110 1
256 240807110 1
257 240807110 1
260 240807110 1
1830 240807110 1
579 240807110 1
1831 240807110 1
1832 240807110 1
113 240807110 1
269 240807110 1
1833 240807110 1
1834 240807110 1
585 240807110 1
586 240807110 1
1835 240807110 1
1836 240807110 1
275 240807110 1
1837 240807110 1
1838 240807110 1
1839 240807110 1
1840 240807110 1
125 240807110 1
1841 240807110 1
1842 240807110 1
1843 240807110 1
1844 240807110 1
130 240807110 1
289 240807110 1
1845 240807110 1
1846 240807110 1
1847 240807110 1
292 240807110 1
1848 240807110 1
1849 240807110 1
1850 240807110 1
297 240807110 1
299 240807110 1
138 240807110 1
907 240807110 1
1749 240807110 1
142 240807110 1
606 240807110 1
1851 240807110 1
609 240807110 1
610 240807110 1
306 240807110 1
149 240807110 1
1852 240807110 1
310 240807110 1
1853 240807110 1
313 240807110 1
1854 240807110 1
1855 240807110 1
1856 240807110 1
314 240807110 1
0 240807110 1
1857 240807110 1
1 240807110 1
1858 240807110 1
617 240807110 1
1859 240807110 1
1148 240807110 1
1860 240807110 1
1861 240807110 1
621 240807110 1
1862 240807110 1
16 240807110 1
1863 240807110 1
328 240807110 1
1864 240807110 1
628 240807110 1
1865 240807110 1
629 240807110 1
1151 240807110 1
1700 240807110 1
1866 240807110 1
332 240807110 1
1867 240807110 1
1868 240807110 1
1869 240807110 1
1870 240807110 1
1871 240807110 1
1872 240807110 1
635 240807110 1
1450 240807110 1
1155 240807110 1
334 240807110 1
1873 240807110 1
1874 240807110 1
637 240807110 1
1875 240807110 1
1453 240807110 1
336 240807110 1
36 240807110 1
643 240807110 1
1876 240807110 1
1877 240807110 1
1618 240807110 1
647 240807110 1
342 240807110 1
1878 240807110 1
46 240807110 1
346 240807110 1
1879 240807110 1
1880 240807110 1
651 240807110 1
652 240807110 1
653 240807110 1
352 240807110 1
1881 240807110 1
1882 240807110 1
655 240807110 1
656 240807110 1
657 240807110 1
1883 240807110 1
658 240807110 1
359 240807110 1
1884 240807110 1
1885 240807110 1
1886 240807110 1
661 240807110 1
1887 240807110 1
1741 240807110 1
1888 240807110 1
1889 240807110 1
1890 240807110 1
1891 240807110 1
1892 240807110 1
1893 240807110 1
1894 240807110 1
671 240807110 1
672 240807110 1
1895 240807110 1
1896 240807110 1
673 240807110 1
1750 240807110 1
1897 240807110 1
1898 240807110 1
72 240807110 1
1899 240807110 1
1900 240807110 1
1901 240807110 1
680 240807110 1
682 240807110 1
683 240807110 1
1902 240807110 1
685 240807110 1
686 240807110 1
379 240807110 1
1628 240807110 1
691 240807110 1
692 240807110 1
1903 240807110 1
1180 240807110 1
1904 240807110 1
999 240807110 1
1905 240807110 1
1906 240807110 1
696 240807110 1
1907 240807110 1
697 240807110 1
1908 240807110 1
1009 240807110 1
1909 240807110 1
701 240807110 1
394 240807110 1
1910 240807110 1
708 240807110 1
1911 240807110 1
1912 240807110 1
711 240807110 1
713 240807110 1
1913 240807110 1
409 240807110 1
1914 240807110 1
1915 240807110 1
1916 240807110 1
416 240807110 1
1917 240807110 1
1918 240807110 1
1919 240807110 1
1920 240807110 1
719 240807110 1
1197 240807110 1
423 240807110 1
720 240807110 1
721 240807110 1
722 240807110 1
1921 240807110 1
1922 240807110 1
430 240807110 1
435 240807110 1
727 240807110 1
1923 240807110 1
1924 240807110 1
728 240807110 1
1925 240807110 1
729 240807110 1
730 240807110 1
731 240807110 1
1926 240807110 1
1206 240807110 1
1744 240807110 1
442 240807110 1
1927 240807110 1
141 240807110 1
1928 240807110 1
733 240807110 1
736 240807110 1
1929 240807110 1
449 240807110 1
1930 240807110 1
1931 240807110 1
456 240807110 1
1932 240807110 1
1763 240807110 1
1933 240807110 1
1934 240807110 1
154 240807110 1
1935 240807110 1
1215 240807110 1
1936 241065455 1
1937 241065455 1
1938 241065455 1
1939 241065455 1
1940 241065455 1
1941 241065455 1
1942 241065455 1
1943 241065455 1
1944 241065455 1
161 241065455 1
163 241065455 1
169 241065455 1
1945 241065455 1
1946 241065455 1
1947 241065455 1
1948 241065455 1
1949 241065455 1
1950 241065455 1
1951 241065455 1
1952 241065455 1
1953 241065455 1
1954 241065455 1
1955 241065455 1
1956 241065455 1
1957 241065455 1
480 241065455 1
176 241065455 1
1958 241065455 1
1090 241065455 1
1240 241065455 1
1959 241065455 1
1960 241065455 1
178 241065455 1
1961 241065455 1
1962 241065455 1
1963 241065455 1
1091 241065455 1
1964 241065455 1
1965 241065455 1
1966 241065455 1
487 241065455 1
1967 241065455 1
1968 241065455 1
488 241065455 1
182 241065455 1
491 241065455 1
1969 241065455 1
185 241065455 1
1970 241065455 1
1971 241065455 1
1972 241065455 1
1973 241065455 1
188 241065455 1
1974 241065455 1
1975 241065455 1
190 241065455 1
1976 241065455 1
1977 241065455 1
1978 241065455 1
1979 241065455 1
39 241065455 1
1980 241065455 1
1787 241065455 1
1981 241065455 1
1982 241065455 1
510 241065455 1
42 241065455 1
1983 241065455 1
1984 241065455 1
1985 241065455 1
1986 241065455 1
1987 241065455 1
1988 241065455 1
1989 241065455 1
1990 241065455 1
523 241065455 1
1991 241065455 1
1992 241065455 1
524 241065455 1
199 241065455 1
1993 241065455 1
1994 241065455 1
56 241065455 1
1995 241065455 1
1996 241065455 1
528 241065455 1
1997 241065455 1
1798 241065455 1
1998 241065455 1
60 241065455 1
1999 241065455 1
1799 241065455 1
2000 241065455 1
2001 241065455 1
2002 241065455 1
2003 241065455 1
2004 241065455 1
66 241065455 1
207 241065455 1
2005 241065455 1
2006 241065455 1
2007 241065455 1
2008 241065455 1
2009 241065455 1
209 241065455 1
2010 241065455 1
2011 241065455 1
537 241065455 1
2012 241065455 1
538 241065455 1
2013 241065455 1
212 241065455 1
2014 241065455 1
1804 241065455 1
2015 241065455 1
214 241065455 1
546 241065455 1
2016 241065455 1
1809 241065455 1
1309 241065455 1
2017 241065455 1
218 241065455 1
2018 241065455 1
2019 241065455 1
2020 241065455 1
1811 241065455 1
2021 241065455 1
2022 241065455 1
2023 241065455 1
224 241065455 1
2024 241065455 1
2025 241065455 1
2026 241065455 1
2027 241065455 1
2028 241065455 1
552 241065455 1
2029 241065455 1
230 241065455 1
2030 241065455 1
2031 241065455 1
2032 241065455 1
2033 241065455 1
2034 241065455 1
2035 241065455 1
1324 241065455 1
2036 241065455 1
2037 241065455 1
240 241065455 1
2038 241065455 1
2039 241065455 1
2040 241065455 1
244 241065455 1
246 241065455 1
245 241065455 1
2041 241065455 1
2042 241065455 1
2043 241065455 1
2044 241065455 1
1703 241065455 1
1826 241065455 1
2045 241065455 1
2046 241065455 1
2047 241065455 1
255 241065455 1
2048 241065455 1
2049 241065455 1
256 241065455 1
257 241065455 1
2050 241065455 1
2051 241065455 1
259 241065455 1
2052 241065455 1
2053 241065455 1
263 241065455 1
2054 241065455 1
1357 241065455 1
2055 241065455 1
2056 241065455 1
2057 241065455 1
2058 241065455 1
113 241065455 1
268 241065455 1
2059 241065455 1
269 241065455 1
2060 241065455 1
2061 241065455 1
1626 241065455 1
2062 241065455 1
2063 241065455 1
2064 241065455 1
277 241065455 1
2065 241065455 1
279 241065455 1
2066 241065455 1
280 241065455 1
2067 241065455 1
2068 241065455 1
2069 241065455 1
2070 241065455 1
2071 241065455 1
593 241065455 1
2072 241065455 1
2073 241065455 1
2074 241065455 1
125 241065455 1
288 241065455 1
2075 241065455 1
2076 241065455 1
2077 241065455 1
289 241065455 1
2078 241065455 1
2079 241065455 1
1845 241065455 1
2080 241065455 1
1846 241065455 1
2081 241065455 1
292 241065455 1
899 241065455 1
293 241065455 1
2082 241065455 1
295 241065455 1
2083 241065455 1
2084 241065455 1
2085 241065455 1
138 241065455 1
299 241065455 1
1140 241065455 1
301 241065455 1
2086 241065455 1
2087 241065455 1
910 241065455 1
2088 241065455 1
2089 241065455 1
2090 241065455 1
2091 241065455 1
2092 241065455 1
2093 241065455 1
149 241065455 1
2094 241065455 1
2095 241065455 1
2096 241065455 1
2097 241065455 1
1852 241065455 1
310 241065455 1
2098 241065455 1
2099 241065455 1
313 241065455 1
1407 241065455 1
2100 241065455 1
2101 241065455 1
2102 241065455 1
0 241065455 1
2103 241065455 1
317 241065455 1
2104 241065455 1
2105 241065455 1
1858 241065455 1
1148 241065455 1
1860 241065455 1
2106 241065455 1
2107 241065455 1
2108 241065455 1
1421 241065455 1
2109 241065455 1
2110 241065455 1
2111 241065455 1
2112 241065455 1
2113 241065455 1
2114 241065455 1
326 241065455 1
2115 241065455 1
2116 241065455 1
328 241065455 1
2117 241065455 1
2118 241065455 1
329 241065455 1
2119 241065455 1
629 241065455 1
2120 241065455 1
2121 241065455 1
2122 241065455 1
2123 241065455 1
2124 241065455 1
332 241065455 1
2125 241065455 1
2126 241065455 1
2127 241065455 1
1871 241065455 1
634 241065455 1
2128 241065455 1
2129 241065455 1
2130 241065455 1
2131 241065455 1
2132 241065455 1
2133 241065455 1
2134 241065455 1
2135 241065455 1
644 241065455 1
2136 241065455 1
2137 241065455 1
2138 241065455 1
2139 241065455 1
2140 241065455 1
1878 241065455 1
2141 241065455 1
2142 241065455 1
652 241065455 1
2143 241065455 1
2144 241065455 1
1729 241065455 1
2145 241065455 1
1882 241065455 1
655 241065455 1
2146 241065455 1
2147 241065455 1
357 241065455 1
2148 241065455 1
658 241065455 1
1883 241065455 1
2149 241065455 1
359 241065455 1
2150 241065455 1
1885 241065455 1
972 241065455 1
2151 241065455 1
2152 241065455 1
2153 241065455 1
667 241065455 1
2154 241065455 1
2155 241065455 1
2156 241065455 1
2157 241065455 1
2158 241065455 1
981 241065455 1
2159 241065455 1
2160 241065455 1
672 241065455 1
2161 241065455 1
2162 241065455 1
2163 241065455 1
2164 241065455 1
2165 241065455 1
2166 241065455 1
2167 241065455 1
2168 241065455 1
2169 241065455 1
2170 241065455 1
2171 241065455 1
2172 241065455 1
2173 241065455 1
2174 241065455 1
378 241065455 1
379 241065455 1
2175 241065455 1
2176 241065455 1
2177 241065455 1
380 241065455 1
2178 241065455 1
2179 241065455 1
2180 241065455 1
2181 241065455 1
2182 241065455 1
2183 241065455 1
2184 241065455 1
2185 241065455 1
1905 241065455 1
2186 241065455 1
2187 241065455 1
2188 241065455 1
2189 241065455 1
2190 241065455 1
1185 241065455 1
2191 241065455 1
2192 241065455 1
2193 241065455 1
2194 241065455 1
2195 241065455 1
2196 241065455 1
2197 241065455 1
2198 241065455 1
2199 241065455 1
401 241065455 1
708 241065455 1
2200 241065455 1
1546 241065455 1
2201 241065455 1
1706 241065455 1
2202 241065455 1
1551 241065455 1
2203 241065455 1
2204 241065455 1
2205 241065455 1
2206 241065455 1
410 241065455 1
2207 241065455 1
2208 241065455 1
2209 241065455 1
1916 241065455 1
416 241065455 1
2210 241065455 1
2211 241065455 1
2212 241065455 1
2213 241065455 1
2214 241065455 1
2215 241065455 1
2216 241065455 1
1573 241065455 1
430 241065455 1
2217 241065455 1
2218 241065455 1
126 241065455 1
2219 241065455 1
2220 241065455 1
725 241065455 1
2221 241065455 1
2222 241065455 1
2223 241065455 1
2224 241065455 1
2225 241065455 1
2226 241065455 1
2227 241065455 1
2228 241065455 1
2229 241065455 1
2230 241065455 1
139 241065455 1
2231 241065455 1
2232 241065455 1
2233 241065455 1
736 241065455 1
2234 241065455 1
2235 241065455 1
143 241065455 1
2236 241065455 1
2237 241065455 1
449 241065455 1
2238 241065455 1
1931 241065455 1
2239 241065455 1
2240 241065455 1
2241 241065455 1
2242 241065455 1
456 241065455 1
2243 241065455 1
1932 241065455 1
1608 241065455 1
457 241065455 1
2244 241065455 1
2245 241065455 1
2246 636286824 1
2247 636286824 1
461 636286824 1
2248 636286824 1
2249 636286824 1
159 636286824 1
2250 636286824 1
2251 636286824 1
2252 636286824 1
2253 636286824 1
2254 636286824 1
2255 636286824 1
2256 636286824 1
169 636286824 1
171 636286824 1
2257 636286824 1
2258 636286824 1
2259 636286824 1
2260 636286824 1
2261 636286824 1
2262 636286824 1
2263 636286824 1
760 636286824 1
2264 636286824 1
2265 636286824 1
2266 636286824 1
2267 636286824 1
2268 636286824 1
2269 636286824 1
2270 636286824 1
2271 636286824 1
2272 636286824 1
2273 636286824 1
777 636286824 1
2274 636286824 1
186 636286824 1
2275 636286824 1
188 636286824 1
2276 636286824 1
2277 636286824 1
2278 636286824 1
2279 636286824 1
2280 636286824 1
2281 636286824 1
192 636286824 1
2282 636286824 1
2283 636286824 1
2284 636286824 1
2285 636286824 1
193 636286824 1
2286 636286824 1
2287 636286824 1
2288 636286824 1
2289 636286824 1
2290 636286824 1
2291 636286824 1
2292 636286824 1
2293 636286824 1
2294 636286824 1
2295 636286824 1
2296 636286824 1
2297 636286824 1
2298 636286824 1
2299 636286824 1
2300 636286824 1
2301 636286824 1
2302 636286824 1
2303 636286824 1
2304 636286824 1
2305 636286824 1
2306 636286824 1
2307 636286824 1
2308 636286824 1
2309 636286824 1
1798 636286824 1
2310 636286824 1
204 636286824 1
2311 636286824 1
60 636286824 1
2312 636286824 1
2313 636286824 1
2314 636286824 1
2315 636286824 1
66 636286824 1
2316 636286824 1
2317 636286824 1
2318 636286824 1
2319 636286824 1
1106 636286824 1
209 636286824 1
210 636286824 1
2320 636286824 1
2321 636286824 1
2322 636286824 1
2323 636286824 1
827 636286824 1
2324 636286824 1
2325 636286824 1
2326 636286824 1
542 636286824 1
2327 636286824 1
2328 636286824 1
2329 636286824 1
2330 636286824 1
214 636286824 1
2331 636286824 1
2332 636286824 1
2333 636286824 1
2334 636286824 1
2335 636286824 1
2336 636286824 1
76 636286824 1
2337 636286824 1
2338 636286824 1
2339 636286824 1
2340 636286824 1
837 636286824 1
221 636286824 1
2341 636286824 1
2342 636286824 1
2343 636286824 1
224 636286824 1
2344 636286824 1
2345 636286824 1
2346 636286824 1
2347 636286824 1
2348 636286824 1
2349 636286824 1
2350 636286824 1
2351 636286824 1
2352 636286824 1
2353 636286824 1
2354 636286824 1
855 636286824 1
2355 636286824 1
237 636286824 1
2356 636286824 1
2357 636286824 1
1821 636286824 1
2358 636286824 1
2359 636286824 1
2360 636286824 1
2361 636286824 1
2362 636286824 1
2363 636286824 1
2364 636286824 1
2365 636286824 1
2366 636286824 1
2367 636286824 1
2368 636286824 1
255 636286824 1
2369 636286824 1
256 636286824 1
2370 636286824 1
2371 636286824 1
2372 636286824 1
2373 636286824 1
2374 636286824 1
2375 636286824 1
2376 636286824 1
2377 636286824 1
2378 636286824 1
2379 636286824 1
2380 636286824 1
872 636286824 1
2381 636286824 1
2382 636286824 1
2383 636286824 1
2384 636286824 1
2385 636286824 1
2386 636286824 1
2387 636286824 1
880 636286824 1
2388 636286824 1
2389 636286824 1
2390 636286824 1
2391 636286824 1
2392 636286824 1
2393 636286824 1
2394 636286824 1
2395 636286824 1
2396 636286824 1
2397 636286824 1
2398 636286824 1
125 636286824 1
2399 636286824 1
2400 636286824 1
2401 636286824 1
2402 636286824 1
2403 636286824 1
2404 636286824 1
894 636286824 1
2405 636286824 1
289 636286824 1
2406 636286824 1
2407 636286824 1
1135 636286824 1
2408 636286824 1
2409 636286824 1
899 636286824 1
2410 636286824 1
2411 636286824 1
2412 636286824 1
2413 636286824 1
2414 636286824 1
2415 636286824 1
296 636286824 1
2416 636286824 1
2417 636286824 1
2418 636286824 1
2419 636286824 1
2420 636286824 1
2421 636286824 1
2422 636286824 1
2423 636286824 1
2424 636286824 1
2425 636286824 1
1141 636286824 1
2426 636286824 1
2427 636286824 1
2428 636286824 1
2429 636286824 1
2430 636286824 1
2431 636286824 1
2432 636286824 1
2433 636286824 1
306 636286824 1
149 636286824 1
2434 636286824 1
2435 636286824 1
2436 636286824 1
2437 636286824 1
309 636286824 1
2438 636286824 1
2439 636286824 1
2440 636286824 1
2441 636286824 1
2442 636286824 1
0 636286824 1
2443 636286824 1
320 636286824 1
2444 636286824 1
2445 636286824 1
2446 636286824 1
2447 636286824 1
2448 636286824 1
2449 636286824 1
2450 636286824 1
2451 636286824 1
2452 636286824 1
2453 636286824 1
2454 636286824 1
627 636286824 1
2455 636286824 1
2456 636286824 1
328 636286824 1
2457 636286824 1
1149 636286824 1
2458 636286824 1
2459 636286824 1
2460 636286824 1
2461 636286824 1
2462 636286824 1
2463 636286824 1
2464 636286824 1
2465 636286824 1
2466 636286824 1
2467 636286824 1
2468 636286824 1
2469 636286824 1
2470 636286824 1
2471 636286824 1
2132 636286824 1
2472 636286824 1
2473 636286824 1
2474 636286824 1
2475 636286824 1
2476 636286824 1
2477 636286824 1
2478 636286824 1
2479 636286824 1
2480 636286824 1
2481 636286824 1
2482 636286824 1
342 636286824 1
345 636286824 1
2483 636286824 1
347 636286824 1
2484 636286824 1
349 636286824 1
2485 636286824 1
2486 636286824 1
2487 636286824 1
2488 636286824 1
2489 636286824 1
2490 636286824 1
2491 636286824 1
2492 636286824 1
2493 636286824 1
357 636286824 1
2494 636286824 1
2495 636286824 1
2496 636286824 1
2497 636286824 1
2498 636286824 1
2499 636286824 1
363 636286824 1
2500 636286824 1
2501 636286824 1
2502 636286824 1
981 636286824 1
2503 636286824 1
2504 636286824 1
2505 636286824 1
2506 636286824 1
2507 636286824 1
2508 636286824 1
2509 636286824 1
2510 636286824 1
2511 636286824 1
2512 636286824 1
2513 636286824 1
2514 636286824 1
2515 636286824 1
2516 636286824 1
2517 636286824 1
2518 636286824 1
990 636286824 1
1176 636286824 1
2519 636286824 1
2520 636286824 1
2521 636286824 1
2522 636286824 1
2523 636286824 1
379 636286824 1
2524 636286824 1
2525 636286824 1
2526 636286824 1
2527 636286824 1
2528 636286824 1
2529 636286824 1
2530 636286824 1
2531 636286824 1
999 636286824 1
2532 636286824 1
2533 636286824 1
386 636286824 1
389 636286824 1
2534 636286824 1
2535 636286824 1
2536 636286824 1
96 636286824 1
1009 636286824 1
2537 636286824 1
2538 636286824 1
2539 636286824 1
2540 636286824 1
2541 636286824 1
2542 636286824 1
2543 636286824 1
2544 636286824 1
2545 636286824 1
2546 636286824 1
398 636286824 1
2547 636286824 1
2548 636286824 1
2549 636286824 1
2550 636286824 1
2551 636286824 1
2552 636286824 1
2553 636286824 1
2554 636286824 1
2555 636286824 1
2556 636286824 1
2557 636286824 1
2558 636286824 1
2559 636286824 1
2560 636286824 1
2561 636286824 1
2562 636286824 1
1032 636286824 1
2563 636286824 1
2564 636286824 1
2565 636286824 1
413 636286824 1
2566 636286824 1
2567 636286824 1
416 636286824 1
2568 636286824 1
418 636286824 1
419 636286824 1
2569 636286824 1
2570 636286824 1
2571 636286824 1
2572 636286824 1
2573 636286824 1
2574 636286824 1
2575 636286824 1
429 636286824 1
2576 636286824 1
2577 636286824 1
2578 636286824 1
2579 636286824 1
435 636286824 1
2580 636286824 1
2581 636286824 1
2582 636286824 1
2583 636286824 1
2584 636286824 1
2585 636286824 1
2586 636286824 1
2587 636286824 1
2588 636286824 1
2589 636286824 1
2590 636286824 1
2591 636286824 1
2592 636286824 1
2593 636286824 1
442 636286824 1
2594 636286824 1
2595 636286824 1
2596 636286824 1
1207 636286824 1
2597 636286824 1
2598 636286824 1
2599 636286824 1
2600 636286824 1
2601 636286824 1
2602 636286824 1
2603 636286824 1
2604 636286824 1
2605 636286824 1
2606 636286824 1
1065 636286824 1
2607 636286824 1
2608 636286824 1
1066 636286824 1
447 636286824 1
2609 636286824 1
2610 636286824 1
2611 636286824 1
449 636286824 1
2612 636286824 1
2613 636286824 1
2614 636286824 1
2615 636286824 1
453 636286824 1
452 636286824 1
2616 636286824 1
2617 636286824 1
2618 636286824 1
154 636286824 1
2619 636286824 1
2620 636286824 1
2621 250803835 1
2622 250803835 1
2623 250803835 1
4 250803835 1
5 250803835 1
1087 250803835 1
1952 250803835 1
1088 250803835 1
20 250803835 1
2624 250803835 1
2625 250803835 1
488 250803835 1
491 250803835 1
2626 250803835 1
187 250803835 1
188 250803835 1
496 250803835 1
499 250803835 1
190 250803835 1
2627 250803835 1
2628 250803835 1
2629 250803835 1
2630 250803835 1
2631 250803835 1
1100 250803835 1
2632 250803835 1
518 250803835 1
2633 250803835 1
520 250803835 1
2634 250803835 1
2635 250803835 1
2636 250803835 1
524 250803835 1
199 250803835 1
2637 250803835 1
2638 250803835 1
1798 250803835 1
60 250803835 1
532 250803835 1
2639 250803835 1
2640 250803835 1
2641 250803835 1
2642 250803835 1
2643 250803835 1
211 250803835 1
212 250803835 1
2644 250803835 1
2645 250803835 1
2646 250803835 1
76 250803835 1
2647 250803835 1
82 250803835 1
1114 250803835 1
2648 250803835 1
85 250803835 1
2649 250803835 1
2650 250803835 1
2651 250803835 1
86 250803835 1
2652 250803835 1
2653 250803835 1
2654 250803835 1
2031 250803835 1
1818 250803835 1
2655 250803835 1
2356 250803835 1
2656 250803835 1
2657 250803835 1
2658 250803835 1
103 250803835 1
104 250803835 1
2659 250803835 1
107 250803835 1
2660 250803835 1
2661 250803835 1
2662 250803835 1
2663 250803835 1
1833 250803835 1
2664 250803835 1
280 250803835 1
120 250803835 1
122 250803835 1
1838 250803835 1
125 250803835 1
2665 250803835 1
129 250803835 1
130 250803835 1
2666 250803835 1
2667 250803835 1
133 250803835 1
2668 250803835 1
2669 250803835 1
2670 250803835 1
142 250803835 1
2088 250803835 1
2093 250803835 1
149 250803835 1
2671 250803835 1
2101 250803835 1
2672 250803835 1
2673 250803835 1
2674 250803835 1
0 250803835 1
322 250803835 1
2675 250803835 1
1148 250803835 1
2676 250803835 1
620 250803835 1
2677 250803835 1
2678 250803835 1
15 250803835 1
2679 250803835 1
627 250803835 1
2680 250803835 1
328 250803835 1
2122 250803835 1
2681 250803835 1
2682 250803835 1
28 250803835 1
2683 250803835 1
1450 250803835 1
1155 250803835 1
2684 250803835 1
2685 250803835 1
2131 250803835 1
2686 250803835 1
2687 250803835 1
2688 250803835 1
36 250803835 1
2689 250803835 1
2690 250803835 1
1618 250803835 1
1878 250803835 1
2691 250803835 1
2692 250803835 1
655 250803835 1
2693 250803835 1
2694 250803835 1
2695 250803835 1
2696 250803835 1
61 250803835 1
2697 250803835 1
976 250803835 1
667 250803835 1
2698 250803835 1
2699 250803835 1
2700 250803835 1
2701 250803835 1
2702 250803835 1
2703 250803835 1
2704 250803835 1
2705 250803835 1
2706 250803835 1
2707 250803835 1
1899 250803835 1
2708 250803835 1
2709 250803835 1
683 250803835 1
1176 250803835 1
377 250803835 1
2710 250803835 1
2711 250803835 1
89 250803835 1
2712 250803835 1
2713 250803835 1
2714 250803835 1
2715 250803835 1
2716 250803835 1
1908 250803835 1
2717 250803835 1
2718 250803835 1
2719 250803835 1
2720 250803835 1
2721 250803835 1
2722 250803835 1
2723 250803835 1
2724 250803835 1
2725 250803835 1
2726 250803835 1
2727 250803835 1
2728 250803835 1
2729 250803835 1
2730 250803835 1
2731 250803835 1
2732 250803835 1
118 250803835 1
430 250803835 1
2733 250803835 1
2734 250803835 1
2735 250803835 1
2736 250803835 1
729 250803835 1
2737 250803835 1
1744 250803835 1
2738 250803835 1
141 250803835 1
733 250803835 1
2739 250803835 1
2740 250803835 1
144 250803835 1
449 250803835 1
152 250803835 1
2741 250803835 1
1213 250803835 1
2742 250803835 1
2743 280665816 1
2744 280665816 1
2745 280665816 1
2746 280665816 1
2747 280665816 1
464 280665816 1
2748 280665816 1
2749 280665816 1
2750 280665816 1
466 280665816 1
2751 280665816 1
1860 280665816 1
2752 280665816 1
2716 280665816 1
2753 280665816 1
1087 280665816 1
2754 280665816 1
2755 280665816 1
1953 280665816 1
328 280665816 1
2756 280665816 1
2757 280665816 1
2758 280665816 1
2759 280665816 1
2760 280665816 1
701 280665816 1
244 280665816 1
2761 280665816 1
2762 280665816 1
2763 280665816 1
2764 280665816 1
2765 280665816 1
2766 280665816 1
2767 280665816 1
182 280665816 1
255 280665816 1
257 280665816 1
2050 280665816 1
2768 280665816 1
1669 280665816 1
637 280665816 1
1912 280665816 1
2769 280665816 1
2770 280665816 1
2771 280665816 1
2772 280665816 1
2773 280665816 1
2774 280665816 1
1913 280665816 1
2775 280665816 1
2776 280665816 1
504 280665816 1
2777 280665816 1
2778 280665816 1
46 280665816 1
2779 280665816 1
1100 280665816 1
2780 280665816 1
121 280665816 1
2781 280665816 1
2782 280665816 1
2783 280665816 1
524 280665816 1
2784 280665816 1
2785 280665816 1
2786 280665816 1
2787 280665816 1
199 280665816 1
654 280665816 1
1840 280665816 1
2788 280665816 1
2789 280665816 1
596 280665816 1
359 280665816 1
130 280665816 1
2790 280665816 1
531 280665816 1
2791 280665816 1
2792 280665816 1
2793 280665816 1
2794 280665816 1
2795 280665816 1
2796 280665816 1
2797 280665816 1
2798 280665816 1
2799 280665816 1
2800 280665816 1
2801 280665816 1
207 280665816 1
2802 280665816 1
2803 280665816 1
1892 280665816 1
1802 280665816 1
2804 280665816 1
2805 280665816 1
2806 280665816 1
605 280665816 1
2807 280665816 1
2808 280665816 1
2809 280665816 1
2810 280665816 1
548 280665816 1
2811 280665816 1
2812 280665816 1
682 280665816 1
2813 280665816 1
0 726848270 1
510 726848270 1
342 726848270 1
224 726848270 1
511 726848270 1
46 726848270 1
275 726848270 1
719 726848270 1
466 726848270 1
692 726848270 1
423 726848270 1
280 726848270 1
2066 726848270 1
720 726848270 1
516 726848270 1
721 726848270 1
722 726848270 1
592 726848270 1
560 726848270 1
696 726848270 1
125 726848270 1
526 726848270 1
697 726848270 1
1796 726848270 1
16 726848270 1
435 726848270 1
527 726848270 1
727 726848270 1
726 726848270 1
203 726848270 1
328 726848270 1
101 726848270 1
2814 726848270 1
566 726848270 1
661 726848270 1
2793 726848270 1
60 726848270 1
730 726848270 1
1847 726848270 1
629 726848270 1
731 726848270 1
66 726848270 1
484 726848270 1
332 726848270 1
533 726848270 1
1827 726848270 1
442 726848270 1
670 726848270 1
572 726848270 1
573 726848270 1
1781 726848270 1
142 726848270 1
1750 726848270 1
606 726848270 1
2815 726848270 1
1929 726848270 1
609 726848270 1
637 726848270 1
545 726848270 1
579 726848270 1
76 726848270 1
549 726848270 1
456 726848270 1
713 726848270 1
154 726848270 1
1915 726848270 1
586 726848270 1
2246 627491854 1
2816 627491854 1
461 627491854 1
2248 627491854 1
2249 627491854 1
2817 627491854 1
159 627491854 1
2252 627491854 1
2253 627491854 1
2818 627491854 1
2819 627491854 1
171 627491854 1
2257 627491854 1
2820 627491854 1
2258 627491854 1
2259 627491854 1
1773 627491854 1
2262 627491854 1
2821 627491854 1
2822 627491854 1
2265 627491854 1
2823 627491854 1
2267 627491854 1
2269 627491854 1
2270 627491854 1
2824 627491854 1
2271 627491854 1
2825 627491854 1
2826 627491854 1
777 627491854 1
2274 627491854 1
186 627491854 1
2275 627491854 1
188 627491854 1
2827 627491854 1
2278 627491854 1
2828 627491854 1
2829 627491854 1
2281 627491854 1
2282 627491854 1
2283 627491854 1
2284 627491854 1
2285 627491854 1
193 627491854 1
2286 627491854 1
2287 627491854 1
2288 627491854 1
2290 627491854 1
2830 627491854 1
2831 627491854 1
2292 627491854 1
2294 627491854 1
2832 627491854 1
2297 627491854 1
2298 627491854 1
2302 627491854 1
2833 627491854 1
2834 627491854 1
2303 627491854 1
2304 627491854 1
2306 627491854 1
2305 627491854 1
2835 627491854 1
1798 627491854 1
2310 627491854 1
204 627491854 1
2836 627491854 1
2311 627491854 1
60 627491854 1
2315 627491854 1
66 627491854 1
2316 627491854 1
2317 627491854 1
2318 627491854 1
2319 627491854 1
2837 627491854 1
1106 627491854 1
2838 627491854 1
2320 627491854 1
2322 627491854 1
2323 627491854 1
211 627491854 1
2324 627491854 1
2325 627491854 1
2326 627491854 1
2327 627491854 1
2328 627491854 1
2330 627491854 1
1109 627491854 1
2839 627491854 1
2331 627491854 1
2334 627491854 1
2335 627491854 1
1110 627491854 1
2336 627491854 1
76 627491854 1
2337 627491854 1
2338 627491854 1
2339 627491854 1
2840 627491854 1
2841 627491854 1
2340 627491854 1
2341 627491854 1
2343 627491854 1
2842 627491854 1
2344 627491854 1
2346 627491854 1
2347 627491854 1
2348 627491854 1
2843 627491854 1
2350 627491854 1
2844 627491854 1
2845 627491854 1
2846 627491854 1
1319 627491854 1
2847 627491854 1
2352 627491854 1
2848 627491854 1
2849 627491854 1
2850 627491854 1
2851 627491854 1
855 627491854 1
237 627491854 1
2357 627491854 1
2356 627491854 1
240 627491854 1
2852 627491854 1
2359 627491854 1
2360 627491854 1
2853 627491854 1
2854 627491854 1
2855 627491854 1
2361 627491854 1
2362 627491854 1
253 627491854 1
2364 627491854 1
2365 627491854 1
2366 627491854 1
2856 627491854 1
2367 627491854 1
2368 627491854 1
255 627491854 1
2369 627491854 1
256 627491854 1
2371 627491854 1
2374 627491854 1
2857 627491854 1
2858 627491854 1
2859 627491854 1
2375 627491854 1
2860 627491854 1
2377 627491854 1
2379 627491854 1
2380 627491854 1
2381 627491854 1
2382 627491854 1
2383 627491854 1
2384 627491854 1
2385 627491854 1
2386 627491854 1
277 627491854 1
280 627491854 1
281 627491854 1
2392 627491854 1
2393 627491854 1
2394 627491854 1
2395 627491854 1
2396 627491854 1
2073 627491854 1
2397 627491854 1
125 627491854 1
2399 627491854 1
2400 627491854 1
2401 627491854 1
2403 627491854 1
2404 627491854 1
130 627491854 1
894 627491854 1
2405 627491854 1
2078 627491854 1
2406 627491854 1
1135 627491854 1
2407 627491854 1
2408 627491854 1
2861 627491854 1
2409 627491854 1
2410 627491854 1
2862 627491854 1
2414 627491854 1
2415 627491854 1
2863 627491854 1
2864 627491854 1
296 627491854 1
2416 627491854 1
2419 627491854 1
2420 627491854 1
2421 627491854 1
2422 627491854 1
2424 627491854 1
1141 627491854 1
2865 627491854 1
2427 627491854 1
2428 627491854 1
2429 627491854 1
2430 627491854 1
2432 627491854 1
306 627491854 1
149 627491854 1
2435 627491854 1
309 627491854 1
2438 627491854 1
2866 627491854 1
2441 627491854 1
2439 627491854 1
2440 627491854 1
2867 627491854 1
2442 627491854 1
0 627491854 1
2443 627491854 1
2444 627491854 1
2445 627491854 1
2446 627491854 1
2447 627491854 1
2449 627491854 1
2451 627491854 1
2452 627491854 1
2454 627491854 1
2868 627491854 1
2455 627491854 1
2456 627491854 1
328 627491854 1
1149 627491854 1
2869 627491854 1
2458 627491854 1
2870 627491854 1
2461 627491854 1
2871 627491854 1
2872 627491854 1
2462 627491854 1
2463 627491854 1
2873 627491854 1
2464 627491854 1
2465 627491854 1
2874 627491854 1
2466 627491854 1
334 627491854 1
2467 627491854 1
2468 627491854 1
2469 627491854 1
2470 627491854 1
2471 627491854 1
2132 627491854 1
2473 627491854 1
336 627491854 1
2475 627491854 1
2476 627491854 1
2875 627491854 1
2477 627491854 1
2876 627491854 1
2877 627491854 1
2478 627491854 1
2479 627491854 1
2480 627491854 1
2481 627491854 1
2878 627491854 1
2482 627491854 1
345 627491854 1
2483 627491854 1
349 627491854 1
2485 627491854 1
961 627491854 1
2487 627491854 1
352 627491854 1
2488 627491854 1
2879 627491854 1
2489 627491854 1
1881 627491854 1
2490 627491854 1
2492 627491854 1
2493 627491854 1
2495 627491854 1
2880 627491854 1
362 627491854 1
2496 627491854 1
2498 627491854 1
2499 627491854 1
363 627491854 1
2881 627491854 1
978 627491854 1
2501 627491854 1
2502 627491854 1
2882 627491854 1
2883 627491854 1
2503 627491854 1
2884 627491854 1
2504 627491854 1
2505 627491854 1
2507 627491854 1
2508 627491854 1
2509 627491854 1
2510 627491854 1
2885 627491854 1
2886 627491854 1
2513 627491854 1
370 627491854 1
2514 627491854 1
2515 627491854 1
2887 627491854 1
2888 627491854 1
1176 627491854 1
2519 627491854 1
2889 627491854 1
2520 627491854 1
2522 627491854 1
2523 627491854 1
379 627491854 1
2524 627491854 1
2526 627491854 1
2890 627491854 1
2527 627491854 1
2891 627491854 1
2892 627491854 1
2893 627491854 1
2894 627491854 1
2529 627491854 1
2530 627491854 1
2531 627491854 1
2895 627491854 1
2896 627491854 1
386 627491854 1
2533 627491854 1
2897 627491854 1
389 627491854 1
2534 627491854 1
2536 627491854 1
96 627491854 1
1009 627491854 1
2537 627491854 1
2538 627491854 1
2539 627491854 1
2541 627491854 1
2542 627491854 1
2543 627491854 1
2544 627491854 1
2545 627491854 1
2546 627491854 1
398 627491854 1
2898 627491854 1
2899 627491854 1
2547 627491854 1
2548 627491854 1
2549 627491854 1
2900 627491854 1
2551 627491854 1
2901 627491854 1
2902 627491854 1
2552 627491854 1
2555 627491854 1
2554 627491854 1
2556 627491854 1
2903 627491854 1
2558 627491854 1
2561 627491854 1
2562 627491854 1
1032 627491854 1
2563 627491854 1
2904 627491854 1
2207 627491854 1
2564 627491854 1
2905 627491854 1
413 627491854 1
2906 627491854 1
2566 627491854 1
416 627491854 1
2907 627491854 1
2568 627491854 1
1194 627491854 1
2569 627491854 1
2908 627491854 1
2570 627491854 1
2729 627491854 1
2571 627491854 1
2731 627491854 1
2909 627491854 1
2910 627491854 1
2911 627491854 1
2573 627491854 1
2912 627491854 1
429 627491854 1
2577 627491854 1
2913 627491854 1
2578 627491854 1
435 627491854 1
2914 627491854 1
2915 627491854 1
2584 627491854 1
2585 627491854 1
2916 627491854 1
2587 627491854 1
2588 627491854 1
2589 627491854 1
2590 627491854 1
2591 627491854 1
2592 627491854 1
2917 627491854 1
2918 627491854 1
442 627491854 1
2919 627491854 1
2594 627491854 1
2595 627491854 1
2596 627491854 1
2920 627491854 1
2597 627491854 1
2598 627491854 1
2921 627491854 1
2601 627491854 1
2602 627491854 1
2604 627491854 1
2922 627491854 1
2605 627491854 1
2606 627491854 1
2923 627491854 1
2608 627491854 1
447 627491854 1
1066 627491854 1
2609 627491854 1
2610 627491854 1
449 627491854 1
2612 627491854 1
1069 627491854 1
2613 627491854 1
2614 627491854 1
2924 627491854 1
2615 627491854 1
456 627491854 1
2925 627491854 1
2618 627491854 1
2926 627491854 1
154 627491854 1
2619 627491854 1
2927 51597791 1
1221 51597791 1
5 51597791 1
2928 51597791 1
2929 51597791 1
1087 51597791 1
174 51597791 1
2930 51597791 1
176 51597791 1
2931 51597791 1
178 51597791 1
2932 51597791 1
2933 51597791 1
1967 51597791 1
2934 51597791 1
2935 51597791 1
2936 51597791 1
186 51597791 1
187 51597791 1
2937 51597791 1
39 51597791 1
1981 51597791 1
2938 51597791 1
2939 51597791 1
2940 51597791 1
1099 51597791 1
2941 51597791 1
2942 51597791 1
1793 51597791 1
2943 51597791 1
197 51597791 1
2944 51597791 1
2945 51597791 1
2946 51597791 1
2947 51597791 1
1798 51597791 1
2948 51597791 1
2949 51597791 1
60 51597791 1
2950 51597791 1
2951 51597791 1
2952 51597791 1
207 51597791 1
2007 51597791 1
2953 51597791 1
211 51597791 1
212 51597791 1
2954 51597791 1
543 51597791 1
2955 51597791 1
1109 51597791 1
1306 51597791 1
2956 51597791 1
2957 51597791 1
2958 51597791 1
224 51597791 1
2959 51597791 1
2960 51597791 1
2652 51597791 1
2961 51597791 1
2031 51597791 1
2962 51597791 1
2963 51597791 1
564 51597791 1
2964 51597791 1
2965 51597791 1
2966 51597791 1
2967 51597791 1
2855 51597791 1
2968 51597791 1
2969 51597791 1
2367 51597791 1
255 51597791 1
2970 51597791 1
2971 51597791 1
2972 51597791 1
264 51597791 1
2973 51597791 1
2974 51597791 1
1357 51597791 1
2975 51597791 1
2976 51597791 1
1833 51597791 1
1834 51597791 1
2977 51597791 1
2978 51597791 1
2062 51597791 1
2979 51597791 1
1837 51597791 1
280 51597791 1
2980 51597791 1
2981 51597791 1
2982 51597791 1
2983 51597791 1
2984 51597791 1
125 51597791 1
283 51597791 1
1842 51597791 1
2985 51597791 1
289 51597791 1
2986 51597791 1
2987 51597791 1
2988 51597791 1
2989 51597791 1
2990 51597791 1
2991 51597791 1
299 51597791 1
300 51597791 1
301 51597791 1
2992 51597791 1
2993 51597791 1
2994 51597791 1
2090 51597791 1
2995 51597791 1
2996 51597791 1
2997 51597791 1
2998 51597791 1
2096 51597791 1
2436 51597791 1
2999 51597791 1
1853 51597791 1
1407 51597791 1
3000 51597791 1
3001 51597791 1
2101 51597791 1
3002 51597791 1
0 51597791 1
3003 51597791 1
3004 51597791 1
2111 51597791 1
3005 51597791 1
3006 51597791 1
15 51597791 1
328 51597791 1
3007 51597791 1
1865 51597791 1
3008 51597791 1
3009 51597791 1
3010 51597791 1
332 51597791 1
3011 51597791 1
3012 51597791 1
3013 51597791 1
3014 51597791 1
3015 51597791 1
3016 51597791 1
3017 51597791 1
3018 51597791 1
3019 51597791 1
3020 51597791 1
3021 51597791 1
3022 51597791 1
3023 51597791 1
3024 51597791 1
1885 51597791 1
362 51597791 1
1889 51597791 1
3025 51597791 1
3026 51597791 1
3027 51597791 1
985 51597791 1
3028 51597791 1
3029 51597791 1
3030 51597791 1
3031 51597791 1
3032 51597791 1
679 51597791 1
3033 51597791 1
3034 51597791 1
3035 51597791 1
378 51597791 1
3036 51597791 1
3037 51597791 1
3038 51597791 1
3039 51597791 1
3040 51597791 1
3041 51597791 1
3042 51597791 1
693 51597791 1
1904 51597791 1
3043 51597791 1
1906 51597791 1
3044 51597791 1
2188 51597791 1
3045 51597791 1
3046 51597791 1
3047 51597791 1
3048 51597791 1
3049 51597791 1
3050 51597791 1
3051 51597791 1
3052 51597791 1
3053 51597791 1
2208 51597791 1
3054 51597791 1
3055 51597791 1
3056 51597791 1
3057 51597791 1
3058 51597791 1
3059 51597791 1
1921 51597791 1
1573 51597791 1
3060 51597791 1
1049 51597791 1
3061 51597791 1
3062 51597791 1
3063 51597791 1
437 51597791 1
3064 51597791 1
3065 51597791 1
3066 51597791 1
1207 51597791 1
3067 51597791 1
139 51597791 1
449 51597791 1
1069 51597791 1
3068 51597791 1
1071 51597791 1
3069 51597791 1
3070 51597791 1
3071 51597791 1
456 51597791 1
457 51597791 1
3072 51597791 1
3073 51597791 1
742 353791374 1
1769 353791374 1
3074 353791374 1
160 353791374 1
3075 353791374 1
163 353791374 1
3076 353791374 1
166 353791374 1
3077 353791374 1
5 353791374 1
3078 353791374 1
3079 353791374 1
169 353791374 1
3080 353791374 1
3081 353791374 1
2819 353791374 1
3082 353791374 1
3083 353791374 1
757 353791374 1
3084 353791374 1
1773 353791374 1
2261 353791374 1
3085 353791374 1
2930 353791374 1
1954 353791374 1
3086 353791374 1
3087 353791374 1
3088 353791374 1
3089 353791374 1
3090 353791374 1
3091 353791374 1
1240 353791374 1
177 353791374 1
3092 353791374 1
2823 353791374 1
2266 353791374 1
3093 353791374 1
2267 353791374 1
3094 353791374 1
3095 353791374 1
3096 353791374 1
2933 353791374 1
769 353791374 1
773 353791374 1
3097 353791374 1
3098 353791374 1
184 353791374 1
183 353791374 1
3099 353791374 1
785 353791374 1
2828 353791374 1
3100 353791374 1
190 353791374 1
1977 353791374 1
192 353791374 1
3101 353791374 1
39 353791374 1
3102 353791374 1
3103 353791374 1
3104 353791374 1
193 353791374 1
794 353791374 1
3105 353791374 1
3106 353791374 1
3107 353791374 1
3108 353791374 1
3109 353791374 1
2290 353791374 1
3110 353791374 1
3111 353791374 1
3112 353791374 1
2832 353791374 1
3113 353791374 1
3114 353791374 1
3115 353791374 1
3116 353791374 1
3117 353791374 1
2302 353791374 1
3118 353791374 1
813 353791374 1
2308 353791374 1
3119 353791374 1
204 353791374 1
2312 353791374 1
3120 353791374 1
66 353791374 1
3121 353791374 1
3122 353791374 1
1801 353791374 1
207 353791374 1
3123 353791374 1
209 353791374 1
3124 353791374 1
2321 353791374 1
211 353791374 1
213 353791374 1
827 353791374 1
828 353791374 1
2324 353791374 1
3125 353791374 1
3126 353791374 1
2334 353791374 1
1309 353791374 1
76 353791374 1
3127 353791374 1
3128 353791374 1
3129 353791374 1
2339 353791374 1
3130 353791374 1
3131 353791374 1
3132 353791374 1
221 353791374 1
3133 353791374 1
3134 353791374 1
3135 353791374 1
3136 353791374 1
3137 353791374 1
224 353791374 1
226 353791374 1
3138 353791374 1
3139 353791374 1
3140 353791374 1
3141 353791374 1
3142 353791374 1
3143 353791374 1
552 353791374 1
2845 353791374 1
3144 353791374 1
3145 353791374 1
232 353791374 1
3146 353791374 1
3147 353791374 1
3148 353791374 1
245 353791374 1
3149 353791374 1
3150 353791374 1
857 353791374 1
3151 353791374 1
3152 353791374 1
2361 353791374 1
3153 353791374 1
3154 353791374 1
253 353791374 1
3155 353791374 1
3156 353791374 1
3157 353791374 1
255 353791374 1
257 353791374 1
259 353791374 1
260 353791374 1
3158 353791374 1
3159 353791374 1
1121 353791374 1
1123 353791374 1
864 353791374 1
3160 353791374 1
3161 353791374 1
3162 353791374 1
3163 353791374 1
266 353791374 1
2376 353791374 1
268 353791374 1
272 353791374 1
3164 353791374 1
276 353791374 1
2386 353791374 1
2066 353791374 1
280 353791374 1
3165 353791374 1
3166 353791374 1
281 353791374 1
3167 353791374 1
3168 353791374 1
3169 353791374 1
3170 353791374 1
125 353791374 1
3171 353791374 1
2400 353791374 1
3172 353791374 1
3173 353791374 1
130 353791374 1
3174 353791374 1
3175 353791374 1
289 353791374 1
3176 353791374 1
2861 353791374 1
2409 353791374 1
3177 353791374 1
3178 353791374 1
3179 353791374 1
293 353791374 1
294 353791374 1
3180 353791374 1
3181 353791374 1
3182 353791374 1
296 353791374 1
903 353791374 1
3183 353791374 1
3184 353791374 1
3185 353791374 1
300 353791374 1
3186 353791374 1
909 353791374 1
3187 353791374 1
910 353791374 1
3188 353791374 1
1141 353791374 1
3189 353791374 1
149 353791374 1
3190 353791374 1
3191 353791374 1
3192 353791374 1
310 353791374 1
3193 353791374 1
3194 353791374 1
3195 353791374 1
3196 353791374 1
2440 353791374 1
3197 353791374 1
3198 353791374 1
0 353791374 1
317 353791374 1
3199 353791374 1
3200 353791374 1
919 353791374 1
3201 353791374 1
3202 353791374 1
3203 353791374 1
3204 353791374 1
3205 353791374 1
3206 353791374 1
3207 353791374 1
2110 353791374 1
3208 353791374 1
3209 353791374 1
3210 353791374 1
925 353791374 1
927 353791374 1
3211 353791374 1
328 353791374 1
1149 353791374 1
3212 353791374 1
3213 353791374 1
1150 353791374 1
3214 353791374 1
3215 353791374 1
3216 353791374 1
3217 353791374 1
3218 353791374 1
332 353791374 1
3219 353791374 1
3220 353791374 1
1445 353791374 1
3221 353791374 1
3222 353791374 1
3223 353791374 1
3224 353791374 1
2874 353791374 1
3012 353791374 1
334 353791374 1
3225 353791374 1
3226 353791374 1
2467 353791374 1
3015 353791374 1
3227 353791374 1
3228 353791374 1
3229 353791374 1
3230 353791374 1
337 353791374 1
3231 353791374 1
3232 353791374 1
3233 353791374 1
3234 353791374 1
3235 353791374 1
3236 353791374 1
3019 353791374 1
1159 353791374 1
3237 353791374 1
3238 353791374 1
3239 353791374 1
954 353791374 1
347 353791374 1
3240 353791374 1
3023 353791374 1
961 353791374 1
3241 353791374 1
3242 353791374 1
3243 353791374 1
357 353791374 1
3244 353791374 1
972 353791374 1
362 353791374 1
3245 353791374 1
2500 353791374 1
976 353791374 1
3246 353791374 1
3247 353791374 1
3248 353791374 1
1171 353791374 1
3249 353791374 1
981 353791374 1
3250 353791374 1
3251 353791374 1
3252 353791374 1
3253 353791374 1
3254 353791374 1
3255 353791374 1
984 353791374 1
2886 353791374 1
1753 353791374 1
1500 353791374 1
3256 353791374 1
2515 353791374 1
3257 353791374 1
3258 353791374 1
3259 353791374 1
3260 353791374 1
1177 353791374 1
376 353791374 1
3261 353791374 1
379 353791374 1
3262 353791374 1
994 353791374 1
3263 353791374 1
3264 353791374 1
3265 353791374 1
3266 353791374 1
3267 353791374 1
3268 353791374 1
384 353791374 1
3269 353791374 1
3270 353791374 1
386 353791374 1
3271 353791374 1
388 353791374 1
3272 353791374 1
1004 353791374 1
3273 353791374 1
3274 353791374 1
3275 353791374 1
3276 353791374 1
3277 353791374 1
96 353791374 1
3278 353791374 1
1009 353791374 1
3279 353791374 1
3280 353791374 1
3281 353791374 1
3282 353791374 1
397 353791374 1
2898 353791374 1
3283 353791374 1
400 353791374 1
3284 353791374 1
3285 353791374 1
2722 353791374 1
1023 353791374 1
3286 353791374 1
3287 353791374 1
3288 353791374 1
3289 353791374 1
1027 353791374 1
3290 353791374 1
3291 353791374 1
3292 353791374 1
3293 353791374 1
3294 353791374 1
1032 353791374 1
2207 353791374 1
1915 353791374 1
3295 353791374 1
3296 353791374 1
413 353791374 1
3297 353791374 1
416 353791374 1
3298 353791374 1
418 353791374 1
3299 353791374 1
3300 353791374 1
3301 353791374 1
3302 353791374 1
3303 353791374 1
3304 353791374 1
2912 353791374 1
429 353791374 1
2576 353791374 1
434 353791374 1
435 353791374 1
3305 353791374 1
3306 353791374 1
437 353791374 1
3307 353791374 1
3308 353791374 1
3309 353791374 1
3310 353791374 1
3311 353791374 1
3312 353791374 1
3313 353791374 1
442 353791374 1
3314 353791374 1
2920 353791374 1
1207 353791374 1
3315 353791374 1
139 353791374 1
3316 353791374 1
1064 353791374 1
3317 353791374 1
3318 353791374 1
1066 353791374 1
449 353791374 1
3319 353791374 1
1069 353791374 1
3069 353791374 1
1758 353791374 1
3320 353791374 1
3321 353791374 1
1075 353791374 1
3322 353791374 1
1932 353791374 1
1608 353791374 1
457 353791374 1
3323 353791374 1
3324 353791374 1
154 353791374 1
3325 353791374 1
3326 232313241 1
1080 232313241 1
3327 232313241 1
464 232313241 1
161 232313241 1
466 232313241 1
465 232313241 1
3328 232313241 1
3329 232313241 1
1770 232313241 1
3330 232313241 1
3331 232313241 1
3332 232313241 1
474 232313241 1
475 232313241 1
174 232313241 1
476 232313241 1
477 232313241 1
1235 232313241 1
478 232313241 1
479 232313241 1
3333 232313241 1
1779 232313241 1
1960 232313241 1
178 232313241 1
2763 232313241 1
3334 232313241 1
487 232313241 1
3335 232313241 1
488 232313241 1
182 232313241 1
491 232313241 1
3336 232313241 1
185 232313241 1
497 232313241 1
499 232313241 1
3337 232313241 1
3338 232313241 1
1786 232313241 1
3339 232313241 1
504 232313241 1
505 232313241 1
3340 232313241 1
3341 232313241 1
506 232313241 1
507 232313241 1
3342 232313241 1
3343 232313241 1
2778 232313241 1
3110 232313241 1
195 232313241 1
1100 232313241 1
515 232313241 1
1792 232313241 1
518 232313241 1
2781 232313241 1
520 232313241 1
3344 232313241 1
524 232313241 1
199 232313241 1
3345 232313241 1
1798 232313241 1
531 232313241 1
3346 232313241 1
532 232313241 1
3347 232313241 1
2639 232313241 1
66 232313241 1
3348 232313241 1
535 232313241 1
1802 232313241 1
211 232313241 1
212 232313241 1
2954 232313241 1
3349 232313241 1
3350 232313241 1
215 232313241 1
546 232313241 1
1807 232313241 1
1808 232313241 1
3351 232313241 1
548 232313241 1
3352 232313241 1
3353 232313241 1
3354 232313241 1
84 232313241 1
224 232313241 1
2747 232313241 1
3355 232313241 1
554 232313241 1
3356 232313241 1
3357 232313241 1
3358 232313241 1
1817 232313241 1
1690 232313241 1
234 232313241 1
3359 232313241 1
3360 232313241 1
1818 232313241 1
1819 232313241 1
562 232313241 1
563 232313241 1
240 232313241 1
2039 232313241 1
244 232313241 1
3361 232313241 1
1825 232313241 1
3362 232313241 1
103 232313241 1
1703 232313241 1
1826 232313241 1
1119 232313241 1
3363 232313241 1
570 232313241 1
2045 232313241 1
1829 232313241 1
255 232313241 1
257 232313241 1
2050 232313241 1
3364 232313241 1
108 232313241 1
3365 232313241 1
3366 232313241 1
3367 232313241 1
1709 232313241 1
3368 232313241 1
2056 232313241 1
3369 232313241 1
3370 232313241 1
113 232313241 1
269 232313241 1
3371 232313241 1
3372 232313241 1
3373 232313241 1
3374 232313241 1
3375 232313241 1
1626 232313241 1
3376 232313241 1
2062 232313241 1
3377 232313241 1
2066 232313241 1
3378 232313241 1
1840 232313241 1
125 232313241 1
3379 232313241 1
2400 232313241 1
891 232313241 1
1842 232313241 1
3380 232313241 1
3381 232313241 1
1844 232313241 1
289 232313241 1
3382 232313241 1
2794 232313241 1
599 232313241 1
1848 232313241 1
3383 232313241 1
3384 232313241 1
2670 232313241 1
138 232313241 1
142 232313241 1
3385 232313241 1
608 232313241 1
3386 232313241 1
3387 232313241 1
2096 232313241 1
3388 232313241 1
3389 232313241 1
3390 232313241 1
3391 232313241 1
2100 232313241 1
0 232313241 1
1858 232313241 1
617 232313241 1
1148 232313241 1
1860 232313241 1
3392 232313241 1
1421 232313241 1
2111 232313241 1
3393 232313241 1
326 232313241 1
3394 232313241 1
3395 232313241 1
2115 232313241 1
16 232313241 1
328 232313241 1
3396 232313241 1
2119 232313241 1
3397 232313241 1
628 232313241 1
3398 232313241 1
2762 232313241 1
3399 232313241 1
3400 232313241 1
3401 232313241 1
1151 232313241 1
3402 232313241 1
936 232313241 1
3403 232313241 1
3404 232313241 1
1867 232313241 1
1869 232313241 1
2683 232313241 1
2126 232313241 1
636 232313241 1
3405 232313241 1
3406 232313241 1
1669 232313241 1
637 232313241 1
638 232313241 1
3407 232313241 1
3408 232313241 1
3409 232313241 1
36 232313241 1
643 232313241 1
3410 232313241 1
3411 232313241 1
3412 232313241 1
3413 232313241 1
3414 232313241 1
3415 232313241 1
647 232313241 1
3416 232313241 1
46 232313241 1
650 232313241 1
651 232313241 1
3417 232313241 1
653 232313241 1
655 232313241 1
1882 232313241 1
656 232313241 1
1480 232313241 1
355 232313241 1
3418 232313241 1
3419 232313241 1
657 232313241 1
658 232313241 1
1883 232313241 1
659 232313241 1
3420 232313241 1
359 232313241 1
3421 232313241 1
1885 232313241 1
3422 232313241 1
3423 232313241 1
2151 232313241 1
1741 232313241 1
3424 232313241 1
3425 232313241 1
1168 232313241 1
3426 232313241 1
664 232313241 1
2800 232313241 1
1892 232313241 1
2158 232313241 1
672 232313241 1
673 232313241 1
3427 232313241 1
1753 232313241 1
1899 232313241 1
3428 232313241 1
678 232313241 1
3429 232313241 1
680 232313241 1
682 232313241 1
683 232313241 1
3430 232313241 1
3431 232313241 1
3432 232313241 1
3433 232313241 1
691 232313241 1
381 232313241 1
2714 232313241 1
3434 232313241 1
386 232313241 1
1905 232313241 1
2716 232313241 1
3435 232313241 1
3436 232313241 1
700 232313241 1
1183 232313241 1
701 232313241 1
703 232313241 1
1185 232313241 1
3437 232313241 1
2898 232313241 1
3438 232313241 1
1546 232313241 1
3439 232313241 1
3440 232313241 1
1706 232313241 1
3441 232313241 1
410 232313241 1
3442 232313241 1
1916 232313241 1
416 232313241 1
717 232313241 1
3443 232313241 1
3444 232313241 1
3445 232313241 1
426 232313241 1
427 232313241 1
429 232313241 1
430 232313241 1
3446 232313241 1
1203 232313241 1
3447 232313241 1
3448 232313241 1
728 232313241 1
3449 232313241 1
3450 232313241 1
3451 232313241 1
1744 232313241 1
442 232313241 1
3452 232313241 1
1927 232313241 1
3453 232313241 1
3454 232313241 1
733 232313241 1
3455 232313241 1
1069 232313241 1
1931 232313241 1
1072 232313241 1
3456 232313241 1
2811 232313241 1
2243 232313241 1
1763 232313241 1
1933 232313241 1
457 232313241 1
1934 232313241 1
3457 232313241 1
3458 232313241 1
1213 232313241 1
2742 232313241 1
3459 51443410 1
742 51443410 1
157 51443410 1
3460 51443410 1
3461 51443410 1
464 51443410 1
163 51443410 1
3462 51443410 1
3463 51443410 1
466 51443410 1
3464 51443410 1
166 51443410 1
3465 51443410 1
6 51443410 1
3466 51443410 1
3078 51443410 1
7 51443410 1
1946 51443410 1
9 51443410 1
3467 51443410 1
3468 51443410 1
10 51443410 1
3469 51443410 1
3470 51443410 1
3471 51443410 1
3472 51443410 1
1088 51443410 1
3473 51443410 1
3474 51443410 1
20 51443410 1
21 51443410 1
3475 51443410 1
3476 51443410 1
3477 51443410 1
3478 51443410 1
178 51443410 1
23 51443410 1
3479 51443410 1
24 51443410 1
3480 51443410 1
1965 51443410 1
3335 51443410 1
27 51443410 1
3481 51443410 1
1249 51443410 1
488 51443410 1
30 51443410 1
186 51443410 1
3482 51443410 1
3483 51443410 1
3484 51443410 1
188 51443410 1
3485 51443410 1
3486 51443410 1
497 51443410 1
3487 51443410 1
3488 51443410 1
3489 51443410 1
3338 51443410 1
3490 51443410 1
3491 51443410 1
504 51443410 1
3492 51443410 1
3493 51443410 1
3494 51443410 1
3495 51443410 1
510 51443410 1
42 51443410 1
3110 51443410 1
1100 51443410 1
3496 51443410 1
3497 51443410 1
3498 51443410 1
3499 51443410 1
48 51443410 1
3500 51443410 1
52 51443410 1
3501 51443410 1
3502 51443410 1
198 51443410 1
1992 51443410 1
524 51443410 1
1103 51443410 1
199 51443410 1
53 51443410 1
3503 51443410 1
3504 51443410 1
3505 51443410 1
531 51443410 1
204 51443410 1
60 51443410 1
3506 51443410 1
3507 51443410 1
207 51443410 1
67 51443410 1
2008 51443410 1
209 51443410 1
2643 51443410 1
210 51443410 1
3508 51443410 1
3509 51443410 1
212 51443410 1
828 51443410 1
69 51443410 1
214 51443410 1
3510 51443410 1
3511 51443410 1
3512 51443410 1
3513 51443410 1
1110 51443410 1
1309 51443410 1
76 51443410 1
77 51443410 1
3514 51443410 1
3515 51443410 1
3516 51443410 1
3517 51443410 1
220 51443410 1
81 51443410 1
3518 51443410 1
1114 51443410 1
84 51443410 1
85 51443410 1
3519 51443410 1
86 51443410 1
3520 51443410 1
3521 51443410 1
3522 51443410 1
90 51443410 1
3523 51443410 1
91 51443410 1
3524 51443410 1
92 51443410 1
93 51443410 1
1690 51443410 1
231 51443410 1
3525 51443410 1
3526 51443410 1
3527 51443410 1
3528 51443410 1
3529 51443410 1
3530 51443410 1
99 51443410 1
563 51443410 1
3531 51443410 1
101 51443410 1
3532 51443410 1
3533 51443410 1
3534 51443410 1
3535 51443410 1
245 51443410 1
3536 51443410 1
3537 51443410 1
2657 51443410 1
3538 51443410 1
3539 51443410 1
3540 51443410 1
3541 51443410 1
3542 51443410 1
570 51443410 1
3543 51443410 1
2045 51443410 1
3544 51443410 1
106 51443410 1
256 51443410 1
3545 51443410 1
3546 51443410 1
259 51443410 1
3547 51443410 1
3548 51443410 1
3549 51443410 1
3550 51443410 1
1626 51443410 1
3551 51443410 1
3552 51443410 1
2066 51443410 1
280 51443410 1
122 51443410 1
123 51443410 1
3553 51443410 1
3554 51443410 1
2073 51443410 1
125 51443410 1
128 51443410 1
3555 51443410 1
3556 51443410 1
131 51443410 1
289 51443410 1
3557 51443410 1
133 51443410 1
292 51443410 1
3558 51443410 1
295 51443410 1
3559 51443410 1
3560 51443410 1
299 51443410 1
3561 51443410 1
3562 51443410 1
142 51443410 1
3563 51443410 1
2088 51443410 1
3564 51443410 1
1144 51443410 1
146 51443410 1
3565 51443410 1
306 51443410 1
3566 51443410 1
149 51443410 1
3190 51443410 1
3567 51443410 1
310 51443410 1
3568 51443410 1
3569 51443410 1
313 51443410 1
3570 51443410 1
3571 51443410 1
314 51443410 1
0 51443410 1
3572 51443410 1
3573 51443410 1
3574 51443410 1
3575 51443410 1
317 51443410 1
3576 51443410 1
3577 51443410 1
3578 51443410 1
1 51443410 1
3 51443410 1
1148 51443410 1
1684 51443410 1
3579 51443410 1
3580 51443410 1
1421 51443410 1
2109 51443410 1
3581 51443410 1
3582 51443410 1
3583 51443410 1
3584 51443410 1
3585 51443410 1
16 51443410 1
17 51443410 1
2680 51443410 1
328 51443410 1
18 51443410 1
3586 51443410 1
3587 51443410 1
1151 51443410 1
332 51443410 1
3588 51443410 1
3589 51443410 1
3590 51443410 1
29 51443410 1
28 51443410 1
3591 51443410 1
3592 51443410 1
634 51443410 1
3593 51443410 1
33 51443410 1
3594 51443410 1
3595 51443410 1
3596 51443410 1
3597 51443410 1
1156 51443410 1
3598 51443410 1
3599 51443410 1
3600 51443410 1
2772 51443410 1
3601 51443410 1
3602 51443410 1
3603 51443410 1
3604 51443410 1
3605 51443410 1
3606 51443410 1
3607 51443410 1
43 51443410 1
44 51443410 1
46 51443410 1
3608 51443410 1
651 51443410 1
652 51443410 1
349 51443410 1
653 51443410 1
352 51443410 1
3609 51443410 1
3610 51443410 1
3611 51443410 1
3612 51443410 1
54 51443410 1
357 51443410 1
3613 51443410 1
3614 51443410 1
1885 51443410 1
362 51443410 1
61 51443410 1
62 51443410 1
3615 51443410 1
3616 51443410 1
3617 51443410 1
3618 51443410 1
3619 51443410 1
671 51443410 1
68 51443410 1
3620 51443410 1
3621 51443410 1
3622 51443410 1
1898 51443410 1
3623 51443410 1
3624 51443410 1
3625 51443410 1
75 51443410 1
3626 51443410 1
3627 51443410 1
2515 51443410 1
3628 51443410 1
3629 51443410 1
682 51443410 1
79 51443410 1
683 51443410 1
3630 51443410 1
686 51443410 1
3631 51443410 1
3632 51443410 1
379 51443410 1
3633 51443410 1
3634 51443410 1
3635 51443410 1
3636 51443410 1
3637 51443410 1
3638 51443410 1
999 51443410 1
3639 51443410 1
3640 51443410 1
3641 51443410 1
2185 51443410 1
3642 51443410 1
3643 51443410 1
96 51443410 1
1908 51443410 1
98 51443410 1
97 51443410 1
3644 51443410 1
3645 51443410 1
3646 51443410 1
3647 51443410 1
3648 51443410 1
701 51443410 1
2193 51443410 1
394 51443410 1
3649 51443410 1
3650 51443410 1
3651 51443410 1
2899 51443410 1
708 51443410 1
3652 51443410 1
3653 51443410 1
3654 51443410 1
3655 51443410 1
111 51443410 1
407 51443410 1
3656 51443410 1
412 51443410 1
3657 51443410 1
116 51443410 1
117 51443410 1
119 51443410 1
3658 51443410 1
1727 51443410 1
3659 51443410 1
428 51443410 1
124 51443410 1
3660 51443410 1
126 51443410 1
127 51443410 1
434 51443410 1
435 51443410 1
3661 51443410 1
1203 51443410 1
3662 51443410 1
3663 51443410 1
3664 51443410 1
3665 51443410 1
437 51443410 1
3666 51443410 1
3450 51443410 1
3667 51443410 1
1926 51443410 1
3668 51443410 1
2224 51443410 1
3669 51443410 1
3670 51443410 1
3671 51443410 1
1927 51443410 1
140 51443410 1
3672 51443410 1
141 51443410 1
3673 51443410 1
1065 51443410 1
2234 51443410 1
1209 51443410 1
3674 51443410 1
3675 51443410 1
449 51443410 1
3676 51443410 1
3677 51443410 1
3678 51443410 1
3679 51443410 1
3680 51443410 1
3072 51443410 1
153 51443410 1
1213 51443410 1
154 51443410 1
3681 51443410 1
3682 51443410 1
1215 51443410 1
0 130960283 1
1682 130960283 1
617 130960283 1
466 130960283 1
1683 130960283 1
1686 130960283 1
1320 130960283 1
1687 130960283 1
1688 130960283 1
1689 130960283 1
1692 130960283 1
16 130960283 1
1693 130960283 1
1527 130960283 1
1694 130960283 1
1696 130960283 1
328 130960283 1
1695 130960283 1
1697 130960283 1
101 130960283 1
1432 130960283 1
1698 130960283 1
1701 130960283 1
630 130960283 1
1703 130960283 1
1350 130960283 1
1449 130960283 1
1704 130960283 1
1256 130960283 1
1707 130960283 1
1452 130960283 1
1708 130960283 1
3683 130960283 1
1709 130960283 1
1710 130960283 1
1711 130960283 1
1456 130960283 1
1714 130960283 1
1716 130960283 1
1556 130960283 1
1558 130960283 1
1560 130960283 1
1718 130960283 1
1720 130960283 1
1618 130960283 1
1722 130960283 1
1721 130960283 1
1270 130960283 1
1271 130960283 1
1565 130960283 1
1723 130960283 1
1275 130960283 1
1726 130960283 1
1725 130960283 1
1728 130960283 1
1730 130960283 1
1731 130960283 1
199 130960283 1
430 130960283 1
594 130960283 1
1735 130960283 1
1736 130960283 1
1737 130960283 1
3684 130960283 1
1483 130960283 1
1738 130960283 1
1739 130960283 1
1740 130960283 1
1742 130960283 1
1490 130960283 1
1743 130960283 1
3685 130960283 1
1745 130960283 1
1746 130960283 1
1747 130960283 1
1928 130960283 1
1748 130960283 1
1392 130960283 1
142 130960283 1
1752 130960283 1
1754 130960283 1
1756 130960283 1
1755 130960283 1
1757 130960283 1
149 130960283 1
1758 130960283 1
1760 130960283 1
1761 130960283 1
1762 130960283 1
1764 130960283 1
1765 130960283 1
1766 130960283 1
154 130960283 1
1768 130960283 1
742 265982289 1
743 265982289 1
3686 265982289 1
1079 265982289 1
3687 265982289 1
3688 265982289 1
745 265982289 1
746 265982289 1
747 265982289 1
3076 265982289 1
3689 265982289 1
3690 265982289 1
169 265982289 1
750 265982289 1
3691 265982289 1
753 265982289 1
754 265982289 1
755 265982289 1
3692 265982289 1
3693 265982289 1
3694 265982289 1
2930 265982289 1
3695 265982289 1
1089 265982289 1
3696 265982289 1
3697 265982289 1
3698 265982289 1
764 265982289 1
3699 265982289 1
3700 265982289 1
3701 265982289 1
3702 265982289 1
771 265982289 1
772 265982289 1
774 265982289 1
773 265982289 1
3703 265982289 1
3704 265982289 1
778 265982289 1
3705 265982289 1
188 265982289 1
779 265982289 1
35 265982289 1
782 265982289 1
3706 265982289 1
3707 265982289 1
784 265982289 1
3708 265982289 1
190 265982289 1
191 265982289 1
3709 265982289 1
788 265982289 1
3710 265982289 1
3711 265982289 1
789 265982289 1
3712 265982289 1
3713 265982289 1
791 265982289 1
3714 265982289 1
3715 265982289 1
793 265982289 1
794 265982289 1
3716 265982289 1
795 265982289 1
3717 265982289 1
797 265982289 1
3718 265982289 1
802 265982289 1
803 265982289 1
804 265982289 1
1102 265982289 1
808 265982289 1
3719 265982289 1
810 265982289 1
813 265982289 1
3720 265982289 1
3721 265982289 1
3722 265982289 1
204 265982289 1
1290 265982289 1
3723 265982289 1
3724 265982289 1
3725 265982289 1
3726 265982289 1
819 265982289 1
3727 265982289 1
822 265982289 1
823 265982289 1
210 265982289 1
824 265982289 1
825 265982289 1
3728 265982289 1
828 265982289 1
3729 265982289 1
831 265982289 1
3730 265982289 1
3731 265982289 1
3732 265982289 1
3733 265982289 1
3734 265982289 1
3131 265982289 1
3735 265982289 1
837 265982289 1
3736 265982289 1
3737 265982289 1
3738 265982289 1
3739 265982289 1
3740 265982289 1
842 265982289 1
843 265982289 1
3741 265982289 1
226 265982289 1
3742 265982289 1
552 265982289 1
845 265982289 1
846 265982289 1
3743 265982289 1
3744 265982289 1
847 265982289 1
3745 265982289 1
3746 265982289 1
3747 265982289 1
850 265982289 1
3748 265982289 1
854 265982289 1
853 265982289 1
3749 265982289 1
3750 265982289 1
3751 265982289 1
3752 265982289 1
3753 265982289 1
859 265982289 1
860 265982289 1
3754 265982289 1
3755 265982289 1
569 265982289 1
3756 265982289 1
3757 265982289 1
257 265982289 1
1120 265982289 1
3758 265982289 1
260 265982289 1
3759 265982289 1
3760 265982289 1
3761 265982289 1
3762 265982289 1
1125 265982289 1
3763 265982289 1
3764 265982289 1
868 265982289 1
2376 265982289 1
870 265982289 1
3765 265982289 1
3766 265982289 1
3767 265982289 1
873 265982289 1
875 265982289 1
3768 265982289 1
879 265982289 1
3769 265982289 1
884 265982289 1
883 265982289 1
886 265982289 1
888 265982289 1
3770 265982289 1
891 265982289 1
892 265982289 1
3771 265982289 1
3772 265982289 1
130 265982289 1
3773 265982289 1
3179 265982289 1
899 265982289 1
1137 265982289 1
3774 265982289 1
904 265982289 1
3775 265982289 1
908 265982289 1
907 265982289 1
3776 265982289 1
910 265982289 1
3777 265982289 1
3778 265982289 1
3779 265982289 1
1142 265982289 1
2865 265982289 1
3780 265982289 1
3781 265982289 1
3782 265982289 1
911 265982289 1
3783 265982289 1
3784 265982289 1
3785 265982289 1
3786 265982289 1
914 265982289 1
915 265982289 1
0 265982289 1
917 265982289 1
919 265982289 1
920 265982289 1
3787 265982289 1
320 265982289 1
3788 265982289 1
3789 265982289 1
3790 265982289 1
3003 265982289 1
3791 265982289 1
2450 265982289 1
3792 265982289 1
3793 265982289 1
3794 265982289 1
2110 265982289 1
3795 265982289 1
3796 265982289 1
925 265982289 1
926 265982289 1
3797 265982289 1
924 265982289 1
3798 265982289 1
929 265982289 1
3799 265982289 1
3800 265982289 1
3801 265982289 1
3802 265982289 1
3803 265982289 1
940 265982289 1
941 265982289 1
3804 265982289 1
3805 265982289 1
3806 265982289 1
3807 265982289 1
3808 265982289 1
3809 265982289 1
947 265982289 1
3810 265982289 1
3811 265982289 1
3812 265982289 1
346 265982289 1
955 265982289 1
956 265982289 1
3022 265982289 1
957 265982289 1
958 265982289 1
960 265982289 1
1474 265982289 1
3813 265982289 1
962 265982289 1
1163 265982289 1
3814 265982289 1
966 265982289 1
3815 265982289 1
3816 265982289 1
3817 265982289 1
3818 265982289 1
3819 265982289 1
3820 265982289 1
3821 265982289 1
969 265982289 1
3822 265982289 1
972 265982289 1
3823 265982289 1
362 265982289 1
974 265982289 1
3824 265982289 1
976 265982289 1
3825 265982289 1
979 265982289 1
3826 265982289 1
3827 265982289 1
3828 265982289 1
981 265982289 1
3829 265982289 1
3830 265982289 1
3831 265982289 1
983 265982289 1
3620 265982289 1
985 265982289 1
986 265982289 1
3832 265982289 1
987 265982289 1
989 265982289 1
988 265982289 1
3833 265982289 1
3834 265982289 1
3835 265982289 1
3836 265982289 1
3837 265982289 1
3838 265982289 1
3839 265982289 1
994 265982289 1
3840 265982289 1
995 265982289 1
3841 265982289 1
3842 265982289 1
996 265982289 1
3843 265982289 1
383 265982289 1
1000 265982289 1
3844 265982289 1
3845 265982289 1
1002 265982289 1
3846 265982289 1
1003 265982289 1
3847 265982289 1
1524 265982289 1
3848 265982289 1
1006 265982289 1
96 265982289 1
1007 265982289 1
1009 265982289 1
1010 265982289 1
1014 265982289 1
3849 265982289 1
3850 265982289 1
1017 265982289 1
1016 265982289 1
3851 265982289 1
1018 265982289 1
3852 265982289 1
3853 265982289 1
3854 265982289 1
3855 265982289 1
3856 265982289 1
3857 265982289 1
1023 265982289 1
1024 265982289 1
1025 265982289 1
1027 265982289 1
1550 265982289 1
3858 265982289 1
1028 265982289 1
1029 265982289 1
1030 265982289 1
3859 265982289 1
1031 265982289 1
1032 265982289 1
3656 265982289 1
416 265982289 1
3860 265982289 1
3861 265982289 1
418 265982289 1
3862 265982289 1
419 265982289 1
1198 265982289 1
3863 265982289 1
1043 265982289 1
3864 265982289 1
3865 265982289 1
1049 265982289 1
3866 265982289 1
1050 265982289 1
1052 265982289 1
1051 265982289 1
3867 265982289 1
1923 265982289 1
1053 265982289 1
1204 265982289 1
1056 265982289 1
1057 265982289 1
1060 265982289 1
3868 265982289 1
1063 265982289 1
2921 265982289 1
3869 265982289 1
3870 265982289 1
1066 265982289 1
1067 265982289 1
449 265982289 1
1068 265982289 1
3871 265982289 1
3872 265982289 1
1073 265982289 1
1074 265982289 1
3873 265982289 1
3874 265982289 1
1933 265982289 1
1076 265982289 1
1609 265982289 1
3875 265982289 1
3876 265982289 1
1077 265982289 1
3877 265982289 1
2621 238264016 1
85 238264016 1
617 238264016 1
691 238264016 1
466 238264016 1
1860 238264016 1
3878 238264016 1
1690 238264016 1
387 238264016 1
1905 238264016 1
2716 238264016 1
3879 238264016 1
16 238264016 1
1819 238264016 1
3880 238264016 1
328 238264016 1
700 238264016 1
3881 238264016 1
478 238264016 1
244 238264016 1
3882 238264016 1
246 238264016 1
3883 238264016 1
483 238264016 1
1960 238264016 1
3884 238264016 1
3885 238264016 1
1703 238264016 1
3886 238264016 1
3887 238264016 1
3888 238264016 1
3590 238264016 1
2045 238264016 1
182 238264016 1
257 238264016 1
3889 238264016 1
187 238264016 1
335 238264016 1
35 238264016 1
3890 238264016 1
3891 238264016 1
499 238264016 1
3600 238264016 1
643 238264016 1
3370 238264016 1
3892 238264016 1
505 238264016 1
269 238264016 1
271 238264016 1
509 238264016 1
1100 238264016 1
3893 238264016 1
196 238264016 1
2143 238264016 1
652 238264016 1
2066 238264016 1
121 238264016 1
3894 238264016 1
517 238264016 1
518 238264016 1
3895 238264016 1
3896 238264016 1
524 238264016 1
199 238264016 1
430 238264016 1
655 238264016 1
432 238264016 1
657 238264016 1
3897 238264016 1
3898 238264016 1
3447 238264016 1
2075 238264016 1
359 238264016 1
3899 238264016 1
2078 238264016 1
3900 238264016 1
3901 238264016 1
3902 238264016 1
3903 238264016 1
3904 238264016 1
1744 238264016 1
209 238264016 1
3905 238264016 1
3906 238264016 1
1802 238264016 1
211 238264016 1
141 238264016 1
1803 238264016 1
733 238264016 1
673 238264016 1
3907 238264016 1
214 238264016 1
215 238264016 1
449 238264016 1
451 238264016 1
1899 238264016 1
3908 238264016 1
548 238264016 1
737 238264016 1
456 238264016 1
683 238264016 1
3909 238264016 1
3910 238264016 1
3911 238264016 1
3912 238264016 1
3913 238264016 1
3914 238264016 1
1213 238264016 1
3915 238264016 1
687 238264016 1
3916 238264016 1
0 471332737 1
3917 471332737 1
3918 471332737 1
3919 471332737 1
317 471332737 1
3920 471332737 1
3921 471332737 1
3922 471332737 1
1100 471332737 1
2729 471332737 1
3923 471332737 1
3924 471332737 1
280 471332737 1
121 471332737 1
3925 471332737 1
3926 471332737 1
3927 471332737 1
3928 471332737 1
3929 471332737 1
96 471332737 1
3930 471332737 1
3931 471332737 1
3932 471332737 1
3933 471332737 1
289 471332737 1
701 471332737 1
3934 471332737 1
3935 471332737 1
481 471332737 1
3936 471332737 1
667 471332737 1
3937 471332737 1
3938 471332737 1
3939 471332737 1
3940 471332737 1
3941 471332737 1
142 471332737 1
3942 471332737 1
3943 471332737 1
3944 471332737 1
3945 471332737 1
2131 471332737 1
75 471332737 1
3946 471332737 1
149 471332737 1
3947 471332737 1
3948 471332737 1
682 471332737 1
683 471332737 1
3134 471332737 1
155 143884558 1
742 143884558 1
461 143884558 1
3949 143884558 1
157 143884558 1
3950 143884558 1
3327 143884558 1
160 143884558 1
161 143884558 1
3951 143884558 1
3952 143884558 1
163 143884558 1
3076 143884558 1
3462 143884558 1
3953 143884558 1
3954 143884558 1
166 143884558 1
6 143884558 1
169 143884558 1
1947 143884558 1
2819 143884558 1
1949 143884558 1
3955 143884558 1
175 143884558 1
174 143884558 1
1773 143884558 1
1954 143884558 1
3956 143884558 1
3957 143884558 1
3958 143884558 1
176 143884558 1
1240 143884558 1
177 143884558 1
3475 143884558 1
1962 143884558 1
1963 143884558 1
3959 143884558 1
3960 143884558 1
3961 143884558 1
3962 143884558 1
3963 143884558 1
181 143884558 1
1967 143884558 1
183 143884558 1
3964 143884558 1
185 143884558 1
186 143884558 1
188 143884558 1
3965 143884558 1
3966 143884558 1
3967 143884558 1
3708 143884558 1
2828 143884558 1
190 143884558 1
1977 143884558 1
192 143884558 1
39 143884558 1
3968 143884558 1
3969 143884558 1
510 143884558 1
3970 143884558 1
3971 143884558 1
197 143884558 1
3972 143884558 1
199 143884558 1
3973 143884558 1
3974 143884558 1
1995 143884558 1
1996 143884558 1
3975 143884558 1
1798 143884558 1
204 143884558 1
60 143884558 1
206 143884558 1
1801 143884558 1
207 143884558 1
3123 143884558 1
209 143884558 1
3976 143884558 1
210 143884558 1
3977 143884558 1
211 143884558 1
3509 143884558 1
2954 143884558 1
828 143884558 1
1804 143884558 1
3978 143884558 1
214 143884558 1
3979 143884558 1
3980 143884558 1
3981 143884558 1
1306 143884558 1
73 143884558 1
3513 143884558 1
1309 143884558 1
3731 143884558 1
3982 143884558 1
218 143884558 1
77 143884558 1
3983 143884558 1
3984 143884558 1
3985 143884558 1
3986 143884558 1
220 143884558 1
82 143884558 1
841 143884558 1
3987 143884558 1
3988 143884558 1
3137 143884558 1
224 143884558 1
225 143884558 1
3989 143884558 1
2026 143884558 1
552 143884558 1
3990 143884558 1
3523 143884558 1
3991 143884558 1
231 143884558 1
849 143884558 1
3992 143884558 1
3993 143884558 1
2035 143884558 1
3994 143884558 1
1324 143884558 1
3748 143884558 1
3995 143884558 1
3996 143884558 1
2963 143884558 1
3997 143884558 1
240 143884558 1
3998 143884558 1
1821 143884558 1
244 143884558 1
245 143884558 1
246 143884558 1
249 143884558 1
3999 143884558 1
4000 143884558 1
2044 143884558 1
253 143884558 1
4001 143884558 1
569 143884558 1
4002 143884558 1
4003 143884558 1
4004 143884558 1
2369 143884558 1
256 143884558 1
257 143884558 1
862 143884558 1
259 143884558 1
4005 143884558 1
260 143884558 1
4006 143884558 1
2053 143884558 1
4007 143884558 1
4008 143884558 1
4009 143884558 1
4010 143884558 1
4011 143884558 1
2056 143884558 1
266 143884558 1
4012 143884558 1
4013 143884558 1
4014 143884558 1
4015 143884558 1
2376 143884558 1
268 143884558 1
2059 143884558 1
4016 143884558 1
4017 143884558 1
4018 143884558 1
4019 143884558 1
279 143884558 1
2066 143884558 1
122 143884558 1
2069 143884558 1
3170 143884558 1
125 143884558 1
2074 143884558 1
2400 143884558 1
129 143884558 1
4020 143884558 1
130 143884558 1
4021 143884558 1
289 143884558 1
4022 143884558 1
4023 143884558 1
2081 143884558 1
292 143884558 1
899 143884558 1
293 143884558 1
4024 143884558 1
4025 143884558 1
4026 143884558 1
4027 143884558 1
2085 143884558 1
4028 143884558 1
300 143884558 1
907 143884558 1
4029 143884558 1
4030 143884558 1
301 143884558 1
910 143884558 1
305 143884558 1
147 143884558 1
2093 143884558 1
4031 143884558 1
149 143884558 1
3190 143884558 1
310 143884558 1
1403 143884558 1
313 143884558 1
4032 143884558 1
3196 143884558 1
4033 143884558 1
4034 143884558 1
314 143884558 1
4035 143884558 1
0 143884558 1
4036 143884558 1
317 143884558 1
3199 143884558 1
320 143884558 1
322 143884558 1
1858 143884558 1
4037 143884558 1
1859 143884558 1
3204 143884558 1
1421 143884558 1
2111 143884558 1
4038 143884558 1
925 143884558 1
326 143884558 1
927 143884558 1
2679 143884558 1
17 143884558 1
4039 143884558 1
3211 143884558 1
328 143884558 1
929 143884558 1
2117 143884558 1
4040 143884558 1
4041 143884558 1
4042 143884558 1
629 143884558 1
2121 143884558 1
4043 143884558 1
4044 143884558 1
3010 143884558 1
4045 143884558 1
4046 143884558 1
332 143884558 1
4047 143884558 1
333 143884558 1
4048 143884558 1
1450 143884558 1
4049 143884558 1
334 143884558 1
4050 143884558 1
4051 143884558 1
4052 143884558 1
4053 143884558 1
4054 143884558 1
4055 143884558 1
4056 143884558 1
3019 143884558 1
4057 143884558 1
341 143884558 1
2138 143884558 1
4058 143884558 1
345 143884558 1
2141 143884558 1
956 143884558 1
1880 143884558 1
4059 143884558 1
961 143884558 1
1163 143884558 1
352 143884558 1
4060 143884558 1
1881 143884558 1
1882 143884558 1
4061 143884558 1
354 143884558 1
356 143884558 1
357 143884558 1
4062 143884558 1
4063 143884558 1
4064 143884558 1
1885 143884558 1
972 143884558 1
362 143884558 1
4065 143884558 1
4066 143884558 1
2152 143884558 1
4067 143884558 1
2500 143884558 1
4068 143884558 1
4069 143884558 1
4070 143884558 1
4071 143884558 1
4072 143884558 1
4073 143884558 1
981 143884558 1
4074 143884558 1
4075 143884558 1
1753 143884558 1
4076 143884558 1
2515 143884558 1
4077 143884558 1
3834 143884558 1
4078 143884558 1
4079 143884558 1
379 143884558 1
4080 143884558 1
4081 143884558 1
2175 143884558 1
1511 143884558 1
4082 143884558 1
4083 143884558 1
4084 143884558 1
4085 143884558 1
999 143884558 1
4086 143884558 1
389 143884558 1
3272 143884558 1
3846 143884558 1
2186 143884558 1
2187 143884558 1
96 143884558 1
2189 143884558 1
4087 143884558 1
1011 143884558 1
392 143884558 1
4088 143884558 1
1018 143884558 1
3045 143884558 1
2192 143884558 1
394 143884558 1
4089 143884558 1
397 143884558 1
1910 143884558 1
3283 143884558 1
400 143884558 1
1546 143884558 1
4090 143884558 1
4091 143884558 1
4092 143884558 1
402 143884558 1
1550 143884558 1
4093 143884558 1
4094 143884558 1
407 143884558 1
4095 143884558 1
1032 143884558 1
1913 143884558 1
4096 143884558 1
4097 143884558 1
2905 143884558 1
4098 143884558 1
4099 143884558 1
416 143884558 1
1193 143884558 1
418 143884558 1
428 143884558 1
3304 143884558 1
429 143884558 1
4100 143884558 1
2913 143884558 1
4101 143884558 1
4102 143884558 1
4103 143884558 1
437 143884558 1
1054 143884558 1
438 143884558 1
4104 143884558 1
1056 143884558 1
4105 143884558 1
4106 143884558 1
441 143884558 1
4107 143884558 1
3312 143884558 1
2230 143884558 1
4108 143884558 1
139 143884558 1
4109 143884558 1
736 143884558 1
2923 143884558 1
2234 143884558 1
4110 143884558 1
2236 143884558 1
449 143884558 1
2237 143884558 1
3873 143884558 1
4111 143884558 1
4112 143884558 1
456 143884558 1
2243 143884558 1
1932 143884558 1
1608 143884558 1
4113 143884558 1
457 143884558 1
4114 143884558 1
4115 143884558 1
1613 143884558 1
3681 143884558 1
4116 143884558 1
3073 143884558 1
4117 143884558 1
1769 32834791 1
3917 32834791 1
4118 32834791 1
4119 32834791 1
4120 32834791 1
3327 32834791 1
3951 32834791 1
4121 32834791 1
4122 32834791 1
3465 32834791 1
4123 32834791 1
169 32834791 1
4124 32834791 1
4125 32834791 1
4126 32834791 1
4127 32834791 1
4128 32834791 1
4129 32834791 1
3955 32834791 1
4130 32834791 1
4131 32834791 1
757 32834791 1
174 32834791 1
4132 32834791 1
2930 32834791 1
4133 32834791 1
1954 32834791 1
4134 32834791 1
4135 32834791 1
3089 32834791 1
3090 32834791 1
176 32834791 1
4136 32834791 1
2823 32834791 1
4137 32834791 1
4138 32834791 1
3096 32834791 1
2933 32834791 1
4139 32834791 1
4140 32834791 1
4141 32834791 1
181 32834791 1
182 32834791 1
4142 32834791 1
4143 32834791 1
4144 32834791 1
3099 32834791 1
188 32834791 1
3708 32834791 1
190 32834791 1
4145 32834791 1
192 32834791 1
4146 32834791 1
4147 32834791 1
792 32834791 1
791 32834791 1
3103 32834791 1
4148 32834791 1
4149 32834791 1
4150 32834791 1
4151 32834791 1
4152 32834791 1
510 32834791 1
42 32834791 1
3971 32834791 1
4153 32834791 1
4154 32834791 1
4155 32834791 1
3113 32834791 1
3114 32834791 1
4156 32834791 1
4157 32834791 1
3115 32834791 1
4158 32834791 1
4159 32834791 1
4160 32834791 1
4161 32834791 1
2636 32834791 1
4162 32834791 1
4163 32834791 1
199 32834791 1
4164 32834791 1
4165 32834791 1
1995 32834791 1
4166 32834791 1
4167 32834791 1
204 32834791 1
4168 32834791 1
4169 32834791 1
4170 32834791 1
60 32834791 1
3120 32834791 1
4171 32834791 1
66 32834791 1
3121 32834791 1
4172 32834791 1
4173 32834791 1
4174 32834791 1
539 32834791 1
211 32834791 1
212 32834791 1
828 32834791 1
4175 32834791 1
4176 32834791 1
4177 32834791 1
214 32834791 1
4178 32834791 1
4179 32834791 1
4180 32834791 1
1309 32834791 1
4181 32834791 1
76 32834791 1
4182 32834791 1
836 32834791 1
4183 32834791 1
3134 32834791 1
4184 32834791 1
4185 32834791 1
3136 32834791 1
4186 32834791 1
3140 32834791 1
3139 32834791 1
4187 32834791 1
4188 32834791 1
552 32834791 1
4189 32834791 1
1816 32834791 1
4190 32834791 1
2962 32834791 1
3146 32834791 1
3147 32834791 1
4191 32834791 1
240 32834791 1
856 32834791 1
244 32834791 1
4192 32834791 1
3150 32834791 1
4193 32834791 1
249 32834791 1
4194 32834791 1
4195 32834791 1
4196 32834791 1
3153 32834791 1
4197 32834791 1
4198 32834791 1
4199 32834791 1
3155 32834791 1
3156 32834791 1
4200 32834791 1
107 32834791 1
257 32834791 1
258 32834791 1
4201 32834791 1
260 32834791 1
3159 32834791 1
4202 32834791 1
4203 32834791 1
4204 32834791 1
4205 32834791 1
4206 32834791 1
2376 32834791 1
272 32834791 1
4207 32834791 1
4208 32834791 1
2979 32834791 1
280 32834791 1
4209 32834791 1
2066 32834791 1
281 32834791 1
4210 32834791 1
4211 32834791 1
2982 32834791 1
3169 32834791 1
125 32834791 1
4212 32834791 1
3172 32834791 1
285 32834791 1
3174 32834791 1
4213 32834791 1
2078 32834791 1
4214 32834791 1
4215 32834791 1
4216 32834791 1
3178 32834791 1
4217 32834791 1
901 32834791 1
4218 32834791 1
299 32834791 1
300 32834791 1
4219 32834791 1
301 32834791 1
4220 32834791 1
4221 32834791 1
4222 32834791 1
4223 32834791 1
2093 32834791 1
3780 32834791 1
149 32834791 1
4224 32834791 1
3192 32834791 1
1403 32834791 1
4225 32834791 1
4226 32834791 1
3195 32834791 1
4227 32834791 1
4228 32834791 1
0 32834791 1
317 32834791 1
919 32834791 1
4229 32834791 1
1858 32834791 1
4230 32834791 1
3003 32834791 1
4231 32834791 1
1860 32834791 1
4232 32834791 1
2450 32834791 1
4233 32834791 1
4234 32834791 1
4235 32834791 1
4236 32834791 1
4237 32834791 1
4238 32834791 1
325 32834791 1
4239 32834791 1
326 32834791 1
927 32834791 1
4240 32834791 1
328 32834791 1
4241 32834791 1
4242 32834791 1
3213 32834791 1
4243 32834791 1
4244 32834791 1
4245 32834791 1
4246 32834791 1
332 32834791 1
4247 32834791 1
4248 32834791 1
3220 32834791 1
1445 32834791 1
3223 32834791 1
4249 32834791 1
1154 32834791 1
4250 32834791 1
3226 32834791 1
4251 32834791 1
4252 32834791 1
4253 32834791 1
4254 32834791 1
4255 32834791 1
4256 32834791 1
3232 32834791 1
4257 32834791 1
3237 32834791 1
4258 32834791 1
4259 32834791 1
3238 32834791 1
954 32834791 1
4260 32834791 1
348 32834791 1
2143 32834791 1
4261 32834791 1
1163 32834791 1
4262 32834791 1
4263 32834791 1
352 32834791 1
3925 32834791 1
4264 32834791 1
353 32834791 1
1882 32834791 1
1477 32834791 1
4265 32834791 1
4266 32834791 1
4267 32834791 1
359 32834791 1
3933 32834791 1
4268 32834791 1
1885 32834791 1
972 32834791 1
362 32834791 1
4269 32834791 1
4270 32834791 1
4271 32834791 1
4272 32834791 1
976 32834791 1
4273 32834791 1
3248 32834791 1
365 32834791 1
4274 32834791 1
4275 32834791 1
3251 32834791 1
4276 32834791 1
4277 32834791 1
3255 32834791 1
1753 32834791 1
1175 32834791 1
4278 32834791 1
4279 32834791 1
372 32834791 1
4280 32834791 1
4281 32834791 1
2178 32834791 1
4282 32834791 1
4283 32834791 1
4284 32834791 1
4285 32834791 1
4286 32834791 1
3273 32834791 1
1005 32834791 1
3275 32834791 1
4287 32834791 1
4288 32834791 1
4289 32834791 1
1009 32834791 1
3648 32834791 1
4290 32834791 1
1015 32834791 1
395 32834791 1
4291 32834791 1
397 32834791 1
4292 32834791 1
4293 32834791 1
401 32834791 1
4294 32834791 1
3285 32834791 1
4295 32834791 1
4296 32834791 1
4297 32834791 1
4298 32834791 1
407 32834791 1
3294 32834791 1
4299 32834791 1
4300 32834791 1
4301 32834791 1
1037 32834791 1
4098 32834791 1
4302 32834791 1
4303 32834791 1
418 32834791 1
4304 32834791 1
4305 32834791 1
4306 32834791 1
4307 32834791 1
423 32834791 1
3301 32834791 1
4308 32834791 1
3059 32834791 1
4309 32834791 1
4310 32834791 1
4311 32834791 1
434 32834791 1
4312 32834791 1
4313 32834791 1
4314 32834791 1
4315 32834791 1
4316 32834791 1
2737 32834791 1
4317 32834791 1
3311 32834791 1
4318 32834791 1
442 32834791 1
3316 32834791 1
4319 32834791 1
4320 32834791 1
1064 32834791 1
4321 32834791 1
4322 32834791 1
4323 32834791 1
4324 32834791 1
4325 32834791 1
449 32834791 1
4326 32834791 1
1069 32834791 1
4327 32834791 1
4328 32834791 1
1758 32834791 1
4329 32834791 1
2243 32834791 1
4330 32834791 1
1932 32834791 1
1608 32834791 1
457 32834791 1
3323 32834791 1
154 32834791 1
4331 32834791 1
4332 549112918 1
2621 549112918 1
3949 549112918 1
4333 549112918 1
157 549112918 1
4334 549112918 1
2622 549112918 1
3327 549112918 1
162 549112918 1
163 549112918 1
166 549112918 1
4335 549112918 1
4336 549112918 1
1946 549112918 1
4337 549112918 1
4338 549112918 1
172 549112918 1
4339 549112918 1
1087 549112918 1
4340 549112918 1
1953 549112918 1
4341 549112918 1
4135 549112918 1
4342 549112918 1
1090 549112918 1
4343 549112918 1
4344 549112918 1
4345 549112918 1
178 549112918 1
180 549112918 1
1963 549112918 1
3960 549112918 1
4140 549112918 1
4346 549112918 1
4347 549112918 1
488 549112918 1
2625 549112918 1
4348 549112918 1
185 549112918 1
186 549112918 1
1971 549112918 1
4349 549112918 1
4350 549112918 1
189 549112918 1
4351 549112918 1
4352 549112918 1
4353 549112918 1
2627 549112918 1
4354 549112918 1
192 549112918 1
4355 549112918 1
4356 549112918 1
4357 549112918 1
3107 549112918 1
2630 549112918 1
2940 549112918 1
3110 549112918 1
195 549112918 1
3111 549112918 1
1790 549112918 1
3497 549112918 1
4358 549112918 1
4359 549112918 1
2633 549112918 1
4360 549112918 1
1990 549112918 1
198 549112918 1
1992 549112918 1
4361 549112918 1
2636 549112918 1
199 549112918 1
53 549112918 1
4362 549112918 1
3118 549112918 1
4363 549112918 1
2638 549112918 1
1798 549112918 1
60 549112918 1
4364 549112918 1
3120 549112918 1
4365 549112918 1
4171 549112918 1
4366 549112918 1
4367 549112918 1
2640 549112918 1
4368 549112918 1
4369 549112918 1
207 549112918 1
209 549112918 1
211 549112918 1
3509 549112918 1
212 549112918 1
2644 549112918 1
3349 549112918 1
4370 549112918 1
4371 549112918 1
1804 549112918 1
4372 549112918 1
4373 549112918 1
215 549112918 1
4374 549112918 1
4375 549112918 1
76 549112918 1
4376 549112918 1
218 549112918 1
3132 549112918 1
3986 549112918 1
220 549112918 1
222 549112918 1
4377 549112918 1
4378 549112918 1
2648 549112918 1
2650 549112918 1
224 549112918 1
1117 549112918 1
228 549112918 1
2652 549112918 1
4379 549112918 1
2653 549112918 1
4380 549112918 1
1816 549112918 1
3523 549112918 1
231 549112918 1
2962 549112918 1
2035 549112918 1
4381 549112918 1
4382 549112918 1
4383 549112918 1
4384 549112918 1
240 549112918 1
4385 549112918 1
243 549112918 1
244 549112918 1
246 549112918 1
245 549112918 1
2658 549112918 1
249 549112918 1
4386 549112918 1
251 549112918 1
2361 549112918 1
2659 549112918 1
4387 549112918 1
4388 549112918 1
256 549112918 1
3546 549112918 1
4389 549112918 1
259 549112918 1
3159 549112918 1
4390 549112918 1
4391 549112918 1
2661 549112918 1
265 549112918 1
266 549112918 1
4392 549112918 1
2663 549112918 1
4393 549112918 1
268 549112918 1
4394 549112918 1
271 549112918 1
4395 549112918 1
3373 549112918 1
2664 549112918 1
4396 549112918 1
3164 549112918 1
1626 549112918 1
277 549112918 1
278 549112918 1
4397 549112918 1
281 549112918 1
4398 549112918 1
4399 549112918 1
4400 549112918 1
125 549112918 1
3171 549112918 1
2665 549112918 1
285 549112918 1
3555 549112918 1
4401 549112918 1
289 549112918 1
4402 549112918 1
2078 549112918 1
291 549112918 1
4403 549112918 1
1384 549112918 1
4404 549112918 1
2082 549112918 1
4025 549112918 1
4405 549112918 1
3182 549112918 1
4406 549112918 1
4407 549112918 1
138 549112918 1
299 549112918 1
4028 549112918 1
4408 549112918 1
301 549112918 1
2088 549112918 1
2993 549112918 1
305 549112918 1
2089 549112918 1
2093 549112918 1
4409 549112918 1
3190 549112918 1
4410 549112918 1
4411 549112918 1
4412 549112918 1
310 549112918 1
313 549112918 1
1407 549112918 1
4413 549112918 1
314 549112918 1
322 549112918 1
4414 549112918 1
2675 549112918 1
4415 549112918 1
4416 549112918 1
2106 549112918 1
4233 549112918 1
1421 549112918 1
4038 549112918 1
2677 549112918 1
325 549112918 1
3585 549112918 1
4417 549112918 1
4418 549112918 1
332 549112918 1
4419 549112918 1
4420 549112918 1
3011 549112918 1
3223 549112918 1
4421 549112918 1
4422 549112918 1
4423 549112918 1
634 549112918 1
1155 549112918 1
1450 549112918 1
334 549112918 1
4424 549112918 1
4425 549112918 1
337 549112918 1
4426 549112918 1
4427 549112918 1
4428 549112918 1
3234 549112918 1
339 549112918 1
4429 549112918 1
2690 549112918 1
3240 549112918 1
4430 549112918 1
2691 549112918 1
4431 549112918 1
4432 549112918 1
352 549112918 1
1881 549112918 1
1882 549112918 1
353 549112918 1
354 549112918 1
1480 549112918 1
4433 549112918 1
2146 549112918 1
356 549112918 1
357 549112918 1
4434 549112918 1
4435 549112918 1
4063 549112918 1
359 549112918 1
4436 549112918 1
1885 549112918 1
4437 549112918 1
362 549112918 1
4438 549112918 1
2697 549112918 1
4439 549112918 1
4440 549112918 1
667 549112918 1
4441 549112918 1
365 549112918 1
2702 549112918 1
2703 549112918 1
4442 549112918 1
4443 549112918 1
2706 549112918 1
4444 549112918 1
4075 549112918 1
1753 549112918 1
4445 549112918 1
1500 549112918 1
72 549112918 1
1175 549112918 1
3624 549112918 1
3625 549112918 1
4446 549112918 1
2515 549112918 1
4447 549112918 1
2708 549112918 1
680 549112918 1
4448 549112918 1
2709 549112918 1
4449 549112918 1
3631 549112918 1
376 549112918 1
3632 549112918 1
377 549112918 1
4450 549112918 1
4080 549112918 1
3038 549112918 1
4451 549112918 1
4082 549112918 1
380 549112918 1
4452 549112918 1
2179 549112918 1
2178 549112918 1
2891 549112918 1
4453 549112918 1
4454 549112918 1
383 549112918 1
2714 549112918 1
2185 549112918 1
389 549112918 1
4455 549112918 1
3273 549112918 1
3277 549112918 1
4456 549112918 1
97 549112918 1
2718 549112918 1
4457 549112918 1
3648 549112918 1
391 549112918 1
392 549112918 1
2190 549112918 1
4458 549112918 1
394 549112918 1
397 549112918 1
399 549112918 1
2198 549112918 1
400 549112918 1
2899 549112918 1
4459 549112918 1
4460 549112918 1
401 549112918 1
708 549112918 1
4461 549112918 1
1546 549112918 1
2725 549112918 1
4462 549112918 1
4463 549112918 1
407 549112918 1
4096 549112918 1
2726 549112918 1
4464 549112918 1
1915 549112918 1
4465 549112918 1
4466 549112918 1
116 549112918 1
1193 549112918 1
1194 549112918 1
2728 549112918 1
2730 549112918 1
422 549112918 1
118 549112918 1
3303 549112918 1
4467 549112918 1
4468 549112918 1
428 549112918 1
4469 549112918 1
3060 549112918 1
2733 549112918 1
2217 549112918 1
126 549112918 1
4470 549112918 1
4312 549112918 1
4471 549112918 1
4472 549112918 1
4317 549112918 1
4473 549112918 1
2224 549112918 1
1206 549112918 1
4474 549112918 1
139 549112918 1
444 549112918 1
4475 549112918 1
4476 549112918 1
4319 549112918 1
2234 549112918 1
4477 549112918 1
4478 549112918 1
4479 549112918 1
3071 549112918 1
4480 549112918 1
4330 549112918 1
1932 549112918 1
4481 549112918 1
3072 549112918 1
459 549112918 1
460 549112918 1
3459 484340979 1
3572 484340979 1
0 484340979 1
3575 484340979 1
3573 484340979 1
3574 484340979 1
3577 484340979 1
157 484340979 1
4482 484340979 1
4118 484340979 1
3460 484340979 1
320 484340979 1
3461 484340979 1
466 484340979 1
1148 484340979 1
3464 484340979 1
166 484340979 1
3466 484340979 1
1684 484340979 1
3579 484340979 1
2109 484340979 1
470 484340979 1
3468 484340979 1
3582 484340979 1
3581 484340979 1
3583 484340979 1
3331 484340979 1
3469 484340979 1
173 484340979 1
3584 484340979 1
622 484340979 1
16 484340979 1
327 484340979 1
3470 484340979 1
3471 484340979 1
3472 484340979 1
17 484340979 1
3473 484340979 1
328 484340979 1
3586 484340979 1
629 484340979 1
3476 484340979 1
2122 484340979 1
4483 484340979 1
630 484340979 1
332 484340979 1
3480 484340979 1
1965 484340979 1
4484 484340979 1
3588 484340979 1
4141 484340979 1
4485 484340979 1
3335 484340979 1
3481 484340979 1
488 484340979 1
3589 484340979 1
4486 484340979 1
182 484340979 1
3591 484340979 1
4487 484340979 1
3592 484340979 1
1705 484340979 1
3405 484340979 1
3483 484340979 1
334 484340979 1
3484 484340979 1
3595 484340979 1
1874 484340979 1
3596 484340979 1
188 484340979 1
3485 484340979 1
3486 484340979 1
3597 484340979 1
4488 484340979 1
4489 484340979 1
3598 484340979 1
496 484340979 1
3487 484340979 1
190 484340979 1
3599 484340979 1
3600 484340979 1
3409 484340979 1
3488 484340979 1
3489 484340979 1
4490 484340979 1
1976 484340979 1
3601 484340979 1
4491 484340979 1
3602 484340979 1
3603 484340979 1
4492 484340979 1
3605 484340979 1
3491 484340979 1
504 484340979 1
3493 484340979 1
3494 484340979 1
3606 484340979 1
3495 484340979 1
3607 484340979 1
4493 484340979 1
46 484340979 1
3608 484340979 1
3497 484340979 1
3498 484340979 1
347 484340979 1
4494 484340979 1
4495 484340979 1
651 484340979 1
349 484340979 1
653 484340979 1
3501 484340979 1
3502 484340979 1
3609 484340979 1
3610 484340979 1
524 484340979 1
1103 484340979 1
3611 484340979 1
199 484340979 1
3612 484340979 1
4496 484340979 1
4497 484340979 1
3419 484340979 1
357 484340979 1
3503 484340979 1
1797 484340979 1
4498 484340979 1
3614 484340979 1
3505 484340979 1
359 484340979 1
1885 484340979 1
531 484340979 1
204 484340979 1
60 484340979 1
1741 484340979 1
667 484340979 1
3616 484340979 1
66 484340979 1
207 484340979 1
3618 484340979 1
2008 484340979 1
209 484340979 1
4499 484340979 1
3619 484340979 1
4500 484340979 1
2159 484340979 1
210 484340979 1
4501 484340979 1
2161 484340979 1
3509 484340979 1
212 484340979 1
4502 484340979 1
4503 484340979 1
214 484340979 1
1898 484340979 1
3510 484340979 1
3511 484340979 1
3512 484340979 1
75 484340979 1
3627 484340979 1
4504 484340979 1
1900 484340979 1
76 484340979 1
680 484340979 1
4505 484340979 1
4506 484340979 1
3628 484340979 1
682 484340979 1
3516 484340979 1
3515 484340979 1
3630 484340979 1
686 484340979 1
3518 484340979 1
4507 484340979 1
3038 484340979 1
85 484340979 1
3520 484340979 1
3521 484340979 1
3635 484340979 1
3636 484340979 1
4508 484340979 1
3637 484340979 1
3638 484340979 1
4509 484340979 1
999 484340979 1
3434 484340979 1
3524 484340979 1
3640 484340979 1
1690 484340979 1
231 484340979 1
3525 484340979 1
3526 484340979 1
2185 484340979 1
4510 484340979 1
3643 484340979 1
3528 484340979 1
234 484340979 1
4511 484340979 1
3529 484340979 1
3530 484340979 1
96 484340979 1
100 484340979 1
3531 484340979 1
3645 484340979 1
3646 484340979 1
3647 484340979 1
3532 484340979 1
4512 484340979 1
390 484340979 1
3533 484340979 1
3535 484340979 1
3534 484340979 1
244 484340979 1
4513 484340979 1
4514 484340979 1
3537 484340979 1
3536 484340979 1
2190 484340979 1
3538 484340979 1
704 484340979 1
2193 484340979 1
3539 484340979 1
394 484340979 1
3540 484340979 1
4515 484340979 1
396 484340979 1
1826 484340979 1
3541 484340979 1
3363 484340979 1
3650 484340979 1
3542 484340979 1
570 484340979 1
3543 484340979 1
4516 484340979 1
4517 484340979 1
4518 484340979 1
708 484340979 1
3544 484340979 1
1546 484340979 1
4519 484340979 1
256 484340979 1
3545 484340979 1
257 484340979 1
108 484340979 1
259 484340979 1
4520 484340979 1
3683 484340979 1
3547 484340979 1
3653 484340979 1
3654 484340979 1
3655 484340979 1
3549 484340979 1
4521 484340979 1
714 484340979 1
4522 484340979 1
3550 484340979 1
269 484340979 1
3657 484340979 1
416 484340979 1
4523 484340979 1
4524 484340979 1
4525 484340979 1
3551 484340979 1
2066 484340979 1
3658 484340979 1
1727 484340979 1
4526 484340979 1
4527 484340979 1
3659 484340979 1
3553 484340979 1
3554 484340979 1
428 484340979 1
2073 484340979 1
430 484340979 1
3660 484340979 1
3661 484340979 1
1203 484340979 1
3556 484340979 1
3662 484340979 1
3665 484340979 1
289 484340979 1
2793 484340979 1
4528 484340979 1
3666 484340979 1
3557 484340979 1
3668 484340979 1
4529 484340979 1
4530 484340979 1
3669 484340979 1
3670 484340979 1
295 484340979 1
3671 484340979 1
1744 484340979 1
3559 484340979 1
442 484340979 1
3453 484340979 1
3560 484340979 1
2670 484340979 1
138 484340979 1
299 484340979 1
4531 484340979 1
3672 484340979 1
3561 484340979 1
4532 484340979 1
3673 484340979 1
3562 484340979 1
142 484340979 1
3563 484340979 1
1209 484340979 1
4533 484340979 1
4534 484340979 1
3564 484340979 1
3674 484340979 1
3675 484340979 1
1144 484340979 1
449 484340979 1
3676 484340979 1
1931 484340979 1
3565 484340979 1
3566 484340979 1
149 484340979 1
3190 484340979 1
3677 484340979 1
4535 484340979 1
3567 484340979 1
3678 484340979 1
3679 484340979 1
456 484340979 1
310 484340979 1
3568 484340979 1
3680 484340979 1
3569 484340979 1
1763 484340979 1
313 484340979 1
3570 484340979 1
4536 484340979 1
3571 484340979 1
1213 484340979 1
4537 484340979 1
4538 484340979 1
3681 484340979 1
3877 484340979 1
0 633943195 1
340 633943195 1
3919 633943195 1
85 633943195 1
224 633943195 1
3055 633943195 1
3921 633943195 1
617 633943195 1
1100 633943195 1
3922 633943195 1
4539 633943195 1
466 633943195 1
4540 633943195 1
280 633943195 1
121 633943195 1
2110 633943195 1
4541 633943195 1
428 633943195 1
3927 633943195 1
3928 633943195 1
4542 633943195 1
4543 633943195 1
4544 633943195 1
2400 633943195 1
4545 633943195 1
174 633943195 1
96 633943195 1
3930 633943195 1
130 633943195 1
528 633943195 1
701 633943195 1
60 633943195 1
3934 633943195 1
4546 633943195 1
3935 633943195 1
3936 633943195 1
179 633943195 1
178 633943195 1
3937 633943195 1
210 633943195 1
4547 633943195 1
3941 633943195 1
142 633943195 1
3943 633943195 1
4444 633943195 1
3945 633943195 1
3944 633943195 1
35 633943195 1
4548 633943195 1
4549 633943195 1
4550 633943195 1
75 633943195 1
149 633943195 1
76 633943195 1
4551 633943195 1
36 633943195 1
4552 633943195 1
3947 633943195 1
4553 633943195 1
1763 633943195 1
1176 633943195 1
3134 633943195 1
4554 633943195 1
4555 287202982 1
3327 287202982 1
160 287202982 1
4556 287202982 1
4557 287202982 1
163 287202982 1
3076 287202982 1
2250 287202982 1
2256 287202982 1
2819 287202982 1
4558 287202982 1
4559 287202982 1
171 287202982 1
2257 287202982 1
1773 287202982 1
2261 287202982 1
2260 287202982 1
1954 287202982 1
2821 287202982 1
2263 287202982 1
2822 287202982 1
1240 287202982 1
2268 287202982 1
2269 287202982 1
1963 287202982 1
2824 287202982 1
2271 287202982 1
4560 287202982 1
3963 287202982 1
773 287202982 1
1967 287202982 1
2934 287202982 1
4561 287202982 1
184 287202982 1
2936 287202982 1
186 287202982 1
4562 287202982 1
188 287202982 1
35 287202982 1
4563 287202982 1
784 287202982 1
3100 287202982 1
4564 287202982 1
190 287202982 1
4353 287202982 1
1977 287202982 1
2281 287202982 1
192 287202982 1
2282 287202982 1
39 287202982 1
3104 287202982 1
193 287202982 1
3490 287202982 1
2938 287202982 1
3716 287202982 1
4565 287202982 1
2289 287202982 1
3110 287202982 1
798 287202982 1
2293 287202982 1
2832 287202982 1
4540 287202982 1
2297 287202982 1
197 287202982 1
4566 287202982 1
2833 287202982 1
2834 287202982 1
808 287202982 1
4567 287202982 1
1797 287202982 1
1798 287202982 1
2310 287202982 1
4568 287202982 1
2836 287202982 1
204 287202982 1
1999 287202982 1
2314 287202982 1
66 287202982 1
2318 287202982 1
1801 287202982 1
207 287202982 1
2319 287202982 1
3123 287202982 1
2837 287202982 1
209 287202982 1
2320 287202982 1
210 287202982 1
2322 287202982 1
213 287202982 1
2324 287202982 1
2328 287202982 1
2330 287202982 1
4373 287202982 1
214 287202982 1
3981 287202982 1
4569 287202982 1
4570 287202982 1
2333 287202982 1
1309 287202982 1
1809 287202982 1
2336 287202982 1
76 287202982 1
2338 287202982 1
2339 287202982 1
3130 287202982 1
4571 287202982 1
2957 287202982 1
4572 287202982 1
220 287202982 1
221 287202982 1
224 287202982 1
2344 287202982 1
2345 287202982 1
2346 287202982 1
228 287202982 1
2348 287202982 1
2843 287202982 1
552 287202982 1
2350 287202982 1
2845 287202982 1
2850 287202982 1
1324 287202982 1
2354 287202982 1
237 287202982 1
2963 287202982 1
4573 287202982 1
2356 287202982 1
2852 287202982 1
245 287202982 1
246 287202982 1
4574 287202982 1
4575 287202982 1
250 287202982 1
2361 287202982 1
4576 287202982 1
4002 287202982 1
4577 287202982 1
569 287202982 1
1345 287202982 1
255 287202982 1
4578 287202982 1
2369 287202982 1
256 287202982 1
4579 287202982 1
257 287202982 1
259 287202982 1
260 287202982 1
4580 287202982 1
1831 287202982 1
2376 287202982 1
2378 287202982 1
4581 287202982 1
2380 287202982 1
3373 287202982 1
3164 287202982 1
2383 287202982 1
4582 287202982 1
4019 287202982 1
277 287202982 1
4583 287202982 1
280 287202982 1
2066 287202982 1
4584 287202982 1
125 287202982 1
3171 287202982 1
283 287202982 1
2400 287202982 1
2401 287202982 1
2404 287202982 1
130 287202982 1
4585 287202982 1
894 287202982 1
3175 287202982 1
290 287202982 1
289 287202982 1
2985 287202982 1
2406 287202982 1
2407 287202982 1
2861 287202982 1
4586 287202982 1
2409 287202982 1
899 287202982 1
2410 287202982 1
3180 287202982 1
2990 287202982 1
2414 287202982 1
296 287202982 1
1850 287202982 1
904 287202982 1
2417 287202982 1
3185 287202982 1
907 287202982 1
4029 287202982 1
909 287202982 1
4587 287202982 1
2421 287202982 1
2422 287202982 1
2424 287202982 1
305 287202982 1
3189 287202982 1
2431 287202982 1
2433 287202982 1
2434 287202982 1
149 287202982 1
2435 287202982 1
310 287202982 1
2438 287202982 1
312 287202982 1
2866 287202982 1
2440 287202982 1
4588 287202982 1
3197 287202982 1
314 287202982 1
1856 287202982 1
4589 287202982 1
4590 287202982 1
0 287202982 1
317 287202982 1
2444 287202982 1
1858 287202982 1
2445 287202982 1
1859 287202982 1
3203 287202982 1
4591 287202982 1
4592 287202982 1
326 287202982 1
2453 287202982 1
327 287202982 1
2454 287202982 1
17 287202982 1
2455 287202982 1
2456 287202982 1
328 287202982 1
4593 287202982 1
4594 287202982 1
3801 287202982 1
3009 287202982 1
2461 287202982 1
2872 287202982 1
4595 287202982 1
332 287202982 1
4596 287202982 1
2874 287202982 1
4597 287202982 1
4598 287202982 1
3014 287202982 1
334 287202982 1
2467 287202982 1
2470 287202982 1
3227 287202982 1
4599 287202982 1
2474 287202982 1
3020 287202982 1
2878 287202982 1
345 287202982 1
1879 287202982 1
347 287202982 1
3240 287202982 1
4600 287202982 1
2484 287202982 1
4601 287202982 1
4602 287202982 1
3023 287202982 1
349 287202982 1
961 287202982 1
352 287202982 1
2488 287202982 1
2489 287202982 1
3929 287202982 1
2490 287202982 1
354 287202982 1
356 287202982 1
1482 287202982 1
357 287202982 1
2495 287202982 1
4437 287202982 1
362 287202982 1
2500 287202982 1
363 287202982 1
2502 287202982 1
2882 287202982 1
4603 287202982 1
3026 287202982 1
2503 287202982 1
4501 287202982 1
4604 287202982 1
2505 287202982 1
2507 287202982 1
2886 287202982 1
4605 287202982 1
72 287202982 1
3031 287202982 1
2515 287202982 1
990 287202982 1
1176 287202982 1
2521 287202982 1
379 287202982 1
378 287202982 1
4606 287202982 1
994 287202982 1
4607 287202982 1
2525 287202982 1
2527 287202982 1
2892 287202982 1
4608 287202982 1
1181 287202982 1
1904 287202982 1
386 287202982 1
389 287202982 1
1906 287202982 1
2535 287202982 1
4609 287202982 1
4610 287202982 1
4611 287202982 1
96 287202982 1
1009 287202982 1
2539 287202982 1
1013 287202982 1
2542 287202982 1
4612 287202982 1
4613 287202982 1
397 287202982 1
4614 287202982 1
398 287202982 1
3650 287202982 1
2547 287202982 1
400 287202982 1
4459 287202982 1
2722 287202982 1
1023 287202982 1
4090 287202982 1
2550 287202982 1
4615 287202982 1
2551 287202982 1
403 287202982 1
1550 287202982 1
1551 287202982 1
3291 287202982 1
2556 287202982 1
2557 287202982 1
1032 287202982 1
2562 287202982 1
4096 287202982 1
2564 287202982 1
2905 287202982 1
4465 287202982 1
413 287202982 1
2566 287202982 1
416 287202982 1
1917 287202982 1
3057 287202982 1
2568 287202982 1
418 287202982 1
421 287202982 1
2908 287202982 1
4616 287202982 1
423 287202982 1
2572 287202982 1
1922 287202982 1
1043 287202982 1
428 287202982 1
2575 287202982 1
4617 287202982 1
429 287202982 1
2576 287202982 1
433 287202982 1
3061 287202982 1
2580 287202982 1
2581 287202982 1
2914 287202982 1
2584 287202982 1
2585 287202982 1
2586 287202982 1
2916 287202982 1
2587 287202982 1
2590 287202982 1
2589 287202982 1
2591 287202982 1
4618 287202982 1
1061 287202982 1
2595 287202982 1
2594 287202982 1
1207 287202982 1
4619 287202982 1
1062 287202982 1
3067 287202982 1
2598 287202982 1
139 287202982 1
4620 287202982 1
2600 287202982 1
2601 287202982 1
2603 287202982 1
2922 287202982 1
445 287202982 1
2606 287202982 1
3318 287202982 1
447 287202982 1
1066 287202982 1
2609 287202982 1
2237 287202982 1
449 287202982 1
4621 287202982 1
3069 287202982 1
3070 287202982 1
2924 287202982 1
456 287202982 1
4622 287202982 1
1932 287202982 1
1608 287202982 1
457 287202982 1
4623 287202982 1
4624 287202982 1
2620 287202982 1
4625 303126905 1
0 303126905 1
3383 303126905 1
4626 303126905 1
3326 303126905 1
224 303126905 1
4627 303126905 1
209 303126905 1
4628 303126905 1
3384 303126905 1
672 303126905 1
4629 303126905 1
3455 303126905 1
4630 303126905 1
3427 303126905 1
3358 303126905 1
3406 303126905 1
4631 303126905 1
4632 303126905 1
4633 303126905 1
3359 303126905 1
75 303126905 1
96 303126905 1
4634 303126905 1
1235 303126905 1
36 303126905 1
328 303126905 1
3369 303126905 1
3339 303126905 1
3397 303126905 1
3458 303126905 1
3424 303126905 1
4635 303126905 1
3342 303126905 1
4636 303126905 1
3426 303126905 1
2023 237313700 1
2175 237313700 1
1941 237313700 1
2177 237313700 1
4637 237313700 1
4638 237313700 1
4639 237313700 1
4640 237313700 1
466 237313700 1
554 237313700 1
4641 237313700 1
4642 237313700 1
4643 237313700 1
3358 237313700 1
2184 237313700 1
4644 237313700 1
4645 237313700 1
4646 237313700 1
1949 237313700 1
2716 237313700 1
4647 237313700 1
234 237313700 1
4648 237313700 1
4649 237313700 1
1955 237313700 1
2117 237313700 1
2118 237313700 1
2870 237313700 1
4650 237313700 1
4651 237313700 1
703 237313700 1
4652 237313700 1
2121 237313700 1
2194 237313700 1
2124 237313700 1
4653 237313700 1
4654 237313700 1
4655 237313700 1
4656 237313700 1
1969 237313700 1
2125 237313700 1
1973 237313700 1
3366 237313700 1
4657 237313700 1
4006 237313700 1
4658 237313700 1
4659 237313700 1
4660 237313700 1
2054 237313700 1
2203 237313700 1
4661 237313700 1
4662 237313700 1
4663 237313700 1
711 237313700 1
36 237313700 1
4664 237313700 1
4665 237313700 1
504 237313700 1
4666 237313700 1
4667 237313700 1
4668 237313700 1
4669 237313700 1
4670 237313700 1
4671 237313700 1
4672 237313700 1
4673 237313700 1
2138 237313700 1
3375 237313700 1
4674 237313700 1
2139 237313700 1
4675 237313700 1
4676 237313700 1
2211 237313700 1
2212 237313700 1
2213 237313700 1
651 237313700 1
4677 237313700 1
4678 237313700 1
4679 237313700 1
4680 237313700 1
4681 237313700 1
4682 237313700 1
1993 237313700 1
4683 237313700 1
2147 237313700 1
4684 237313700 1
4685 237313700 1
528 237313700 1
1997 237313700 1
4686 237313700 1
4687 237313700 1
4688 237313700 1
2079 237313700 1
4528 237313700 1
2153 237313700 1
2001 237313700 1
2081 237313700 1
2222 237313700 1
4689 237313700 1
2223 237313700 1
4690 237313700 1
667 237313700 1
602 237313700 1
2225 237313700 1
4691 237313700 1
4692 237313700 1
2155 237313700 1
4693 237313700 1
4694 237313700 1
4695 237313700 1
2009 237313700 1
4696 237313700 1
2013 237313700 1
4697 237313700 1
4698 237313700 1
4699 237313700 1
2014 237313700 1
4700 237313700 1
4701 237313700 1
2238 237313700 1
2016 237313700 1
4702 237313700 1
4703 237313700 1
2017 237313700 1
4704 237313700 1
4705 237313700 1
4706 237313700 1
4707 237313700 1
737 237313700 1
4708 237313700 1
2173 237313700 1
4709 237313700 1
2099 237313700 1
4710 237313700 1
2022 237313700 1
4711 237313700 1
4712 237313700 1
4713 237313700 1
3431 237313700 1
1217 27844464 1
4714 27844464 1
1218 27844464 1
1219 27844464 1
1220 27844464 1
1223 27844464 1
1224 27844464 1
4715 27844464 1
1225 27844464 1
1226 27844464 1
1227 27844464 1
4716 27844464 1
467 27844464 1
3691 27844464 1
1229 27844464 1
1230 27844464 1
1233 27844464 1
1231 27844464 1
1232 27844464 1
1234 27844464 1
472 27844464 1
1087 27844464 1
4717 27844464 1
1236 27844464 1
1237 27844464 1
1238 27844464 1
1239 27844464 1
1240 27844464 1
4718 27844464 1
1241 27844464 1
1242 27844464 1
4343 27844464 1
1243 27844464 1
1244 27844464 1
1245 27844464 1
1247 27844464 1
1248 27844464 1
1250 27844464 1
1251 27844464 1
1252 27844464 1
1253 27844464 1
1254 27844464 1
1781 27844464 1
183 27844464 1
1255 27844464 1
4719 27844464 1
1257 27844464 1
1258 27844464 1
35 27844464 1
1260 27844464 1
1261 27844464 1
4720 27844464 1
1262 27844464 1
189 27844464 1
1263 27844464 1
1265 27844464 1
192 27844464 1
3490 27844464 1
1267 27844464 1
1268 27844464 1
1269 27844464 1
4721 27844464 1
1272 27844464 1
4722 27844464 1
4723 27844464 1
4724 27844464 1
1273 27844464 1
1274 27844464 1
4725 27844464 1
1276 27844464 1
519 27844464 1
1277 27844464 1
1278 27844464 1
4566 27844464 1
1279 27844464 1
4726 27844464 1
1281 27844464 1
1283 27844464 1
1284 27844464 1
1285 27844464 1
530 27844464 1
1286 27844464 1
1287 27844464 1
1288 27844464 1
1289 27844464 1
1290 27844464 1
1291 27844464 1
1292 27844464 1
1293 27844464 1
1294 27844464 1
1295 27844464 1
1296 27844464 1
1297 27844464 1
822 27844464 1
210 27844464 1
1298 27844464 1
1299 27844464 1
1300 27844464 1
1301 27844464 1
1303 27844464 1
214 27844464 1
1306 27844464 1
1304 27844464 1
1307 27844464 1
1309 27844464 1
1310 27844464 1
1311 27844464 1
1312 27844464 1
4727 27844464 1
1314 27844464 1
553 27844464 1
1315 27844464 1
1316 27844464 1
1317 27844464 1
1318 27844464 1
1321 27844464 1
560 27844464 1
1323 27844464 1
1324 27844464 1
1325 27844464 1
1326 27844464 1
1327 27844464 1
4728 27844464 1
1328 27844464 1
1330 27844464 1
1329 27844464 1
1331 27844464 1
1332 27844464 1
566 27844464 1
1333 27844464 1
1334 27844464 1
1336 27844464 1
1337 27844464 1
1823 27844464 1
2855 27844464 1
2968 27844464 1
1338 27844464 1
1339 27844464 1
1340 27844464 1
1341 27844464 1
1342 27844464 1
1827 27844464 1
1343 27844464 1
4729 27844464 1
1344 27844464 1
1345 27844464 1
4388 27844464 1
1346 27844464 1
1348 27844464 1
1351 27844464 1
1352 27844464 1
1353 27844464 1
1354 27844464 1
1355 27844464 1
1356 27844464 1
1358 27844464 1
1360 27844464 1
1361 27844464 1
1362 27844464 1
4730 27844464 1
1363 27844464 1
269 27844464 1
270 27844464 1
1364 27844464 1
272 27844464 1
1365 27844464 1
1367 27844464 1
1368 27844464 1
1370 27844464 1
1371 27844464 1
1372 27844464 1
1373 27844464 1
1374 27844464 1
4731 27844464 1
1375 27844464 1
1376 27844464 1
1377 27844464 1
1378 27844464 1
4732 27844464 1
1379 27844464 1
1381 27844464 1
1382 27844464 1
1383 27844464 1
1847 27844464 1
1386 27844464 1
1388 27844464 1
1389 27844464 1
1390 27844464 1
1391 27844464 1
4733 27844464 1
609 27844464 1
305 27844464 1
1394 27844464 1
1395 27844464 1
1396 27844464 1
1397 27844464 1
1398 27844464 1
1399 27844464 1
1400 27844464 1
1401 27844464 1
1402 27844464 1
310 27844464 1
1403 27844464 1
1405 27844464 1
1406 27844464 1
1408 27844464 1
1409 27844464 1
1410 27844464 1
615 27844464 1
1412 27844464 1
1413 27844464 1
320 27844464 1
1415 27844464 1
1416 27844464 1
1417 27844464 1
1418 27844464 1
618 27844464 1
4734 27844464 1
1419 27844464 1
4735 27844464 1
1420 27844464 1
1421 27844464 1
1422 27844464 1
1423 27844464 1
4736 27844464 1
1424 27844464 1
1425 27844464 1
1427 27844464 1
4737 27844464 1
4738 27844464 1
1429 27844464 1
1430 27844464 1
1431 27844464 1
1433 27844464 1
1434 27844464 1
1435 27844464 1
1436 27844464 1
1437 27844464 1
1438 27844464 1
4739 27844464 1
1440 27844464 1
1441 27844464 1
1442 27844464 1
1443 27844464 1
1444 27844464 1
1446 27844464 1
1447 27844464 1
1448 27844464 1
635 27844464 1
1450 27844464 1
943 27844464 1
1451 27844464 1
1453 27844464 1
1455 27844464 1
1457 27844464 1
4740 27844464 1
1458 27844464 1
1459 27844464 1
1460 27844464 1
1461 27844464 1
646 27844464 1
1463 27844464 1
1465 27844464 1
341 27844464 1
1466 27844464 1
1468 27844464 1
1469 27844464 1
1471 27844464 1
1473 27844464 1
349 27844464 1
1475 27844464 1
1476 27844464 1
1477 27844464 1
1478 27844464 1
1479 27844464 1
1480 27844464 1
354 27844464 1
1481 27844464 1
1482 27844464 1
362 27844464 1
4741 27844464 1
1484 27844464 1
1485 27844464 1
1486 27844464 1
4742 27844464 1
4743 27844464 1
1487 27844464 1
1488 27844464 1
1491 27844464 1
1492 27844464 1
1493 27844464 1
670 27844464 1
1494 27844464 1
1495 27844464 1
1496 27844464 1
1497 27844464 1
1498 27844464 1
1499 27844464 1
1500 27844464 1
1501 27844464 1
1502 27844464 1
1503 27844464 1
4744 27844464 1
679 27844464 1
1504 27844464 1
373 27844464 1
1505 27844464 1
1506 27844464 1
3035 27844464 1
1507 27844464 1
1509 27844464 1
1510 27844464 1
1511 27844464 1
3840 27844464 1
4745 27844464 1
1512 27844464 1
1513 27844464 1
1514 27844464 1
1515 27844464 1
1516 27844464 1
1517 27844464 1
694 27844464 1
1518 27844464 1
4746 27844464 1
1519 27844464 1
1520 27844464 1
1521 27844464 1
1522 27844464 1
1523 27844464 1
697 27844464 1
1524 27844464 1
1525 27844464 1
1526 27844464 1
96 27844464 1
1528 27844464 1
1182 27844464 1
1529 27844464 1
1530 27844464 1
1531 27844464 1
1012 27844464 1
1532 27844464 1
1533 27844464 1
1534 27844464 1
1535 27844464 1
1536 27844464 1
1537 27844464 1
1538 27844464 1
1539 27844464 1
1540 27844464 1
4747 27844464 1
1541 27844464 1
1542 27844464 1
1543 27844464 1
1544 27844464 1
1545 27844464 1
1546 27844464 1
710 27844464 1
1548 27844464 1
1549 27844464 1
4748 27844464 1
4749 27844464 1
1550 27844464 1
1551 27844464 1
4750 27844464 1
1552 27844464 1
4751 27844464 1
1554 27844464 1
3051 27844464 1
1555 27844464 1
1032 27844464 1
4752 27844464 1
4753 27844464 1
1915 27844464 1
1561 27844464 1
1562 27844464 1
4754 27844464 1
1564 27844464 1
1919 27844464 1
1566 27844464 1
1567 27844464 1
1569 27844464 1
721 27844464 1
1571 27844464 1
428 27844464 1
1572 27844464 1
1573 27844464 1
1574 27844464 1
1575 27844464 1
4755 27844464 1
1576 27844464 1
1577 27844464 1
1579 27844464 1
726 27844464 1
1580 27844464 1
1581 27844464 1
1582 27844464 1
4756 27844464 1
1583 27844464 1
1584 27844464 1
1585 27844464 1
1586 27844464 1
1587 27844464 1
1588 27844464 1
4757 27844464 1
1589 27844464 1
441 27844464 1
1590 27844464 1
1591 27844464 1
1592 27844464 1
1593 27844464 1
1062 27844464 1
1594 27844464 1
1595 27844464 1
1596 27844464 1
734 27844464 1
736 27844464 1
1929 27844464 1
2923 27844464 1
1598 27844464 1
1599 27844464 1
4758 27844464 1
1600 27844464 1
1601 27844464 1
4759 27844464 1
1603 27844464 1
1605 27844464 1
454 27844464 1
1609 27844464 1
1610 27844464 1
1611 27844464 1
1612 27844464 1
1613 27844464 1
1614 27844464 1
1615 27844464 1
1616 27844464 1
1617 27844464 1
742 464781334 1
1769 464781334 1
4332 464781334 1
743 464781334 1
461 464781334 1
3949 464781334 1
3327 464781334 1
3952 464781334 1
163 464781334 1
3076 464781334 1
4760 464781334 1
166 464781334 1
4335 464781334 1
3079 464781334 1
169 464781334 1
3080 464781334 1
2819 464781334 1
755 464781334 1
4761 464781334 1
3694 464781334 1
3084 464781334 1
1773 464781334 1
4762 464781334 1
2930 464781334 1
1954 464781334 1
3087 464781334 1
762 464781334 1
1240 464781334 1
177 464781334 1
3475 464781334 1
4343 464781334 1
765 464781334 1
4763 464781334 1
3963 464781334 1
4346 464781334 1
776 464781334 1
183 464781334 1
4764 464781334 1
186 464781334 1
2626 464781334 1
4765 464781334 1
1782 464781334 1
188 464781334 1
4766 464781334 1
3708 464781334 1
4351 464781334 1
190 464781334 1
4352 464781334 1
4353 464781334 1
191 464781334 1
4354 464781334 1
1977 464781334 1
192 464781334 1
4767 464781334 1
39 464781334 1
3104 464781334 1
4355 464781334 1
2629 464781334 1
794 464781334 1
4768 464781334 1
3110 464781334 1
3111 464781334 1
4540 464781334 1
4725 464781334 1
802 464781334 1
197 464781334 1
3116 464781334 1
4769 464781334 1
3118 464781334 1
204 464781334 1
4365 464781334 1
4366 464781334 1
66 464781334 1
818 464781334 1
2640 464781334 1
4367 464781334 1
207 464781334 1
3123 464781334 1
209 464781334 1
4770 464781334 1
210 464781334 1
211 464781334 1
4771 464781334 1
2645 464781334 1
2329 464781334 1
4373 464781334 1
214 464781334 1
4375 464781334 1
4374 464781334 1
4772 464781334 1
2646 464781334 1
1809 464781334 1
1309 464781334 1
76 464781334 1
4773 464781334 1
4774 464781334 1
4775 464781334 1
220 464781334 1
837 464781334 1
3987 464781334 1
3738 464781334 1
1114 464781334 1
3739 464781334 1
4776 464781334 1
4777 464781334 1
4778 464781334 1
2650 464781334 1
224 464781334 1
2651 464781334 1
4779 464781334 1
552 464781334 1
2652 464781334 1
2960 464781334 1
2844 464781334 1
2654 464781334 1
4780 464781334 1
2351 464781334 1
2032 464781334 1
2033 464781334 1
231 464781334 1
4781 464781334 1
3748 464781334 1
855 464781334 1
245 464781334 1
246 464781334 1
4782 464781334 1
2658 464781334 1
2360 464781334 1
249 464781334 1
251 464781334 1
2967 464781334 1
4783 464781334 1
2361 464781334 1
4784 464781334 1
2659 464781334 1
4785 464781334 1
4786 464781334 1
4787 464781334 1
4002 464781334 1
4577 464781334 1
4788 464781334 1
4789 464781334 1
4790 464781334 1
255 464781334 1
256 464781334 1
4579 464781334 1
258 464781334 1
257 464781334 1
3546 464781334 1
4005 464781334 1
4791 464781334 1
259 464781334 1
260 464781334 1
4007 464781334 1
864 464781334 1
1357 464781334 1
4792 464781334 1
2056 464781334 1
266 464781334 1
4393 464781334 1
2376 464781334 1
268 464781334 1
4793 464781334 1
4794 464781334 1
4581 464781334 1
4795 464781334 1
4796 464781334 1
273 464781334 1
277 464781334 1
2066 464781334 1
280 464781334 1
281 464781334 1
122 464781334 1
4797 464781334 1
4584 464781334 1
125 464781334 1
890 464781334 1
4798 464781334 1
130 464781334 1
4401 464781334 1
4799 464781334 1
894 464781334 1
289 464781334 1
4800 464781334 1
1135 464781334 1
2667 464781334 1
4404 464781334 1
2409 464781334 1
3179 464781334 1
899 464781334 1
293 464781334 1
2082 464781334 1
1137 464781334 1
4025 464781334 1
3180 464781334 1
4801 464781334 1
3182 464781334 1
4802 464781334 1
4026 464781334 1
300 464781334 1
907 464781334 1
301 464781334 1
910 464781334 1
1751 464781334 1
4803 464781334 1
4804 464781334 1
2865 464781334 1
305 464781334 1
2089 464781334 1
4805 464781334 1
306 464781334 1
149 464781334 1
3190 464781334 1
4410 464781334 1
4411 464781334 1
3191 464781334 1
4806 464781334 1
307 464781334 1
310 464781334 1
3784 464781334 1
4807 464781334 1
2866 464781334 1
2671 464781334 1
4808 464781334 1
4809 464781334 1
4413 464781334 1
314 464781334 1
2673 464781334 1
0 464781334 1
4810 464781334 1
317 464781334 1
918 464781334 1
4811 464781334 1
320 464781334 1
322 464781334 1
4812 464781334 1
4813 464781334 1
2676 464781334 1
4416 464781334 1
2450 464781334 1
4814 464781334 1
2110 464781334 1
2677 464781334 1
4815 464781334 1
2678 464781334 1
3798 464781334 1
4816 464781334 1
627 464781334 1
17 464781334 1
4817 464781334 1
1863 464781334 1
328 464781334 1
4040 464781334 1
929 464781334 1
1149 464781334 1
4818 464781334 1
4819 464781334 1
4417 464781334 1
4739 464781334 1
4820 464781334 1
4821 464781334 1
332 464781334 1
936 464781334 1
4420 464781334 1
333 464781334 1
4822 464781334 1
4823 464781334 1
3012 464781334 1
4824 464781334 1
1450 464781334 1
942 464781334 1
4049 464781334 1
334 464781334 1
2684 464781334 1
2132 464781334 1
4825 464781334 1
3807 464781334 1
4826 464781334 1
3230 464781334 1
4827 464781334 1
4052 464781334 1
4828 464781334 1
4427 464781334 1
3231 464781334 1
4428 464781334 1
3234 464781334 1
3233 464781334 1
4829 464781334 1
3810 464781334 1
4830 464781334 1
3019 464781334 1
2689 464781334 1
950 464781334 1
2690 464781334 1
345 464781334 1
346 464781334 1
954 464781334 1
957 464781334 1
4602 464781334 1
1474 464781334 1
1163 464781334 1
961 464781334 1
4431 464781334 1
4831 464781334 1
352 464781334 1
351 464781334 1
3818 464781334 1
1881 464781334 1
4832 464781334 1
4061 464781334 1
354 464781334 1
2693 464781334 1
356 464781334 1
2494 464781334 1
357 464781334 1
4435 464781334 1
2694 464781334 1
4436 464781334 1
2695 464781334 1
4437 464781334 1
972 464781334 1
362 464781334 1
1167 464781334 1
4439 464781334 1
4833 464781334 1
978 464781334 1
1891 464781334 1
2700 464781334 1
1171 464781334 1
981 464781334 1
2702 464781334 1
2703 464781334 1
4834 464781334 1
2705 464781334 1
983 464781334 1
4835 464781334 1
4836 464781334 1
4837 464781334 1
1500 464781334 1
4838 464781334 1
3625 464781334 1
2515 464781334 1
2708 464781334 1
4448 464781334 1
4449 464781334 1
4839 464781334 1
376 464781334 1
4840 464781334 1
379 464781334 1
4451 464781334 1
2710 464781334 1
2891 464781334 1
2894 464781334 1
4453 464781334 1
4454 464781334 1
383 464781334 1
2713 464781334 1
4841 464781334 1
384 464781334 1
999 464781334 1
4842 464781334 1
2715 464781334 1
386 464781334 1
388 464781334 1
1003 464781334 1
1004 464781334 1
3273 464781334 1
4843 464781334 1
96 464781334 1
2719 464781334 1
3279 464781334 1
1184 464781334 1
4458 464781334 1
397 464781334 1
4614 464781334 1
2898 464781334 1
3650 464781334 1
4844 464781334 1
3283 464781334 1
400 464781334 1
4459 464781334 1
4460 464781334 1
2723 464781334 1
402 464781334 1
1550 464781334 1
1551 464781334 1
4463 464781334 1
4845 464781334 1
3859 464781334 1
1032 464781334 1
2207 464781334 1
4465 464781334 1
414 464781334 1
416 464781334 1
415 464781334 1
2727 464781334 1
418 464781334 1
3862 464781334 1
4846 464781334 1
2730 464781334 1
428 464781334 1
4469 464781334 1
4847 464781334 1
4848 464781334 1
434 464781334 1
435 464781334 1
2915 464781334 1
1051 464781334 1
4471 464781334 1
1923 464781334 1
2735 464781334 1
437 464781334 1
4472 464781334 1
4849 464781334 1
3314 464781334 1
4619 464781334 1
139 464781334 1
4475 464781334 1
4476 464781334 1
2921 464781334 1
1928 464781334 1
4319 464781334 1
2739 464781334 1
4850 464781334 1
446 464781334 1
447 464781334 1
1066 464781334 1
449 464781334 1
1069 464781334 1
4851 464781334 1
456 464781334 1
455 464781334 1
3874 464781334 1
4852 464781334 1
1932 464781334 1
1933 464781334 1
1608 464781334 1
457 464781334 1
4853 464781334 1
2741 464781334 1
379 136035018 1
0 136035018 1
4590 136035018 1
84 136035018 1
4854 136035018 1
85 136035018 1
461 136035018 1
4855 136035018 1
466 136035018 1
1084 136035018 1
4856 136035018 1
169 136035018 1
230 136035018 1
4857 136035018 1
4858 136035018 1
3209 136035018 1
4859 136035018 1
622 136035018 1
16 136035018 1
96 136035018 1
4860 136035018 1
328 136035018 1
2964 136035018 1
480 136035018 1
701 136035018 1
244 136035018 1
4861 136035018 1
1150 136035018 1
1777 136035018 1
4575 136035018 1
3477 136035018 1
332 136035018 1
1910 136035018 1
3046 136035018 1
1119 136035018 1
4862 136035018 1
488 136035018 1
4863 136035018 1
4864 136035018 1
4865 136035018 1
1546 136035018 1
182 136035018 1
2936 136035018 1
256 136035018 1
257 136035018 1
259 136035018 1
260 136035018 1
35 136035018 1
4866 136035018 1
3048 136035018 1
1156 136035018 1
4867 136035018 1
3600 136035018 1
4868 136035018 1
1976 136035018 1
3412 136035018 1
3370 136035018 1
504 136035018 1
3106 136035018 1
4869 136035018 1
3020 136035018 1
4870 136035018 1
3057 136035018 1
1099 136035018 1
4871 136035018 1
4872 136035018 1
4582 136035018 1
46 136035018 1
1100 136035018 1
3377 136035018 1
277 136035018 1
4873 136035018 1
4874 136035018 1
652 136035018 1
2298 136035018 1
121 136035018 1
1727 136035018 1
1794 136035018 1
524 136035018 1
4875 136035018 1
4876 136035018 1
199 136035018 1
3171 136035018 1
125 136035018 1
434 136035018 1
657 136035018 1
1843 136035018 1
3061 136035018 1
2947 136035018 1
3662 136035018 1
359 136035018 1
289 136035018 1
531 136035018 1
4877 136035018 1
362 136035018 1
2948 136035018 1
3307 136035018 1
60 136035018 1
4878 136035018 1
4879 136035018 1
1887 136035018 1
4880 136035018 1
2990 136035018 1
4881 136035018 1
3026 136035018 1
4882 136035018 1
1927 136035018 1
210 136035018 1
138 136035018 1
212 136035018 1
4883 136035018 1
447 136035018 1
4884 136035018 1
449 136035018 1
75 136035018 1
149 136035018 1
4885 136035018 1
3070 136035018 1
4886 136035018 1
4887 136035018 1
682 136035018 1
2957 136035018 1
3517 136035018 1
1176 136035018 1
3072 136035018 1
686 136035018 1
1213 136035018 1
154 136035018 1
2742 136035018 1
314 136035018 1
744 277030839 1
4888 277030839 1
169 277030839 1
4337 277030839 1
1954 277030839 1
4889 277030839 1
1782 277030839 1
188 277030839 1
4890 277030839 1
3708 277030839 1
4354 277030839 1
192 277030839 1
4891 277030839 1
4892 277030839 1
4893 277030839 1
199 277030839 1
4894 277030839 1
1797 277030839 1
812 277030839 1
1798 277030839 1
204 277030839 1
1999 277030839 1
4895 277030839 1
3122 277030839 1
207 277030839 1
209 277030839 1
821 277030839 1
210 277030839 1
211 277030839 1
4896 277030839 1
214 277030839 1
1309 277030839 1
4897 277030839 1
4571 277030839 1
221 277030839 1
227 277030839 1
4898 277030839 1
4899 277030839 1
244 277030839 1
4900 277030839 1
4901 277030839 1
252 277030839 1
1344 277030839 1
257 277030839 1
4011 277030839 1
2059 277030839 1
4902 277030839 1
3373 277030839 1
873 277030839 1
277 277030839 1
880 277030839 1
2066 277030839 1
4903 277030839 1
125 277030839 1
2400 277030839 1
1842 277030839 1
289 277030839 1
4904 277030839 1
907 277030839 1
4905 277030839 1
305 277030839 1
149 277030839 1
309 277030839 1
0 277030839 1
317 277030839 1
4906 277030839 1
4811 277030839 1
320 277030839 1
616 277030839 1
4907 277030839 1
2450 277030839 1
4814 277030839 1
4908 277030839 1
17 277030839 1
328 277030839 1
3217 277030839 1
332 277030839 1
3221 277030839 1
4909 277030839 1
336 277030839 1
4910 277030839 1
4911 277030839 1
349 277030839 1
4912 277030839 1
354 277030839 1
357 277030839 1
4604 277030839 1
2161 277030839 1
4838 277030839 1
2515 277030839 1
4913 277030839 1
988 277030839 1
4914 277030839 1
997 277030839 1
4915 277030839 1
3268 277030839 1
96 277030839 1
1009 277030839 1
3282 277030839 1
397 277030839 1
4460 277030839 1
1032 277030839 1
2207 277030839 1
1915 277030839 1
4302 277030839 1
428 277030839 1
4848 277030839 1
435 277030839 1
4916 277030839 1
442 277030839 1
4917 277030839 1
4918 277030839 1
736 277030839 1
2234 277030839 1
4919 277030839 1
449 277030839 1
3871 277030839 1
1758 277030839 1
456 277030839 1
4920 277030839 1
154 277030839 1
2246 185344587 1
2247 185344587 1
2249 185344587 1
159 185344587 1
2817 185344587 1
2251 185344587 1
2252 185344587 1
2254 185344587 1
2256 185344587 1
2255 185344587 1
169 185344587 1
4921 185344587 1
4559 185344587 1
755 185344587 1
173 185344587 1
2259 185344587 1
4922 185344587 1
1088 185344587 1
2822 185344587 1
2265 185344587 1
2266 185344587 1
2267 185344587 1
2269 185344587 1
2271 185344587 1
2272 185344587 1
4923 185344587 1
2826 185344587 1
2273 185344587 1
776 185344587 1
4924 185344587 1
2274 185344587 1
186 185344587 1
188 185344587 1
35 185344587 1
4925 185344587 1
2278 185344587 1
2829 185344587 1
4564 185344587 1
3100 185344587 1
4926 185344587 1
2280 185344587 1
2285 185344587 1
3104 185344587 1
2286 185344587 1
2287 185344587 1
2288 185344587 1
3110 185344587 1
4927 185344587 1
2830 185344587 1
798 185344587 1
2291 185344587 1
2292 185344587 1
2294 185344587 1
2296 185344587 1
2295 185344587 1
2300 185344587 1
2302 185344587 1
2834 185344587 1
2303 185344587 1
2305 185344587 1
2306 185344587 1
808 185344587 1
4894 185344587 1
813 185344587 1
2308 185344587 1
2835 185344587 1
2309 185344587 1
2836 185344587 1
3722 185344587 1
204 185344587 1
2311 185344587 1
2312 185344587 1
4928 185344587 1
2315 185344587 1
2316 185344587 1
3121 185344587 1
66 185344587 1
2318 185344587 1
2319 185344587 1
2837 185344587 1
209 185344587 1
822 185344587 1
2320 185344587 1
210 185344587 1
2321 185344587 1
2322 185344587 1
211 185344587 1
2323 185344587 1
4929 185344587 1
2324 185344587 1
828 185344587 1
2325 185344587 1
2328 185344587 1
2327 185344587 1
4930 185344587 1
2331 185344587 1
2332 185344587 1
2334 185344587 1
2335 185344587 1
4931 185344587 1
2337 185344587 1
4551 185344587 1
3131 185344587 1
2841 185344587 1
2340 185344587 1
4932 185344587 1
2341 185344587 1
2343 185344587 1
224 185344587 1
2842 185344587 1
2346 185344587 1
4933 185344587 1
2347 185344587 1
2348 185344587 1
552 185344587 1
2349 185344587 1
4934 185344587 1
4935 185344587 1
2846 185344587 1
3745 185344587 1
2352 185344587 1
849 185344587 1
4936 185344587 1
2849 185344587 1
4937 185344587 1
4938 185344587 1
237 185344587 1
2355 185344587 1
4573 185344587 1
2356 185344587 1
2357 185344587 1
1821 185344587 1
2039 185344587 1
4939 185344587 1
2853 185344587 1
249 185344587 1
4940 185344587 1
4941 185344587 1
4942 185344587 1
2362 185344587 1
4943 185344587 1
4944 185344587 1
2856 185344587 1
2368 185344587 1
255 185344587 1
4578 185344587 1
2369 185344587 1
257 185344587 1
2370 185344587 1
4945 185344587 1
2371 185344587 1
260 185344587 1
4946 185344587 1
4947 185344587 1
2372 185344587 1
4948 185344587 1
2373 185344587 1
2374 185344587 1
2857 185344587 1
2858 185344587 1
2375 185344587 1
2376 185344587 1
2860 185344587 1
2379 185344587 1
872 185344587 1
2382 185344587 1
2383 185344587 1
2384 185344587 1
2386 185344587 1
4949 185344587 1
2387 185344587 1
880 185344587 1
280 185344587 1
2066 185344587 1
2390 185344587 1
2392 185344587 1
2393 185344587 1
2394 185344587 1
2396 185344587 1
4950 185344587 1
2398 185344587 1
283 185344587 1
2400 185344587 1
2399 185344587 1
2402 185344587 1
4951 185344587 1
2403 185344587 1
2404 185344587 1
130 185344587 1
894 185344587 1
290 185344587 1
2405 185344587 1
2408 185344587 1
2861 185344587 1
4952 185344587 1
4586 185344587 1
2411 185344587 1
2412 185344587 1
2414 185344587 1
2413 185344587 1
2415 185344587 1
2416 185344587 1
2418 185344587 1
300 185344587 1
2420 185344587 1
2419 185344587 1
907 185344587 1
4030 185344587 1
2423 185344587 1
1141 185344587 1
2425 185344587 1
2427 185344587 1
2429 185344587 1
2430 185344587 1
2432 185344587 1
4953 185344587 1
3780 185344587 1
149 185344587 1
2434 185344587 1
2435 185344587 1
2436 185344587 1
4954 185344587 1
2437 185344587 1
309 185344587 1
2866 185344587 1
2440 185344587 1
2439 185344587 1
2441 185344587 1
4955 185344587 1
2442 185344587 1
0 185344587 1
317 185344587 1
2443 185344587 1
919 185344587 1
4811 185344587 1
320 185344587 1
2445 185344587 1
2447 185344587 1
2448 185344587 1
2450 185344587 1
4956 185344587 1
2451 185344587 1
4957 185344587 1
2452 185344587 1
4958 185344587 1
4959 185344587 1
2455 185344587 1
328 185344587 1
2457 185344587 1
2458 185344587 1
2459 185344587 1
2460 185344587 1
4960 185344587 1
4961 185344587 1
4595 185344587 1
2464 185344587 1
4962 185344587 1
332 185344587 1
3222 185344587 1
3224 185344587 1
2874 185344587 1
2466 185344587 1
3225 185344587 1
2468 185344587 1
2471 185344587 1
2473 185344587 1
4599 185344587 1
4052 185344587 1
2477 185344587 1
2876 185344587 1
2877 185344587 1
2480 185344587 1
2481 185344587 1
346 185344587 1
4963 185344587 1
4964 185344587 1
347 185344587 1
2485 185344587 1
1163 185344587 1
2486 185344587 1
4965 185344587 1
2487 185344587 1
2879 185344587 1
2489 185344587 1
2491 185344587 1
2492 185344587 1
4966 185344587 1
2495 185344587 1
4967 185344587 1
2880 185344587 1
4968 185344587 1
2498 185344587 1
2499 185344587 1
2500 185344587 1
4969 185344587 1
2501 185344587 1
4970 185344587 1
2883 185344587 1
4603 185344587 1
981 185344587 1
2506 185344587 1
2510 185344587 1
2886 185344587 1
4971 185344587 1
2511 185344587 1
2512 185344587 1
2513 185344587 1
4972 185344587 1
2514 185344587 1
3031 185344587 1
2517 185344587 1
2518 185344587 1
990 185344587 1
4973 185344587 1
2889 185344587 1
4974 185344587 1
2520 185344587 1
2523 185344587 1
2522 185344587 1
379 185344587 1
994 185344587 1
2526 185344587 1
4975 185344587 1
2528 185344587 1
3265 185344587 1
2894 185344587 1
999 185344587 1
2531 185344587 1
4842 185344587 1
3270 185344587 1
2896 185344587 1
2895 185344587 1
2535 185344587 1
4976 185344587 1
2536 185344587 1
4977 185344587 1
96 185344587 1
1009 185344587 1
4978 185344587 1
2537 185344587 1
2538 185344587 1
4979 185344587 1
2540 185344587 1
2541 185344587 1
4980 185344587 1
2543 185344587 1
4612 185344587 1
2544 185344587 1
2545 185344587 1
397 185344587 1
398 185344587 1
4981 185344587 1
3283 185344587 1
4459 185344587 1
2549 185344587 1
4982 185344587 1
1550 185344587 1
2554 185344587 1
2555 185344587 1
4983 185344587 1
2559 185344587 1
2558 185344587 1
4984 185344587 1
1037 185344587 1
2565 185344587 1
416 185344587 1
3056 185344587 1
2568 185344587 1
418 185344587 1
419 185344587 1
2908 185344587 1
2571 185344587 1
2572 185344587 1
424 185344587 1
4985 185344587 1
4986 185344587 1
2574 185344587 1
429 185344587 1
2577 185344587 1
2579 185344587 1
2578 185344587 1
435 185344587 1
4987 185344587 1
2582 185344587 1
2583 185344587 1
437 185344587 1
2586 185344587 1
2588 185344587 1
2589 185344587 1
4988 185344587 1
2590 185344587 1
2592 185344587 1
2917 185344587 1
4989 185344587 1
2920 185344587 1
2596 185344587 1
4990 185344587 1
4476 185344587 1
2600 185344587 1
2599 185344587 1
2602 185344587 1
2604 185344587 1
2605 185344587 1
4991 185344587 1
1065 185344587 1
2608 185344587 1
447 185344587 1
2611 185344587 1
449 185344587 1
2612 185344587 1
3871 185344587 1
2613 185344587 1
2924 185344587 1
2614 185344587 1
2615 185344587 1
452 185344587 1
453 185344587 1
3910 185344587 1
2616 185344587 1
2925 185344587 1
4992 185344587 1
4623 185344587 1
4993 185344587 1
2620 185344587 1
4994 185344587 1
4995 185344587 1
742 189850197 1
4332 189850197 1
1936 189850197 1
3949 189850197 1
157 189850197 1
1079 189850197 1
4118 189850197 1
2622 189850197 1
4334 189850197 1
4335 189850197 1
166 189850197 1
4336 189850197 1
167 189850197 1
5 189850197 1
169 189850197 1
3079 189850197 1
3694 189850197 1
175 189850197 1
174 189850197 1
4762 189850197 1
4341 189850197 1
3956 189850197 1
4996 189850197 1
177 189850197 1
768 189850197 1
1092 189850197 1
4346 189850197 1
4923 189850197 1
2626 189850197 1
4349 189850197 1
1782 189850197 1
35 189850197 1
4997 189850197 1
3708 189850197 1
189 189850197 1
4351 189850197 1
190 189850197 1
4352 189850197 1
4353 189850197 1
4354 189850197 1
192 189850197 1
39 189850197 1
4355 189850197 1
2629 189850197 1
4357 189850197 1
2630 189850197 1
4998 189850197 1
3110 189850197 1
4359 189850197 1
4360 189850197 1
4361 189850197 1
4999 189850197 1
1102 189850197 1
199 189850197 1
4362 189850197 1
808 189850197 1
4363 189850197 1
1798 189850197 1
3722 189850197 1
204 189850197 1
60 189850197 1
1999 189850197 1
4365 189850197 1
4366 189850197 1
66 189850197 1
818 189850197 1
4368 189850197 1
4367 189850197 1
2640 189850197 1
1801 189850197 1
207 189850197 1
3123 189850197 1
209 189850197 1
821 189850197 1
5000 189850197 1
210 189850197 1
4370 189850197 1
2645 189850197 1
4371 189850197 1
3978 189850197 1
5001 189850197 1
3125 189850197 1
214 189850197 1
4375 189850197 1
4374 189850197 1
2646 189850197 1
1309 189850197 1
3731 189850197 1
76 189850197 1
218 189850197 1
5002 189850197 1
3131 189850197 1
4774 189850197 1
1113 189850197 1
3986 189850197 1
220 189850197 1
837 189850197 1
3737 189850197 1
1114 189850197 1
3987 189850197 1
3739 189850197 1
4776 189850197 1
4377 189850197 1
2648 189850197 1
3137 189850197 1
2650 189850197 1
224 189850197 1
2651 189850197 1
552 189850197 1
2652 189850197 1
4379 189850197 1
2653 189850197 1
2654 189850197 1
3523 189850197 1
4780 189850197 1
231 189850197 1
232 189850197 1
4381 189850197 1
238 189850197 1
240 189850197 1
4385 189850197 1
244 189850197 1
5003 189850197 1
245 189850197 1
246 189850197 1
2658 189850197 1
251 189850197 1
2361 189850197 1
5004 189850197 1
4787 189850197 1
4387 189850197 1
4789 189850197 1
254 189850197 1
255 189850197 1
256 189850197 1
257 189850197 1
5005 189850197 1
3364 189850197 1
259 189850197 1
260 189850197 1
4390 189850197 1
4391 189850197 1
266 189850197 1
2663 189850197 1
4392 189850197 1
4393 189850197 1
5006 189850197 1
2376 189850197 1
268 189850197 1
2059 189850197 1
4395 189850197 1
280 189850197 1
2066 189850197 1
4797 189850197 1
4584 189850197 1
125 189850197 1
130 189850197 1
4401 189850197 1
289 189850197 1
5007 189850197 1
2667 189850197 1
5008 189850197 1
4404 189850197 1
3179 189850197 1
899 189850197 1
1137 189850197 1
5009 189850197 1
3180 189850197 1
4801 189850197 1
4407 189850197 1
298 189850197 1
300 189850197 1
4408 189850197 1
5010 189850197 1
301 189850197 1
910 189850197 1
5011 189850197 1
4803 189850197 1
2089 189850197 1
305 189850197 1
2093 189850197 1
149 189850197 1
3190 189850197 1
4410 189850197 1
4411 189850197 1
310 189850197 1
3196 189850197 1
4809 189850197 1
4413 189850197 1
0 189850197 1
317 189850197 1
322 189850197 1
4813 189850197 1
4415 189850197 1
4416 189850197 1
2450 189850197 1
4233 189850197 1
1421 189850197 1
3793 189850197 1
5012 189850197 1
2677 189850197 1
3797 189850197 1
3798 189850197 1
5013 189850197 1
2679 189850197 1
328 189850197 1
5014 189850197 1
929 189850197 1
4818 189850197 1
329 189850197 1
4417 189850197 1
5015 189850197 1
4821 189850197 1
5016 189850197 1
5017 189850197 1
4419 189850197 1
332 189850197 1
5018 189850197 1
333 189850197 1
4822 189850197 1
4824 189850197 1
1450 189850197 1
4049 189850197 1
3225 189850197 1
2684 189850197 1
2686 189850197 1
4825 189850197 1
3807 189850197 1
4910 189850197 1
4052 189850197 1
4427 189850197 1
4428 189850197 1
3234 189850197 1
4829 189850197 1
338 189850197 1
3810 189850197 1
3413 189850197 1
3019 189850197 1
2689 189850197 1
2690 189850197 1
346 189850197 1
954 189850197 1
5019 189850197 1
349 189850197 1
1163 189850197 1
4433 189850197 1
1480 189850197 1
354 189850197 1
2693 189850197 1
357 189850197 1
4435 189850197 1
2694 189850197 1
2695 189850197 1
1885 189850197 1
972 189850197 1
362 189850197 1
4439 189850197 1
4833 189850197 1
2700 189850197 1
2701 189850197 1
365 189850197 1
4441 189850197 1
4275 189850197 1
2702 189850197 1
1172 189850197 1
2703 189850197 1
4604 189850197 1
5020 189850197 1
2705 189850197 1
4443 189850197 1
2706 189850197 1
3620 189850197 1
4075 189850197 1
4837 189850197 1
4838 189850197 1
372 189850197 1
2708 189850197 1
4448 189850197 1
3833 189850197 1
2709 189850197 1
5021 189850197 1
4449 189850197 1
379 189850197 1
4082 189850197 1
2710 189850197 1
2178 189850197 1
5022 189850197 1
2713 189850197 1
693 189850197 1
384 189850197 1
2715 189850197 1
5023 189850197 1
388 189850197 1
389 189850197 1
5024 189850197 1
3273 189850197 1
1004 189850197 1
3847 189850197 1
96 189850197 1
2718 189850197 1
1009 189850197 1
4457 189850197 1
3648 189850197 1
2719 189850197 1
3279 189850197 1
1018 189850197 1
4458 189850197 1
5025 189850197 1
2899 189850197 1
4844 189850197 1
400 189850197 1
401 189850197 1
4460 189850197 1
1187 189850197 1
2723 189850197 1
2725 189850197 1
1550 189850197 1
5026 189850197 1
4464 189850197 1
2726 189850197 1
2207 189850197 1
4098 189850197 1
5027 189850197 1
416 189850197 1
1193 189850197 1
2727 189850197 1
420 189850197 1
2730 189850197 1
1198 189850197 1
1042 189850197 1
428 189850197 1
4469 189850197 1
3060 189850197 1
4848 189850197 1
1051 189850197 1
4471 189850197 1
2735 189850197 1
1204 189850197 1
437 189850197 1
438 189850197 1
4472 189850197 1
5028 189850197 1
4849 189850197 1
1207 189850197 1
5029 189850197 1
139 189850197 1
4476 189850197 1
2921 189850197 1
4475 189850197 1
2739 189850197 1
736 189850197 1
1065 189850197 1
2234 189850197 1
447 189850197 1
449 189850197 1
1069 189850197 1
5030 189850197 1
4621 189850197 1
4480 189850197 1
455 189850197 1
3874 189850197 1
1932 189850197 1
1609 189850197 1
4853 189850197 1
3072 189850197 1
2741 189850197 1
3681 189850197 1
5031 475826738 1
742 475826738 1
2621 475826738 1
5032 475826738 1
3949 475826738 1
461 475826738 1
157 475826738 1
158 475826738 1
5033 475826738 1
3951 475826738 1
161 475826738 1
3076 475826738 1
5034 475826738 1
166 475826738 1
169 475826738 1
1946 475826738 1
3467 475826738 1
170 475826738 1
13 475826738 1
14 475826738 1
4762 475826738 1
1954 475826738 1
3474 475826738 1
19 475826738 1
176 475826738 1
3333 475826738 1
482 475826738 1
178 475826738 1
180 475826738 1
1963 475826738 1
487 475826738 1
5035 475826738 1
5036 475826738 1
182 475826738 1
31 475826738 1
5037 475826738 1
5038 475826738 1
5039 475826738 1
185 475826738 1
1971 475826738 1
187 475826738 1
3483 475826738 1
35 475826738 1
5040 475826738 1
190 475826738 1
5041 475826738 1
2627 475826738 1
5042 475826738 1
37 475826738 1
192 475826738 1
39 475826738 1
794 475826738 1
510 475826738 1
4565 475826738 1
2631 475826738 1
2940 475826738 1
5043 475826738 1
195 475826738 1
1099 475826738 1
5044 475826738 1
5045 475826738 1
2298 475826738 1
1989 475826738 1
1793 475826738 1
5046 475826738 1
198 475826738 1
1992 475826738 1
2636 475826738 1
199 475826738 1
5047 475826738 1
1798 475826738 1
5048 475826738 1
204 475826738 1
1999 475826738 1
60 475826738 1
5049 475826738 1
4365 475826738 1
66 475826738 1
4367 475826738 1
3122 475826738 1
207 475826738 1
4880 475826738 1
3123 475826738 1
2953 475826738 1
209 475826738 1
2008 475826738 1
5050 475826738 1
210 475826738 1
5051 475826738 1
2012 475826738 1
539 475826738 1
211 475826738 1
212 475826738 1
1804 475826738 1
543 475826738 1
4372 475826738 1
5052 475826738 1
214 475826738 1
4569 475826738 1
5053 475826738 1
1309 475826738 1
1809 475826738 1
5054 475826738 1
76 475826738 1
3515 475826738 1
2019 475826738 1
3986 475826738 1
841 475826738 1
5055 475826738 1
3739 475826738 1
4777 475826738 1
83 475826738 1
224 475826738 1
552 475826738 1
230 475826738 1
1319 475826738 1
2846 475826738 1
2032 475826738 1
1322 475826738 1
234 475826738 1
3529 475826738 1
5056 475826738 1
3530 475826738 1
2036 475826738 1
5057 475826738 1
240 475826738 1
5058 475826738 1
2040 475826738 1
3535 475826738 1
244 475826738 1
246 475826738 1
245 475826738 1
2041 475826738 1
5059 475826738 1
5060 475826738 1
5061 475826738 1
251 475826738 1
3544 475826738 1
255 475826738 1
4579 475826738 1
256 475826738 1
257 475826738 1
3546 475826738 1
5062 475826738 1
259 475826738 1
5063 475826738 1
260 475826738 1
263 475826738 1
1357 475826738 1
580 475826738 1
2056 475826738 1
266 475826738 1
268 475826738 1
2376 475826738 1
114 475826738 1
269 475826738 1
1833 475826738 1
5064 475826738 1
5065 475826738 1
5066 475826738 1
4396 475826738 1
873 475826738 1
5067 475826738 1
5068 475826738 1
277 475826738 1
279 475826738 1
280 475826738 1
2066 475826738 1
122 475826738 1
5069 475826738 1
5070 475826738 1
2069 475826738 1
5071 475826738 1
283 475826738 1
3171 475826738 1
125 475826738 1
2400 475826738 1
5072 475826738 1
596 475826738 1
5073 475826738 1
3555 475826738 1
3556 475826738 1
130 475826738 1
289 475826738 1
5007 475826738 1
2078 475826738 1
1384 475826738 1
2861 475826738 1
292 475826738 1
293 475826738 1
2082 475826738 1
5074 475826738 1
3180 475826738 1
295 475826738 1
136 475826738 1
297 475826738 1
298 475826738 1
299 475826738 1
5075 475826738 1
301 475826738 1
605 475826738 1
1141 475826738 1
2089 475826738 1
305 475826738 1
2093 475826738 1
3566 475826738 1
306 475826738 1
149 475826738 1
613 475826738 1
1852 475826738 1
310 475826738 1
1403 475826738 1
1407 475826738 1
3570 475826738 1
3571 475826738 1
4227 475826738 1
1855 475826738 1
314 475826738 1
1856 475826738 1
0 475826738 1
317 475826738 1
4906 475826738 1
320 475826738 1
1858 475826738 1
3204 475826738 1
2675 475826738 1
1860 475826738 1
4415 475826738 1
2106 475826738 1
2450 475826738 1
4233 475826738 1
4234 475826738 1
2109 475826738 1
1421 475826738 1
2113 475826738 1
3208 475826738 1
11 475826738 1
2114 475826738 1
12 475826738 1
925 475826738 1
5076 475826738 1
3585 475826738 1
4816 475826738 1
17 475826738 1
328 475826738 1
5077 475826738 1
4418 475826738 1
5078 475826738 1
2123 475826738 1
5079 475826738 1
332 475826738 1
936 475826738 1
5080 475826738 1
5081 475826738 1
5082 475826738 1
633 475826738 1
1450 475826738 1
334 475826738 1
1875 475826738 1
1453 475826738 1
5083 475826738 1
2772 475826738 1
3605 475826738 1
41 475826738 1
345 475826738 1
4430 475826738 1
4495 475826738 1
2143 475826738 1
5084 475826738 1
5085 475826738 1
349 475826738 1
1163 475826738 1
5086 475826738 1
3611 475826738 1
4060 475826738 1
1882 475826738 1
353 475826738 1
354 475826738 1
57 475826738 1
5087 475826738 1
357 475826738 1
58 475826738 1
359 475826738 1
59 475826738 1
1885 475826738 1
972 475826738 1
362 475826738 1
61 475826738 1
64 475826738 1
5088 475826738 1
4071 475826738 1
4273 475826738 1
2698 475826738 1
2156 475826738 1
981 475826738 1
5089 475826738 1
2702 475826738 1
1895 475826738 1
2161 475826738 1
4502 475826738 1
2509 475826738 1
2706 475826738 1
5090 475826738 1
4075 475826738 1
676 475826738 1
5091 475826738 1
3623 475826738 1
72 475826738 1
3625 475826738 1
3624 475826738 1
2515 475826738 1
78 475826738 1
3630 475826738 1
1176 475826738 1
5092 475826738 1
3631 475826738 1
376 475826738 1
3632 475826738 1
5093 475826738 1
378 475826738 1
379 475826738 1
4450 475826738 1
4451 475826738 1
380 475826738 1
5094 475826738 1
2179 475826738 1
3635 475826738 1
2712 475826738 1
384 475826738 1
4841 475826738 1
5095 475826738 1
999 475826738 1
5096 475826738 1
3641 475826738 1
389 475826738 1
94 475826738 1
1004 475826738 1
96 475826738 1
97 475826738 1
1009 475826738 1
3647 475826738 1
102 475826738 1
3648 475826738 1
5097 475826738 1
2193 475826738 1
394 475826738 1
4612 475826738 1
397 475826738 1
5098 475826738 1
1910 475826738 1
399 475826738 1
2198 475826738 1
400 475826738 1
2899 475826738 1
1546 475826738 1
109 475826738 1
3652 475826738 1
1550 475826738 1
407 475826738 1
1032 475826738 1
410 475826738 1
5099 475826738 1
2726 475826738 1
2207 475826738 1
2208 475826738 1
1916 475826738 1
415 475826738 1
416 475826738 1
5100 475826738 1
4523 475826738 1
2210 475826738 1
5101 475826738 1
423 475826738 1
3659 475826738 1
428 475826738 1
3304 475826738 1
1573 475826738 1
430 475826738 1
126 475826738 1
4470 475826738 1
2220 475826738 1
434 475826738 1
435 475826738 1
5102 475826738 1
3664 475826738 1
1923 475826738 1
5103 475826738 1
437 475826738 1
5104 475826738 1
1054 475826738 1
5105 475826738 1
3670 475826738 1
5106 475826738 1
441 475826738 1
5107 475826738 1
5108 475826738 1
139 475826738 1
444 475826738 1
732 475826738 1
445 475826738 1
736 475826738 1
143 475826738 1
4477 475826738 1
5109 475826738 1
5110 475826738 1
145 475826738 1
449 475826738 1
1069 475826738 1
2239 475826738 1
5111 475826738 1
2812 475826738 1
456 475826738 1
3680 475826738 1
1932 475826738 1
3910 475826738 1
5112 475826738 1
1608 475826738 1
3072 475826738 1
154 475826738 1
3459 64152335 1
2621 64152335 1
156 64152335 1
157 64152335 1
4118 64152335 1
3460 64152335 1
5113 64152335 1
3461 64152335 1
5114 64152335 1
161 64152335 1
163 64152335 1
166 64152335 1
3466 64152335 1
168 64152335 1
169 64152335 1
2928 64152335 1
5115 64152335 1
2259 64152335 1
1087 64152335 1
3694 64152335 1
3470 64152335 1
174 64152335 1
3471 64152335 1
1773 64152335 1
3472 64152335 1
1953 64152335 1
5116 64152335 1
176 64152335 1
5117 64152335 1
3476 64152335 1
765 64152335 1
5118 64152335 1
178 64152335 1
180 64152335 1
3479 64152335 1
3959 64152335 1
3884 64152335 1
3480 64152335 1
3481 64152335 1
1968 64152335 1
488 64152335 1
182 64152335 1
491 64152335 1
5119 64152335 1
186 64152335 1
3704 64152335 1
3483 64152335 1
187 64152335 1
1782 64152335 1
188 64152335 1
3485 64152335 1
5120 64152335 1
3486 64152335 1
3966 64152335 1
3708 64152335 1
190 64152335 1
3488 64152335 1
3489 64152335 1
4490 64152335 1
1976 64152335 1
1977 64152335 1
3103 64152335 1
3491 64152335 1
3493 64152335 1
2287 64152335 1
510 64152335 1
5043 64152335 1
1100 64152335 1
3498 64152335 1
4358 64152335 1
3500 64152335 1
5045 64152335 1
5121 64152335 1
518 64152335 1
3501 64152335 1
1793 64152335 1
5122 64152335 1
198 64152335 1
524 64152335 1
199 64152335 1
5123 64152335 1
3503 64152335 1
5124 64152335 1
816 64152335 1
60 64152335 1
3506 64152335 1
5125 64152335 1
2008 64152335 1
209 64152335 1
4499 64152335 1
5126 64152335 1
535 64152335 1
210 64152335 1
211 64152335 1
1108 64152335 1
827 64152335 1
212 64152335 1
828 64152335 1
1803 64152335 1
5127 64152335 1
543 64152335 1
214 64152335 1
3512 64152335 1
546 64152335 1
832 64152335 1
3513 64152335 1
1309 64152335 1
76 64152335 1
3731 64152335 1
4551 64152335 1
3516 64152335 1
5128 64152335 1
220 64152335 1
84 64152335 1
85 64152335 1
3520 64152335 1
3521 64152335 1
5129 64152335 1
3522 64152335 1
4509 64152335 1
3524 64152335 1
5130 64152335 1
231 64152335 1
3525 64152335 1
3526 64152335 1
4510 64152335 1
234 64152335 1
4511 64152335 1
1818 64152335 1
3530 64152335 1
5131 64152335 1
5057 64152335 1
5132 64152335 1
239 64152335 1
101 64152335 1
3532 64152335 1
3750 64152335 1
3535 64152335 1
3534 64152335 1
244 64152335 1
5133 64152335 1
4514 64152335 1
3536 64152335 1
3537 64152335 1
3538 64152335 1
3540 64152335 1
1703 64152335 1
1826 64152335 1
252 64152335 1
3541 64152335 1
4002 64152335 1
3542 64152335 1
1344 64152335 1
3543 64152335 1
5134 64152335 1
4516 64152335 1
2045 64152335 1
255 64152335 1
4579 64152335 1
256 64152335 1
3545 64152335 1
257 64152335 1
3547 64152335 1
263 64152335 1
3548 64152335 1
262 64152335 1
2973 64152335 1
3549 64152335 1
4521 64152335 1
5135 64152335 1
5136 64152335 1
5137 64152335 1
113 64152335 1
3550 64152335 1
269 64152335 1
5138 64152335 1
4396 64152335 1
1626 64152335 1
275 64152335 1
277 64152335 1
278 64152335 1
279 64152335 1
880 64152335 1
2066 64152335 1
280 64152335 1
3553 64152335 1
3554 64152335 1
593 64152335 1
2073 64152335 1
3556 64152335 1
2075 64152335 1
3557 64152335 1
2988 64152335 1
292 64152335 1
4529 64152335 1
5139 64152335 1
4530 64152335 1
5140 64152335 1
295 64152335 1
3559 64152335 1
4406 64152335 1
3560 64152335 1
5141 64152335 1
5075 64152335 1
909 64152335 1
3562 64152335 1
3563 64152335 1
5142 64152335 1
2089 64152335 1
5143 64152335 1
3564 64152335 1
1144 64152335 1
2093 64152335 1
3566 64152335 1
149 64152335 1
3567 64152335 1
1852 64152335 1
310 64152335 1
309 64152335 1
313 64152335 1
3571 64152335 1
4538 64152335 1
3572 64152335 1
0 64152335 1
3575 64152335 1
3573 64152335 1
317 64152335 1
4811 64152335 1
3578 64152335 1
320 64152335 1
5144 64152335 1
1148 64152335 1
3207 64152335 1
2107 64152335 1
3579 64152335 1
1421 64152335 1
2109 64152335 1
5145 64152335 1
3210 64152335 1
3582 64152335 1
3581 64152335 1
3583 64152335 1
326 64152335 1
325 64152335 1
3584 64152335 1
5146 64152335 1
328 64152335 1
628 64152335 1
1865 64152335 1
3587 64152335 1
629 64152335 1
630 64152335 1
3589 64152335 1
4487 64152335 1
1871 64152335 1
634 64152335 1
3593 64152335 1
3594 64152335 1
1155 64152335 1
334 64152335 1
3595 64152335 1
3596 64152335 1
3597 64152335 1
1875 64152335 1
3805 64152335 1
3891 64152335 1
2131 64152335 1
1156 64152335 1
2132 64152335 1
4425 64152335 1
336 64152335 1
3601 64152335 1
4491 64152335 1
1876 64152335 1
3602 64152335 1
5147 64152335 1
3603 64152335 1
3604 64152335 1
950 64152335 1
3607 64152335 1
5148 64152335 1
4493 64152335 1
1878 64152335 1
347 64152335 1
4430 64152335 1
652 64152335 1
2143 64152335 1
5086 64152335 1
5149 64152335 1
352 64152335 1
3610 64152335 1
3611 64152335 1
655 64152335 1
357 64152335 1
1883 64152335 1
4063 64152335 1
3613 64152335 1
3614 64152335 1
359 64152335 1
1885 64152335 1
4438 64152335 1
362 64152335 1
667 64152335 1
4273 64152335 1
3616 64152335 1
3618 64152335 1
1892 64152335 1
3619 64152335 1
2158 64152335 1
4275 64152335 1
981 64152335 1
2160 64152335 1
2161 64152335 1
4502 64152335 1
3623 64152335 1
4605 64152335 1
72 64152335 1
3627 64152335 1
2515 64152335 1
3628 64152335 1
3629 64152335 1
683 64152335 1
3630 64152335 1
5150 64152335 1
686 64152335 1
5151 64152335 1
379 64152335 1
5152 64152335 1
2176 64152335 1
5153 64152335 1
5154 64152335 1
3634 64152335 1
3635 64152335 1
3636 64152335 1
382 64152335 1
3042 64152335 1
3639 64152335 1
2532 64152335 1
2185 64152335 1
3642 64152335 1
1905 64152335 1
3643 64152335 1
3644 64152335 1
4978 64152335 1
3645 64152335 1
3647 64152335 1
3648 64152335 1
390 64152335 1
3281 64152335 1
1184 64152335 1
1185 64152335 1
2193 64152335 1
394 64152335 1
5155 64152335 1
3649 64152335 1
2898 64152335 1
3651 64152335 1
4459 64152335 1
401 64152335 1
5156 64152335 1
5157 64152335 1
5158 64152335 1
1550 64152335 1
3653 64152335 1
3654 64152335 1
3655 64152335 1
407 64152335 1
4096 64152335 1
409 64152335 1
4522 64152335 1
410 64152335 1
1192 64152335 1
412 64152335 1
3657 64152335 1
1916 64152335 1
416 64152335 1
4523 64152335 1
422 64152335 1
5159 64152335 1
3658 64152335 1
1727 64152335 1
3659 64152335 1
427 64152335 1
1573 64152335 1
5160 64152335 1
5161 64152335 1
430 64152335 1
3660 64152335 1
435 64152335 1
1203 64152335 1
3663 64152335 1
3665 64152335 1
1923 64152335 1
3666 64152335 1
3450 64152335 1
3667 64152335 1
3668 64152335 1
440 64152335 1
3669 64152335 1
3670 64152335 1
5162 64152335 1
1206 64152335 1
2227 64152335 1
1744 64152335 1
4474 64152335 1
4917 64152335 1
3673 64152335 1
2232 64152335 1
736 64152335 1
4533 64152335 1
3674 64152335 1
3675 64152335 1
449 64152335 1
3676 64152335 1
2812 64152335 1
3678 64152335 1
3680 64152335 1
1933 64152335 1
4536 64152335 1
5031 243175199 1
742 243175199 1
3949 243175199 1
461 243175199 1
4120 243175199 1
4119 243175199 1
163 243175199 1
4122 243175199 1
4760 243175199 1
5163 243175199 1
169 243175199 1
5164 243175199 1
5165 243175199 1
4125 243175199 1
5166 243175199 1
4126 243175199 1
5167 243175199 1
4128 243175199 1
4127 243175199 1
5168 243175199 1
4129 243175199 1
172 243175199 1
3083 243175199 1
757 243175199 1
3694 243175199 1
1773 243175199 1
2930 243175199 1
1088 243175199 1
3697 243175199 1
760 243175199 1
5169 243175199 1
3089 243175199 1
3090 243175199 1
4136 243175199 1
2823 243175199 1
5170 243175199 1
766 243175199 1
5171 243175199 1
4138 243175199 1
3096 243175199 1
769 243175199 1
2933 243175199 1
5172 243175199 1
183 243175199 1
4142 243175199 1
4143 243175199 1
5173 243175199 1
186 243175199 1
3704 243175199 1
188 243175199 1
5174 243175199 1
781 243175199 1
784 243175199 1
785 243175199 1
2828 243175199 1
190 243175199 1
192 243175199 1
5175 243175199 1
4146 243175199 1
3102 243175199 1
5176 243175199 1
3103 243175199 1
791 243175199 1
5177 243175199 1
792 243175199 1
3104 243175199 1
5178 243175199 1
5179 243175199 1
4149 243175199 1
4152 243175199 1
3716 243175199 1
3108 243175199 1
4153 243175199 1
5180 243175199 1
4155 243175199 1
3113 243175199 1
5181 243175199 1
5182 243175199 1
3115 243175199 1
4159 243175199 1
4158 243175199 1
805 243175199 1
4160 243175199 1
4161 243175199 1
3116 243175199 1
5183 243175199 1
4162 243175199 1
5184 243175199 1
4163 243175199 1
5185 243175199 1
5186 243175199 1
5187 243175199 1
3119 243175199 1
204 243175199 1
4167 243175199 1
4169 243175199 1
4168 243175199 1
205 243175199 1
4170 243175199 1
3120 243175199 1
5188 243175199 1
5189 243175199 1
4172 243175199 1
3121 243175199 1
66 243175199 1
4173 243175199 1
207 243175199 1
1801 243175199 1
5190 243175199 1
4174 243175199 1
210 243175199 1
211 243175199 1
3978 243175199 1
829 243175199 1
4175 243175199 1
3125 243175199 1
4178 243175199 1
4180 243175199 1
1110 243175199 1
5191 243175199 1
1309 243175199 1
76 243175199 1
3731 243175199 1
5192 243175199 1
5193 243175199 1
4182 243175199 1
836 243175199 1
220 243175199 1
3134 243175199 1
4184 243175199 1
5194 243175199 1
4185 243175199 1
5195 243175199 1
4186 243175199 1
224 243175199 1
3139 243175199 1
3140 243175199 1
228 243175199 1
5196 243175199 1
4187 243175199 1
4188 243175199 1
552 243175199 1
844 243175199 1
5197 243175199 1
4189 243175199 1
4380 243175199 1
4190 243175199 1
231 243175199 1
232 243175199 1
3146 243175199 1
5198 243175199 1
233 243175199 1
5199 243175199 1
5200 243175199 1
856 243175199 1
5201 243175199 1
1821 243175199 1
245 243175199 1
5202 243175199 1
4194 243175199 1
249 243175199 1
2967 243175199 1
4195 243175199 1
2361 243175199 1
4197 243175199 1
3153 243175199 1
4196 243175199 1
253 243175199 1
4199 243175199 1
5203 243175199 1
4388 243175199 1
5204 243175199 1
255 243175199 1
257 243175199 1
5205 243175199 1
4201 243175199 1
259 243175199 1
1121 243175199 1
4203 243175199 1
264 243175199 1
5206 243175199 1
5207 243175199 1
265 243175199 1
5208 243175199 1
2056 243175199 1
266 243175199 1
5209 243175199 1
4206 243175199 1
5210 243175199 1
272 243175199 1
4207 243175199 1
5211 243175199 1
5212 243175199 1
876 243175199 1
277 243175199 1
5213 243175199 1
2066 243175199 1
280 243175199 1
4210 243175199 1
281 243175199 1
4211 243175199 1
5214 243175199 1
5215 243175199 1
3169 243175199 1
2400 243175199 1
5216 243175199 1
285 243175199 1
286 243175199 1
287 243175199 1
5217 243175199 1
5218 243175199 1
130 243175199 1
3174 243175199 1
4799 243175199 1
289 243175199 1
5219 243175199 1
5220 243175199 1
4214 243175199 1
4215 243175199 1
3178 243175199 1
4217 243175199 1
901 243175199 1
2414 243175199 1
3182 243175199 1
5221 243175199 1
4218 243175199 1
903 243175199 1
5222 243175199 1
298 243175199 1
907 243175199 1
4029 243175199 1
4221 243175199 1
4222 243175199 1
5223 243175199 1
303 243175199 1
5224 243175199 1
3189 243175199 1
149 243175199 1
3190 243175199 1
5225 243175199 1
5226 243175199 1
912 243175199 1
5227 243175199 1
5228 243175199 1
310 243175199 1
309 243175199 1
4225 243175199 1
5229 243175199 1
3196 243175199 1
314 243175199 1
4228 243175199 1
0 243175199 1
317 243175199 1
5230 243175199 1
3202 243175199 1
3788 243175199 1
320 243175199 1
5231 243175199 1
5232 243175199 1
3205 243175199 1
4232 243175199 1
5233 243175199 1
5234 243175199 1
2450 243175199 1
4238 243175199 1
5235 243175199 1
927 243175199 1
3211 243175199 1
328 243175199 1
3213 243175199 1
4243 243175199 1
5236 243175199 1
629 243175199 1
932 243175199 1
3214 243175199 1
4246 243175199 1
3217 243175199 1
332 243175199 1
5237 243175199 1
5238 243175199 1
4247 243175199 1
3220 243175199 1
4248 243175199 1
3226 243175199 1
4250 243175199 1
4252 243175199 1
5239 243175199 1
5240 243175199 1
5241 243175199 1
3228 243175199 1
5242 243175199 1
5243 243175199 1
4254 243175199 1
4256 243175199 1
3232 243175199 1
3234 243175199 1
5244 243175199 1
5245 243175199 1
3237 243175199 1
4258 243175199 1
1622 243175199 1
5246 243175199 1
4259 243175199 1
346 243175199 1
954 243175199 1
4602 243175199 1
348 243175199 1
4261 243175199 1
1163 243175199 1
4262 243175199 1
5247 243175199 1
5248 243175199 1
4264 243175199 1
5249 243175199 1
354 243175199 1
4265 243175199 1
357 243175199 1
5250 243175199 1
4267 243175199 1
4268 243175199 1
972 243175199 1
973 243175199 1
362 243175199 1
4269 243175199 1
4270 243175199 1
975 243175199 1
976 243175199 1
5251 243175199 1
5252 243175199 1
978 243175199 1
5253 243175199 1
980 243175199 1
5254 243175199 1
5255 243175199 1
3250 243175199 1
5256 243175199 1
3252 243175199 1
983 243175199 1
5257 243175199 1
3255 243175199 1
4277 243175199 1
5258 243175199 1
72 243175199 1
4278 243175199 1
5259 243175199 1
5021 243175199 1
5260 243175199 1
4280 243175199 1
5261 243175199 1
994 243175199 1
5262 243175199 1
5263 243175199 1
4283 243175199 1
5264 243175199 1
5265 243175199 1
5266 243175199 1
383 243175199 1
4284 243175199 1
4841 243175199 1
5267 243175199 1
3270 243175199 1
5268 243175199 1
386 243175199 1
5269 243175199 1
5270 243175199 1
4286 243175199 1
1004 243175199 1
3273 243175199 1
1005 243175199 1
3275 243175199 1
3278 243175199 1
96 243175199 1
4287 243175199 1
4288 243175199 1
1009 243175199 1
5271 243175199 1
5272 243175199 1
1015 243175199 1
5273 243175199 1
5274 243175199 1
395 243175199 1
4291 243175199 1
5275 243175199 1
397 243175199 1
3283 243175199 1
401 243175199 1
4294 243175199 1
5276 243175199 1
2722 243175199 1
4295 243175199 1
402 243175199 1
5277 243175199 1
1550 243175199 1
3291 243175199 1
5278 243175199 1
4297 243175199 1
1030 243175199 1
4298 243175199 1
5279 243175199 1
3294 243175199 1
4095 243175199 1
2207 243175199 1
1037 243175199 1
4302 243175199 1
416 243175199 1
5280 243175199 1
418 243175199 1
4305 243175199 1
4307 243175199 1
5281 243175199 1
5282 243175199 1
422 243175199 1
5283 243175199 1
1042 243175199 1
424 243175199 1
4308 243175199 1
4309 243175199 1
428 243175199 1
5284 243175199 1
3304 243175199 1
1046 243175199 1
5285 243175199 1
5286 243175199 1
5287 243175199 1
4312 243175199 1
1923 243175199 1
437 243175199 1
1054 243175199 1
5288 243175199 1
5289 243175199 1
5290 243175199 1
5291 243175199 1
1207 243175199 1
3315 243175199 1
4917 243175199 1
3316 243175199 1
5292 243175199 1
4319 243175199 1
5293 243175199 1
1064 243175199 1
4850 243175199 1
4322 243175199 1
5294 243175199 1
2923 243175199 1
4323 243175199 1
5295 243175199 1
1066 243175199 1
4324 243175199 1
5296 243175199 1
4325 243175199 1
3319 243175199 1
4326 243175199 1
449 243175199 1
1069 243175199 1
5297 243175199 1
4328 243175199 1
1932 243175199 1
5298 243175199 1
5299 243175199 1
3324 243175199 1
5300 243175199 1
5301 243175199 1
1217 147919630 1
1218 147919630 1
1219 147919630 1
1220 147919630 1
1223 147919630 1
1224 147919630 1
1225 147919630 1
4628 147919630 1
1226 147919630 1
3076 147919630 1
1227 147919630 1
5302 147919630 1
5303 147919630 1
1229 147919630 1
1230 147919630 1
1231 147919630 1
1232 147919630 1
1233 147919630 1
1234 147919630 1
1087 147919630 1
1235 147919630 1
1236 147919630 1
1237 147919630 1
1239 147919630 1
1240 147919630 1
1241 147919630 1
1242 147919630 1
1960 147919630 1
1243 147919630 1
1244 147919630 1
1245 147919630 1
1246 147919630 1
1247 147919630 1
1250 147919630 1
1252 147919630 1
1253 147919630 1
183 147919630 1
1254 147919630 1
1255 147919630 1
1257 147919630 1
1258 147919630 1
35 147919630 1
1259 147919630 1
1260 147919630 1
1261 147919630 1
1262 147919630 1
1263 147919630 1
5304 147919630 1
5305 147919630 1
1265 147919630 1
192 147919630 1
3339 147919630 1
1267 147919630 1
1268 147919630 1
1269 147919630 1
1272 147919630 1
4723 147919630 1
1273 147919630 1
1274 147919630 1
1276 147919630 1
1277 147919630 1
1278 147919630 1
2635 147919630 1
1279 147919630 1
1281 147919630 1
5306 147919630 1
1283 147919630 1
1284 147919630 1
1285 147919630 1
5307 147919630 1
1286 147919630 1
1287 147919630 1
1289 147919630 1
1291 147919630 1
1290 147919630 1
1292 147919630 1
1293 147919630 1
1294 147919630 1
1295 147919630 1
207 147919630 1
1296 147919630 1
5308 147919630 1
1297 147919630 1
210 147919630 1
1298 147919630 1
1300 147919630 1
1301 147919630 1
1299 147919630 1
1303 147919630 1
214 147919630 1
1304 147919630 1
1305 147919630 1
1309 147919630 1
1307 147919630 1
1311 147919630 1
1312 147919630 1
5309 147919630 1
5310 147919630 1
2958 147919630 1
225 147919630 1
1314 147919630 1
1315 147919630 1
1316 147919630 1
1317 147919630 1
3356 147919630 1
1318 147919630 1
1319 147919630 1
1321 147919630 1
5311 147919630 1
1322 147919630 1
1324 147919630 1
3359 147919630 1
5312 147919630 1
1326 147919630 1
1327 147919630 1
1330 147919630 1
1328 147919630 1
4634 147919630 1
1331 147919630 1
1332 147919630 1
5313 147919630 1
1333 147919630 1
5314 147919630 1
1336 147919630 1
1337 147919630 1
1338 147919630 1
5315 147919630 1
1340 147919630 1
1341 147919630 1
1342 147919630 1
1343 147919630 1
1345 147919630 1
1346 147919630 1
5316 147919630 1
1347 147919630 1
1348 147919630 1
1351 147919630 1
1352 147919630 1
1353 147919630 1
1354 147919630 1
1355 147919630 1
1356 147919630 1
1358 147919630 1
5317 147919630 1
1360 147919630 1
1362 147919630 1
4730 147919630 1
113 147919630 1
5318 147919630 1
268 147919630 1
1363 147919630 1
269 147919630 1
1364 147919630 1
272 147919630 1
1365 147919630 1
1367 147919630 1
1368 147919630 1
1371 147919630 1
1370 147919630 1
1373 147919630 1
1374 147919630 1
5319 147919630 1
4731 147919630 1
1375 147919630 1
5320 147919630 1
1378 147919630 1
1377 147919630 1
2983 147919630 1
1379 147919630 1
5321 147919630 1
5322 147919630 1
1381 147919630 1
5323 147919630 1
1382 147919630 1
5324 147919630 1
1386 147919630 1
1387 147919630 1
1388 147919630 1
1390 147919630 1
1391 147919630 1
5325 147919630 1
5326 147919630 1
5327 147919630 1
5328 147919630 1
305 147919630 1
1394 147919630 1
5329 147919630 1
1396 147919630 1
1398 147919630 1
1399 147919630 1
1400 147919630 1
1401 147919630 1
1402 147919630 1
5330 147919630 1
1405 147919630 1
1406 147919630 1
1408 147919630 1
1409 147919630 1
1410 147919630 1
1412 147919630 1
1413 147919630 1
1415 147919630 1
1416 147919630 1
1417 147919630 1
1418 147919630 1
1419 147919630 1
1420 147919630 1
3792 147919630 1
1422 147919630 1
1421 147919630 1
1423 147919630 1
1424 147919630 1
1425 147919630 1
1426 147919630 1
1427 147919630 1
1429 147919630 1
1430 147919630 1
1431 147919630 1
3397 147919630 1
5331 147919630 1
1434 147919630 1
1437 147919630 1
1438 147919630 1
1439 147919630 1
4739 147919630 1
1440 147919630 1
5332 147919630 1
3217 147919630 1
1443 147919630 1
1444 147919630 1
3012 147919630 1
1448 147919630 1
5333 147919630 1
3406 147919630 1
1450 147919630 1
943 147919630 1
1453 147919630 1
1454 147919630 1
3407 147919630 1
1455 147919630 1
1457 147919630 1
4052 147919630 1
4740 147919630 1
1458 147919630 1
1459 147919630 1
1461 147919630 1
1463 147919630 1
1465 147919630 1
1469 147919630 1
1470 147919630 1
1471 147919630 1
1472 147919630 1
1473 147919630 1
349 147919630 1
5334 147919630 1
1476 147919630 1
1477 147919630 1
1478 147919630 1
1479 147919630 1
1480 147919630 1
354 147919630 1
1481 147919630 1
362 147919630 1
1485 147919630 1
3426 147919630 1
5335 147919630 1
1486 147919630 1
5336 147919630 1
4742 147919630 1
1487 147919630 1
1488 147919630 1
1491 147919630 1
1492 147919630 1
1493 147919630 1
1494 147919630 1
1895 147919630 1
1495 147919630 1
1496 147919630 1
1497 147919630 1
1498 147919630 1
3427 147919630 1
1499 147919630 1
1500 147919630 1
1502 147919630 1
1503 147919630 1
3032 147919630 1
1504 147919630 1
5337 147919630 1
1505 147919630 1
1506 147919630 1
3035 147919630 1
1507 147919630 1
378 147919630 1
4606 147919630 1
1511 147919630 1
1512 147919630 1
1514 147919630 1
1513 147919630 1
5338 147919630 1
1515 147919630 1
1516 147919630 1
1517 147919630 1
5339 147919630 1
1518 147919630 1
4746 147919630 1
1520 147919630 1
1521 147919630 1
1522 147919630 1
1523 147919630 1
1524 147919630 1
1525 147919630 1
96 147919630 1
1528 147919630 1
1182 147919630 1
1529 147919630 1
1530 147919630 1
5340 147919630 1
1531 147919630 1
1012 147919630 1
1532 147919630 1
1533 147919630 1
5341 147919630 1
1534 147919630 1
1535 147919630 1
1536 147919630 1
1537 147919630 1
1539 147919630 1
1538 147919630 1
1540 147919630 1
1541 147919630 1
1542 147919630 1
1543 147919630 1
5342 147919630 1
1544 147919630 1
1545 147919630 1
1546 147919630 1
1548 147919630 1
1549 147919630 1
1550 147919630 1
1552 147919630 1
1554 147919630 1
1032 147919630 1
4753 147919630 1
1561 147919630 1
1562 147919630 1
1563 147919630 1
1564 147919630 1
1566 147919630 1
1567 147919630 1
4874 147919630 1
1569 147919630 1
5343 147919630 1
1571 147919630 1
428 147919630 1
1572 147919630 1
1574 147919630 1
1576 147919630 1
1577 147919630 1
1578 147919630 1
1579 147919630 1
5344 147919630 1
1581 147919630 1
5103 147919630 1
3451 147919630 1
1584 147919630 1
1586 147919630 1
1587 147919630 1
1588 147919630 1
4757 147919630 1
1589 147919630 1
441 147919630 1
2228 147919630 1
1591 147919630 1
1590 147919630 1
1592 147919630 1
1593 147919630 1
1594 147919630 1
1595 147919630 1
3455 147919630 1
736 147919630 1
5345 147919630 1
1598 147919630 1
1599 147919630 1
1600 147919630 1
1601 147919630 1
1603 147919630 1
3071 147919630 1
1605 147919630 1
1609 147919630 1
1611 147919630 1
1612 147919630 1
1614 147919630 1
1615 147919630 1
1616 147919630 1
1654 235170147 1
1620 235170147 1
5346 235170147 1
1622 235170147 1
1658 235170147 1
1174 235170147 1
488 235170147 1
1665 235170147 1
1637 235170147 1
5347 235170147 1
5348 235170147 1
1639 235170147 1
5349 235170147 1
1670 235170147 1
430 235170147 1
1672 235170147 1
1642 235170147 1
1646 235170147 1
1648 235170147 1
682 235170147 1
1650 235170147 1
1679 235170147 1
1653 235170147 1
0 266815699 1
4626 266815699 1
4854 266815699 1
3326 266815699 1
5350 266815699 1
4627 266815699 1
4628 266815699 1
5351 266815699 1
1148 266815699 1
5352 266815699 1
4629 266815699 1
517 266815699 1
1319 266815699 1
5353 266815699 1
199 266815699 1
3359 266815699 1
5354 266815699 1
4634 266815699 1
1235 266815699 1
5355 266815699 1
328 266815699 1
5307 266815699 1
1183 266815699 1
1798 266815699 1
3448 266815699 1
1150 266815699 1
3451 266815699 1
5356 266815699 1
5357 266815699 1
3426 266815699 1
4636 266815699 1
4625 266815699 1
3383 266815699 1
3384 266815699 1
5358 266815699 1
3404 266815699 1
211 266815699 1
2805 266815699 1
3455 266815699 1
3427 266815699 1
5359 266815699 1
3406 266815699 1
4631 266815699 1
4633 266815699 1
5360 266815699 1
3408 266815699 1
548 266815699 1
36 266815699 1
3369 266815699 1
3339 266815699 1
3458 266815699 1
3414 266815699 1
3341 266815699 1
5361 266815699 1
3342 266815699 1
5362 240869466 1
2744 240869466 1
157 240869466 1
5114 240869466 1
3075 240869466 1
464 240869466 1
3951 240869466 1
3076 240869466 1
166 240869466 1
5363 240869466 1
3078 240869466 1
169 240869466 1
2819 240869466 1
5115 240869466 1
174 240869466 1
2754 240869466 1
1773 240869466 1
1775 240869466 1
2755 240869466 1
1952 240869466 1
1953 240869466 1
5364 240869466 1
2758 240869466 1
176 240869466 1
1090 240869466 1
5117 240869466 1
483 240869466 1
178 240869466 1
180 240869466 1
1963 240869466 1
3884 240869466 1
2763 240869466 1
2764 240869466 1
3335 240869466 1
488 240869466 1
2766 240869466 1
183 240869466 1
182 240869466 1
491 240869466 1
185 240869466 1
186 240869466 1
1094 240869466 1
1705 240869466 1
187 240869466 1
5365 240869466 1
5366 240869466 1
188 240869466 1
35 240869466 1
784 240869466 1
2771 240869466 1
499 240869466 1
3337 240869466 1
192 240869466 1
39 240869466 1
3103 240869466 1
1980 240869466 1
5367 240869466 1
504 240869466 1
3971 240869466 1
2778 240869466 1
2940 240869466 1
1984 240869466 1
2779 240869466 1
1100 240869466 1
2780 240869466 1
513 240869466 1
518 240869466 1
197 240869466 1
1793 240869466 1
2781 240869466 1
1990 240869466 1
524 240869466 1
199 240869466 1
2789 240869466 1
1795 240869466 1
1995 240869466 1
1798 240869466 1
60 240869466 1
1290 240869466 1
5368 240869466 1
2796 240869466 1
207 240869466 1
1801 240869466 1
4369 240869466 1
3123 240869466 1
2007 240869466 1
209 240869466 1
5369 240869466 1
210 240869466 1
5370 240869466 1
1802 240869466 1
211 240869466 1
2804 240869466 1
212 240869466 1
1803 240869466 1
543 240869466 1
214 240869466 1
215 240869466 1
1309 240869466 1
5371 240869466 1
5372 240869466 1
220 240869466 1
5373 240869466 1
85 240869466 1
5374 240869466 1
224 240869466 1
2747 240869466 1
228 240869466 1
552 240869466 1
5375 240869466 1
2751 240869466 1
1817 240869466 1
5376 240869466 1
3993 240869466 1
5377 240869466 1
234 240869466 1
1818 240869466 1
1819 240869466 1
5378 240869466 1
5379 240869466 1
244 240869466 1
1822 240869466 1
5380 240869466 1
1825 240869466 1
1703 240869466 1
252 240869466 1
1828 240869466 1
570 240869466 1
2045 240869466 1
255 240869466 1
256 240869466 1
258 240869466 1
862 240869466 1
257 240869466 1
260 240869466 1
5381 240869466 1
263 240869466 1
5382 240869466 1
2662 240869466 1
2376 240869466 1
269 240869466 1
271 240869466 1
3375 240869466 1
873 240869466 1
277 240869466 1
2066 240869466 1
280 240869466 1
2069 240869466 1
2784 240869466 1
2073 240869466 1
4400 240869466 1
1840 240869466 1
125 240869466 1
283 240869466 1
3381 240869466 1
130 240869466 1
289 240869466 1
2078 240869466 1
4800 240869466 1
2791 240869466 1
4528 240869466 1
2794 240869466 1
292 240869466 1
2797 240869466 1
5383 240869466 1
899 240869466 1
3558 240869466 1
2802 240869466 1
4802 240869466 1
299 240869466 1
2806 240869466 1
142 240869466 1
5142 240869466 1
2807 240869466 1
305 240869466 1
1397 240869466 1
149 240869466 1
5384 240869466 1
4535 240869466 1
2096 240869466 1
4806 240869466 1
1852 240869466 1
310 240869466 1
1403 240869466 1
2098 240869466 1
313 240869466 1
5385 240869466 1
3391 240869466 1
5386 240869466 1
314 240869466 1
2743 240869466 1
0 240869466 1
317 240869466 1
3199 240869466 1
320 240869466 1
617 240869466 1
5144 240869466 1
1148 240869466 1
3791 240869466 1
1860 240869466 1
3392 240869466 1
1421 240869466 1
2109 240869466 1
5387 240869466 1
1862 240869466 1
17 240869466 1
328 240869466 1
1864 240869466 1
1149 240869466 1
2761 240869466 1
628 240869466 1
3008 240869466 1
4418 240869466 1
1151 240869466 1
332 240869466 1
5388 240869466 1
2765 240869466 1
1868 240869466 1
5389 240869466 1
3590 240869466 1
1870 240869466 1
1871 240869466 1
634 240869466 1
33 240869466 1
637 240869466 1
1875 240869466 1
5390 240869466 1
1156 240869466 1
2769 240869466 1
2770 240869466 1
3600 240869466 1
5391 240869466 1
5392 240869466 1
36 240869466 1
643 240869466 1
2773 240869466 1
3412 240869466 1
3411 240869466 1
5393 240869466 1
2777 240869466 1
5394 240869466 1
345 240869466 1
1878 240869466 1
5395 240869466 1
5396 240869466 1
2143 240869466 1
3417 240869466 1
652 240869466 1
961 240869466 1
5397 240869466 1
353 240869466 1
655 240869466 1
2146 240869466 1
357 240869466 1
2148 240869466 1
658 240869466 1
358 240869466 1
359 240869466 1
4436 240869466 1
5398 240869466 1
1885 240869466 1
2798 240869466 1
978 240869466 1
665 240869466 1
5399 240869466 1
981 240869466 1
2161 240869466 1
1896 240869466 1
4445 240869466 1
72 240869466 1
75 240869466 1
1899 240869466 1
2515 240869466 1
5400 240869466 1
5401 240869466 1
683 240869466 1
1902 240869466 1
1176 240869466 1
686 240869466 1
3038 240869466 1
380 240869466 1
2745 240869466 1
2746 240869466 1
1628 240869466 1
2748 240869466 1
2749 240869466 1
1180 240869466 1
4085 240869466 1
383 240869466 1
384 240869466 1
999 240869466 1
5402 240869466 1
2752 240869466 1
1905 240869466 1
699 240869466 1
96 240869466 1
2757 240869466 1
1185 240869466 1
397 240869466 1
1910 240869466 1
4459 240869466 1
401 240869466 1
5403 240869466 1
2767 240869466 1
1546 240869466 1
1706 240869466 1
2768 240869466 1
5158 240869466 1
4096 240869466 1
410 240869466 1
4097 240869466 1
2208 240869466 1
416 240869466 1
5404 240869466 1
2210 240869466 1
5101 240869466 1
5405 240869466 1
1727 240869466 1
428 240869466 1
2785 240869466 1
2786 240869466 1
1573 240869466 1
5160 240869466 1
430 240869466 1
5406 240869466 1
434 240869466 1
435 240869466 1
3662 240869466 1
3447 240869466 1
3663 240869466 1
2790 240869466 1
1923 240869466 1
5407 240869466 1
729 240869466 1
4473 240869466 1
2224 240869466 1
2801 240869466 1
5408 240869466 1
441 240869466 1
2228 240869466 1
2920 240869466 1
139 240869466 1
141 240869466 1
733 240869466 1
736 240869466 1
2234 240869466 1
449 240869466 1
1930 240869466 1
3456 240869466 1
2812 240869466 1
1933 240869466 1
457 240869466 1
1934 240869466 1
3072 240869466 1
5409 240869466 1
1213 240869466 1
154 240869466 1
2742 240869466 1
3327 237886951 1
745 237886951 1
746 237886951 1
163 237886951 1
3689 237886951 1
169 237886951 1
2819 237886951 1
5410 237886951 1
750 237886951 1
754 237886951 1
753 237886951 1
5411 237886951 1
3694 237886951 1
5412 237886951 1
3695 237886951 1
2930 237886951 1
1088 237886951 1
1954 237886951 1
3696 237886951 1
5413 237886951 1
764 237886951 1
5414 237886951 1
769 237886951 1
3701 237886951 1
3702 237886951 1
771 237886951 1
5415 237886951 1
774 237886951 1
186 237886951 1
3704 237886951 1
4765 237886951 1
1782 237886951 1
778 237886951 1
779 237886951 1
188 237886951 1
35 237886951 1
3706 237886951 1
3707 237886951 1
3967 237886951 1
190 237886951 1
5304 237886951 1
3711 237886951 1
788 237886951 1
789 237886951 1
3713 237886951 1
4891 237886951 1
3103 237886951 1
5416 237886951 1
5417 237886951 1
5043 237886951 1
797 237886951 1
5418 237886951 1
5419 237886951 1
803 237886951 1
804 237886951 1
197 237886951 1
5420 237886951 1
808 237886951 1
810 237886951 1
814 237886951 1
815 237886951 1
3720 237886951 1
204 237886951 1
1799 237886951 1
5421 237886951 1
3723 237886951 1
207 237886951 1
3726 237886951 1
820 237886951 1
5422 237886951 1
825 237886951 1
824 237886951 1
3728 237886951 1
211 237886951 1
5423 237886951 1
5424 237886951 1
3730 237886951 1
3731 237886951 1
5425 237886951 1
3732 237886951 1
5426 237886951 1
3734 237886951 1
3131 237886951 1
5427 237886951 1
3736 237886951 1
842 237886951 1
5428 237886951 1
226 237886951 1
3742 237886951 1
552 237886951 1
846 237886951 1
3747 237886951 1
3148 237886951 1
850 237886951 1
5003 237886951 1
4782 237886951 1
3753 237886951 1
860 237886951 1
5429 237886951 1
3757 237886951 1
5430 237886951 1
255 237886951 1
256 237886951 1
5431 237886951 1
257 237886951 1
3758 237886951 1
260 237886951 1
3759 237886951 1
4947 237886951 1
3762 237886951 1
5432 237886951 1
5433 237886951 1
868 237886951 1
2376 237886951 1
870 237886951 1
4793 237886951 1
3766 237886951 1
875 237886951 1
5434 237886951 1
277 237886951 1
879 237886951 1
5435 237886951 1
5436 237886951 1
2066 237886951 1
280 237886951 1
884 237886951 1
888 237886951 1
3770 237886951 1
891 237886951 1
5437 237886951 1
3772 237886951 1
4799 237886951 1
3773 237886951 1
5438 237886951 1
5439 237886951 1
904 237886951 1
4026 237886951 1
298 237886951 1
910 237886951 1
3776 237886951 1
2089 237886951 1
1144 237886951 1
3781 237886951 1
4409 237886951 1
911 237886951 1
3783 237886951 1
5440 237886951 1
5441 237886951 1
5442 237886951 1
3196 237886951 1
3785 237886951 1
914 237886951 1
5443 237886951 1
917 237886951 1
317 237886951 1
5444 237886951 1
5445 237886951 1
5446 237886951 1
920 237886951 1
5447 237886951 1
3788 237886951 1
5448 237886951 1
3003 237886951 1
5449 237886951 1
5450 237886951 1
2450 237886951 1
924 237886951 1
3797 237886951 1
926 237886951 1
17 237886951 1
5451 237886951 1
328 237886951 1
929 237886951 1
3800 237886951 1
3801 237886951 1
933 237886951 1
5452 237886951 1
3802 237886951 1
941 237886951 1
940 237886951 1
1450 237886951 1
3805 237886951 1
3808 237886951 1
3809 237886951 1
5453 237886951 1
3234 237886951 1
947 237886951 1
346 237886951 1
955 237886951 1
347 237886951 1
5454 237886951 1
348 237886951 1
960 237886951 1
959 237886951 1
3813 237886951 1
1474 237886951 1
3814 237886951 1
3815 237886951 1
966 237886951 1
5455 237886951 1
356 237886951 1
5456 237886951 1
5457 237886951 1
362 237886951 1
3828 237886951 1
3831 237886951 1
3620 237886951 1
3832 237886951 1
5458 237886951 1
5459 237886951 1
5460 237886951 1
988 237886951 1
989 237886951 1
5461 237886951 1
4973 237886951 1
3034 237886951 1
5462 237886951 1
5463 237886951 1
3834 237886951 1
5464 237886951 1
3841 237886951 1
3842 237886951 1
5465 237886951 1
5466 237886951 1
5467 237886951 1
3845 237886951 1
3844 237886951 1
3846 237886951 1
3847 237886951 1
4456 237886951 1
5468 237886951 1
3849 237886951 1
1014 237886951 1
1016 237886951 1
3850 237886951 1
1018 237886951 1
3852 237886951 1
397 237886951 1
5469 237886951 1
400 237886951 1
1023 237886951 1
1024 237886951 1
5470 237886951 1
3858 237886951 1
5471 237886951 1
5472 237886951 1
1029 237886951 1
1031 237886951 1
1032 237886951 1
1034 237886951 1
5473 237886951 1
3656 237886951 1
1915 237886951 1
3860 237886951 1
3862 237886951 1
1040 237886951 1
5474 237886951 1
1041 237886951 1
1198 237886951 1
5475 237886951 1
1049 237886951 1
1050 237886951 1
1052 237886951 1
3867 237886951 1
5476 237886951 1
1204 237886951 1
437 237886951 1
1056 237886951 1
1057 237886951 1
5477 237886951 1
5478 237886951 1
5479 237886951 1
5480 237886951 1
5481 237886951 1
1066 237886951 1
449 237886951 1
1068 237886951 1
5482 237886951 1
1074 237886951 1
454 237886951 1
1076 237886951 1
1933 237886951 1
1608 237886951 1
3875 237886951 1
1077 237886951 1
3877 237886951 1
5483 348476655 1
3266 348476655 1
5484 348476655 1
5485 348476655 1
3210 348476655 1
1817 348476655 1
5486 348476655 1
1087 348476655 1
3274 348476655 1
5487 348476655 1
96 348476655 1
5488 348476655 1
328 348476655 1
5489 348476655 1
3281 348476655 1
3215 348476655 1
3152 348476655 1
2898 348476655 1
5490 348476655 1
5491 348476655 1
488 348476655 1
5492 348476655 1
3287 348476655 1
3286 348476655 1
5493 348476655 1
5494 348476655 1
5495 348476655 1
5496 348476655 1
36 348476655 1
5497 348476655 1
4523 348476655 1
5498 348476655 1
5499 348476655 1
5500 348476655 1
5501 348476655 1
5502 348476655 1
517 348476655 1
5503 348476655 1
2946 348476655 1
5504 348476655 1
528 348476655 1
5505 348476655 1
5506 348476655 1
5507 348476655 1
5508 348476655 1
5509 348476655 1
3309 348476655 1
5510 348476655 1
5511 348476655 1
667 348476655 1
5512 348476655 1
5513 348476655 1
211 348476655 1
5514 348476655 1
5515 348476655 1
909 348476655 1
5516 348476655 1
5517 348476655 1
5518 348476655 1
75 348476655 1
1758 348476655 1
5519 348476655 1
5520 348476655 1
1940 429247237 1
5521 429247237 1
461 429247237 1
5522 429247237 1
157 429247237 1
5523 429247237 1
4639 429247237 1
163 429247237 1
3076 429247237 1
5524 429247237 1
3689 429247237 1
5525 429247237 1
166 429247237 1
169 429247237 1
2819 429247237 1
5526 429247237 1
5527 429247237 1
1949 429247237 1
3955 429247237 1
1951 429247237 1
1087 429247237 1
174 429247237 1
1773 429247237 1
2930 429247237 1
1088 429247237 1
1955 429247237 1
1957 429247237 1
1958 429247237 1
1959 429247237 1
5528 429247237 1
5529 429247237 1
766 429247237 1
180 429247237 1
1962 429247237 1
1961 429247237 1
3959 429247237 1
1965 429247237 1
4347 429247237 1
3963 429247237 1
5036 429247237 1
3098 429247237 1
182 429247237 1
1972 429247237 1
188 429247237 1
35 429247237 1
190 429247237 1
37 429247237 1
1977 429247237 1
192 429247237 1
4891 429247237 1
5530 429247237 1
3491 429247237 1
1982 429247237 1
510 429247237 1
42 429247237 1
5531 429247237 1
1983 429247237 1
1986 429247237 1
5532 429247237 1
4540 429247237 1
5533 429247237 1
1991 429247237 1
5534 429247237 1
2636 429247237 1
3973 429247237 1
199 429247237 1
5123 429247237 1
1993 429247237 1
5535 429247237 1
1795 429247237 1
1994 429247237 1
1996 429247237 1
1997 429247237 1
1798 429247237 1
5536 429247237 1
5537 429247237 1
60 429247237 1
2000 429247237 1
5538 429247237 1
5539 429247237 1
2002 429247237 1
5540 429247237 1
66 429247237 1
1801 429247237 1
207 429247237 1
209 429247237 1
5541 429247237 1
3976 429247237 1
210 429247237 1
5542 429247237 1
2012 429247237 1
539 429247237 1
212 429247237 1
3509 429247237 1
2013 429247237 1
1804 429247237 1
1306 429247237 1
2016 429247237 1
1110 429247237 1
1809 429247237 1
76 429247237 1
2017 429247237 1
5543 429247237 1
5544 429247237 1
5545 429247237 1
2021 429247237 1
220 429247237 1
3134 429247237 1
2022 429247237 1
2023 429247237 1
224 429247237 1
5546 429247237 1
5547 429247237 1
5548 429247237 1
3139 429247237 1
2026 429247237 1
552 429247237 1
2960 429247237 1
2844 429247237 1
3523 429247237 1
5549 429247237 1
2351 429247237 1
231 429247237 1
1322 429247237 1
5550 429247237 1
2036 429247237 1
5551 429247237 1
4383 429247237 1
240 429247237 1
2040 429247237 1
244 429247237 1
3751 429247237 1
245 429247237 1
2041 429247237 1
5552 429247237 1
251 429247237 1
2361 429247237 1
2044 429247237 1
4002 429247237 1
1344 429247237 1
5553 429247237 1
2046 429247237 1
255 429247237 1
107 429247237 1
256 429247237 1
257 429247237 1
4389 429247237 1
5554 429247237 1
2051 429247237 1
259 429247237 1
5555 429247237 1
5556 429247237 1
4791 429247237 1
2052 429247237 1
261 429247237 1
4006 429247237 1
4007 429247237 1
4008 429247237 1
263 429247237 1
5557 429247237 1
2054 429247237 1
4011 429247237 1
2057 429247237 1
5558 429247237 1
4012 429247237 1
2058 429247237 1
2859 429247237 1
2059 429247237 1
269 429247237 1
1833 429247237 1
2060 429247237 1
5559 429247237 1
3373 429247237 1
5560 429247237 1
5561 429247237 1
5562 429247237 1
873 429247237 1
5563 429247237 1
2063 429247237 1
4019 429247237 1
277 429247237 1
5564 429247237 1
280 429247237 1
5565 429247237 1
2068 429247237 1
5566 429247237 1
5567 429247237 1
2069 429247237 1
5568 429247237 1
125 429247237 1
5569 429247237 1
4684 429247237 1
1842 429247237 1
288 429247237 1
2076 429247237 1
5570 429247237 1
289 429247237 1
2078 429247237 1
2079 429247237 1
2081 429247237 1
5571 429247237 1
5572 429247237 1
292 429247237 1
293 429247237 1
295 429247237 1
5573 429247237 1
297 429247237 1
4802 429247237 1
298 429247237 1
2085 429247237 1
299 429247237 1
907 429247237 1
2086 429247237 1
5574 429247237 1
910 429247237 1
305 429247237 1
5575 429247237 1
3189 429247237 1
2093 429247237 1
2094 429247237 1
149 429247237 1
3190 429247237 1
4806 429247237 1
2097 429247237 1
310 429247237 1
311 429247237 1
1403 429247237 1
2099 429247237 1
313 429247237 1
5442 429247237 1
5576 429247237 1
2866 429247237 1
4227 429247237 1
314 429247237 1
5577 429247237 1
0 429247237 1
5578 429247237 1
5579 429247237 1
320 429247237 1
5580 429247237 1
1858 429247237 1
4037 429247237 1
3205 429247237 1
5581 429247237 1
1860 429247237 1
5582 429247237 1
2108 429247237 1
4234 429247237 1
1421 429247237 1
2111 429247237 1
4591 429247237 1
4644 429247237 1
621 429247237 1
326 429247237 1
5583 429247237 1
5584 429247237 1
328 429247237 1
5585 429247237 1
2118 429247237 1
2117 429247237 1
5586 429247237 1
1149 429247237 1
5587 429247237 1
3212 429247237 1
2870 429247237 1
2120 429247237 1
2124 429247237 1
332 429247237 1
5588 429247237 1
5589 429247237 1
2126 429247237 1
5590 429247237 1
2128 429247237 1
334 429247237 1
2129 429247237 1
5591 429247237 1
1453 429247237 1
5592 429247237 1
5593 429247237 1
4827 429247237 1
3230 429247237 1
2135 429247237 1
3233 429247237 1
4053 429247237 1
5594 429247237 1
5595 429247237 1
5596 429247237 1
41 429247237 1
2138 429247237 1
2878 429247237 1
4676 429247237 1
5597 429247237 1
2141 429247237 1
347 429247237 1
5598 429247237 1
2142 429247237 1
4431 429247237 1
1163 429247237 1
5599 429247237 1
352 429247237 1
5600 429247237 1
5601 429247237 1
2145 429247237 1
1881 429247237 1
5602 429247237 1
4832 429247237 1
1882 429247237 1
354 429247237 1
2147 429247237 1
356 429247237 1
357 429247237 1
359 429247237 1
5603 429247237 1
1885 429247237 1
5604 429247237 1
2152 429247237 1
5605 429247237 1
5606 429247237 1
2154 429247237 1
4273 429247237 1
2155 429247237 1
365 429247237 1
2157 429247237 1
981 429247237 1
2161 429247237 1
2162 429247237 1
4697 429247237 1
5607 429247237 1
5608 429247237 1
2164 429247237 1
5609 429247237 1
2168 429247237 1
1500 429247237 1
2170 429247237 1
2515 429247237 1
5610 429247237 1
2172 429247237 1
5611 429247237 1
5612 429247237 1
5613 429247237 1
2173 429247237 1
5614 429247237 1
1177 429247237 1
2175 429247237 1
2178 429247237 1
5615 429247237 1
2181 429247237 1
5616 429247237 1
4641 429247237 1
693 429247237 1
3434 429247237 1
5617 429247237 1
5618 429247237 1
2532 429247237 1
386 429247237 1
389 429247237 1
1906 429247237 1
3273 429247237 1
2186 429247237 1
2187 429247237 1
5619 429247237 1
96 429247237 1
1909 429247237 1
2189 429247237 1
2192 429247237 1
394 429247237 1
4089 429247237 1
397 429247237 1
2197 429247237 1
1910 429247237 1
1186 429247237 1
2198 429247237 1
3283 429247237 1
400 429247237 1
2722 429247237 1
4461 429247237 1
1546 429247237 1
1023 429247237 1
5620 429247237 1
3291 429247237 1
5621 429247237 1
5622 429247237 1
4845 429247237 1
5623 429247237 1
406 429247237 1
407 429247237 1
5624 429247237 1
2726 429247237 1
2207 429247237 1
2905 429247237 1
1915 429247237 1
4098 429247237 1
412 429247237 1
416 429247237 1
415 429247237 1
5625 429247237 1
5626 429247237 1
5627 429247237 1
2210 429247237 1
2213 429247237 1
2212 429247237 1
423 429247237 1
2214 429247237 1
2215 429247237 1
2216 429247237 1
428 429247237 1
430 429247237 1
5628 429247237 1
5629 429247237 1
2217 429247237 1
1049 429247237 1
435 429247237 1
5630 429247237 1
5631 429247237 1
2221 429247237 1
4688 429247237 1
5632 429247237 1
2222 429247237 1
3065 429247237 1
2223 429247237 1
2225 429247237 1
441 429247237 1
2229 429247237 1
5633 429247237 1
1207 429247237 1
2230 429247237 1
2231 429247237 1
139 429247237 1
4319 429247237 1
4850 429247237 1
445 429247237 1
736 429247237 1
2234 429247237 1
5634 429247237 1
2236 429247237 1
145 429247237 1
2238 429247237 1
449 429247237 1
2237 429247237 1
3871 429247237 1
2240 429247237 1
1758 429247237 1
4851 429247237 1
5635 429247237 1
5636 429247237 1
2241 429247237 1
456 429247237 1
5637 429247237 1
152 429247237 1
1933 429247237 1
2244 429247237 1
3072 429247237 1
1613 429247237 1
3681 429247237 1
4711 429247237 1
0 483072452 1
2621 483072452 1
5638 483072452 1
320 483072452 1
163 483072452 1
3952 483072452 1
466 483072452 1
3328 483072452 1
4234 483072452 1
1087 483072452 1
16 483072452 1
5639 483072452 1
5640 483072452 1
5641 483072452 1
477 483072452 1
4039 483072452 1
328 483072452 1
3957 483072452 1
480 483072452 1
5642 483072452 1
5643 483072452 1
4042 483072452 1
3009 483072452 1
4044 483072452 1
4045 483072452 1
5644 483072452 1
4046 483072452 1
5645 483072452 1
26 483072452 1
5646 483072452 1
2934 483072452 1
4048 483072452 1
3013 483072452 1
3964 483072452 1
186 483072452 1
5647 483072452 1
334 483072452 1
3965 483072452 1
1156 483072452 1
496 483072452 1
4050 483072452 1
4051 483072452 1
36 483072452 1
5648 483072452 1
39 483072452 1
3968 483072452 1
2938 483072452 1
4054 483072452 1
4055 483072452 1
4057 483072452 1
5649 483072452 1
5650 483072452 1
3970 483072452 1
2939 483072452 1
1789 483072452 1
5651 483072452 1
5652 483072452 1
4058 483072452 1
1099 483072452 1
46 483072452 1
1879 483072452 1
5653 483072452 1
5654 483072452 1
2635 483072452 1
199 483072452 1
3974 483072452 1
5655 483072452 1
1796 483072452 1
355 483072452 1
5656 483072452 1
4064 483072452 1
531 483072452 1
362 483072452 1
204 483072452 1
4065 483072452 1
60 483072452 1
4066 483072452 1
4067 483072452 1
1741 483072452 1
2800 483072452 1
66 483072452 1
5657 483072452 1
4072 483072452 1
668 483072452 1
5658 483072452 1
5659 483072452 1
1892 483072452 1
209 483072452 1
981 483072452 1
5660 483072452 1
210 483072452 1
5661 483072452 1
3977 483072452 1
5662 483072452 1
4074 483072452 1
3027 483072452 1
984 483072452 1
4076 483072452 1
3979 483072452 1
3980 483072452 1
75 483072452 1
1807 483072452 1
2515 483072452 1
5663 483072452 1
1309 483072452 1
3982 483072452 1
3983 483072452 1
3033 483072452 1
682 483072452 1
683 483072452 1
5664 483072452 1
5665 483072452 1
1811 483072452 1
4077 483072452 1
5666 483072452 1
4078 483072452 1
4079 483072452 1
3988 483072452 1
1813 483072452 1
84 483072452 1
4081 483072452 1
5667 483072452 1
1511 483072452 1
4082 483072452 1
5668 483072452 1
224 483072452 1
5669 483072452 1
4084 483072452 1
3989 483072452 1
2960 483072452 1
5670 483072452 1
5671 483072452 1
5672 483072452 1
1904 483072452 1
5673 483072452 1
5674 483072452 1
3991 483072452 1
3992 483072452 1
1906 483072452 1
5675 483072452 1
5676 483072452 1
3748 483072452 1
3996 483072452 1
5677 483072452 1
96 483072452 1
4087 483072452 1
701 483072452 1
5678 483072452 1
5679 483072452 1
5680 483072452 1
4088 483072452 1
2966 483072452 1
3999 483072452 1
5681 483072452 1
5682 483072452 1
5683 483072452 1
1546 483072452 1
5684 483072452 1
1911 483072452 1
4092 483072452 1
5685 483072452 1
5063 483072452 1
1550 483072452 1
4009 483072452 1
5686 483072452 1
4010 483072452 1
5687 483072452 1
5688 483072452 1
5689 483072452 1
1913 483072452 1
1832 483072452 1
4014 483072452 1
4015 483072452 1
2976 483072452 1
2977 483072452 1
1917 483072452 1
3058 483072452 1
280 483072452 1
121 483072452 1
1921 483072452 1
4100 483072452 1
4101 483072452 1
5690 483072452 1
5691 483072452 1
5692 483072452 1
5693 483072452 1
4020 483072452 1
4021 483072452 1
5694 483072452 1
2985 483072452 1
289 483072452 1
3063 483072452 1
1383 483072452 1
4023 483072452 1
2987 483072452 1
4105 483072452 1
5695 483072452 1
1927 483072452 1
4027 483072452 1
5696 483072452 1
5697 483072452 1
299 483072452 1
4108 483072452 1
139 483072452 1
5698 483072452 1
142 483072452 1
2234 483072452 1
5699 483072452 1
2994 483072452 1
449 483072452 1
2092 483072452 1
5700 483072452 1
5701 483072452 1
149 483072452 1
4031 483072452 1
5702 483072452 1
4111 483072452 1
456 483072452 1
3568 483072452 1
1853 483072452 1
1854 483072452 1
4114 483072452 1
1213 483072452 1
4034 483072452 1
154 483072452 1
1855 483072452 1
4116 483072452 1
5703 483072452 1
4117 483072452 1
4035 483072452 1
1216 472385266 1
1217 472385266 1
1218 472385266 1
1219 472385266 1
1220 472385266 1
1223 472385266 1
1224 472385266 1
4715 472385266 1
1225 472385266 1
1226 472385266 1
1227 472385266 1
5302 472385266 1
166 472385266 1
1229 472385266 1
1230 472385266 1
1233 472385266 1
1231 472385266 1
1232 472385266 1
1234 472385266 1
1087 472385266 1
1236 472385266 1
5704 472385266 1
1237 472385266 1
1239 472385266 1
1240 472385266 1
1241 472385266 1
1242 472385266 1
4343 472385266 1
5705 472385266 1
1243 472385266 1
1244 472385266 1
1245 472385266 1
1246 472385266 1
1247 472385266 1
1248 472385266 1
1249 472385266 1
1250 472385266 1
1252 472385266 1
1253 472385266 1
1254 472385266 1
183 472385266 1
1255 472385266 1
1257 472385266 1
1258 472385266 1
5706 472385266 1
35 472385266 1
1260 472385266 1
1261 472385266 1
1095 472385266 1
1262 472385266 1
1263 472385266 1
1265 472385266 1
192 472385266 1
1096 472385266 1
1267 472385266 1
1268 472385266 1
1269 472385266 1
1272 472385266 1
4723 472385266 1
5707 472385266 1
1273 472385266 1
1274 472385266 1
1276 472385266 1
1277 472385266 1
1278 472385266 1
1279 472385266 1
4726 472385266 1
1281 472385266 1
5306 472385266 1
1283 472385266 1
1284 472385266 1
1285 472385266 1
1286 472385266 1
1287 472385266 1
1288 472385266 1
1289 472385266 1
1290 472385266 1
1291 472385266 1
1292 472385266 1
1293 472385266 1
1294 472385266 1
1295 472385266 1
1296 472385266 1
1297 472385266 1
2643 472385266 1
210 472385266 1
1298 472385266 1
1299 472385266 1
1300 472385266 1
1301 472385266 1
5708 472385266 1
1303 472385266 1
214 472385266 1
5709 472385266 1
1304 472385266 1
1305 472385266 1
1307 472385266 1
1309 472385266 1
1311 472385266 1
1312 472385266 1
1313 472385266 1
5309 472385266 1
838 472385266 1
5055 472385266 1
1115 472385266 1
4727 472385266 1
1314 472385266 1
3139 472385266 1
1315 472385266 1
5710 472385266 1
1316 472385266 1
1317 472385266 1
1318 472385266 1
1319 472385266 1
1321 472385266 1
5311 472385266 1
5711 472385266 1
1324 472385266 1
1326 472385266 1
1331 472385266 1
1332 472385266 1
1333 472385266 1
1336 472385266 1
2855 472385266 1
1338 472385266 1
1341 472385266 1
1340 472385266 1
1342 472385266 1
1343 472385266 1
4729 472385266 1
1345 472385266 1
1346 472385266 1
5316 472385266 1
1348 472385266 1
1349 472385266 1
1351 472385266 1
107 472385266 1
1352 472385266 1
1353 472385266 1
1354 472385266 1
1355 472385266 1
1356 472385266 1
1358 472385266 1
1126 472385266 1
1360 472385266 1
1361 472385266 1
1362 472385266 1
1363 472385266 1
269 472385266 1
1364 472385266 1
272 472385266 1
1365 472385266 1
1367 472385266 1
1368 472385266 1
1370 472385266 1
1371 472385266 1
5712 472385266 1
1373 472385266 1
1374 472385266 1
4731 472385266 1
1375 472385266 1
1376 472385266 1
1377 472385266 1
1378 472385266 1
1379 472385266 1
283 472385266 1
5713 472385266 1
5714 472385266 1
1381 472385266 1
1134 472385266 1
1382 472385266 1
1383 472385266 1
1386 472385266 1
1387 472385266 1
1388 472385266 1
1391 472385266 1
5715 472385266 1
4027 472385266 1
4733 472385266 1
5327 472385266 1
5716 472385266 1
1393 472385266 1
305 472385266 1
1394 472385266 1
5329 472385266 1
1395 472385266 1
1396 472385266 1
1397 472385266 1
1398 472385266 1
5717 472385266 1
1399 472385266 1
1400 472385266 1
1401 472385266 1
1402 472385266 1
310 472385266 1
1403 472385266 1
1406 472385266 1
1405 472385266 1
1408 472385266 1
1409 472385266 1
1410 472385266 1
1146 472385266 1
5718 472385266 1
1411 472385266 1
1412 472385266 1
1416 472385266 1
1415 472385266 1
320 472385266 1
1413 472385266 1
1418 472385266 1
1417 472385266 1
1147 472385266 1
4734 472385266 1
1419 472385266 1
1420 472385266 1
1421 472385266 1
3792 472385266 1
1422 472385266 1
3208 472385266 1
1423 472385266 1
1424 472385266 1
4736 472385266 1
1425 472385266 1
1426 472385266 1
1427 472385266 1
4738 472385266 1
1429 472385266 1
1430 472385266 1
5719 472385266 1
1433 472385266 1
1434 472385266 1
1436 472385266 1
1437 472385266 1
1438 472385266 1
1439 472385266 1
4739 472385266 1
1440 472385266 1
5332 472385266 1
1443 472385266 1
1444 472385266 1
1446 472385266 1
1447 472385266 1
3012 472385266 1
1448 472385266 1
5720 472385266 1
1450 472385266 1
943 472385266 1
1453 472385266 1
1455 472385266 1
1457 472385266 1
4740 472385266 1
1458 472385266 1
1459 472385266 1
1460 472385266 1
1461 472385266 1
1463 472385266 1
1465 472385266 1
341 472385266 1
1466 472385266 1
1467 472385266 1
1161 472385266 1
1468 472385266 1
1469 472385266 1
1470 472385266 1
1471 472385266 1
349 472385266 1
1473 472385266 1
2486 472385266 1
1475 472385266 1
1164 472385266 1
1477 472385266 1
1478 472385266 1
1479 472385266 1
1480 472385266 1
354 472385266 1
1481 472385266 1
1482 472385266 1
5721 472385266 1
362 472385266 1
2497 472385266 1
1485 472385266 1
1486 472385266 1
1169 472385266 1
4742 472385266 1
1487 472385266 1
1488 472385266 1
5722 472385266 1
1489 472385266 1
5723 472385266 1
1491 472385266 1
1492 472385266 1
1493 472385266 1
1173 472385266 1
1494 472385266 1
1495 472385266 1
1496 472385266 1
1498 472385266 1
1499 472385266 1
5724 472385266 1
1500 472385266 1
1501 472385266 1
1502 472385266 1
1503 472385266 1
4744 472385266 1
5725 472385266 1
1504 472385266 1
1505 472385266 1
1506 472385266 1
1507 472385266 1
378 472385266 1
1508 472385266 1
1511 472385266 1
4745 472385266 1
1512 472385266 1
1513 472385266 1
1514 472385266 1
1515 472385266 1
1517 472385266 1
1516 472385266 1
1518 472385266 1
1519 472385266 1
1520 472385266 1
1521 472385266 1
1522 472385266 1
1523 472385266 1
1524 472385266 1
1525 472385266 1
96 472385266 1
1528 472385266 1
1182 472385266 1
1529 472385266 1
1530 472385266 1
1531 472385266 1
1014 472385266 1
1532 472385266 1
1533 472385266 1
1535 472385266 1
5726 472385266 1
1536 472385266 1
1537 472385266 1
1538 472385266 1
1539 472385266 1
1541 472385266 1
1540 472385266 1
4747 472385266 1
1542 472385266 1
1543 472385266 1
1545 472385266 1
1023 472385266 1
1548 472385266 1
5727 472385266 1
1549 472385266 1
5728 472385266 1
1550 472385266 1
5729 472385266 1
1552 472385266 1
4751 472385266 1
5730 472385266 1
1554 472385266 1
1190 472385266 1
1555 472385266 1
1032 472385266 1
4752 472385266 1
1562 472385266 1
1563 472385266 1
1564 472385266 1
5731 472385266 1
1566 472385266 1
1196 472385266 1
1567 472385266 1
1568 472385266 1
1199 472385266 1
1571 472385266 1
428 472385266 1
1572 472385266 1
5732 472385266 1
1574 472385266 1
1576 472385266 1
1577 472385266 1
1579 472385266 1
1580 472385266 1
1581 472385266 1
4756 472385266 1
1584 472385266 1
5733 472385266 1
1587 472385266 1
1586 472385266 1
1588 472385266 1
4757 472385266 1
1589 472385266 1
441 472385266 1
5734 472385266 1
1590 472385266 1
1591 472385266 1
1592 472385266 1
1593 472385266 1
5108 472385266 1
1594 472385266 1
1595 472385266 1
5345 472385266 1
1598 472385266 1
1599 472385266 1
1601 472385266 1
1603 472385266 1
5735 472385266 1
1605 472385266 1
1210 472385266 1
1211 472385266 1
1609 472385266 1
2617 472385266 1
1611 472385266 1
1612 472385266 1
1613 472385266 1
1614 472385266 1
1615 472385266 1
1616 472385266 1
1617 472385266 1
155 448956185 1
5736 448956185 1
2927 448956185 1
5737 448956185 1
4555 448956185 1
157 448956185 1
159 448956185 1
5738 448956185 1
5739 448956185 1
4539 448956185 1
466 448956185 1
3923 448956185 1
169 448956185 1
5740 448956185 1
3926 448956185 1
171 448956185 1
5741 448956185 1
1775 448956185 1
2261 448956185 1
477 448956185 1
3931 448956185 1
1953 448956185 1
478 448956185 1
480 448956185 1
1090 448956185 1
177 448956185 1
5742 448956185 1
1960 448956185 1
178 448956185 1
180 448956185 1
3335 448956185 1
1968 448956185 1
488 448956185 1
5743 448956185 1
489 448956185 1
182 448956185 1
491 448956185 1
3942 448956185 1
189 448956185 1
190 448956185 1
2279 448956185 1
192 448956185 1
193 448956185 1
5744 448956185 1
504 448956185 1
3492 448956185 1
5416 448956185 1
194 448956185 1
2287 448956185 1
3918 448956185 1
1984 448956185 1
1100 448956185 1
5745 448956185 1
5746 448956185 1
2299 448956185 1
3344 448956185 1
1992 448956185 1
524 448956185 1
1103 448956185 1
199 448956185 1
1795 448956185 1
2637 448956185 1
3932 448956185 1
1798 448956185 1
4568 448956185 1
60 448956185 1
66 448956185 1
206 448956185 1
1106 448956185 1
209 448956185 1
210 448956185 1
539 448956185 1
211 448956185 1
213 448956185 1
212 448956185 1
2954 448956185 1
543 448956185 1
2328 448956185 1
70 448956185 1
3944 448956185 1
1805 448956185 1
214 448956185 1
215 448956185 1
3513 448956185 1
2334 448956185 1
217 448956185 1
76 448956185 1
2337 448956185 1
2339 448956185 1
3947 448956185 1
2019 448956185 1
1811 448956185 1
220 448956185 1
221 448956185 1
4778 448956185 1
84 448956185 1
85 448956185 1
224 448956185 1
2346 448956185 1
229 448956185 1
1817 448956185 1
231 448956185 1
3927 448956185 1
3928 448956185 1
235 448956185 1
4511 448956185 1
1819 448956185 1
5747 448956185 1
562 448956185 1
563 448956185 1
240 448956185 1
2852 448956185 1
244 448956185 1
246 448956185 1
248 448956185 1
3935 448956185 1
1822 448956185 1
1825 448956185 1
4002 448956185 1
254 448956185 1
2369 448956185 1
257 448956185 1
4389 448956185 1
5063 448956185 1
2055 448956185 1
5748 448956185 1
5749 448956185 1
113 448956185 1
2376 448956185 1
4581 448956185 1
4208 448956185 1
276 448956185 1
277 448956185 1
2066 448956185 1
280 448956185 1
5750 448956185 1
2393 448956185 1
889 448956185 1
125 448956185 1
2400 448956185 1
595 448956185 1
1843 448956185 1
3930 448956185 1
1844 448956185 1
3175 448956185 1
289 448956185 1
5751 448956185 1
2814 448956185 1
1135 448956185 1
5752 448956185 1
296 448956185 1
5753 448956185 1
299 448956185 1
2422 448956185 1
142 448956185 1
3943 448956185 1
3945 448956185 1
2088 448956185 1
149 448956185 1
5754 448956185 1
5755 448956185 1
310 448956185 1
3568 448956185 1
2098 448956185 1
312 448956185 1
2440 448956185 1
3197 448956185 1
314 448956185 1
0 448956185 1
5756 448956185 1
320 448956185 1
617 448956185 1
5757 448956185 1
4038 448956185 1
5758 448956185 1
624 448956185 1
16 448956185 1
327 448956185 1
5759 448956185 1
1151 448956185 1
3938 448956185 1
332 448956185 1
2681 448956185 1
3222 448956185 1
1868 448956185 1
1153 448956185 1
2874 448956185 1
634 448956185 1
5760 448956185 1
1875 448956185 1
2467 448956185 1
3227 448956185 1
3600 448956185 1
2474 448956185 1
5761 448956185 1
1876 448956185 1
5147 448956185 1
2875 448956185 1
4869 448956185 1
4554 448956185 1
1877 448956185 1
5762 448956185 1
5763 448956185 1
345 448956185 1
3920 448956185 1
46 448956185 1
3922 448956185 1
5764 448956185 1
349 448956185 1
653 448956185 1
2489 448956185 1
3612 448956185 1
4542 448956185 1
657 448956185 1
357 448956185 1
359 448956185 1
1885 448956185 1
362 448956185 1
5765 448956185 1
3934 448956185 1
1741 448956185 1
363 448956185 1
667 448956185 1
3939 448956185 1
1489 448956185 1
4881 448956185 1
2158 448956185 1
2884 448956185 1
366 448956185 1
1898 448956185 1
370 448956185 1
75 448956185 1
1900 448956185 1
682 448956185 1
683 448956185 1
1902 448956185 1
3834 448956185 1
4974 448956185 1
5766 448956185 1
379 448956185 1
380 448956185 1
2526 448956185 1
1628 448956185 1
5095 448956185 1
3637 448956185 1
385 448956185 1
3845 448956185 1
5767 448956185 1
3277 448956185 1
96 448956185 1
100 448956185 1
3648 448956185 1
5768 448956185 1
5769 448956185 1
2190 448956185 1
3937 448956185 1
397 448956185 1
3651 448956185 1
2548 448956185 1
2722 448956185 1
3290 448956185 1
3291 448956185 1
5770 448956185 1
3946 448956185 1
711 448956185 1
1032 448956185 1
4098 448956185 1
2208 448956185 1
413 448956185 1
2209 448956185 1
2906 448956185 1
5771 448956185 1
1916 448956185 1
3919 448956185 1
716 448956185 1
2907 448956185 1
421 448956185 1
1920 448956185 1
2569 448956185 1
1727 448956185 1
428 448956185 1
429 448956185 1
2576 448956185 1
430 448956185 1
5690 448956185 1
4545 448956185 1
3663 448956185 1
1054 448956185 1
5772 448956185 1
1926 448956185 1
2590 448956185 1
5773 448956185 1
5774 448956185 1
442 448956185 1
4620 448956185 1
141 448956185 1
2602 448956185 1
3940 448956185 1
2233 448956185 1
2234 448956185 1
1209 448956185 1
1066 448956185 1
449 448956185 1
2612 448956185 1
450 448956185 1
2924 448956185 1
3071 448956185 1
452 448956185 1
456 448956185 1
5775 448956185 1
458 448956185 1
1213 448956185 1
5776 448956185 1
5777 448956185 1
2619 448956185 1
2620 448956185 1
742 210933449 1
1769 210933449 1
3949 210933449 1
4119 210933449 1
3327 210933449 1
163 210933449 1
4122 210933449 1
3076 210933449 1
747 210933449 1
5363 210933449 1
5163 210933449 1
5 210933449 1
749 210933449 1
169 210933449 1
5164 210933449 1
4125 210933449 1
5526 210933449 1
5166 210933449 1
4126 210933449 1
4128 210933449 1
5168 210933449 1
757 210933449 1
4132 210933449 1
2930 210933449 1
5413 210933449 1
5169 210933449 1
3090 210933449 1
2823 210933449 1
3092 210933449 1
3095 210933449 1
2932 210933449 1
4138 210933449 1
3096 210933449 1
2933 210933449 1
769 210933449 1
5172 210933449 1
4140 210933449 1
3963 210933449 1
5036 210933449 1
4142 210933449 1
5173 210933449 1
2828 210933449 1
190 210933449 1
192 210933449 1
4146 210933449 1
4147 210933449 1
3102 210933449 1
3103 210933449 1
5177 210933449 1
792 210933449 1
3104 210933449 1
5178 210933449 1
5176 210933449 1
4150 210933449 1
4152 210933449 1
4153 210933449 1
5778 210933449 1
5043 210933449 1
3110 210933449 1
798 210933449 1
4155 210933449 1
3113 210933449 1
4157 210933449 1
5182 210933449 1
3115 210933449 1
4160 210933449 1
4161 210933449 1
3116 210933449 1
5183 210933449 1
4162 210933449 1
4163 210933449 1
5185 210933449 1
5779 210933449 1
4165 210933449 1
811 210933449 1
5187 210933449 1
3119 210933449 1
204 210933449 1
4168 210933449 1
4169 210933449 1
4170 210933449 1
2314 210933449 1
3120 210933449 1
5188 210933449 1
5189 210933449 1
66 210933449 1
3121 210933449 1
4173 210933449 1
207 210933449 1
209 210933449 1
4174 210933449 1
210 210933449 1
828 210933449 1
829 210933449 1
4175 210933449 1
4176 210933449 1
4177 210933449 1
5780 210933449 1
4373 210933449 1
214 210933449 1
3125 210933449 1
4178 210933449 1
5781 210933449 1
4180 210933449 1
1110 210933449 1
4181 210933449 1
835 210933449 1
4182 210933449 1
836 210933449 1
220 210933449 1
837 210933449 1
3134 210933449 1
4184 210933449 1
3136 210933449 1
5195 210933449 1
4186 210933449 1
3140 210933449 1
4187 210933449 1
4188 210933449 1
552 210933449 1
5197 210933449 1
4190 210933449 1
849 210933449 1
231 210933449 1
3146 210933449 1
1324 210933449 1
5200 210933449 1
5201 210933449 1
1821 210933449 1
245 210933449 1
3150 210933449 1
2042 210933449 1
249 210933449 1
4194 210933449 1
4195 210933449 1
4940 210933449 1
5782 210933449 1
2361 210933449 1
4196 210933449 1
3153 210933449 1
4198 210933449 1
3155 210933449 1
5203 210933449 1
4579 210933449 1
257 210933449 1
5205 210933449 1
4201 210933449 1
259 210933449 1
260 210933449 1
3159 210933449 1
4203 210933449 1
5206 210933449 1
5207 210933449 1
4205 210933449 1
4206 210933449 1
5209 210933449 1
2376 210933449 1
4207 210933449 1
5212 210933449 1
873 210933449 1
5211 210933449 1
876 210933449 1
275 210933449 1
277 210933449 1
5213 210933449 1
2066 210933449 1
280 210933449 1
5565 210933449 1
4210 210933449 1
281 210933449 1
4211 210933449 1
3167 210933449 1
5215 210933449 1
3169 210933449 1
5783 210933449 1
5216 210933449 1
3174 210933449 1
289 210933449 1
5007 210933449 1
4800 210933449 1
4214 210933449 1
5008 210933449 1
3178 210933449 1
3179 210933449 1
899 210933449 1
3180 210933449 1
4217 210933449 1
901 210933449 1
2414 210933449 1
3182 210933449 1
4218 210933449 1
5221 210933449 1
903 210933449 1
5222 210933449 1
300 210933449 1
907 210933449 1
4029 210933449 1
301 210933449 1
4220 210933449 1
4221 210933449 1
1141 210933449 1
305 210933449 1
3189 210933449 1
3781 210933449 1
149 210933449 1
4409 210933449 1
5226 210933449 1
5225 210933449 1
310 210933449 1
4226 210933449 1
3196 210933449 1
5784 210933449 1
314 210933449 1
4228 210933449 1
0 210933449 1
317 210933449 1
4906 210933449 1
919 210933449 1
4229 210933449 1
3788 210933449 1
320 210933449 1
5232 210933449 1
3205 210933449 1
4232 210933449 1
5234 210933449 1
2450 210933449 1
4235 210933449 1
4238 210933449 1
927 210933449 1
17 210933449 1
328 210933449 1
4242 210933449 1
3213 210933449 1
4244 210933449 1
5236 210933449 1
932 210933449 1
4246 210933449 1
3217 210933449 1
332 210933449 1
5237 210933449 1
5238 210933449 1
4247 210933449 1
3220 210933449 1
4248 210933449 1
5785 210933449 1
5786 210933449 1
4250 210933449 1
3226 210933449 1
4251 210933449 1
4252 210933449 1
5241 210933449 1
5242 210933449 1
4255 210933449 1
4256 210933449 1
3232 210933449 1
4830 210933449 1
5787 210933449 1
5788 210933449 1
5244 210933449 1
3237 210933449 1
4258 210933449 1
4259 210933449 1
3240 210933449 1
4260 210933449 1
4602 210933449 1
4261 210933449 1
1163 210933449 1
4262 210933449 1
5247 210933449 1
5248 210933449 1
4264 210933449 1
5249 210933449 1
354 210933449 1
355 210933449 1
4266 210933449 1
357 210933449 1
4267 210933449 1
4436 210933449 1
4437 210933449 1
362 210933449 1
4269 210933449 1
4270 210933449 1
5789 210933449 1
975 210933449 1
976 210933449 1
4969 210933449 1
5253 210933449 1
4071 210933449 1
980 210933449 1
5254 210933449 1
5255 210933449 1
5790 210933449 1
3250 210933449 1
5256 210933449 1
4604 210933449 1
3255 210933449 1
5791 210933449 1
4277 210933449 1
3620 210933449 1
4075 210933449 1
1753 210933449 1
5258 210933449 1
4838 210933449 1
4278 210933449 1
3031 210933449 1
4913 210933449 1
5260 210933449 1
5792 210933449 1
3034 210933449 1
4280 210933449 1
5261 210933449 1
994 210933449 1
5262 210933449 1
4283 210933449 1
5793 210933449 1
5265 210933449 1
5266 210933449 1
4284 210933449 1
5267 210933449 1
5270 210933449 1
1005 210933449 1
3275 210933449 1
4287 210933449 1
4288 210933449 1
1009 210933449 1
5271 210933449 1
5794 210933449 1
1015 210933449 1
1016 210933449 1
5795 210933449 1
1021 210933449 1
395 210933449 1
4291 210933449 1
397 210933449 1
3283 210933449 1
400 210933449 1
4294 210933449 1
2722 210933449 1
5796 210933449 1
3289 210933449 1
4295 210933449 1
5277 210933449 1
4296 210933449 1
1550 210933449 1
3291 210933449 1
5278 210933449 1
4298 210933449 1
3294 210933449 1
4095 210933449 1
5797 210933449 1
2207 210933449 1
1037 210933449 1
2905 210933449 1
4302 210933449 1
415 210933449 1
4304 210933449 1
4305 210933449 1
4307 210933449 1
5281 210933449 1
1042 210933449 1
3301 210933449 1
4309 210933449 1
3304 210933449 1
5285 210933449 1
434 210933449 1
5286 210933449 1
5287 210933449 1
4312 210933449 1
4314 210933449 1
5288 210933449 1
3310 210933449 1
3311 210933449 1
3313 210933449 1
4318 210933449 1
5291 210933449 1
3315 210933449 1
3316 210933449 1
5293 210933449 1
4319 210933449 1
1064 210933449 1
4322 210933449 1
2923 210933449 1
4323 210933449 1
5295 210933449 1
5296 210933449 1
5634 210933449 1
4325 210933449 1
449 210933449 1
1069 210933449 1
4328 210933449 1
5798 210933449 1
1932 210933449 1
5299 210933449 1
1933 210933449 1
1608 210933449 1
3323 210933449 1
3324 210933449 1
4331 210933449 1
5300 210933449 1
5301 210933449 1
2621 113465603 1
3949 113465603 1
5033 113465603 1
165 113465603 1
5799 113465603 1
3330 113465603 1
752 113465603 1
751 113465603 1
1948 113465603 1
14 113465603 1
472 113465603 1
175 113465603 1
174 113465603 1
1954 113465603 1
1776 113465603 1
1089 113465603 1
4341 113465603 1
5800 113465603 1
479 113465603 1
1777 113465603 1
5801 113465603 1
1960 113465603 1
178 113465603 1
1091 113465603 1
3884 113465603 1
1092 113465603 1
5802 113465603 1
488 113465603 1
2934 113465603 1
5803 113465603 1
31 113465603 1
1781 113465603 1
182 113465603 1
491 113465603 1
5038 113465603 1
186 113465603 1
3705 113465603 1
5804 113465603 1
188 113465603 1
5805 113465603 1
4563 113465603 1
784 113465603 1
499 113465603 1
190 113465603 1
1978 113465603 1
192 113465603 1
39 113465603 1
2939 113465603 1
2940 113465603 1
1984 113465603 1
1100 113465603 1
5044 113465603 1
516 113465603 1
519 113465603 1
520 113465603 1
524 113465603 1
1102 113465603 1
199 113465603 1
1795 113465603 1
526 113465603 1
56 113465603 1
813 113465603 1
1798 113465603 1
530 113465603 1
5049 113465603 1
60 113465603 1
5806 113465603 1
1105 113465603 1
5540 113465603 1
66 113465603 1
2006 113465603 1
2953 113465603 1
2007 113465603 1
209 113465603 1
537 113465603 1
1802 113465603 1
211 113465603 1
5807 113465603 1
212 113465603 1
2954 113465603 1
1804 113465603 1
3978 113465603 1
5808 113465603 1
214 113465603 1
3125 113465603 1
5053 113465603 1
5809 113465603 1
1309 113465603 1
76 113465603 1
5054 113465603 1
549 113465603 1
2018 113465603 1
2840 113465603 1
3986 113465603 1
5666 113465603 1
84 113465603 1
224 113465603 1
1117 113465603 1
552 113465603 1
5810 113465603 1
5811 113465603 1
2031 113465603 1
560 113465603 1
3148 113465603 1
5056 113465603 1
1818 113465603 1
5812 113465603 1
2040 113465603 1
566 113465603 1
244 113465603 1
245 113465603 1
5059 113465603 1
5060 113465603 1
2043 113465603 1
3754 113465603 1
5813 113465603 1
255 113465603 1
256 113465603 1
257 113465603 1
260 113465603 1
578 113465603 1
579 113465603 1
1125 113465603 1
3763 113465603 1
4011 113465603 1
266 113465603 1
5814 113465603 1
583 113465603 1
268 113465603 1
2976 113465603 1
114 113465603 1
269 113465603 1
5138 113465603 1
1127 113465603 1
1128 113465603 1
5066 113465603 1
1835 113465603 1
2062 113465603 1
277 113465603 1
280 113465603 1
1130 113465603 1
1838 113465603 1
2069 113465603 1
1840 113465603 1
125 113465603 1
289 113465603 1
2985 113465603 1
5815 113465603 1
5008 113465603 1
1847 113465603 1
2987 113465603 1
5816 113465603 1
1137 113465603 1
3558 113465603 1
136 113465603 1
2084 113465603 1
299 113465603 1
302 113465603 1
609 113465603 1
305 113465603 1
2994 113465603 1
2092 113465603 1
1145 113465603 1
149 113465603 1
2095 113465603 1
1852 113465603 1
5817 113465603 1
1853 113465603 1
313 113465603 1
5386 113465603 1
2100 113465603 1
2672 113465603 1
2102 113465603 1
615 113465603 1
0 113465603 1
317 113465603 1
919 113465603 1
321 113465603 1
619 113465603 1
2107 113465603 1
1421 113465603 1
2112 113465603 1
2113 113465603 1
12 113465603 1
2114 113465603 1
5758 113465603 1
5818 113465603 1
2115 113465603 1
625 113465603 1
2116 113465603 1
628 113465603 1
3009 113465603 1
2122 113465603 1
3010 113465603 1
332 113465603 1
5819 113465603 1
333 113465603 1
3590 113465603 1
3013 113465603 1
1154 113465603 1
634 113465603 1
1155 113465603 1
1873 113465603 1
3225 113465603 1
5820 113465603 1
4825 113465603 1
2687 113465603 1
1717 113465603 1
645 113465603 1
41 113465603 1
5763 113465603 1
342 113465603 1
3812 113465603 1
45 113465603 1
1879 113465603 1
4495 113465603 1
3417 113465603 1
652 113465603 1
2144 113465603 1
349 113465603 1
1163 113465603 1
5821 113465603 1
5334 113465603 1
5822 113465603 1
5823 113465603 1
3929 113465603 1
2692 113465603 1
655 113465603 1
354 113465603 1
357 113465603 1
2148 113465603 1
359 113465603 1
5824 113465603 1
1885 113465603 1
661 113465603 1
5825 113465603 1
5826 113465603 1
1890 113465603 1
667 113465603 1
2156 113465603 1
1892 113465603 1
670 113465603 1
672 113465603 1
3027 113465603 1
5827 113465603 1
5828 113465603 1
2171 113465603 1
75 113465603 1
5829 113465603 1
372 113465603 1
679 113465603 1
3033 113465603 1
376 113465603 1
378 113465603 1
5152 113465603 1
5830 113465603 1
5831 113465603 1
2185 113465603 1
2716 113465603 1
696 113465603 1
697 113465603 1
5832 113465603 1
2188 113465603 1
96 113465603 1
702 113465603 1
5833 113465603 1
1185 113465603 1
2191 113465603 1
708 113465603 1
710 113465603 1
3051 113465603 1
407 113465603 1
1913 113465603 1
5834 113465603 1
2726 113465603 1
410 113465603 1
1915 113465603 1
5027 113465603 1
412 113465603 1
3054 113465603 1
1193 113465603 1
1918 113465603 1
3058 113465603 1
719 113465603 1
721 113465603 1
722 113465603 1
1921 113465603 1
1573 113465603 1
1641 113465603 1
4847 113465603 1
430 113465603 1
5835 113465603 1
5102 113465603 1
726 113465603 1
5836 113465603 1
5837 113465603 1
731 113465603 1
5838 113465603 1
441 113465603 1
1744 113465603 1
137 113465603 1
139 113465603 1
141 113465603 1
1928 113465603 1
5839 113465603 1
734 113465603 1
736 113465603 1
1929 113465603 1
1599 113465603 1
449 113465603 1
5840 113465603 1
456 113465603 1
739 113465603 1
1932 113465603 1
1608 113465603 1
741 113465603 1
2103 455237361 1
5841 455237361 1
1941 455237361 1
5579 455237361 1
1081 455237361 1
4639 455237361 1
466 455237361 1
1148 455237361 1
2108 455237361 1
5842 455237361 1
5843 455237361 1
1949 455237361 1
5844 455237361 1
16 455237361 1
5845 455237361 1
4649 455237361 1
1955 455237361 1
5846 455237361 1
2117 455237361 1
1957 455237361 1
5704 455237361 1
1150 455237361 1
5847 455237361 1
2121 455237361 1
2124 455237361 1
5848 455237361 1
5849 455237361 1
5850 455237361 1
5851 455237361 1
488 455237361 1
2127 455237361 1
5852 455237361 1
187 455237361 1
1972 455237361 1
5853 455237361 1
5854 455237361 1
1973 455237361 1
4657 455237361 1
5855 455237361 1
2134 455237361 1
3337 455237361 1
5593 455237361 1
3600 455237361 1
36 455237361 1
5856 455237361 1
2135 455237361 1
4053 455237361 1
4665 455237361 1
504 455237361 1
4669 455237361 1
4670 455237361 1
4668 455237361 1
4671 455237361 1
5857 455237361 1
5858 455237361 1
341 455237361 1
5859 455237361 1
1618 455237361 1
2138 455237361 1
4676 455237361 1
46 455237361 1
1988 455237361 1
1793 455237361 1
5599 455237361 1
524 455237361 1
1795 455237361 1
5860 455237361 1
2147 455237361 1
5861 455237361 1
5862 455237361 1
357 455237361 1
1165 455237361 1
5863 455237361 1
1798 455237361 1
4687 455237361 1
2153 455237361 1
4689 455237361 1
1169 455237361 1
5864 455237361 1
4692 455237361 1
3617 455237361 1
5865 455237361 1
5866 455237361 1
4693 455237361 1
5867 455237361 1
5868 455237361 1
5869 455237361 1
2013 455237361 1
4699 455237361 1
2014 455237361 1
2164 455237361 1
4701 455237361 1
5709 455237361 1
4702 455237361 1
2172 455237361 1
2017 455237361 1
680 455237361 1
4705 455237361 1
4707 455237361 1
5870 455237361 1
4708 455237361 1
5544 455237361 1
2173 455237361 1
686 455237361 1
5871 455237361 1
2022 455237361 1
4713 455237361 1
2175 455237361 1
85 455237361 1
2177 455237361 1
5872 455237361 1
5873 455237361 1
1179 455237361 1
2029 455237361 1
4642 455237361 1
4643 455237361 1
5617 455237361 1
2184 455237361 1
1817 455237361 1
5874 455237361 1
5875 455237361 1
5876 455237361 1
5877 455237361 1
5767 455237361 1
2036 455237361 1
5878 455237361 1
4651 455237361 1
5879 455237361 1
1825 455237361 1
5880 455237361 1
570 455237361 1
5881 455237361 1
5882 455237361 1
708 455237361 1
5883 455237361 1
2046 455237361 1
2048 455237361 1
5884 455237361 1
5885 455237361 1
2051 455237361 1
4006 455237361 1
4659 455237361 1
2203 455237361 1
4663 455237361 1
5886 455237361 1
711 455237361 1
5622 455237361 1
5887 455237361 1
5888 455237361 1
4666 455237361 1
269 455237361 1
5889 455237361 1
4674 455237361 1
2211 455237361 1
2213 455237361 1
2212 455237361 1
5890 455237361 1
5891 455237361 1
590 455237361 1
2981 455237361 1
4681 455237361 1
5892 455237361 1
430 455237361 1
1839 455237361 1
5893 455237361 1
5894 455237361 1
5895 455237361 1
3662 455237361 1
5896 455237361 1
2221 455237361 1
2081 455237361 1
5897 455237361 1
293 455237361 1
4695 455237361 1
2229 455237361 1
3453 455237361 1
2085 455237361 1
4696 455237361 1
141 455237361 1
5898 455237361 1
5899 455237361 1
5900 455237361 1
2238 455237361 1
5901 455237361 1
4703 455237361 1
2241 455237361 1
5576 455237361 1
5902 455237361 1
5903 455237361 1
5904 455237361 1
4710 455237361 1
1213 455237361 1
4555 415155312 1
5737 415155312 1
461 415155312 1
2816 415155312 1
2249 415155312 1
159 415155312 1
4556 415155312 1
5905 415155312 1
2251 415155312 1
2253 415155312 1
5034 415155312 1
2256 415155312 1
170 415155312 1
171 415155312 1
2257 415155312 1
2820 415155312 1
2259 415155312 1
5741 415155312 1
5906 415155312 1
2261 415155312 1
1240 415155312 1
2266 415155312 1
2267 415155312 1
1091 415155312 1
2824 415155312 1
5907 415155312 1
487 415155312 1
4560 415155312 1
2825 415155312 1
2273 415155312 1
777 415155312 1
184 415155312 1
5908 415155312 1
2274 415155312 1
2937 415155312 1
188 415155312 1
4925 415155312 1
2276 415155312 1
5909 415155312 1
2280 415155312 1
192 415155312 1
2283 415155312 1
2282 415155312 1
2285 415155312 1
2284 415155312 1
193 415155312 1
2286 415155312 1
2288 415155312 1
2290 415155312 1
2292 415155312 1
2295 415155312 1
2298 415155312 1
2299 415155312 1
198 415155312 1
1992 415155312 1
2302 415155312 1
2833 415155312 1
524 415155312 1
2834 415155312 1
2303 415155312 1
2306 415155312 1
4567 415155312 1
1797 415155312 1
528 415155312 1
2835 415155312 1
2309 415155312 1
4568 415155312 1
2310 415155312 1
60 415155312 1
2312 415155312 1
2313 415155312 1
2315 415155312 1
66 415155312 1
2318 415155312 1
2317 415155312 1
2837 415155312 1
2320 415155312 1
2321 415155312 1
5910 415155312 1
2326 415155312 1
1804 415155312 1
2328 415155312 1
2327 415155312 1
2330 415155312 1
215 415155312 1
2331 415155312 1
2839 415155312 1
2333 415155312 1
217 415155312 1
2334 415155312 1
2336 415155312 1
2337 415155312 1
2338 415155312 1
2339 415155312 1
2019 415155312 1
2340 415155312 1
1811 415155312 1
4572 415155312 1
837 415155312 1
5911 415155312 1
5912 415155312 1
2344 415155312 1
2346 415155312 1
2347 415155312 1
2348 415155312 1
229 415155312 1
2350 415155312 1
4934 415155312 1
2845 415155312 1
2846 415155312 1
2352 415155312 1
5913 415155312 1
2848 415155312 1
235 415155312 1
5914 415155312 1
2353 415155312 1
2851 415155312 1
237 415155312 1
2357 415155312 1
239 415155312 1
240 415155312 1
2852 415155312 1
2854 415155312 1
2361 415155312 1
2362 415155312 1
2363 415155312 1
2364 415155312 1
2366 415155312 1
2365 415155312 1
2368 415155312 1
4578 415155312 1
2369 415155312 1
2370 415155312 1
2371 415155312 1
4580 415155312 1
2372 415155312 1
2373 415155312 1
5915 415155312 1
2375 415155312 1
2376 415155312 1
2380 415155312 1
2382 415155312 1
2387 415155312 1
2392 415155312 1
2391 415155312 1
2393 415155312 1
2394 415155312 1
2396 415155312 1
2397 415155312 1
2400 415155312 1
2403 415155312 1
2404 415155312 1
894 415155312 1
289 415155312 1
2405 415155312 1
2406 415155312 1
5751 415155312 1
1135 415155312 1
2407 415155312 1
1846 415155312 1
2861 415155312 1
2409 415155312 1
2410 415155312 1
2411 415155312 1
296 415155312 1
5916 415155312 1
299 415155312 1
138 415155312 1
2421 415155312 1
2422 415155312 1
1141 415155312 1
2424 415155312 1
5917 415155312 1
2427 415155312 1
2430 415155312 1
2431 415155312 1
2093 415155312 1
2433 415155312 1
149 415155312 1
5754 415155312 1
4535 415155312 1
2436 415155312 1
310 415155312 1
2866 415155312 1
2439 415155312 1
2867 415155312 1
2442 415155312 1
0 415155312 1
2443 415155312 1
2444 415155312 1
2445 415155312 1
4414 415155312 1
5757 415155312 1
2446 415155312 1
3203 415155312 1
1148 415155312 1
2453 415155312 1
327 415155312 1
2868 415155312 1
2455 415155312 1
2456 415155312 1
2458 415155312 1
2459 415155312 1
2461 415155312 1
2462 415155312 1
25 415155312 1
5918 415155312 1
3222 415155312 1
2465 415155312 1
2874 415155312 1
2466 415155312 1
2468 415155312 1
2467 415155312 1
2470 415155312 1
2472 415155312 1
3227 415155312 1
2473 415155312 1
5919 415155312 1
2474 415155312 1
2475 415155312 1
2476 415155312 1
2875 415155312 1
2477 415155312 1
2876 415155312 1
2877 415155312 1
2480 415155312 1
340 415155312 1
2481 415155312 1
2878 415155312 1
5920 415155312 1
4963 415155312 1
347 415155312 1
4600 415155312 1
4601 415155312 1
349 415155312 1
2485 415155312 1
1163 415155312 1
2487 415155312 1
2488 415155312 1
2489 415155312 1
2490 415155312 1
2491 415155312 1
2495 415155312 1
1885 415155312 1
2496 415155312 1
2498 415155312 1
1889 415155312 1
2500 415155312 1
363 415155312 1
2881 415155312 1
2504 415155312 1
366 415155312 1
2505 415155312 1
2507 415155312 1
2506 415155312 1
2510 415155312 1
2885 415155312 1
2886 415155312 1
2513 415155312 1
3031 415155312 1
2517 415155312 1
2518 415155312 1
990 415155312 1
2888 415155312 1
2520 415155312 1
379 415155312 1
4607 415155312 1
2525 415155312 1
2527 415155312 1
5921 415155312 1
2890 415155312 1
2528 415155312 1
2529 415155312 1
5095 415155312 1
999 415155312 1
2531 415155312 1
2530 415155312 1
385 415155312 1
386 415155312 1
2533 415155312 1
389 415155312 1
2534 415155312 1
4610 415155312 1
4611 415155312 1
2536 415155312 1
96 415155312 1
2537 415155312 1
2539 415155312 1
2541 415155312 1
4612 415155312 1
2544 415155312 1
2545 415155312 1
398 415155312 1
2198 415155312 1
2549 415155312 1
2550 415155312 1
5922 415155312 1
5770 415155312 1
2552 415155312 1
2554 415155312 1
4983 415155312 1
2560 415155312 1
1032 415155312 1
2562 415155312 1
2563 415155312 1
4984 415155312 1
2564 415155312 1
4098 415155312 1
2566 415155312 1
2567 415155312 1
2907 415155312 1
2568 415155312 1
2571 415155312 1
4616 415155312 1
1641 415155312 1
429 415155312 1
2577 415155312 1
2576 415155312 1
5690 415155312 1
2914 415155312 1
2584 415155312 1
2585 415155312 1
5772 415155312 1
2586 415155312 1
2916 415155312 1
2587 415155312 1
2591 415155312 1
2590 415155312 1
2592 415155312 1
2593 415155312 1
5774 415155312 1
2919 415155312 1
2594 415155312 1
2596 415155312 1
2597 415155312 1
4990 415155312 1
2598 415155312 1
4620 415155312 1
5923 415155312 1
2601 415155312 1
2600 415155312 1
2599 415155312 1
2602 415155312 1
2604 415155312 1
2603 415155312 1
2605 415155312 1
2608 415155312 1
2607 415155312 1
449 415155312 1
2612 415155312 1
2613 415155312 1
450 415155312 1
4479 415155312 1
2924 415155312 1
2615 415155312 1
452 415155312 1
4622 415155312 1
2925 415155312 1
5924 415155312 1
458 415155312 1
2620 415155312 1
2619 415155312 1
4902 92629809 1
5925 92629809 1
4901 92629809 1
5926 92629809 1
1758 92629809 1
0 219001485 1
3326 219001485 1
224 219001485 1
2027 219001485 1
466 219001485 1
1148 219001485 1
1084 219001485 1
4508 219001485 1
3356 219001485 1
2819 219001485 1
2187 219001485 1
562 219001485 1
4634 219001485 1
328 219001485 1
101 219001485 1
701 219001485 1
244 219001485 1
3397 219001485 1
4625 219001485 1
2195 219001485 1
3217 219001485 1
182 219001485 1
257 219001485 1
3365 219001485 1
497 219001485 1
3408 219001485 1
36 219001485 1
3369 219001485 1
3339 219001485 1
2207 219001485 1
504 219001485 1
3341 219001485 1
3342 219001485 1
46 219001485 1
280 219001485 1
517 219001485 1
723 219001485 1
199 219001485 1
594 219001485 1
1733 219001485 1
657 219001485 1
1203 219001485 1
359 219001485 1
1844 219001485 1
5307 219001485 1
289 219001485 1
3451 219001485 1
3426 219001485 1
2082 219001485 1
1893 219001485 1
442 219001485 1
3384 219001485 1
5927 219001485 1
5928 219001485 1
142 219001485 1
3387 219001485 1
548 219001485 1
5337 219001485 1
2096 219001485 1
737 219001485 1
682 219001485 1
457 219001485 1
3458 219001485 1
2743 571021282 1
0 571021282 1
1857 571021282 1
1813 571021282 1
5362 571021282 1
2744 571021282 1
2778 571021282 1
5374 571021282 1
461 571021282 1
1917 571021282 1
2747 571021282 1
46 571021282 1
2779 571021282 1
2749 571021282 1
1879 571021282 1
2750 571021282 1
466 571021282 1
1148 571021282 1
5405 571021282 1
121 571021282 1
2782 571021282 1
2783 571021282 1
352 571021282 1
1922 571021282 1
2785 571021282 1
5929 571021282 1
1906 571021282 1
199 571021282 1
1840 571021282 1
2753 571021282 1
125 571021282 1
1087 571021282 1
16 571021282 1
2754 571021282 1
96 571021282 1
130 571021282 1
5364 571021282 1
328 571021282 1
101 571021282 1
2758 571021282 1
2757 571021282 1
289 571021282 1
531 571021282 1
478 571021282 1
2791 571021282 1
2078 571021282 1
2794 571021282 1
2761 571021282 1
1741 571021282 1
1926 571021282 1
2966 571021282 1
2797 571021282 1
2798 571021282 1
178 571021282 1
5930 571021282 1
397 571021282 1
441 571021282 1
209 571021282 1
442 571021282 1
26 571021282 1
2765 571021282 1
981 571021282 1
210 571021282 1
299 571021282 1
211 571021282 1
4518 571021282 1
4864 571021282 1
2767 571021282 1
1546 571021282 1
491 571021282 1
334 571021282 1
2808 571021282 1
449 571021282 1
72 571021282 1
494 571021282 1
75 571021282 1
2770 571021282 1
2769 571021282 1
149 571021282 1
3600 571021282 1
5400 571021282 1
5391 571021282 1
1831 571021282 1
36 571021282 1
682 571021282 1
2773 571021282 1
221 571021282 1
5409 571021282 1
1213 571021282 1
154 571021282 1
2777 571021282 1
0 377037875 1
1937 377037875 1
2103 377037875 1
1940 377037875 1
5931 377037875 1
5522 377037875 1
1941 377037875 1
5579 377037875 1
5523 377037875 1
4637 377037875 1
5932 377037875 1
5580 377037875 1
1944 377037875 1
4640 377037875 1
5933 377037875 1
4037 377037875 1
466 377037875 1
1148 377037875 1
5934 377037875 1
5935 377037875 1
468 377037875 1
2108 377037875 1
5527 377037875 1
4644 377037875 1
1949 377037875 1
5844 377037875 1
1951 377037875 1
5936 377037875 1
5937 377037875 1
5759 377037875 1
5845 377037875 1
4649 377037875 1
1955 377037875 1
2117 377037875 1
2118 377037875 1
5586 377037875 1
1957 377037875 1
2870 377037875 1
1958 377037875 1
1959 377037875 1
4245 377037875 1
4652 377037875 1
5528 377037875 1
5938 377037875 1
1779 377037875 1
5939 377037875 1
5848 377037875 1
2124 377037875 1
5940 377037875 1
4654 377037875 1
5588 377037875 1
1870 377037875 1
2683 377037875 1
182 377037875 1
491 377037875 1
2127 377037875 1
5853 377037875 1
2129 377037875 1
1973 377037875 1
1974 377037875 1
2130 377037875 1
4657 377037875 1
4658 377037875 1
2133 377037875 1
5855 377037875 1
2134 377037875 1
4662 377037875 1
5593 377037875 1
5941 377037875 1
5942 377037875 1
4664 377037875 1
4665 377037875 1
504 377037875 1
4668 377037875 1
4670 377037875 1
5943 377037875 1
4671 377037875 1
4672 377037875 1
5944 377037875 1
4673 377037875 1
2138 377037875 1
5945 377037875 1
5946 377037875 1
4676 377037875 1
46 377037875 1
1986 377037875 1
2141 377037875 1
2142 377037875 1
1988 377037875 1
1793 377037875 1
5947 377037875 1
5599 377037875 1
5534 377037875 1
524 377037875 1
2145 377037875 1
5948 377037875 1
5949 377037875 1
5860 377037875 1
5950 377037875 1
2147 377037875 1
5951 377037875 1
1996 377037875 1
359 377037875 1
4686 377037875 1
1997 377037875 1
5603 377037875 1
2150 377037875 1
1885 377037875 1
5952 377037875 1
1998 377037875 1
4687 377037875 1
5953 377037875 1
2153 377037875 1
2001 377037875 1
4689 377037875 1
2002 377037875 1
5864 377037875 1
4692 377037875 1
4693 377037875 1
5866 377037875 1
2005 377037875 1
209 377037875 1
5867 377037875 1
5542 377037875 1
5869 377037875 1
2013 377037875 1
5954 377037875 1
5955 377037875 1
4699 377037875 1
3349 377037875 1
5607 377037875 1
2014 377037875 1
4700 377037875 1
5956 377037875 1
4444 377037875 1
4701 377037875 1
2166 377037875 1
2016 377037875 1
75 377037875 1
4702 377037875 1
2172 377037875 1
4706 377037875 1
4707 377037875 1
682 377037875 1
683 377037875 1
5544 377037875 1
4708 377037875 1
2173 377037875 1
4709 377037875 1
5957 377037875 1
5958 377037875 1
5871 377037875 1
5959 377037875 1
2022 377037875 1
2023 377037875 1
2175 377037875 1
2177 377037875 1
5872 377037875 1
5960 377037875 1
4638 377037875 1
2180 377037875 1
5961 377037875 1
2029 377037875 1
2182 377037875 1
4641 377037875 1
5962 377037875 1
4642 377037875 1
4643 377037875 1
5617 377037875 1
2184 377037875 1
1690 377037875 1
4645 377037875 1
5963 377037875 1
2034 377037875 1
2716 377037875 1
5964 377037875 1
5876 377037875 1
5965 377037875 1
3273 377037875 1
5966 377037875 1
4648 377037875 1
5767 377037875 1
5967 377037875 1
1818 377037875 1
2036 377037875 1
2037 377037875 1
96 377037875 1
2038 377037875 1
2189 377037875 1
5968 377037875 1
5969 377037875 1
5970 377037875 1
244 377037875 1
4650 377037875 1
4651 377037875 1
703 377037875 1
5879 377037875 1
2192 377037875 1
5971 377037875 1
5972 377037875 1
5973 377037875 1
5974 377037875 1
5975 377037875 1
1703 377037875 1
2197 377037875 1
5880 377037875 1
5553 377037875 1
5882 377037875 1
2201 377037875 1
2046 377037875 1
5885 377037875 1
5620 377037875 1
257 377037875 1
5976 377037875 1
2051 377037875 1
5555 377037875 1
4006 377037875 1
4659 377037875 1
5977 377037875 1
2054 377037875 1
5382 377037875 1
2203 377037875 1
5978 377037875 1
4663 377037875 1
2204 377037875 1
2058 377037875 1
5979 377037875 1
5980 377037875 1
4666 377037875 1
269 377037875 1
5559 377037875 1
4099 377037875 1
1916 377037875 1
5981 377037875 1
4674 377037875 1
5562 377037875 1
1626 377037875 1
5982 377037875 1
2211 377037875 1
2063 377037875 1
2212 377037875 1
2213 377037875 1
5983 377037875 1
5984 377037875 1
2214 377037875 1
5891 377037875 1
2215 377037875 1
4681 377037875 1
5567 377037875 1
5892 377037875 1
430 377037875 1
1839 377037875 1
4684 377037875 1
5894 377037875 1
5985 377037875 1
5895 377037875 1
289 377037875 1
2221 377037875 1
4688 377037875 1
4022 377037875 1
2080 377037875 1
2081 377037875 1
2222 377037875 1
5572 377037875 1
2223 377037875 1
293 377037875 1
2225 377037875 1
4695 377037875 1
5986 377037875 1
5987 377037875 1
2229 377037875 1
5988 377037875 1
5989 377037875 1
5990 377037875 1
4696 377037875 1
5991 377037875 1
2087 377037875 1
5899 377037875 1
2236 377037875 1
5992 377037875 1
2238 377037875 1
5993 377037875 1
149 377037875 1
4703 377037875 1
4704 377037875 1
1758 377037875 1
2242 377037875 1
5994 377037875 1
2099 377037875 1
5576 377037875 1
5902 377037875 1
1609 377037875 1
5995 377037875 1
1213 377037875 1
4710 377037875 1
154 377037875 1
5996 377037875 1
5997 377037875 1
4711 377037875 1
1215 377037875 1
5577 377037875 1
5998 543442108 1
163 543442108 1
3463 543442108 1
466 543442108 1
3077 543442108 1
5999 543442108 1
6000 543442108 1
6001 543442108 1
4337 543442108 1
3082 543442108 1
1087 543442108 1
6002 543442108 1
3087 543442108 1
3088 543442108 1
480 543442108 1
6003 543442108 1
3093 543442108 1
178 543442108 1
6004 543442108 1
3097 543442108 1
6005 543442108 1
5365 543442108 1
6006 543442108 1
4353 543442108 1
3101 543442108 1
6007 543442108 1
3105 543442108 1
3106 543442108 1
3109 543442108 1
6008 543442108 1
3111 543442108 1
6009 543442108 1
3894 543442108 1
6010 543442108 1
3117 543442108 1
1103 543442108 1
6011 543442108 1
531 543442108 1
60 543442108 1
6012 543442108 1
1801 543442108 1
209 543442108 1
6013 543442108 1
6014 543442108 1
5370 543442108 1
6015 543442108 1
6016 543442108 1
214 543442108 1
2955 543442108 1
4569 543442108 1
6017 543442108 1
6018 543442108 1
1110 543442108 1
6019 543442108 1
76 543442108 1
3127 543442108 1
6020 543442108 1
6021 543442108 1
220 543442108 1
221 543442108 1
3133 543442108 1
84 543442108 1
6022 543442108 1
1116 543442108 1
224 543442108 1
3138 543442108 1
6023 543442108 1
6024 543442108 1
3144 543442108 1
3145 543442108 1
5376 543442108 1
6025 543442108 1
6026 543442108 1
6027 543442108 1
5747 543442108 1
6028 543442108 1
6029 543442108 1
5379 543442108 1
6030 543442108 1
3149 543442108 1
6031 543442108 1
245 543442108 1
6032 543442108 1
3151 543442108 1
6033 543442108 1
6034 543442108 1
3539 543442108 1
4785 543442108 1
6035 543442108 1
1119 543442108 1
6036 543442108 1
256 543442108 1
258 543442108 1
576 543442108 1
1124 543442108 1
5382 543442108 1
580 543442108 1
3163 543442108 1
6037 543442108 1
1364 543442108 1
6038 543442108 1
277 543442108 1
6039 543442108 1
3165 543442108 1
3166 543442108 1
4399 543442108 1
6040 543442108 1
6041 543442108 1
3173 543442108 1
6042 543442108 1
289 543442108 1
1384 543442108 1
2988 543442108 1
3180 543442108 1
3181 543442108 1
3183 543442108 1
299 543442108 1
6043 543442108 1
3187 543442108 1
142 543442108 1
3188 543442108 1
6044 543442108 1
610 543442108 1
611 543442108 1
6045 543442108 1
3190 543442108 1
3191 543442108 1
3193 543442108 1
6046 543442108 1
5385 543442108 1
6047 543442108 1
4811 543442108 1
3204 543442108 1
1148 543442108 1
3206 543442108 1
3209 543442108 1
622 543442108 1
6048 543442108 1
16 543442108 1
4737 543442108 1
6049 543442108 1
6050 543442108 1
6051 543442108 1
6052 543442108 1
6053 543442108 1
4861 543442108 1
4244 543442108 1
6054 543442108 1
1151 543442108 1
332 543442108 1
3219 543442108 1
6055 543442108 1
3221 543442108 1
6056 543442108 1
3012 543442108 1
6057 543442108 1
6058 543442108 1
6059 543442108 1
1874 543442108 1
6060 543442108 1
1156 543442108 1
6061 543442108 1
3235 543442108 1
3236 543442108 1
6062 543442108 1
651 543442108 1
4602 543442108 1
652 543442108 1
5654 543442108 1
653 543442108 1
3241 543442108 1
3242 543442108 1
6063 543442108 1
4496 543442108 1
6064 543442108 1
3244 543442108 1
3245 543442108 1
6065 543442108 1
6066 543442108 1
3246 543442108 1
6067 543442108 1
668 543442108 1
3617 543442108 1
6068 543442108 1
3249 543442108 1
671 543442108 1
1174 543442108 1
6069 543442108 1
6070 543442108 1
6071 543442108 1
1500 543442108 1
4884 543442108 1
6072 543442108 1
6073 543442108 1
74 543442108 1
75 543442108 1
372 543442108 1
3258 543442108 1
682 543442108 1
683 543442108 1
3259 543442108 1
6074 543442108 1
3630 543442108 1
3260 543442108 1
6075 543442108 1
6076 543442108 1
4854 543442108 1
6077 543442108 1
3264 543442108 1
6078 543442108 1
6079 543442108 1
3267 543442108 1
6080 543442108 1
6081 543442108 1
3269 543442108 1
5402 543442108 1
6082 543442108 1
6083 543442108 1
5619 543442108 1
3277 543442108 1
3276 543442108 1
6084 543442108 1
701 543442108 1
6085 543442108 1
6086 543442108 1
6087 543442108 1
6088 543442108 1
6089 543442108 1
4459 543442108 1
6090 543442108 1
708 543442108 1
6091 543442108 1
3293 543442108 1
407 543442108 1
6092 543442108 1
6093 543442108 1
3295 543442108 1
412 543442108 1
3297 543442108 1
4523 543442108 1
4524 543442108 1
3299 543442108 1
3300 543442108 1
1197 543442108 1
3302 543442108 1
6094 543442108 1
6095 543442108 1
428 543442108 1
6096 543442108 1
6097 543442108 1
6098 543442108 1
6099 543442108 1
6100 543442108 1
6101 543442108 1
6102 543442108 1
6103 543442108 1
3663 543442108 1
3662 543442108 1
3306 543442108 1
6104 543442108 1
5407 543442108 1
6105 543442108 1
6106 543442108 1
6107 543442108 1
4109 543442108 1
4319 543442108 1
6108 543442108 1
6109 543442108 1
6110 543442108 1
6111 543442108 1
6112 543442108 1
6113 543442108 1
3320 543442108 1
3456 543442108 1
6114 543442108 1
740 543442108 1
1212 543442108 1
1213 543442108 1
3325 543442108 1
1613 543442108 1
742 148680848 1
157 148680848 1
5998 148680848 1
6115 148680848 1
6116 148680848 1
163 148680848 1
3077 148680848 1
5 148680848 1
169 148680848 1
3080 148680848 1
5999 148680848 1
3081 148680848 1
6117 148680848 1
6001 148680848 1
6118 148680848 1
4337 148680848 1
6119 148680848 1
3084 148680848 1
3087 148680848 1
6120 148680848 1
3088 148680848 1
6121 148680848 1
6122 148680848 1
177 148680848 1
6123 148680848 1
5529 148680848 1
178 148680848 1
6124 148680848 1
488 148680848 1
3097 148680848 1
186 148680848 1
4350 148680848 1
6125 148680848 1
6006 148680848 1
6126 148680848 1
6127 148680848 1
4145 148680848 1
192 148680848 1
3101 148680848 1
6128 148680848 1
6007 148680848 1
794 148680848 1
6129 148680848 1
3105 148680848 1
3106 148680848 1
3109 148680848 1
6130 148680848 1
6131 148680848 1
6132 148680848 1
3971 148680848 1
2940 148680848 1
6133 148680848 1
6134 148680848 1
5653 148680848 1
6135 148680848 1
3117 148680848 1
1992 148680848 1
6136 148680848 1
6137 148680848 1
3118 148680848 1
6011 148680848 1
1995 148680848 1
1798 148680848 1
6138 148680848 1
60 148680848 1
6012 148680848 1
6139 148680848 1
206 148680848 1
1801 148680848 1
535 148680848 1
211 148680848 1
6140 148680848 1
5910 148680848 1
6141 148680848 1
1804 148680848 1
4372 148680848 1
215 148680848 1
6017 148680848 1
6018 148680848 1
6142 148680848 1
5809 148680848 1
6019 148680848 1
3127 148680848 1
3128 148680848 1
6021 148680848 1
1811 148680848 1
3986 148680848 1
6143 148680848 1
222 148680848 1
6144 148680848 1
6022 148680848 1
5374 148680848 1
6145 148680848 1
6023 148680848 1
228 148680848 1
6146 148680848 1
3142 148680848 1
6147 148680848 1
6024 148680848 1
1319 148680848 1
3145 148680848 1
6148 148680848 1
5376 148680848 1
6149 148680848 1
232 148680848 1
6025 148680848 1
4511 148680848 1
4544 148680848 1
246 148680848 1
3149 148680848 1
6033 148680848 1
6034 148680848 1
251 148680848 1
6036 148680848 1
6150 148680848 1
255 148680848 1
256 148680848 1
107 148680848 1
6151 148680848 1
3158 148680848 1
1123 148680848 1
263 148680848 1
3160 148680848 1
3163 148680848 1
267 148680848 1
6037 148680848 1
6152 148680848 1
6153 148680848 1
6154 148680848 1
6155 148680848 1
4396 148680848 1
280 148680848 1
122 148680848 1
3168 148680848 1
4399 148680848 1
6040 148680848 1
6156 148680848 1
6157 148680848 1
5073 148680848 1
6158 148680848 1
3173 148680848 1
287 148680848 1
3176 148680848 1
6159 148680848 1
6160 148680848 1
6161 148680848 1
2988 148680848 1
899 148680848 1
6162 148680848 1
4405 148680848 1
3181 148680848 1
6163 148680848 1
6164 148680848 1
6044 148680848 1
6165 148680848 1
6166 148680848 1
6167 148680848 1
6168 148680848 1
3191 148680848 1
310 148680848 1
3193 148680848 1
2098 148680848 1
6169 148680848 1
6170 148680848 1
3198 148680848 1
6171 148680848 1
6047 148680848 1
315 148680848 1
316 148680848 1
3200 148680848 1
6172 148680848 1
1858 148680848 1
3204 148680848 1
6173 148680848 1
1148 148680848 1
6174 148680848 1
2106 148680848 1
4233 148680848 1
3209 148680848 1
6175 148680848 1
15 148680848 1
6048 148680848 1
4737 148680848 1
6049 148680848 1
6050 148680848 1
6052 148680848 1
328 148680848 1
6053 148680848 1
6176 148680848 1
2119 148680848 1
1150 148680848 1
6177 148680848 1
6178 148680848 1
6179 148680848 1
6180 148680848 1
6056 148680848 1
6181 148680848 1
6057 148680848 1
6182 148680848 1
334 148680848 1
6183 148680848 1
6184 148680848 1
6185 148680848 1
2131 148680848 1
6186 148680848 1
5761 148680848 1
6061 148680848 1
6187 148680848 1
3235 148680848 1
3018 148680848 1
3236 148680848 1
6062 148680848 1
6188 148680848 1
954 148680848 1
6189 148680848 1
4602 148680848 1
652 148680848 1
6190 148680848 1
6191 148680848 1
3241 148680848 1
3242 148680848 1
6063 148680848 1
353 148680848 1
2146 148680848 1
6192 148680848 1
3244 148680848 1
3245 148680848 1
6066 148680848 1
3247 148680848 1
3246 148680848 1
6193 148680848 1
365 148680848 1
3249 148680848 1
6194 148680848 1
6195 148680848 1
368 148680848 1
3254 148680848 1
3620 148680848 1
6071 148680848 1
6196 148680848 1
6197 148680848 1
6198 148680848 1
6199 148680848 1
6200 148680848 1
679 148680848 1
6201 148680848 1
6202 148680848 1
6203 148680848 1
6204 148680848 1
6074 148680848 1
2174 148680848 1
5792 148680848 1
3260 148680848 1
6205 148680848 1
6075 148680848 1
6206 148680848 1
377 148680848 1
379 148680848 1
4080 148680848 1
1508 148680848 1
3262 148680848 1
380 148680848 1
6077 148680848 1
6207 148680848 1
6208 148680848 1
2178 148680848 1
3263 148680848 1
6079 148680848 1
3265 148680848 1
6209 148680848 1
6210 148680848 1
1905 148680848 1
6082 148680848 1
94 148680848 1
6211 148680848 1
6212 148680848 1
2717 148680848 1
392 148680848 1
6085 148680848 1
1185 148680848 1
6213 148680848 1
6086 148680848 1
395 148680848 1
6214 148680848 1
399 148680848 1
2899 148680848 1
6089 148680848 1
4459 148680848 1
3284 148680848 1
6215 148680848 1
4519 148680848 1
6216 148680848 1
1706 148680848 1
5158 148680848 1
3292 148680848 1
3293 148680848 1
407 148680848 1
2726 148680848 1
410 148680848 1
2207 148680848 1
6217 148680848 1
6092 148680848 1
6093 148680848 1
3295 148680848 1
2208 148680848 1
2209 148680848 1
6218 148680848 1
6219 148680848 1
116 148680848 1
3298 148680848 1
418 148680848 1
3300 148680848 1
424 148680848 1
6095 148680848 1
6096 148680848 1
6220 148680848 1
6098 148680848 1
431 148680848 1
6099 148680848 1
1049 148680848 1
3305 148680848 1
5630 148680848 1
6102 148680848 1
6221 148680848 1
3306 148680848 1
6222 148680848 1
3307 148680848 1
438 148680848 1
3308 148680848 1
3450 148680848 1
6105 148680848 1
132 148680848 1
6223 148680848 1
6224 148680848 1
442 148680848 1
6106 148680848 1
1207 148680848 1
6225 148680848 1
5839 148680848 1
4319 148680848 1
6226 148680848 1
4850 148680848 1
445 148680848 1
6108 148680848 1
6227 148680848 1
6228 148680848 1
6109 148680848 1
449 148680848 1
1072 148680848 1
6229 148680848 1
1932 148680848 1
6114 148680848 1
1613 148680848 1
6230 148680848 1
2743 233899912 1
378 233899912 1
0 233899912 1
5362 233899912 1
85 233899912 1
5374 233899912 1
157 233899912 1
2745 233899912 1
2746 233899912 1
2747 233899912 1
617 233899912 1
161 233899912 1
2749 233899912 1
2750 233899912 1
466 233899912 1
1148 233899912 1
2751 233899912 1
5376 233899912 1
16 233899912 1
1819 233899912 1
2754 233899912 1
2755 233899912 1
1952 233899912 1
1953 233899912 1
5364 233899912 1
328 233899912 1
1864 233899912 1
2758 233899912 1
2757 233899912 1
478 233899912 1
244 233899912 1
2761 233899912 1
1185 233899912 1
3539 233899912 1
178 233899912 1
1824 233899912 1
5972 233899912 1
2764 233899912 1
252 233899912 1
2763 233899912 1
2765 233899912 1
487 233899912 1
488 233899912 1
4518 233899912 1
5403 233899912 1
489 233899912 1
2766 233899912 1
2767 233899912 1
1546 233899912 1
183 233899912 1
182 233899912 1
6231 233899912 1
634 233899912 1
257 233899912 1
33 233899912 1
2768 233899912 1
637 233899912 1
1875 233899912 1
2769 233899912 1
497 233899912 1
2771 233899912 1
3600 233899912 1
36 233899912 1
581 233899912 1
3369 233899912 1
2773 233899912 1
2774 233899912 1
3370 233899912 1
2775 233899912 1
504 233899912 1
2208 233899912 1
2777 233899912 1
5981 233899912 1
2778 233899912 1
1620 233899912 1
6232 233899912 1
1878 233899912 1
46 233899912 1
1100 233899912 1
2779 233899912 1
2780 233899912 1
651 233899912 1
5405 233899912 1
517 233899912 1
1793 233899912 1
6233 233899912 1
2782 233899912 1
2783 233899912 1
2784 233899912 1
199 233899912 1
1839 233899912 1
2789 233899912 1
657 233899912 1
357 233899912 1
2148 233899912 1
725 233899912 1
130 233899912 1
359 233899912 1
528 233899912 1
1798 233899912 1
2791 233899912 1
4528 233899912 1
2795 233899912 1
5368 233899912 1
2796 233899912 1
2798 233899912 1
2797 233899912 1
6234 233899912 1
207 233899912 1
209 233899912 1
442 233899912 1
5369 233899912 1
3452 233899912 1
299 233899912 1
211 233899912 1
2806 233899912 1
2807 233899912 1
610 233899912 1
2808 233899912 1
449 233899912 1
2810 233899912 1
3565 233899912 1
2812 233899912 1
1852 233899912 1
310 233899912 1
1934 233899912 1
686 233899912 1
1812 233899912 1
1213 233899912 1
743 233335916 1
461 233335916 1
3686 233335916 1
3327 233335916 1
3687 233335916 1
745 233335916 1
3951 233335916 1
6115 233335916 1
163 233335916 1
3076 233335916 1
3689 233335916 1
169 233335916 1
6235 233335916 1
2819 233335916 1
750 233335916 1
5410 233335916 1
754 233335916 1
753 233335916 1
755 233335916 1
5412 233335916 1
1773 233335916 1
3695 233335916 1
2930 233335916 1
1088 233335916 1
1954 233335916 1
3696 233335916 1
3698 233335916 1
764 233335916 1
6236 233335916 1
766 233335916 1
6237 233335916 1
3701 233335916 1
6238 233335916 1
771 233335916 1
5415 233335916 1
773 233335916 1
774 233335916 1
3098 233335916 1
3704 233335916 1
778 233335916 1
779 233335916 1
188 233335916 1
782 233335916 1
3706 233335916 1
3967 233335916 1
3708 233335916 1
190 233335916 1
3711 233335916 1
3710 233335916 1
788 233335916 1
3709 233335916 1
4145 233335916 1
6239 233335916 1
789 233335916 1
790 233335916 1
3713 233335916 1
4891 233335916 1
5416 233335916 1
795 233335916 1
5417 233335916 1
5043 233335916 1
3110 233335916 1
797 233335916 1
3497 233335916 1
5418 233335916 1
5419 233335916 1
802 233335916 1
803 233335916 1
804 233335916 1
197 233335916 1
5420 233335916 1
3719 233335916 1
810 233335916 1
6240 233335916 1
815 233335916 1
3720 233335916 1
204 233335916 1
1799 233335916 1
5421 233335916 1
3723 233335916 1
66 233335916 1
207 233335916 1
1801 233335916 1
3726 233335916 1
3123 233335916 1
209 233335916 1
820 233335916 1
3727 233335916 1
5422 233335916 1
822 233335916 1
823 233335916 1
5051 233335916 1
210 233335916 1
825 233335916 1
824 233335916 1
211 233335916 1
5423 233335916 1
828 233335916 1
4373 233335916 1
5424 233335916 1
6241 233335916 1
831 233335916 1
3730 233335916 1
5425 233335916 1
2337 233335916 1
5426 233335916 1
3733 233335916 1
3734 233335916 1
3735 233335916 1
220 233335916 1
3736 233335916 1
221 233335916 1
839 233335916 1
3740 233335916 1
4727 233335916 1
842 233335916 1
3137 233335916 1
5428 233335916 1
224 233335916 1
552 233335916 1
846 233335916 1
3744 233335916 1
231 233335916 1
3747 233335916 1
1324 233335916 1
850 233335916 1
3748 233335916 1
853 233335916 1
854 233335916 1
855 233335916 1
3749 233335916 1
6242 233335916 1
245 233335916 1
4782 233335916 1
2360 233335916 1
3753 233335916 1
859 233335916 1
860 233335916 1
2361 233335916 1
5429 233335916 1
3755 233335916 1
6243 233335916 1
6244 233335916 1
3757 233335916 1
255 233335916 1
256 233335916 1
257 233335916 1
3546 233335916 1
6245 233335916 1
4791 233335916 1
3758 233335916 1
260 233335916 1
3759 233335916 1
4947 233335916 1
3760 233335916 1
865 233335916 1
3762 233335916 1
2056 233335916 1
866 233335916 1
5432 233335916 1
5433 233335916 1
2376 233335916 1
869 233335916 1
870 233335916 1
871 233335916 1
4793 233335916 1
3766 233335916 1
875 233335916 1
5434 233335916 1
277 233335916 1
879 233335916 1
5435 233335916 1
2066 233335916 1
280 233335916 1
5436 233335916 1
886 233335916 1
888 233335916 1
3770 233335916 1
2400 233335916 1
891 233335916 1
5437 233335916 1
892 233335916 1
3771 233335916 1
130 233335916 1
289 233335916 1
3774 233335916 1
5439 233335916 1
902 233335916 1
904 233335916 1
6246 233335916 1
4026 233335916 1
298 233335916 1
6247 233335916 1
4029 233335916 1
910 233335916 1
3776 233335916 1
3779 233335916 1
2089 233335916 1
1144 233335916 1
3780 233335916 1
911 233335916 1
3783 233335916 1
5440 233335916 1
5441 233335916 1
913 233335916 1
5442 233335916 1
914 233335916 1
915 233335916 1
314 233335916 1
916 233335916 1
0 233335916 1
317 233335916 1
917 233335916 1
5444 233335916 1
5446 233335916 1
5445 233335916 1
920 233335916 1
4811 233335916 1
5447 233335916 1
3788 233335916 1
320 233335916 1
4812 233335916 1
3789 233335916 1
3003 233335916 1
1859 233335916 1
5449 233335916 1
5450 233335916 1
3791 233335916 1
6248 233335916 1
2450 233335916 1
2110 233335916 1
3796 233335916 1
925 233335916 1
926 233335916 1
17 233335916 1
5451 233335916 1
328 233335916 1
1149 233335916 1
6249 233335916 1
3800 233335916 1
6250 233335916 1
3801 233335916 1
5452 233335916 1
332 233335916 1
5080 233335916 1
333 233335916 1
3802 233335916 1
6251 233335916 1
5082 233335916 1
940 233335916 1
942 233335916 1
1450 233335916 1
5241 233335916 1
3808 233335916 1
4827 233335916 1
3809 233335916 1
5453 233335916 1
947 233335916 1
3810 233335916 1
5596 233335916 1
3811 233335916 1
342 233335916 1
955 233335916 1
3240 233335916 1
956 233335916 1
5454 233335916 1
3022 233335916 1
348 233335916 1
3023 233335916 1
959 233335916 1
960 233335916 1
3813 233335916 1
1474 233335916 1
1163 233335916 1
961 233335916 1
962 233335916 1
3814 233335916 1
966 233335916 1
5455 233335916 1
3820 233335916 1
356 233335916 1
5456 233335916 1
3821 233335916 1
969 233335916 1
5457 233335916 1
362 233335916 1
3824 233335916 1
3828 233335916 1
981 233335916 1
3830 233335916 1
3831 233335916 1
6252 233335916 1
985 233335916 1
986 233335916 1
4445 233335916 1
3832 233335916 1
5458 233335916 1
5460 233335916 1
988 233335916 1
374 233335916 1
5021 233335916 1
6253 233335916 1
5461 233335916 1
6254 233335916 1
3034 233335916 1
5462 233335916 1
5463 233335916 1
3834 233335916 1
4840 233335916 1
994 233335916 1
4083 233335916 1
996 233335916 1
3842 233335916 1
5793 233335916 1
5465 233335916 1
3265 233335916 1
5466 233335916 1
5467 233335916 1
3270 233335916 1
3844 233335916 1
6255 233335916 1
3846 233335916 1
1003 233335916 1
4456 233335916 1
3277 233335916 1
96 233335916 1
1007 233335916 1
5468 233335916 1
3849 233335916 1
1014 233335916 1
1184 233335916 1
1016 233335916 1
3850 233335916 1
3852 233335916 1
397 233335916 1
6256 233335916 1
6257 233335916 1
5469 233335916 1
3853 233335916 1
3283 233335916 1
3857 233335916 1
2722 233335916 1
1023 233335916 1
1024 233335916 1
1025 233335916 1
5470 233335916 1
1550 233335916 1
3858 233335916 1
3291 233335916 1
5471 233335916 1
5472 233335916 1
4845 233335916 1
1031 233335916 1
1032 233335916 1
1034 233335916 1
2207 233335916 1
5473 233335916 1
3656 233335916 1
1915 233335916 1
416 233335916 1
3860 233335916 1
1194 233335916 1
3862 233335916 1
4525 233335916 1
5474 233335916 1
1042 233335916 1
423 233335916 1
6258 233335916 1
428 233335916 1
1043 233335916 1
1048 233335916 1
5475 233335916 1
1049 233335916 1
6259 233335916 1
1050 233335916 1
3867 233335916 1
5476 233335916 1
6260 233335916 1
1056 233335916 1
5477 233335916 1
1060 233335916 1
5478 233335916 1
5479 233335916 1
5480 233335916 1
4319 233335916 1
5481 233335916 1
6261 233335916 1
1066 233335916 1
1067 233335916 1
449 233335916 1
1068 233335916 1
6262 233335916 1
5482 233335916 1
3872 233335916 1
6263 233335916 1
6264 233335916 1
1076 233335916 1
1933 233335916 1
1608 233335916 1
1609 233335916 1
3875 233335916 1
1614 233335916 1
1080 193021637 1
3327 193021637 1
1943 193021637 1
464 193021637 1
163 193021637 1
466 193021637 1
465 193021637 1
1770 193021637 1
6265 193021637 1
1946 193021637 1
3330 193021637 1
469 193021637 1
2819 193021637 1
6266 193021637 1
472 193021637 1
174 193021637 1
1775 193021637 1
1953 193021637 1
1776 193021637 1
1954 193021637 1
478 193021637 1
479 193021637 1
6267 193021637 1
483 193021637 1
1960 193021637 1
6268 193021637 1
178 193021637 1
3884 193021637 1
485 193021637 1
487 193021637 1
5851 193021637 1
3335 193021637 1
5802 193021637 1
488 193021637 1
1967 193021637 1
182 193021637 1
491 193021637 1
186 193021637 1
493 193021637 1
35 193021637 1
497 193021637 1
498 193021637 1
190 193021637 1
499 193021637 1
1785 193021637 1
502 193021637 1
1977 193021637 1
1786 193021637 1
39 193021637 1
1980 193021637 1
1787 193021637 1
503 193021637 1
504 193021637 1
506 193021637 1
3971 193021637 1
511 193021637 1
6269 193021637 1
1099 193021637 1
513 193021637 1
515 193021637 1
516 193021637 1
2298 193021637 1
518 193021637 1
1793 193021637 1
519 193021637 1
521 193021637 1
3344 193021637 1
522 193021637 1
524 193021637 1
525 193021637 1
199 193021637 1
1795 193021637 1
526 193021637 1
1995 193021637 1
527 193021637 1
529 193021637 1
1798 193021637 1
531 193021637 1
3346 193021637 1
60 193021637 1
532 193021637 1
66 193021637 1
5865 193021637 1
2007 193021637 1
534 193021637 1
209 193021637 1
210 193021637 1
540 193021637 1
211 193021637 1
541 193021637 1
212 193021637 1
5954 193021637 1
214 193021637 1
545 193021637 1
1808 193021637 1
1309 193021637 1
76 193021637 1
1111 193021637 1
548 193021637 1
549 193021637 1
2813 193021637 1
550 193021637 1
3352 193021637 1
3353 193021637 1
551 193021637 1
84 193021637 1
224 193021637 1
2024 193021637 1
553 193021637 1
5961 193021637 1
554 193021637 1
555 193021637 1
557 193021637 1
556 193021637 1
2032 193021637 1
1817 193021637 1
558 193021637 1
560 193021637 1
1818 193021637 1
1819 193021637 1
6270 193021637 1
562 193021637 1
240 193021637 1
101 193021637 1
2040 193021637 1
566 193021637 1
244 193021637 1
246 193021637 1
567 193021637 1
3539 193021637 1
1825 193021637 1
6271 193021637 1
103 193021637 1
1703 193021637 1
5813 193021637 1
1828 193021637 1
5134 193021637 1
5683 193021637 1
6272 193021637 1
257 193021637 1
6273 193021637 1
2052 193021637 1
3365 193021637 1
260 193021637 1
3366 193021637 1
578 193021637 1
3368 193021637 1
581 193021637 1
6274 193021637 1
5135 193021637 1
5748 193021637 1
1832 193021637 1
583 193021637 1
4667 193021637 1
271 193021637 1
586 193021637 1
6275 193021637 1
3375 193021637 1
4396 193021637 1
588 193021637 1
2062 193021637 1
275 193021637 1
277 193021637 1
589 193021637 1
280 193021637 1
2066 193021637 1
590 193021637 1
3378 193021637 1
592 193021637 1
2069 193021637 1
1838 193021637 1
593 193021637 1
2073 193021637 1
125 193021637 1
3379 193021637 1
1843 193021637 1
6276 193021637 1
288 193021637 1
3381 193021637 1
2075 193021637 1
289 193021637 1
3382 193021637 1
5815 193021637 1
599 193021637 1
6277 193021637 1
600 193021637 1
601 193021637 1
1849 193021637 1
295 193021637 1
3685 193021637 1
2670 193021637 1
604 193021637 1
1749 193021637 1
142 193021637 1
607 193021637 1
606 193021637 1
3385 193021637 1
608 193021637 1
609 193021637 1
2090 193021637 1
611 193021637 1
3565 193021637 1
6278 193021637 1
612 193021637 1
3388 193021637 1
310 193021637 1
3389 193021637 1
2098 193021637 1
6279 193021637 1
313 193021637 1
2100 193021637 1
6280 193021637 1
0 193021637 1
317 193021637 1
6281 193021637 1
617 193021637 1
6282 193021637 1
1148 193021637 1
618 193021637 1
619 193021637 1
1421 193021637 1
326 193021637 1
3394 193021637 1
625 193021637 1
16 193021637 1
328 193021637 1
1864 193021637 1
4861 193021637 1
628 193021637 1
3398 193021637 1
629 193021637 1
3399 193021637 1
2123 193021637 1
3401 193021637 1
630 193021637 1
332 193021637 1
3588 193021637 1
4823 193021637 1
1868 193021637 1
3590 193021637 1
5389 193021637 1
2683 193021637 1
635 193021637 1
636 193021637 1
33 193021637 1
334 193021637 1
637 193021637 1
1874 193021637 1
6283 193021637 1
5390 193021637 1
6284 193021637 1
640 193021637 1
3600 193021637 1
36 193021637 1
6285 193021637 1
3412 193021637 1
645 193021637 1
6286 193021637 1
3415 193021637 1
647 193021637 1
342 193021637 1
345 193021637 1
1878 193021637 1
46 193021637 1
652 193021637 1
3417 193021637 1
4831 193021637 1
961 193021637 1
1729 193021637 1
655 193021637 1
656 193021637 1
657 193021637 1
357 193021637 1
658 193021637 1
1883 193021637 1
6287 193021637 1
359 193021637 1
1885 193021637 1
5398 193021637 1
3422 193021637 1
661 193021637 1
1741 193021637 1
3425 193021637 1
662 193021637 1
664 193021637 1
981 193021637 1
2159 193021637 1
2160 193021637 1
670 193021637 1
6288 193021637 1
672 193021637 1
673 193021637 1
674 193021637 1
675 193021637 1
677 193021637 1
6289 193021637 1
6290 193021637 1
6291 193021637 1
75 193021637 1
1899 193021637 1
678 193021637 1
680 193021637 1
681 193021637 1
682 193021637 1
1902 193021637 1
6292 193021637 1
687 193021637 1
688 193021637 1
689 193021637 1
3432 193021637 1
1628 193021637 1
691 193021637 1
694 193021637 1
1905 193021637 1
696 193021637 1
6293 193021637 1
697 193021637 1
698 193021637 1
699 193021637 1
96 193021637 1
1009 193021637 1
6294 193021637 1
703 193021637 1
2193 193021637 1
394 193021637 1
705 193021637 1
3438 193021637 1
707 193021637 1
1546 193021637 1
1706 193021637 1
709 193021637 1
710 193021637 1
6295 193021637 1
6296 193021637 1
712 193021637 1
6297 193021637 1
714 193021637 1
713 193021637 1
3442 193021637 1
1915 193021637 1
2208 193021637 1
416 193021637 1
716 193021637 1
6298 193021637 1
1919 193021637 1
2210 193021637 1
718 193021637 1
6299 193021637 1
719 193021637 1
721 193021637 1
4679 193021637 1
722 193021637 1
428 193021637 1
1573 193021637 1
724 193021637 1
3446 193021637 1
2219 193021637 1
1203 193021637 1
3662 193021637 1
6300 193021637 1
2793 193021637 1
728 193021637 1
729 193021637 1
730 193021637 1
731 193021637 1
6301 193021637 1
6302 193021637 1
6303 193021637 1
1744 193021637 1
6304 193021637 1
6305 193021637 1
2228 193021637 1
6306 193021637 1
6307 193021637 1
139 193021637 1
733 193021637 1
735 193021637 1
734 193021637 1
736 193021637 1
1929 193021637 1
2234 193021637 1
3907 193021637 1
6308 193021637 1
449 193021637 1
3456 193021637 1
2812 193021637 1
738 193021637 1
1763 193021637 1
740 193021637 1
5776 193021637 1
154 193021637 1
1213 193021637 1
0 252484155 1
3326 252484155 1
224 252484155 1
6309 252484155 1
4628 252484155 1
163 252484155 1
5351 252484155 1
466 252484155 1
1148 252484155 1
3356 252484155 1
4629 252484155 1
3393 252484155 1
2819 252484155 1
1817 252484155 1
3359 252484155 1
1087 252484155 1
6310 252484155 1
4634 252484155 1
1235 252484155 1
5355 252484155 1
328 252484155 1
1183 252484155 1
101 252484155 1
479 252484155 1
701 252484155 1
3397 252484155 1
4861 252484155 1
5356 252484155 1
6311 252484155 1
6312 252484155 1
704 252484155 1
4625 252484155 1
3539 252484155 1
6313 252484155 1
5358 252484155 1
6314 252484155 1
3404 252484155 1
4863 252484155 1
2045 252484155 1
187 252484155 1
3406 252484155 1
108 252484155 1
334 252484155 1
6315 252484155 1
637 252484155 1
3365 252484155 1
496 252484155 1
497 252484155 1
6316 252484155 1
3408 252484155 1
36 252484155 1
643 252484155 1
3369 252484155 1
715 252484155 1
3339 252484155 1
504 252484155 1
3414 252484155 1
3341 252484155 1
3342 252484155 1
3416 252484155 1
46 252484155 1
277 252484155 1
517 252484155 1
2635 252484155 1
6317 252484155 1
1992 252484155 1
524 252484155 1
199 252484155 1
6318 252484155 1
1842 252484155 1
5323 252484155 1
529 252484155 1
5307 252484155 1
289 252484155 1
3448 252484155 1
6319 252484155 1
3451 252484155 1
6320 252484155 1
3426 252484155 1
3383 252484155 1
66 252484155 1
667 252484155 1
207 252484155 1
442 252484155 1
3384 252484155 1
3452 252484155 1
211 252484155 1
212 252484155 1
1896 252484155 1
3455 252484155 1
3427 252484155 1
142 252484155 1
3621 252484155 1
3387 252484155 1
3125 252484155 1
4633 252484155 1
3565 252484155 1
678 252484155 1
1808 252484155 1
548 252484155 1
5337 252484155 1
737 252484155 1
682 252484155 1
456 252484155 1
3912 252484155 1
221 252484155 1
3458 252484155 1
1213 252484155 1
742 230567975 1
4121 230567975 1
747 230567975 1
3076 230567975 1
169 230567975 1
4127 230567975 1
6321 230567975 1
755 230567975 1
173 230567975 1
3083 230567975 1
757 230567975 1
3694 230567975 1
6322 230567975 1
1773 230567975 1
2261 230567975 1
2930 230567975 1
1954 230567975 1
4341 230567975 1
5413 230567975 1
762 230567975 1
3698 230567975 1
765 230567975 1
4344 230567975 1
5171 230567975 1
6323 230567975 1
769 230567975 1
2933 230567975 1
6324 230567975 1
776 230567975 1
4142 230567975 1
4764 230567975 1
186 230567975 1
1970 230567975 1
188 230567975 1
35 230567975 1
781 230567975 1
3967 230567975 1
783 230567975 1
1784 230567975 1
785 230567975 1
784 230567975 1
6325 230567975 1
2828 230567975 1
190 230567975 1
191 230567975 1
6326 230567975 1
37 230567975 1
792 230567975 1
791 230567975 1
3103 230567975 1
4892 230567975 1
2629 230567975 1
3716 230567975 1
5778 230567975 1
4768 230567975 1
3110 230567975 1
5043 230567975 1
799 230567975 1
800 230567975 1
3112 230567975 1
802 230567975 1
5183 230567975 1
4999 230567975 1
811 230567975 1
813 230567975 1
2308 230567975 1
204 230567975 1
6327 230567975 1
4895 230567975 1
817 230567975 1
1290 230567975 1
4928 230567975 1
66 230567975 1
818 230567975 1
2640 230567975 1
208 230567975 1
6328 230567975 1
209 230567975 1
822 230567975 1
210 230567975 1
827 230567975 1
828 230567975 1
2645 230567975 1
5001 230567975 1
216 230567975 1
4772 230567975 1
4180 230567975 1
1308 230567975 1
3731 230567975 1
3131 230567975 1
219 230567975 1
837 230567975 1
841 230567975 1
3737 230567975 1
3738 230567975 1
6329 230567975 1
4727 230567975 1
2650 230567975 1
224 230567975 1
227 230567975 1
552 230567975 1
844 230567975 1
2844 230567975 1
2654 230567975 1
849 230567975 1
6330 230567975 1
851 230567975 1
852 230567975 1
236 230567975 1
4191 230567975 1
1821 230567975 1
857 230567975 1
3752 230567975 1
2658 230567975 1
249 230567975 1
858 230567975 1
4940 230567975 1
4783 230567975 1
4787 230567975 1
253 230567975 1
2369 230567975 1
862 230567975 1
257 230567975 1
863 230567975 1
4945 230567975 1
260 230567975 1
4947 230567975 1
3761 230567975 1
2056 230567975 1
867 230567975 1
2376 230567975 1
4794 230567975 1
3767 230567975 1
876 230567975 1
877 230567975 1
3768 230567975 1
880 230567975 1
881 230567975 1
6331 230567975 1
2066 230567975 1
4797 230567975 1
282 230567975 1
5071 230567975 1
4212 230567975 1
285 230567975 1
287 230567975 1
4798 230567975 1
130 230567975 1
894 230567975 1
3175 230567975 1
2667 230567975 1
1136 230567975 1
898 230567975 1
899 230567975 1
1137 230567975 1
6332 230567975 1
903 230567975 1
6246 230567975 1
6333 230567975 1
907 230567975 1
909 230567975 1
4905 230567975 1
910 230567975 1
4547 230567975 1
6334 230567975 1
1141 230567975 1
303 230567975 1
4803 230567975 1
149 230567975 1
4411 230567975 1
308 230567975 1
3784 230567975 1
6335 230567975 1
4033 230567975 1
4809 230567975 1
0 230567975 1
317 230567975 1
4810 230567975 1
919 230567975 1
319 230567975 1
4811 230567975 1
6336 230567975 1
3788 230567975 1
4813 230567975 1
1859 230567975 1
4416 230567975 1
323 230567975 1
2450 230567975 1
6337 230567975 1
3792 230567975 1
3793 230567975 1
2110 230567975 1
925 230567975 1
2678 230567975 1
927 230567975 1
3798 230567975 1
328 230567975 1
929 230567975 1
1149 230567975 1
3213 230567975 1
6338 230567975 1
4819 230567975 1
930 230567975 1
331 230567975 1
6339 230567975 1
3216 230567975 1
6340 230567975 1
4824 230567975 1
1450 230567975 1
6341 230567975 1
6059 230567975 1
3804 230567975 1
3805 230567975 1
3228 230567975 1
3807 230567975 1
6342 230567975 1
944 230567975 1
4052 230567975 1
6343 230567975 1
3234 230567975 1
3810 230567975 1
2689 230567975 1
1159 230567975 1
6344 230567975 1
346 230567975 1
954 230567975 1
347 230567975 1
956 230567975 1
6345 230567975 1
957 230567975 1
348 230567975 1
6346 230567975 1
4431 230567975 1
961 230567975 1
1163 230567975 1
963 230567975 1
351 230567975 1
965 230567975 1
4912 230567975 1
2693 230567975 1
2694 230567975 1
2695 230567975 1
360 230567975 1
361 230567975 1
973 230567975 1
972 230567975 1
3823 230567975 1
362 230567975 1
6347 230567975 1
4439 230567975 1
976 230567975 1
4833 230567975 1
978 230567975 1
2700 230567975 1
4441 230567975 1
4603 230567975 1
981 230567975 1
982 230567975 1
983 230567975 1
3620 230567975 1
984 230567975 1
6196 230567975 1
4836 230567975 1
2708 230567975 1
6348 230567975 1
993 230567975 1
4840 230567975 1
379 230567975 1
2710 230567975 1
994 230567975 1
6349 230567975 1
2712 230567975 1
4453 230567975 1
383 230567975 1
2713 230567975 1
5268 230567975 1
3846 230567975 1
1004 230567975 1
1003 230567975 1
3847 230567975 1
1006 230567975 1
96 230567975 1
1009 230567975 1
5794 230567975 1
4979 230567975 1
2538 230567975 1
6350 230567975 1
6351 230567975 1
393 230567975 1
1018 230567975 1
5795 230567975 1
3854 230567975 1
402 230567975 1
1027 230567975 1
1550 230567975 1
3291 230567975 1
2902 230567975 1
4093 230567975 1
5278 230567975 1
1033 230567975 1
1037 230567975 1
2207 230567975 1
1039 230567975 1
416 230567975 1
6352 230567975 1
2727 230567975 1
4304 230567975 1
422 230567975 1
1042 230567975 1
1198 230567975 1
424 230567975 1
3863 230567975 1
425 230567975 1
1043 230567975 1
429 230567975 1
1047 230567975 1
431 230567975 1
435 230567975 1
4102 230567975 1
1051 230567975 1
1923 230567975 1
2735 230567975 1
437 230567975 1
1054 230567975 1
440 230567975 1
3312 230567975 1
1061 230567975 1
4476 230567975 1
1064 230567975 1
2739 230567975 1
6353 230567975 1
1065 230567975 1
1066 230567975 1
447 230567975 1
449 230567975 1
1069 230567975 1
3871 230567975 1
1072 230567975 1
6354 230567975 1
454 230567975 1
455 230567975 1
1606 230567975 1
6264 230567975 1
6355 230567975 1
1608 230567975 1
1933 230567975 1
4853 230567975 1
2741 230567975 1
378 304953074 1
2743 304953074 1
5362 304953074 1
2744 304953074 1
5374 304953074 1
224 304953074 1
320 304953074 1
2745 304953074 1
2746 304953074 1
2747 304953074 1
2749 304953074 1
2750 304953074 1
2893 304953074 1
466 304953074 1
1148 304953074 1
2751 304953074 1
468 304953074 1
4647 304953074 1
2754 304953074 1
96 304953074 1
2755 304953074 1
328 304953074 1
5364 304953074 1
2758 304953074 1
2757 304953074 1
478 304953074 1
6356 304953074 1
5970 304953074 1
244 304953074 1
2761 304953074 1
4245 304953074 1
178 304953074 1
2967 304953074 1
6357 304953074 1
1703 304953074 1
2764 304953074 1
708 304953074 1
2766 304953074 1
2767 304953074 1
1546 304953074 1
182 304953074 1
5883 304953074 1
491 304953074 1
255 304953074 1
1705 304953074 1
1706 304953074 1
257 304953074 1
187 304953074 1
1155 304953074 1
334 304953074 1
2768 304953074 1
637 304953074 1
6284 304953074 1
2770 304953074 1
2769 304953074 1
497 304953074 1
1715 304953074 1
5391 304953074 1
5392 304953074 1
36 304953074 1
504 304953074 1
5980 304953074 1
5857 304953074 1
2777 304953074 1
1618 304953074 1
2778 304953074 1
1878 304953074 1
1100 304953074 1
280 304953074 1
5405 304953074 1
121 304953074 1
517 304953074 1
2781 304953074 1
2783 304953074 1
2784 304953074 1
2785 304953074 1
199 304953074 1
125 304953074 1
5951 304953074 1
2790 304953074 1
130 304953074 1
359 304953074 1
528 304953074 1
289 304953074 1
2792 304953074 1
2791 304953074 1
2796 304953074 1
2797 304953074 1
2798 304953074 1
2799 304953074 1
207 304953074 1
5986 304953074 1
442 304953074 1
5369 304953074 1
210 304953074 1
138 304953074 1
2806 304953074 1
6358 304953074 1
2808 304953074 1
449 304953074 1
75 304953074 1
149 304953074 1
2095 304953074 1
2812 304953074 1
682 304953074 1
1934 304953074 1
1176 304953074 1
1812 304953074 1
5409 304953074 1
1213 304953074 1
154 304953074 1
3459 541999788 1
3572 541999788 1
0 541999788 1
1857 541999788 1
3573 541999788 1
3577 541999788 1
3576 541999788 1
157 541999788 1
4482 541999788 1
3460 541999788 1
3578 541999788 1
5113 541999788 1
3461 541999788 1
3463 541999788 1
1148 541999788 1
5144 541999788 1
3464 541999788 1
169 541999788 1
1770 541999788 1
468 541999788 1
1684 541999788 1
3579 541999788 1
1861 541999788 1
4814 541999788 1
2109 541999788 1
3468 541999788 1
3210 541999788 1
3581 541999788 1
3583 541999788 1
1087 541999788 1
16 541999788 1
3470 541999788 1
174 541999788 1
3471 541999788 1
6359 541999788 1
4860 541999788 1
3473 541999788 1
328 541999788 1
3586 541999788 1
4861 541999788 1
1865 541999788 1
3587 541999788 1
2122 541999788 1
178 541999788 1
1151 541999788 1
332 541999788 1
3480 541999788 1
3588 541999788 1
4485 541999788 1
3335 541999788 1
3481 541999788 1
488 541999788 1
3589 541999788 1
3590 541999788 1
491 541999788 1
3591 541999788 1
6360 541999788 1
4487 541999788 1
634 541999788 1
3483 541999788 1
3593 541999788 1
3484 541999788 1
3595 541999788 1
188 541999788 1
3596 541999788 1
3486 541999788 1
3597 541999788 1
4488 541999788 1
35 541999788 1
1156 541999788 1
190 541999788 1
3599 541999788 1
3600 541999788 1
3488 541999788 1
3489 541999788 1
4491 541999788 1
3602 541999788 1
39 541999788 1
3604 541999788 1
4492 541999788 1
3491 541999788 1
504 541999788 1
3493 541999788 1
3494 541999788 1
3606 541999788 1
3495 541999788 1
3607 541999788 1
46 541999788 1
3608 541999788 1
1100 541999788 1
1791 541999788 1
3496 541999788 1
3498 541999788 1
4494 541999788 1
4430 541999788 1
4495 541999788 1
6361 541999788 1
651 541999788 1
2691 541999788 1
3500 541999788 1
5045 541999788 1
517 541999788 1
653 541999788 1
3501 541999788 1
3502 541999788 1
5122 541999788 1
3609 541999788 1
524 541999788 1
3611 541999788 1
199 541999788 1
1796 541999788 1
3419 541999788 1
357 541999788 1
4498 541999788 1
4063 541999788 1
3614 541999788 1
1884 541999788 1
4436 541999788 1
1885 541999788 1
531 541999788 1
816 541999788 1
362 541999788 1
60 541999788 1
1741 541999788 1
3615 541999788 1
3616 541999788 1
207 541999788 1
3618 541999788 1
1489 541999788 1
209 541999788 1
2008 541999788 1
3619 541999788 1
981 541999788 1
2011 541999788 1
210 541999788 1
212 541999788 1
828 541999788 1
5127 541999788 1
4503 541999788 1
3621 541999788 1
214 541999788 1
1898 541999788 1
370 541999788 1
3510 541999788 1
1806 541999788 1
3512 541999788 1
75 541999788 1
3513 541999788 1
2515 541999788 1
3627 541999788 1
1808 541999788 1
76 541999788 1
3628 541999788 1
3629 541999788 1
682 541999788 1
3514 541999788 1
683 541999788 1
3516 541999788 1
3630 541999788 1
686 541999788 1
220 541999788 1
376 541999788 1
5151 541999788 1
5766 541999788 1
377 541999788 1
4507 541999788 1
84 541999788 1
3633 541999788 1
5547 541999788 1
3634 541999788 1
3521 541999788 1
3520 541999788 1
5129 541999788 1
3635 541999788 1
3636 541999788 1
4508 541999788 1
3523 541999788 1
999 541999788 1
3524 541999788 1
3639 541999788 1
3640 541999788 1
2532 541999788 1
231 541999788 1
3526 541999788 1
3643 541999788 1
6362 541999788 1
4511 541999788 1
3530 541999788 1
96 541999788 1
5132 541999788 1
4978 541999788 1
3645 541999788 1
1909 541999788 1
239 541999788 1
3646 541999788 1
3647 541999788 1
3532 541999788 1
3533 541999788 1
701 541999788 1
3750 541999788 1
3535 541999788 1
3534 541999788 1
3536 541999788 1
3538 541999788 1
2193 541999788 1
3540 541999788 1
5155 541999788 1
3649 541999788 1
397 541999788 1
1910 541999788 1
3541 541999788 1
1119 541999788 1
3542 541999788 1
400 541999788 1
3651 541999788 1
4459 541999788 1
3543 541999788 1
4518 541999788 1
708 541999788 1
6363 541999788 1
4519 541999788 1
3545 541999788 1
3652 541999788 1
1550 541999788 1
3547 541999788 1
1912 541999788 1
3654 541999788 1
3655 541999788 1
3549 541999788 1
1032 541999788 1
3550 541999788 1
3657 541999788 1
1128 541999788 1
416 541999788 1
4306 541999788 1
277 541999788 1
279 541999788 1
2066 541999788 1
2910 541999788 1
3658 541999788 1
121 541999788 1
5343 541999788 1
4527 541999788 1
3659 541999788 1
6364 541999788 1
3553 541999788 1
3554 541999788 1
428 541999788 1
2073 541999788 1
125 541999788 1
3660 541999788 1
435 541999788 1
3661 541999788 1
1203 541999788 1
3556 541999788 1
4585 541999788 1
289 541999788 1
3666 541999788 1
3450 541999788 1
3667 541999788 1
1926 541999788 1
3668 541999788 1
292 541999788 1
5139 541999788 1
3670 541999788 1
3669 541999788 1
5140 541999788 1
295 541999788 1
3311 541999788 1
3559 541999788 1
4406 541999788 1
442 541999788 1
1927 541999788 1
138 541999788 1
139 541999788 1
2921 541999788 1
907 541999788 1
4532 541999788 1
3673 541999788 1
3562 541999788 1
1749 541999788 1
142 541999788 1
445 541999788 1
3563 541999788 1
1209 541999788 1
4533 541999788 1
447 541999788 1
4534 541999788 1
2089 541999788 1
3674 541999788 1
3675 541999788 1
1144 541999788 1
449 541999788 1
3676 541999788 1
3565 541999788 1
306 541999788 1
149 541999788 1
3190 541999788 1
6365 541999788 1
3677 541999788 1
3567 541999788 1
1852 541999788 1
3679 541999788 1
310 541999788 1
3568 541999788 1
311 541999788 1
1403 541999788 1
1932 541999788 1
3569 541999788 1
1933 541999788 1
313 541999788 1
3570 541999788 1
740 541999788 1
3571 541999788 1
1213 541999788 1
154 541999788 1
4537 541999788 1
3681 541999788 1
314 541999788 1
3682 541999788 1
1215 541999788 1
6366 46143892 1
1216 46143892 1
1217 46143892 1
4714 46143892 1
1218 46143892 1
1219 46143892 1
1220 46143892 1
1223 46143892 1
1224 46143892 1
1225 46143892 1
1226 46143892 1
1227 46143892 1
1228 46143892 1
5303 46143892 1
1229 46143892 1
1230 46143892 1
1233 46143892 1
1231 46143892 1
1232 46143892 1
1234 46143892 1
1087 46143892 1
6367 46143892 1
4717 46143892 1
1236 46143892 1
6368 46143892 1
1237 46143892 1
1238 46143892 1
1239 46143892 1
1240 46143892 1
1241 46143892 1
1242 46143892 1
2931 46143892 1
1243 46143892 1
6369 46143892 1
1244 46143892 1
1245 46143892 1
1247 46143892 1
1250 46143892 1
1252 46143892 1
1253 46143892 1
1254 46143892 1
183 46143892 1
1255 46143892 1
1257 46143892 1
1258 46143892 1
1259 46143892 1
35 46143892 1
1260 46143892 1
1261 46143892 1
1262 46143892 1
1263 46143892 1
1265 46143892 1
192 46143892 1
1267 46143892 1
1268 46143892 1
1269 46143892 1
1272 46143892 1
6370 46143892 1
6371 46143892 1
4723 46143892 1
1273 46143892 1
6361 46143892 1
1274 46143892 1
1276 46143892 1
1277 46143892 1
1278 46143892 1
1279 46143892 1
1281 46143892 1
1282 46143892 1
1283 46143892 1
1284 46143892 1
1285 46143892 1
1286 46143892 1
1287 46143892 1
1289 46143892 1
1290 46143892 1
1291 46143892 1
1292 46143892 1
1293 46143892 1
1294 46143892 1
1295 46143892 1
1296 46143892 1
210 46143892 1
1298 46143892 1
1299 46143892 1
1300 46143892 1
1301 46143892 1
6372 46143892 1
1303 46143892 1
214 46143892 1
1304 46143892 1
1305 46143892 1
1307 46143892 1
1308 46143892 1
1309 46143892 1
1311 46143892 1
1312 46143892 1
6373 46143892 1
6374 46143892 1
4727 46143892 1
1314 46143892 1
1315 46143892 1
1316 46143892 1
1317 46143892 1
1318 46143892 1
1319 46143892 1
1321 46143892 1
5311 46143892 1
1322 46143892 1
1324 46143892 1
6026 46143892 1
1327 46143892 1
1326 46143892 1
1328 46143892 1
1330 46143892 1
1329 46143892 1
1331 46143892 1
1332 46143892 1
1333 46143892 1
1336 46143892 1
1337 46143892 1
2855 46143892 1
5315 46143892 1
1341 46143892 1
1340 46143892 1
1342 46143892 1
1657 46143892 1
1343 46143892 1
1345 46143892 1
1346 46143892 1
6375 46143892 1
1348 46143892 1
6376 46143892 1
1351 46143892 1
1352 46143892 1
1353 46143892 1
1354 46143892 1
1355 46143892 1
1356 46143892 1
1358 46143892 1
1360 46143892 1
1362 46143892 1
269 46143892 1
1364 46143892 1
272 46143892 1
1365 46143892 1
1367 46143892 1
2977 46143892 1
1368 46143892 1
1370 46143892 1
1371 46143892 1
1373 46143892 1
1374 46143892 1
6377 46143892 1
1375 46143892 1
1377 46143892 1
1378 46143892 1
1379 46143892 1
283 46143892 1
5713 46143892 1
6378 46143892 1
1381 46143892 1
1646 46143892 1
6379 46143892 1
1382 46143892 1
1383 46143892 1
1386 46143892 1
1387 46143892 1
1388 46143892 1
1390 46143892 1
1391 46143892 1
5327 46143892 1
5328 46143892 1
305 46143892 1
1394 46143892 1
5329 46143892 1
1395 46143892 1
1396 46143892 1
1398 46143892 1
1400 46143892 1
1401 46143892 1
1406 46143892 1
1405 46143892 1
1408 46143892 1
6380 46143892 1
1409 46143892 1
6381 46143892 1
1412 46143892 1
1416 46143892 1
320 46143892 1
1413 46143892 1
1414 46143892 1
1415 46143892 1
4229 46143892 1
1418 46143892 1
1417 46143892 1
1419 46143892 1
1420 46143892 1
1421 46143892 1
1422 46143892 1
1423 46143892 1
1424 46143892 1
5349 46143892 1
1425 46143892 1
1427 46143892 1
1429 46143892 1
1430 46143892 1
1431 46143892 1
6382 46143892 1
1434 46143892 1
1437 46143892 1
1438 46143892 1
1439 46143892 1
4739 46143892 1
1440 46143892 1
5332 46143892 1
1443 46143892 1
1444 46143892 1
1446 46143892 1
3012 46143892 1
1448 46143892 1
1450 46143892 1
943 46143892 1
5348 46143892 1
1453 46143892 1
1454 46143892 1
1455 46143892 1
1457 46143892 1
6383 46143892 1
4740 46143892 1
1458 46143892 1
1459 46143892 1
1461 46143892 1
1463 46143892 1
1465 46143892 1
1466 46143892 1
1619 46143892 1
1467 46143892 1
1625 46143892 1
1469 46143892 1
1470 46143892 1
6384 46143892 1
1471 46143892 1
1472 46143892 1
1473 46143892 1
1475 46143892 1
6385 46143892 1
6386 46143892 1
1476 46143892 1
1477 46143892 1
1478 46143892 1
1479 46143892 1
1480 46143892 1
354 46143892 1
1481 46143892 1
1482 46143892 1
362 46143892 1
1485 46143892 1
1486 46143892 1
4742 46143892 1
1487 46143892 1
1488 46143892 1
1656 46143892 1
1489 46143892 1
6387 46143892 1
1491 46143892 1
1492 46143892 1
1493 46143892 1
1494 46143892 1
1495 46143892 1
1496 46143892 1
1497 46143892 1
1498 46143892 1
6388 46143892 1
1499 46143892 1
1500 46143892 1
1502 46143892 1
1503 46143892 1
1504 46143892 1
1505 46143892 1
1506 46143892 1
6389 46143892 1
3035 46143892 1
1507 46143892 1
378 46143892 1
1511 46143892 1
1512 46143892 1
1513 46143892 1
1514 46143892 1
1516 46143892 1
1517 46143892 1
6390 46143892 1
1518 46143892 1
4746 46143892 1
1520 46143892 1
1521 46143892 1
1522 46143892 1
1523 46143892 1
1524 46143892 1
1525 46143892 1
96 46143892 1
1528 46143892 1
1182 46143892 1
1529 46143892 1
1530 46143892 1
1012 46143892 1
1531 46143892 1
1532 46143892 1
1533 46143892 1
1020 46143892 1
1534 46143892 1
1535 46143892 1
1536 46143892 1
1537 46143892 1
1538 46143892 1
1541 46143892 1
6257 46143892 1
1540 46143892 1
1542 46143892 1
6391 46143892 1
1661 46143892 1
1543 46143892 1
1544 46143892 1
6392 46143892 1
1545 46143892 1
1546 46143892 1
1023 46143892 1
1666 46143892 1
1548 46143892 1
1549 46143892 1
1550 46143892 1
1552 46143892 1
1554 46143892 1
1032 46143892 1
1561 46143892 1
1562 46143892 1
1563 46143892 1
1623 46143892 1
1564 46143892 1
4306 46143892 1
5731 46143892 1
1566 46143892 1
1567 46143892 1
1569 46143892 1
1571 46143892 1
428 46143892 1
1572 46143892 1
1574 46143892 1
4848 46143892 1
1576 46143892 1
1577 46143892 1
1643 46143892 1
1578 46143892 1
1579 46143892 1
1581 46143892 1
1584 46143892 1
1587 46143892 1
1586 46143892 1
1588 46143892 1
4757 46143892 1
441 46143892 1
1590 46143892 1
1591 46143892 1
1660 46143892 1
1592 46143892 1
1593 46143892 1
1594 46143892 1
1595 46143892 1
736 46143892 1
1668 46143892 1
5345 46143892 1
1598 46143892 1
1599 46143892 1
4758 46143892 1
6393 46143892 1
1600 46143892 1
1601 46143892 1
1603 46143892 1
1609 46143892 1
1678 46143892 1
1680 46143892 1
1611 46143892 1
1612 46143892 1
1613 46143892 1
1614 46143892 1
1615 46143892 1
1616 46143892 1
1617 46143892 1
3459 193074585 1
2621 193074585 1
3460 193074585 1
3461 193074585 1
466 193074585 1
1083 193074585 1
6394 193074585 1
469 193074585 1
3468 193074585 1
3469 193074585 1
6395 193074585 1
3470 193074585 1
3472 193074585 1
3473 193074585 1
5116 193074585 1
478 193074585 1
479 193074585 1
4996 193074585 1
1090 193074585 1
3476 193074585 1
6268 193074585 1
1091 193074585 1
3479 193074585 1
3480 193074585 1
6396 193074585 1
488 193074585 1
6397 193074585 1
182 193074585 1
491 193074585 1
6360 193074585 1
186 193074585 1
1094 193074585 1
3483 193074585 1
3485 193074585 1
3486 193074585 1
189 193074585 1
190 193074585 1
499 193074585 1
4490 193074585 1
3488 193074585 1
1786 193074585 1
39 193074585 1
6398 193074585 1
3493 193074585 1
507 193074585 1
509 193074585 1
3498 193074585 1
3496 193074585 1
3499 193074585 1
6399 193074585 1
513 193074585 1
5121 193074585 1
518 193074585 1
3501 193074585 1
3502 193074585 1
524 193074585 1
199 193074585 1
1103 193074585 1
1795 193074585 1
3503 193074585 1
2638 193074585 1
1798 193074585 1
531 193074585 1
60 193074585 1
66 193074585 1
3507 193074585 1
2008 193074585 1
4499 193074585 1
5000 193074585 1
211 193074585 1
212 193074585 1
1803 193074585 1
214 193074585 1
3510 193074585 1
3511 193074585 1
4504 193074585 1
76 193074585 1
6400 193074585 1
3516 193074585 1
3518 193074585 1
84 193074585 1
85 193074585 1
3521 193074585 1
554 193074585 1
4508 193074585 1
4509 193074585 1
5130 193074585 1
3524 193074585 1
1817 193074585 1
3526 193074585 1
3525 193074585 1
231 193074585 1
6401 193074585 1
3528 193074585 1
234 193074585 1
3529 193074585 1
3530 193074585 1
1818 193074585 1
1819 193074585 1
562 193074585 1
3532 193074585 1
3534 193074585 1
244 193074585 1
6402 193074585 1
5133 193074585 1
4514 193074585 1
3537 193074585 1
3536 193074585 1
3538 193074585 1
4941 193074585 1
3540 193074585 1
6403 193074585 1
1825 193074585 1
1703 193074585 1
3541 193074585 1
1119 193074585 1
3543 193074585 1
4516 193074585 1
6404 193074585 1
2045 193074585 1
6405 193074585 1
3544 193074585 1
3545 193074585 1
257 193074585 1
5005 193074585 1
108 193074585 1
6406 193074585 1
3547 193074585 1
3549 193074585 1
4521 193074585 1
3370 193074585 1
6407 193074585 1
3550 193074585 1
1626 193074585 1
588 193074585 1
2066 193074585 1
3553 193074585 1
593 193074585 1
2073 193074585 1
125 193074585 1
3556 193074585 1
1844 193074585 1
3557 193074585 1
6408 193074585 1
600 193074585 1
4530 193074585 1
6409 193074585 1
295 193074585 1
3559 193074585 1
3560 193074585 1
4531 193074585 1
300 193074585 1
3562 193074585 1
1749 193074585 1
142 193074585 1
4534 193074585 1
2093 193074585 1
6410 193074585 1
1145 193074585 1
149 193074585 1
4409 193074585 1
3567 193074585 1
310 193074585 1
3569 193074585 1
6411 193074585 1
6412 193074585 1
3571 193074585 1
2100 193074585 1
4538 193074585 1
0 193074585 1
3572 193074585 1
3574 193074585 1
3573 193074585 1
6413 193074585 1
6414 193074585 1
1148 193074585 1
6415 193074585 1
5012 193074585 1
5145 193074585 1
3581 193074585 1
3582 193074585 1
3584 193074585 1
6359 193074585 1
328 193074585 1
5014 193074585 1
6416 193074585 1
3586 193074585 1
3587 193074585 1
3401 193074585 1
630 193074585 1
5017 193074585 1
3588 193074585 1
1153 193074585 1
4486 193074585 1
4487 193074585 1
1871 193074585 1
3592 193074585 1
3594 193074585 1
33 193074585 1
3595 193074585 1
3596 193074585 1
3597 193074585 1
4489 193074585 1
6417 193074585 1
1156 193074585 1
3599 193074585 1
3600 193074585 1
36 193074585 1
3601 193074585 1
3412 193074585 1
3606 193074585 1
3607 193074585 1
5394 193074585 1
4429 193074585 1
1878 193074585 1
46 193074585 1
3608 193074585 1
4494 193074585 1
3417 193074585 1
652 193074585 1
653 193074585 1
3611 193074585 1
655 193074585 1
3614 193074585 1
6418 193074585 1
359 193074585 1
1885 193074585 1
3424 193074585 1
3615 193074585 1
3616 193074585 1
6419 193074585 1
3618 193074585 1
6420 193074585 1
1892 193074585 1
3619 193074585 1
2159 193074585 1
672 193074585 1
3622 193074585 1
5829 193074585 1
3627 193074585 1
1899 193074585 1
678 193074585 1
3628 193074585 1
4506 193074585 1
6421 193074585 1
6422 193074585 1
5151 193074585 1
379 193074585 1
378 193074585 1
6423 193074585 1
5153 193074585 1
1178 193074585 1
6424 193074585 1
3634 193074585 1
3635 193074585 1
3636 193074585 1
3638 193074585 1
5402 193074585 1
5023 193074585 1
3642 193074585 1
3643 193074585 1
699 193074585 1
3647 193074585 1
4512 193074585 1
6294 193074585 1
2193 193074585 1
4515 193074585 1
5155 193074585 1
3649 193074585 1
705 193074585 1
5025 193074585 1
708 193074585 1
1706 193074585 1
5156 193074585 1
3683 193074585 1
6295 193074585 1
3654 193074585 1
5026 193074585 1
3655 193074585 1
6425 193074585 1
4522 193074585 1
6426 193074585 1
6427 193074585 1
412 193074585 1
3657 193074585 1
6298 193074585 1
1920 193074585 1
3658 193074585 1
1727 193074585 1
3659 193074585 1
3446 193074585 1
3660 193074585 1
4470 193074585 1
3666 193074585 1
2793 193074585 1
6428 193074585 1
6429 193074585 1
6430 193074585 1
729 193074585 1
4472 193074585 1
3668 193074585 1
3670 193074585 1
3669 193074585 1
441 193074585 1
3671 193074585 1
1744 193074585 1
1207 193074585 1
139 193074585 1
3672 193074585 1
3673 193074585 1
733 193074585 1
4533 193074585 1
6308 193074585 1
3674 193074585 1
449 193074585 1
3675 193074585 1
3676 193074585 1
3677 193074585 1
737 193074585 1
3678 193074585 1
3679 193074585 1
1934 193074585 1
1213 193074585 1
4537 193074585 1
1215 193074585 1
6431 91388229 1
6432 91388229 1
4857 91388229 1
2929 91388229 1
471 91388229 1
3332 91388229 1
5800 91388229 1
777 91388229 1
2935 91388229 1
2936 91388229 1
3338 91388229 1
6433 91388229 1
1099 91388229 1
197 91388229 1
520 91388229 1
2945 91388229 1
2947 91388229 1
531 91388229 1
2948 91388229 1
2949 91388229 1
2950 91388229 1
60 91388229 1
2951 91388229 1
6434 91388229 1
1805 91388229 1
214 91388229 1
1109 91388229 1
2956 91388229 1
2957 91388229 1
2958 91388229 1
554 91388229 1
2961 91388229 1
2031 91388229 1
101 91388229 1
2964 91388229 1
4575 91388229 1
2855 91388229 1
2969 91388229 1
255 91388229 1
2971 91388229 1
2972 91388229 1
6435 91388229 1
2974 91388229 1
2975 91388229 1
3370 91388229 1
1833 91388229 1
2978 91388229 1
277 91388229 1
280 91388229 1
2980 91388229 1
2984 91388229 1
283 91388229 1
602 91388229 1
2989 91388229 1
2990 91388229 1
2991 91388229 1
4883 91388229 1
2992 91388229 1
142 91388229 1
2088 91388229 1
6436 91388229 1
2995 91388229 1
2996 91388229 1
2999 91388229 1
6437 91388229 1
0 91388229 1
6438 91388229 1
3004 91388229 1
3006 91388229 1
328 91388229 1
3007 91388229 1
1865 91388229 1
6439 91388229 1
631 91388229 1
3015 91388229 1
3016 91388229 1
3017 91388229 1
3018 91388229 1
3020 91388229 1
5597 91388229 1
4831 91388229 1
3024 91388229 1
362 91388229 1
1887 91388229 1
1890 91388229 1
6440 91388229 1
6441 91388229 1
3025 91388229 1
6442 91388229 1
3026 91388229 1
672 91388229 1
3029 91388229 1
3032 91388229 1
372 91388229 1
679 91388229 1
682 91388229 1
3037 91388229 1
3040 91388229 1
1903 91388229 1
4856 91388229 1
693 91388229 1
3043 91388229 1
95 91388229 1
1183 91388229 1
3045 91388229 1
3046 91388229 1
3047 91388229 1
3048 91388229 1
3049 91388229 1
3050 91388229 1
711 91388229 1
3052 91388229 1
6443 91388229 1
3055 91388229 1
3057 91388229 1
6444 91388229 1
3924 91388229 1
6445 91388229 1
4679 91388229 1
6446 91388229 1
1049 91388229 1
3061 91388229 1
6447 91388229 1
3662 91388229 1
3064 91388229 1
2224 91388229 1
4618 91388229 1
3066 91388229 1
3070 91388229 1
5483 501960718 1
3201 501960718 1
224 501960718 1
4414 501960718 1
163 501960718 1
466 501960718 1
3266 501960718 1
1084 501960718 1
1771 501960718 1
999 501960718 1
3210 501960718 1
5843 501960718 1
389 501960718 1
925 501960718 1
3274 501960718 1
16 501960718 1
1819 501960718 1
1820 501960718 1
1863 501960718 1
328 501960718 1
101 501960718 1
5489 501960718 1
3281 501960718 1
1778 501960718 1
629 501960718 1
3215 501960718 1
3152 501960718 1
3539 501960718 1
394 501960718 1
1151 501960718 1
1780 501960718 1
1866 501960718 1
2898 501960718 1
5491 501960718 1
5134 501960718 1
4863 501960718 1
4864 501960718 1
2200 501960718 1
3287 501960718 1
3286 501960718 1
1546 501960718 1
185 501960718 1
1872 501960718 1
187 501960718 1
1155 501960718 1
637 501960718 1
494 501960718 1
5496 501960718 1
3229 501960718 1
1914 501960718 1
1717 501960718 1
113 501960718 1
504 501960718 1
507 501960718 1
6448 501960718 1
1788 501960718 1
416 501960718 1
4523 501960718 1
6449 501960718 1
5498 501960718 1
1836 501960718 1
5500 501960718 1
1100 501960718 1
1791 501960718 1
1197 501960718 1
121 501960718 1
517 501960718 1
3378 501960718 1
352 501960718 1
5503 501960718 1
2946 501960718 1
657 501960718 1
1482 501960718 1
6450 501960718 1
6451 501960718 1
3662 501960718 1
5505 501960718 1
1884 501960718 1
289 501960718 1
531 501960718 1
5507 501960718 1
60 501960718 1
5508 501960718 1
729 501960718 1
1925 501960718 1
5509 501960718 1
3309 501960718 1
6452 501960718 1
1848 501960718 1
5511 501960718 1
1891 501960718 1
66 501960718 1
6453 501960718 1
207 501960718 1
442 501960718 1
212 501960718 1
5515 501960718 1
909 501960718 1
2232 501960718 1
142 501960718 1
6454 501960718 1
6455 501960718 1
6456 501960718 1
3565 501960718 1
306 501960718 1
3257 501960718 1
6457 501960718 1
6458 501960718 1
1852 501960718 1
682 501960718 1
310 501960718 1
313 501960718 1
686 501960718 1
1213 501960718 1
6459 501960718 1
5766 501960718 1
6381 44179372 1
0 44179372 1
6460 44179372 1
224 44179372 1
1621 44179372 1
1624 44179372 1
1627 44179372 1
1629 44179372 1
466 44179372 1
1631 44179372 1
1632 44179372 1
6461 44179372 1
1635 44179372 1
1421 44179372 1
6462 44179372 1
1637 44179372 1
95 44179372 1
6367 44179372 1
16 44179372 1
1642 44179372 1
6463 44179372 1
96 44179372 1
1644 44179372 1
101 44179372 1
1649 44179372 1
6464 44179372 1
1650 44179372 1
20 44179372 1
6465 44179372 1
1652 44179372 1
6466 44179372 1
6467 44179372 1
6468 44179372 1
6369 44179372 1
1655 44179372 1
6469 44179372 1
6470 44179372 1
1657 44179372 1
1658 44179372 1
1659 44179372 1
6471 44179372 1
1661 44179372 1
6472 44179372 1
1662 44179372 1
6473 44179372 1
1663 44179372 1
1664 44179372 1
708 44179372 1
1666 44179372 1
1706 44179372 1
1667 44179372 1
5347 44179372 1
6474 44179372 1
6475 44179372 1
3365 44179372 1
5348 44179372 1
6476 44179372 1
6477 44179372 1
6383 44179372 1
1674 44179372 1
1676 44179372 1
6274 44179372 1
6478 44179372 1
6479 44179372 1
1677 44179372 1
6480 44179372 1
1679 44179372 1
6481 44179372 1
6482 44179372 1
6483 44179372 1
1619 44179372 1
1620 44179372 1
117 44179372 1
6484 44179372 1
1626 44179372 1
6371 44179372 1
2729 44179372 1
277 44179372 1
6384 44179372 1
1630 44179372 1
1633 44179372 1
6485 44179372 1
1636 44179372 1
6486 44179372 1
1639 44179372 1
1640 44179372 1
6385 44179372 1
199 44179372 1
430 44179372 1
125 44179372 1
1203 44179372 1
1643 44179372 1
357 44179372 1
528 44179372 1
1645 44179372 1
1646 44179372 1
1647 44179372 1
1648 44179372 1
289 44179372 1
1651 44179372 1
1653 44179372 1
6487 44179372 1
1654 44179372 1
1656 44179372 1
6488 44179372 1
6387 44179372 1
1893 44179372 1
6489 44179372 1
6490 44179372 1
6372 44179372 1
1668 44179372 1
6491 44179372 1
1670 44179372 1
6492 44179372 1
75 44179372 1
1671 44179372 1
6493 44179372 1
1673 44179372 1
6494 44179372 1
1675 44179372 1
6389 44179372 1
6495 44179372 1
1678 44179372 1
6496 44179372 1
6497 44179372 1
154 44179372 1
1680 44179372 1
6374 44179372 1
6498 44179372 1
1216 280412626 1
5362 280412626 1
6499 280412626 1
1218 280412626 1
1220 280412626 1
1223 280412626 1
1224 280412626 1
2750 280412626 1
1227 280412626 1
5302 280412626 1
1229 280412626 1
1230 280412626 1
1232 280412626 1
1231 280412626 1
1233 280412626 1
1234 280412626 1
1087 280412626 1
1952 280412626 1
1236 280412626 1
5364 280412626 1
1237 280412626 1
1239 280412626 1
1240 280412626 1
1241 280412626 1
1242 280412626 1
1960 280412626 1
1243 280412626 1
1244 280412626 1
1245 280412626 1
1247 280412626 1
1248 280412626 1
1250 280412626 1
1251 280412626 1
1252 280412626 1
1253 280412626 1
2766 280412626 1
183 280412626 1
1254 280412626 1
1255 280412626 1
1257 280412626 1
1258 280412626 1
35 280412626 1
1260 280412626 1
1261 280412626 1
1262 280412626 1
4720 280412626 1
1263 280412626 1
1265 280412626 1
192 280412626 1
1267 280412626 1
1268 280412626 1
1269 280412626 1
1272 280412626 1
6370 280412626 1
2779 280412626 1
2780 280412626 1
4723 280412626 1
1273 280412626 1
1274 280412626 1
1276 280412626 1
1278 280412626 1
6500 280412626 1
1279 280412626 1
1281 280412626 1
1283 280412626 1
1284 280412626 1
1285 280412626 1
1286 280412626 1
1287 280412626 1
1288 280412626 1
1289 280412626 1
2795 280412626 1
1291 280412626 1
1290 280412626 1
1292 280412626 1
2796 280412626 1
1293 280412626 1
1294 280412626 1
1295 280412626 1
1296 280412626 1
5308 280412626 1
1297 280412626 1
210 280412626 1
1298 280412626 1
1301 280412626 1
1300 280412626 1
1299 280412626 1
6501 280412626 1
1303 280412626 1
214 280412626 1
6502 280412626 1
1304 280412626 1
1308 280412626 1
1307 280412626 1
1310 280412626 1
1311 280412626 1
6503 280412626 1
1313 280412626 1
6504 280412626 1
6373 280412626 1
6505 280412626 1
6506 280412626 1
6507 280412626 1
1314 280412626 1
1315 280412626 1
2751 280412626 1
6508 280412626 1
1316 280412626 1
1317 280412626 1
1318 280412626 1
1319 280412626 1
1321 280412626 1
5311 280412626 1
1323 280412626 1
6026 280412626 1
5312 280412626 1
1325 280412626 1
1326 280412626 1
1327 280412626 1
1329 280412626 1
1331 280412626 1
856 280412626 1
6030 280412626 1
5313 280412626 1
1333 280412626 1
5314 280412626 1
1336 280412626 1
5315 280412626 1
1340 280412626 1
1341 280412626 1
1342 280412626 1
6509 280412626 1
1343 280412626 1
4729 280412626 1
1346 280412626 1
1348 280412626 1
1349 280412626 1
6510 280412626 1
1351 280412626 1
1352 280412626 1
1353 280412626 1
1354 280412626 1
6511 280412626 1
1355 280412626 1
1356 280412626 1
3160 280412626 1
1358 280412626 1
1360 280412626 1
1361 280412626 1
4730 280412626 1
1363 280412626 1
269 280412626 1
270 280412626 1
1364 280412626 1
6512 280412626 1
272 280412626 1
1365 280412626 1
1367 280412626 1
1368 280412626 1
1370 280412626 1
1371 280412626 1
5712 280412626 1
1372 280412626 1
1373 280412626 1
1374 280412626 1
1375 280412626 1
6513 280412626 1
5320 280412626 1
1376 280412626 1
1378 280412626 1
1377 280412626 1
2784 280412626 1
2983 280412626 1
1379 280412626 1
5321 280412626 1
283 280412626 1
5713 280412626 1
5714 280412626 1
1381 280412626 1
2791 280412626 1
6514 280412626 1
1382 280412626 1
1383 280412626 1
5324 280412626 1
2797 280412626 1
1386 280412626 1
1388 280412626 1
1390 280412626 1
1391 280412626 1
2806 280412626 1
5326 280412626 1
5327 280412626 1
5328 280412626 1
2807 280412626 1
1393 280412626 1
6515 280412626 1
305 280412626 1
1394 280412626 1
5329 280412626 1
1395 280412626 1
1396 280412626 1
1398 280412626 1
1399 280412626 1
1401 280412626 1
1402 280412626 1
5330 280412626 1
1405 280412626 1
1406 280412626 1
1408 280412626 1
1407 280412626 1
1409 280412626 1
1410 280412626 1
3002 280412626 1
1412 280412626 1
1413 280412626 1
1415 280412626 1
1416 280412626 1
1417 280412626 1
1418 280412626 1
1419 280412626 1
1422 280412626 1
1420 280412626 1
1423 280412626 1
1424 280412626 1
5076 280412626 1
1425 280412626 1
1426 280412626 1
1427 280412626 1
5013 280412626 1
6516 280412626 1
1429 280412626 1
1430 280412626 1
1431 280412626 1
2761 280412626 1
1433 280412626 1
1434 280412626 1
1435 280412626 1
1437 280412626 1
1438 280412626 1
1439 280412626 1
4739 280412626 1
1440 280412626 1
1441 280412626 1
5332 280412626 1
1443 280412626 1
1444 280412626 1
1446 280412626 1
6517 280412626 1
1448 280412626 1
5720 280412626 1
5333 280412626 1
1455 280412626 1
2769 280412626 1
1457 280412626 1
5391 280412626 1
4740 280412626 1
1458 280412626 1
2773 280412626 1
1460 280412626 1
1461 280412626 1
1463 280412626 1
6518 280412626 1
341 280412626 1
1467 280412626 1
1469 280412626 1
1471 280412626 1
1473 280412626 1
349 280412626 1
964 280412626 1
5334 280412626 1
1476 280412626 1
1478 280412626 1
354 280412626 1
1481 280412626 1
6519 280412626 1
362 280412626 1
1484 280412626 1
1485 280412626 1
2798 280412626 1
5335 280412626 1
1486 280412626 1
5336 280412626 1
4742 280412626 1
1491 280412626 1
6194 280412626 1
1492 280412626 1
1493 280412626 1
1494 280412626 1
6520 280412626 1
1495 280412626 1
1497 280412626 1
1498 280412626 1
1499 280412626 1
6388 280412626 1
1501 280412626 1
1503 280412626 1
1504 280412626 1
5400 280412626 1
1505 280412626 1
373 280412626 1
1506 280412626 1
3035 280412626 1
1507 280412626 1
378 280412626 1
1510 280412626 1
1509 280412626 1
1511 280412626 1
2746 280412626 1
1512 280412626 1
1514 280412626 1
1513 280412626 1
5338 280412626 1
1515 280412626 1
1516 280412626 1
1517 280412626 1
5339 280412626 1
1518 280412626 1
1519 280412626 1
1520 280412626 1
1523 280412626 1
1524 280412626 1
1525 280412626 1
96 280412626 1
1528 280412626 1
6521 280412626 1
1182 280412626 1
1529 280412626 1
2757 280412626 1
1530 280412626 1
1531 280412626 1
1012 280412626 1
1532 280412626 1
1533 280412626 1
1535 280412626 1
1536 280412626 1
1539 280412626 1
1538 280412626 1
1540 280412626 1
1541 280412626 1
1543 280412626 1
5342 280412626 1
5403 280412626 1
2767 280412626 1
1545 280412626 1
2768 280412626 1
1548 280412626 1
1549 280412626 1
4748 280412626 1
4749 280412626 1
1551 280412626 1
1552 280412626 1
4751 280412626 1
1554 280412626 1
1555 280412626 1
1032 280412626 1
1559 280412626 1
1562 280412626 1
1563 280412626 1
4754 280412626 1
1566 280412626 1
1567 280412626 1
4874 280412626 1
1569 280412626 1
5343 280412626 1
6522 280412626 1
1571 280412626 1
428 280412626 1
1572 280412626 1
1573 280412626 1
1574 280412626 1
1576 280412626 1
1577 280412626 1
1578 280412626 1
1581 280412626 1
1580 280412626 1
1583 280412626 1
1584 280412626 1
1585 280412626 1
1586 280412626 1
1587 280412626 1
1588 280412626 1
4757 280412626 1
5408 280412626 1
1589 280412626 1
441 280412626 1
442 280412626 1
1591 280412626 1
1590 280412626 1
1592 280412626 1
1593 280412626 1
5108 280412626 1
1594 280412626 1
1595 280412626 1
6523 280412626 1
736 280412626 1
5345 280412626 1
1598 280412626 1
1599 280412626 1
1600 280412626 1
1601 280412626 1
1603 280412626 1
6524 280412626 1
2812 280412626 1
1609 280412626 1
5409 280412626 1
1611 280412626 1
1612 280412626 1
1614 280412626 1
1613 280412626 1
1615 280412626 1
1616 280412626 1
743 618420295 1
1079 618420295 1
3687 618420295 1
3688 618420295 1
745 618420295 1
747 618420295 1
748 618420295 1
749 618420295 1
169 618420295 1
750 618420295 1
6321 618420295 1
753 618420295 1
754 618420295 1
3693 618420295 1
758 618420295 1
2930 618420295 1
3695 618420295 1
3696 618420295 1
6525 618420295 1
3698 618420295 1
764 618420295 1
3700 618420295 1
6238 618420295 1
3702 618420295 1
771 618420295 1
772 618420295 1
774 618420295 1
778 618420295 1
188 618420295 1
779 618420295 1
35 618420295 1
782 618420295 1
4563 618420295 1
1784 618420295 1
190 618420295 1
786 618420295 1
191 618420295 1
5304 618420295 1
788 618420295 1
3710 618420295 1
3711 618420295 1
789 618420295 1
3714 618420295 1
794 618420295 1
795 618420295 1
3717 618420295 1
797 618420295 1
801 618420295 1
802 618420295 1
803 618420295 1
804 618420295 1
808 618420295 1
3719 618420295 1
810 618420295 1
6526 618420295 1
813 618420295 1
815 618420295 1
3720 618420295 1
3723 618420295 1
3724 618420295 1
3725 618420295 1
819 618420295 1
3727 618420295 1
822 618420295 1
823 618420295 1
210 618420295 1
824 618420295 1
825 618420295 1
830 618420295 1
831 618420295 1
832 618420295 1
833 618420295 1
1809 618420295 1
834 618420295 1
3731 618420295 1
3734 618420295 1
3131 618420295 1
3735 618420295 1
3736 618420295 1
3738 618420295 1
6527 618420295 1
3740 618420295 1
842 618420295 1
3741 618420295 1
843 618420295 1
226 618420295 1
3139 618420295 1
552 618420295 1
845 618420295 1
846 618420295 1
3744 618420295 1
3745 618420295 1
3747 618420295 1
850 618420295 1
854 618420295 1
3749 618420295 1
856 618420295 1
859 618420295 1
3755 618420295 1
3759 618420295 1
6528 618420295 1
865 618420295 1
868 618420295 1
870 618420295 1
875 618420295 1
879 618420295 1
3769 618420295 1
5565 618420295 1
884 618420295 1
886 618420295 1
889 618420295 1
888 618420295 1
891 618420295 1
892 618420295 1
130 618420295 1
3773 618420295 1
899 618420295 1
3774 618420295 1
6529 618420295 1
6530 618420295 1
904 618420295 1
908 618420295 1
907 618420295 1
3776 618420295 1
910 618420295 1
3777 618420295 1
3781 618420295 1
911 618420295 1
6531 618420295 1
913 618420295 1
6532 618420295 1
915 618420295 1
4810 618420295 1
317 618420295 1
920 618420295 1
3788 618420295 1
921 618420295 1
1859 618420295 1
2110 618420295 1
3796 618420295 1
926 618420295 1
925 618420295 1
3797 618420295 1
924 618420295 1
3211 618420295 1
3800 618420295 1
3801 618420295 1
3008 618420295 1
933 618420295 1
6533 618420295 1
937 618420295 1
6534 618420295 1
940 618420295 1
943 618420295 1
3806 618420295 1
6535 618420295 1
6536 618420295 1
3807 618420295 1
3808 618420295 1
3809 618420295 1
946 618420295 1
947 618420295 1
3811 618420295 1
951 618420295 1
346 618420295 1
956 618420295 1
958 618420295 1
959 618420295 1
960 618420295 1
1163 618420295 1
961 618420295 1
962 618420295 1
3815 618420295 1
966 618420295 1
3817 618420295 1
3818 618420295 1
5248 618420295 1
3819 618420295 1
362 618420295 1
6537 618420295 1
5252 618420295 1
977 618420295 1
980 618420295 1
981 618420295 1
3830 618420295 1
983 618420295 1
3620 618420295 1
985 618420295 1
986 618420295 1
3832 618420295 1
989 618420295 1
988 618420295 1
992 618420295 1
6538 618420295 1
3836 618420295 1
3837 618420295 1
6539 618420295 1
994 618420295 1
4083 618420295 1
5464 618420295 1
996 618420295 1
3843 618420295 1
2712 618420295 1
3845 618420295 1
3846 618420295 1
1003 618420295 1
1524 618420295 1
3848 618420295 1
1007 618420295 1
6540 618420295 1
1010 618420295 1
1014 618420295 1
1015 618420295 1
1016 618420295 1
3852 618420295 1
1186 618420295 1
3853 618420295 1
3857 618420295 1
3856 618420295 1
1023 618420295 1
1025 618420295 1
1026 618420295 1
1550 618420295 1
3858 618420295 1
1029 618420295 1
1030 618420295 1
1031 618420295 1
1032 618420295 1
416 618420295 1
3860 618420295 1
418 618420295 1
1040 618420295 1
1041 618420295 1
2572 618420295 1
1043 618420295 1
6541 618420295 1
3865 618420295 1
6542 618420295 1
1049 618420295 1
1050 618420295 1
1051 618420295 1
1052 618420295 1
3867 618420295 1
6543 618420295 1
2736 618420295 1
1204 618420295 1
6544 618420295 1
1056 618420295 1
1057 618420295 1
1059 618420295 1
1060 618420295 1
4849 618420295 1
1928 618420295 1
6353 618420295 1
1066 618420295 1
1067 618420295 1
3872 618420295 1
1074 618420295 1
6263 618420295 1
6545 618420295 1
1933 618420295 1
1076 618420295 1
1077 618420295 1
3877 618420295 1
0 423543635 1
5736 423543635 1
84 423543635 1
5756 423543635 1
224 423543635 1
1 423543635 1
3921 423543635 1
617 423543635 1
3923 423543635 1
466 423543635 1
1148 423543635 1
468 423543635 1
1817 423543635 1
3926 423543635 1
3928 423543635 1
16 423543635 1
563 423543635 1
3931 423543635 1
328 423543635 1
701 423543635 1
244 423543635 1
6546 423543635 1
3935 423543635 1
4625 423543635 1
1825 423543635 1
3938 423543635 1
3937 423543635 1
6547 423543635 1
397 423543635 1
488 423543635 1
5743 423543635 1
182 423543635 1
491 423543635 1
257 423543635 1
2815 423543635 1
3942 423543635 1
334 423543635 1
5760 423543635 1
1550 423543635 1
3946 423543635 1
1715 423543635 1
3948 423543635 1
5744 423543635 1
504 423543635 1
5771 423543635 1
3918 423543635 1
3919 423543635 1
416 423543635 1
3055 423543635 1
3920 423543635 1
3922 423543635 1
280 423543635 1
3924 423543635 1
517 423543635 1
6548 423543635 1
428 423543635 1
4543 423543635 1
6549 423543635 1
1795 423543635 1
4545 423543635 1
359 423543635 1
130 423543635 1
1844 423543635 1
6550 423543635 1
6551 423543635 1
289 423543635 1
362 423543635 1
60 423543635 1
3934 423543635 1
4546 423543635 1
3936 423543635 1
3939 423543635 1
442 423543635 1
6552 423543635 1
299 423543635 1
211 423543635 1
212 423543635 1
3940 423543635 1
142 423543635 1
3941 423543635 1
3943 423543635 1
3945 423543635 1
3944 423543635 1
610 423543635 1
449 423543635 1
3068 423543635 1
5755 423543635 1
3947 423543635 1
683 423543635 1
6553 423543635 1
6554 423543635 1
221 423543635 1
1213 423543635 1
3134 423543635 1
5777 423543635 1
3459 238713707 1
3460 238713707 1
3461 238713707 1
5114 238713707 1
161 238713707 1
166 238713707 1
3466 238713707 1
6394 238713707 1
169 238713707 1
1770 238713707 1
469 238713707 1
6555 238713707 1
6556 238713707 1
3468 238713707 1
3469 238713707 1
1086 238713707 1
474 238713707 1
6395 238713707 1
174 238713707 1
3470 238713707 1
1773 238713707 1
3471 238713707 1
3472 238713707 1
4860 238713707 1
478 238713707 1
479 238713707 1
5117 238713707 1
3476 238713707 1
3479 238713707 1
485 238713707 1
3480 238713707 1
6396 238713707 1
3335 238713707 1
3481 238713707 1
488 238713707 1
6397 238713707 1
489 238713707 1
182 238713707 1
491 238713707 1
6360 238713707 1
5119 238713707 1
1705 238713707 1
187 238713707 1
3483 238713707 1
3485 238713707 1
188 238713707 1
5805 238713707 1
3486 238713707 1
3487 238713707 1
190 238713707 1
499 238713707 1
3337 238713707 1
1785 238713707 1
4490 238713707 1
3488 238713707 1
6398 238713707 1
3491 238713707 1
5367 238713707 1
504 238713707 1
3493 238713707 1
3494 238713707 1
507 238713707 1
3495 238713707 1
1983 238713707 1
3496 238713707 1
3498 238713707 1
3499 238713707 1
6399 238713707 1
6009 238713707 1
5121 238713707 1
518 238713707 1
3501 238713707 1
3502 238713707 1
5122 238713707 1
1992 238713707 1
524 238713707 1
199 238713707 1
3503 238713707 1
528 238713707 1
1798 238713707 1
531 238713707 1
204 238713707 1
6557 238713707 1
60 238713707 1
1290 238713707 1
2003 238713707 1
3347 238713707 1
2639 238713707 1
3507 238713707 1
2008 238713707 1
5126 238713707 1
210 238713707 1
6558 238713707 1
211 238713707 1
541 238713707 1
212 238713707 1
214 238713707 1
215 238713707 1
2955 238713707 1
3510 238713707 1
3512 238713707 1
4504 238713707 1
4505 238713707 1
6400 238713707 1
3516 238713707 1
3518 238713707 1
6559 238713707 1
3521 238713707 1
6560 238713707 1
552 238713707 1
4508 238713707 1
6561 238713707 1
3523 238713707 1
556 238713707 1
1319 238713707 1
4509 238713707 1
3524 238713707 1
5130 238713707 1
3526 238713707 1
3525 238713707 1
4510 238713707 1
234 238713707 1
3529 238713707 1
4511 238713707 1
3530 238713707 1
1818 238713707 1
5747 238713707 1
3531 238713707 1
5378 238713707 1
3532 238713707 1
6562 238713707 1
6402 238713707 1
244 238713707 1
3534 238713707 1
3535 238713707 1
5133 238713707 1
4514 238713707 1
3536 238713707 1
3537 238713707 1
3538 238713707 1
5380 238713707 1
3540 238713707 1
6403 238713707 1
1703 238713707 1
3541 238713707 1
3542 238713707 1
570 238713707 1
6404 238713707 1
4516 238713707 1
3544 238713707 1
255 238713707 1
3545 238713707 1
257 238713707 1
2050 238713707 1
4520 238713707 1
6406 238713707 1
3547 238713707 1
3548 238713707 1
6563 238713707 1
3549 238713707 1
4521 238713707 1
3369 238713707 1
6407 238713707 1
5136 238713707 1
5135 238713707 1
113 238713707 1
3550 238713707 1
5138 238713707 1
1128 238713707 1
4526 238713707 1
3553 238713707 1
2073 238713707 1
283 238713707 1
5322 238713707 1
3556 238713707 1
4402 238713707 1
289 238713707 1
4528 238713707 1
3557 238713707 1
6408 238713707 1
4529 238713707 1
4530 238713707 1
5140 238713707 1
295 238713707 1
3559 238713707 1
3560 238713707 1
4531 238713707 1
5141 238713707 1
3561 238713707 1
4029 238713707 1
3562 238713707 1
142 238713707 1
3563 238713707 1
6564 238713707 1
305 238713707 1
3564 238713707 1
5143 238713707 1
1144 238713707 1
2093 238713707 1
149 238713707 1
3190 238713707 1
3567 238713707 1
1852 238713707 1
310 238713707 1
3568 238713707 1
2098 238713707 1
3569 238713707 1
6411 238713707 1
313 238713707 1
6412 238713707 1
3571 238713707 1
2100 238713707 1
4538 238713707 1
6171 238713707 1
0 238713707 1
3572 238713707 1
3573 238713707 1
3575 238713707 1
2104 238713707 1
320 238713707 1
6413 238713707 1
6414 238713707 1
6565 238713707 1
1148 238713707 1
1860 238713707 1
6566 238713707 1
2109 238713707 1
5145 238713707 1
3581 238713707 1
3582 238713707 1
3583 238713707 1
326 238713707 1
3584 238713707 1
5146 238713707 1
6359 238713707 1
328 238713707 1
6416 238713707 1
3586 238713707 1
628 238713707 1
3587 238713707 1
2762 238713707 1
2122 238713707 1
1151 238713707 1
3402 238713707 1
6567 238713707 1
3588 238713707 1
4486 238713707 1
2683 238713707 1
4487 238713707 1
3592 238713707 1
1871 238713707 1
3405 238713707 1
1155 238713707 1
3595 238713707 1
1874 238713707 1
3596 238713707 1
4489 238713707 1
6417 238713707 1
3891 238713707 1
3600 238713707 1
3601 238713707 1
1876 238713707 1
3412 238713707 1
3603 238713707 1
5394 238713707 1
3607 238713707 1
341 238713707 1
1618 238713707 1
647 238713707 1
1878 238713707 1
46 238713707 1
3608 238713707 1
4494 238713707 1
3417 238713707 1
652 238713707 1
349 238713707 1
653 238713707 1
352 238713707 1
3610 238713707 1
3611 238713707 1
655 238713707 1
354 238713707 1
3418 238713707 1
357 238713707 1
659 238713707 1
3614 238713707 1
359 238713707 1
362 238713707 1
1741 238713707 1
5826 238713707 1
3424 238713707 1
1888 238713707 1
3615 238713707 1
3616 238713707 1
667 238713707 1
1489 238713707 1
6419 238713707 1
3618 238713707 1
6420 238713707 1
3619 238713707 1
672 238713707 1
4502 238713707 1
3622 238713707 1
1898 238713707 1
6072 238713707 1
75 238713707 1
3627 238713707 1
2515 238713707 1
1900 238713707 1
4506 238713707 1
3628 238713707 1
683 238713707 1
6568 238713707 1
3630 238713707 1
686 238713707 1
5151 238713707 1
5766 238713707 1
6569 238713707 1
6423 238713707 1
5153 238713707 1
6424 238713707 1
1628 238713707 1
3635 238713707 1
3636 238713707 1
3638 238713707 1
2714 238713707 1
3639 238713707 1
3640 238713707 1
2185 238713707 1
1905 238713707 1
3643 238713707 1
96 238713707 1
1009 238713707 1
3645 238713707 1
3647 238713707 1
4512 238713707 1
6294 238713707 1
4513 238713707 1
2193 238713707 1
394 238713707 1
4515 238713707 1
5155 238713707 1
3649 238713707 1
3651 238713707 1
708 238713707 1
1546 238713707 1
3441 238713707 1
5156 238713707 1
3652 238713707 1
3683 238713707 1
1550 238713707 1
6295 238713707 1
3654 238713707 1
3655 238713707 1
1191 238713707 1
1032 238713707 1
410 238713707 1
4522 238713707 1
6426 238713707 1
6427 238713707 1
4098 238713707 1
3657 238713707 1
416 238713707 1
6570 238713707 1
4524 238713707 1
3658 238713707 1
1727 238713707 1
3659 238713707 1
428 238713707 1
5161 238713707 1
430 238713707 1
3660 238713707 1
1203 238713707 1
6300 238713707 1
3665 238713707 1
1923 238713707 1
2793 238713707 1
3666 238713707 1
728 238713707 1
3449 238713707 1
6430 238713707 1
3668 238713707 1
6301 238713707 1
3670 238713707 1
3669 238713707 1
5162 238713707 1
3671 238713707 1
1744 238713707 1
442 238713707 1
6571 238713707 1
3672 238713707 1
141 238713707 1
733 238713707 1
3673 238713707 1
736 238713707 1
1209 238713707 1
4533 238713707 1
6308 238713707 1
3674 238713707 1
449 238713707 1
3675 238713707 1
3676 238713707 1
3677 238713707 1
3678 238713707 1
456 238713707 1
3680 238713707 1
1934 238713707 1
4536 238713707 1
1213 238713707 1
4537 238713707 1
6572 238713707 1
1215 238713707 1
1769 373555025 1
156 373555025 1
1940 373555025 1
5521 373555025 1
461 373555025 1
157 373555025 1
5523 373555025 1
5932 373555025 1
161 373555025 1
162 373555025 1
5525 373555025 1
166 373555025 1
168 373555025 1
1085 373555025 1
6573 373555025 1
1947 373555025 1
2819 373555025 1
5527 373555025 1
1949 373555025 1
1951 373555025 1
1087 373555025 1
174 373555025 1
4762 373555025 1
1954 373555025 1
1088 373555025 1
1955 373555025 1
1957 373555025 1
1240 373555025 1
177 373555025 1
1959 373555025 1
180 373555025 1
1961 373555025 1
1962 373555025 1
1963 373555025 1
4140 373555025 1
4141 373555025 1
4347 373555025 1
3963 373555025 1
3098 373555025 1
5036 373555025 1
182 373555025 1
6574 373555025 1
5039 373555025 1
185 373555025 1
1971 373555025 1
1972 373555025 1
4562 373555025 1
189 373555025 1
6006 373555025 1
4351 373555025 1
6575 373555025 1
2627 373555025 1
4353 373555025 1
6576 373555025 1
5042 373555025 1
1977 373555025 1
192 373555025 1
39 373555025 1
5530 373555025 1
1982 373555025 1
3107 373555025 1
510 373555025 1
3108 373555025 1
5531 373555025 1
1986 373555025 1
1790 373555025 1
5532 373555025 1
5418 373555025 1
4540 373555025 1
4359 373555025 1
5533 373555025 1
197 373555025 1
5534 373555025 1
3973 373555025 1
199 373555025 1
1993 373555025 1
4362 373555025 1
1994 373555025 1
5047 373555025 1
6240 373555025 1
1996 373555025 1
1798 373555025 1
205 373555025 1
60 373555025 1
2000 373555025 1
66 373555025 1
2952 373555025 1
207 373555025 1
3123 373555025 1
209 373555025 1
2643 373555025 1
4771 373555025 1
211 373555025 1
212 373555025 1
2013 373555025 1
1804 373555025 1
214 373555025 1
3513 373555025 1
1110 373555025 1
1309 373555025 1
4376 373555025 1
2017 373555025 1
5544 373555025 1
6021 373555025 1
3132 373555025 1
3986 373555025 1
220 373555025 1
6143 373555025 1
2021 373555025 1
5055 373555025 1
3987 373555025 1
2022 373555025 1
4778 373555025 1
6329 373555025 1
224 373555025 1
6577 373555025 1
2026 373555025 1
2652 373555025 1
230 373555025 1
3523 373555025 1
2033 373555025 1
231 373555025 1
5377 373555025 1
2035 373555025 1
234 373555025 1
5550 373555025 1
2036 373555025 1
240 373555025 1
242 373555025 1
244 373555025 1
245 373555025 1
246 373555025 1
3150 373555025 1
249 373555025 1
2361 373555025 1
2044 373555025 1
4576 373555025 1
252 373555025 1
4002 373555025 1
6578 373555025 1
6579 373555025 1
4387 373555025 1
254 373555025 1
2046 373555025 1
107 373555025 1
6580 373555025 1
2051 373555025 1
5554 373555025 1
5555 373555025 1
259 373555025 1
2053 373555025 1
4006 373555025 1
263 373555025 1
5557 373555025 1
4792 373555025 1
4011 373555025 1
2057 373555025 1
266 373555025 1
5558 373555025 1
2663 373555025 1
6581 373555025 1
268 373555025 1
2059 373555025 1
269 373555025 1
271 373555025 1
5065 373555025 1
5561 373555025 1
5562 373555025 1
275 373555025 1
4019 373555025 1
278 373555025 1
2066 373555025 1
122 373555025 1
4732 373555025 1
2069 373555025 1
5568 373555025 1
125 373555025 1
5569 373555025 1
596 373555025 1
1842 373555025 1
287 373555025 1
4585 373555025 1
2076 373555025 1
2666 373555025 1
289 373555025 1
2078 373555025 1
2079 373555025 1
4022 373555025 1
4403 373555025 1
2081 373555025 1
6582 373555025 1
292 373555025 1
293 373555025 1
4025 373555025 1
5573 373555025 1
3182 373555025 1
4802 373555025 1
4026 373555025 1
2085 373555025 1
299 373555025 1
138 373555025 1
300 373555025 1
4028 373555025 1
5075 373555025 1
301 373555025 1
6583 373555025 1
1751 373555025 1
2993 373555025 1
305 373555025 1
2093 373555025 1
2094 373555025 1
2097 373555025 1
310 373555025 1
309 373555025 1
2099 373555025 1
313 373555025 1
5442 373555025 1
314 373555025 1
5577 373555025 1
5579 373555025 1
4811 373555025 1
321 373555025 1
1858 373555025 1
6584 373555025 1
4037 373555025 1
5581 373555025 1
1860 373555025 1
5582 373555025 1
4415 373555025 1
2108 373555025 1
4233 373555025 1
1421 373555025 1
4038 373555025 1
326 373555025 1
17 373555025 1
6585 373555025 1
2117 373555025 1
6586 373555025 1
5586 373555025 1
5077 373555025 1
3212 373555025 1
2120 373555025 1
2121 373555025 1
2124 373555025 1
332 373555025 1
5588 373555025 1
333 373555025 1
3224 373555025 1
2682 373555025 1
5589 373555025 1
2128 373555025 1
2685 373555025 1
5593 373555025 1
6587 373555025 1
2135 373555025 1
4053 373555025 1
5594 373555025 1
5595 373555025 1
3018 373555025 1
4830 373555025 1
340 373555025 1
6588 373555025 1
342 373555025 1
2138 373555025 1
4676 373555025 1
6589 373555025 1
5597 373555025 1
5598 373555025 1
347 373555025 1
2141 373555025 1
5821 373555025 1
5599 373555025 1
352 373555025 1
5601 373555025 1
6590 373555025 1
2145 373555025 1
3243 373555025 1
5602 373555025 1
353 373555025 1
1882 373555025 1
354 373555025 1
2147 373555025 1
357 373555025 1
359 373555025 1
4436 373555025 1
1885 373555025 1
5825 373555025 1
2152 373555025 1
2500 373555025 1
2154 373555025 1
5254 373555025 1
2702 373555025 1
1172 373555025 1
2704 373555025 1
2161 373555025 1
5608 373555025 1
2164 373555025 1
6591 373555025 1
4075 373555025 1
1753 373555025 1
6592 373555025 1
6593 373555025 1
2168 373555025 1
1500 373555025 1
2170 373555025 1
72 373555025 1
4838 373555025 1
1175 373555025 1
4279 373555025 1
2515 373555025 1
5610 373555025 1
2172 373555025 1
5611 373555025 1
5612 373555025 1
2173 373555025 1
5614 373555025 1
376 373555025 1
3261 373555025 1
4451 373555025 1
4082 373555025 1
4452 373555025 1
2178 373555025 1
4454 373555025 1
4841 373555025 1
384 373555025 1
2715 373555025 1
5617 373555025 1
388 373555025 1
3273 373555025 1
2186 373555025 1
3277 373555025 1
2718 373555025 1
2189 373555025 1
6594 373555025 1
2192 373555025 1
394 373555025 1
396 373555025 1
397 373555025 1
4292 373555025 1
2198 373555025 1
400 373555025 1
3283 373555025 1
2899 373555025 1
4459 373555025 1
401 373555025 1
2722 373555025 1
4461 373555025 1
6595 373555025 1
5620 373555025 1
3290 373555025 1
3291 373555025 1
5622 373555025 1
6596 373555025 1
4095 373555025 1
4096 373555025 1
2726 373555025 1
2905 373555025 1
2208 373555025 1
412 373555025 1
5625 373555025 1
4523 373555025 1
4305 373555025 1
5627 373555025 1
2210 373555025 1
2213 373555025 1
2212 373555025 1
422 373555025 1
2214 373555025 1
3303 373555025 1
4467 373555025 1
2215 373555025 1
428 373555025 1
430 373555025 1
2913 373555025 1
434 373555025 1
435 373555025 1
2915 373555025 1
436 373555025 1
5631 373555025 1
2221 373555025 1
437 373555025 1
438 373555025 1
6597 373555025 1
3065 373555025 1
4316 373555025 1
6223 373555025 1
6598 373555025 1
4317 373555025 1
2225 373555025 1
5107 373555025 1
5633 373555025 1
2229 373555025 1
2230 373555025 1
139 373555025 1
6599 373555025 1
6600 373555025 1
4321 373555025 1
736 373555025 1
2234 373555025 1
2236 373555025 1
2238 373555025 1
2237 373555025 1
2240 373555025 1
5635 373555025 1
2241 373555025 1
4480 373555025 1
4330 373555025 1
1608 373555025 1
2244 373555025 1
3072 373555025 1
1614 373555025 1
0 315633310 1
318 315633310 1
6601 315633310 1
466 315633310 1
3878 315633310 1
387 315633310 1
324 315633310 1
326 315633310 1
3879 315633310 1
3880 315633310 1
96 315633310 1
3881 315633310 1
3882 315633310 1
6602 315633310 1
3883 315633310 1
6357 315633310 1
3885 315633310 1
3886 315633310 1
3888 315633310 1
4518 315633310 1
1546 315633310 1
3889 315633310 1
6603 315633310 1
637 315633310 1
36 315633310 1
6604 315633310 1
6605 315633310 1
406 315633310 1
408 315633310 1
3892 315633310 1
6606 315633310 1
6607 315633310 1
504 315633310 1
411 315633310 1
5857 315633310 1
6608 315633310 1
647 315633310 1
343 315633310 1
417 315633310 1
3893 315633310 1
6609 315633310 1
653 315633310 1
3895 315633310 1
5334 315633310 1
199 315633310 1
432 315633310 1
6610 315633310 1
657 315633310 1
357 315633310 1
1203 315633310 1
725 315633310 1
3897 315633310 1
6611 315633310 1
289 315633310 1
3900 315633310 1
3903 315633310 1
6612 315633310 1
3905 315633310 1
209 315633310 1
3906 315633310 1
142 315633310 1
75 315633310 1
451 315633310 1
149 315633310 1
1111 315633310 1
3908 315633310 1
548 315633310 1
2811 315633310 1
2813 315633310 1
683 315633310 1
3911 315633310 1
3912 315633310 1
3913 315633310 1
5995 315633310 1
3915 315633310 1
6613 315633310 1
3916 315633310 1
1217 21079235 1
6499 21079235 1
1218 21079235 1
1219 21079235 1
1220 21079235 1
4118 21079235 1
1223 21079235 1
1224 21079235 1
1225 21079235 1
1226 21079235 1
1227 21079235 1
1228 21079235 1
5303 21079235 1
1229 21079235 1
1230 21079235 1
1231 21079235 1
1232 21079235 1
1233 21079235 1
1234 21079235 1
1087 21079235 1
4717 21079235 1
1236 21079235 1
6368 21079235 1
1237 21079235 1
1238 21079235 1
1239 21079235 1
1240 21079235 1
1241 21079235 1
1242 21079235 1
1243 21079235 1
1245 21079235 1
1247 21079235 1
1248 21079235 1
1249 21079235 1
1250 21079235 1
1251 21079235 1
1252 21079235 1
1253 21079235 1
1254 21079235 1
183 21079235 1
1255 21079235 1
1257 21079235 1
4890 21079235 1
1258 21079235 1
35 21079235 1
1260 21079235 1
1261 21079235 1
1262 21079235 1
4720 21079235 1
1263 21079235 1
1265 21079235 1
192 21079235 1
4891 21079235 1
1267 21079235 1
1268 21079235 1
42 21079235 1
1269 21079235 1
1272 21079235 1
6370 21079235 1
4723 21079235 1
1273 21079235 1
1274 21079235 1
1276 21079235 1
1277 21079235 1
1278 21079235 1
6500 21079235 1
1279 21079235 1
2636 21079235 1
1281 21079235 1
1283 21079235 1
1285 21079235 1
1286 21079235 1
1287 21079235 1
1288 21079235 1
1289 21079235 1
1290 21079235 1
1291 21079235 1
1292 21079235 1
1293 21079235 1
1294 21079235 1
1295 21079235 1
1296 21079235 1
5308 21079235 1
1297 21079235 1
6614 21079235 1
210 21079235 1
1298 21079235 1
1299 21079235 1
1300 21079235 1
1301 21079235 1
6501 21079235 1
1303 21079235 1
214 21079235 1
1304 21079235 1
1306 21079235 1
1307 21079235 1
1308 21079235 1
1309 21079235 1
1310 21079235 1
1311 21079235 1
1312 21079235 1
6504 21079235 1
5309 21079235 1
6506 21079235 1
1314 21079235 1
4898 21079235 1
6615 21079235 1
1315 21079235 1
6508 21079235 1
1316 21079235 1
1317 21079235 1
1318 21079235 1
1319 21079235 1
1321 21079235 1
1322 21079235 1
1324 21079235 1
1325 21079235 1
1326 21079235 1
1327 21079235 1
1328 21079235 1
1329 21079235 1
1330 21079235 1
1331 21079235 1
6616 21079235 1
1332 21079235 1
5313 21079235 1
1333 21079235 1
5314 21079235 1
1336 21079235 1
1337 21079235 1
4900 21079235 1
1338 21079235 1
5315 21079235 1
1340 21079235 1
1341 21079235 1
1342 21079235 1
4901 21079235 1
1343 21079235 1
4729 21079235 1
4944 21079235 1
1345 21079235 1
1346 21079235 1
5316 21079235 1
1348 21079235 1
6376 21079235 1
1351 21079235 1
1352 21079235 1
1353 21079235 1
1354 21079235 1
6511 21079235 1
1355 21079235 1
1356 21079235 1
1358 21079235 1
1360 21079235 1
1361 21079235 1
1362 21079235 1
268 21079235 1
1363 21079235 1
269 21079235 1
270 21079235 1
1364 21079235 1
272 21079235 1
1365 21079235 1
1367 21079235 1
1368 21079235 1
3373 21079235 1
1370 21079235 1
1371 21079235 1
1372 21079235 1
1373 21079235 1
1374 21079235 1
1375 21079235 1
6513 21079235 1
5320 21079235 1
1376 21079235 1
1378 21079235 1
1377 21079235 1
2983 21079235 1
1379 21079235 1
283 21079235 1
5714 21079235 1
1381 21079235 1
1382 21079235 1
4904 21079235 1
1383 21079235 1
1386 21079235 1
1388 21079235 1
1390 21079235 1
1391 21079235 1
5325 21079235 1
5326 21079235 1
5328 21079235 1
6617 21079235 1
6515 21079235 1
305 21079235 1
1394 21079235 1
1395 21079235 1
1396 21079235 1
1397 21079235 1
1398 21079235 1
1399 21079235 1
1400 21079235 1
1401 21079235 1
1402 21079235 1
310 21079235 1
5330 21079235 1
1405 21079235 1
1406 21079235 1
1408 21079235 1
6618 21079235 1
1409 21079235 1
1411 21079235 1
1412 21079235 1
1413 21079235 1
1414 21079235 1
1415 21079235 1
1416 21079235 1
1417 21079235 1
1418 21079235 1
1419 21079235 1
1420 21079235 1
1421 21079235 1
3792 21079235 1
1422 21079235 1
1423 21079235 1
1424 21079235 1
1425 21079235 1
1427 21079235 1
6516 21079235 1
1429 21079235 1
4737 21079235 1
1430 21079235 1
1431 21079235 1
1433 21079235 1
6382 21079235 1
1434 21079235 1
1435 21079235 1
1436 21079235 1
1437 21079235 1
1438 21079235 1
1439 21079235 1
4739 21079235 1
6619 21079235 1
1440 21079235 1
5332 21079235 1
1443 21079235 1
1444 21079235 1
1446 21079235 1
1447 21079235 1
3012 21079235 1
1448 21079235 1
5720 21079235 1
5333 21079235 1
1450 21079235 1
943 21079235 1
4909 21079235 1
1453 21079235 1
1454 21079235 1
1455 21079235 1
6342 21079235 1
1457 21079235 1
4740 21079235 1
1458 21079235 1
4911 21079235 1
1459 21079235 1
1460 21079235 1
1461 21079235 1
1462 21079235 1
1463 21079235 1
341 21079235 1
1466 21079235 1
1468 21079235 1
1469 21079235 1
6620 21079235 1
1471 21079235 1
1473 21079235 1
349 21079235 1
6621 21079235 1
5334 21079235 1
1475 21079235 1
1476 21079235 1
1477 21079235 1
6622 21079235 1
1478 21079235 1
1479 21079235 1
1480 21079235 1
354 21079235 1
1481 21079235 1
1482 21079235 1
6519 21079235 1
362 21079235 1
4741 21079235 1
1484 21079235 1
1485 21079235 1
5335 21079235 1
1486 21079235 1
5336 21079235 1
4742 21079235 1
1487 21079235 1
1488 21079235 1
1489 21079235 1
1491 21079235 1
1492 21079235 1
1493 21079235 1
1494 21079235 1
1895 21079235 1
1495 21079235 1
1496 21079235 1
1497 21079235 1
1498 21079235 1
1499 21079235 1
1500 21079235 1
1501 21079235 1
1503 21079235 1
679 21079235 1
1504 21079235 1
373 21079235 1
1505 21079235 1
1506 21079235 1
1507 21079235 1
378 21079235 1
1510 21079235 1
6623 21079235 1
1511 21079235 1
4745 21079235 1
1512 21079235 1
1514 21079235 1
1515 21079235 1
1516 21079235 1
1517 21079235 1
6390 21079235 1
5339 21079235 1
6624 21079235 1
1518 21079235 1
4746 21079235 1
1519 21079235 1
1520 21079235 1
1521 21079235 1
1522 21079235 1
1523 21079235 1
1524 21079235 1
1525 21079235 1
1526 21079235 1
96 21079235 1
1528 21079235 1
1182 21079235 1
1529 21079235 1
6625 21079235 1
1530 21079235 1
5340 21079235 1
1531 21079235 1
1012 21079235 1
1532 21079235 1
1533 21079235 1
5341 21079235 1
1534 21079235 1
1535 21079235 1
1536 21079235 1
1538 21079235 1
6257 21079235 1
1540 21079235 1
4747 21079235 1
1541 21079235 1
3650 21079235 1
1542 21079235 1
1543 21079235 1
5342 21079235 1
1544 21079235 1
1545 21079235 1
1548 21079235 1
1549 21079235 1
4748 21079235 1
1550 21079235 1
1551 21079235 1
1552 21079235 1
1554 21079235 1
3051 21079235 1
6626 21079235 1
6627 21079235 1
1555 21079235 1
1032 21079235 1
1559 21079235 1
1562 21079235 1
1563 21079235 1
1564 21079235 1
1566 21079235 1
1567 21079235 1
1568 21079235 1
1569 21079235 1
6522 21079235 1
6628 21079235 1
1571 21079235 1
428 21079235 1
1572 21079235 1
1573 21079235 1
430 21079235 1
1574 21079235 1
4848 21079235 1
1576 21079235 1
1577 21079235 1
1578 21079235 1
1579 21079235 1
1580 21079235 1
1581 21079235 1
1582 21079235 1
1584 21079235 1
1585 21079235 1
1586 21079235 1
1587 21079235 1
1588 21079235 1
4757 21079235 1
1589 21079235 1
441 21079235 1
1590 21079235 1
1591 21079235 1
1592 21079235 1
1593 21079235 1
5108 21079235 1
1594 21079235 1
1595 21079235 1
736 21079235 1
5345 21079235 1
1598 21079235 1
1599 21079235 1
4758 21079235 1
6393 21079235 1
1600 21079235 1
1601 21079235 1
1603 21079235 1
1605 21079235 1
454 21079235 1
1606 21079235 1
1609 21079235 1
1610 21079235 1
4920 21079235 1
1611 21079235 1
1612 21079235 1
1613 21079235 1
1614 21079235 1
1615 21079235 1
1616 21079235 1
1939 146519069 1
461 146519069 1
157 146519069 1
4333 146519069 1
1081 146519069 1
1943 146519069 1
464 146519069 1
1082 146519069 1
161 146519069 1
3076 146519069 1
4335 146519069 1
169 146519069 1
1770 146519069 1
6555 146519069 1
5842 146519069 1
2819 146519069 1
6629 146519069 1
4338 146519069 1
4761 146519069 1
3084 146519069 1
4762 146519069 1
4860 146519069 1
1953 146519069 1
6630 146519069 1
6121 146519069 1
478 146519069 1
5704 146519069 1
480 146519069 1
479 146519069 1
6631 146519069 1
5357 146519069 1
5705 146519069 1
5118 146519069 1
483 146519069 1
1960 146519069 1
6632 146519069 1
6633 146519069 1
5850 146519069 1
5851 146519069 1
3335 146519069 1
1249 146519069 1
2625 146519069 1
1968 146519069 1
488 146519069 1
182 146519069 1
491 146519069 1
185 146519069 1
1705 146519069 1
2815 146519069 1
3482 146519069 1
187 146519069 1
5366 146519069 1
188 146519069 1
5706 146519069 1
496 146519069 1
6634 146519069 1
6635 146519069 1
499 146519069 1
3337 146519069 1
6636 146519069 1
192 146519069 1
6637 146519069 1
2628 146519069 1
504 146519069 1
507 146519069 1
2630 146519069 1
3343 146519069 1
194 146519069 1
5859 146519069 1
6638 146519069 1
510 146519069 1
3971 146519069 1
1983 146519069 1
6639 146519069 1
1101 146519069 1
1100 146519069 1
513 146519069 1
1792 146519069 1
6009 146519069 1
518 146519069 1
6640 146519069 1
197 146519069 1
6641 146519069 1
6642 146519069 1
524 146519069 1
199 146519069 1
1795 146519069 1
5862 146519069 1
1995 146519069 1
1798 146519069 1
531 146519069 1
5537 146519069 1
6138 146519069 1
60 146519069 1
1799 146519069 1
1290 146519069 1
6643 146519069 1
66 146519069 1
6644 146519069 1
3122 146519069 1
2640 146519069 1
207 146519069 1
209 146519069 1
5868 146519069 1
210 146519069 1
1802 146519069 1
211 146519069 1
212 146519069 1
2954 146519069 1
2645 146519069 1
6645 146519069 1
6646 146519069 1
543 146519069 1
1805 146519069 1
214 146519069 1
215 146519069 1
5709 146519069 1
2646 146519069 1
1808 146519069 1
5371 146519069 1
5870 146519069 1
1112 146519069 1
6647 146519069 1
6648 146519069 1
221 146519069 1
1114 146519069 1
4776 146519069 1
6649 146519069 1
84 146519069 1
85 146519069 1
2650 146519069 1
224 146519069 1
3355 146519069 1
5710 146519069 1
1816 146519069 1
3358 146519069 1
1817 146519069 1
231 146519069 1
5875 146519069 1
234 146519069 1
6650 146519069 1
4382 146519069 1
1818 146519069 1
1819 146519069 1
5131 146519069 1
5747 146519069 1
562 146519069 1
240 146519069 1
101 146519069 1
5878 146519069 1
244 146519069 1
246 146519069 1
6651 146519069 1
2658 146519069 1
1822 146519069 1
2967 146519069 1
1825 146519069 1
6652 146519069 1
1703 146519069 1
6653 146519069 1
570 146519069 1
5881 146519069 1
2045 146519069 1
6654 146519069 1
6655 146519069 1
5884 146519069 1
256 146519069 1
257 146519069 1
108 146519069 1
259 146519069 1
260 146519069 1
263 146519069 1
1122 146519069 1
5382 146519069 1
1126 146519069 1
581 146519069 1
268 146519069 1
269 146519069 1
4394 146519069 1
5138 146519069 1
6656 146519069 1
873 146519069 1
1626 146519069 1
277 146519069 1
6657 146519069 1
2066 146519069 1
280 146519069 1
4797 146519069 1
6658 146519069 1
125 146519069 1
5893 146519069 1
2665 146519069 1
3380 146519069 1
6659 146519069 1
3173 146519069 1
288 146519069 1
3381 146519069 1
1844 146519069 1
289 146519069 1
2078 146519069 1
6660 146519069 1
2667 146519069 1
2988 146519069 1
600 146519069 1
5752 146519069 1
603 146519069 1
6661 146519069 1
4027 146519069 1
907 146519069 1
142 146519069 1
5898 146519069 1
4803 146519069 1
1144 146519069 1
149 146519069 1
612 146519069 1
1852 146519069 1
310 146519069 1
6662 146519069 1
5442 146519069 1
313 146519069 1
3390 146519069 1
3196 146519069 1
3914 146519069 1
4809 146519069 1
314 146519069 1
0 146519069 1
617 146519069 1
1858 146519069 1
6282 146519069 1
3204 146519069 1
2675 146519069 1
1148 146519069 1
4416 146519069 1
3392 146519069 1
3393 146519069 1
3209 146519069 1
6663 146519069 1
326 146519069 1
4240 146519069 1
5758 146519069 1
17 146519069 1
2680 146519069 1
328 146519069 1
5846 146519069 1
1150 146519069 1
628 146519069 1
6664 146519069 1
6665 146519069 1
1151 146519069 1
332 146519069 1
6179 146519069 1
1153 146519069 1
2683 146519069 1
2126 146519069 1
5852 146519069 1
1871 146519069 1
33 146519069 1
1450 146519069 1
1155 146519069 1
334 146519069 1
637 146519069 1
2131 146519069 1
1156 146519069 1
2686 146519069 1
6666 146519069 1
2687 146519069 1
3600 146519069 1
6667 146519069 1
36 146519069 1
643 146519069 1
3411 146519069 1
4426 146519069 1
2690 146519069 1
341 146519069 1
1618 146519069 1
647 146519069 1
648 146519069 1
2878 146519069 1
6668 146519069 1
1878 146519069 1
348 146519069 1
2691 146519069 1
2143 146519069 1
3417 146519069 1
652 146519069 1
349 146519069 1
959 146519069 1
961 146519069 1
653 146519069 1
1729 146519069 1
6669 146519069 1
352 146519069 1
655 146519069 1
2693 146519069 1
5861 146519069 1
5951 146519069 1
357 146519069 1
2148 146519069 1
1165 146519069 1
658 146519069 1
3420 146519069 1
2694 146519069 1
359 146519069 1
5863 146519069 1
362 146519069 1
2500 146519069 1
6670 146519069 1
1169 146519069 1
667 146519069 1
4692 146519069 1
2700 146519069 1
668 146519069 1
2701 146519069 1
6671 146519069 1
1893 146519069 1
2158 146519069 1
2702 146519069 1
1750 146519069 1
6672 146519069 1
2167 146519069 1
72 146519069 1
75 146519069 1
1899 146519069 1
2515 146519069 1
6673 146519069 1
5725 146519069 1
1900 146519069 1
3429 146519069 1
2708 146519069 1
680 146519069 1
2709 146519069 1
683 146519069 1
6674 146519069 1
1902 146519069 1
2174 146519069 1
686 146519069 1
4449 146519069 1
1508 146519069 1
3038 146519069 1
2710 146519069 1
380 146519069 1
6675 146519069 1
4855 146519069 1
6676 146519069 1
6677 146519069 1
691 146519069 1
1628 146519069 1
1179 146519069 1
3265 146519069 1
1180 146519069 1
2713 146519069 1
999 146519069 1
2714 146519069 1
5402 146519069 1
6678 146519069 1
386 146519069 1
5874 146519069 1
1905 146519069 1
6679 146519069 1
6680 146519069 1
96 146519069 1
6681 146519069 1
5097 146519069 1
394 146519069 1
2721 146519069 1
397 146519069 1
1910 146519069 1
3650 146519069 1
2899 146519069 1
4459 146519069 1
4862 146519069 1
4460 146519069 1
2200 146519069 1
708 146519069 1
6682 146519069 1
1546 146519069 1
6683 146519069 1
6684 146519069 1
1706 146519069 1
5728 146519069 1
5729 146519069 1
5886 146519069 1
1190 146519069 1
5887 146519069 1
6685 146519069 1
410 146519069 1
6686 146519069 1
2207 146519069 1
5888 146519069 1
6687 146519069 1
5889 146519069 1
1916 146519069 1
415 146519069 1
416 146519069 1
2728 146519069 1
2730 146519069 1
118 146519069 1
1727 146519069 1
6688 146519069 1
428 146519069 1
1573 146519069 1
5160 146519069 1
430 146519069 1
2733 146519069 1
435 146519069 1
1203 146519069 1
3447 146519069 1
6300 146519069 1
3306 146519069 1
5896 146519069 1
2735 146519069 1
2793 146519069 1
3307 146519069 1
728 146519069 1
3450 146519069 1
5897 146519069 1
6689 146519069 1
2227 146519069 1
6690 146519069 1
442 146519069 1
1207 146519069 1
3453 146519069 1
2805 146519069 1
6226 146519069 1
733 146519069 1
2739 146519069 1
736 146519069 1
2740 146519069 1
447 146519069 1
5109 146519069 1
6691 146519069 1
449 146519069 1
3068 146519069 1
5735 146519069 1
2924 146519069 1
3456 146519069 1
456 146519069 1
6692 146519069 1
3912 146519069 1
1933 146519069 1
6693 146519069 1
1609 146519069 1
4853 146519069 1
6694 146519069 1
2741 146519069 1
5904 146519069 1
1213 146519069 1
1769 329927842 1
3949 329927842 1
157 329927842 1
4334 329927842 1
2622 329927842 1
3327 329927842 1
158 329927842 1
160 329927842 1
161 329927842 1
162 329927842 1
163 329927842 1
164 329927842 1
3463 329927842 1
6695 329927842 1
166 329927842 1
4335 329927842 1
5 329927842 1
3465 329927842 1
169 329927842 1
1946 329927842 1
6696 329927842 1
2819 329927842 1
751 329927842 1
752 329927842 1
1087 329927842 1
174 329927842 1
1773 329927842 1
1952 329927842 1
4762 329927842 1
6697 329927842 1
176 329927842 1
6602 329927842 1
3883 329927842 1
5357 329927842 1
178 329927842 1
180 329927842 1
1963 329927842 1
5414 329927842 1
487 329927842 1
3963 329927842 1
488 329927842 1
1968 329927842 1
1967 329927842 1
183 329927842 1
4142 329927842 1
182 329927842 1
185 329927842 1
5039 329927842 1
4765 329927842 1
5366 329927842 1
779 329927842 1
1784 329927842 1
3708 329927842 1
4351 329927842 1
190 329927842 1
4353 329927842 1
2627 329927842 1
192 329927842 1
39 329927842 1
3104 329927842 1
794 329927842 1
3106 329927842 1
6698 329927842 1
3971 329927842 1
42 329927842 1
1983 329927842 1
4154 329927842 1
2631 329927842 1
1099 329927842 1
1790 329927842 1
3112 329927842 1
196 329927842 1
2942 329927842 1
6609 329927842 1
5045 329927842 1
197 329927842 1
2634 329927842 1
3117 329927842 1
1992 329927842 1
2636 329927842 1
199 329927842 1
1795 329927842 1
200 329927842 1
5047 329927842 1
6699 329927842 1
1995 329927842 1
1798 329927842 1
204 329927842 1
1999 329927842 1
60 329927842 1
5806 329927842 1
1799 329927842 1
1290 329927842 1
66 329927842 1
4367 329927842 1
4368 329927842 1
4369 329927842 1
207 329927842 1
3123 329927842 1
209 329927842 1
2642 329927842 1
210 329927842 1
538 329927842 1
539 329927842 1
211 329927842 1
212 329927842 1
2645 329927842 1
4371 329927842 1
1804 329927842 1
214 329927842 1
6241 329927842 1
6700 329927842 1
6701 329927842 1
215 329927842 1
4569 329927842 1
2646 329927842 1
1309 329927842 1
76 329927842 1
4376 329927842 1
2647 329927842 1
2840 329927842 1
4775 329927842 1
6702 329927842 1
3986 329927842 1
837 329927842 1
839 329927842 1
1114 329927842 1
3134 329927842 1
2648 329927842 1
224 329927842 1
2024 329927842 1
225 329927842 1
2025 329927842 1
552 329927842 1
2652 329927842 1
6561 329927842 1
1816 329927842 1
3523 329927842 1
230 329927842 1
2031 329927842 1
2032 329927842 1
2033 329927842 1
6703 329927842 1
1322 329927842 1
6704 329927842 1
234 329927842 1
6705 329927842 1
240 329927842 1
5058 329927842 1
241 329927842 1
6029 329927842 1
242 329927842 1
2040 329927842 1
244 329927842 1
246 329927842 1
247 329927842 1
6706 329927842 1
2042 329927842 1
249 329927842 1
4386 329927842 1
2361 329927842 1
2044 329927842 1
2659 329927842 1
4786 329927842 1
253 329927842 1
1344 329927842 1
1345 329927842 1
255 329927842 1
258 329927842 1
257 329927842 1
259 329927842 1
260 329927842 1
4007 329927842 1
263 329927842 1
4391 329927842 1
2661 329927842 1
3762 329927842 1
2055 329927842 1
4792 329927842 1
4011 329927842 1
581 329927842 1
266 329927842 1
4392 329927842 1
4393 329927842 1
2059 329927842 1
269 329927842 1
5065 329927842 1
6707 329927842 1
2664 329927842 1
4396 329927842 1
274 329927842 1
3893 329927842 1
6708 329927842 1
277 329927842 1
2066 329927842 1
280 329927842 1
4397 329927842 1
122 329927842 1
4398 329927842 1
3896 329927842 1
2069 329927842 1
4732 329927842 1
125 329927842 1
2400 329927842 1
6378 329927842 1
288 329927842 1
2075 329927842 1
2077 329927842 1
4799 329927842 1
289 329927842 1
2078 329927842 1
1384 329927842 1
899 329927842 1
292 329927842 1
293 329927842 1
3902 329927842 1
1137 329927842 1
5074 329927842 1
3180 329927842 1
294 329927842 1
3182 329927842 1
4802 329927842 1
138 329927842 1
299 329927842 1
4029 329927842 1
907 329927842 1
301 329927842 1
305 329927842 1
5575 329927842 1
2093 329927842 1
149 329927842 1
1852 329927842 1
4806 329927842 1
310 329927842 1
1403 329927842 1
313 329927842 1
4413 329927842 1
2101 329927842 1
2104 329927842 1
317 329927842 1
318 329927842 1
320 329927842 1
1858 329927842 1
1859 329927842 1
3205 329927842 1
2675 329927842 1
1148 329927842 1
1860 329927842 1
4233 329927842 1
4235 329927842 1
4234 329927842 1
1421 329927842 1
2111 329927842 1
324 329927842 1
326 329927842 1
15 329927842 1
2116 329927842 1
17 329927842 1
328 329927842 1
5077 329927842 1
2119 329927842 1
6709 329927842 1
2122 329927842 1
4418 329927842 1
5015 329927842 1
332 329927842 1
6710 329927842 1
333 329927842 1
4823 329927842 1
3012 329927842 1
3013 329927842 1
2126 329927842 1
1450 329927842 1
334 329927842 1
335 329927842 1
2686 329927842 1
4828 329927842 1
644 329927842 1
4429 329927842 1
6711 329927842 1
343 329927842 1
5652 329927842 1
1878 329927842 1
346 329927842 1
954 329927842 1
3240 329927842 1
6712 329927842 1
2143 329927842 1
959 329927842 1
1163 329927842 1
4431 329927842 1
4831 329927842 1
5821 329927842 1
5334 329927842 1
352 329927842 1
655 329927842 1
1882 329927842 1
354 329927842 1
2693 329927842 1
2148 329927842 1
357 329927842 1
4434 329927842 1
1883 329927842 1
2694 329927842 1
359 329927842 1
1885 329927842 1
972 329927842 1
2151 329927842 1
5825 329927842 1
1888 329927842 1
4271 329927842 1
5088 329927842 1
364 329927842 1
2702 329927842 1
4604 329927842 1
672 329927842 1
4834 329927842 1
2161 329927842 1
2705 329927842 1
4502 329927842 1
4835 329927842 1
3254 329927842 1
2706 329927842 1
6591 329927842 1
4075 329927842 1
2707 329927842 1
1175 329927842 1
2515 329927842 1
3032 329927842 1
679 329927842 1
3630 329927842 1
6713 329927842 1
379 329927842 1
3038 329927842 1
2176 329927842 1
380 329927842 1
2179 329927842 1
3264 329927842 1
4085 329927842 1
693 329927842 1
384 329927842 1
3434 329927842 1
387 329927842 1
389 329927842 1
1002 329927842 1
6714 329927842 1
1004 329927842 1
3277 329927842 1
3435 329927842 1
96 329927842 1
393 329927842 1
3279 329927842 1
1185 329927842 1
394 329927842 1
4089 329927842 1
6715 329927842 1
397 329927842 1
6716 329927842 1
1910 329927842 1
3887 329927842 1
400 329927842 1
4459 329927842 1
4862 329927842 1
401 329927842 1
4461 329927842 1
407 329927842 1
408 329927842 1
1032 329927842 1
1913 329927842 1
409 329927842 1
410 329927842 1
2726 329927842 1
2207 329927842 1
2905 329927842 1
4098 329927842 1
4465 329927842 1
411 329927842 1
2208 329927842 1
412 329927842 1
3054 329927842 1
4099 329927842 1
1916 329927842 1
416 329927842 1
417 329927842 1
2727 329927842 1
4523 329927842 1
4524 329927842 1
2210 329927842 1
6717 329927842 1
2732 329927842 1
2909 329927842 1
2910 329927842 1
426 329927842 1
428 329927842 1
5160 329927842 1
1573 329927842 1
5161 329927842 1
430 329927842 1
432 329927842 1
435 329927842 1
725 329927842 1
1923 329927842 1
3307 329927842 1
438 329927842 1
3065 329927842 1
4916 329927842 1
5773 329927842 1
1206 329927842 1
4474 329927842 1
6718 329927842 1
5107 329927842 1
5029 329927842 1
139 329927842 1
5923 329927842 1
2739 329927842 1
736 329927842 1
1066 329927842 1
447 329927842 1
449 329927842 1
1931 329927842 1
1072 329927842 1
3068 329927842 1
451 329927842 1
4479 329927842 1
3071 329927842 1
4480 329927842 1
2812 329927842 1
456 329927842 1
1675 329927842 1
1606 329927842 1
4481 329927842 1
152 329927842 1
1933 329927842 1
1614 329927842 1
1935 329927842 1
3073 329927842 1
5032 226347105 1
1940 226347105 1
461 226347105 1
5522 226347105 1
1942 226347105 1
3327 226347105 1
5523 226347105 1
4637 226347105 1
4639 226347105 1
162 226347105 1
163 226347105 1
3076 226347105 1
166 226347105 1
3078 226347105 1
169 226347105 1
1946 226347105 1
1947 226347105 1
6696 226347105 1
5527 226347105 1
1949 226347105 1
1950 226347105 1
1951 226347105 1
5936 226347105 1
759 226347105 1
1955 226347105 1
1956 226347105 1
3956 226347105 1
1957 226347105 1
1958 226347105 1
1959 226347105 1
5528 226347105 1
6719 226347105 1
178 226347105 1
1961 226347105 1
1962 226347105 1
1963 226347105 1
6720 226347105 1
487 226347105 1
1966 226347105 1
3962 226347105 1
3963 226347105 1
1967 226347105 1
4561 226347105 1
5036 226347105 1
182 226347105 1
183 226347105 1
185 226347105 1
186 226347105 1
187 226347105 1
1972 226347105 1
5366 226347105 1
188 226347105 1
1974 226347105 1
6575 226347105 1
190 226347105 1
6721 226347105 1
6722 226347105 1
1976 226347105 1
1977 226347105 1
192 226347105 1
39 226347105 1
5530 226347105 1
1982 226347105 1
4669 226347105 1
510 226347105 1
42 226347105 1
5531 226347105 1
6723 226347105 1
1983 226347105 1
1099 226347105 1
6639 226347105 1
1986 226347105 1
5532 226347105 1
4540 226347105 1
1988 226347105 1
1987 226347105 1
802 226347105 1
5533 226347105 1
1992 226347105 1
5534 226347105 1
1991 226347105 1
2636 226347105 1
199 226347105 1
5535 226347105 1
1993 226347105 1
1795 226347105 1
1994 226347105 1
1996 226347105 1
1997 226347105 1
1798 226347105 1
5536 226347105 1
204 226347105 1
5537 226347105 1
60 226347105 1
2000 226347105 1
2002 226347105 1
207 226347105 1
1801 226347105 1
3123 226347105 1
209 226347105 1
2009 226347105 1
5541 226347105 1
210 226347105 1
5542 226347105 1
6724 226347105 1
539 226347105 1
211 226347105 1
2013 226347105 1
214 226347105 1
1306 226347105 1
2016 226347105 1
1309 226347105 1
6725 226347105 1
76 226347105 1
2017 226347105 1
218 226347105 1
5543 226347105 1
4708 226347105 1
5544 226347105 1
6702 226347105 1
5957 226347105 1
2021 226347105 1
839 226347105 1
3134 226347105 1
2022 226347105 1
2023 226347105 1
224 226347105 1
5546 226347105 1
5548 226347105 1
6726 226347105 1
2026 226347105 1
552 226347105 1
2029 226347105 1
5549 226347105 1
6727 226347105 1
3993 226347105 1
235 226347105 1
1324 226347105 1
5550 226347105 1
2036 226347105 1
6728 226347105 1
6729 226347105 1
240 226347105 1
2040 226347105 1
244 226347105 1
245 226347105 1
3751 226347105 1
2041 226347105 1
2360 226347105 1
5552 226347105 1
251 226347105 1
2044 226347105 1
5975 226347105 1
2045 226347105 1
2046 226347105 1
255 226347105 1
2048 226347105 1
256 226347105 1
257 226347105 1
2051 226347105 1
5555 226347105 1
2052 226347105 1
5063 226347105 1
260 226347105 1
4006 226347105 1
263 226347105 1
5557 226347105 1
2054 226347105 1
4011 226347105 1
2057 226347105 1
5558 226347105 1
4012 226347105 1
2058 226347105 1
2376 226347105 1
6730 226347105 1
2059 226347105 1
269 226347105 1
2060 226347105 1
5559 226347105 1
4017 226347105 1
6731 226347105 1
3373 226347105 1
5560 226347105 1
6732 226347105 1
5561 226347105 1
4396 226347105 1
873 226347105 1
5562 226347105 1
2063 226347105 1
277 226347105 1
5564 226347105 1
2067 226347105 1
280 226347105 1
2066 226347105 1
2068 226347105 1
5567 226347105 1
5568 226347105 1
125 226347105 1
2074 226347105 1
6733 226347105 1
4684 226347105 1
130 226347105 1
2076 226347105 1
5570 226347105 1
289 226347105 1
2079 226347105 1
2080 226347105 1
1845 226347105 1
2081 226347105 1
5571 226347105 1
5572 226347105 1
292 226347105 1
293 226347105 1
295 226347105 1
2083 226347105 1
2085 226347105 1
2086 226347105 1
910 226347105 1
6734 226347105 1
305 226347105 1
2093 226347105 1
2094 226347105 1
149 226347105 1
6735 226347105 1
1852 226347105 1
2097 226347105 1
310 226347105 1
1403 226347105 1
5994 226347105 1
2099 226347105 1
313 226347105 1
5903 226347105 1
5577 226347105 1
0 226347105 1
317 226347105 1
4810 226347105 1
5578 226347105 1
322 226347105 1
5580 226347105 1
1858 226347105 1
4037 226347105 1
1148 226347105 1
5581 226347105 1
1860 226347105 1
5582 226347105 1
4415 226347105 1
2106 226347105 1
2108 226347105 1
2109 226347105 1
1421 226347105 1
2110 226347105 1
4038 226347105 1
4644 226347105 1
621 226347105 1
326 226347105 1
5583 226347105 1
5584 226347105 1
3211 226347105 1
328 226347105 1
2118 226347105 1
2117 226347105 1
6586 226347105 1
5586 226347105 1
1149 226347105 1
5587 226347105 1
3212 226347105 1
2119 226347105 1
2120 226347105 1
2121 226347105 1
4418 226347105 1
6736 226347105 1
2124 226347105 1
332 226347105 1
5588 226347105 1
5589 226347105 1
3013 226347105 1
2127 226347105 1
5590 226347105 1
2128 226347105 1
1450 226347105 1
334 226347105 1
2129 226347105 1
5591 226347105 1
1453 226347105 1
5592 226347105 1
5593 226347105 1
3230 226347105 1
2135 226347105 1
4053 226347105 1
5595 226347105 1
2136 226347105 1
5943 226347105 1
341 226347105 1
2137 226347105 1
342 226347105 1
2138 226347105 1
2140 226347105 1
1878 226347105 1
5597 226347105 1
2141 226347105 1
2142 226347105 1
6712 226347105 1
2143 226347105 1
349 226347105 1
1163 226347105 1
5599 226347105 1
352 226347105 1
5601 226347105 1
2145 226347105 1
1881 226347105 1
655 226347105 1
1882 226347105 1
353 226347105 1
354 226347105 1
2147 226347105 1
2148 226347105 1
357 226347105 1
1883 226347105 1
2149 226347105 1
359 226347105 1
5603 226347105 1
6737 226347105 1
1885 226347105 1
362 226347105 1
2151 226347105 1
2153 226347105 1
2152 226347105 1
6738 226347105 1
1888 226347105 1
4689 226347105 1
2154 226347105 1
4273 226347105 1
2156 226347105 1
2157 226347105 1
981 226347105 1
1895 226347105 1
2162 226347105 1
4697 226347105 1
5607 226347105 1
5608 226347105 1
3620 226347105 1
2164 226347105 1
2166 226347105 1
6593 226347105 1
2168 226347105 1
2169 226347105 1
2170 226347105 1
2515 226347105 1
5610 226347105 1
2172 226347105 1
5611 226347105 1
679 226347105 1
5612 226347105 1
5613 226347105 1
2173 226347105 1
5614 226347105 1
5959 226347105 1
2175 226347105 1
2179 226347105 1
2178 226347105 1
2181 226347105 1
2182 226347105 1
4641 226347105 1
5618 226347105 1
2183 226347105 1
4645 226347105 1
3272 226347105 1
94 226347105 1
6739 226347105 1
3273 226347105 1
2186 226347105 1
2187 226347105 1
96 226347105 1
1009 226347105 1
1909 226347105 1
2189 226347105 1
4457 226347105 1
6740 226347105 1
3279 226347105 1
2192 226347105 1
394 226347105 1
4089 226347105 1
397 226347105 1
5974 226347105 1
2197 226347105 1
2199 226347105 1
2899 226347105 1
5880 226347105 1
6741 226347105 1
2722 226347105 1
4090 226347105 1
1546 226347105 1
2201 226347105 1
6595 226347105 1
5620 226347105 1
6742 226347105 1
1550 226347105 1
3291 226347105 1
1551 226347105 1
2203 226347105 1
5978 226347105 1
5621 226347105 1
2204 226347105 1
5622 226347105 1
5623 226347105 1
2205 226347105 1
407 226347105 1
1032 226347105 1
4096 226347105 1
410 226347105 1
5099 226347105 1
2726 226347105 1
2207 226347105 1
2208 226347105 1
4099 226347105 1
1916 226347105 1
6570 226347105 1
1193 226347105 1
418 226347105 1
5626 226347105 1
2211 226347105 1
2210 226347105 1
2213 226347105 1
2212 226347105 1
5983 226347105 1
2214 226347105 1
2215 226347105 1
4310 226347105 1
428 226347105 1
2216 226347105 1
1573 226347105 1
5161 226347105 1
430 226347105 1
5629 226347105 1
2217 226347105 1
434 226347105 1
5895 226347105 1
2221 226347105 1
4688 226347105 1
5632 226347105 1
2222 226347105 1
2737 226347105 1
2223 226347105 1
2226 226347105 1
2225 226347105 1
441 226347105 1
2229 226347105 1
5633 226347105 1
1207 226347105 1
2230 226347105 1
139 226347105 1
4476 226347105 1
736 226347105 1
2235 226347105 1
2236 226347105 1
2238 226347105 1
449 226347105 1
2237 226347105 1
1931 226347105 1
2240 226347105 1
5635 226347105 1
5636 226347105 1
2241 226347105 1
456 226347105 1
5637 226347105 1
3874 226347105 1
2243 226347105 1
1932 226347105 1
152 226347105 1
1933 226347105 1
1609 226347105 1
3072 226347105 1
4711 226347105 1
1935 226347105 1
0 523636225 1
1681 523636225 1
317 523636225 1
4906 523636225 1
1682 523636225 1
1858 523636225 1
6282 523636225 1
466 523636225 1
1084 523636225 1
468 523636225 1
1686 523636225 1
1687 523636225 1
1087 523636225 1
16 523636225 1
5640 523636225 1
5759 523636225 1
627 523636225 1
17 523636225 1
1235 523636225 1
328 523636225 1
2756 523636225 1
478 523636225 1
5642 523636225 1
1432 523636225 1
6312 523636225 1
1698 523636225 1
4418 523636225 1
1700 523636225 1
488 523636225 1
491 523636225 1
1449 523636225 1
6743 523636225 1
1707 523636225 1
637 523636225 1
35 523636225 1
1156 523636225 1
1712 523636225 1
1456 523636225 1
1264 523636225 1
3230 523636225 1
2772 523636225 1
3412 523636225 1
1719 523636225 1
6744 523636225 1
504 523636225 1
1618 523636225 1
1721 523636225 1
1789 523636225 1
1271 523636225 1
1270 523636225 1
195 523636225 1
46 523636225 1
1100 523636225 1
1723 523636225 1
652 523636225 1
1724 523636225 1
1275 523636225 1
1725 523636225 1
517 523636225 1
653 523636225 1
1728 523636225 1
5046 523636225 1
1732 523636225 1
4769 523636225 1
357 523636225 1
2494 523636225 1
1797 523636225 1
1483 523636225 1
1798 523636225 1
531 523636225 1
60 523636225 1
1741 523636225 1
2313 523636225 1
1742 523636225 1
667 523636225 1
1490 523636225 1
1489 523636225 1
209 523636225 1
1746 523636225 1
210 523636225 1
211 523636225 1
1747 523636225 1
543 523636225 1
6700 523636225 1
214 523636225 1
1754 523636225 1
75 523636225 1
2515 523636225 1
1757 523636225 1
1759 523636225 1
1760 523636225 1
682 523636225 1
683 523636225 1
1764 523636225 1
1766 523636225 1
378 523636225 1
379 523636225 1
6076 523636225 1
224 523636225 1
2747 523636225 1
1628 523636225 1
1319 523636225 1
999 523636225 1
1685 523636225 1
1320 523636225 1
1688 523636225 1
2351 523636225 1
1689 523636225 1
389 523636225 1
234 523636225 1
1692 523636225 1
1691 523636225 1
3277 523636225 1
1693 523636225 1
96 523636225 1
1527 523636225 1
1009 523636225 1
563 523636225 1
1697 523636225 1
101 523636225 1
701 523636225 1
1335 523636225 1
6745 523636225 1
3539 523636225 1
1699 523636225 1
397 523636225 1
6746 523636225 1
2898 523636225 1
1828 523636225 1
1119 523636225 1
2200 523636225 1
1546 523636225 1
1350 523636225 1
1547 523636225 1
1704 523636225 1
256 523636225 1
1709 523636225 1
1710 523636225 1
1714 523636225 1
1716 523636225 1
6596 523636225 1
1556 523636225 1
1557 523636225 1
1560 523636225 1
6747 523636225 1
1720 523636225 1
1366 523636225 1
1722 523636225 1
1369 523636225 1
4523 523636225 1
277 523636225 1
423 523636225 1
121 523636225 1
1727 523636225 1
1570 523636225 1
2981 523636225 1
428 523636225 1
1922 523636225 1
1730 523636225 1
594 523636225 1
1735 523636225 1
435 523636225 1
1736 523636225 1
3662 523636225 1
1737 523636225 1
4585 523636225 1
289 523636225 1
6748 523636225 1
442 523636225 1
1745 523636225 1
2920 523636225 1
1748 523636225 1
1392 523636225 1
1752 523636225 1
449 523636225 1
1602 523636225 1
306 523636225 1
3565 523636225 1
149 523636225 1
3190 523636225 1
1762 523636225 1
3910 523636225 1
1763 523636225 1
1607 523636225 1
1765 523636225 1
4808 523636225 1
1767 523636225 1
1213 523636225 1
2742 523636225 1
0 412180849 1
316 412180849 1
5032 412180849 1
5483 412180849 1
320 412180849 1
1858 412180849 1
163 412180849 1
3076 412180849 1
6749 412180849 1
466 412180849 1
6750 412180849 1
1148 412180849 1
166 412180849 1
168 412180849 1
169 412180849 1
468 412180849 1
5485 412180849 1
2111 412180849 1
2819 412180849 1
3210 412180849 1
5486 412180849 1
326 412180849 1
622 412180849 1
1087 412180849 1
16 412180849 1
174 412180849 1
1773 412180849 1
477 412180849 1
4860 412180849 1
3086 412180849 1
328 412180849 1
480 412180849 1
5489 412180849 1
4861 412180849 1
5357 412180849 1
4343 412180849 1
3215 412180849 1
4739 412180849 1
178 412180849 1
1151 412180849 1
3218 412180849 1
5490 412180849 1
5491 412180849 1
488 412180849 1
491 412180849 1
5493 412180849 1
1155 412180849 1
1782 412180849 1
5495 412180849 1
6284 412180849 1
35 412180849 1
1156 412180849 1
494 412180849 1
190 412180849 1
3229 412180849 1
3409 412180849 1
4828 412180849 1
3106 412180849 1
507 412180849 1
5858 412180849 1
3110 412180849 1
6449 412180849 1
5499 412180849 1
46 412180849 1
1100 412180849 1
5501 412180849 1
651 412180849 1
517 412180849 1
5502 412180849 1
4831 412180849 1
961 412180849 1
1793 412180849 1
2783 412180849 1
352 412180849 1
3117 412180849 1
524 412180849 1
4496 412180849 1
2946 412180849 1
357 412180849 1
4063 412180849 1
6451 412180849 1
1885 412180849 1
204 412180849 1
5507 412180849 1
60 412180849 1
5508 412180849 1
1888 412180849 1
5509 412180849 1
1168 412180849 1
5510 412180849 1
6452 412180849 1
5511 412180849 1
667 412180849 1
6453 412180849 1
66 412180849 1
207 412180849 1
5512 412180849 1
5513 412180849 1
209 412180849 1
2158 412180849 1
210 412180849 1
5514 412180849 1
212 412180849 1
3254 412180849 1
6751 412180849 1
5516 412180849 1
5517 412180849 1
214 412180849 1
1898 412180849 1
6752 412180849 1
6454 412180849 1
5518 412180849 1
6455 412180849 1
6456 412180849 1
75 412180849 1
1808 412180849 1
76 412180849 1
5371 412180849 1
680 412180849 1
6457 412180849 1
683 412180849 1
5519 412180849 1
5128 412180849 1
5520 412180849 1
686 412180849 1
221 412180849 1
6753 412180849 1
3134 412180849 1
6076 412180849 1
379 412180849 1
6754 412180849 1
84 412180849 1
85 412180849 1
224 412180849 1
4855 412180849 1
2179 412180849 1
1628 412180849 1
552 412180849 1
2029 412180849 1
3266 412180849 1
5484 412180849 1
2894 412180849 1
230 412180849 1
2033 412180849 1
1817 412180849 1
386 412180849 1
6703 412180849 1
3271 412180849 1
2185 412180849 1
1905 412180849 1
388 412180849 1
3527 412180849 1
6755 412180849 1
3274 412180849 1
5487 412180849 1
96 412180849 1
5488 412180849 1
1009 412180849 1
6028 412180849 1
240 412180849 1
101 412180849 1
701 412180849 1
244 412180849 1
3281 412180849 1
3280 412180849 1
704 412180849 1
2720 412180849 1
3152 412180849 1
3539 412180849 1
397 412180849 1
1910 412180849 1
6716 412180849 1
2898 412180849 1
3650 412180849 1
3438 412180849 1
2899 412180849 1
4862 412180849 1
6756 412180849 1
708 412180849 1
5492 412180849 1
3287 412180849 1
3286 412180849 1
1546 412180849 1
5494 412180849 1
256 412180849 1
257 412180849 1
2724 412180849 1
576 412180849 1
108 412180849 1
259 412180849 1
260 412180849 1
5496 412180849 1
5382 412180849 1
2903 412180849 1
6757 412180849 1
3369 412180849 1
5748 412180849 1
6747 412180849 1
2859 412180849 1
5497 412180849 1
6448 412180849 1
4795 412180849 1
1127 412180849 1
1916 412180849 1
415 412180849 1
4523 412180849 1
5498 412180849 1
5500 412180849 1
6758 412180849 1
277 412180849 1
6094 412180849 1
428 412180849 1
5503 412180849 1
3304 412180849 1
4400 412180849 1
430 412180849 1
1839 412180849 1
283 412180849 1
2400 412180849 1
5504 412180849 1
5505 412180849 1
1923 412180849 1
289 412180849 1
2814 412180849 1
5506 412180849 1
438 412180849 1
6759 412180849 1
6760 412180849 1
1926 412180849 1
3309 412180849 1
5752 412180849 1
6305 412180849 1
442 412180849 1
299 412180849 1
141 412180849 1
5515 412180849 1
907 412180849 1
909 412180849 1
142 412180849 1
6761 412180849 1
449 412180849 1
611 412180849 1
6762 412180849 1
1758 412180849 1
6458 412180849 1
310 412180849 1
456 412180849 1
151 412180849 1
1403 412180849 1
1932 412180849 1
1763 412180849 1
1933 412180849 1
313 412180849 1
1854 412180849 1
1934 412180849 1
3391 412180849 1
1213 412180849 1
1214 412180849 1
2175 385463372 1
2103 385463372 1
1941 385463372 1
2177 385463372 1
1080 385463372 1
5932 385463372 1
4638 385463372 1
2178 385463372 1
1944 385463372 1
2180 385463372 1
4037 385463372 1
4642 385463372 1
4643 385463372 1
2184 385463372 1
1949 385463372 1
4648 385463372 1
5845 385463372 1
4649 385463372 1
2117 385463372 1
2118 385463372 1
244 385463372 1
4650 385463372 1
5879 385463372 1
6763 385463372 1
2121 385463372 1
6719 385463372 1
2124 385463372 1
4653 385463372 1
2197 385463372 1
6720 385463372 1
4656 385463372 1
5880 385463372 1
1870 385463372 1
182 385463372 1
2201 385463372 1
1969 385463372 1
5885 385463372 1
257 385463372 1
5853 385463372 1
2129 385463372 1
1973 385463372 1
6764 385463372 1
4006 385463372 1
4657 385463372 1
4659 385463372 1
2687 385463372 1
2054 385463372 1
2203 385463372 1
4662 385463372 1
5593 385463372 1
6722 385463372 1
36 385463372 1
113 385463372 1
4666 385463372 1
269 385463372 1
4668 385463372 1
4671 385463372 1
2060 385463372 1
2061 385463372 1
2138 385463372 1
5946 385463372 1
2140 385463372 1
4676 385463372 1
1626 385463372 1
1985 385463372 1
2212 385463372 1
2142 385463372 1
4677 385463372 1
5984 385463372 1
4680 385463372 1
5891 385463372 1
4681 385463372 1
4682 385463372 1
2145 385463372 1
5892 385463372 1
1993 385463372 1
5950 385463372 1
2147 385463372 1
5895 385463372 1
5985 385463372 1
359 385463372 1
4688 385463372 1
4687 385463372 1
2001 385463372 1
2081 385463372 1
2222 385463372 1
2002 385463372 1
2005 385463372 1
4693 385463372 1
4695 385463372 1
6765 385463372 1
671 385463372 1
5988 385463372 1
4699 385463372 1
2014 385463372 1
4700 385463372 1
2164 385463372 1
2087 385463372 1
5899 385463372 1
2235 385463372 1
4703 385463372 1
6766 385463372 1
2173 385463372 1
4709 385463372 1
2099 385463372 1
6767 385463372 1
4710 385463372 1
2022 385463372 1
5349 461316266 1
1654 461316266 1
430 461316266 1
5346 461316266 1
496 461316266 1
1672 461316266 1
1645 461316266 1
1674 461316266 1
682 461316266 1
1648 461316266 1
1649 461316266 1
1676 461316266 1
6768 461316266 1
1650 461316266 1
1665 461316266 1
740 461316266 1
1653 461316266 1
1678 461316266 1
1679 461316266 1
0 57880075 1
3326 57880075 1
4627 57880075 1
466 57880075 1
1148 57880075 1
4629 57880075 1
2635 57880075 1
1817 57880075 1
199 57880075 1
4511 57880075 1
4634 57880075 1
5323 57880075 1
328 57880075 1
5307 57880075 1
531 57880075 1
3397 57880075 1
3451 57880075 1
6769 57880075 1
4625 57880075 1
3383 57880075 1
3404 57880075 1
4518 57880075 1
142 57880075 1
3385 57880075 1
610 57880075 1
35 57880075 1
3408 57880075 1
456 57880075 1
683 57880075 1
3369 57880075 1
3339 57880075 1
504 57880075 1
3414 57880075 1
3342 57880075 1
742 293559894 1
1937 293559894 1
1938 293559894 1
1940 293559894 1
1941 293559894 1
6770 293559894 1
157 293559894 1
1942 293559894 1
4118 293559894 1
5523 293559894 1
4637 293559894 1
6771 293559894 1
3951 293559894 1
3463 293559894 1
5934 293559894 1
5525 293559894 1
1945 293559894 1
169 293559894 1
1946 293559894 1
2819 293559894 1
5527 293559894 1
1949 293559894 1
4130 293559894 1
1950 293559894 1
1951 293559894 1
6772 293559894 1
1087 293559894 1
5937 293559894 1
174 293559894 1
5936 293559894 1
1953 293559894 1
1955 293559894 1
6773 293559894 1
6697 293559894 1
1957 293559894 1
762 293559894 1
1958 293559894 1
1959 293559894 1
5847 293559894 1
5938 293559894 1
5528 293559894 1
6719 293559894 1
6237 293559894 1
1962 293559894 1
6774 293559894 1
1966 293559894 1
488 293559894 1
5036 293559894 1
183 293559894 1
182 293559894 1
6775 293559894 1
1969 293559894 1
185 293559894 1
187 293559894 1
1972 293559894 1
1973 293559894 1
188 293559894 1
1974 293559894 1
190 293559894 1
6575 293559894 1
4662 293559894 1
787 293559894 1
1976 293559894 1
39 293559894 1
5530 293559894 1
3492 293559894 1
1982 293559894 1
5531 293559894 1
6723 293559894 1
42 293559894 1
1984 293559894 1
1985 293559894 1
1986 293559894 1
5532 293559894 1
4540 293559894 1
2942 293559894 1
1987 293559894 1
1988 293559894 1
5045 293559894 1
5533 293559894 1
1990 293559894 1
5534 293559894 1
1992 293559894 1
524 293559894 1
3973 293559894 1
199 293559894 1
5535 293559894 1
53 293559894 1
1993 293559894 1
1795 293559894 1
1994 293559894 1
1996 293559894 1
1997 293559894 1
1798 293559894 1
5952 293559894 1
1998 293559894 1
5536 293559894 1
60 293559894 1
2000 293559894 1
2001 293559894 1
2002 293559894 1
66 293559894 1
206 293559894 1
207 293559894 1
1801 293559894 1
2005 293559894 1
4694 293559894 1
2009 293559894 1
209 293559894 1
2010 293559894 1
6776 293559894 1
538 293559894 1
211 293559894 1
2013 293559894 1
212 293559894 1
1804 293559894 1
4372 293559894 1
543 293559894 1
4701 293559894 1
214 293559894 1
1306 293559894 1
2016 293559894 1
1309 293559894 1
6725 293559894 1
2017 293559894 1
5543 293559894 1
5544 293559894 1
4708 293559894 1
4709 293559894 1
5957 293559894 1
6777 293559894 1
220 293559894 1
2021 293559894 1
3134 293559894 1
2022 293559894 1
4378 293559894 1
2023 293559894 1
224 293559894 1
225 293559894 1
1117 293559894 1
5546 293559894 1
2026 293559894 1
6726 293559894 1
552 293559894 1
2029 293559894 1
6561 293559894 1
2030 293559894 1
6727 293559894 1
2034 293559894 1
235 293559894 1
6778 293559894 1
2036 293559894 1
6728 293559894 1
2038 293559894 1
6779 293559894 1
242 293559894 1
2040 293559894 1
244 293559894 1
246 293559894 1
3751 293559894 1
5552 293559894 1
2361 293559894 1
2044 293559894 1
1703 293559894 1
5975 293559894 1
4785 293559894 1
6780 293559894 1
1344 293559894 1
4388 293559894 1
2046 293559894 1
255 293559894 1
2049 293559894 1
256 293559894 1
257 293559894 1
3546 293559894 1
3364 293559894 1
2051 293559894 1
259 293559894 1
5555 293559894 1
2052 293559894 1
4006 293559894 1
6781 293559894 1
263 293559894 1
2054 293559894 1
6782 293559894 1
265 293559894 1
2055 293559894 1
2056 293559894 1
2057 293559894 1
5558 293559894 1
2058 293559894 1
4012 293559894 1
2059 293559894 1
269 293559894 1
6783 293559894 1
2060 293559894 1
2061 293559894 1
6731 293559894 1
5561 293559894 1
873 293559894 1
5562 293559894 1
4396 293559894 1
1626 293559894 1
2063 293559894 1
2064 293559894 1
278 293559894 1
2065 293559894 1
2067 293559894 1
2981 293559894 1
5566 293559894 1
2070 293559894 1
5567 293559894 1
2069 293559894 1
2071 293559894 1
2072 293559894 1
5568 293559894 1
5892 293559894 1
125 293559894 1
2400 293559894 1
6733 293559894 1
5569 293559894 1
4684 293559894 1
3555 293559894 1
4585 293559894 1
4799 293559894 1
2666 293559894 1
289 293559894 1
2078 293559894 1
2079 293559894 1
4022 293559894 1
1845 293559894 1
2081 293559894 1
5571 293559894 1
293 293559894 1
3558 293559894 1
295 293559894 1
2085 293559894 1
301 293559894 1
6734 293559894 1
305 293559894 1
2090 293559894 1
2093 293559894 1
149 293559894 1
2094 293559894 1
2097 293559894 1
1852 293559894 1
310 293559894 1
2098 293559894 1
2099 293559894 1
5903 293559894 1
314 293559894 1
5577 293559894 1
0 293559894 1
2103 293559894 1
5579 293559894 1
2105 293559894 1
4037 293559894 1
1859 293559894 1
1148 293559894 1
1860 293559894 1
5581 293559894 1
5582 293559894 1
5935 293559894 1
6784 293559894 1
2108 293559894 1
1421 293559894 1
2110 293559894 1
4644 293559894 1
5583 293559894 1
3585 293559894 1
5584 293559894 1
5845 293559894 1
328 293559894 1
2118 293559894 1
2117 293559894 1
6586 293559894 1
5586 293559894 1
6785 293559894 1
2119 293559894 1
6786 293559894 1
2121 293559894 1
6736 293559894 1
4418 293559894 1
2124 293559894 1
630 293559894 1
332 293559894 1
4654 293559894 1
5588 293559894 1
5589 293559894 1
2125 293559894 1
2127 293559894 1
5590 293559894 1
1871 293559894 1
1154 293559894 1
634 293559894 1
1155 293559894 1
2129 293559894 1
2130 293559894 1
2133 293559894 1
2687 293559894 1
5592 293559894 1
5593 293559894 1
2135 293559894 1
1717 293559894 1
5595 293559894 1
2136 293559894 1
6588 293559894 1
2138 293559894 1
6787 293559894 1
4676 293559894 1
5597 293559894 1
2141 293559894 1
2142 293559894 1
652 293559894 1
1163 293559894 1
5599 293559894 1
2145 293559894 1
5949 293559894 1
1882 293559894 1
353 293559894 1
655 293559894 1
354 293559894 1
2146 293559894 1
2147 293559894 1
356 293559894 1
357 293559894 1
2149 293559894 1
359 293559894 1
2150 293559894 1
1885 293559894 1
2152 293559894 1
2153 293559894 1
6738 293559894 1
4689 293559894 1
664 293559894 1
5606 293559894 1
667 293559894 1
2154 293559894 1
2155 293559894 1
2156 293559894 1
2157 293559894 1
5867 293559894 1
2158 293559894 1
981 293559894 1
4697 293559894 1
2162 293559894 1
5607 293559894 1
2163 293559894 1
5608 293559894 1
2164 293559894 1
1750 293559894 1
2165 293559894 1
2167 293559894 1
2168 293559894 1
371 293559894 1
2169 293559894 1
2170 293559894 1
3625 293559894 1
6788 293559894 1
5610 293559894 1
2172 293559894 1
1900 293559894 1
5611 293559894 1
2173 293559894 1
686 293559894 1
3631 293559894 1
3632 293559894 1
378 293559894 1
379 293559894 1
3038 293559894 1
2175 293559894 1
2176 293559894 1
2177 293559894 1
4452 293559894 1
2179 293559894 1
5616 293559894 1
6209 293559894 1
4641 293559894 1
382 293559894 1
999 293559894 1
5618 293559894 1
2184 293559894 1
3641 293559894 1
4645 293559894 1
94 293559894 1
3273 293559894 1
2186 293559894 1
3277 293559894 1
2189 293559894 1
3648 293559894 1
6789 293559894 1
391 293559894 1
6740 293559894 1
1185 293559894 1
2192 293559894 1
394 293559894 1
397 293559894 1
5974 293559894 1
2197 293559894 1
399 293559894 1
2199 293559894 1
708 293559894 1
2722 293559894 1
1546 293559894 1
1706 293559894 1
2202 293559894 1
5620 293559894 1
3291 293559894 1
2203 293559894 1
5978 293559894 1
1191 293559894 1
5622 293559894 1
2204 293559894 1
5834 293559894 1
5624 293559894 1
2726 293559894 1
2207 293559894 1
2208 293559894 1
6790 293559894 1
4099 293559894 1
4466 293559894 1
1916 293559894 1
416 293559894 1
5626 293559894 1
2211 293559894 1
2213 293559894 1
2212 293559894 1
422 293559894 1
5983 293559894 1
2214 293559894 1
428 293559894 1
2216 293559894 1
434 293559894 1
2220 293559894 1
5895 293559894 1
2221 293559894 1
4688 293559894 1
2222 293559894 1
2223 293559894 1
2224 293559894 1
2225 293559894 1
1206 293559894 1
2229 293559894 1
5633 293559894 1
2230 293559894 1
139 293559894 1
2231 293559894 1
443 293559894 1
736 293559894 1
2234 293559894 1
2236 293559894 1
449 293559894 1
2238 293559894 1
2237 293559894 1
4478 293559894 1
5635 293559894 1
2241 293559894 1
2242 293559894 1
4330 293559894 1
1932 293559894 1
4481 293559894 1
1933 293559894 1
3072 293559894 1
2244 293559894 1
460 293559894 1
4711 293559894 1
0 302486435 1
1655 302486435 1
1621 302486435 1
1622 302486435 1
1661 302486435 1
488 302486435 1
651 302486435 1
708 302486435 1
1665 302486435 1
1635 302486435 1
1666 302486435 1
1668 302486435 1
1637 302486435 1
199 302486435 1
75 302486435 1
1672 302486435 1
96 302486435 1
1646 302486435 1
328 302486435 1
1649 302486435 1
1650 302486435 1
2736 302486435 1
715 302486435 1
1677 302486435 1
154 302486435 1
4902 240872546 1
0 240872546 1
1850 240872546 1
1894 240872546 1
1851 240872546 1
187 240872546 1
1922 240872546 1
1782 240872546 1
6290 240872546 1
5926 240872546 1
1758 240872546 1
6259 240872546 1
6791 240872546 1
0 490801957 1
83 490801957 1
5094 490801957 1
2 490801957 1
88 490801957 1
6792 490801957 1
466 490801957 1
1148 490801957 1
8 490801957 1
2113 490801957 1
11 490801957 1
12 490801957 1
2114 490801957 1
13 490801957 1
14 490801957 1
4511 490801957 1
5056 490801957 1
16 490801957 1
328 490801957 1
19 490801957 1
244 490801957 1
6793 490801957 1
6763 490801957 1
22 490801957 1
1824 490801957 1
5098 490801957 1
3155 490801957 1
105 490801957 1
2547 490801957 1
5035 490801957 1
708 490801957 1
31 490801957 1
5038 490801957 1
257 490801957 1
334 490801957 1
109 490801957 1
3600 490801957 1
37 490801957 1
504 490801957 1
40 490801957 1
41 490801957 1
6794 490801957 1
5066 490801957 1
6795 490801957 1
46 490801957 1
6796 490801957 1
47 490801957 1
5044 490801957 1
652 490801957 1
5084 490801957 1
49 490801957 1
121 490801957 1
50 490801957 1
51 490801957 1
2069 490801957 1
524 490801957 1
199 490801957 1
430 490801957 1
1840 490801957 1
654 490801957 1
596 490801957 1
55 490801957 1
5087 490801957 1
57 490801957 1
5102 490801957 1
58 490801957 1
59 490801957 1
5048 490801957 1
63 490801957 1
64 490801957 1
65 490801957 1
6797 490801957 1
5106 490801957 1
209 490801957 1
136 490801957 1
5089 490801957 1
137 490801957 1
605 490801957 1
142 490801957 1
143 490801957 1
214 490801957 1
71 490801957 1
5110 490801957 1
449 490801957 1
145 490801957 1
5053 490801957 1
148 490801957 1
6762 490801957 1
78 490801957 1
2018 490801957 1
1852 490801957 1
150 490801957 1
683 490801957 1
5112 490801957 1
1213 490801957 1
5093 490801957 1
6798 490801957 1
3201 705017113 1
224 705017113 1
1628 705017113 1
163 705017113 1
466 705017113 1
3266 705017113 1
3210 705017113 1
1817 705017113 1
3271 705017113 1
3274 705017113 1
1087 705017113 1
96 705017113 1
5488 705017113 1
1953 705017113 1
100 705017113 1
6799 705017113 1
328 705017113 1
101 705017113 1
5970 705017113 1
5489 705017113 1
3281 705017113 1
3280 705017113 1
3215 705017113 1
3152 705017113 1
3218 705017113 1
6800 705017113 1
2898 705017113 1
5491 705017113 1
6801 705017113 1
5492 705017113 1
3287 705017113 1
3286 705017113 1
5494 705017113 1
5495 705017113 1
1669 705017113 1
5496 705017113 1
3229 705017113 1
5748 705017113 1
2859 705017113 1
6747 705017113 1
6802 705017113 1
5497 705017113 1
6448 705017113 1
4523 705017113 1
5498 705017113 1
6449 705017113 1
5500 705017113 1
6758 705017113 1
6803 705017113 1
280 705017113 1
121 705017113 1
5502 705017113 1
4831 705017113 1
653 705017113 1
428 705017113 1
5503 705017113 1
2946 705017113 1
6451 705017113 1
529 705017113 1
289 705017113 1
531 705017113 1
5506 705017113 1
5507 705017113 1
5508 705017113 1
438 705017113 1
5509 705017113 1
3309 705017113 1
5510 705017113 1
5511 705017113 1
6453 705017113 1
5512 705017113 1
5513 705017113 1
5514 705017113 1
5515 705017113 1
909 705017113 1
142 705017113 1
6751 705017113 1
5517 705017113 1
214 705017113 1
6804 705017113 1
449 705017113 1
5518 705017113 1
6805 705017113 1
6455 705017113 1
6456 705017113 1
75 705017113 1
149 705017113 1
1758 705017113 1
3257 705017113 1
6457 705017113 1
6458 705017113 1
[truncated: 670,005 more chars]
