# Supplementary material for: Dynamic guided metric representation learning for multi-view clustering
Source: PeerJ Comput Sci. 2022 Mar 8;8:e922. doi: 10.7717/peerj-cs.922 (PMC9044235; doi:10.7717/peerj-cs.922)
Supplement: Supplemental Information 2 [file peerj-cs-08-922-s002.zip › football/football-lists500.features]

78868662
25896741
20615840
71808765
69641613
73154262
71852798
71413995
10421073
71176705
71660921
76639011
76288940
77318887
69299939
67567773
32075932
75995316
70896227
70319597
66698404
34914977
48764676
70543801
72895765
66417529
11220337
70953181
66095000
71913981
71982361
69718123
12745696
46820989
80746001
80339253
46954372
77840037
78358910
74015403
63699721
72744777
67717856
72367279
72136760
53227607
36457009
33914271
71801571
64032482
9828308
61680454
70815253
69970710
70980326
80437069
59344996
79903563
80008760
80619659
71591645
70195188
71428943
80437081
70759689
45401220
78098285
70596200
70989931
70977823
64019992
42209622
74398039
70768029
18791571
53726712
75040157
71828654
75880662
72032942
73567199
70243329
69847431
80367646
56941578
55350939
47251636
62260676
74842879
70596943
71915226
70884486
71694759
72139924
71810909
2530702
78679433
71749304
71466163
71143467
36604474
53594746
76410505
52549359
51032280
22652
71985944
69503556
43088875
68605484
1003514
71357284
73564890
60211816
67098602
81250295
64265660
54433629
58462836
71744978
80783273
1010441
74597027
71159832
67089286
73058707
66364505
71646948
70719877
75040792
80702793
71152350
68722228
61462025
78327169
78327179
70867339
62671826
67400346
73000807
77965348
57016996
50347297
66102378
70363640
76425624
71722936
73254741
73122683
81326755
43902835
46565552
67852468
70459518
78734348
77607179
69369313
69826538
71587128
76456904
73512632
68889002
69130523
75964389
80102590
82219607
73989122
75977632
70304334
81286260
70827465
73276570
75809198
77521519
69883825
69220648
70507925
73104422
66154774
66169128
68721085
71179929
68122890
75765045
73540831
69724027
77636915
66302140
81319196
70630145
81499072
79375199
75454468
75973362
74348975
66167157
67710033
76751294
69460927
70717445
80792817
81496738
70930325
75706811
79731793
75775776
68440316
75717538
78759038
77395926
82057196
76298075
67657215
79396872
73955732
68981232
79399072
66188525
70484004
81025162
75905799
76408290
71645647
80854190
77142867
68815076
81956584
80886755
75760972
70766022
69079324
76612194
75351459
77045442
67152408
66645551
81446224
77261739
74165894
72080151
70889453
76546169
71124190
68911969
70838531
75586146
74298134
79407878
71977240
77569630
78409833
72431103
71268307
79629316
69624068
76394922
76158153
78311792
73877901
76546065
78306225
70179684
66919061
71659609
79836767
74495229
74377320
70515428
74494116
68012638
69509272
67423393
75965769
76269194
78219517
75002190
75913357
76107555
71921029
68523603
76830054
76858703
81741447
79168103
70980049
77477653
74920759
77814928
72721780
76090333
76867336
70615307
70890129
77233966
72994735
69113923
76206475
78554204
77030526
67343162
76341923
73792354
69272948
81423946
73357147
73628205
78620238
76729815
79084617
77866459
74860239
72913092
71881036
69017393
76312384
77101242
70481002
79371789
71107359
82214746
82074900
68200452
73082645
77239266
71666033
67903466
72160524
73223458
77287526
71820087
66406603
80431243
76338713
76363742
76379971
72666819
74047881
74521165
73050266
71741686
68010247
68620288
78100596
69540799
71425132
76293138
82773549
77714982
81935175
71979815
78409242
80727351
73858627
68948656
75037654
73123997
77109048
74662815
71809668
67765927
81199577
81405187
82606863
74282356
69949250
69549530
71420227
81402598
72254341
67663148
69914628
68772696
70295030
67994082
78609756
76380142
73410172
68570919
75713827
79164595
66866013
69675357
67148637
78151904
74172985
66535757
74836403
70322766
74375810
71795863
66364621
72979538
73181603
80910989
68825419
78344293
68109737
76546026
79321510
71688828
75487765
75917613
78490733
73440557
75310088
78406445
68083871
68661104
74042929
66948293
66584505
75025678
68658089
74569234
73261885
75099566
80891601
68671514
81599926
81325316
74538861
73180615
77421930
80801180
80053400
77030923
71588418
66455348
75918752
79062532
67554934
80168220
70721639
74810233
73083513
78172649
67700130
77330969
69958867
77108796
82729047
70935160
72916493
67974856
71414551
72571216
72710998
78249241
77485970
78374062
68661769
70571196
81901033
81745404
82459313
81814324
74114643
73381533
68947472
74069758
73802564
75988227
66168252
56757723
46708930
34204555
32795794
68419996
3921257
47014553
685868
74810
80282243
48201843
36699310
35346651
50775799
36404723
42293686
54465456
57405775
14168019
77742792
58157111
48682065
35867151
31183492
65820693
64321290
57310929
55805243
57471868
10258573
31005569
1043863
58696165
45722793
22860844
50580571
54337691
33670596
48338594
23290873
30087864
48996619
23298074
37358926
47705749
33436099
36016789
68787014
62429260
34567117
46147813
19138473
44500560
76189099
6252917
54468557
70322676
54937371
52862317
47776185
60941547
63625062
60616121
78414637
47537186
65751966
35196293
67858746
40911162
46041093
1138330
56934194
61547912
53211635
61808129
63940248
67435018
61356647
52566071
75821572
65958482
7164371
50623580
61380093
47210898
32835831
64724018
33158714
52363332
81854779
72573994
35988761
66952186
68777450
32953145
42750624
12593092
70702704
22227381
42189859
58824778
62628975
49724996
77641082
60943819
61915192
80320411
45090833
45598490
76266773
63167645
8245335
2128966
20244551
13951782
65134223
56190785
75721998
64093110
57055388
58133381
32207839
2106692
33300785
48087401
31587918
42040952
32158941
43680750
30756690
63874536
14544304
63470016
72434315
11464981
69272848
34897322
37293700
52831987
17864090
44969821
53809896
66413035
76268188
25102817
43749549
72864434
14193918
29469140
53873001
66415877
64307622
72388200
74154784
47685788
68545252
65619455
50562591
80583708
14717171
18287776
53175065
56806984
17235291
80498304
53316679
81118373
59015375
25964621
53658528
72015402
60962913
70739269
36315003
49416117
18764607
66913351
52792478
63898404
1763460
48227494
65150507
53640465
70272342
36811664
40684397
52165696
57770407
20787512
61217412
36506836
30570772
65811693
33328511
33411017
61930595
52125848
59742986
75823325
66771639
45212291
60998356
43696143
34031167
61599404
50567164
16436446
78220171
33089316
66618328
36107352
60352312
70421717
71258035
58201889
33753613
66770480
58946737
72666692
34765567
51085876
31543978
5140901
61535499
46626184
61650400
58219193
58082300
49471862
59811552
71719653
71665751
26452721
77373045
72920510
50909269
44314846
20685003
21766345
59308588
33191623
13776364
42972538
35284540
50841484
60541454
67117509
70721682
33561851
35051615
40662040
32962385
19079062
40352564
31598146
45044807
76107012
2454605
75195421
78983640
33317747
30582944
63951449
72596181
19753008
42559894
45705876
43792266
65208364
67117383
46476726
75218026
34681284
71149033
40223855
56941213
59675838
23256314
69304864
80308434
81846756
80627943
81996529
81555968
80580391
80692757
80375450
82228329
80439534
82206850
81137030
80727975
82557557
81896319
80733530
79990865
80985525
81992093
81206930
80438288
81029919
80367921
82434214
81705830
82413920
80102640
81308208
80326817
81645293
80604558
80110280
80390918
81633481
81087266
80070637
82354611
80454042
80878771
81726266
81378652
81869710
81256277
80998817
80198837
81951004
80075312
80782929
82131929
79984562
80821456
81780681
81435955
81861965
79958496
81636554
82677837
80369937
80381280
81126490
80443743
81173777
81559636
81310539
82052747
82185777
82127408
81911028
80880624
82118747
80361224
82468734
81096187
81739001
80881571
81839995
80280065
81648400
81688230
81792512
81092941
80237985
82221596
80483697
81658159
82029369
81962460
80414239
82388572
82533634
81150230
81906124
80580558
81068934
80196795
82575908
81395011
80571434
80091436
81039758
82215545
80223331
81574400
81853698
82527556
82351036
80748028
81671084
80436955
81340523
81807334
82699877
81420903
80942912
80622209
81144483
81088016
82065614
81098147
80327081
80910542
79923953
82181898
81766748
80202285
80412615
80984249
81976162
80934613
80929705
82382319
81767925
80835883
80432973
81092508
81047406
82019526
80744885
81441394
80303838
81371475
80247384
81667664
80920110
80082280
79986401
80363148
81557496
81803365
81121905
80466836
80444473
80715667
82462687
81306442
81775466
80038869
80528557
80506675
82431039
80462534
80787138
80372623
81867430
81329747
81524754
81423939
82172306
80136376
80143932
80411423
79902752
80285588
80110461
82238382
82488181
82525475
81100894
82489148
81572273
81038048
81776976
82002573
82508520
82601591
82169639
80265995
81914204
80595447
81053331
80877140
82527782
82783250
80990657
80747216
80853915
81956981
82242411
81716275
80540706
81454196
80928952
81872559
81148136
80193319
80944308
80933280
80168153
80376115
80637078
80465262
81237386
81984207
82663350
80879220
81639262
80445236
81975478
81075257
81238348
80957442
82402102
81328505
80196286
82346298
81827881
80107270
82522454
82494955
82650197
82502621
82579835
82113036
81557509
81262430
82455200
80698693
81154596
80925566
81526643
79921128
80155017
79986090
80429305
82214796
80429256
80454457
81664669
81482931
81881239
80150683
82602610
80143611
80430459
80722730
80120522
82081511
80446707
81024898
80935988
80506905
81295812
80513603
80706194
81147249
80319963
81586596
81302177
80855476
80598286
82076593
80273391
82474542
80875241
80109075
82171780
82100429
81604187
80425639
80749646
82212480
81660429
80309173
80879673
82493310
81571118
82715597
81106012
82040755
82483521
82251735
81587637
82169443
80073092
82759952
80102326
82410723
81793135
82486837
80243973
82394254
80762689
82576701
82573637
81503073
81629271
82692721
81822931
80713011
81853405
82424190
80623797
81038171
81625464
81595569
80851692
80489957
81442970
80410052
81097546
80273173
80948824
80808016
81144870
80168288
81525250
81076952
80495490
81124555
81557833
80710868
82053400
80312882
81720501
81095390
82506675
80185344
82730908
30414211
60707751
43363846
41113342
52970803
77898100
41945711
67882808
77853351
79191710
57944746
63970133
74331447
81378666
45066683
77594109
76478017
82556671
76469469
68172416
53786274
53180471
80833972
48468492
65697312
73697061
78933479
71623657
75497606
70703021
76577530
24982312
42878478
69332774
76007200
78436944
34503870
66195644
81037778
31296209
81526939
75478565
81299808
81812037
19477433
82022742
76549367
53948669
56501631
79336977
71705344
30421521
48311712
77224290
81439716
78933135
78107970
82356396
30035151
29784849
60747002
77209048
80594685
71421450
76229064
63546242
79015777
79623961
67038540
78974958
77738807
48904598
79142928
36592629
69353237
64204157
53603196
71199511
31697936
77889966
30506858
76541701
76586781
79324078
78606819
62960497
34973782
73360161
69190741
75889306
42802019
73179350
70569004
75648708
52563823
69879988
75037571
75551277
32013059
76203546
44057466
72944832
76114816
23329899
81921397
63836512
81289223
76261008
33120752
76572797
73105745
61949253
58945908
70619082
77627636
79206623
75815828
17482682
78750136
73413238
77623233
47022827
9914439
52421787
80429440
79388455
64407593
80467352
53748138
35846617
70871233
76176989
47920594
48398946
13799410
37237077
78210638
77395734
75873461
79627718
74512858
67034157
78386092
81435975
76477047
76369663
71078698
78019874
73207739
80435048
74613403
79685141
82338833
71334887
69180301
71683993
81466011
80789680
72038890
74380498
74849852
82777473
76631816
82249881
76406431
78413265
77846591
79989150
69196661
69801301
76976455
67284753
74012999
79965875
69900936
69476534
71979456
69165483
74572324
72940346
79675251
74663221
80438343
77588620
71776627
75876227
66951814
81913830
75241030
82459126
68417804
82140544
81446972
82008505
77406548
72796275
80789529
78318729
73595939
73881958
80419712
80081984
79724968
81277537
81098883
78371864
77324037
70717458
69053486
81126497
79601778
76916862
76785690
79757971
75207155
75811288
74721778
80389953
70923434
69641538
81143682
81095117
75808345
74202390
76791101
75907160
71229364
69564362
78380601
76312134
78197593
73270735
81203863
74834684
75813284
74434631
81083875
73754453
69675873
79896930
68839106
76485300
71753123
69159480
75719063
74074075
75811942
71924739
70558158
79038025
71533235
74835824
73060515
78043948
73577869
78219332
79672998
73255767
69675831
70855382
77739062
72946519
80740416
82688875
70821156
81636625
79565773
77207828
75936566
72002183
68808955
76380325
79089461
82609905
78311753
73690505
81324940
82725784
80702853
78708744
81653829
67895657
68691460
68075729
76150028
67377226
81959915
76114176
79273098
78966182
79187485
76804118
67369239
71047136
70719905
74051226
68793595
79851401
80636677
77523822
71178221
71540700
80381002
76166724
66944228
72375628
69672159
68717912
75882375
79280871
66920951
70570747
82673189
70417698
79214838
78087331
76548153
74926139
73704462
76030796
80397466
78206190
69291336
71250851
71978390
77483017
80320296
68267450
81032038
82606199
77219034
75995289
78051911
82647907
82716401
73622554
72465227
75511145
72838031
78792074
67893823
70561307
80787965
77080857
72031691
77440667
74972612
79626148
68984958
76310755
76303001
70572455
67858043
67759937
70800546
67726942
69942721
82120361
76416751
75812673
79424649
80259349
74456076
76536031
75262808
72580851
68618612
75239424
79892801
71271027
78000917
77968470
68724969
69958935
76677948
81451979
71532502
78017450
76533149
79958837
69746832
75811661
69129171
74904440
73150540
77922931
76056352
78093912
67728133
81754656
81346955
77440551
70416071
75593541
78221210
75855628
82675515
70292773
77873180
81677167
75941737
78245194
75099281
68734614
66947414
76623692
76760420
75570533
73793549
66985808
70085864
68097411
81812892
75538884
74119815
81231543
81807610
67614314
77855917
79969572
74100548
68846265
81118326
79405178
81826042
71666098
75055968
79399576
67415058
69826575
76039011
76048794
76000926
68654274
75646851
80654720
78282452
73632304
76196985
79402627
75421813
74076296
76296413
77189211
80661217
76405132
71719641
77839822
77315658
67071827
73994757
77382401
73675423
70505072
82158625
73638042
76056312
72325533
79726142
82669632
82266923
72441252
79914970
80687863
77155540
73580376
68637962
75180170
78995243
82678685
79827537
72470598
75665132
77569065
70247673
67336923
71833148
70320826
81495447
66887748
75781807
82404683
76839184
72809548
80557646
70721615
76432263
79375573
76210337
66931186
76523036
74725241
79689840
66989426
78437747
81104179
76477864
78966689
66893293
76518776
67898142
77575686
69128167
68584246
79292678
71690776
80195091
72731983
80143414
75484068
69905975
77388373
79938601
73513363
78679421
81687945
74277239
80689901
73864783
76937898
69680325
75996461
68715393
73954880
80228362
67371843
78375020
68159049
76977810
78663979
71690842
67754369
77863027
68715412
77995032
82540550
82708910
75806171
60855156
69252705
62887146
63845714
75701507
70122907
64863109
75710567
60939813
43068795
50200132
58119817
34907784
68941824
14019314
74835666
41584469
63227446
60883797
60144203
74275992
73622464
57201296
62185309
62889953
71665889
43880737
58112266
75024241
65887171
61366836
57719968
64234994
21032999
72709993
4707911
65805634
73253267
73784937
69831917
61322118
76426342
76620541
70721667
52521809
60111969
52086952
66218379
74924593
4765090
71154759
52457664
58149296
67915423
57384093
67741338
57897095
65270432
41371385
57371877
70438250
66686911
74340487
52558088
74809576
7078074
31426973
49475000
70438039
74153250
3552029
58507382
45897196
15488244
54520519
37115368
61096759
50097254
64949234
82766490
74155270
26111002
30399802
61127216
82384557
61395079
80686386
47254823
59926296
60041235
81206982
51216895
6919041
46197410
56188850
33610498
22922812
41282140
72745660
66919933
50605778
72666836
5625530
24876597
43212561
75767645
34096313
48573102
62588839
50981137
62918104
58342841
75920940
60117120
1051414
17728570
64032466
68621084
45022647
63833222
65924309
61250216
43560275
35747697
61149818
63039229
53079813
43876345
82170956
64792902
68660114
33720871
74044972
73642781
33223547
74269197
80234139
49352594
59231095
49775155
78152797
40664867
63427475
66396119
61185200
22230700
54318257
75780712
68010846
81062399
43969435
73884217
43867224
81358217
68443386
78766770
58472412
44594084
76285177
64936540
57307756
56368946
55282739
77990643
79624639
44105380
80533647
66084282
43811452
61275071
67053599
61987445
67182494
16017770
49555305
65620874
72780017
68036267
16027383
72486355
72256790
75697705
18738500
76142285
56738389
52840909
69088992
55896533
68301397
55107377
42899122
81803581
48933668
63758453
8073118
53962118
50284187
36963408
69664189
43878825
56046101
49112567
61187471
77414914
50752533
71891721
50448655
46367887
60083887
80410469
55868479
64238757
64960013
78067306
33622414
71240864
64136388
79656832
68330240
66017044
56818386
655644
52945277
17841684
71197754
44632908
43823343
65304521
62559639
75763055
65034563
35056023
74806269
58819927
66489594
69561121
14758486
68069113
76414301
52304142
71834499
78865860
69385793
61748274
43397860
74121758
50590116
67115903
66802169
51847206
44643140
25982103
52778129
58769174
67789053
79142923
43001791
65708067
66139022
79338922
66305687
73233989
70517045
74370478
71174458
71690188
16018291
69973189
20201342
59683788
64841902
65659497
57198307
79749390
54903337
51517704
33368083
66648222
45003976
52125933
42351503
47805554
63894365
34523502
54270933
15776303
72960001
63279857
77887132
36283036
53697539
70507259
75819023
33288646
17933940
68601653
70872065
75771905
65095716
71833284
61132617
75305969
52647222
62686913
78066865
79166611
64680785
67053508
45732879
35630540
79043890
78076621
52836631
65961356
74675658
78892995
57019985
69311368
72697654
63639580
63976869
60366244
75338075
62664321
80196679
61315017
61357817
63382424
65774593
76740586
66511665
75982937
66952848
72367651
65286791
61059456
76976447
73803830
69108818
76386128
68002175
71436288
63288258
70421039
70016804
72269497
61637668
69695298
66495466
72324711
64630009
62440951
82395006
68661642
78167071
62324452
66886883
58575804
65947941
72658456
59507525
58696176
63599867
65655766
71227325
69845351
60287817
62281187
76406367
65226741
65088928
69026604
60869671
68601060
65040150
69774668
76831964
68398294
73810632
82711417
63522162
71810293
77362875
65619837
82445896
58881270
79625575
61485764
67953466
63220881
72582661
77819568
63831960
77595291
72036741
76433523
58115401
57926998
81245610
73699305
60454178
67184893
62481436
70322578
70970557
80933604
66365147
66396599
74587998
76235613
69787810
66318698
64827926
64690319
74781132
74464520
58337173
68698108
70522830
59610201
62570726
77333745
67895596
68643981
80926752
57883881
68627576
67046324
77564748
62591512
70627165
62970570
57789018
74760988
70720817
73306170
82741772
65029123
79393643
69704984
74963082
71366501
80828348
61487063
62620396
78256836
64825332
62204404
77256777
65235029
70871685
71182423
79575543
61943826
62533469
69413788
72552191
64239749
69918640
63940593
72180023
77160620
65173417
72731483
74056703
68744720
78276959
73844470
82210919
61652585
60865248
75609493
63616226
57667776
58619555
69275703
67355324
59228612
65161342
72493749
60800853
76817040
60498914
64426044
60384075
62252824
65429141
63978333
65200222
59871035
76486935
65909562
79831016
68415169
58664686
74237349
65353430
60254416
64781111
72702148
82215295
65546716
72677766
75022215
64416686
69113645
67533197
61062915
67632886
64908824
76086452
74072039
61786716
62706389
79626221
78057118
57685375
72560503
80484341
65718971
74084016
61511582
65874704
70057656
82417250
67119244
60447181
74307091
61603824
77158478
66643204
66323067
61529074
65335716
74275780
66796402
74014645
77313828
65524133
74674346
61051180
58042255
68635937
71118997
76734576
62219994
74397115
61204170
65821352
58852694
68439833
66010656
68938490
62613002
77475881
75496861
58598459
72994115
63844062
58174125
70167286
65617845
57378256
75789491
64965468
73709548
60718642
57824978
70721772
68568694
63306946
76406233
58435202
58694921
75501445
73692707
58839031
61605389
81133056
81141741
69674444
65232313
64521225
65245410
62831016
65122169
66183738
78412447
59994236
79243358
68108765
62363020
67571195
65764314
73417149
76294610
77528065
77484962
69920369
70512769
63985668
72002585
65607984
76223545
75304484
81442971
61345374
77904691
65039483
64179014
59650993
76525268
73734824
68744233
61310225
66788393
71611683
68277489
70948865
72332229
77477245
67530050
71665828
76818487
61060650
70832165
67725085
57472164
78602849
77953897
72596736
79498609
74594405
79679802
78303821
80852274
80828100
76934174
76528642
74136574
82383282
76565797
74442689
79488014
74374717
76153991
77922333
81137784
78962897
77110555
74758485
76260797
75353206
76264586
80425346
77736148
79470781
77501831
81877347
79578906
78556539
73790999
81526243
75255660
73534031
80433998
71651037
79884128
80077293
79288665
76792407
74001935
74346800
77739490
76481033
71898014
77445607
81537972
82425406
75217755
71642334
71472217
82525148
82401557
81081580
77902079
73159711
78742677
78448795
80220419
81075768
79698178
72047499
80744604
81978681
80588281
78089588
80159910
76650438
70996015
76380452
76476240
76312163
81855659
77286151
80507858
76493063
79786275
73941589
79828378
80208230
81203878
72472461
81388784
81283438
75102036
79572995
77764340
75793835
78076363
75762732
73678247
78116476
80746570
72410827
79551688
76213966
76304432
76322277
76691325
77909569
81506515
75619151
78894254
76912193
73588834
75357233
77939101
81388835
78448094
77345775
71527814
80362068
76044463
79691470
81964226
73951533
73946794
76558004
78154266
80289282
79721088
81988053
78653654
82177592
81944097
79243886
80422343
79875102
77291465
75875999
81269195
75303030
71628758
77898929
81391858
76262643
73168705
77909711
81669839
80442526
76533315
82589846
72914992
80435745
78757490
77839128
80587980
78005042
71880988
76945707
81180361
76414211
74080625
82178834
78276073
76272605
77437623
72355065
74836790
76616688
75799875
74246385
81887459
78615856
77220985
76280273
76590894
80378406
75705652
82108520
79276995
79277967
73707840
74002246
77942870
73784643
82381305
75578411
79121577
77422395
78929930
78407958
72126867
80840584
74348765
81294264
78601234
79020361
78580217
75110320
79675127
81076070
78404186
78339970
78448323
75912107
76486925
72834198
77908258
81095462
76612886
79503869
80188447
78148358
74462877
75489452
76345428
73471964
82143236
79696688
81907579
81174417
73966435
74112054
72028483
79368856
73948443
77156391
73527345
77365953
73435459
73987786
78942580
77900733
76963350
74455143
73985908
76512158
78038457
71693857
73379414
80817980
78078983
80609883
73941039
73513176
80032655
77946866
78448213
74331011
77989935
73726484
81880076
77939242
81893905
79884401
78849506
74874979
80850460
80829658
77714961
76679076
79627109
73985993
75495916
73977951
75117193
77109063
76003876
76188547
75653103
80716608
81962994
80744240
78371335
80465161
74360730
79496045
78039541
82219163
76422083
81463755
74716265
79386346
81275327
72177766
75746366
76805880
74877278
76417796
74308460
73180500
79496899
82455395
74325166
74839149
80441929
81082212
80579633
80290752
72091401
81621822
81131238
72942705
79794557
80674193
81123373
74989819
79726137
71432028
78263939
71840884
75058751
71373021
81632321
79909092
80351967
74336555
73951200
81142815
76555319
73738573
78249406
73908741
79377812
75358665
81608741
74842206
74823834
80224586
78933650
76126702
76743857
81570202
71679990
80031565
75544000
72889729
80788498
79798980
79950681
74770410
72903849
79257745
80194091
73064156
71975712
81941575
73260165
78023797
80126090
78059249
75812571
82610347
74927741
73842822
74714341
78899671
78850140
72655184
82170671
76419685
75741092
76916726
74460888
80179828
80197537
73371003
78618518
76564093
76052602
75741072
80543002
78873481
79638784
81255650
77931989
81757535
71701010
75324306
73001886
80300404
65882968
69843625
82645470
65904628
66165354
74164093
68674638
50705185
77778758
69998350
67461340
66973169
68800172
68015684
65613103
69112212
71866398
60301101
57103938
77125115
58559381
64474473
70336185
59163356
82500182
76534467
64498798
69804815
72058454
77345758
72838395
72583945
70192586
82131626
65509984
65510014
55827810
78176132
77964869
81549757
64295044
54743547
71666196
73961043
68835826
68785842
78554159
69738893
56954458
46563886
74516678
53975911
81667646
76647559
67384739
74156962
74497830
80856314
70738297
49648081
50591125
67312971
45287721
75909741
67428670
75818470
65671777
71864194
77375526
76444107
62858934
60932054
77798240
78844671
79911356
60033214
64280657
71547564
75769865
82490971
74639094
73900363
75517668
67310939
73238539
70610296
63976227
77877604
70320954
81411333
70754777
80227614
81963760
61292553
75022776
56740103
71753608
71662248
74335651
71313776
59146217
76939868
75788461
46968473
70721301
71007504
79184108
59586941
72169996
74492882
79388813
65650997
68826606
63644819
81389463
79063749
67279835
81107000
79682140
49161651
78628500
51015226
72470838
54765070
64410893
63043822
46209054
67797578
56027676
79168469
65272050
58542564
78580244
46223673
43833303
15071939
70721784
55368676
4293951
8536072
63868041
46003193
63890604
58133163
82781312
66159556
62141640
64032566
71916824
79142961
76290397
75743639
81000415
125228
34956739
71955651
75021198
82496304
64485943
62898996
56143984
17915647
16829687
62595458
62479501
61922156
32409862
46148601
47619046
75712971
63072323
55571094
46164839
71750121
67917130
82726430
74109731
71918153
42756750
54887087
59706890
57688446
74619105
47776242
47594457
63564712
66953075
7058448
52311891
81803783
69891630
66673836
48443681
51714065
76599712
70164177
79896553
79718059
76540411
74035133
74925350
76453949
80705981
75090043
69389231
79166213
80503391
79675260
79437330
77541471
82783990
76214081
74396563
76307803
77986505
80541412
76266650
75706843
70949685
77501729
76642519
78999040
76209555
78921117
75497818
80939675
69784549
82706375
79977480
75497833
71410871
75082740
78093791
70242798
75950594
78216866
82707351
82689818
73971046
82686912
79759304
80225065
73786069
76037771
78829164
82682485
71145581
74833807
70344960
71112275
78750776
76047390
78811445
78115003
70708959
76958582
79703288
73962702
78720340
82620386
70321006
77391896
82607928
74938484
70674422
82757080
79670503
74354830
78010829
70106525
78096599
77714416
81140706
77483718
79365805
81083267
73324192
75346952
70534196
82721374
75781822
80172259
74020088
77793093
75930562
71983472
70684728
76517654
76680706
70775027
74352706
76209941
77581654
73740341
73837200
75750847
81002219
81184603
73962902
79323874
81024844
73974840
76836036
76825155
79897513
74434124
62590640
63164703
78872653
78796452
79281997
76746717
78852027
79979242
73091920
76792452
63482046
76265571
69020928
64905138
74486571
64127770
78317765
80007260
71436433
67800328
70887147
64552084
67794756
67647464
71167697
72443353
67098177
70605837
77089058
71422709
76107342
81116394
75051902
78511087
69070108
67450030
76111547
62681801
73081887
63776332
74494108
69067164
67973169
77204569
78691506
71216628
62797425
79492206
71168642
69362024
73478782
74475625
82495224
73388659
63481228
67980205
66305417
82608756
76088133
80495089
67773355
64955305
72700817
81571751
80813837
79154566
70622339
68028748
66550815
74475534
63899648
80009631
77765435
72939118
66884020
62532802
79183479
73585784
81248470
81823044
64947774
78939220
78647410
81912243
64804904
74459914
64897187
79142921
75708177
77409028
70020714
77153652
73174741
76669493
76529335
78172355
80095283
81671264
71170444
80761419
64958926
72529236
76717903
79382465
76271783
65072218
71479340
76809159
79285885
66872812
76010961
64654562
64360662
80604924
71829352
76143088
76500472
67807380
80349985
70322719
65704541
65353602
75369699
66734933
71304156
71159609
77297424
65084887
63826329
79763509
77219458
71688885
69462040
70415272
73950074
82459383
76123305
67952760
70075187
75832379
75972980
72975805
73928929
77587368
64899480
69608200
69524796
72643102
81964438
79187852
74289229
76024863
73651306
74297898
73435074
74029208
77770769
74682773
75042254
80102557
74751758
74294076
76266598
78275681
79086230
77751525
76075074
75963362
74940554
75161750
74287521
76517142
72977135
78047544
76138305
80900766
79368334
76310090
74296301
75762870
74678517
75461122
74376530
77348509
73949167
82474404
74973020
79122474
75888878
74977958
76235479
77947490
79719130
76091021
82304248
78933482
75641826
76539378
75910322
78018967
74791647
73893216
77860397
79003849
79146589
73719370
75473627
79086169
79251724
73393663
78411983
76515863
78835010
76059112
77291448
81882883
76489200
74637013
74427069
74540581
76357240
76542332
74320851
74914133
75750239
75277602
75682189
74692301
73818452
72730485
75164998
77450199
73898256
78606280
75913317
73637136
74039494
74594806
74187725
74335072
73373362
74125478
76434791
73503010
73269469
79111839
74371953
78074965
79573313
73911354
76402250
78271200
78308583
73387983
75997346
74560041
77112177
79467106
76604258
78640002
74301476
74366265
74878933
75260948
75714533
76022068
74063400
82216653
72737253
76497895
76744419
79953397
77565027
78523949
76415642
81391269
75647579
74415467
78566503
74046015
74014954
82483260
74341686
76942234
82470424
75560983
78681391
76947140
82760706
78754118
76089362
76015568
75758202
74787170
73315594
77429382
72585679
76963360
76440676
75747497
73136910
79229787
79142972
72629257
72999572
75713602
74251782
77077031
74289122
72932196
75870927
72889524
81473434
75622260
74097620
74102442
75014903
74665811
74291795
73867226
73976294
72921508
73578052
75095021
73538977
77936897
73685275
78450308
79601080
75300762
76415612
76356032
74208620
73995220
74461703
75538321
77616275
76309760
78314368
74451007
74505430
76523161
75710185
76659344
80253840
73367370
76465778
82172747
76978837
77380633
76386714
75811339
73600846
81537060
80899077
76747018
76634420
79489942
73200809
81056403
76741647
78960712
78160589
74819911
76939886
74335743
76271925
76230458
74654967
76708209
75493423
74018908
74536947
74152160
74195850
74423118
73179537
77793187
78369791
72797024
74295326
78990015
79066922
73953826
73815277
79782709
73304851
73055307
76062672
77752119
80422729
81608846
74749052
75527198
80253810
79606334
73869807
75749811
73497724
78568064
75747077
32315575
22167513
54818019
53374874
41599006
69394727
59646269
48814195
52285537
49599833
22117664
64673408
33087092
54034325
31724275
43780866
47577076
45708371
35545585
57590951
49597521
70516500
51556568
32021294
34525937
45078047
50113448
43123439
76634009
55202623
44954094
75020516
60431054
59384919
41895501
51697555
79435693
44582372
47693349
80100047
52643535
49474481
51087638
51958571
75801336
73805866
47949732
55472521
34415429
69237845
32243454
33436856
55137757
52486945
34716169
65437452
69606102
37372072
31540429
35906605
46559444
22796283
58695790
47436930
43842428
55984378
54554389
79555726
50455801
74450387
35369344
32313895
51254429
53981177
49982705
37291476
29014700
54762481
66423091
61001430
34962551
56055744
63523656
45031988
43179475
71693861
74044105
52121331
55895925
62640253
53226896
25795967
46527718
65782890
40764988
60737924
48240499
32539964
60867316
70377721
22028489
63807733
49244903
35998904
28804736
55007167
70458199
64479106
36610240
41485440
51919445
49187474
33931976
51213679
56438061
59925390
56927724
63258083
34936785
52561565
48307392
50403246
60269590
70721657
32501243
49940099
52568278
60608885
53916060
36251419
52365113
52103276
68445998
65924196
74548460
64550079
23346364
71525412
74042725
71918731
43610788
58659823
70519609
72411846
64541362
32232884
72087678
79470426
67072397
47671121
61817750
55923110
60872022
70494827
76909300
67398309
42441761
67864430
81700512
79078496
78176580
68456906
76526839
68976254
63801520
75020716
71805256
48354877
47696907
78101082
66632303
41343440
69726912
69580330
46205093
65924301
33663793
18853913
73636074
41236607
63558007
69320381
45928793
34058071
69280369
70161130
47042002
66425369
57620683
47670233
48741540
18976192
79115076
68341170
55841351
69545741
81595962
69771192
68524545
30165022
32701946
77079183
70077789
59934394
64812499
20171856
76084024
75930029
70136859
65214463
72552047
28890050
72606004
52647899
63956877
78512121
77079291
66573060
76466429
71382237
82767010
71354603
73924521
18758303
76785133
76963280
69474978
71856750
70764021
65694413
62481724
63069989
58133303
47005218
61138892
70830976
73910309
31095529
67162523
82522048
45226422
70388379
68104357
72212449
59172366
82132421
76481767
62661688
77736614
67977367
69667364
80001202
80160341
69327611
62889185
50950156
69163067
71801898
45315654
60609729
50206316
73196683
57376454
31574711
50191719
79502903
70558351
82329698
74115033
68955645
21937489
31667388
46902766
56187880
73891215
59909803
79142820
70624466
33709398
72666844
46229629
68994657
57169641
75024515
40186784
79777021
67945244
43412268
64032433
44535205
52289934
76571928
82534174
75800980
67351138
69569526
72079588
72712224
41280070
71276469
69113736
69884310
68322913
71861195
71772922
36453433
60610020
68777942
79400742
37070627
45384617
78327987
69461064
72259372
73414280
70320873
72418528
77276923
70932809
68454363
70720305
74238010
73793950
78327046
70084902
64157509
55476623
71665718
78097641
70721600
53949134
78997757
70560752
34339103
50305132
60240936
71488406
51562690
56487030
62542441
68341544
77786789
66420777
47762854
66303811
77712013
69326799
53364377
75780728
42441696
66518273
36020871
68628195
71084026
20839682
36181741
2352161
44936287
79334012
79551958
79043225
78105951
79840483
81593338
78059909
82505813
79188557
81910904
79855896
78677564
79496670
81294918
80937796
78720917
79271364
82399567
82278282
79989128
78321927
79313949
79312979
78556541
79891190
79839196
81862068
80869643
79713682
80315331
78912058
81281427
81030077
79209548
79896799
80655944
80596762
79556153
82263924
79163111
81155145
78899941
78481907
81065736
78423360
79675382
82477899
78566143
80528875
81240263
79405632
81953757
79277750
80676473
79713523
79391407
80459167
78566172
79748450
81903551
81340499
79865397
78565071
79749851
82196637
82154794
78026609
78883833
78043023
81793661
80582616
78176363
79710577
79014834
78578162
81515103
78231442
79785318
82599617
79886292
78346977
78601358
79724174
82774485
78725211
78154478
79768869
79890405
79317558
81897992
78874888
80264071
78569224
82609732
78715184
82768321
78678830
78594544
82397529
78918062
81051938
82009932
79868952
79531592
79907958
78261882
82356122
79772625
79515595
78710554
79490690
82006973
78694488
78658179
79148310
78821220
79171736
81685948
81819646
78266420
81429225
80079681
79526050
79839983
78035632
79725398
78975670
79319295
78403037
79669469
80844274
79707429
79361985
80894621
79756424
82415594
79725463
79792444
78417952
82261450
80690144
80867048
78097731
81767106
79707507
78722186
78784415
82576472
78631675
79948729
80635984
81129329
79994911
82002873
82429516
79801083
78453307
82242086
78118196
79720679
79121991
78124216
79861576
79598801
78600867
79715955
79679419
79842139
79366698
82112017
81299366
79236697
80130412
79785821
79572661
78241579
78227643
82623403
81503071
81309766
80166481
78877430
81386528
79760671
81167241
80558835
79435066
79255500
82153059
78509541
79778833
81922415
51445108
49317580
63191033
5842404
58472481
66951876
53986274
52795840
54165909
64032551
49247202
55282035
54041346
52235779
55297045
71468129
3807892
54505151
77104393
44391758
55827689
44474708
33455520
22022054
72552093
55043592
35828462
56148984
59554564
24600241
34400829
6436778
79780993
2468716
53325814
52326264
81313515
53582594
54907453
70873760
63926843
74465209
64105159
65619670
74427737
65924220
15524421
70873105
49383143
81306598
43781878
73634352
62249740
70885931
51216427
70874223
74223868
52791148
80254019
74810266
70321050
56184360
55451073
9332017
34134690
62286625
79908495
78679895
61148168
63887185
73290169
74768433
70823139
78075376
81417295
70113298
81180518
68940216
70827492
78213888
80693989
71326179
69665939
82569074
80211244
73998878
69413497
74170852
76451091
77032788
82243783
73055105
76534434
68398331
80957389
74587887
69975660
76667893
76527772
72847045
74432030
76284987
70319412
72225213
77889014
73813594
77768114
71201860
72424167
73455260
69577293
72639033
70379335
79931628
79850312
81364988
69360379
71330754
69670924
77559072
69073932
79042321
75405956
68576850
72528560
75788929
72849139
72783898
71102653
76782221
71290158
78023371
70108312
71672055
82144112
75976500
70095221
74828182
72698506
80211199
73167630
72844121
75526705
71606803
73144647
76883107
80850258
73054760
76050225
75418531
71109668
76014719
82522652
69846098
69203070
78984088
76826858
70372700
72350254
75849070
70535586
78306435
72597278
78279478
82735933
71684171
74360630
75228367
70539467
69721734
80150576
74855116
78080050
76526217
78917601
74065496
80757701
72722073
79225463
80171430
79142747
74773433
75809536
75784186
81665685
70952669
82167585
78208799
69143902
73064391
72682930
69557002
71668858
73329835
74723962
78100542
74812047
73188972
73416690
74802570
76527197
75023374
70507222
77340879
71835991
79531857
76233269
81084354
73658746
77715333
73326111
73500304
74492676
68430933
71392435
79926587
72113779
76621316
72152460
70562443
70999932
74045282
80652431
75617567
79542507
80194100
72666885
74298864
78321225
76581668
78208623
68968463
70543088
81346813
69216048
79692764
79750248
80391388
75604691
78394946
69204295
76519995
79696166
79291995
78392352
71125307
71535372
81632078
76456927
77553400
80705949
77933302
71465924
70305334
74340282
71635944
68453612
72077955
80977989
71633449
76144349
72138397
78198718
70026073
79427350
81623292
70751650
78603867
79782078
74061612
69244624
78383737
74232893
71669481
80621117
80102458
69663798
79723472
67646343
74269738
81508805
74848986
77033537
78017849
81378706
74525669
71043054
73844628
69566221
80830192
78201052
75717590
79022239
70351372
81851478
81927961
75925883
79097037
73472459
77849451
82270605
68570393
79133345
77158958
80742774
75759854
75725304
81960509
76918901
77112250
75919135
77382979
81271091
78325725
68781824
76471776
75786135
78068369
77160405
75274915
74524361
79896893
69043049
74678228
68607147
76370531
69579659
73636160
80791933
79653472
70435813
77213379
80803351
81665432
77811790
74542628
81604884
77958215
73162126
80163968
82328771
71456846
73525779
77949855
76076533
74104190
74238650
79418572
73730439
71503783
78473199
73295343
68999114
68954567
80796445
72289459
69046570
73132615
70950313
67927300
82068630
82279755
72257454
68451473
73630622
80377149
73901565
76602232
79446385
78628670
76640989
70730599
80802198
81738319
76513750
67646742
81225644
73167059
76625443
70608305
78949919
81043207
81003502
75972406
79749457
67228832
75927418
75972615
74309892
77173062
79497084
75797161
80422462
69839119
68613552
72151150
69944958
71877495
71594471
76395033
75359236
75644208
75373653
67365511
73079175
76672884
74612617
68065124
76092544
77233645
76170095
68162530
76878099
75765265
68186477
70830393
75046835
77418877
73345788
76747040
75831492
68570807
71892309
70534158
75065356
70721333
79605664
75345261
71288688
74439643
80848825
82306132
70328255
72666912
76241972
72793327
73844836
69003758
70975226
70709909
73753066
75668261
71526361
67244602
74376762
76581694
76428355
75646816
78874562
71839081
76250646
77290861
69127150
73265777
74003300
61966231
71832954
75599795
69813422
74256729
63976888
66230284
71825570
77895247
66559527
73924345
77909861
66088645
74546934
69623821
71687891
70564097
60110847
72629800
75737537
74323829
75731471
74432184
71823469
71137797
63269666
70782723
71745260
72027732
70843895
71946806
71756605
72336246
76343278
76889187
69869762
64750258
69360405
71250584
66240209
75923955
74116590
76096556
69565213
69612870
70604126
70557303
76110540
69171565
61852432
71448193
74646759
69784521
70064322
70431925
76110476
69889304
70071889
70515453
74889297
75038807
65827788
70591159
65929413
66109353
67088806
59607298
65687837
75608467
70610479
75975604
75782302
65552235
64786018
69813612
70466527
77493139
73986357
77429017
58140095
74773679
68179474
70403352
77603337
75471869
66826211
71005351
73806810
63806345
71308234
62703504
76853522
63737084
68733460
76430696
74862063
65295083
66256912
77349804
70255923
70518092
65545620
72999488
73835270
73558606
75890340
77603501
65755291
77869992
75636960
71989658
59804032
77524079
62666210
71142963
73181287
76815917
72199916
73088933
74707041
77801874
75781839
71101302
75903095
69343303
76503258
76725383
75325308
71131317
65916258
73642372
69953901
73423080
72726092
69088657
76638907
76017295
69137460
77290793
72492041
67442926
70957640
74091521
77976422
70925126
70339120
70890666
70733328
66082439
14276976
73533528
31277772
434550
76251556
72311489
30748280
36135609
66528427
69102912
12128357
67422197
48742886
67376971
61527861
45129760
15781439
64959483
1324221
74352080
65944610
10934809
76249453
53188466
44561031
79548378
43065988
65827745
77581233
59630532
76251345
66655357
81141183
51818200
64098057
6646540
52492922
74235835
46155567
64856658
77169072
68579790
63948546
77886070
58682699
4467570
46190198
60185195
64399587
40886113
17669856
68575014
49626519
64606555
55873923
63016834
65376225
77214374
74812577
17042620
78115849
79142781
81158826
49900227
78159508
78777961
77844487
82593636
22508334
82168201
82718610
25919102
52534774
72359015
72881271
73061825
71876226
78510831
73383299
75972061
72188682
79670848
78475001
76590717
73077427
75903947
72181947
75727800
74883189
72375314
74025294
79182126
72723829
73019065
71814855
73349573
77124733
74285090
72239369
74375423
81030905
74082780
76012427
73521442
77176500
72630405
72322687
74516686
78401793
71911455
78781592
80194481
79269430
76439603
76127354
72666873
73640200
76887678
72377729
72628404
75330649
78030830
73296367
74009323
73106806
73856857
73805677
73785360
74063061
74644195
76538379
75285996
75691397
75488844
71908892
76679807
81012821
79626873
71866252
72513849
71817504
77626066
81180783
15546759
49506809
47915775
58148533
5047227
46066733
47934793
48845090
70135622
69334856
50777177
51308875
81792718
42248782
72807212
57304869
67973036
56175456
32839726
82783304
79344282
45483212
37466286
40105867
46281699
25015295
55144783
37222774
63876278
60025317
18524731
32968454
40395885
53416130
52374869
36753800
46249460
62325452
35911554
40629350
19895174
54868445
35707158
36374241
65516947
48017771
21717838
46200398
1074443
26250467
42262112
68113736
56208541
18531544
31276590
80333086
23904668
58976217
50578434
80798551
42460809
48490842
40993435
80450922
65559179
43440487
17638433
47182889
44500495
63529765
29113377
44179835
74156904
55082830
35093130
21121966
62334043
35618919
41782154
35998676
54883887
55171940
35082122
65031452
58181470
53444479
82251607
50458950
43230244
74368957
79179907
67918137
75838749
78267907
79851094
71067082
69671349
76297036
75812317
77270915
80830806
70557798
78517972
75808698
80598865
67168965
79590819
67141719
73768390
74600491
78472252
77763620
71408711
82474797
76544690
81822041
77492479
80958494
80273800
77216944
76633504
69201684
76178723
80309120
76634394
72137159
81760436
73839597
82495733
78645368
71172273
71400059
81822906
73522973
67292793
75942183
78378594
77241641
79800716
77171262
75696783
72551276
74867067
79314162
73029798
75236229
74879767
78178655
77931183
72515157
73793051
74055380
74074917
75729631
79692040
72552008
75994969
76289230
79425469
73521625
76217337
73406114
77381210
79036006
74102115
76826700
78438436
73417589
77108439
80647679
77530712
81052949
78258456
79033872
77972572
77334701
75525108
74762184
82422406
78208120
78228215
73634131
73750584
72721702
79127046
79369877
77477969
75722331
79802951
74299545
76570164
74915389
75821269
75548565
82309276
72913739
76937156
72666865
73739314
78681410
74741269
73929082
77080941
73145016
74101297
73280911
76834048
72495225
81546071
73621252
72869520
79743982
74995950
73616902
73746994
79120155
75073345
77358101
77598099
78958787
78995207
75605736
80324109
75020875
79204353
76764511
76483009
79862605
79323867
30588273
53851939
56190237
12123418
50335114
71665538
47208006
35253451
68179801
8017759
67789761
5561643
66941905
80412624
70721697
49359625
52833833
66012424
65924333
52460463
69856499
74385510
75218182
52450134
68663523
14349906
79115992
32048046
64032446
30892426
60313860
78219966
73426966
80987951
76910323
77959219
82395214
78303790
78314648
79744466
77181189
78503010
79432659
80079340
75021444
81333829
75479763
82617531
76116137
72137519
73625346
77607116
81303509
80774772
79142986
71665972
80912391
71234495
78622121
74158847
81769146
79862712
71198321
74705168
80804013
75613265
70696695
79912824
82467768
80982298
79280057
78766840
82757442
77721550
81076663
82089706
78316630
81861924
79468293
81943052
81639479
80142982
81915402
79501623
79045668
81680892
79767947
78021236
81559432
79699118
79570970
77168019
77464709
77398739
76929641
81107521
80540591
78827403
82701925
76314354
80503761
78357073
79776846
78866690
78707467
77293413
81806513
76528188
80112685
76498159
81255829
82679350
79746687
79808949
78756135
76746988
81065270
76613888
76543693
78799690
82738991
81751747
79779857
81105948
79311792
81998878
79227838
80734929
78863116
78547044
78689817
79862569
78343504
82747931
81724426
76538506
78390032
81840381
79701488
82702820
80196552
80366432
75564568
79684123
81773279
78009133
73505932
81729132
82297139
76895163
75024262
79491094
72017655
73754617
76936198
82323894
79313403
71336976
69296047
76027816
76313884
70506326
79142802
73374080
74278074
80538959
82285205
75743491
71088867
69140531
81477662
76950774
78736392
82325358
79521880
70629529
79722632
75672474
65218900
69328004
67988501
71217461
76345325
80121325
71684611
67546970
74862553
71472299
69185852
77972854
70139177
65278036
81716953
68654939
74720593
71144934
71125481
79554261
79535491
70659570
66413706
69473102
71182564
67768418
70592176
71892792
66933471
65916704
78022182
68365343
71534169
71331617
69477688
75906592
72738268
73073300
72908687
78517884
75661522
66599489
67169841
67746150
81892930
68835933
71479432
76285618
81040148
77311506
77916122
79377559
78669633
70717974
73739510
72551878
67118094
72750714
76574837
71988548
72039182
73440426
72585345
70256752
70721364
65090518
72038002
78605809
68199749
65565000
72666903
78098893
71466017
70735848
69016868
69138565
78167009
75780734
74381106
68741619
76420619
70386658
52524236
80009292
64505545
52524286
66206572
58344468
58046698
66951779
64757516
69276969
71306480
72708334
64802815
72086599
71008444
77919630
63995067
62174147
73871195
66838389
52886040
51547884
53572774
56190814
56047113
52975050
68688187
52352931
55863772
62966603
79132799
52390138
81292712
68137479
62223349
69085543
60232516
76179545
54816358
61100863
67037189
80061032
59031104
62681216
64256748
79185077
65178500
65920162
73765667
76079932
81197881
78669292
74637261
75774925
78572935
78666312
78039005
78350603
82534949
79065272
77828097
78726616
75822817
81304861
75938456
79684101
75161555
76783402
82707053
79547513
74630866
78929626
77253657
75896317
75202217
74811586
80791764
80546457
80943690
78599582
77782777
74736752
82064470
76079663
74640816
76970826
82553434
81027741
80429860
81085101
80796716
77248183
77448007
81153111
80148352
75088321
81087004
75236062
81674216
75750394
75656079
82487506
75028056
78122938
79585505
80033794
75496105
80569746
76866364
77257806
75801250
75045228
79626364
76516093
78444003
77790604
79334423
80001193
75486171
76480700
76353965
75972741
79893860
80502871
77055164
82292143
77803867
77479034
76655301
80795569
75495764
79587141
81458578
76086392
81348866
80219852
82351218
77098355
79728437
78935648
74972459
81355687
75548518
79311446
74590023
77184947
79211239
75070698
77791061
80702348
82194949
81366351
75224793
75781828
78350945
75521574
81506106
76694252
77075431
78453263
78285895
80808137
81359647
78682298
76939873
79139428
81393303
79877994
75038371
75717770
80798984
75244216
79557811
77636277
77528109
80455234
75756410
82066979
81065014
78899661
75874394
75732428
79323852
77582580
75040439
82545353
75275384
75495630
75928654
68823944
80663664
77170384
77155160
82400751
66280268
77429852
77036791
70877550
65514870
66588719
64939213
66710653
76729726
77207860
77154967
77167980
66650024
77735402
81687453
73622478
76955665
64618448
65682200
79625313
66745933
70877599
66253751
80762616
68155120
65687352
65052784
64840710
64711932
76404820
65855025
65290839
64252801
79782843
66180359
62033589
76954925
78504124
67667227
34206044
69296084
67667739
52943752
53728678
5304049
42946861
42946566
1474647
55201228
71176741
32809115
52503741
34605329
4046747
71665571
77038086
70322519
52456271
64942278
52968022
64657100
66413736
46219491
54863765
55816844
82010650
70421375
52207834
66007347
76631610
47970931
46437330
45816760
52877384
46453507
79502830
59827390
62388498
53063801
45163454
58261749
62151653
54341216
75305481
72560492
53742309
46956831
49054694
65844674
76668334
50895311
46718082
78437421
55311723
64210523
66567954
47207903
56494586
54200823
61047163
75893599
79693727
76443293
75497599
75877129
77287333
77905094
77026997
75884860
76660094
77300301
75639325
76758114
76736113
75793800
76449073
75941169
76054323
76573646
81567189
78012867
76675168
76666561
79004027
76347251
77590570
77307554
76485172
76535786
77214489
81387127
77613975
75889027
77743944
75911279
81458908
77445976
76513718
76904093
76903122
82090189
77868696
76911998
77711295
76686644
76432943
76584863
76050831
76547989
75737063
75958364
78454659
75780968
75764725
76644024
75902045
80550975
77301155
76437101
75699219
77373052
77720629
77628513
77956654
75821442
76318341
77740544
77500933
76397555
76044802
75822432
75762549
76191603
78020805
75605636
71041806
59347528
70012013
64205560
70385367
25508629
56325424
63683505
35017916
76431735
73625329
56233745
75268133
66623993
73601775
69111952
70884201
32296937
74014841
74948020
20867860
73866373
62343484
64163888
51507758
75346829
51572787
36129462
64875502
74047146
50199517
75335387
53526325
70904036
76404838
62467640
75727240
62108275
71803304
77913708
68542404
67977890
73866529
73524057
76015017
82635139
79140182
76723011
76208205
68285938
76337312
70057103
74228112
82680996
68932423
70602929
72603597
67396305
78682105
71723607
81349452
75782592
72528663
82739955
74700977
72211282
77031537
69015415
76406752
81975183
67550012
69876903
76658932
82296723
77993531
77318002
80989074
73127522
73924440
69354490
71583123
78437167
79044435
78556307
71551516
68001657
67410314
69888437
80762179
67267385
76963209
69828275
68138464
76051183
67572301
78358798
73573368
81294380
67908896
70060689
80697824
72227781
72091160
76237952
71278705
68610218
74333147
81086728
74042235
68972697
76212698
72363373
76428797
81756295
67908090
77973334
75824319
78730798
74761384
71471072
78119946
71761998
70012101
75029914
70249923
68194042
70711248
75933979
71449002
67348274
77912318
70677158
78224224
69238503
71533807
81016164
71237159
75843921
72210711
77802939
70246568
78786187
70642026
82466039
75755227
71734103
74540174
71282885
76087648
72731007
77290835
76469191
76554478
77976413
77614539
58133216
66029074
45898297
53178914
53457353
53656230
66723260
60917470
57347875
65265664
82055475
53009898
31603390
14308356
66753178
63858020
33019632
48524394
61120463
53715395
64375301
76319734
53140851
66341987
74465021
54841039
49533906
42489691
69744033
46935550
43361698
57948306
73571090
45028986
63933858
60291542
47015877
41002301
51816661
54887259
59464039
44969903
49408490
57272748
46701549
44969927
19061786
69479200
51583621
51431954
53255686
48258738
64928530
53736232
55143004
34912357
47496428
545963
66784121
54664455
55880706
54351036
73049547
70721582
56189344
53158481
70225920
75023016
77291200
80045150
70322622
67227502
74403084
69052908
72216865
77738133
82669421
76152105
81869348
77033768
79385173
80312101
78808150
82378247
78421129
78320412
80155070
66952305
79946375
78922932
70721709
71665697
73048323
81141926
76811857
81628587
71173270
70252947
80102578
70816610
65272314
81419477
66948055
69685508
46289723
67795837
56659094
62091711
71530828
50749264
44240755
50179489
61370054
68657480
47342786
54891754
68497688
80678883
60199067
73400172
53003834
32972615
72666878
67284232
69187506
53503082
69731495
70721260
43481110
49496093
65379377
71665785
68686636
67759840
70285277
64694568
68860934
44753924
63116124
62613248
79696301
80061944
77279310
82265198
73376126
74220260
74168306
75171637
75007011
76917399
74190026
74900099
76617761
81000305
82694008
75705231
79183686
77799773
81981048
75680305
75808081
53827572
68292841
59033173
75696771
60433448
54067888
61269581
66748323
56803145
81058234
61293506
53580664
62190460
79433327
53648866
58131225
53471607
53239148
60741398
54484446
69636335
70662691
67419298
57722749
74149027
60114649
67157186
65979925
56442285
56936058
58590792
53782772
66104375
81708855
59549450
60415858
55642054
61823379
56864535
61411723
63068497
69393746
50752339
74502975
30932131
51232805
62473359
73984889
62862594
53027312
62594537
61373054
48789442
71535906
53648014
21114791
26026860
74670378
60021996
12445271
73787335
40072481
63988434
70434263
64032474
7923353
40998802
55648415
59497402
64060169
6592579
74381507
54491396
46292193
41584579
69723148
45443297
1658106
40968299
74147729
41782588
64979465
64717887
23690205
49386180
74540634
43606727
65980382
74443829
63249199
73204854
74498480
43874756
59762469
62023628
55285948
66046452
74609649
67595113
65751807
46196418
19047324
74542174
33967543
68007389
74199761
70848579
70816585
71657677
74023292
71189454
63353162
80534008
80128644
69275840
69306443
70704831
71381042
69579575
76375655
71650534
71386321
71237127
70331427
74699487
71737298
81098606
25437858
13164238
41047041
81542527
70843944
79994508
67765295
49571702
61912807
60295384
65506827
62400119
64478368
53655043
20851293
51725500
64257952
66624214
23557671
34780650
58087185
55910536
46216021
62242448
19210672
62680204
63706814
12337476
70649657
14303533
8336982
79970343
10999810
67028816
53711689
56809515
58881890
51264822
11859050
12401561
47434643
53330206
78623712
31980244
82034075
51770241
64616405
35394955
78763760
64957380
33437288
56191410
79482979
61805841
4223739
33933957
62903057
79560722
18177172
53782614
20277715
42341916
63597209
18213584
10276318
57115567
54731976
47427543
79881829
60653819
13183344
50143470
64961455
58889199
52243061
67423697
76318181
53465898
50748005
43034729
75992035
70890314
76455117
37483968
68357079
75854163
71325977
58113555
62511800
17174700
69413621
63760638
74305594
63379619
998828
75758752
66595792
68981877
70381533
70775407
71853972
74960965
34624449
71412794
72924857
76598578
57477743
71586846
75908527
71550480
70947357
67490680
74093463
76626222
75386499
75571632
77366630
74120700
74559454
73260797
67189904
76515627
67416257
70435896
76882759
66418518
72351311
76466034
71960076
77240307
72864000
72130248
76575921
77437281
75038548
61079462
69266191
74208572
73862784
70856030
71384992
36807394
65154510
54546542
76916452
69840160
51671861
34876214
70406281
77428461
17310904
65421927
53462357
77290883
77406958
75781834
64915662
50319611
53185829
76051522
69624631
52528498
70198605
64437270
61093321
76578109
71464057
61207055
71540162
62812264
69640818
76312793
68852294
77394116
74302068
33793264
69791482
65203496
34500369
76688457
71360644
18101397
74364803
75041396
53922514
52965741
53743399
57339258
77412222
77842767
70049396
81303864
70303048
74814860
79344002
66528498
78472757
80337574
79883036
74734208
78366074
69194709
70979614
71067907
74665287
75199043
72031029
71754643
59752488
78520389
67554684
73673944
65455295
69732967
72075027
73444856
74356461
70979738
64670693
79423341
79042399
71822571
78274841
70108395
75773506
78143811
81980541
76615383
59342802
81501926
60658079
81702894
61558410
70596365
63222867
81588048
77725603
82452097
78206980
81802445
71148423
78378941
70441504
65088723
69527566
80194434
79110465
77224683
82480456
81060004
62539394
62355287
80773741
64012615
77888309
68618609
76217489
69884211
76971121
79112630
76377820
76021326
81014093
73186656
79505900
82387057
70901644
79908016
77148760
70606380
78214543
76204803
79480925
68711450
73362401
74332091
68824346
71535052
78484059
70941438
70775176
71320382
79854597
67903823
72975690
73159661
62183233
79834508
79323745
60951085
70826750
69057189
68013250
64329491
74898444
74937813
80695536
71465060
78524953
69649564
69026832
79953906
66245605
79528801
81435333
41076628
64920589
43297476
2011027
77254987
77856283
77306683
78865391
76642396
75586541
76047078
76487175
77530782
76821264
81866713
77266489
77187884
77576123
77148845
77637488
76737583
81822193
82767627
81094426
82155281
77709955
77577834
76778793
79507822
79978166
77575788
76916678
79205482
82307301
34900630
32224005
50989922
43716053
29014095
36180170
31794930
53731144
32287120
52493844
32239568
48361948
72552166
36179972
45479959
46593425
25952020
56351402
22507077
36051914
41448520
40572350
33473856
33814768
46540318
33399229
30623799
43285001
32657526
59166162
47988612
53685204
35849560
44263389
65024347
40647901
43810715
57104800
36401909
44855357
78496458
58696310
43412018
53612367
18539798
44658511
42420040
46039061
6323218
20855838
43057803
26687
216556
21433711
58359060
43908513
81660278
79353656
82280729
81279501
81847751
78723791
78316606
79418861
77439430
82201451
82267540
78534301
80619281
79527776
79893214
79142866
79215416
78721057
79253421
79417060
79312536
78571336
78709567
77747489
77595816
80906766
78977552
77039710
81801852
78458142
81812606
77801742
79041003
79973268
82556236
79463333
53290700
63486270
42525612
78406759
76541236
36862263
49114929
46204743
8947345
71762646
74450923
75793789
78856580
76376152
81241332
69411435
79990119
77342534
79582016
78660249
77167986
73244218
77900831
76077315
69080690
81334408
70464655
70784136
76404765
82773511
73791560
69134519
70377687
81285898
67995843
81418021
77773683
49918321
50660723
58696142
43789814
53224369
55653323
48518615
34020547
46116971
57647568
70404792
50856609
54301183
44339675
45442211
62636587
46281821
46548944
41077197
47292665
62086567
31868261
55629829
61792420
62128691
67674590
50278168
51330280
42483467
62835247
56941162
33132229
67057208
50838755
37494754
49213753
58014224
6739651
81041902
977665
49000591
35861561
47173909
70670265
5461133
16978984
47537773
60678427
47002076
76782836
56215284
71513635
77113772
61079136
61695721
46549615
73512469
3683386
70835627
77456049
70376203
76285464
77713378
32230606
81009459
43254086
61139912
58150689
58442547
59565489
75102798
65504210
57717340
66131192
31726405
65505022
58337842
58326486
59494232
72788322
51888632
56870282
59328222
31725901
54573450
41340782
34887806
66540333
49567585
60815062
10496235
59668949
57169643
59610577
61890150
69682331
61822480
25958681
21774556
56641318
234445
50691550
57933806
43147999
46040047
64614187
65498432
65231454
79117925
80941780
64887567
77131277
65330555
78438398
65080922
74410864
80320385
66377060
82678180
76961093
80702802
66517883
66360029
77080919
76302882
76644587
73448107
81464393
65950542
82378593
73707192
81536966
80177301
82568064
78930056
80559290
79611829
82412547
78913692
79553655
81261558
82136696
82465094
81889252
82498694
79597728
79693639
81462358
80709854
78974582
82508644
80457447
70099836
69998390
74072877
64053487
34964140
78605625
59625393
58696062
52941134
46681688
74289220
55461814
71968463
52039427
55827793
64305666
80634681
60318177
69412656
58205357
81736356
56377357
50192964
43880411
70811642
56476322
53424930
77210510
70848529
67655125
71881856
75462609
76638273
70553372
73901736
76501598
76680206
71189088
68014257
76556715
76068040
68700121
77797274
72948854
73496896
77643314
76554737
69982890
76382384
70501154
74431881
70830535
67233469
67848614
68119434
58132027
66288082
55217212
70381930
22435754
55827756
59957196
35036137
73258759
41241058
53042953
59162352
53584076
81366696
68159566
69613634
72443905
75039890
70604331
81757233
81921222
80980590
80142133
75874458
80825467
70323818
64032536
73652181
52868890
55071290
47047589
65094467
59709635
58133129
52561249
48726972
66649689
50841776
65329476
49858695
46455415
59057978
48722341
56974004
59578489
70384500
47776208
65618804
66489830
58219765
63817149
61447914
40634637
64203277
53803836
48716417
66933371
64342080
72552176
74071047
56292825
48249534
53399289
72864016
41182606
67606634
65408832
72560516
47922235
46856949
59145844
49059534
73674423
66973623
44623065
63869952
57936847
57831674
69823824
66726397
63990728
52562620
41144528
49217829
58273642
60200368
58883987
74445111
65084818
56941222
73756912
58696267
69001523
46313174
68813159
67910618
64248815
71538296
80285395
69675703
64613297
66669281
65119668
63844665
73097412
75078886
66884045
66745884
71858522
78919272
66898905
70348958
63895301
63894158
64263657
74299870
64440192
80253769
80063884
71384446
79360343
75819807
79401325
64941476
80253968
80026327
65608618
66089567
77365689
81561917
65071000
81999494
65619569
79896994
65206833
79142933
81924509
65429921
65565168
65179479
80167339
65800881
18319759
79142826
78163460
4165474
55231765
47783199
71684026
73423249
64754589
80325553
80476205
53787618
1950550
73622332
73988042
45522685
33295105
52294647
81197778
78438555
34869771
60591276
55353974
81266936
24269943
40281475
78203073
63580645
77587517
74542052
61304905
81031873
63738627
66141644
64627919
64098972
62669215
64048521
63205718
63615022
64206787
64450819
61571169
59222106
63561687
65971362
62831041
60874302
54237272
4461947
61603864
74641661
80958797
69575490
77111371
69525001
74545858
75254280
77282170
74893737
76002688
32987729
52815732
79906367
63292439
72424127
59207483
74473464
70757347
67995361
73115946
66629213
58604263
76359397
81516768
73229940
82430350
79646747
81640783
80002692
80064576
80920782
79772038
80477415
80443721
80733689
80895218
80632186
82729745
78938832
79983248
81924058
81488082
80935492
81803404
82446211
78364479
78657808
78399470
80933408
79071142
79481680
80963760
82073178
79550567
80796814
80506639
81103063
81589596
81556560
82067650
81023632
80921316
79763911
80690008
80173364
81643702
82590624
81971593
78008628
82550513
80344764
78735858
80804267
78414159
80569992
80750073
78194898
81555771
80639057
81838264
78738906
80060990
80147928
80478092
82132198
81088984
78734532
81574968
81459381
80274547
81818253
81088913
78021842
81338992
81706186
81002125
80455204
80856425
82764437
78135774
80150969
79417191
78887038
81854416
81847928
80515884
78791794
82131043
81834902
82296090
80852708
43564493
77295099
35444569
80102537
35896462
52107573
81242325
33947229
42266832
60773708
75926790
78669046
73379895
75833647
76318897
80210112
76215260
73535909
37448604
76815036
23348657
33269216
57393350
43857092
76313013
70937149
76784546
45933907
75717854
56006102
70667166
63368364
65719449
82457978
74950633
81977572
65871651
79443298
74291891
78603392
66605859
66694978
82318534
66059780
81077766
76201453
50616049
43635102
53357468
52207809
49913475
49374293
50960425
52836177
52061674
52551329
53265868
52390677
54504703
53324410
50183092
53126378
55208836
53701277
47647655
44960374
44043125
53716589
53749016
53093631
55035740
61732450
49335128
82049541
68181068
76300632
68086499
76476025
69616731
67349341
78360045
65445507
64498513
75412142
76520892
81035357
79961597
82158492
81114555
80237952
80155524
81060796
81445199
80592354
82744155
79286514
82000504
82733389
82312295
82480491
82187543
82141062
80741358
81673355
81831895
80268098
82314740
82128936
81966894
79789646
81678017
82647579
80813445
82023380
80899302
80107075
70420851
74353654
82156711
71073839
78993115
79142794
70721180
57757835
65730466
67023536
53694431
51978146
58128922
63487410
41438710
40727833
40035152
42337891
56056216
52342210
53694249
45030047
52305477
43228178
46134490
41558622
65558953
52207612
47216916
36513118
71601395
63956786
37003342
48838409
52839321
36697606
45224614
37003197
55156537
46512341
56487173
82288539
36545225
41187769
53450891
48427508
41696677
50832832
65143390
82544080
80630094
82736485
80090429
82552713
81941429
80003582
79175290
82458934
79370282
81122196
81844858
80275314
80409112
82413913
81286377
79945464
82466766
78308814
80683049
80742669
82452425
81471957
81828372
81920765
82378878
81039774
82577023
79824231
81916905
79834081
79352432
81266782
82022776
79623266
81852700
80952799
78705804
81090508
82783079
80222330
80194720
81787089
80574686
79380268
81851659
81337247
82468433
79451031
79525774
79916435
78701880
78893118
79079693
81301610
79882896
79998519
81817608
80675586
78676866
82097593
82657677
80408179
78531789
78618206
78976614
81274303
80969741
80255551
81952545
79121275
80144764
80861561
78511320
82495950
79333378
81820437
80222126
79570728
81626123
82144484
82765818
79418329
80447884
81057595
79485240
81721651
79698724
81106331
78949934
81900722
82626867
79294959
82156046
78984426
81851981
81892159
80795359
79654044
80912092
79934289
82089261
81677027
80387909
81161237
80592950
80865233
80619956
78312332
79292715
82399935
79179464
81142991
82045155
81774922
80975002
81832460
82404848
81852269
81914044
78944323
82298492
82540567
76751386
67814847
71958817
77856114
75365971
75414178
76478702
35842595
78460898
76522369
9833847
75385942
76473131
80232074
77560148
79882439
79276174
77032701
76521393
75378193
80000632
77589657
78212624
77923458
80574718
78624530
82388098
80633847
73595745
75041322
72524122
77287845
79689758
74985078
76333321
78583274
79147889
77279465
78978236
77640743
79484853
80428538
82105292
77791513
77375819
77873595
76487741
81399331
76967152
76139608
81563634
81473775
77601672
79863232
81481293
80813287
80283700
77765059
76333681
80933927
78105280
64392961
80759614
80572024
79094787
55305877
67214571
66461181
35903642
43143845
56085061
1329159
50759628
58133250
49262119
22282552
76045483
76174707
71033505
79009088
72573260
76905602
78220703
73270673
71683918
72629004
78734040
71178045
78022389
77166892
81838595
70883449
79711743
73378454
78300575
74435528
79539452
76433029
73905178
77868954
74538951
82176104
74648146
78133944
72666899
45214926
54698090
47168205
36750384
49139585
75832124
36343287
36907176
54455848
52683132
54407736
43414985
67276563
36207921
51168441
79778894
56765498
14847796
19324772
58696190
18733682
47167191
18969204
5429248
65409462
85805
8688058
4049302
3060023
16167010
9757617
66952062
34839660
2142091
8044379
28898951
26214223
9745861
22434783
10337249
13327731
58217396
570436
19887264
2049073
42337712
32309932
4034472
5842468
80643424
26305054
77183182
73088432
77478747
74429576
6732018
11239754
43757829
58488976
61269352
50281690
1689702
75928667
35979874
54458903
34262671
51090432
35765858
47255746
54080815
37386094
51830974
45195609
35762625
22945976
68032453
37394298
22945715
43785541
76034957
73056502
77996043
77996032
71815909
69361456
77453299
77732711
78197609
57454231
70077819
68986629
71543919
81000454
78211878
72068112
78095016
76052157
77229609
81780316
75347606
80517690
72188354
70416966
71835369
75770233
68120559
73384562
80692995
74498431
80145190
69619583
78068295
72325118
69422801
66698831
69937594
67214689
72881972
68032167
66820468
6763715
81721206
81440426
81441569
79936610
80177471
81002514
80946355
81030900
80676680
81191092
81236345
80922256
80331141
80943146
80912528
81456441
81245642
48022101
53990343
67940877
75497470
48395177
82726709
75159125
73316070
46462342
77780157
75527648
63965218
76365640
59865539
76126230
76469934
75380718
74629567
76473596
76507957
21609756
53524479
52955591
37378324
7006800
74767001
33329486
22946624
66217412
75675760
37239913
58844230
72666778
62460693
52038184
53650352
53190024
15633760
57645479
51044607
30079015
8104230
59540760
52207774
74716656
58133344
49676810
44975906
55824047
82182741
80381324
80848998
80209244
81861843
79497225
81406522
80837117
81307442
80957178
81487735
80501544
80154689
81302182
82393184
82562702
79584581
1748474
81904012
79646839
80878758
82464588
82329634
81075435
81185303
80905963
80408767
79145449
78379463
80495591
79066907
82658280
82065085
56961922
65177631
49468210
65923601
57013709
64956659
71415847
63903357
55243575
68299631
61570615
64501630
66628923
58967699
69076930
66973647
66068586
35268440
46286059
65571890
19244166
65767072
64032420
47018839
71931027
56509117
65377659
66947903
50635072
64876128
45989006
44725953
48114308
56010890
41148876
63563197
68072790
35706164
58990537
66198155
48249057
56197131
56623273
21430926
67253351
60387339
48344713
19743925
67679139
36374984
44968270
48668677
71376080
51827570
51961665
1038592
67895756
51836781
61048168
62828102
44591608
73225023
62465006
67029181
62610412
51038920
79273241
67951699
64495584
55750134
53859053
63126074
65285920
56432900
49757384
57163410
55317095
53749425
58695986
58144215
54216413
56564157
53781420
59262785
52997965
65287045
64335419
72551975
65236222
49592988
68798259
50929073
66964222
66225273
56270934
53630063
54304157
54476565
52510454
64810877
53783990
54808794
49730390
64459473
67317256
58750490
65032093
65767661
66131382
64787547
47501617
60144716
53713975
57262271
52926769
56436886
51156316
51506588
53939208
53962336
52238118
52873921
48682711
53935308
55956014
53686812
48099467
53003020
50918932
56936400
53678112
49786677
55444684
65061769
53819947
72750919
62057532
56034239
50834776
48192428
53264564
35335786
67716351
30597355
77742769
51847730
78047680
59189088
81185994
70502894
20072681
78705402
81580491
75816653
79321543
82551680
81667866
81867682
82443223
80603381
81775457
82760864
81460523
81887746
82478333
80416956
81933039
81631443
81112911
82484656
82020001
81610815
79912446
33186829
70016801
66461555
34624885
81601425
77896390
79176914
77995667
78962195
77530695
77966905
77611881
79599104
82228800
78552124
78027919
77889412
78300636
77923112
81163682
77944378
42951999
79439510
71524255
77708923
79450847
77791524
77223339
76353412
81118392
79696439
42738800
73309199
77448497
75760615
74668865
71448741
50302502
3522100
81446272
82595246
80535632
78524950
75289669
66626347
49947607
54340760
71077382
69356366
58497443
54004337
63583859
55434099
63662488
53782762
50968377
58697856
49147492
78094618
28840120
52229430
52880113
57982303
36556758
33112691
79911925
50840080
11833556
56941202
73553927
43506938
74465847
74544128
76678987
75369649
75335539
75046800
76012455
73996122
73804515
56535420
37238680
57414445
81209740
75362463
71372952
75813952
80836142
82553685
82358345
80321187
81509391
81278082
81480764
44852909
25838334
55252119
51758078
61570602
62624559
70986699
7131096
34608330
71113093
5557876
79470438
77635912
77719381
76877897
77951233
78719124
76767955
78236245
79561739
76714624
61159346
58133083
70732394
75737783
75621914
79956286
75386245
75790829
