# Supplementary material for: Dynamic guided metric representation learning for multi-view clustering
Source: PeerJ Comput Sci. 2022 Mar 8;8:e922. doi: 10.7717/peerj-cs.922 (PMC9044235; doi:10.7717/peerj-cs.922)
Supplement: Supplemental Information 2 [file peerj-cs-08-922-s002.zip › football/olympics/olympics-follows.mtx]

464 464 10642
229047451 94003338 1
229047451 122950681 1
229047451 295637500 1
229047451 45112524 1
229047451 213711945 1
229047451 37653495 1
229047451 156380350 1
309857915 72015785 1
309857915 352317874 1
309857915 47608522 1
309857915 83855918 1
309857915 45112524 1
309857915 263355828 1
309857915 30693879 1
309857915 236854083 1
19229473 292252720 1
19229473 70360628 1
19229473 117377731 1
19229473 187534827 1
19229473 233109396 1
19229473 53009311 1
19229473 53732896 1
19229473 51826812 1
19229473 188264147 1
19229473 69276015 1
19229473 19239587 1
213617119 111553960 1
213617119 155320577 1
213617119 178616491 1
213617119 160950525 1
98810867 22844077 1
98810867 66129243 1
98810867 37921383 1
98810867 65153448 1
98810867 174185700 1
98810867 58926395 1
98810867 23136154 1
98810867 180918836 1
98810867 436104499 1
98810867 264446848 1
98810867 30693879 1
98810867 156380350 1
98810867 97898140 1
98810867 24485503 1
33268497 62540002 1
33268497 544574749 1
33268497 244085895 1
33268497 275575393 1
33268497 83855918 1
33268497 200497519 1
33268497 21036119 1
33268497 260961646 1
33268497 29968837 1
33268497 91082908 1
33268497 70643606 1
33268497 53732896 1
33268497 20505122 1
33268497 160950525 1
33268497 43856340 1
33268497 155320577 1
33268497 274501289 1
33268497 109813877 1
33268497 32878627 1
33268497 43328523 1
33268497 292713073 1
33268497 100570359 1
33268497 120160897 1
33268497 202098639 1
33268497 43706838 1
33268497 199278443 1
33268497 97898140 1
33268497 134563275 1
33268497 293601868 1
33268497 113449381 1
33268497 120872742 1
33268497 142225011 1
33268497 43328128 1
33268497 102465497 1
33268497 179213911 1
33268497 122950681 1
33268497 51590707 1
33268497 66308941 1
33268497 48300575 1
33268497 153531301 1
33268497 248789864 1
33268497 283969647 1
33268497 30693879 1
33268497 213711945 1
33268497 123054246 1
33268497 360344843 1
33268497 160979509 1
33268497 223404067 1
33268497 171918553 1
33268497 203018453 1
33268497 61608179 1
33268497 295884713 1
33268497 37653495 1
217184995 254056558 1
217184995 49290658 1
205715380 269304331 1
205715380 144836578 1
205715380 45112524 1
205715380 31408930 1
205715380 205951712 1
205715380 193723322 1
205715380 53732896 1
205715380 43706838 1
205715380 179170204 1
205715380 49498735 1
205715380 225539878 1
205715380 105971448 1
205715380 134563275 1
205715380 197096489 1
205715380 205643354 1
197096489 43328523 1
197096489 202098639 1
197096489 291001606 1
197096489 290609656 1
197096489 275248083 1
197096489 270843834 1
197096489 278133623 1
197096489 31408930 1
197096489 271563330 1
197096489 268484639 1
197096489 269304331 1
197096489 264133481 1
197096489 205951712 1
197096489 205715380 1
197096489 205643354 1
197096489 193723322 1
197096489 32399396 1
197096489 120160897 1
197096489 48300575 1
197096489 185688167 1
197096489 32878627 1
197096489 113449381 1
197096489 48683091 1
197096489 49939257 1
197096489 134563275 1
197096489 179170204 1
197096489 43706838 1
157311000 111610909 1
157311000 43856340 1
157311000 193354205 1
157311000 225082998 1
157311000 275575393 1
157311000 182737724 1
157311000 38411534 1
157311000 32340805 1
157311000 21037719 1
188264147 70360628 1
188264147 51826812 1
188264147 19239587 1
188264147 265192550 1
188264147 53732896 1
188264147 134563275 1
188264147 19229473 1
77843712 19762524 1
77843712 404865623 1
77843712 29246770 1
77843712 294038273 1
77843712 20359647 1
77843712 287781981 1
77843712 287566895 1
77843712 227082076 1
77843712 104572995 1
77843712 244081862 1
77843712 275575393 1
77843712 39811227 1
77843712 207604346 1
77843712 227817944 1
77843712 234365719 1
77843712 134823513 1
77843712 228751987 1
77843712 243323060 1
77843712 218273099 1
77843712 79818725 1
77843712 59809760 1
77843712 78922403 1
77843712 70628641 1
231410365 104572995 1
231410365 69607162 1
231410365 30693879 1
231410365 160950525 1
231410365 205951712 1
231410365 478981691 1
231410365 48300575 1
231410365 134563275 1
231410365 218273099 1
231410365 61771888 1
231410365 54003221 1
231410365 19762524 1
231410365 39811227 1
231410365 227082076 1
231410365 78922403 1
231410365 393590044 1
231410365 66308941 1
231410365 404865623 1
231410365 401646950 1
231410365 174185700 1
231410365 45112524 1
231410365 358675720 1
231410365 287781981 1
231410365 287566895 1
231410365 77843712 1
231410365 319682752 1
231410365 49980783 1
231410365 59809760 1
231410365 279229632 1
231410365 265426770 1
231410365 270556083 1
231410365 134823513 1
231410365 247694811 1
231410365 227817944 1
231410365 165746428 1
231410365 70628641 1
231410365 243323755 1
231410365 244444830 1
231410365 242081101 1
231410365 233600234 1
231410365 234349647 1
231410365 45929373 1
231410365 156380350 1
236854083 260961646 1
236854083 275575393 1
236854083 67562950 1
236854083 26589987 1
236854083 253631550 1
236854083 19762524 1
236854083 72015785 1
236854083 83855918 1
236854083 285516588 1
236854083 100570359 1
236854083 267308679 1
236854083 91082908 1
236854083 45112524 1
236854083 261872648 1
236854083 29968837 1
236854083 28455329 1
288238089 234365719 1
288238089 205951712 1
288238089 234349647 1
288238089 17311797 1
288238089 43328523 1
288238089 19762524 1
288238089 236854083 1
288238089 61608179 1
288238089 267856439 1
288238089 26589987 1
288238089 219949262 1
288238089 134563275 1
288238089 275575393 1
288238089 156380350 1
288238089 145778558 1
288238089 73449571 1
288238089 306623675 1
288238089 228305414 1
288238089 54498003 1
288238089 243323755 1
288238089 270369842 1
288238089 288327871 1
288238089 288370527 1
288238089 247540843 1
288238089 246398288 1
288238089 265426770 1
288238089 220746642 1
288238089 169863467 1
288238089 56077244 1
288238089 172724815 1
248740740 569096933 1
248740740 53103918 1
248740740 49629605 1
248740740 160950525 1
248740740 26589987 1
248740740 213273098 1
248740740 470195113 1
248740740 19762524 1
248740740 97898140 1
248740740 83855918 1
84095155 119370087 1
84095155 84095841 1
84095155 387835596 1
444198452 29972400 1
444198452 156380350 1
444198452 127945292 1
444198452 53029040 1
444198452 432456574 1
78746900 45814400 1
78746900 19762524 1
78746900 210627341 1
78746900 108441763 1
78746900 46141376 1
78746900 293601868 1
78746900 58434192 1
78746900 68395469 1
78746900 155320364 1
78746900 38824843 1
78746900 27014314 1
78746900 275575393 1
78746900 155320577 1
78746900 270418444 1
78746900 43090176 1
78746900 239876668 1
78746900 160950525 1
78746900 111553960 1
78746900 178616491 1
130380538 31508216 1
130380538 24485503 1
130380538 104063340 1
130380538 30395398 1
130380538 37792771 1
56077244 288327871 1
56077244 267256508 1
56077244 288370527 1
56077244 275575393 1
56077244 306623675 1
56077244 53732896 1
56077244 169863467 1
56077244 288238089 1
56077244 267278705 1
56077244 270369842 1
56077244 28455329 1
56077244 247540843 1
56077244 27272269 1
56077244 246398288 1
56077244 144836578 1
56077244 228305414 1
56077244 200497519 1
56077244 220746642 1
56077244 17311797 1
56077244 145778558 1
56077244 51978065 1
56077244 172724815 1
217356882 28308356 1
61623625 220808838 1
61623625 123054246 1
61623625 153531301 1
61623625 85669614 1
61623625 193723322 1
61623625 182737724 1
61623625 277384132 1
61623625 292713073 1
61623625 24224320 1
61623625 20505122 1
61623625 181223330 1
61623625 59785937 1
61623625 30395398 1
61623625 134563275 1
61623625 17209595 1
61623625 19762524 1
61623625 275575393 1
61623625 70643606 1
61623625 160950525 1
61623625 300135017 1
61623625 151087889 1
61623625 83828959 1
61623625 100570359 1
61623625 94003338 1
61623625 48683091 1
61623625 213711945 1
61623625 174185700 1
61623625 48300575 1
61623625 292252720 1
61623625 97898140 1
61623625 53732896 1
336031649 225082998 1
336031649 275575393 1
336031649 291110389 1
336031649 120872742 1
336031649 21037719 1
336031649 193354205 1
336031649 281059193 1
336031649 19762524 1
336031649 101017618 1
28308356 48683091 1
28308356 117377731 1
28308356 38824843 1
28308356 53029040 1
28308356 19239587 1
28308356 185688167 1
28308356 37653495 1
28308356 19229473 1
28308356 43706838 1
28308356 61771888 1
28308356 113449381 1
76415133 61771888 1
76415133 162749920 1
76415133 360344843 1
76415133 210041383 1
204454773 97898140 1
204454773 160979509 1
204454773 48683091 1
204454773 83855918 1
204454773 275575393 1
204454773 17209595 1
204454773 142681025 1
204454773 115997168 1
204454773 29727994 1
204454773 193619580 1
204454773 21036119 1
319682752 279229632 1
319682752 45929373 1
319682752 243323755 1
319682752 70628641 1
319682752 242081101 1
319682752 234349647 1
319682752 244444830 1
319682752 270556083 1
319682752 98196849 1
319682752 265426770 1
319682752 231410365 1
319682752 233600234 1
319682752 247694811 1
272476423 156380350 1
272476423 14123683 1
272476423 134563275 1
272476423 238623655 1
272476423 40359068 1
14123683 26589987 1
172376896 401646950 1
172376896 19762524 1
172376896 52702397 1
172376896 19909703 1
172376896 61608179 1
172376896 83855918 1
172376896 53029040 1
172376896 134563275 1
172376896 53732896 1
172376896 260710985 1
172376896 45112524 1
172376896 40359068 1
172376896 250649493 1
172376896 88986768 1
172376896 151087889 1
172376896 274501289 1
172376896 223404067 1
172376896 29855798 1
172376896 273124345 1
172376896 57933449 1
172376896 40095510 1
172376896 22062686 1
172376896 29426580 1
243323755 119370087 1
243323755 79818725 1
243323755 58434192 1
243323755 104572995 1
243323755 478981691 1
243323755 78922403 1
243323755 228751987 1
243323755 56408315 1
243323755 288238089 1
243323755 279229632 1
243323755 244444830 1
243323755 19762524 1
243323755 292713073 1
243323755 401646950 1
243323755 358675720 1
243323755 62540002 1
243323755 288327871 1
243323755 246398288 1
243323755 156380350 1
243323755 283727817 1
243323755 87429715 1
243323755 393590044 1
243323755 134563275 1
243323755 319682752 1
243323755 265426770 1
243323755 256955184 1
243323755 66308941 1
243323755 77843712 1
243323755 45929373 1
243323755 207604346 1
243323755 244081862 1
243323755 165746428 1
243323755 287566895 1
243323755 59809760 1
243323755 47608522 1
243323755 288370527 1
243323755 220746642 1
243323755 98196849 1
243323755 270556083 1
243323755 247694811 1
243323755 134823513 1
243323755 234365719 1
243323755 242081101 1
243323755 233600234 1
243323755 231410365 1
243323755 49980783 1
243323755 70628641 1
243323755 234349647 1
270418444 307289516 1
270418444 558829275 1
270418444 155320364 1
270418444 216837549 1
270418444 156380350 1
270418444 275575393 1
270418444 46141376 1
270418444 155320577 1
270418444 160950525 1
270418444 68395469 1
270418444 38824843 1
270418444 58434192 1
270418444 108441763 1
270418444 43090176 1
270418444 27014314 1
270418444 19762524 1
270843834 19762524 1
270843834 127945292 1
270843834 181107202 1
270843834 208742566 1
270843834 152402774 1
270843834 295884713 1
270843834 310287657 1
270843834 267278705 1
270843834 14123683 1
270843834 290609656 1
270843834 264133481 1
270843834 205951712 1
270843834 278133623 1
270843834 49939257 1
270843834 275248083 1
270843834 205643354 1
270843834 43706838 1
270843834 32878627 1
270843834 134563275 1
270843834 179170204 1
270843834 202098639 1
270843834 113449381 1
270843834 185688167 1
270843834 260452085 1
270843834 225539878 1
270843834 193723322 1
270843834 48300575 1
270843834 265916293 1
270843834 197096489 1
270843834 271563330 1
270843834 269304331 1
270843834 31408930 1
270843834 268484639 1
193870085 288370527 1
193870085 56077244 1
193870085 54498003 1
193870085 18395247 1
193870085 306623675 1
193870085 247540843 1
54498003 17311797 1
54498003 156380350 1
54498003 160979509 1
54498003 19762524 1
54498003 179213911 1
54498003 275575393 1
54498003 38824843 1
277981997 294784543 1
277981997 19762524 1
277981997 24485503 1
277981997 102773285 1
277981997 142681025 1
277981997 248789864 1
277981997 156380350 1
277981997 30693879 1
277981997 53732896 1
277981997 83855918 1
277981997 62540002 1
277981997 310287657 1
277981997 225539878 1
277981997 109813877 1
277981997 295884713 1
277981997 167376496 1
277981997 109214716 1
113449381 66308941 1
113449381 329112005 1
113449381 160950525 1
113449381 264133481 1
113449381 275575393 1
113449381 19762524 1
113449381 225539878 1
113449381 105971448 1
113449381 265916293 1
113449381 239876668 1
113449381 53732896 1
113449381 291001606 1
113449381 290609656 1
113449381 278133623 1
113449381 270843834 1
113449381 275248083 1
113449381 269304331 1
113449381 271563330 1
113449381 268484639 1
113449381 260452085 1
113449381 70643606 1
113449381 32878627 1
113449381 202098639 1
113449381 156380350 1
113449381 205643354 1
113449381 205951712 1
113449381 193723322 1
113449381 65013070 1
113449381 32399396 1
113449381 197096489 1
113449381 185688167 1
113449381 48300575 1
113449381 179170204 1
113449381 134563275 1
113449381 120160897 1
113449381 49939257 1
113449381 43706838 1
113449381 48683091 1
40095510 35408223 1
40095510 236979026 1
40095510 57933449 1
40095510 19762524 1
40095510 162749920 1
40095510 275575393 1
40095510 274501289 1
40095510 273124345 1
40095510 266182205 1
40095510 47608522 1
40095510 223404067 1
40095510 97898140 1
40095510 53732896 1
40095510 172376896 1
40095510 156380350 1
40095510 37397798 1
40095510 14123683 1
40095510 61608179 1
40095510 29855798 1
40095510 19909703 1
40095510 52702397 1
40095510 29426580 1
253026113 295884713 1
253026113 28463717 1
253026113 269304331 1
253026113 161351710 1
253026113 88687403 1
253026113 269858934 1
253026113 225082998 1
253026113 40714791 1
253026113 86122715 1
253026113 14123683 1
253026113 102773285 1
253026113 166121210 1
253026113 40359068 1
253026113 53732896 1
40714791 451403451 1
40714791 19909703 1
40714791 27272269 1
40714791 219949262 1
40714791 277384132 1
40714791 208742566 1
40714791 283969647 1
40714791 288370527 1
40714791 169863467 1
40714791 310287657 1
40714791 43328523 1
40714791 161046713 1
40714791 267256508 1
40714791 103683026 1
40714791 274501289 1
40714791 238623655 1
40714791 167376496 1
40714791 52702397 1
40714791 248789864 1
40714791 58434192 1
40714791 53029040 1
40714791 295884713 1
40714791 109813877 1
40714791 253026113 1
40714791 29206300 1
40714791 160950525 1
40714791 247300697 1
40714791 17209595 1
40714791 83828959 1
40714791 240653346 1
40714791 196195164 1
40714791 154659914 1
40714791 86122715 1
40714791 102773285 1
40714791 37397798 1
40714791 30693879 1
40714791 156380350 1
40714791 38824843 1
40714791 214136684 1
40714791 40359068 1
40714791 117046274 1
40714791 88687403 1
40714791 166121210 1
40714791 134563275 1
316996084 569096933 1
316996084 134563275 1
316996084 26553971 1
316996084 19762524 1
316996084 283207769 1
316996084 292713073 1
316996084 158887692 1
316996084 48683091 1
316996084 470195113 1
316996084 199278443 1
316996084 43706838 1
316996084 237318555 1
316996084 175149644 1
316996084 248740740 1
316996084 279681266 1
316996084 213273098 1
316996084 313887512 1
316996084 277172506 1
267278705 97898140 1
267278705 236979026 1
267278705 295884713 1
267278705 274645950 1
267278705 54003221 1
267278705 89021438 1
267278705 49939257 1
267278705 109813877 1
267278705 185688167 1
267278705 61608179 1
267278705 264133481 1
267278705 291001606 1
267278705 269304331 1
267278705 313887512 1
267278705 175149644 1
267278705 219949262 1
267278705 52397436 1
267278705 153531301 1
267278705 40714791 1
267278705 53029040 1
267278705 51978065 1
267278705 260710985 1
267278705 100570359 1
267278705 34269240 1
267278705 244444830 1
267278705 45929373 1
267278705 172724815 1
267278705 29206300 1
267278705 113449381 1
267278705 218196055 1
267278705 48300575 1
267278705 270843834 1
267278705 268484639 1
267278705 32399396 1
267278705 256955184 1
267278705 293731094 1
267278705 31408930 1
267278705 156380350 1
267278705 220808838 1
267278705 56824454 1
267278705 267856439 1
267278705 202098639 1
267278705 20505122 1
267278705 247540843 1
267278705 267289093 1
267278705 85669614 1
267278705 43706838 1
267278705 56408315 1
253007695 202243824 1
253007695 45112524 1
253007695 100570359 1
253007695 52068189 1
253007695 127945292 1
253007695 204409050 1
253007695 53732896 1
253007695 61608179 1
253007695 102465497 1
253007695 274501289 1
253007695 244889280 1
253007695 181107202 1
253007695 70643606 1
253007695 53029040 1
213711945 341963514 1
213711945 264446848 1
213711945 253631550 1
213711945 37921383 1
213711945 436104499 1
213711945 94003338 1
213711945 23136154 1
213711945 43706838 1
213711945 97066890 1
213711945 180918836 1
213711945 268445866 1
213711945 22844077 1
213711945 54003221 1
213711945 174185700 1
213711945 69551985 1
213711945 292713073 1
213711945 30693879 1
213711945 295637500 1
213711945 59785937 1
213711945 70643606 1
213711945 34882196 1
213711945 229047451 1
213711945 150020524 1
213711945 58926395 1
213711945 160979509 1
213711945 62540002 1
213711945 156380350 1
213711945 83855918 1
213711945 100570359 1
213711945 37653495 1
213711945 66129243 1
213711945 97898140 1
213711945 45112524 1
330552692 19239587 1
330552692 196669891 1
330552692 293995981 1
225098832 404865623 1
225098832 38824843 1
225098832 275575393 1
225098832 294038273 1
225098832 48683091 1
225098832 244081862 1
225098832 228751987 1
225098832 79818725 1
225098832 287566895 1
225098832 291649210 1
225098832 287781981 1
225098832 234365719 1
225098832 104572995 1
225098832 39811227 1
225098832 227817944 1
225098832 29246770 1
225098832 134823513 1
225098832 227082076 1
225098832 70628641 1
225098832 207604346 1
225098832 78922403 1
225098832 218273099 1
225098832 20359647 1
244085895 31702589 1
244085895 360344843 1
244085895 210041383 1
29426580 218264611 1
29426580 37653495 1
29426580 273124345 1
29426580 19909703 1
29426580 172376896 1
29426580 22062686 1
29426580 266182205 1
29426580 57933449 1
29426580 274501289 1
29426580 40095510 1
28455329 174185700 1
28455329 267308679 1
28455329 285516588 1
28455329 263355828 1
28455329 261872648 1
28455329 260961646 1
28455329 101227454 1
28455329 245095610 1
28455329 29968837 1
218196055 34269240 1
218196055 314725957 1
218196055 85669614 1
218196055 220808838 1
218196055 43328523 1
218196055 56408315 1
218196055 53732896 1
29206300 102465497 1
29206300 444198452 1
29206300 21036119 1
29206300 160950525 1
29206300 169863467 1
29206300 83828959 1
29206300 236854083 1
29206300 123054246 1
29206300 267289093 1
29206300 27272269 1
29206300 48683091 1
29206300 113449381 1
29206300 97898140 1
29206300 179213911 1
29206300 134563275 1
29206300 253631550 1
29206300 30693879 1
29206300 19762524 1
29206300 83855918 1
29206300 62540002 1
29206300 393590044 1
29206300 219949262 1
29206300 275575393 1
29206300 156380350 1
29206300 26589987 1
29206300 288327871 1
29206300 288370527 1
29206300 246398288 1
29206300 220746642 1
29206300 288238089 1
29206300 144836578 1
29206300 43328128 1
29206300 267856439 1
29206300 87171486 1
29206300 267278705 1
29206300 70643606 1
29206300 200497519 1
29206300 274645950 1
29206300 17084497 1
29206300 47608522 1
29206300 49980783 1
29206300 88687403 1
30693879 70643606 1
30693879 341963514 1
30693879 387835596 1
30693879 253631550 1
30693879 19762524 1
30693879 213711945 1
30693879 24224320 1
30693879 62540002 1
30693879 290709262 1
30693879 264446848 1
30693879 97066890 1
30693879 180918836 1
30693879 239876668 1
30693879 227817944 1
30693879 219949262 1
30693879 29968837 1
30693879 98810867 1
30693879 179213911 1
30693879 174185700 1
30693879 64654685 1
30693879 37921383 1
30693879 150020524 1
30693879 156380350 1
30693879 160979509 1
30693879 83828959 1
30693879 59785937 1
30693879 94003338 1
30693879 22844077 1
30693879 69551985 1
30693879 38824843 1
30693879 66129243 1
30693879 58926395 1
37704287 34269240 1
37704287 329112005 1
37704287 236979026 1
37704287 160979509 1
37704287 142681025 1
37704287 300135017 1
37704287 61623625 1
37704287 134563275 1
37704287 85669614 1
37704287 292252720 1
37704287 17084497 1
37704287 200497519 1
37704287 49939257 1
37704287 85423286 1
37704287 182737724 1
37704287 32878627 1
37704287 14123683 1
37704287 100570359 1
37704287 277384132 1
37704287 208742566 1
37704287 30395398 1
37704287 53732896 1
37704287 70643606 1
37704287 156218577 1
45112524 156380350 1
45112524 83855918 1
45112524 26589987 1
20359647 404865623 1
20359647 48300575 1
20359647 58434192 1
20359647 287781981 1
20359647 19762524 1
20359647 225539878 1
20359647 45112524 1
20359647 29246770 1
20359647 83855918 1
20359647 134563275 1
20359647 70628641 1
20359647 275575393 1
20359647 66129243 1
20359647 234365719 1
20359647 104572995 1
20359647 225098832 1
20359647 218273099 1
20359647 59809760 1
20359647 48683091 1
281059193 243323755 1
281059193 180918836 1
281059193 225082998 1
281059193 153531301 1
281059193 20505122 1
281059193 120872742 1
281059193 83828959 1
281059193 32340805 1
281059193 291110389 1
281059193 193354205 1
281059193 21037719 1
281059193 43856340 1
281059193 48300575 1
281059193 287566895 1
281059193 256955184 1
281059193 111610909 1
281059193 182737724 1
281059193 290609656 1
281059193 292713073 1
281059193 47608522 1
281059193 97898140 1
281059193 45112524 1
281059193 83855918 1
281059193 229047451 1
281059193 62540002 1
281059193 160950525 1
281059193 156380350 1
56824454 155320577 1
56824454 53898929 1
56824454 32182710 1
56824454 47608522 1
56824454 37397798 1
56824454 292713073 1
56824454 303651216 1
56824454 156380350 1
56824454 19762524 1
56824454 45112524 1
56824454 160950525 1
56824454 160979509 1
56824454 97898140 1
56824454 275575393 1
56824454 290609656 1
56824454 83855918 1
56824454 142681025 1
56824454 32417223 1
56824454 260710985 1
56824454 250649493 1
56824454 53732896 1
56824454 212203422 1
56824454 51590707 1
56824454 43706838 1
56824454 38824843 1
56824454 14123683 1
98196849 220746642 1
98196849 78922403 1
98196849 83855918 1
98196849 287781981 1
98196849 228751987 1
98196849 153531301 1
98196849 404865623 1
98196849 401646950 1
98196849 294038273 1
98196849 358675720 1
98196849 169863467 1
98196849 393590044 1
98196849 47608522 1
98196849 225098832 1
98196849 45112524 1
98196849 59809760 1
98196849 234365719 1
98196849 275575393 1
98196849 234349647 1
98196849 319682752 1
98196849 233600234 1
98196849 265426770 1
98196849 227082076 1
98196849 243323755 1
98196849 53732896 1
98196849 207604346 1
98196849 49980783 1
98196849 165746428 1
98196849 287566895 1
98196849 242081101 1
98196849 134823513 1
98196849 270556083 1
98196849 279229632 1
98196849 231410365 1
98196849 244444830 1
98196849 247694811 1
98196849 243323060 1
98196849 45929373 1
98196849 70628641 1
53898929 56824454 1
53898929 212203422 1
53898929 260710985 1
53898929 32417223 1
53898929 51590707 1
53898929 148305295 1
144836578 314725957 1
144836578 288370527 1
144836578 291001606 1
144836578 100570359 1
144836578 205715380 1
144836578 97898140 1
144836578 288327871 1
144836578 290609656 1
144836578 43706838 1
144836578 172724815 1
144836578 34269240 1
144836578 142681025 1
144836578 175149644 1
144836578 267256508 1
144836578 269304331 1
144836578 219949262 1
144836578 85669614 1
144836578 45112524 1
144836578 236979026 1
144836578 268484639 1
144836578 123054246 1
144836578 247540843 1
144836578 31408930 1
144836578 220808838 1
144836578 218196055 1
144836578 32583477 1
144836578 56077244 1
144836578 267856439 1
144836578 267278705 1
144836578 267289093 1
144836578 267295547 1
144836578 145778558 1
144836578 43328128 1
144836578 27272269 1
144836578 43328523 1
144836578 200497519 1
144836578 53732896 1
120160897 264133481 1
120160897 31408930 1
120160897 291001606 1
120160897 205951712 1
120160897 268484639 1
120160897 65013070 1
120160897 53732896 1
120160897 290609656 1
120160897 83828959 1
120160897 270843834 1
120160897 278133623 1
120160897 275248083 1
120160897 58926395 1
120160897 260452085 1
120160897 27272269 1
120160897 105971448 1
120160897 218273099 1
120160897 202098639 1
120160897 205643354 1
120160897 193723322 1
120160897 185688167 1
120160897 48300575 1
120160897 179170204 1
120160897 134563275 1
120160897 49939257 1
120160897 32399396 1
120160897 113449381 1
120160897 43706838 1
120160897 48683091 1
52397436 21036119 1
52397436 267278705 1
52397436 214136684 1
52397436 94003338 1
52397436 57933449 1
52397436 153531301 1
52397436 200497519 1
52397436 87429715 1
52397436 89021438 1
52397436 97898140 1
52397436 134563275 1
52397436 160950525 1
52397436 100570359 1
52397436 58434192 1
52397436 243323755 1
52397436 179170204 1
52397436 19909703 1
52397436 62540002 1
52397436 70643606 1
52397436 53732896 1
52397436 156380350 1
52397436 47608522 1
52397436 127945292 1
52397436 53029040 1
52397436 52068189 1
52397436 29206300 1
297380894 65187067 1
297380894 71975446 1
246398288 358675720 1
246398288 267256508 1
246398288 49939257 1
246398288 319682752 1
246398288 104572995 1
246398288 219949262 1
246398288 53732896 1
246398288 275575393 1
246398288 47608522 1
246398288 180918836 1
246398288 43856340 1
246398288 100570359 1
246398288 160979509 1
246398288 19762524 1
246398288 393590044 1
246398288 254056558 1
246398288 225082998 1
246398288 270556083 1
246398288 244444830 1
246398288 306623675 1
246398288 243323755 1
246398288 247694811 1
246398288 295884713 1
246398288 120872742 1
246398288 288327871 1
246398288 288370527 1
246398288 288238089 1
246398288 48300575 1
246398288 145778558 1
246398288 265426770 1
246398288 160950525 1
246398288 73449571 1
246398288 270369842 1
246398288 45112524 1
246398288 48683091 1
246398288 247540843 1
246398288 134563275 1
246398288 38824843 1
246398288 228305414 1
246398288 169863467 1
246398288 56077244 1
246398288 156380350 1
246398288 17311797 1
246398288 51978065 1
246398288 172724815 1
246398288 220746642 1
48683091 283727817 1
48683091 29246770 1
48683091 220997138 1
48683091 49939257 1
48683091 54003221 1
48683091 19762524 1
48683091 287781981 1
48683091 329112005 1
48683091 227817944 1
48683091 202098639 1
48683091 156380350 1
48683091 21036119 1
48683091 275575393 1
48683091 32878627 1
48683091 264133481 1
48683091 287566895 1
48683091 291001606 1
48683091 290609656 1
48683091 160950525 1
48683091 278133623 1
48683091 20505122 1
48683091 275248083 1
48683091 269304331 1
48683091 260452085 1
48683091 268484639 1
48683091 271563330 1
48683091 210627341 1
48683091 105971448 1
48683091 234365719 1
48683091 193723322 1
48683091 53732896 1
48683091 160979509 1
48683091 70643606 1
48683091 218273099 1
48683091 20359647 1
48683091 205715380 1
48683091 197096489 1
48683091 205951712 1
48683091 185688167 1
48683091 48300575 1
48683091 179170204 1
48683091 134563275 1
48683091 120160897 1
48683091 113449381 1
48683091 32399396 1
48683091 43706838 1
212203422 19762524 1
212203422 160950525 1
212203422 122483510 1
212203422 53898929 1
212203422 275575393 1
212203422 32182710 1
212203422 83855918 1
212203422 260710985 1
212203422 148305295 1
212203422 250649493 1
212203422 29972400 1
212203422 32417223 1
212203422 51590707 1
212203422 56824454 1
59785937 341963514 1
59785937 180918836 1
59785937 54003221 1
59785937 295637500 1
59785937 264446848 1
59785937 213711945 1
59785937 74167153 1
59785937 30693879 1
59785937 22844077 1
59785937 65153448 1
59785937 62540002 1
59785937 97898140 1
59785937 174185700 1
59785937 160979509 1
59785937 97066890 1
59785937 21036119 1
59785937 156380350 1
59785937 83855918 1
59785937 94003338 1
59785937 34882196 1
59785937 69607162 1
59785937 37653495 1
59785937 43706838 1
59785937 150020524 1
59785937 66129243 1
59785937 45112524 1
59785937 58926395 1
59785937 69551985 1
69276015 187534827 1
69276015 134563275 1
69276015 51826812 1
238623655 19762524 1
238623655 103820454 1
238623655 248789864 1
238623655 109813877 1
238623655 66308941 1
238623655 310287657 1
238623655 295884713 1
238623655 272476423 1
238623655 100570359 1
238623655 102773285 1
238623655 53732896 1
238623655 40714791 1
238623655 40359068 1
62540002 47608522 1
62540002 160979509 1
62540002 180918836 1
62540002 22844077 1
62540002 30693879 1
62540002 83855918 1
274645950 260710985 1
274645950 49939257 1
274645950 174185700 1
274645950 278133623 1
274645950 256955184 1
274645950 142681025 1
274645950 30693879 1
274645950 58434192 1
274645950 127945292 1
274645950 279229632 1
274645950 329112005 1
274645950 70643606 1
274645950 48300575 1
274645950 156380350 1
274645950 19762524 1
274645950 69551985 1
274645950 83855918 1
274645950 103683026 1
274645950 267278705 1
274645950 100570359 1
274645950 43706838 1
274645950 48683091 1
274645950 220997138 1
274645950 53732896 1
274645950 29206300 1
274645950 21036119 1
274645950 14123683 1
274645950 297389481 1
274645950 200497519 1
274645950 292713073 1
274645950 224697273 1
274645950 283969647 1
274645950 248789864 1
274645950 130380538 1
254056558 144836578 1
254056558 45112524 1
254056558 274501289 1
254056558 172724815 1
254056558 132213280 1
254056558 246398288 1
254056558 122950681 1
254056558 451403451 1
254056558 295884713 1
254056558 167376496 1
254056558 275575393 1
254056558 46141376 1
254056558 267289093 1
254056558 30693879 1
254056558 104063340 1
254056558 14123683 1
254056558 38824843 1
254056558 156380350 1
254056558 21036119 1
254056558 217184995 1
254056558 88986768 1
254056558 49290658 1
65013070 160979509 1
65013070 264133481 1
65013070 291001606 1
65013070 32399396 1
65013070 31408930 1
65013070 275248083 1
65013070 225539878 1
65013070 278133623 1
65013070 270843834 1
65013070 260452085 1
65013070 269304331 1
65013070 271563330 1
65013070 268484639 1
65013070 205715380 1
65013070 205951712 1
65013070 48683091 1
65013070 113449381 1
65013070 48300575 1
65013070 205643354 1
65013070 197096489 1
65013070 202098639 1
65013070 179170204 1
65013070 185688167 1
65013070 134563275 1
65013070 43706838 1
65013070 49939257 1
104572995 243323060 1
104572995 265426770 1
104572995 243323755 1
104572995 83855918 1
104572995 404865623 1
104572995 45112524 1
104572995 134563275 1
104572995 267256508 1
104572995 45929373 1
104572995 275575393 1
104572995 270556083 1
104572995 48683091 1
104572995 165746428 1
104572995 247694811 1
104572995 294038273 1
104572995 242081101 1
104572995 77843712 1
104572995 156380350 1
104572995 291649210 1
104572995 287781981 1
104572995 287566895 1
104572995 39811227 1
104572995 78922403 1
104572995 20359647 1
104572995 234365719 1
104572995 134823513 1
104572995 207604346 1
104572995 227082076 1
104572995 79818725 1
104572995 59809760 1
104572995 49980783 1
104572995 244081862 1
104572995 225098832 1
104572995 227817944 1
104572995 228751987 1
104572995 218273099 1
104572995 70628641 1
104572995 29246770 1
88687403 167376496 1
88687403 156380350 1
88687403 295884713 1
88687403 253026113 1
88687403 254147817 1
88687403 29206300 1
88687403 225082998 1
88687403 40714791 1
88687403 240653346 1
88687403 247300697 1
88687403 61986109 1
88687403 214136684 1
88687403 196195164 1
88687403 66308941 1
88687403 47608522 1
88687403 14123683 1
88687403 102773285 1
88687403 117046274 1
88687403 40359068 1
88687403 166121210 1
48300575 174185700 1
48300575 20359647 1
48300575 287566895 1
48300575 329112005 1
48300575 58434192 1
48300575 281059193 1
48300575 19762524 1
48300575 69607162 1
48300575 264133481 1
48300575 247300697 1
48300575 182737724 1
48300575 269304331 1
48300575 295637500 1
48300575 290609656 1
48300575 53732896 1
48300575 156380350 1
48300575 278133623 1
48300575 270843834 1
48300575 268484639 1
48300575 275248083 1
48300575 271563330 1
48300575 260452085 1
48300575 193723322 1
48300575 160950525 1
48300575 202098639 1
48300575 43706838 1
48300575 66308941 1
48300575 185688167 1
48300575 32399396 1
48300575 48683091 1
48300575 120160897 1
48300575 113449381 1
48300575 179170204 1
48300575 49939257 1
48300575 134563275 1
48300575 32878627 1
264522245 150020524 1
264522245 37921383 1
264522245 24485503 1
264522245 65153448 1
53103918 569096933 1
53103918 248740740 1
53103918 49629605 1
53103918 175149644 1
53103918 419872351 1
53103918 45112524 1
53103918 97898140 1
53103918 134563275 1
53103918 283207769 1
53103918 53732896 1
53103918 284544203 1
53103918 280242371 1
53103918 48683091 1
53103918 213273098 1
53103918 158887692 1
53103918 113449381 1
53103918 70643606 1
53103918 225539878 1
53103918 43706838 1
53103918 199278443 1
53103918 26553971 1
53103918 50725573 1
213273098 274645950 1
213273098 83828959 1
213273098 200497519 1
213273098 43328128 1
213273098 132213280 1
213273098 569096933 1
213273098 279681266 1
213273098 56824454 1
213273098 470195113 1
213273098 248740740 1
213273098 43328523 1
213273098 419872351 1
213273098 19762524 1
213273098 316996084 1
213273098 111610909 1
213273098 57339651 1
213273098 134563275 1
213273098 193723322 1
213273098 292713073 1
213273098 58434192 1
213273098 48683091 1
213273098 156380350 1
213273098 83855918 1
213273098 100570359 1
213273098 97898140 1
213273098 61771888 1
213273098 56408315 1
213273098 32878627 1
213273098 162749920 1
213273098 113449381 1
213273098 277172506 1
213273098 202098639 1
213273098 290609656 1
213273098 27272269 1
213273098 284544203 1
213273098 237318555 1
213273098 53103918 1
213273098 45112524 1
213273098 48300575 1
213273098 283207769 1
213273098 175149644 1
213273098 43706838 1
213273098 280242371 1
213273098 158887692 1
213273098 14123683 1
213273098 53732896 1
213273098 199278443 1
213273098 47608522 1
213273098 26553971 1
254147817 196195164 1
254147817 14123683 1
254147817 47608522 1
254147817 97898140 1
254147817 156380350 1
254147817 247300697 1
254147817 88687403 1
254147817 40359068 1
254147817 214136684 1
254147817 166121210 1
254147817 61986109 1
254147817 28463717 1
254147817 117046274 1
254147817 240653346 1
254147817 154659914 1
292713073 283969647 1
292713073 313887512 1
292713073 275575393 1
292713073 19762524 1
292713073 134563275 1
292713073 14123683 1
292713073 100570359 1
292713073 83855918 1
292713073 219949262 1
292713073 58434192 1
292713073 213711945 1
292713073 38824843 1
292713073 45112524 1
292713073 97898140 1
292713073 37792771 1
292713073 297389481 1
292713073 130380538 1
292713073 228298620 1
292713073 31508216 1
292713073 274645950 1
292713073 220997138 1
292713073 43706838 1
292713073 47608522 1
292713073 224697273 1
56408315 92882460 1
56408315 85669614 1
56408315 53732896 1
181107202 267856439 1
181107202 200497519 1
181107202 144836578 1
181107202 32583477 1
181107202 43328128 1
181107202 267278705 1
181107202 267256508 1
181107202 267295547 1
181107202 260452085 1
181107202 197096489 1
181107202 31408930 1
181107202 291001606 1
181107202 202098639 1
181107202 290609656 1
181107202 267308679 1
181107202 352317874 1
181107202 310287657 1
181107202 167376496 1
181107202 109813877 1
181107202 43706838 1
181107202 295884713 1
181107202 66308941 1
181107202 14123683 1
181107202 300135017 1
181107202 43328523 1
181107202 270843834 1
181107202 156380350 1
181107202 17084497 1
31508216 22062686 1
31508216 22815199 1
31508216 86206737 1
31508216 130380538 1
31508216 37792771 1
178616491 37397798 1
178616491 239876668 1
178616491 26589987 1
178616491 92882460 1
178616491 78746900 1
178616491 58434192 1
178616491 61804151 1
178616491 105971448 1
178616491 160950525 1
178616491 19762524 1
293601868 155320577 1
293601868 19762524 1
293601868 155320364 1
293601868 46141376 1
293601868 210627341 1
293601868 108441763 1
293601868 275575393 1
293601868 37397798 1
293601868 38824843 1
121240793 61804151 1
121240793 14123683 1
220746642 134823513 1
220746642 358675720 1
220746642 145778558 1
220746642 244444830 1
220746642 120872742 1
220746642 19762524 1
220746642 234349647 1
220746642 393590044 1
220746642 174185700 1
220746642 45929373 1
220746642 200497519 1
220746642 134563275 1
220746642 73449571 1
220746642 38824843 1
220746642 270556083 1
220746642 247694811 1
220746642 275575393 1
220746642 51978065 1
220746642 288370527 1
220746642 288327871 1
220746642 288238089 1
220746642 225539878 1
220746642 270369842 1
220746642 160950525 1
220746642 243323755 1
220746642 265426770 1
220746642 228305414 1
220746642 247540843 1
220746642 56077244 1
220746642 172724815 1
220746642 156380350 1
220746642 246398288 1
220746642 169863467 1
245095610 352317874 1
245095610 384851943 1
245095610 267308679 1
245095610 313296185 1
245095610 285516588 1
245095610 283727817 1
245095610 263355828 1
245095610 261872648 1
245095610 260961646 1
245095610 156380350 1
245095610 67562950 1
245095610 45112524 1
245095610 101227454 1
245095610 29968837 1
245095610 28455329 1
266591831 127945292 1
266591831 52068189 1
266591831 202243824 1
266591831 53029040 1
266591831 204409050 1
292252720 30395398 1
292252720 43124180 1
292252720 152402774 1
292252720 300135017 1
292252720 61623625 1
292252720 181107202 1
292252720 236979026 1
292252720 208742566 1
292252720 37704287 1
292252720 156218577 1
292252720 277384132 1
292252720 100570359 1
292252720 70643606 1
288370527 57933449 1
288370527 53732896 1
288370527 49939257 1
288370527 144836578 1
288370527 104572995 1
288370527 161046713 1
288370527 19762524 1
288370527 275575393 1
288370527 219949262 1
288370527 29206300 1
288370527 393590044 1
288370527 225082998 1
288370527 120872742 1
288370527 243323755 1
288370527 270556083 1
288370527 51978065 1
288370527 270369842 1
288370527 56077244 1
288370527 172724815 1
288370527 169863467 1
288370527 247540843 1
288370527 288238089 1
288370527 288327871 1
288370527 220746642 1
288370527 246398288 1
66308941 179213911 1
66308941 109813877 1
66308941 45929373 1
66308941 329112005 1
66308941 310287657 1
66308941 295884713 1
66308941 248789864 1
66308941 247300697 1
66308941 160979509 1
66308941 102465497 1
66308941 53732896 1
66308941 43706838 1
160950525 558829275 1
160950525 216837549 1
160950525 19762524 1
160950525 38824843 1
160950525 108441763 1
160950525 155320577 1
160950525 58434192 1
160950525 239876668 1
160950525 48300575 1
160950525 146442319 1
73637003 45112524 1
156218577 167376496 1
156218577 45112524 1
156218577 292252720 1
156218577 53732896 1
156218577 277384132 1
156218577 300135017 1
156218577 266182205 1
156218577 70643606 1
156218577 208742566 1
156218577 100570359 1
156218577 30395398 1
156218577 37704287 1
384851943 352317874 1
384851943 87429715 1
384851943 200497519 1
384851943 29968837 1
384851943 156380350 1
384851943 260961646 1
384851943 28455329 1
384851943 283727817 1
384851943 91082908 1
384851943 285516588 1
384851943 245095610 1
384851943 263355828 1
384851943 101227454 1
155320364 275575393 1
155320364 210627341 1
155320364 38824843 1
155320364 155320577 1
155320364 108441763 1
61608179 274645950 1
61608179 144836578 1
61608179 57933449 1
61608179 179170204 1
61608179 160979509 1
61608179 267278705 1
61608179 270418444 1
61608179 160950525 1
61608179 48300575 1
61608179 288238089 1
61608179 19762524 1
61608179 172376896 1
61608179 29855798 1
61608179 248789864 1
61608179 58434192 1
61608179 246398288 1
61608179 33268497 1
61608179 43328523 1
61608179 200497519 1
61608179 97066890 1
61608179 108441763 1
61608179 155320577 1
61608179 275575393 1
61608179 59785937 1
61608179 61771888 1
61608179 164122451 1
61608179 162749920 1
61608179 273124345 1
61608179 52702397 1
61608179 19909703 1
61608179 134563275 1
61608179 166121210 1
61608179 223404067 1
61608179 156380350 1
61608179 40095510 1
61608179 29426580 1
61608179 38824843 1
219540700 303651216 1
219540700 250649493 1
19909703 53732896 1
19909703 172376896 1
19909703 57933449 1
19909703 19762524 1
19909703 213711945 1
19909703 274501289 1
19909703 52397436 1
19909703 273124345 1
19909703 266182205 1
19909703 52702397 1
19909703 29426580 1
19909703 61608179 1
19909703 156380350 1
19909703 223404067 1
19909703 40095510 1
19909703 29855798 1
92882460 300414286 1
92882460 85669614 1
92882460 43328523 1
92882460 218196055 1
92882460 56408315 1
92882460 49498735 1
92882460 53732896 1
92882460 105971448 1
193723322 265916293 1
193723322 65013070 1
193723322 291001606 1
193723322 290609656 1
193723322 31408930 1
193723322 278133623 1
193723322 275248083 1
193723322 270843834 1
193723322 271563330 1
193723322 269304331 1
193723322 268484639 1
193723322 260452085 1
193723322 205715380 1
193723322 205951712 1
193723322 205643354 1
193723322 197096489 1
193723322 179170204 1
193723322 113449381 1
287781981 20359647 1
287781981 404865623 1
287781981 29246770 1
287781981 48683091 1
287781981 231410365 1
287781981 45929373 1
287781981 294038273 1
287781981 39811227 1
287781981 287566895 1
287781981 156380350 1
287781981 227817944 1
287781981 243323060 1
287781981 243323755 1
287781981 234365719 1
287781981 218273099 1
287781981 59809760 1
287781981 234349647 1
287781981 104572995 1
287781981 77843712 1
287781981 225098832 1
287781981 70628641 1
287781981 79818725 1
287781981 244081862 1
287781981 78922403 1
287781981 228751987 1
287781981 207604346 1
264446848 37921383 1
264446848 436104499 1
264446848 213711945 1
264446848 341963514 1
264446848 295884713 1
264446848 98810867 1
264446848 174185700 1
264446848 295637500 1
264446848 100570359 1
264446848 268445866 1
264446848 22844077 1
264446848 58434192 1
264446848 253631550 1
264446848 66129243 1
264446848 37653495 1
264446848 34882196 1
264446848 150020524 1
264446848 54003221 1
264446848 94003338 1
264446848 156380350 1
264446848 58926395 1
264446848 62540002 1
264446848 179213911 1
264446848 47608522 1
264446848 229047451 1
264446848 180918836 1
264446848 258426023 1
264446848 23136154 1
264446848 30693879 1
264446848 59785937 1
61358313 300631153 1
61358313 502248046 1
61358313 305278762 1
61358313 85669614 1
61358313 49498735 1
61358313 92882460 1
61358313 34269240 1
61358313 53732896 1
233600234 179213911 1
233600234 478981691 1
233600234 19762524 1
233600234 62540002 1
233600234 393590044 1
233600234 20359647 1
233600234 358675720 1
233600234 78922403 1
233600234 242081101 1
233600234 79818725 1
233600234 287566895 1
233600234 234365719 1
233600234 227082076 1
233600234 319682752 1
233600234 265426770 1
233600234 279229632 1
233600234 66129243 1
233600234 270556083 1
233600234 247694811 1
233600234 165746428 1
233600234 243323060 1
233600234 97898140 1
233600234 83855918 1
233600234 244444830 1
233600234 243323755 1
233600234 45929373 1
233600234 231410365 1
233600234 47608522 1
233600234 59809760 1
233600234 234349647 1
233600234 156380350 1
233600234 70628641 1
233600234 37653495 1
287566895 243323060 1
287566895 227082076 1
287566895 294038273 1
287566895 45929373 1
287566895 94003338 1
287566895 142681025 1
287566895 256955184 1
287566895 29246770 1
287566895 207604346 1
287566895 404865623 1
287566895 228751987 1
287566895 287781981 1
287566895 77843712 1
287566895 275575393 1
287566895 39811227 1
287566895 291649210 1
287566895 48300575 1
287566895 243323755 1
287566895 48683091 1
287566895 104572995 1
287566895 83828959 1
287566895 78922403 1
287566895 20359647 1
287566895 70628641 1
287566895 79818725 1
287566895 234365719 1
287566895 227817944 1
287566895 225098832 1
287566895 59809760 1
287566895 134823513 1
287566895 218273099 1
244444830 134563275 1
244444830 294038273 1
244444830 478981691 1
244444830 265426770 1
244444830 207604346 1
244444830 156380350 1
244444830 19762524 1
244444830 104572995 1
244444830 358675720 1
244444830 393590044 1
244444830 246398288 1
244444830 319682752 1
244444830 228751987 1
244444830 98196849 1
244444830 279229632 1
244444830 270556083 1
244444830 247694811 1
244444830 242081101 1
244444830 165746428 1
244444830 179213911 1
244444830 45929373 1
244444830 59809760 1
244444830 227817944 1
244444830 243323755 1
244444830 234349647 1
244444830 233600234 1
244444830 231410365 1
244444830 70628641 1
22062686 193870085 1
22062686 26553971 1
22062686 25189194 1
22062686 46705581 1
22062686 172376896 1
22062686 22815199 1
22062686 40095510 1
22062686 223404067 1
22062686 61608179 1
22062686 57933449 1
22062686 273124345 1
22062686 31508216 1
22062686 43124180 1
22062686 86206737 1
470195113 419872351 1
470195113 48300575 1
470195113 156380350 1
470195113 213273098 1
470195113 284544203 1
470195113 134563275 1
470195113 45112524 1
470195113 225539878 1
470195113 199278443 1
470195113 158887692 1
470195113 283207769 1
470195113 248740740 1
470195113 237318555 1
470195113 313887512 1
470195113 277172506 1
470195113 279681266 1
470195113 175149644 1
401646950 478981691 1
401646950 207604346 1
401646950 134563275 1
401646950 19762524 1
401646950 59809760 1
401646950 265426770 1
401646950 156380350 1
401646950 393590044 1
401646950 234349647 1
401646950 98196849 1
401646950 247694811 1
401646950 231410365 1
401646950 45929373 1
401646950 244444830 1
401646950 233600234 1
401646950 243323755 1
401646950 165746428 1
401646950 270556083 1
401646950 47608522 1
401646950 358675720 1
401646950 242081101 1
401646950 319682752 1
401646950 279229632 1
401646950 70628641 1
101227454 352317874 1
101227454 313296185 1
101227454 43328523 1
101227454 384851943 1
101227454 285516588 1
101227454 283727817 1
101227454 267308679 1
101227454 87429715 1
101227454 263355828 1
101227454 261872648 1
101227454 236854083 1
101227454 260961646 1
101227454 28455329 1
101227454 45112524 1
101227454 245095610 1
101227454 67562950 1
101227454 72015785 1
101227454 156380350 1
101227454 29968837 1
101227454 91082908 1
104063340 24485503 1
104063340 30395398 1
104063340 130380538 1
104063340 35364809 1
275575393 83855918 1
275575393 19762524 1
275575393 108441763 1
275575393 37397798 1
275575393 155320577 1
275575393 155320364 1
275575393 38824843 1
70643606 283727817 1
70643606 263355828 1
70643606 277384132 1
70643606 218273099 1
70643606 247694811 1
70643606 292252720 1
70643606 256955184 1
70643606 210627341 1
70643606 156218577 1
70643606 160950525 1
70643606 37704287 1
70643606 19762524 1
70643606 83828959 1
70643606 179213911 1
70643606 213711945 1
70643606 229047451 1
70643606 151087889 1
70643606 62540002 1
70643606 160979509 1
70643606 113449381 1
70643606 48300575 1
70643606 59785937 1
70643606 66129243 1
70643606 69551985 1
70643606 97898140 1
70643606 134563275 1
70643606 43706838 1
70643606 83855918 1
70643606 66308941 1
70643606 202098639 1
70643606 48683091 1
70643606 156380350 1
70643606 53732896 1
70643606 30693879 1
70643606 100570359 1
17209595 235139268 1
17209595 37653495 1
17209595 179170204 1
17209595 62540002 1
17209595 193619580 1
17209595 83828959 1
17209595 225539878 1
17209595 185688167 1
17209595 53732896 1
17209595 204454773 1
17209595 156380350 1
17209595 83855918 1
17209595 113449381 1
17209595 134563275 1
17209595 27014314 1
17209595 142681025 1
17209595 115997168 1
17209595 43706838 1
17209595 19762524 1
17209595 29727994 1
17209595 38824843 1
17209595 37397798 1
248905643 156380350 1
248905643 227082076 1
248905643 266182205 1
248905643 19762524 1
248905643 48300575 1
248905643 62540002 1
248905643 100570359 1
248905643 30693879 1
248905643 161046713 1
248905643 103820454 1
248905643 58434192 1
248905643 47608522 1
248905643 142225011 1
248905643 26589987 1
248905643 50725573 1
248905643 228298620 1
180918836 179213911 1
180918836 94003338 1
180918836 258426023 1
180918836 420790483 1
180918836 268445866 1
180918836 246398288 1
180918836 275575393 1
180918836 97898140 1
180918836 237389906 1
180918836 97066890 1
180918836 213711945 1
180918836 21593526 1
180918836 23136154 1
180918836 253631550 1
180918836 24224320 1
180918836 54003221 1
180918836 83855918 1
180918836 62540002 1
180918836 290709262 1
180918836 59785937 1
180918836 47608522 1
180918836 160979509 1
180918836 181223330 1
180918836 98810867 1
180918836 69551985 1
180918836 136661659 1
180918836 22844077 1
180918836 30693879 1
29972400 444198452 1
29972400 54003221 1
29972400 260961646 1
29972400 283727817 1
29972400 29968837 1
29972400 100570359 1
29972400 219949262 1
25780453 25189194 1
25780453 169967749 1
25780453 164122451 1
25780453 219949262 1
205643354 291001606 1
205643354 290609656 1
205643354 278133623 1
205643354 270843834 1
205643354 275248083 1
205643354 264133481 1
205643354 260452085 1
205643354 268484639 1
205643354 271563330 1
205643354 269304331 1
205643354 265916293 1
205643354 193723322 1
205643354 225539878 1
205643354 85669614 1
205643354 205951712 1
205643354 202098639 1
205643354 65013070 1
205643354 205715380 1
205643354 53732896 1
205643354 32399396 1
205643354 49939257 1
205643354 48683091 1
205643354 66308941 1
205643354 48300575 1
205643354 185688167 1
205643354 32878627 1
205643354 197096489 1
205643354 179170204 1
205643354 120160897 1
205643354 134563275 1
205643354 113449381 1
205643354 43706838 1
32340805 336031649 1
32340805 172901970 1
32340805 157311000 1
32340805 291110389 1
32340805 193354205 1
32340805 281059193 1
32340805 83828959 1
32340805 111610909 1
32340805 182737724 1
32340805 21037719 1
32340805 225082998 1
32340805 43856340 1
32340805 120872742 1
32340805 20505122 1
32340805 101017618 1
32340805 153531301 1
32340805 38411534 1
32340805 60825979 1
87171486 105622153 1
87171486 86122715 1
87171486 216707242 1
87171486 127945292 1
87171486 52068189 1
87171486 89021438 1
87171486 53029040 1
87171486 22815199 1
78922403 287781981 1
78922403 20359647 1
78922403 287566895 1
78922403 59809760 1
78922403 77843712 1
78922403 228751987 1
78922403 218273099 1
78922403 225098832 1
78922403 275575393 1
78922403 70628641 1
39973326 32408442 1
237389906 14123683 1
105622153 162749920 1
105622153 31702589 1
105622153 61771888 1
105622153 171918553 1
105622153 203018453 1
247300697 295884713 1
247300697 54498003 1
247300697 58434192 1
247300697 70360628 1
247300697 182737724 1
247300697 48300575 1
247300697 200497519 1
247300697 100570359 1
247300697 45112524 1
247300697 269858934 1
247300697 14123683 1
247300697 214136684 1
247300697 166121210 1
247300697 88687403 1
247300697 40714791 1
247300697 66129243 1
247300697 66308941 1
247300697 40359068 1
167376496 147721398 1
167376496 181107202 1
167376496 236979026 1
167376496 66129243 1
167376496 43706838 1
167376496 156218577 1
167376496 451403451 1
167376496 47608522 1
167376496 254056558 1
167376496 156380350 1
167376496 70643606 1
167376496 38824843 1
167376496 179170204 1
167376496 275575393 1
167376496 31408930 1
167376496 294784543 1
167376496 66308941 1
167376496 83855918 1
167376496 14123683 1
167376496 310287657 1
167376496 102773285 1
167376496 268484639 1
167376496 160979509 1
167376496 246398288 1
167376496 277981997 1
167376496 109214716 1
167376496 109813877 1
167376496 248789864 1
167376496 295884713 1
227082076 294038273 1
227082076 19762524 1
227082076 78922403 1
227082076 404865623 1
227082076 165746428 1
227082076 160979509 1
227082076 104572995 1
227082076 77843712 1
227082076 287781981 1
227082076 39811227 1
227082076 228751987 1
227082076 45929373 1
227082076 48683091 1
227082076 225098832 1
227082076 244081862 1
227082076 207604346 1
227082076 70628641 1
227082076 243323060 1
227082076 234365719 1
227082076 227817944 1
227082076 59809760 1
227082076 134823513 1
227082076 218273099 1
52069104 61804151 1
52069104 41405468 1
52069104 14123683 1
244081862 291649210 1
244081862 19762524 1
244081862 45112524 1
244081862 14123683 1
244081862 20359647 1
244081862 78922403 1
244081862 404865623 1
244081862 29246770 1
244081862 225098832 1
244081862 39811227 1
244081862 104572995 1
244081862 287566895 1
244081862 243323060 1
244081862 77843712 1
244081862 234349647 1
244081862 227817944 1
244081862 79818725 1
244081862 227082076 1
244081862 59809760 1
244081862 49980783 1
244081862 218273099 1
244081862 70628641 1
244081862 234365719 1
244081862 207604346 1
244081862 134823513 1
74167153 253631550 1
74167153 229047451 1
74167153 94003338 1
74167153 150020524 1
74167153 97066890 1
74167153 83855918 1
74167153 180918836 1
74167153 37653495 1
74167153 21036119 1
74167153 258426023 1
74167153 97898140 1
74167153 295637500 1
74167153 213711945 1
74167153 58926395 1
74167153 69607162 1
74167153 30693879 1
74167153 45112524 1
74167153 62540002 1
74167153 69551985 1
74167153 174185700 1
74167153 160979509 1
74167153 156380350 1
74167153 66129243 1
74167153 59785937 1
89713248 276908282 1
89713248 84095155 1
89713248 223396377 1
89713248 168430127 1
89713248 121827022 1
89713248 84095841 1
89713248 32408442 1
89713248 39973326 1
51590707 250649493 1
51590707 156380350 1
51590707 83855918 1
51590707 32182710 1
51590707 53898929 1
51590707 32417223 1
51590707 134563275 1
51590707 45112524 1
51590707 148305295 1
51590707 212203422 1
51590707 56824454 1
247694811 160950525 1
247694811 478981691 1
247694811 292713073 1
247694811 288327871 1
247694811 401646950 1
247694811 393590044 1
247694811 70643606 1
247694811 358675720 1
247694811 62540002 1
247694811 77843712 1
247694811 319682752 1
247694811 14123683 1
247694811 179213911 1
247694811 220746642 1
247694811 246398288 1
247694811 279229632 1
247694811 227817944 1
247694811 39811227 1
247694811 243323755 1
247694811 98196849 1
247694811 265426770 1
247694811 270556083 1
247694811 242081101 1
247694811 45929373 1
247694811 165746428 1
247694811 233600234 1
247694811 231410365 1
247694811 234349647 1
247694811 244444830 1
247694811 70628641 1
19762524 558829275 1
19762524 43090176 1
19762524 270418444 1
19762524 108441763 1
19762524 239876668 1
19762524 156380350 1
19762524 293601868 1
19762524 292713073 1
19762524 14123683 1
19762524 178616491 1
19762524 48300575 1
19762524 37397798 1
19762524 160950525 1
19762524 38824843 1
19762524 155320577 1
19762524 46141376 1
19762524 146442319 1
19762524 134563275 1
19762524 27014314 1
19762524 216837549 1
19762524 58434192 1
261872648 87429715 1
261872648 285516588 1
261872648 283727817 1
261872648 263355828 1
261872648 260961646 1
261872648 236854083 1
261872648 156380350 1
261872648 45112524 1
261872648 101227454 1
261872648 29968837 1
261872648 245095610 1
261872648 28455329 1
161351710 49665998 1
161351710 32878627 1
161351710 185688167 1
161351710 102465497 1
43328128 213273098 1
43328128 218196055 1
43328128 220808838 1
43328128 33268497 1
43328128 85669614 1
43328128 53732896 1
43328128 97898140 1
43328128 123054246 1
43328128 32583477 1
43328128 27272269 1
43328128 144836578 1
43328128 34269240 1
43328128 267256508 1
43328128 267278705 1
43328128 267295547 1
43328128 200497519 1
43328128 267289093 1
43328128 267856439 1
43328128 43328523 1
216837549 210627341 1
216837549 293601868 1
216837549 37397798 1
216837549 108441763 1
216837549 78746900 1
216837549 270418444 1
216837549 155320577 1
216837549 27014314 1
216837549 19762524 1
216837549 275575393 1
216837549 45112524 1
216837549 43090176 1
216837549 160950525 1
216837549 307289516 1
216837549 58434192 1
216837549 46141376 1
216837549 239876668 1
216837549 146442319 1
404865623 29246770 1
404865623 275575393 1
404865623 244081862 1
404865623 294038273 1
404865623 207604346 1
404865623 39811227 1
404865623 287781981 1
404865623 20359647 1
404865623 79818725 1
404865623 59809760 1
404865623 227082076 1
404865623 231410365 1
404865623 227817944 1
404865623 134823513 1
404865623 287566895 1
404865623 104572995 1
404865623 218273099 1
404865623 234365719 1
404865623 225098832 1
404865623 70628641 1
404865623 156380350 1
404865623 45112524 1
404865623 45929373 1
404865623 77843712 1
300414286 19239587 1
300414286 305278762 1
300414286 46705581 1
300414286 300631153 1
300414286 314725957 1
300414286 113852838 1
300414286 85669614 1
300414286 43328523 1
300414286 293731094 1
300414286 34269240 1
300414286 123054246 1
300414286 220808838 1
300414286 218196055 1
300414286 53732896 1
300414286 92882460 1
300414286 56408315 1
300414286 49498735 1
31702589 203018453 1
31702589 76415133 1
31702589 360344843 1
31702589 210041383 1
31702589 244085895 1
31702589 164122451 1
31702589 162749920 1
32583477 61358313 1
32583477 269304331 1
32583477 219949262 1
32583477 31408930 1
32583477 267295547 1
32583477 56077244 1
32583477 43706838 1
32583477 43328523 1
32583477 267289093 1
32583477 267856439 1
32583477 145778558 1
32583477 267256508 1
32583477 267278705 1
32583477 193723322 1
32583477 43328128 1
32583477 200497519 1
32583477 27272269 1
32583477 83828959 1
32583477 144836578 1
32583477 53732896 1
238084775 37921383 1
238084775 31702589 1
238084775 67562950 1
238084775 173752759 1
28463717 188841247 1
28463717 214136684 1
28463717 154659914 1
28463717 166121210 1
28463717 117046274 1
28463717 40359068 1
61771888 544574749 1
61771888 164122451 1
61771888 274996668 1
61771888 33268497 1
61771888 76415133 1
61771888 360344843 1
61771888 210041383 1
61771888 244085895 1
61771888 97898140 1
61771888 105622153 1
61771888 203018453 1
61771888 171918553 1
61771888 162749920 1
115997168 275575393 1
115997168 83855918 1
115997168 204454773 1
115997168 193619580 1
115997168 17209595 1
115997168 142681025 1
115997168 62540002 1
115997168 29727994 1
115997168 21036119 1
268445866 220997138 1
268445866 223404067 1
268445866 54003221 1
268445866 180918836 1
268445866 97898140 1
268445866 150020524 1
268445866 69607162 1
268445866 83855918 1
268445866 341963514 1
268445866 45112524 1
268445866 174185700 1
268445866 213711945 1
268445866 295637500 1
268445866 160979509 1
268445866 37653495 1
268445866 66129243 1
268445866 65153448 1
268445866 156380350 1
268445866 258426023 1
268445866 264522245 1
274996668 360344843 1
274996668 544574749 1
274996668 33268497 1
274996668 50725573 1
274996668 26589987 1
274996668 61771888 1
218273099 160979509 1
218273099 77843712 1
218273099 156380350 1
218273099 404865623 1
218273099 227082076 1
218273099 275575393 1
218273099 294038273 1
218273099 291649210 1
218273099 287781981 1
218273099 287566895 1
218273099 83828959 1
218273099 39811227 1
218273099 207604346 1
218273099 225098832 1
218273099 244081862 1
218273099 134563275 1
218273099 234365719 1
218273099 227817944 1
218273099 79818725 1
218273099 29246770 1
218273099 70628641 1
218273099 104572995 1
218273099 20359647 1
218273099 48683091 1
277384132 45112524 1
277384132 83855918 1
277384132 35364809 1
277384132 61623625 1
277384132 30395398 1
277384132 85669614 1
277384132 156380350 1
277384132 292252720 1
277384132 97898140 1
277384132 100570359 1
277384132 156218577 1
277384132 70643606 1
277384132 37704287 1
86122715 295884713 1
86122715 19762524 1
86122715 188841247 1
86122715 240653346 1
86122715 214136684 1
86122715 253026113 1
86122715 40714791 1
86122715 117046274 1
86122715 196195164 1
86122715 247300697 1
86122715 154659914 1
86122715 88687403 1
86122715 102773285 1
86122715 166121210 1
86122715 53029040 1
86122715 14123683 1
86122715 87171486 1
86122715 86206737 1
86122715 40359068 1
283727817 48683091 1
283727817 70643606 1
283727817 160950525 1
283727817 19762524 1
283727817 166121210 1
283727817 34882196 1
283727817 45112524 1
283727817 161046713 1
283727817 352317874 1
283727817 83855918 1
283727817 43328523 1
283727817 47608522 1
283727817 52068189 1
283727817 243323755 1
283727817 384851943 1
283727817 101227454 1
283727817 219949262 1
283727817 313296185 1
283727817 267308679 1
283727817 197186352 1
283727817 29972400 1
283727817 58434192 1
283727817 260961646 1
283727817 309857915 1
283727817 156380350 1
283727817 229047451 1
283727817 236854083 1
283727817 263355828 1
283727817 87429715 1
283727817 285516588 1
283727817 91082908 1
283727817 245095610 1
283727817 261872648 1
283727817 28455329 1
283727817 29968837 1
283727817 26589987 1
283727817 50725573 1
294784543 277981997 1
294784543 40359068 1
294784543 111610909 1
294784543 147721398 1
294784543 281059193 1
294784543 134563275 1
294784543 19762524 1
294784543 38824843 1
294784543 109813877 1
294784543 62540002 1
294784543 39811227 1
294784543 167376496 1
294784543 310287657 1
294784543 109214716 1
294784543 66308941 1
294784543 295884713 1
294784543 248789864 1
224697273 48300575 1
224697273 27014314 1
224697273 19762524 1
224697273 58434192 1
224697273 160979509 1
224697273 37653495 1
224697273 37792771 1
224697273 275575393 1
224697273 213711945 1
224697273 31508216 1
224697273 297389481 1
224697273 220997138 1
224697273 292713073 1
224697273 274645950 1
224697273 283969647 1
224697273 97898140 1
224697273 134563275 1
224697273 53029040 1
224697273 156380350 1
224697273 14123683 1
224697273 45112524 1
224697273 218264611 1
32408442 387835596 1
32408442 276908282 1
32408442 223396377 1
32408442 168430127 1
32408442 121827022 1
32408442 84095841 1
32408442 84095155 1
32408442 45112524 1
32408442 39973326 1
24224320 47608522 1
24224320 85423286 1
24224320 29727994 1
24224320 30693879 1
24224320 180918836 1
24224320 64654685 1
24224320 14123683 1
24224320 290709262 1
24224320 66129243 1
24224320 181223330 1
24224320 22844077 1
24224320 136661659 1
277172506 274645950 1
277172506 292713073 1
277172506 316996084 1
277172506 470195113 1
277172506 313887512 1
277172506 213273098 1
277172506 279681266 1
277172506 199278443 1
277172506 248740740 1
277172506 175149644 1
277172506 237318555 1
21593526 59785937 1
21593526 160979509 1
21593526 97898140 1
21593526 94003338 1
21593526 38824843 1
21593526 83855918 1
21593526 275575393 1
21593526 66129243 1
21593526 156380350 1
21593526 22844077 1
21593526 64654685 1
21593526 62540002 1
21593526 37653495 1
91082908 384851943 1
91082908 352317874 1
91082908 28308356 1
91082908 280655080 1
91082908 313296185 1
91082908 72015785 1
91082908 40359068 1
91082908 218264611 1
91082908 309857915 1
91082908 267308679 1
91082908 283727817 1
91082908 285516588 1
91082908 87429715 1
91082908 67562950 1
91082908 197186352 1
91082908 245095610 1
91082908 29968837 1
91082908 101227454 1
91082908 261872648 1
91082908 263355828 1
91082908 28455329 1
91082908 236854083 1
91082908 260961646 1
276908282 275575393 1
276908282 32408442 1
68395469 27014314 1
91588813 142225011 1
85423286 213711945 1
85423286 30693879 1
85423286 156380350 1
85423286 66129243 1
85423286 24224320 1
85423286 83855918 1
85423286 22844077 1
85423286 37653495 1
85423286 97898140 1
85423286 64654685 1
85423286 62540002 1
97898140 200497519 1
97898140 85423286 1
97898140 210041383 1
97898140 174185700 1
97898140 292713073 1
97898140 253631550 1
97898140 295637500 1
97898140 43706838 1
97898140 256955184 1
97898140 156380350 1
97898140 248789864 1
97898140 29968837 1
97898140 100570359 1
97898140 213711945 1
97898140 22844077 1
97898140 258426023 1
97898140 179170204 1
97898140 98810867 1
97898140 48300575 1
97898140 49939257 1
97898140 53732896 1
97898140 27272269 1
97898140 181223330 1
97898140 70643606 1
97898140 21036119 1
97898140 134563275 1
97898140 83855918 1
97898140 61771888 1
97898140 34882196 1
97898140 58434192 1
97898140 65153448 1
97898140 54003221 1
97898140 66129243 1
97898140 150020524 1
97898140 66308941 1
97898140 69607162 1
97898140 38824843 1
97898140 160979509 1
97898140 58926395 1
97898140 69551985 1
53029040 47608522 1
53029040 444198452 1
53029040 219949262 1
53029040 266591831 1
53029040 253007695 1
53029040 204409050 1
53029040 202243824 1
53029040 173752759 1
53029040 52068189 1
53029040 40359068 1
53029040 127945292 1
53029040 87171486 1
53029040 89021438 1
53029040 52397436 1
53029040 29206300 1
53029040 22815199 1
352317874 267308679 1
352317874 285516588 1
352317874 283727817 1
352317874 101227454 1
352317874 91082908 1
352317874 313296185 1
352317874 384851943 1
352317874 245095610 1
352317874 263355828 1
278133623 274645950 1
278133623 21036119 1
278133623 291001606 1
278133623 290609656 1
278133623 225539878 1
278133623 31408930 1
278133623 120160897 1
278133623 179170204 1
278133623 185688167 1
278133623 65013070 1
278133623 205951712 1
278133623 205643354 1
278133623 32878627 1
278133623 269304331 1
278133623 275248083 1
278133623 134563275 1
278133623 48300575 1
278133623 260452085 1
278133623 268484639 1
278133623 271563330 1
278133623 270843834 1
278133623 264133481 1
278133623 48683091 1
278133623 193723322 1
278133623 113449381 1
278133623 49939257 1
278133623 43706838 1
46141376 248789864 1
46141376 267289093 1
46141376 27272269 1
46141376 235139268 1
46141376 78746900 1
46141376 134563275 1
295637500 292713073 1
295637500 155320577 1
295637500 14123683 1
295637500 59785937 1
295637500 65153448 1
295637500 174185700 1
295637500 258426023 1
295637500 160979509 1
295637500 37653495 1
295637500 83855918 1
295637500 264446848 1
295637500 47608522 1
295637500 24485503 1
295637500 58926395 1
295637500 213711945 1
295637500 45112524 1
295637500 22844077 1
295637500 48300575 1
295637500 66129243 1
295637500 97898140 1
295637500 156380350 1
295637500 23136154 1
295637500 229047451 1
229483237 14123683 1
229483237 52069104 1
229483237 41405468 1
31408930 236979026 1
31408930 152402774 1
31408930 181107202 1
31408930 160950525 1
31408930 267289093 1
31408930 208742566 1
31408930 267856439 1
31408930 19762524 1
31408930 30395398 1
31408930 310287657 1
31408930 97898140 1
31408930 45112524 1
31408930 156380350 1
31408930 120160897 1
31408930 275248083 1
31408930 27272269 1
31408930 264133481 1
31408930 167376496 1
31408930 295884713 1
31408930 291001606 1
31408930 290609656 1
31408930 66308941 1
31408930 200497519 1
31408930 278133623 1
31408930 14123683 1
31408930 144836578 1
31408930 267278705 1
31408930 225539878 1
31408930 269304331 1
31408930 270843834 1
31408930 260452085 1
31408930 271563330 1
31408930 105971448 1
31408930 268484639 1
31408930 197096489 1
31408930 48683091 1
31408930 205715380 1
31408930 32878627 1
31408930 48300575 1
31408930 49939257 1
31408930 185688167 1
31408930 65013070 1
31408930 179170204 1
31408930 134563275 1
31408930 32399396 1
31408930 202098639 1
31408930 265916293 1
31408930 193723322 1
31408930 113449381 1
31408930 205643354 1
31408930 43706838 1
31408930 205951712 1
61804151 121240793 1
61804151 71975446 1
61804151 14123683 1
162749920 164122451 1
162749920 360344843 1
162749920 26589987 1
162749920 61771888 1
197186352 203018453 1
197186352 87429715 1
197186352 313296185 1
197186352 72015785 1
197186352 352317874 1
197186352 142225011 1
197186352 61771888 1
197186352 28308356 1
197186352 245095610 1
197186352 260961646 1
197186352 156380350 1
197186352 261872648 1
197186352 283727817 1
197186352 236854083 1
197186352 263355828 1
197186352 285516588 1
197186352 28455329 1
197186352 309857915 1
197186352 91082908 1
197186352 40359068 1
197186352 29968837 1
197186352 67562950 1
166121210 86206737 1
166121210 223404067 1
166121210 69607162 1
166121210 236854083 1
166121210 273124345 1
166121210 45112524 1
166121210 69551985 1
166121210 56824454 1
166121210 283727817 1
166121210 53732896 1
166121210 43706838 1
166121210 103683026 1
166121210 24485503 1
166121210 161046713 1
166121210 66129243 1
166121210 179213911 1
166121210 58926395 1
166121210 225539878 1
166121210 43328523 1
166121210 19762524 1
166121210 52069104 1
166121210 295637500 1
166121210 188841247 1
166121210 94003338 1
166121210 26589987 1
166121210 256955184 1
166121210 49939257 1
166121210 274645950 1
166121210 172724815 1
166121210 269858934 1
166121210 196195164 1
166121210 17084497 1
166121210 254147817 1
166121210 100570359 1
166121210 295884713 1
166121210 225082998 1
166121210 83828959 1
166121210 21036119 1
166121210 28463717 1
166121210 66308941 1
166121210 154659914 1
166121210 160979509 1
166121210 214136684 1
166121210 160950525 1
166121210 253026113 1
166121210 102773285 1
166121210 247300697 1
166121210 109813877 1
166121210 52702397 1
166121210 61608179 1
166121210 40095510 1
166121210 240653346 1
166121210 57933449 1
166121210 97898140 1
166121210 156380350 1
166121210 58434192 1
166121210 34882196 1
166121210 83855918 1
166121210 30693879 1
166121210 40714791 1
166121210 47608522 1
166121210 134563275 1
166121210 14123683 1
166121210 117046274 1
166121210 165882825 1
166121210 40359068 1
166121210 88687403 1
207604346 265426770 1
207604346 98196849 1
207604346 404865623 1
207604346 294038273 1
207604346 279229632 1
207604346 242081101 1
207604346 243323755 1
207604346 29246770 1
207604346 291649210 1
207604346 243323060 1
207604346 287781981 1
207604346 287566895 1
207604346 39811227 1
207604346 77843712 1
207604346 45929373 1
207604346 104572995 1
207604346 225098832 1
207604346 146442319 1
207604346 244081862 1
207604346 227082076 1
207604346 227817944 1
207604346 78922403 1
207604346 218273099 1
207604346 79818725 1
207604346 142681025 1
207604346 70628641 1
207604346 134823513 1
207604346 234365719 1
207604346 228751987 1
207604346 59809760 1
207604346 20359647 1
207604346 49980783 1
225539878 105971448 1
34269240 47608522 1
34269240 502248046 1
34269240 19762524 1
34269240 70643606 1
34269240 314725957 1
34269240 300414286 1
34269240 293731094 1
34269240 220808838 1
34269240 100570359 1
34269240 43328128 1
34269240 156380350 1
34269240 27272269 1
34269240 92882460 1
34269240 200497519 1
34269240 218196055 1
34269240 134563275 1
34269240 56408315 1
34269240 43328523 1
34269240 49498735 1
34269240 85669614 1
34269240 123054246 1
34269240 113852838 1
34269240 53732896 1
270369842 19762524 1
270369842 37653495 1
270369842 306623675 1
270369842 38411534 1
270369842 288370527 1
270369842 288238089 1
270369842 288327871 1
270369842 193870085 1
270369842 145778558 1
270369842 54498003 1
270369842 17311797 1
270369842 56077244 1
270369842 247540843 1
270369842 220746642 1
270369842 169863467 1
270369842 172724815 1
270369842 73449571 1
270369842 51978065 1
270369842 228305414 1
270369842 246398288 1
69607162 21036119 1
69607162 100570359 1
69607162 150020524 1
69607162 59785937 1
57339651 569096933 1
57339651 280242371 1
57339651 156380350 1
57339651 419872351 1
57339651 134563275 1
57339651 19762524 1
57339651 283207769 1
57339651 199278443 1
57339651 284544203 1
57339651 213273098 1
57339651 158887692 1
237318555 57339651 1
237318555 292713073 1
237318555 470195113 1
237318555 48300575 1
237318555 19762524 1
237318555 83855918 1
237318555 313887512 1
237318555 213273098 1
237318555 283207769 1
237318555 200497519 1
237318555 158887692 1
237318555 279681266 1
237318555 277172506 1
237318555 45112524 1
237318555 156380350 1
237318555 199278443 1
237318555 175149644 1
237318555 248740740 1
37792771 104063340 1
37792771 220997138 1
37792771 283969647 1
37792771 224697273 1
37792771 292713073 1
37792771 130380538 1
37792771 31508216 1
199278443 61771888 1
199278443 218264611 1
199278443 132213280 1
199278443 569096933 1
199278443 43328523 1
199278443 288327871 1
199278443 19239587 1
199278443 142225011 1
199278443 470195113 1
199278443 70628641 1
199278443 419872351 1
199278443 316996084 1
199278443 17084497 1
199278443 27272269 1
199278443 313887512 1
199278443 49939257 1
199278443 113449381 1
199278443 48683091 1
199278443 43706838 1
199278443 49629605 1
199278443 57339651 1
199278443 283207769 1
199278443 280242371 1
199278443 284544203 1
199278443 53103918 1
199278443 279681266 1
199278443 213273098 1
199278443 248740740 1
199278443 277172506 1
199278443 237318555 1
199278443 175149644 1
199278443 158887692 1
199278443 111610909 1
199278443 26553971 1
117377731 330552692 1
117377731 233109396 1
117377731 196669891 1
117377731 14123683 1
117377731 19239587 1
117377731 53009311 1
117377731 187534827 1
155320577 558829275 1
155320577 216837549 1
155320577 239876668 1
155320577 43090176 1
155320577 160950525 1
155320577 19762524 1
155320577 210627341 1
155320577 295637500 1
155320577 46141376 1
155320577 293601868 1
155320577 275575393 1
155320577 155320364 1
155320577 37397798 1
155320577 160979509 1
155320577 146442319 1
155320577 38824843 1
155320577 108441763 1
181223330 253631550 1
181223330 180918836 1
181223330 47608522 1
181223330 156380350 1
181223330 24485503 1
181223330 200497519 1
181223330 144836578 1
181223330 37653495 1
202098639 260452085 1
202098639 269304331 1
202098639 290609656 1
202098639 48683091 1
202098639 193723322 1
202098639 70643606 1
202098639 49939257 1
202098639 32878627 1
202098639 179170204 1
202098639 43706838 1
202098639 113449381 1
27272269 146442319 1
27272269 37397798 1
27272269 502248046 1
27272269 53732896 1
27272269 19762524 1
27272269 243323755 1
27272269 59809760 1
27272269 270556083 1
27272269 287566895 1
27272269 142681025 1
27272269 49498735 1
27272269 158887692 1
27272269 83855918 1
27272269 314725957 1
27272269 31408930 1
27272269 181107202 1
27272269 213273098 1
27272269 293731094 1
27272269 290609656 1
27272269 275575393 1
27272269 234349647 1
27272269 278133623 1
27272269 269304331 1
27272269 220808838 1
27272269 268484639 1
27272269 267278705 1
27272269 56824454 1
27272269 264133481 1
27272269 181223330 1
27272269 267856439 1
27272269 267289093 1
27272269 45112524 1
27272269 267295547 1
27272269 267256508 1
27272269 145778558 1
27272269 47608522 1
27272269 34269240 1
27272269 113852838 1
27272269 123054246 1
27272269 58434192 1
27272269 120160897 1
27272269 160950525 1
27272269 228305414 1
27272269 58926395 1
27272269 229047451 1
27272269 100570359 1
27272269 179170204 1
27272269 92882460 1
27272269 156380350 1
27272269 97898140 1
27272269 134563275 1
27272269 56077244 1
27272269 43328128 1
27272269 48300575 1
27272269 56408315 1
27272269 32583477 1
27272269 175149644 1
27272269 113449381 1
27272269 43706838 1
27272269 32878627 1
27272269 70643606 1
27272269 202098639 1
27272269 62540002 1
27272269 185688167 1
27272269 14123683 1
27272269 85669614 1
27272269 43328523 1
27272269 144836578 1
27272269 200497519 1
27272269 218196055 1
32399396 271563330 1
32399396 290609656 1
32399396 278133623 1
32399396 269304331 1
32399396 225539878 1
32399396 202098639 1
32399396 134823513 1
32399396 193723322 1
32399396 197096489 1
32399396 185688167 1
32399396 48300575 1
32399396 179170204 1
32399396 92882460 1
32399396 65013070 1
32399396 105971448 1
32399396 134563275 1
32399396 120160897 1
32399396 113449381 1
32399396 97942249 1
32399396 43706838 1
32399396 49939257 1
32399396 48683091 1
228298620 62540002 1
228298620 103820454 1
228298620 248905643 1
228298620 19762524 1
228298620 142225011 1
228298620 292713073 1
105803824 109214716 1
105803824 91588813 1
105803824 34965095 1
113852838 53732896 1
113852838 123054246 1
113852838 26589987 1
102465497 160979509 1
102465497 248789864 1
102465497 14123683 1
102465497 295884713 1
102465497 102773285 1
102465497 251591698 1
102465497 47608522 1
102465497 97898140 1
102465497 156380350 1
102465497 49665998 1
102465497 19762524 1
102465497 94003338 1
102465497 53732896 1
102465497 43706838 1
102465497 66308941 1
204409050 89021438 1
204409050 127945292 1
204409050 266591831 1
43706838 160979509 1
43706838 31408930 1
43706838 100570359 1
43706838 200497519 1
43706838 109813877 1
43706838 275575393 1
43706838 160950525 1
43706838 19762524 1
43706838 65013070 1
43706838 213711945 1
43706838 292713073 1
43706838 291001606 1
43706838 290609656 1
43706838 270843834 1
43706838 278133623 1
43706838 275248083 1
43706838 271563330 1
43706838 269304331 1
43706838 268484639 1
43706838 264133481 1
43706838 260452085 1
43706838 27272269 1
43706838 193723322 1
43706838 97898140 1
43706838 53732896 1
43706838 225539878 1
43706838 70643606 1
43706838 202098639 1
43706838 205951712 1
43706838 205715380 1
43706838 205643354 1
43706838 197096489 1
43706838 32878627 1
43706838 97066890 1
43706838 179170204 1
43706838 185688167 1
43706838 48300575 1
43706838 83855918 1
43706838 156380350 1
43706838 69551985 1
43706838 105971448 1
43706838 134563275 1
43706838 94003338 1
43706838 21036119 1
43706838 120160897 1
43706838 102465497 1
43706838 59785937 1
43706838 113449381 1
43706838 66308941 1
43706838 56824454 1
43706838 14123683 1
43706838 48683091 1
43706838 49939257 1
291649210 77843712 1
291649210 108441763 1
291649210 234349647 1
291649210 294038273 1
291649210 243323755 1
291649210 29246770 1
291649210 244081862 1
291649210 20359647 1
291649210 287566895 1
291649210 45929373 1
291649210 287781981 1
291649210 218273099 1
291649210 78922403 1
291649210 234365719 1
291649210 207604346 1
291649210 227817944 1
291649210 228751987 1
291649210 39811227 1
291649210 59809760 1
291649210 243323060 1
291649210 70628641 1
291649210 134823513 1
291649210 227082076 1
291649210 225098832 1
291649210 79818725 1
291649210 104572995 1
274501289 119370087 1
274501289 213711945 1
274501289 19762524 1
274501289 29855798 1
274501289 61608179 1
274501289 266182205 1
274501289 19909703 1
274501289 273124345 1
274501289 29426580 1
274501289 52702397 1
274501289 40095510 1
147721398 294784543 1
147721398 167376496 1
147721398 248789864 1
147721398 295884713 1
147721398 66308941 1
147721398 310287657 1
147721398 109214716 1
147721398 109813877 1
21037719 120872742 1
21037719 243323755 1
21037719 292713073 1
21037719 19762524 1
21037719 256955184 1
21037719 165746428 1
21037719 100570359 1
21037719 275575393 1
21037719 155320577 1
21037719 291110389 1
21037719 111610909 1
21037719 38411534 1
21037719 157311000 1
21037719 281059193 1
21037719 182737724 1
21037719 225082998 1
21037719 193354205 1
21037719 32340805 1
21037719 156380350 1
21037719 153531301 1
21037719 38824843 1
21037719 43856340 1
50725573 71975446 1
50725573 26589987 1
168430127 234349647 1
168430127 276908282 1
168430127 84095841 1
168430127 387835596 1
168430127 84095155 1
168430127 121827022 1
168430127 223396377 1
168430127 32408442 1
432456574 47608522 1
432456574 562630483 1
432456574 19762524 1
432456574 444198452 1
432456574 14123683 1
432456574 275575393 1
432456574 213711945 1
432456574 97898140 1
432456574 83855918 1
432456574 45112524 1
432456574 156380350 1
161046713 212203422 1
161046713 30693879 1
161046713 69607162 1
161046713 270418444 1
161046713 178616491 1
161046713 268445866 1
161046713 40714791 1
161046713 40095510 1
161046713 28455329 1
161046713 288238089 1
161046713 288370527 1
161046713 263355828 1
161046713 52069104 1
161046713 49939257 1
161046713 38411534 1
161046713 37921383 1
161046713 97898140 1
161046713 94003338 1
161046713 59785937 1
161046713 233600234 1
161046713 274501289 1
161046713 295884713 1
161046713 23136154 1
161046713 224697273 1
161046713 29426580 1
161046713 66308941 1
161046713 19239587 1
161046713 270369842 1
161046713 258426023 1
161046713 58926395 1
161046713 155320577 1
161046713 64654685 1
161046713 295637500 1
161046713 274645950 1
161046713 283727817 1
161046713 219949262 1
161046713 70628641 1
161046713 17209595 1
161046713 69551985 1
161046713 200497519 1
161046713 180918836 1
161046713 229047451 1
161046713 253631550 1
161046713 254056558 1
161046713 248789864 1
161046713 218273099 1
161046713 97066890 1
161046713 231410365 1
161046713 267289093 1
161046713 167376496 1
161046713 56077244 1
161046713 51978065 1
161046713 148305295 1
161046713 244081862 1
161046713 109813877 1
161046713 169863467 1
161046713 358675720 1
161046713 66129243 1
161046713 310287657 1
161046713 160979509 1
161046713 166121210 1
161046713 228298620 1
161046713 100570359 1
161046713 213711945 1
161046713 48300575 1
161046713 34882196 1
161046713 62540002 1
161046713 37653495 1
161046713 43706838 1
161046713 45112524 1
161046713 52702397 1
161046713 142681025 1
161046713 145778558 1
161046713 269858934 1
161046713 292713073 1
161046713 38824843 1
161046713 37397798 1
161046713 83855918 1
161046713 179213911 1
161046713 172724815 1
161046713 156380350 1
161046713 27014314 1
161046713 47608522 1
161046713 58434192 1
161046713 248905643 1
161046713 70643606 1
161046713 83828959 1
161046713 53732896 1
161046713 275575393 1
161046713 160950525 1
161046713 14123683 1
161046713 134563275 1
161046713 91588813 1
161046713 142225011 1
161046713 103820454 1
161046713 19762524 1
216707242 142225011 1
216707242 91588813 1
43090176 48300575 1
43090176 253631550 1
43090176 47608522 1
43090176 558829275 1
43090176 156380350 1
43090176 326694732 1
43090176 83828959 1
43090176 146442319 1
43090176 78746900 1
43090176 307289516 1
43090176 216837549 1
43090176 293601868 1
43090176 275575393 1
43090176 270418444 1
43090176 239876668 1
43090176 37397798 1
43090176 178616491 1
43090176 210627341 1
43090176 45814400 1
43090176 160950525 1
43090176 58434192 1
43090176 155320577 1
43090176 108441763 1
43090176 27014314 1
43090176 38824843 1
43090176 46141376 1
43090176 19762524 1
49498735 300631153 1
49498735 305278762 1
49498735 30395398 1
49498735 46705581 1
49498735 92882460 1
49498735 53732896 1
117046274 225098832 1
117046274 49980783 1
117046274 254147817 1
117046274 102773285 1
117046274 61986109 1
117046274 181107202 1
117046274 208742566 1
117046274 14123683 1
117046274 40359068 1
117046274 88687403 1
210041383 45112524 1
210041383 76415133 1
210041383 360344843 1
210041383 244085895 1
210041383 97898140 1
210041383 61771888 1
210041383 162749920 1
307289516 253631550 1
307289516 68395469 1
307289516 270418444 1
307289516 19762524 1
307289516 43090176 1
307289516 160950525 1
307289516 27014314 1
307289516 239876668 1
307289516 46141376 1
307289516 146442319 1
307289516 58434192 1
307289516 216837549 1
59809760 39811227 1
59809760 19762524 1
59809760 77843712 1
59809760 404865623 1
59809760 29246770 1
59809760 142681025 1
59809760 165746428 1
59809760 294038273 1
59809760 104572995 1
59809760 291649210 1
59809760 287781981 1
59809760 287566895 1
59809760 231410365 1
59809760 225098832 1
59809760 243323755 1
59809760 78922403 1
59809760 228751987 1
59809760 244081862 1
59809760 134823513 1
59809760 227817944 1
59809760 234349647 1
59809760 234365719 1
59809760 207604346 1
59809760 79818725 1
59809760 218273099 1
59809760 49980783 1
59809760 70628641 1
59809760 20359647 1
265426770 274645950 1
265426770 45112524 1
265426770 288238089 1
265426770 47608522 1
265426770 19762524 1
265426770 478981691 1
265426770 401646950 1
265426770 393590044 1
265426770 225098832 1
265426770 134823513 1
265426770 358675720 1
265426770 14123683 1
265426770 275575393 1
265426770 242081101 1
265426770 142681025 1
265426770 228751987 1
265426770 45929373 1
265426770 319682752 1
265426770 98196849 1
265426770 70628641 1
265426770 243323060 1
265426770 279229632 1
265426770 172724815 1
265426770 270369842 1
265426770 288327871 1
265426770 246398288 1
265426770 287566895 1
265426770 220746642 1
265426770 59809760 1
265426770 270556083 1
265426770 165746428 1
265426770 156380350 1
265426770 233600234 1
265426770 231410365 1
265426770 244444830 1
265426770 234349647 1
265426770 243323755 1
265426770 247694811 1
293731094 502248046 1
293731094 314725957 1
293731094 300414286 1
293731094 92882460 1
293731094 156380350 1
293731094 142681025 1
293731094 56408315 1
293731094 34269240 1
293731094 27272269 1
293731094 85669614 1
293731094 53732896 1
293731094 220808838 1
293731094 123054246 1
87429715 72015785 1
87429715 156380350 1
87429715 267308679 1
87429715 384851943 1
87429715 352317874 1
87429715 313296185 1
87429715 67562950 1
87429715 263355828 1
87429715 270556083 1
87429715 260961646 1
87429715 28455329 1
87429715 101227454 1
87429715 245095610 1
87429715 261872648 1
87429715 29968837 1
87429715 283727817 1
87429715 285516588 1
87429715 26589987 1
87429715 30693879 1
87429715 91082908 1
97066890 97898140 1
97066890 329112005 1
97066890 288327871 1
97066890 180918836 1
97066890 174185700 1
97066890 213711945 1
97066890 61608179 1
97066890 58434192 1
97066890 179213911 1
97066890 54003221 1
97066890 100570359 1
97066890 69607162 1
97066890 58926395 1
97066890 37653495 1
97066890 160979509 1
97066890 30693879 1
97066890 43706838 1
97066890 156380350 1
97066890 66129243 1
97066890 69551985 1
97066890 64654685 1
97066890 59785937 1
32417223 148305295 1
32417223 122483510 1
32417223 303651216 1
32417223 32182710 1
32417223 260710985 1
32417223 56824454 1
32417223 51590707 1
32417223 212203422 1
32182710 270418444 1
32182710 56824454 1
32182710 51590707 1
32182710 250649493 1
32182710 212203422 1
32182710 32417223 1
172901970 20505122 1
172901970 225082998 1
172901970 111610909 1
172901970 83828959 1
172901970 256955184 1
172901970 32340805 1
172901970 38411534 1
283207769 569096933 1
283207769 132213280 1
283207769 279681266 1
283207769 288327871 1
283207769 470195113 1
283207769 57339651 1
283207769 275575393 1
283207769 419872351 1
283207769 19762524 1
283207769 26553971 1
283207769 316996084 1
283207769 175149644 1
283207769 313887512 1
283207769 43328523 1
283207769 45112524 1
283207769 97898140 1
283207769 38824843 1
283207769 58434192 1
283207769 292713073 1
283207769 53103918 1
283207769 280242371 1
283207769 48300575 1
283207769 156380350 1
283207769 134563275 1
283207769 284544203 1
283207769 213273098 1
283207769 158887692 1
283207769 199278443 1
290709262 21036119 1
290709262 253631550 1
290709262 156380350 1
290709262 237389906 1
290709262 181223330 1
290709262 160979509 1
290709262 37653495 1
290709262 21593526 1
290709262 142681025 1
290709262 64654685 1
290709262 37921383 1
290709262 22844077 1
290709262 30693879 1
290709262 62540002 1
290709262 24224320 1
290709262 180918836 1
498776216 34882196 1
498776216 37921383 1
251591698 341963514 1
251591698 34269240 1
251591698 85669614 1
251591698 218196055 1
251591698 270418444 1
251591698 43090176 1
251591698 239876668 1
251591698 352317874 1
251591698 43328523 1
251591698 37397798 1
251591698 19762524 1
251591698 283969647 1
251591698 142681025 1
251591698 326694732 1
251591698 45929373 1
251591698 243323755 1
251591698 52069104 1
251591698 153531301 1
251591698 247694811 1
251591698 109813877 1
251591698 310287657 1
251591698 56077244 1
251591698 248789864 1
251591698 264133481 1
251591698 275575393 1
251591698 161046713 1
251591698 180918836 1
251591698 34965095 1
251591698 29206300 1
251591698 253631550 1
251591698 20359647 1
251591698 167376496 1
251591698 244444830 1
251591698 220997138 1
251591698 265916293 1
251591698 101017618 1
251591698 174185700 1
251591698 268445866 1
251591698 161351710 1
251591698 270843834 1
251591698 269304331 1
251591698 295637500 1
251591698 83861665 1
251591698 225082998 1
251591698 290609656 1
251591698 271563330 1
251591698 38824843 1
251591698 179213911 1
251591698 21036119 1
251591698 69551985 1
251591698 97066890 1
251591698 197096489 1
251591698 225539878 1
251591698 27272269 1
251591698 62540002 1
251591698 127945292 1
251591698 160950525 1
251591698 120160897 1
251591698 205643354 1
251591698 193723322 1
251591698 48683091 1
251591698 32878627 1
251591698 49939257 1
251591698 48300575 1
251591698 22844077 1
251591698 105803824 1
251591698 185688167 1
251591698 65013070 1
251591698 113449381 1
251591698 179170204 1
251591698 100570359 1
251591698 83855918 1
251591698 66129243 1
251591698 49665998 1
251591698 108441763 1
251591698 70643606 1
251591698 58926395 1
251591698 66308941 1
251591698 150020524 1
251591698 59785937 1
251591698 94003338 1
251591698 43706838 1
251591698 202098639 1
251591698 51590707 1
251591698 53732896 1
251591698 200497519 1
251591698 56824454 1
251591698 14123683 1
251591698 155320577 1
251591698 111610909 1
251591698 45112524 1
251591698 34882196 1
251591698 134563275 1
251591698 229047451 1
251591698 213711945 1
251591698 160979509 1
260710985 274645950 1
260710985 103683026 1
260710985 19762524 1
260710985 134563275 1
260710985 275575393 1
260710985 212203422 1
260710985 250649493 1
260710985 148305295 1
248789864 200497519 1
248789864 147721398 1
248789864 21036119 1
248789864 120872742 1
248789864 134563275 1
248789864 277981997 1
248789864 83855918 1
248789864 310287657 1
248789864 294784543 1
248789864 167376496 1
248789864 14123683 1
248789864 62540002 1
248789864 109214716 1
248789864 295884713 1
248789864 274645950 1
248789864 109813877 1
248789864 97898140 1
248789864 66129243 1
248789864 102773285 1
248789864 160979509 1
248789864 66308941 1
22844077 341963514 1
22844077 43090176 1
22844077 270418444 1
22844077 37921383 1
22844077 420790483 1
22844077 19762524 1
22844077 85423286 1
22844077 268445866 1
22844077 295637500 1
22844077 45112524 1
22844077 275575393 1
22844077 292713073 1
22844077 290709262 1
22844077 24224320 1
22844077 237389906 1
22844077 258426023 1
22844077 180918836 1
22844077 98810867 1
22844077 253631550 1
22844077 58926395 1
22844077 213711945 1
22844077 229047451 1
22844077 47608522 1
22844077 181223330 1
22844077 59785937 1
22844077 136661659 1
22844077 179213911 1
22844077 83828959 1
22844077 156380350 1
22844077 160979509 1
22844077 83855918 1
22844077 38824843 1
22844077 14123683 1
22844077 62540002 1
22844077 69551985 1
22844077 66129243 1
22844077 30693879 1
22844077 64654685 1
22844077 37653495 1
22844077 94003338 1
22844077 21593526 1
121827022 39973326 1
121827022 32408442 1
275248083 31408930 1
275248083 265916293 1
275248083 419872351 1
275248083 185688167 1
275248083 197096489 1
275248083 264133481 1
275248083 205951712 1
275248083 291001606 1
275248083 290609656 1
275248083 278133623 1
275248083 205715380 1
275248083 270843834 1
275248083 32399396 1
275248083 205643354 1
275248083 48300575 1
275248083 193723322 1
275248083 49939257 1
275248083 48683091 1
275248083 43706838 1
275248083 134563275 1
275248083 120160897 1
275248083 113449381 1
275248083 202098639 1
275248083 32878627 1
275248083 65013070 1
275248083 260452085 1
275248083 271563330 1
275248083 269304331 1
275248083 268484639 1
275248083 179170204 1
45929373 47608522 1
45929373 20359647 1
45929373 234365719 1
45929373 478981691 1
45929373 265426770 1
45929373 19762524 1
45929373 228751987 1
45929373 404865623 1
45929373 401646950 1
45929373 145778558 1
45929373 174185700 1
45929373 66308941 1
45929373 220746642 1
45929373 393590044 1
45929373 294038273 1
45929373 156380350 1
45929373 267256508 1
45929373 104572995 1
45929373 78922403 1
45929373 218273099 1
45929373 77843712 1
45929373 358675720 1
45929373 165746428 1
45929373 319682752 1
45929373 225098832 1
45929373 287781981 1
45929373 29246770 1
45929373 49980783 1
45929373 59809760 1
45929373 79818725 1
45929373 291649210 1
45929373 287566895 1
45929373 279229632 1
45929373 270556083 1
45929373 247694811 1
45929373 234349647 1
45929373 227817944 1
45929373 98196849 1
45929373 243323060 1
45929373 244081862 1
45929373 227082076 1
45929373 244444830 1
45929373 243323755 1
45929373 207604346 1
45929373 134823513 1
45929373 70628641 1
45929373 233600234 1
45929373 242081101 1
45929373 231410365 1
314725957 43328523 1
314725957 300631153 1
314725957 144836578 1
314725957 34269240 1
314725957 123054246 1
314725957 56408315 1
314725957 85669614 1
314725957 305278762 1
314725957 300414286 1
314725957 293731094 1
314725957 220808838 1
314725957 53732896 1
314725957 218196055 1
40359068 283969647 1
40359068 292713073 1
40359068 132213280 1
40359068 297389481 1
40359068 275575393 1
40359068 228298620 1
40359068 310287657 1
40359068 172376896 1
40359068 269858934 1
40359068 167376496 1
40359068 295884713 1
40359068 292252720 1
40359068 235139268 1
40359068 248789864 1
40359068 270369842 1
40359068 238623655 1
40359068 254147817 1
40359068 272476423 1
40359068 109214716 1
40359068 203018453 1
40359068 28463717 1
40359068 197186352 1
40359068 61986109 1
40359068 253026113 1
40359068 91082908 1
40359068 27014314 1
40359068 250649493 1
40359068 247300697 1
40359068 154659914 1
40359068 160950525 1
40359068 109813877 1
40359068 32340805 1
359511622 83855918 1
359511622 258426023 1
359511622 53732896 1
359511622 156380350 1
34965095 161351710 1
34965095 43124180 1
34965095 105803824 1
49939257 275575393 1
49939257 29246770 1
49939257 260452085 1
49939257 267256508 1
49939257 21036119 1
49939257 100570359 1
49939257 142681025 1
49939257 225098832 1
49939257 269304331 1
49939257 160979509 1
49939257 205951712 1
49939257 291001606 1
49939257 278133623 1
49939257 270843834 1
49939257 271563330 1
49939257 97898140 1
49939257 202098639 1
49939257 218273099 1
49939257 32878627 1
49939257 197096489 1
49939257 205643354 1
49939257 193723322 1
49939257 185688167 1
49939257 179170204 1
49939257 134563275 1
49939257 156380350 1
49939257 120160897 1
49939257 113449381 1
49939257 32399396 1
49939257 48683091 1
49939257 43706838 1
41405468 229483237 1
41405468 254056558 1
41405468 26589987 1
41405468 50725573 1
41405468 61804151 1
41405468 52069104 1
41405468 14123683 1
253631550 236854083 1
253631550 341963514 1
253631550 258426023 1
253631550 239876668 1
253631550 53732896 1
253631550 45112524 1
253631550 62540002 1
253631550 70643606 1
253631550 283969647 1
253631550 66129243 1
253631550 69551985 1
253631550 174185700 1
253631550 295637500 1
253631550 179213911 1
253631550 180918836 1
253631550 47608522 1
253631550 97898140 1
253631550 264446848 1
253631550 213711945 1
253631550 156380350 1
253631550 83855918 1
253631550 150020524 1
253631550 22844077 1
253631550 59785937 1
253631550 94003338 1
253631550 34882196 1
253631550 30693879 1
253631550 37653495 1
253631550 160979509 1
253631550 58926395 1
234349647 14123683 1
234349647 270418444 1
234349647 179213911 1
234349647 291001606 1
234349647 20359647 1
234349647 214136684 1
234349647 174185700 1
234349647 100570359 1
234349647 256955184 1
234349647 288238089 1
234349647 48300575 1
234349647 160979509 1
234349647 83855918 1
234349647 45112524 1
234349647 30693879 1
234349647 288370527 1
234349647 32408442 1
234349647 319682752 1
234349647 97898140 1
234349647 401646950 1
234349647 19762524 1
234349647 168430127 1
234349647 393590044 1
234349647 358675720 1
234349647 142681025 1
234349647 294038273 1
234349647 295637500 1
234349647 77843712 1
234349647 134563275 1
234349647 225539878 1
234349647 48683091 1
234349647 45929373 1
234349647 98196849 1
234349647 279229632 1
234349647 275575393 1
234349647 207604346 1
234349647 228751987 1
234349647 246398288 1
234349647 220746642 1
234349647 218273099 1
234349647 39811227 1
234349647 104572995 1
234349647 287781981 1
234349647 287566895 1
234349647 242081101 1
234349647 270556083 1
234349647 225098832 1
234349647 265426770 1
234349647 247694811 1
234349647 69607162 1
234349647 244081862 1
234349647 243323060 1
234349647 165746428 1
234349647 234365719 1
234349647 244444830 1
234349647 243323755 1
234349647 231410365 1
234349647 160950525 1
234349647 227817944 1
234349647 47608522 1
234349647 79818725 1
234349647 156380350 1
234349647 49980783 1
234349647 233600234 1
234349647 78922403 1
234349647 134823513 1
234349647 59809760 1
234349647 70628641 1
39811227 279229632 1
39811227 20359647 1
39811227 275575393 1
39811227 98196849 1
39811227 231410365 1
39811227 404865623 1
39811227 294784543 1
39811227 45112524 1
39811227 291649210 1
39811227 287781981 1
39811227 294038273 1
39811227 287566895 1
39811227 270556083 1
39811227 77843712 1
39811227 83828959 1
39811227 247694811 1
387835596 30693879 1
387835596 223396377 1
387835596 45112524 1
387835596 14123683 1
387835596 275575393 1
387835596 84095841 1
387835596 84095155 1
36127967 43124180 1
36127967 218196055 1
36127967 300631153 1
36127967 49498735 1
36127967 46705581 1
294038273 19762524 1
294038273 288327871 1
294038273 279229632 1
294038273 404865623 1
294038273 275575393 1
294038273 29246770 1
294038273 58926395 1
294038273 77843712 1
294038273 291649210 1
294038273 83828959 1
294038273 234365719 1
294038273 287781981 1
294038273 228751987 1
294038273 227082076 1
294038273 59809760 1
294038273 225098832 1
294038273 70628641 1
294038273 134823513 1
294038273 244081862 1
294038273 49980783 1
294038273 287566895 1
294038273 104572995 1
294038273 227817944 1
294038273 207604346 1
294038273 218273099 1
294038273 39811227 1
294038273 243323060 1
294038273 20359647 1
294038273 78922403 1
360344843 164122451 1
360344843 76415133 1
360344843 26589987 1
360344843 31702589 1
360344843 45112524 1
360344843 244085895 1
360344843 210041383 1
360344843 156380350 1
360344843 162749920 1
360344843 61771888 1
285516588 197186352 1
285516588 72015785 1
285516588 101227454 1
285516588 352317874 1
285516588 156380350 1
285516588 384851943 1
285516588 83855918 1
285516588 267308679 1
285516588 236854083 1
285516588 260961646 1
285516588 87429715 1
285516588 261872648 1
285516588 28455329 1
285516588 283727817 1
285516588 29968837 1
285516588 245095610 1
285516588 263355828 1
285516588 91082908 1
193619580 38824843 1
193619580 83855918 1
193619580 275575393 1
193619580 115997168 1
193619580 29727994 1
193619580 21036119 1
193619580 142681025 1
193619580 17209595 1
171918553 61771888 1
171918553 162749920 1
171918553 203018453 1
228778787 14123683 1
228778787 188264147 1
228778787 233109396 1
228778787 156380350 1
228778787 19239587 1
228778787 265192550 1
291110389 19762524 1
291110389 38824843 1
291110389 111610909 1
291110389 38411534 1
291110389 182737724 1
291110389 21037719 1
291110389 32340805 1
291110389 225082998 1
291110389 120872742 1
291110389 281059193 1
83861665 270369842 1
83861665 151087889 1
83861665 174185700 1
83861665 213711945 1
83861665 258426023 1
83861665 268445866 1
83861665 27014314 1
83861665 275575393 1
83861665 250649493 1
83861665 142225011 1
83861665 56408315 1
83861665 142681025 1
83861665 66308941 1
83861665 91588813 1
83861665 26589987 1
83861665 50725573 1
83861665 108441763 1
83861665 66129243 1
83861665 69551985 1
83861665 74167153 1
83861665 19762524 1
83861665 271563330 1
83861665 100570359 1
83861665 19239587 1
83861665 38411534 1
83861665 202098639 1
83861665 179213911 1
83861665 88986768 1
83861665 53029040 1
83861665 64654685 1
83861665 37397798 1
83861665 120160897 1
83861665 269304331 1
83861665 160950525 1
83861665 32878627 1
83861665 17209595 1
83861665 30693879 1
83861665 179170204 1
83861665 185688167 1
83861665 97066890 1
83861665 113449381 1
83861665 40359068 1
83861665 48300575 1
83861665 225082998 1
83861665 48683091 1
83861665 34882196 1
83861665 37653495 1
83861665 160979509 1
83861665 62540002 1
83861665 58926395 1
83861665 83855918 1
83861665 134563275 1
83861665 14123683 1
83861665 38824843 1
83861665 97898140 1
313887512 19762524 1
313887512 292713073 1
313887512 26553971 1
313887512 316996084 1
313887512 470195113 1
313887512 218264611 1
313887512 199278443 1
313887512 175149644 1
313887512 248740740 1
313887512 279681266 1
313887512 277172506 1
313887512 237318555 1
51978065 145778558 1
51978065 56077244 1
51978065 142681025 1
51978065 27014314 1
51978065 161046713 1
51978065 267289093 1
51978065 387835596 1
51978065 19762524 1
51978065 267278705 1
51978065 393590044 1
51978065 155320577 1
51978065 54498003 1
51978065 66129243 1
51978065 160950525 1
51978065 160979509 1
51978065 111610909 1
51978065 53732896 1
51978065 295884713 1
51978065 113449381 1
51978065 97898140 1
51978065 219949262 1
51978065 66308941 1
51978065 156380350 1
51978065 134563275 1
51978065 218264611 1
51978065 48300575 1
51978065 288370527 1
51978065 288327871 1
51978065 306623675 1
51978065 225082998 1
51978065 73449571 1
51978065 220746642 1
51978065 275575393 1
51978065 247540843 1
51978065 270369842 1
51978065 228305414 1
51978065 246398288 1
51978065 38824843 1
51978065 83855918 1
51978065 17311797 1
51978065 169863467 1
51978065 172724815 1
303651216 122483510 1
303651216 56824454 1
303651216 260710985 1
303651216 32417223 1
303651216 148305295 1
303651216 51590707 1
303651216 212203422 1
303651216 32182710 1
303651216 219540700 1
303651216 250649493 1
239876668 558829275 1
239876668 111553960 1
239876668 45112524 1
239876668 293601868 1
239876668 100570359 1
239876668 48300575 1
239876668 47608522 1
239876668 253631550 1
239876668 292713073 1
239876668 270418444 1
239876668 43090176 1
239876668 19762524 1
239876668 307289516 1
239876668 97898140 1
239876668 53732896 1
239876668 113449381 1
239876668 271563330 1
239876668 38824843 1
239876668 275575393 1
239876668 216837549 1
239876668 46141376 1
239876668 30693879 1
239876668 156380350 1
239876668 155320577 1
239876668 27014314 1
239876668 178616491 1
239876668 146442319 1
239876668 160950525 1
43124180 292252720 1
43124180 300135017 1
43124180 35364809 1
43124180 30395398 1
30395398 130380538 1
30395398 104063340 1
30395398 225539878 1
30395398 35364809 1
30395398 24485503 1
30395398 49498735 1
30395398 50725573 1
30395398 26589987 1
83855918 295637500 1
83855918 37653495 1
83855918 34882196 1
83855918 97898140 1
83855918 62540002 1
83855918 156380350 1
83855918 45112524 1
169967749 25780453 1
169967749 257932524 1
169967749 26589987 1
208742566 166121210 1
208742566 254056558 1
208742566 291001606 1
208742566 267295547 1
208742566 313296185 1
208742566 259802833 1
208742566 161046713 1
208742566 393590044 1
208742566 109813877 1
208742566 277384132 1
208742566 167376496 1
208742566 200497519 1
208742566 122950681 1
208742566 40714791 1
208742566 27272269 1
208742566 144836578 1
208742566 295884713 1
208742566 66308941 1
208742566 205951712 1
208742566 31408930 1
208742566 270843834 1
208742566 310287657 1
208742566 119370087 1
208742566 219949262 1
208742566 265916293 1
208742566 220997138 1
208742566 268484639 1
208742566 220808838 1
208742566 300135017 1
208742566 70643606 1
208742566 47608522 1
208742566 292252720 1
208742566 152402774 1
208742566 37704287 1
208742566 156218577 1
208742566 29968837 1
208742566 236979026 1
208742566 160979509 1
208742566 43328523 1
208742566 181107202 1
208742566 53732896 1
208742566 117046274 1
38411534 193354205 1
38411534 336031649 1
38411534 225082998 1
38411534 120872742 1
38411534 281059193 1
38411534 291110389 1
38411534 111610909 1
38411534 43856340 1
38411534 21037719 1
38411534 256955184 1
38411534 182737724 1
38411534 60825979 1
38411534 20505122 1
38411534 83828959 1
38411534 172901970 1
38411534 101017618 1
38411534 153531301 1
38411534 40359068 1
38411534 32340805 1
196195164 86122715 1
196195164 247300697 1
196195164 188841247 1
196195164 40714791 1
196195164 214136684 1
196195164 117046274 1
196195164 240653346 1
196195164 166121210 1
196195164 88687403 1
196195164 40359068 1
196195164 86206737 1
258426023 23136154 1
258426023 180918836 1
258426023 69551985 1
258426023 253631550 1
258426023 58926395 1
258426023 49939257 1
258426023 66129243 1
258426023 341963514 1
258426023 30693879 1
258426023 295637500 1
258426023 213711945 1
258426023 264446848 1
258426023 268445866 1
258426023 174185700 1
258426023 34882196 1
258426023 156380350 1
258426023 97898140 1
258426023 74167153 1
258426023 24485503 1
169863467 57933449 1
169863467 288370527 1
169863467 306623675 1
169863467 275575393 1
169863467 288327871 1
169863467 288238089 1
169863467 56077244 1
169863467 270369842 1
169863467 228305414 1
169863467 38824843 1
169863467 19762524 1
169863467 246398288 1
169863467 247540843 1
169863467 220746642 1
169863467 51978065 1
169863467 145778558 1
169863467 172724815 1
169863467 17311797 1
100570359 274645950 1
100570359 29968837 1
100570359 387835596 1
100570359 200497519 1
100570359 142681025 1
100570359 174185700 1
100570359 58434192 1
100570359 66308941 1
100570359 292713073 1
100570359 160950525 1
100570359 236854083 1
100570359 70643606 1
100570359 264446848 1
100570359 156218577 1
100570359 277384132 1
100570359 37704287 1
100570359 53732896 1
100570359 83855918 1
100570359 48300575 1
100570359 97898140 1
100570359 29972400 1
100570359 156380350 1
100570359 213711945 1
326694732 19762524 1
326694732 275575393 1
326694732 37397798 1
326694732 58434192 1
326694732 38824843 1
236979026 167376496 1
236979026 267278705 1
236979026 109813877 1
236979026 37704287 1
236979026 31408930 1
236979026 66308941 1
236979026 295884713 1
236979026 40095510 1
236979026 219949262 1
236979026 205951712 1
236979026 70643606 1
236979026 268484639 1
236979026 310287657 1
236979026 144836578 1
236979026 300135017 1
236979026 292252720 1
236979026 43328523 1
236979026 208742566 1
236979026 152402774 1
236979026 29968837 1
236979026 160979509 1
236979026 53732896 1
236979026 100570359 1
236979026 181107202 1
158887692 69607162 1
158887692 569096933 1
158887692 45112524 1
158887692 153531301 1
158887692 223404067 1
158887692 48683091 1
158887692 97898140 1
158887692 156380350 1
158887692 48300575 1
158887692 290609656 1
158887692 313887512 1
158887692 239876668 1
158887692 53732896 1
158887692 470195113 1
158887692 419872351 1
158887692 19762524 1
158887692 26553971 1
158887692 34882196 1
158887692 280242371 1
158887692 283207769 1
158887692 57339651 1
158887692 243323060 1
158887692 53103918 1
158887692 292713073 1
158887692 134563275 1
158887692 43328523 1
158887692 284544203 1
158887692 43706838 1
158887692 200497519 1
158887692 213273098 1
158887692 199278443 1
67562950 109214716 1
67562950 313296185 1
67562950 309857915 1
67562950 87429715 1
67562950 280655080 1
67562950 91082908 1
46705581 61358313 1
46705581 43124180 1
46705581 26553971 1
46705581 85669614 1
46705581 43328523 1
46705581 218196055 1
46705581 56408315 1
46705581 305278762 1
46705581 300631153 1
46705581 92882460 1
46705581 53732896 1
46705581 36127967 1
46705581 49498735 1
234365719 288238089 1
234365719 38824843 1
234365719 155320577 1
234365719 19762524 1
234365719 404865623 1
234365719 294038273 1
234365719 287566895 1
234365719 45929373 1
234365719 287781981 1
234365719 225098832 1
234365719 291649210 1
234365719 244444830 1
234365719 39811227 1
234365719 104572995 1
234365719 243323060 1
234365719 234349647 1
234365719 77843712 1
234365719 243323755 1
234365719 244081862 1
234365719 227082076 1
234365719 29246770 1
234365719 20359647 1
234365719 48683091 1
234365719 207604346 1
234365719 227817944 1
234365719 78922403 1
234365719 228751987 1
234365719 70628641 1
234365719 218273099 1
234365719 134823513 1
234365719 49980783 1
234365719 79818725 1
234365719 59809760 1
49629605 57339651 1
49629605 569096933 1
49629605 470195113 1
49629605 248740740 1
49629605 313887512 1
49629605 419872351 1
49629605 279681266 1
49629605 175149644 1
49629605 284544203 1
49629605 237318555 1
49629605 43706838 1
49629605 53732896 1
49629605 53103918 1
49629605 213273098 1
49629605 158887692 1
49629605 280242371 1
49629605 283207769 1
49629605 199278443 1
268484639 236979026 1
268484639 205951712 1
268484639 144836578 1
268484639 97898140 1
268484639 127945292 1
268484639 264133481 1
268484639 267278705 1
268484639 310287657 1
268484639 208742566 1
268484639 167376496 1
268484639 295884713 1
268484639 291001606 1
268484639 290609656 1
268484639 49939257 1
268484639 205643354 1
268484639 160979509 1
268484639 278133623 1
268484639 65013070 1
268484639 48683091 1
268484639 275248083 1
268484639 270843834 1
268484639 45112524 1
268484639 269304331 1
268484639 271563330 1
268484639 31408930 1
268484639 197096489 1
268484639 265916293 1
268484639 48300575 1
268484639 193723322 1
268484639 260452085 1
268484639 185688167 1
268484639 113449381 1
268484639 202098639 1
268484639 14123683 1
268484639 179170204 1
268484639 134563275 1
268484639 32878627 1
393590044 401646950 1
393590044 51978065 1
393590044 288327871 1
393590044 275575393 1
393590044 288370527 1
393590044 156380350 1
393590044 47608522 1
393590044 104572995 1
393590044 77843712 1
393590044 265426770 1
393590044 14123683 1
393590044 287781981 1
393590044 174185700 1
393590044 319682752 1
393590044 98196849 1
393590044 279229632 1
393590044 358675720 1
393590044 242081101 1
393590044 233600234 1
393590044 247694811 1
393590044 243323755 1
393590044 244444830 1
393590044 234349647 1
393590044 227817944 1
393590044 231410365 1
393590044 59809760 1
393590044 45929373 1
393590044 220746642 1
393590044 246398288 1
393590044 78922403 1
393590044 270556083 1
393590044 165746428 1
393590044 70628641 1
120872742 45929373 1
120872742 387835596 1
120872742 336031649 1
120872742 160950525 1
120872742 19762524 1
120872742 113449381 1
120872742 62540002 1
120872742 174185700 1
120872742 122950681 1
120872742 220746642 1
120872742 243323755 1
120872742 228305414 1
120872742 246398288 1
120872742 275575393 1
120872742 254056558 1
120872742 248789864 1
120872742 288370527 1
120872742 288327871 1
120872742 111610909 1
120872742 39973326 1
120872742 291110389 1
120872742 101017618 1
120872742 281059193 1
120872742 69551985 1
120872742 256955184 1
120872742 97898140 1
120872742 182737724 1
120872742 225082998 1
120872742 108441763 1
120872742 45112524 1
120872742 83855918 1
120872742 30693879 1
120872742 66308941 1
120872742 60825979 1
120872742 21036119 1
120872742 156380350 1
120872742 153531301 1
120872742 43856340 1
120872742 21037719 1
120872742 32340805 1
120872742 83828959 1
120872742 38824843 1
120872742 37397798 1
57933449 288370527 1
57933449 144836578 1
57933449 200497519 1
57933449 29426580 1
57933449 169863467 1
57933449 19762524 1
57933449 52397436 1
57933449 274501289 1
57933449 162749920 1
57933449 174185700 1
57933449 26589987 1
57933449 105971448 1
57933449 160950525 1
57933449 43706838 1
57933449 34882196 1
57933449 56824454 1
57933449 155320577 1
57933449 24485503 1
57933449 37397798 1
57933449 20505122 1
57933449 227082076 1
57933449 145778558 1
57933449 83828959 1
57933449 70643606 1
57933449 225539878 1
57933449 273124345 1
57933449 266182205 1
57933449 56408315 1
57933449 97066890 1
57933449 29972400 1
57933449 100570359 1
57933449 69551985 1
57933449 160979509 1
57933449 213711945 1
94003338 180918836 1
94003338 156380350 1
94003338 237389906 1
94003338 229047451 1
94003338 287566895 1
94003338 54003221 1
94003338 213711945 1
94003338 264446848 1
94003338 45112524 1
94003338 21593526 1
94003338 62540002 1
94003338 66308941 1
94003338 174185700 1
94003338 37653495 1
94003338 43706838 1
94003338 102465497 1
94003338 59785937 1
94003338 30693879 1
94003338 66129243 1
94003338 160979509 1
94003338 69551985 1
94003338 22844077 1
267256508 470195113 1
267256508 291001606 1
267256508 48683091 1
267256508 270843834 1
267256508 31408930 1
267256508 293731094 1
267256508 34269240 1
267256508 268484639 1
267256508 30693879 1
267256508 19762524 1
267256508 172724815 1
267256508 49939257 1
267256508 205951712 1
267256508 142681025 1
267256508 269304331 1
267256508 83855918 1
267256508 219949262 1
267256508 313887512 1
267256508 56077244 1
267256508 85669614 1
267256508 30395398 1
267256508 104572995 1
267256508 45929373 1
267256508 290609656 1
267256508 48300575 1
267256508 202098639 1
267256508 218196055 1
267256508 53732896 1
267256508 56408315 1
267256508 43706838 1
267256508 220808838 1
267256508 267856439 1
267256508 45112524 1
267256508 156380350 1
267256508 267289093 1
267256508 267295547 1
267256508 267278705 1
267256508 200497519 1
267256508 144836578 1
267256508 43328523 1
267256508 70643606 1
267256508 32583477 1
267256508 43328128 1
267256508 134563275 1
267256508 123054246 1
267256508 47608522 1
267256508 145778558 1
267256508 27272269 1
142225011 38411534 1
142225011 17209595 1
142225011 91082908 1
142225011 156380350 1
142225011 270369842 1
142225011 171918553 1
142225011 313887512 1
142225011 199278443 1
142225011 111610909 1
142225011 117377731 1
142225011 41405468 1
142225011 151087889 1
142225011 28308356 1
142225011 216707242 1
142225011 161046713 1
142225011 53029040 1
142225011 218264611 1
142225011 292252720 1
142225011 61771888 1
142225011 88986768 1
142225011 228298620 1
142225011 91588813 1
142225011 103820454 1
142225011 248905643 1
142225011 47608522 1
223396377 19762524 1
223396377 387835596 1
223396377 38824843 1
223396377 89713248 1
223396377 84095155 1
223396377 32408442 1
71975446 297380894 1
71975446 65187067 1
71975446 26589987 1
71975446 50725573 1
54003221 87429715 1
54003221 29972400 1
54003221 21593526 1
54003221 21036119 1
54003221 268445866 1
54003221 160950525 1
54003221 239876668 1
54003221 48300575 1
54003221 66308941 1
54003221 100570359 1
54003221 220997138 1
54003221 48683091 1
54003221 436104499 1
54003221 219949262 1
54003221 47608522 1
54003221 258426023 1
54003221 134563275 1
54003221 295637500 1
54003221 180918836 1
54003221 43706838 1
54003221 53732896 1
54003221 264446848 1
54003221 97066890 1
54003221 58926395 1
54003221 22844077 1
54003221 64654685 1
54003221 229047451 1
54003221 213711945 1
54003221 62540002 1
54003221 34882196 1
54003221 37921383 1
54003221 23136154 1
54003221 174185700 1
54003221 179213911 1
54003221 24485503 1
54003221 69607162 1
54003221 37653495 1
54003221 97898140 1
54003221 59785937 1
54003221 150020524 1
54003221 69551985 1
54003221 66129243 1
54003221 83855918 1
54003221 160979509 1
54003221 45112524 1
451403451 119370087 1
451403451 52702397 1
451403451 254056558 1
451403451 122950681 1
160979509 43706838 1
160979509 134563275 1
160979509 167376496 1
160979509 275575393 1
160979509 310287657 1
160979509 47608522 1
160979509 341963514 1
160979509 73637003 1
160979509 49939257 1
160979509 237389906 1
160979509 295884713 1
160979509 179213911 1
160979509 295637500 1
160979509 271563330 1
160979509 268445866 1
160979509 62540002 1
160979509 83828959 1
160979509 236979026 1
160979509 264446848 1
160979509 180918836 1
160979509 65153448 1
160979509 253631550 1
160979509 248789864 1
160979509 208742566 1
160979509 102773285 1
160979509 66308941 1
160979509 70643606 1
160979509 37921383 1
160979509 185688167 1
160979509 48683091 1
160979509 213711945 1
160979509 97066890 1
160979509 74167153 1
160979509 45112524 1
160979509 54003221 1
160979509 155320577 1
160979509 23136154 1
160979509 174185700 1
160979509 94003338 1
160979509 69607162 1
160979509 97898140 1
160979509 37653495 1
160979509 34882196 1
160979509 58926395 1
160979509 156380350 1
160979509 22844077 1
160979509 30693879 1
160979509 66129243 1
160979509 83855918 1
160979509 69551985 1
160979509 150020524 1
160979509 14123683 1
160979509 59785937 1
154659914 19762524 1
154659914 269858934 1
154659914 247300697 1
154659914 61986109 1
154659914 254147817 1
154659914 28463717 1
154659914 240653346 1
154659914 166121210 1
154659914 156380350 1
154659914 214136684 1
154659914 40359068 1
220808838 502248046 1
220808838 48300575 1
220808838 134563275 1
220808838 292713073 1
220808838 100570359 1
220808838 219949262 1
220808838 43328128 1
220808838 47608522 1
220808838 83855918 1
220808838 305278762 1
220808838 314725957 1
220808838 208742566 1
220808838 300414286 1
220808838 293731094 1
220808838 56408315 1
220808838 49498735 1
220808838 200497519 1
220808838 144836578 1
220808838 27272269 1
220808838 92882460 1
220808838 267256508 1
220808838 43328523 1
220808838 113852838 1
220808838 218196055 1
220808838 46705581 1
220808838 85669614 1
220808838 53732896 1
220808838 123054246 1
260452085 105971448 1
260452085 264133481 1
260452085 265916293 1
260452085 45112524 1
260452085 31408930 1
260452085 213711945 1
260452085 270843834 1
260452085 290609656 1
260452085 225539878 1
260452085 291001606 1
260452085 48683091 1
260452085 278133623 1
260452085 269304331 1
260452085 271563330 1
260452085 268484639 1
260452085 134563275 1
260452085 65013070 1
260452085 179170204 1
260452085 32878627 1
260452085 49939257 1
260452085 59785937 1
260452085 48300575 1
260452085 113449381 1
260452085 202098639 1
260452085 193723322 1
64654685 341963514 1
64654685 420790483 1
64654685 295637500 1
64654685 85423286 1
64654685 268445866 1
64654685 98810867 1
64654685 229047451 1
64654685 213711945 1
64654685 47608522 1
64654685 181223330 1
64654685 237389906 1
64654685 180918836 1
64654685 258426023 1
64654685 264446848 1
64654685 253631550 1
64654685 24224320 1
64654685 290709262 1
64654685 43706838 1
64654685 134563275 1
64654685 97066890 1
64654685 62540002 1
64654685 179213911 1
64654685 97898140 1
64654685 37921383 1
64654685 174185700 1
64654685 156380350 1
64654685 59785937 1
64654685 69607162 1
64654685 150020524 1
64654685 94003338 1
64654685 21593526 1
64654685 23136154 1
64654685 22844077 1
64654685 66129243 1
64654685 45112524 1
64654685 54003221 1
64654685 58926395 1
64654685 34882196 1
64654685 83855918 1
64654685 30693879 1
64654685 69551985 1
64654685 37653495 1
103683026 260710985 1
103683026 274645950 1
103683026 45112524 1
103683026 259802833 1
103683026 43328523 1
23136154 27014314 1
23136154 70628641 1
23136154 73449571 1
23136154 14123683 1
23136154 53732896 1
23136154 64654685 1
23136154 26589987 1
23136154 97898140 1
23136154 37921383 1
23136154 37653495 1
23136154 50725573 1
18395247 225539878 1
18395247 73449571 1
18395247 17311797 1
18395247 54498003 1
220997138 268445866 1
220997138 269858934 1
220997138 100570359 1
220997138 156380350 1
220997138 65153448 1
220997138 83855918 1
220997138 271563330 1
220997138 239876668 1
220997138 48683091 1
220997138 47608522 1
220997138 19762524 1
220997138 37792771 1
220997138 53732896 1
220997138 160979509 1
220997138 208742566 1
220997138 70643606 1
220997138 274645950 1
220997138 297389481 1
220997138 283969647 1
220997138 130380538 1
220997138 218264611 1
220997138 292713073 1
220997138 224697273 1
111610909 27014314 1
111610909 336031649 1
111610909 20505122 1
111610909 182737724 1
111610909 157311000 1
111610909 193354205 1
111610909 83828959 1
111610909 43856340 1
111610909 32340805 1
111610909 101017618 1
111610909 153531301 1
111610909 281059193 1
111610909 291110389 1
111610909 120872742 1
111610909 256955184 1
111610909 225082998 1
111610909 21037719 1
111610909 38411534 1
562630483 27014314 1
562630483 238084775 1
562630483 14123683 1
562630483 156380350 1
562630483 275575393 1
562630483 45112524 1
562630483 19762524 1
562630483 432456574 1
109214716 268484639 1
109214716 166121210 1
109214716 88687403 1
109214716 19239587 1
109214716 66308941 1
109214716 17311797 1
109214716 173752759 1
109214716 40714791 1
109214716 248789864 1
109214716 277981997 1
109214716 295884713 1
109214716 294784543 1
109214716 238084775 1
109214716 102773285 1
109214716 310287657 1
109214716 217356882 1
109214716 147721398 1
109214716 111553960 1
109214716 67562950 1
109214716 109813877 1
109214716 167376496 1
109214716 28463717 1
109214716 40359068 1
109214716 86206737 1
109214716 34965095 1
109214716 91588813 1
109214716 37921383 1
109214716 105803824 1
24485503 174185700 1
24485503 104063340 1
24485503 130380538 1
24485503 30395398 1
24485503 156380350 1
24485503 26589987 1
24485503 258426023 1
24485503 264522245 1
24485503 98810867 1
24485503 65153448 1
24485503 37921383 1
203018453 76415133 1
203018453 274996668 1
203018453 360344843 1
203018453 210041383 1
203018453 33268497 1
203018453 244085895 1
203018453 105622153 1
203018453 164122451 1
203018453 31702589 1
203018453 162749920 1
203018453 61771888 1
29968837 35408223 1
29968837 267308679 1
29968837 313296185 1
29968837 66129243 1
29968837 285516588 1
29968837 283727817 1
29968837 197186352 1
29968837 29972400 1
29968837 97898140 1
29968837 91082908 1
29968837 263355828 1
29968837 261872648 1
29968837 236854083 1
29968837 260961646 1
29968837 236979026 1
29968837 208742566 1
29968837 87429715 1
29968837 245095610 1
29968837 30693879 1
29968837 156380350 1
29968837 101227454 1
29968837 28455329 1
188841247 49498735 1
188841247 300631153 1
188841247 24485503 1
188841247 130380538 1
188841247 214136684 1
188841247 240653346 1
188841247 196195164 1
188841247 104063340 1
188841247 86206737 1
86206737 166121210 1
86206737 214136684 1
86206737 240653346 1
86206737 193870085 1
86206737 196195164 1
86206737 188841247 1
86206737 40359068 1
86206737 225539878 1
86206737 25189194 1
86206737 26553971 1
86206737 31508216 1
86206737 34965095 1
86206737 22815199 1
86206737 22062686 1
86206737 43124180 1
86206737 46705581 1
228305414 19762524 1
228305414 45929373 1
228305414 288238089 1
228305414 306623675 1
228305414 169863467 1
228305414 247540843 1
228305414 220746642 1
228305414 56077244 1
228305414 267856439 1
228305414 270369842 1
228305414 66129243 1
228305414 51978065 1
228305414 246398288 1
228305414 172724815 1
70628641 27014314 1
70628641 91082908 1
70628641 292252720 1
70628641 172376896 1
70628641 404865623 1
70628641 401646950 1
70628641 393590044 1
70628641 197186352 1
70628641 358675720 1
70628641 199278443 1
70628641 203018453 1
70628641 319682752 1
70628641 38411534 1
70628641 29426580 1
101017618 336031649 1
101017618 295116564 1
101017618 225082998 1
101017618 120872742 1
101017618 281059193 1
101017618 134823513 1
101017618 43856340 1
101017618 111610909 1
101017618 193354205 1
101017618 32340805 1
101017618 38411534 1
101017618 153531301 1
101017618 20505122 1
242081101 478981691 1
242081101 59809760 1
242081101 83855918 1
242081101 49980783 1
242081101 134563275 1
242081101 227082076 1
242081101 19762524 1
242081101 393590044 1
242081101 401646950 1
242081101 45112524 1
242081101 287781981 1
242081101 358675720 1
242081101 47608522 1
242081101 287566895 1
242081101 39811227 1
242081101 319682752 1
242081101 265426770 1
242081101 30693879 1
242081101 207604346 1
242081101 156380350 1
242081101 227817944 1
242081101 104572995 1
242081101 134823513 1
242081101 234349647 1
242081101 98196849 1
242081101 279229632 1
242081101 270556083 1
242081101 244081862 1
242081101 247694811 1
242081101 165746428 1
242081101 243323755 1
242081101 233600234 1
242081101 244444830 1
242081101 70628641 1
242081101 45929373 1
242081101 231410365 1
142681025 155320577 1
142681025 275575393 1
142681025 37397798 1
52068189 229047451 1
52068189 234349647 1
52068189 254056558 1
52068189 444198452 1
52068189 275575393 1
52068189 269304331 1
52068189 179213911 1
52068189 52397436 1
52068189 30693879 1
52068189 283727817 1
52068189 288370527 1
52068189 310287657 1
52068189 32878627 1
52068189 45112524 1
52068189 278133623 1
52068189 268484639 1
52068189 167376496 1
52068189 295637500 1
52068189 19762524 1
52068189 47608522 1
52068189 134563275 1
52068189 34882196 1
52068189 156380350 1
52068189 62540002 1
52068189 202243824 1
52068189 22815199 1
60825979 153531301 1
60825979 101017618 1
60825979 120872742 1
60825979 83828959 1
60825979 20505122 1
60825979 182737724 1
60825979 111610909 1
60825979 256955184 1
60825979 32340805 1
60825979 38411534 1
300135017 236979026 1
300135017 35364809 1
300135017 277384132 1
300135017 152402774 1
300135017 100570359 1
300135017 292252720 1
300135017 43124180 1
300135017 151087889 1
300135017 70643606 1
300135017 30395398 1
134563275 202098639 1
134563275 120160897 1
134563275 19762524 1
134563275 265916293 1
134563275 291001606 1
134563275 290609656 1
134563275 278133623 1
134563275 270843834 1
134563275 275248083 1
134563275 268484639 1
134563275 271563330 1
134563275 269304331 1
134563275 53732896 1
134563275 65013070 1
134563275 260452085 1
134563275 14123683 1
134563275 97898140 1
134563275 218273099 1
134563275 205643354 1
134563275 205951712 1
134563275 205715380 1
134563275 197096489 1
134563275 32878627 1
134563275 32399396 1
134563275 156380350 1
134563275 105971448 1
134563275 185688167 1
134563275 48300575 1
134563275 179170204 1
134563275 49939257 1
134563275 48683091 1
134563275 113449381 1
134563275 43706838 1
47608522 24224320 1
47608522 132213280 1
47608522 53029040 1
47608522 83855918 1
47608522 156380350 1
47608522 180918836 1
47608522 37653495 1
47608522 134563275 1
47608522 48300575 1
47608522 53732896 1
47608522 181223330 1
47608522 250649493 1
47608522 22844077 1
47608522 62540002 1
35364809 104063340 1
35364809 30395398 1
35364809 43124180 1
79818725 227082076 1
79818725 294038273 1
79818725 19762524 1
79818725 404865623 1
79818725 48683091 1
79818725 287781981 1
79818725 291649210 1
79818725 287566895 1
79818725 39811227 1
79818725 104572995 1
79818725 225098832 1
79818725 234349647 1
79818725 227817944 1
79818725 77843712 1
79818725 244081862 1
79818725 243323755 1
79818725 29246770 1
79818725 207604346 1
79818725 234365719 1
79818725 228751987 1
79818725 134823513 1
79818725 218273099 1
79818725 20359647 1
79818725 59809760 1
79818725 14123683 1
79818725 38824843 1
79818725 70628641 1
79818725 156380350 1
79818725 78922403 1
119370087 243323755 1
119370087 274501289 1
119370087 69607162 1
119370087 56408315 1
119370087 451403451 1
119370087 229047451 1
119370087 153531301 1
119370087 208742566 1
119370087 104063340 1
119370087 32408442 1
119370087 254056558 1
119370087 122950681 1
119370087 49290658 1
32878627 37397798 1
32878627 19762524 1
32878627 21036119 1
32878627 295637500 1
32878627 83828959 1
32878627 260452085 1
32878627 290609656 1
32878627 275248083 1
32878627 271563330 1
32878627 278133623 1
32878627 268484639 1
32878627 270843834 1
32878627 269304331 1
32878627 193723322 1
32878627 205643354 1
32878627 113449381 1
32878627 120160897 1
32878627 48683091 1
32878627 205951712 1
32878627 179170204 1
32878627 49939257 1
32878627 160950525 1
32878627 14123683 1
32878627 202098639 1
32878627 185688167 1
32878627 127945292 1
32878627 134563275 1
32878627 48300575 1
300631153 188841247 1
300631153 218196055 1
300631153 49498735 1
300631153 225539878 1
300631153 53732896 1
300631153 43328523 1
300631153 305278762 1
300631153 46705581 1
193354205 336031649 1
193354205 157311000 1
193354205 291110389 1
193354205 38824843 1
193354205 32340805 1
193354205 281059193 1
193354205 160950525 1
193354205 38411534 1
193354205 111610909 1
193354205 256955184 1
193354205 225082998 1
193354205 134563275 1
193354205 120872742 1
193354205 83828959 1
193354205 43856340 1
193354205 21037719 1
193354205 20505122 1
193354205 101017618 1
193354205 153531301 1
193354205 182737724 1
134823513 265426770 1
134823513 478981691 1
134823513 358675720 1
134823513 220746642 1
134823513 288327871 1
134823513 19762524 1
134823513 404865623 1
134823513 98196849 1
134823513 227082076 1
134823513 287781981 1
134823513 291649210 1
134823513 287566895 1
134823513 39811227 1
134823513 156380350 1
134823513 58926395 1
134823513 83855918 1
134823513 104572995 1
134823513 77843712 1
134823513 234349647 1
134823513 101017618 1
134823513 45929373 1
134823513 243323060 1
134823513 20359647 1
134823513 78922403 1
134823513 79818725 1
134823513 165746428 1
134823513 225098832 1
134823513 243323755 1
134823513 244081862 1
134823513 70628641 1
134823513 29246770 1
134823513 234365719 1
134823513 48683091 1
134823513 227817944 1
134823513 207604346 1
134823513 49980783 1
134823513 228751987 1
134823513 59809760 1
134823513 218273099 1
175149644 32583477 1
175149644 569096933 1
175149644 83828959 1
175149644 43706838 1
175149644 239876668 1
175149644 160950525 1
175149644 123054246 1
175149644 134563275 1
175149644 53103918 1
175149644 316996084 1
175149644 419872351 1
175149644 292713073 1
175149644 267295547 1
175149644 267856439 1
175149644 58434192 1
175149644 70643606 1
175149644 56408315 1
175149644 105971448 1
175149644 34269240 1
175149644 85669614 1
175149644 220808838 1
175149644 47608522 1
175149644 38824843 1
175149644 14123683 1
175149644 61804151 1
175149644 83855918 1
175149644 43328128 1
175149644 470195113 1
175149644 275575393 1
175149644 43328523 1
175149644 19762524 1
175149644 48683091 1
175149644 26553971 1
175149644 49629605 1
58926395 341963514 1
58926395 268445866 1
58926395 295637500 1
58926395 264446848 1
58926395 253631550 1
58926395 237389906 1
58926395 264522245 1
58926395 120160897 1
58926395 202098639 1
58926395 37921383 1
58926395 24485503 1
58926395 38824843 1
58926395 160950525 1
58926395 119370087 1
58926395 180918836 1
58926395 258426023 1
58926395 113449381 1
58926395 83828959 1
58926395 136661659 1
58926395 98810867 1
58926395 69551985 1
58926395 229047451 1
58926395 43706838 1
58926395 134563275 1
58926395 213711945 1
58926395 34882196 1
58926395 22844077 1
58926395 160979509 1
58926395 94003338 1
58926395 150020524 1
58926395 179213911 1
58926395 47608522 1
58926395 74167153 1
58926395 97066890 1
58926395 65153448 1
58926395 23136154 1
58926395 30693879 1
58926395 69607162 1
58926395 174185700 1
58926395 83855918 1
58926395 97898140 1
58926395 62540002 1
58926395 59785937 1
58926395 156380350 1
58926395 66129243 1
58926395 45112524 1
269858934 220997138 1
269858934 179213911 1
269858934 19762524 1
269858934 58926395 1
269858934 83855918 1
269858934 160979509 1
269858934 156380350 1
269858934 295884713 1
269858934 275575393 1
269858934 86122715 1
269858934 214136684 1
269858934 247300697 1
38824843 56824454 1
38824843 27014314 1
38824843 58434192 1
38824843 229047451 1
38824843 83828959 1
38824843 45112524 1
38824843 97898140 1
38824843 146442319 1
38824843 37397798 1
65153448 98810867 1
65153448 295637500 1
65153448 264522245 1
65153448 156380350 1
65153448 24485503 1
150455104 239876668 1
150455104 19762524 1
150455104 155320577 1
150455104 275575393 1
150455104 45112524 1
150455104 37397798 1
150455104 58434192 1
150455104 146442319 1
65187067 297380894 1
65187067 26589987 1
65187067 14123683 1
65187067 50725573 1
65187067 71975446 1
244889280 122483510 1
244889280 51590707 1
244889280 212203422 1
244889280 260710985 1
244889280 56824454 1
244889280 53732896 1
244889280 303651216 1
244889280 19239587 1
244889280 32182710 1
244889280 53898929 1
244889280 148305295 1
244889280 250649493 1
244889280 88986768 1
244889280 134563275 1
244889280 83855918 1
244889280 156380350 1
244889280 45112524 1
244889280 218264611 1
244889280 41405468 1
244889280 37653495 1
244889280 53029040 1
244889280 19229473 1
244889280 64654685 1
244889280 19762524 1
244889280 70628641 1
280242371 132213280 1
280242371 569096933 1
280242371 27014314 1
280242371 329112005 1
280242371 19239587 1
280242371 87429715 1
280242371 156380350 1
280242371 185688167 1
280242371 470195113 1
280242371 70643606 1
280242371 275575393 1
280242371 237318555 1
280242371 91082908 1
280242371 100570359 1
280242371 19762524 1
280242371 419872351 1
280242371 43328523 1
280242371 26553971 1
280242371 160950525 1
280242371 229047451 1
280242371 83855918 1
280242371 290609656 1
280242371 225539878 1
280242371 316996084 1
280242371 313887512 1
280242371 45112524 1
280242371 279681266 1
280242371 57339651 1
280242371 200497519 1
280242371 53103918 1
280242371 248740740 1
280242371 47608522 1
280242371 49629605 1
280242371 48300575 1
280242371 43706838 1
280242371 179170204 1
280242371 53732896 1
280242371 158887692 1
280242371 283207769 1
280242371 97898140 1
280242371 48683091 1
280242371 292713073 1
280242371 134563275 1
280242371 284544203 1
280242371 213273098 1
280242371 175149644 1
280242371 199278443 1
51826812 188264147 1
329112005 58434192 1
329112005 120160897 1
329112005 20505122 1
329112005 213711945 1
329112005 47608522 1
329112005 182737724 1
329112005 256955184 1
329112005 34882196 1
329112005 69607162 1
329112005 98810867 1
329112005 290609656 1
329112005 97066890 1
329112005 113449381 1
329112005 142681025 1
329112005 202098639 1
329112005 97898140 1
329112005 160979509 1
329112005 253631550 1
329112005 180918836 1
329112005 160950525 1
329112005 239876668 1
329112005 274645950 1
329112005 100570359 1
329112005 278133623 1
329112005 45112524 1
329112005 271563330 1
329112005 53732896 1
329112005 65013070 1
329112005 70360628 1
329112005 49939257 1
329112005 185688167 1
329112005 156380350 1
329112005 83855918 1
329112005 19762524 1
329112005 275575393 1
329112005 83828959 1
329112005 43706838 1
329112005 134563275 1
329112005 174185700 1
329112005 225539878 1
329112005 66308941 1
329112005 179213911 1
329112005 48300575 1
329112005 359511622 1
329112005 179170204 1
329112005 105971448 1
329112005 48683091 1
329112005 17084497 1
122483510 32417223 1
122483510 45112524 1
122483510 250649493 1
122483510 212203422 1
122483510 26589987 1
419872351 569096933 1
419872351 53732896 1
419872351 470195113 1
419872351 279681266 1
419872351 57339651 1
419872351 43706838 1
419872351 62540002 1
419872351 47608522 1
419872351 156380350 1
419872351 49629605 1
419872351 268484639 1
419872351 49939257 1
419872351 278133623 1
419872351 48683091 1
419872351 275248083 1
419872351 175149644 1
419872351 105971448 1
419872351 48300575 1
419872351 113449381 1
419872351 19762524 1
419872351 292713073 1
419872351 134563275 1
419872351 26553971 1
419872351 225539878 1
419872351 158887692 1
419872351 283207769 1
419872351 284544203 1
419872351 280242371 1
419872351 313887512 1
419872351 213273098 1
419872351 199278443 1
419872351 53103918 1
70360628 69276015 1
70360628 19239587 1
70360628 53732896 1
70360628 19229473 1
263355828 70643606 1
263355828 352317874 1
263355828 384851943 1
263355828 313296185 1
263355828 267308679 1
263355828 91082908 1
263355828 87429715 1
263355828 285516588 1
263355828 283727817 1
263355828 156380350 1
263355828 29968837 1
263355828 245095610 1
263355828 261872648 1
263355828 101227454 1
263355828 260961646 1
263355828 28455329 1
26589987 71975446 1
26589987 14123683 1
26589987 50725573 1
37921383 253631550 1
37921383 268445866 1
37921383 69551985 1
37921383 69607162 1
37921383 213711945 1
37921383 179213911 1
37921383 56446819 1
37921383 54003221 1
37921383 295637500 1
37921383 85423286 1
37921383 98810867 1
37921383 264522245 1
37921383 65153448 1
37921383 264446848 1
37921383 94003338 1
37921383 58926395 1
37921383 64654685 1
37921383 37653495 1
37921383 83855918 1
37921383 229047451 1
37921383 47608522 1
37921383 30693879 1
37921383 174185700 1
37921383 62540002 1
37921383 150020524 1
37921383 45112524 1
37921383 156380350 1
37921383 160979509 1
37921383 66129243 1
37921383 22844077 1
37921383 97898140 1
37921383 59785937 1
37921383 73637003 1
37921383 34882196 1
295116564 48300575 1
295116564 120872742 1
295116564 21037719 1
295116564 288327871 1
295116564 182737724 1
295116564 19762524 1
295116564 185688167 1
295116564 32340805 1
295116564 43856340 1
295116564 111610909 1
295116564 275575393 1
295116564 38824843 1
295116564 225082998 1
295116564 101017618 1
295116564 38411534 1
265192550 196669891 1
265192550 117377731 1
265192550 188264147 1
265192550 51826812 1
265192550 228778787 1
265192550 69276015 1
279229632 58434192 1
279229632 98196849 1
279229632 274645950 1
279229632 19762524 1
279229632 275575393 1
279229632 45112524 1
279229632 287566895 1
279229632 294038273 1
279229632 401646950 1
279229632 243323060 1
279229632 319682752 1
279229632 49980783 1
279229632 207604346 1
279229632 358675720 1
279229632 243323755 1
279229632 165746428 1
279229632 234349647 1
279229632 70628641 1
279229632 233600234 1
279229632 244444830 1
279229632 45929373 1
279229632 270556083 1
279229632 247694811 1
279229632 231410365 1
153531301 98196849 1
153531301 387835596 1
153531301 45112524 1
153531301 162749920 1
153531301 288327871 1
153531301 38824843 1
153531301 19762524 1
153531301 32340805 1
153531301 66308941 1
153531301 20505122 1
153531301 182737724 1
153531301 48683091 1
153531301 122950681 1
153531301 83828959 1
153531301 43856340 1
153531301 120872742 1
153531301 21037719 1
153531301 101017618 1
153531301 225082998 1
291001606 271563330 1
291001606 83855918 1
291001606 265916293 1
291001606 269304331 1
291001606 202098639 1
291001606 45112524 1
291001606 48300575 1
291001606 113449381 1
291001606 278133623 1
291001606 275248083 1
291001606 31408930 1
291001606 185688167 1
291001606 290609656 1
291001606 270843834 1
291001606 48683091 1
291001606 205951712 1
291001606 225539878 1
291001606 197096489 1
291001606 268484639 1
291001606 193723322 1
291001606 205643354 1
291001606 260452085 1
291001606 179170204 1
174185700 48300575 1
174185700 98810867 1
174185700 341963514 1
174185700 97066890 1
174185700 436104499 1
174185700 253631550 1
174185700 100570359 1
174185700 329112005 1
174185700 264446848 1
174185700 45929373 1
174185700 268445866 1
174185700 28455329 1
174185700 23136154 1
174185700 295637500 1
174185700 258426023 1
174185700 64654685 1
174185700 94003338 1
174185700 160979509 1
174185700 181223330 1
174185700 37921383 1
174185700 156380350 1
174185700 213711945 1
174185700 54003221 1
174185700 69607162 1
174185700 134563275 1
174185700 66129243 1
174185700 83855918 1
174185700 97898140 1
174185700 62540002 1
174185700 30693879 1
174185700 59785937 1
174185700 150020524 1
174185700 24485503 1
174185700 37653495 1
174185700 34882196 1
21036119 156380350 1
21036119 52397436 1
21036119 142681025 1
21036119 69607162 1
21036119 264133481 1
21036119 256955184 1
21036119 181223330 1
21036119 74167153 1
21036119 239876668 1
21036119 47608522 1
21036119 329112005 1
21036119 180918836 1
21036119 54003221 1
21036119 269304331 1
21036119 83855918 1
21036119 69551985 1
21036119 58926395 1
21036119 24224320 1
21036119 248789864 1
21036119 49939257 1
21036119 48300575 1
21036119 48683091 1
21036119 274645950 1
21036119 275575393 1
21036119 278133623 1
21036119 160950525 1
21036119 120160897 1
21036119 37397798 1
21036119 202098639 1
21036119 97898140 1
21036119 38824843 1
21036119 66308941 1
21036119 64654685 1
21036119 37653495 1
21036119 204454773 1
21036119 193619580 1
21036119 62540002 1
21036119 179213911 1
21036119 59785937 1
21036119 29727994 1
21036119 17209595 1
21036119 43706838 1
21036119 115997168 1
88986768 451403451 1
88986768 70628641 1
88986768 104063340 1
88986768 40359068 1
88986768 29426580 1
148305295 45112524 1
148305295 260710985 1
148305295 14123683 1
148305295 212203422 1
148305295 250649493 1
148305295 51590707 1
52702397 79818725 1
52702397 83855918 1
52702397 153531301 1
52702397 451403451 1
52702397 161046713 1
52702397 20505122 1
52702397 19762524 1
52702397 358675720 1
52702397 111610909 1
52702397 234349647 1
52702397 62540002 1
52702397 59785937 1
52702397 83828959 1
52702397 179213911 1
52702397 38824843 1
52702397 213711945 1
52702397 160979509 1
52702397 254056558 1
52702397 275575393 1
52702397 134563275 1
52702397 274501289 1
52702397 172376896 1
52702397 273124345 1
52702397 266182205 1
52702397 225539878 1
52702397 30693879 1
52702397 166121210 1
52702397 233600234 1
52702397 61608179 1
52702397 223404067 1
52702397 156380350 1
52702397 40095510 1
52702397 57933449 1
52702397 19909703 1
52702397 29426580 1
105971448 48300575 1
105971448 178616491 1
105971448 45112524 1
105971448 113449381 1
105971448 225539878 1
105971448 48683091 1
105971448 134563275 1
105971448 92882460 1
105971448 26589987 1
247540843 288370527 1
247540843 38824843 1
247540843 14123683 1
247540843 306623675 1
247540843 275575393 1
247540843 288327871 1
247540843 288238089 1
247540843 169863467 1
247540843 56077244 1
247540843 270369842 1
247540843 51978065 1
247540843 220746642 1
247540843 246398288 1
247540843 172724815 1
247540843 145778558 1
247540843 228305414 1
22815199 202243824 1
22815199 89021438 1
22815199 127945292 1
22815199 53029040 1
22815199 25189194 1
22815199 29206300 1
22815199 34965095 1
132213280 569096933 1
132213280 19762524 1
132213280 14123683 1
132213280 119370087 1
132213280 88986768 1
132213280 156380350 1
61986109 269858934 1
61986109 83855918 1
61986109 47608522 1
61986109 86206737 1
61986109 240653346 1
61986109 254147817 1
61986109 154659914 1
61986109 50725573 1
61986109 26589987 1
61986109 30693879 1
61986109 156380350 1
61986109 214136684 1
61986109 88687403 1
61986109 14123683 1
61986109 117046274 1
61986109 196195164 1
61986109 166121210 1
61986109 40359068 1
267289093 31408930 1
267289093 264133481 1
267289093 291001606 1
267289093 100570359 1
267289093 123054246 1
267289093 175149644 1
267289093 87429715 1
267289093 268484639 1
267289093 247540843 1
267289093 288238089 1
267289093 119370087 1
267289093 51978065 1
267289093 47608522 1
267289093 220808838 1
267289093 48300575 1
267289093 49939257 1
267289093 46141376 1
267289093 254056558 1
267289093 269304331 1
267289093 30693879 1
267289093 219949262 1
267289093 66129243 1
267289093 314725957 1
267289093 145778558 1
267289093 48683091 1
267289093 56824454 1
267289093 29206300 1
267289093 27272269 1
267289093 85669614 1
267289093 34269240 1
267289093 293731094 1
267289093 290609656 1
267289093 53732896 1
267289093 247694811 1
267289093 202098639 1
267289093 218196055 1
267289093 20505122 1
267289093 267856439 1
267289093 267278705 1
267289093 56408315 1
267289093 56077244 1
267289093 32583477 1
267289093 144836578 1
267289093 200497519 1
267289093 43328128 1
267289093 43328523 1
267289093 267256508 1
267289093 267295547 1
267289093 225539878 1
267289093 43706838 1
267289093 134563275 1
265916293 156380350 1
265916293 275248083 1
265916293 43328523 1
265916293 160979509 1
265916293 264133481 1
265916293 295884713 1
265916293 260452085 1
265916293 208742566 1
265916293 193723322 1
265916293 269304331 1
265916293 202098639 1
265916293 291001606 1
265916293 49939257 1
265916293 48683091 1
265916293 290609656 1
265916293 32399396 1
265916293 270843834 1
265916293 268484639 1
265916293 53732896 1
265916293 179170204 1
265916293 225539878 1
265916293 205951712 1
265916293 205643354 1
265916293 31408930 1
265916293 185688167 1
265916293 48300575 1
265916293 134563275 1
265916293 113449381 1
265916293 43706838 1
310287657 200497519 1
310287657 144836578 1
310287657 182737724 1
310287657 181107202 1
310287657 277981997 1
310287657 236979026 1
310287657 152402774 1
310287657 48683091 1
310287657 156380350 1
310287657 19762524 1
310287657 45112524 1
310287657 275575393 1
310287657 134563275 1
310287657 43706838 1
310287657 147721398 1
310287657 83855918 1
310287657 53732896 1
310287657 47608522 1
310287657 208742566 1
310287657 160979509 1
310287657 142681025 1
310287657 270843834 1
310287657 295884713 1
310287657 109214716 1
310287657 248789864 1
310287657 268484639 1
310287657 167376496 1
310287657 294784543 1
310287657 66308941 1
310287657 109813877 1
264133481 290609656 1
264133481 48683091 1
264133481 113449381 1
264133481 21036119 1
264133481 156380350 1
264133481 48300575 1
264133481 185688167 1
264133481 179170204 1
264133481 205643354 1
264133481 202098639 1
264133481 193723322 1
264133481 260452085 1
264133481 268484639 1
264133481 269304331 1
264133481 271563330 1
264133481 275248083 1
264133481 278133623 1
264133481 270843834 1
264133481 225539878 1
264133481 43706838 1
358675720 19762524 1
358675720 478981691 1
358675720 47608522 1
358675720 227817944 1
358675720 243323755 1
358675720 156380350 1
358675720 265426770 1
358675720 393590044 1
358675720 401646950 1
358675720 234349647 1
358675720 270556083 1
358675720 279229632 1
358675720 244444830 1
358675720 45929373 1
358675720 165746428 1
358675720 233600234 1
358675720 247694811 1
358675720 134823513 1
358675720 242081101 1
358675720 231410365 1
358675720 70628641 1
284544203 48300575 1
284544203 569096933 1
284544203 470195113 1
284544203 45112524 1
284544203 419872351 1
284544203 313887512 1
284544203 57339651 1
284544203 248740740 1
284544203 279681266 1
284544203 280242371 1
284544203 53103918 1
284544203 43706838 1
284544203 175149644 1
284544203 213273098 1
284544203 283207769 1
284544203 199278443 1
284544203 158887692 1
66129243 436104499 1
66129243 341963514 1
66129243 288327871 1
66129243 258426023 1
66129243 233600234 1
66129243 19762524 1
66129243 24485503 1
66129243 85423286 1
66129243 268445866 1
66129243 48300575 1
66129243 29968837 1
66129243 155320577 1
66129243 253631550 1
66129243 38824843 1
66129243 225539878 1
66129243 20359647 1
66129243 98810867 1
66129243 247300697 1
66129243 295637500 1
66129243 275575393 1
66129243 24224320 1
66129243 27272269 1
66129243 180918836 1
66129243 248789864 1
66129243 264446848 1
66129243 56824454 1
66129243 37921383 1
66129243 70643606 1
66129243 102773285 1
66129243 219949262 1
66129243 160950525 1
66129243 54003221 1
66129243 213711945 1
66129243 21593526 1
235139268 558829275 1
235139268 270418444 1
235139268 43090176 1
235139268 307289516 1
235139268 45814400 1
235139268 216837549 1
235139268 146442319 1
235139268 17209595 1
235139268 275575393 1
235139268 19762524 1
235139268 38824843 1
235139268 37397798 1
235139268 160950525 1
235139268 58434192 1
235139268 155320577 1
235139268 108441763 1
235139268 155320364 1
235139268 239876668 1
235139268 46141376 1
235139268 293601868 1
235139268 111553960 1
235139268 27014314 1
235139268 38411534 1
235139268 40359068 1
69551985 258426023 1
69551985 253631550 1
69551985 180918836 1
69551985 264446848 1
69551985 213711945 1
69551985 62540002 1
69551985 97066890 1
69551985 97898140 1
69551985 174185700 1
69551985 50725573 1
69551985 43706838 1
69551985 156380350 1
69551985 160979509 1
69551985 150020524 1
69551985 94003338 1
69551985 83855918 1
69551985 58926395 1
69551985 45112524 1
69551985 14123683 1
69551985 59785937 1
69551985 22844077 1
69551985 30693879 1
69551985 24485503 1
69551985 34882196 1
69551985 37921383 1
69551985 37653495 1
502248046 61358313 1
502248046 92882460 1
502248046 43328523 1
502248046 56408315 1
502248046 49498735 1
502248046 314725957 1
502248046 225539878 1
502248046 123054246 1
502248046 218196055 1
502248046 34269240 1
502248046 85669614 1
502248046 53732896 1
502248046 293731094 1
200497519 85669614 1
200497519 100570359 1
200497519 97898140 1
200497519 220808838 1
200497519 123054246 1
200497519 218196055 1
200497519 267856439 1
200497519 267289093 1
200497519 43706838 1
200497519 48683091 1
200497519 56824454 1
200497519 34269240 1
200497519 43328128 1
200497519 32583477 1
200497519 56077244 1
200497519 145778558 1
200497519 27272269 1
200497519 267295547 1
200497519 56408315 1
200497519 267256508 1
200497519 267278705 1
200497519 53732896 1
200497519 43328523 1
200497519 144836578 1
73449571 17311797 1
73449571 276908282 1
73449571 83828959 1
73449571 32408442 1
73449571 387835596 1
73449571 19762524 1
73449571 23136154 1
73449571 156380350 1
73449571 220746642 1
73449571 288238089 1
73449571 275575393 1
73449571 142681025 1
73449571 51978065 1
73449571 246398288 1
73449571 270369842 1
73449571 172724815 1
73449571 38824843 1
293995981 188264147 1
293995981 19239587 1
293995981 117377731 1
20505122 70360628 1
20505122 19762524 1
20505122 101017618 1
20505122 43856340 1
20505122 66308941 1
20505122 48683091 1
20505122 32340805 1
20505122 153531301 1
267856439 156380350 1
267856439 202098639 1
267856439 219949262 1
267856439 43328523 1
267856439 278133623 1
267856439 185688167 1
267856439 48300575 1
267856439 269304331 1
267856439 31408930 1
267856439 220808838 1
267856439 34269240 1
267856439 85669614 1
267856439 288238089 1
267856439 267278705 1
267856439 200497519 1
267856439 169863467 1
267856439 228305414 1
267856439 172724815 1
267856439 144836578 1
267856439 70643606 1
267856439 32878627 1
267856439 43706838 1
267856439 32583477 1
267856439 56408315 1
267856439 43328128 1
267856439 56077244 1
267856439 134563275 1
267856439 225539878 1
267856439 123054246 1
267856439 47608522 1
267856439 145778558 1
267856439 267295547 1
267856439 267289093 1
267856439 53732896 1
267856439 27272269 1
17084497 329112005 1
17084497 20505122 1
17084497 120160897 1
17084497 43328523 1
17084497 92882460 1
17084497 32878627 1
17084497 97066890 1
17084497 180918836 1
17084497 98810867 1
17084497 258426023 1
17084497 253631550 1
83828959 182737724 1
83828959 120872742 1
83828959 38824843 1
49980783 270556083 1
49980783 287566895 1
49980783 291649210 1
49980783 404865623 1
49980783 228751987 1
49980783 47608522 1
49980783 279229632 1
49980783 83855918 1
49980783 117046274 1
49980783 231410365 1
49980783 98196849 1
49980783 294038273 1
49980783 247694811 1
49980783 104572995 1
49980783 244081862 1
49980783 45929373 1
127945292 19762524 1
127945292 444198452 1
127945292 100570359 1
127945292 48683091 1
127945292 274645950 1
127945292 174185700 1
127945292 43706838 1
127945292 89021438 1
127945292 269304331 1
127945292 29206300 1
127945292 268484639 1
127945292 202243824 1
127945292 32878627 1
127945292 52068189 1
127945292 87171486 1
127945292 53029040 1
127945292 14123683 1
279681266 19762524 1
279681266 213273098 1
279681266 419872351 1
279681266 283207769 1
279681266 470195113 1
279681266 199278443 1
279681266 49629605 1
279681266 316996084 1
279681266 313887512 1
279681266 284544203 1
279681266 175149644 1
279681266 237318555 1
279681266 248740740 1
279681266 277172506 1
271563330 291001606 1
271563330 220997138 1
271563330 32399396 1
271563330 31408930 1
271563330 290609656 1
271563330 278133623 1
271563330 275248083 1
271563330 270843834 1
271563330 268484639 1
271563330 239876668 1
271563330 269304331 1
271563330 49939257 1
271563330 48683091 1
271563330 43706838 1
271563330 134563275 1
271563330 113449381 1
271563330 48300575 1
271563330 185688167 1
271563330 197096489 1
271563330 193723322 1
271563330 205643354 1
271563330 205951712 1
271563330 202098639 1
271563330 32878627 1
271563330 65013070 1
271563330 264133481 1
271563330 260452085 1
271563330 179170204 1
111553960 275575393 1
111553960 27014314 1
111553960 78746900 1
136661659 24224320 1
136661659 94003338 1
136661659 180918836 1
136661659 22844077 1
136661659 66129243 1
136661659 59785937 1
136661659 37653495 1
136661659 62540002 1
136661659 156380350 1
136661659 37921383 1
136661659 21593526 1
136661659 83855918 1
214136684 275575393 1
214136684 196195164 1
214136684 234349647 1
214136684 14123683 1
214136684 165882825 1
214136684 160950525 1
214136684 28463717 1
214136684 188841247 1
214136684 19762524 1
214136684 254147817 1
214136684 52397436 1
214136684 269858934 1
214136684 154659914 1
214136684 117046274 1
214136684 47608522 1
214136684 156380350 1
214136684 166121210 1
214136684 61986109 1
214136684 88687403 1
214136684 40714791 1
214136684 247300697 1
214136684 240653346 1
214136684 40359068 1
172724815 275575393 1
172724815 105971448 1
172724815 288370527 1
172724815 288238089 1
172724815 169863467 1
172724815 267856439 1
172724815 270369842 1
172724815 246398288 1
172724815 73449571 1
172724815 19762524 1
172724815 247540843 1
172724815 210627341 1
172724815 228305414 1
172724815 220746642 1
172724815 56077244 1
172724815 51978065 1
172724815 179213911 1
172724815 156380350 1
172724815 145778558 1
17311797 173752759 1
17311797 67562950 1
17311797 39973326 1
17311797 19239587 1
17311797 91588813 1
17311797 32340805 1
17311797 29426580 1
17311797 31702589 1
17311797 37921383 1
17311797 109214716 1
17311797 217356882 1
17311797 288238089 1
17311797 193870085 1
17311797 51978065 1
17311797 54498003 1
146442319 27014314 1
146442319 108441763 1
146442319 19762524 1
146442319 307289516 1
146442319 216837549 1
146442319 275575393 1
146442319 239876668 1
146442319 155320577 1
146442319 160950525 1
146442319 38824843 1
146442319 150455104 1
146442319 58434192 1
280655080 352317874 1
280655080 384851943 1
280655080 197186352 1
182737724 256955184 1
182737724 247300697 1
182737724 290609656 1
182737724 291110389 1
182737724 32878627 1
182737724 58434192 1
182737724 37653495 1
182737724 66308941 1
182737724 38824843 1
182737724 111610909 1
182737724 270369842 1
182737724 281059193 1
182737724 43856340 1
182737724 19762524 1
182737724 156380350 1
182737724 225082998 1
182737724 193354205 1
182737724 38411534 1
182737724 32340805 1
182737724 83828959 1
182737724 153531301 1
147509786 160979509 1
147509786 47608522 1
147509786 69607162 1
147509786 259802833 1
147509786 83855918 1
147509786 217356882 1
147509786 156380350 1
147509786 35408223 1
147509786 103683026 1
147509786 29972400 1
147509786 28308356 1
269304331 290609656 1
269304331 205715380 1
269304331 291001606 1
269304331 260710985 1
269304331 31408930 1
269304331 65013070 1
269304331 45112524 1
269304331 14123683 1
269304331 267256508 1
269304331 202098639 1
269304331 329112005 1
269304331 193723322 1
269304331 144836578 1
269304331 19762524 1
269304331 21036119 1
269304331 200497519 1
269304331 127945292 1
269304331 161351710 1
269304331 27272269 1
269304331 271563330 1
269304331 278133623 1
269304331 268484639 1
269304331 197096489 1
269304331 156380350 1
269304331 32878627 1
269304331 205643354 1
269304331 49939257 1
269304331 48683091 1
269304331 134563275 1
269304331 185688167 1
269304331 179170204 1
58434192 256955184 1
58434192 97066890 1
58434192 27014314 1
58434192 178616491 1
58434192 307289516 1
58434192 182737724 1
58434192 19762524 1
58434192 48300575 1
58434192 70360628 1
58434192 247300697 1
58434192 292713073 1
58434192 45112524 1
58434192 275575393 1
58434192 97898140 1
58434192 150455104 1
58434192 111553960 1
58434192 146442319 1
58434192 53732896 1
58434192 37397798 1
58434192 38824843 1
569096933 132213280 1
569096933 43706838 1
569096933 19239587 1
569096933 277172506 1
569096933 53732896 1
569096933 313887512 1
569096933 43328523 1
569096933 237318555 1
569096933 175149644 1
569096933 248740740 1
569096933 470195113 1
569096933 53103918 1
569096933 316996084 1
569096933 279681266 1
569096933 213273098 1
569096933 280242371 1
569096933 283207769 1
569096933 284544203 1
569096933 57339651 1
569096933 419872351 1
569096933 158887692 1
569096933 199278443 1
313296185 260961646 1
313296185 309857915 1
313296185 219949262 1
313296185 101227454 1
313296185 87429715 1
313296185 263355828 1
313296185 245095610 1
313296185 283727817 1
313296185 29968837 1
313296185 67562950 1
313296185 91082908 1
210627341 216837549 1
210627341 558829275 1
210627341 27014314 1
210627341 19762524 1
210627341 155320577 1
210627341 172724815 1
210627341 275575393 1
210627341 70643606 1
210627341 293601868 1
210627341 155320364 1
210627341 68395469 1
273124345 35408223 1
273124345 22062686 1
273124345 172376896 1
273124345 274501289 1
273124345 29426580 1
273124345 40095510 1
273124345 29855798 1
273124345 61608179 1
273124345 19909703 1
273124345 266182205 1
273124345 52702397 1
273124345 223404067 1
179170204 275248083 1
179170204 290609656 1
179170204 291001606 1
179170204 278133623 1
179170204 270843834 1
179170204 268484639 1
179170204 269304331 1
179170204 271563330 1
179170204 260452085 1
179170204 264133481 1
179170204 65013070 1
179170204 225539878 1
179170204 45112524 1
179170204 32878627 1
179170204 202098639 1
179170204 205951712 1
179170204 205643354 1
179170204 205715380 1
179170204 193723322 1
179170204 197096489 1
179170204 185688167 1
179170204 48300575 1
179170204 113449381 1
179170204 120160897 1
179170204 134563275 1
179170204 43706838 1
179170204 48683091 1
179170204 49939257 1
108441763 146442319 1
108441763 216837549 1
108441763 43090176 1
108441763 19762524 1
108441763 293601868 1
108441763 275575393 1
108441763 155320364 1
108441763 155320577 1
108441763 38824843 1
202243824 444198452 1
202243824 30395398 1
202243824 225539878 1
202243824 25189194 1
202243824 204409050 1
202243824 164122451 1
202243824 266591831 1
202243824 52397436 1
202243824 173752759 1
202243824 87171486 1
202243824 89021438 1
202243824 29206300 1
202243824 52068189 1
202243824 127945292 1
202243824 22815199 1
202243824 53029040 1
185688167 19762524 1
185688167 265916293 1
185688167 291001606 1
185688167 225539878 1
185688167 275248083 1
185688167 270843834 1
185688167 278133623 1
185688167 269304331 1
185688167 268484639 1
185688167 27272269 1
185688167 271563330 1
185688167 264133481 1
185688167 65013070 1
185688167 48683091 1
185688167 83855918 1
185688167 120160897 1
185688167 179170204 1
185688167 156380350 1
185688167 134563275 1
185688167 49939257 1
185688167 113449381 1
185688167 48300575 1
185688167 43706838 1
478981691 242081101 1
478981691 247694811 1
478981691 231410365 1
478981691 270556083 1
478981691 45929373 1
205951712 295884713 1
205951712 45112524 1
205951712 152402774 1
205951712 278133623 1
205951712 144836578 1
205951712 288238089 1
205951712 290609656 1
205951712 156380350 1
205951712 291001606 1
205951712 208742566 1
205951712 236979026 1
205951712 105971448 1
205951712 275248083 1
205951712 271563330 1
205951712 260452085 1
205951712 269304331 1
205951712 202098639 1
205951712 265916293 1
205951712 31408930 1
205951712 65013070 1
205951712 264133481 1
205951712 270843834 1
205951712 268484639 1
205951712 66308941 1
205951712 193723322 1
205951712 205643354 1
205951712 32878627 1
205951712 120160897 1
205951712 48683091 1
205951712 49939257 1
205951712 134563275 1
205951712 205715380 1
205951712 197096489 1
205951712 48300575 1
205951712 113449381 1
205951712 43706838 1
205951712 179170204 1
227817944 404865623 1
227817944 294038273 1
227817944 275575393 1
227817944 287781981 1
227817944 287566895 1
227817944 104572995 1
227817944 39811227 1
227817944 45929373 1
227817944 228751987 1
227817944 231410365 1
227817944 30693879 1
227817944 225098832 1
227817944 70643606 1
227817944 244444830 1
227817944 244081862 1
227817944 77843712 1
227817944 48683091 1
227817944 243323060 1
227817944 234349647 1
227817944 29246770 1
227817944 227082076 1
227817944 207604346 1
227817944 234365719 1
227817944 20359647 1
227817944 78922403 1
227817944 70628641 1
227817944 59809760 1
227817944 79818725 1
227817944 218273099 1
227817944 134823513 1
260961646 87429715 1
260961646 29972400 1
260961646 313296185 1
260961646 292713073 1
260961646 384851943 1
260961646 285516588 1
260961646 283727817 1
260961646 91082908 1
260961646 236854083 1
260961646 263355828 1
260961646 261872648 1
260961646 156380350 1
260961646 245095610 1
260961646 101227454 1
260961646 29968837 1
260961646 28455329 1
558829275 292713073 1
558829275 326694732 1
558829275 155320577 1
558829275 38824843 1
558829275 275575393 1
558829275 210627341 1
558829275 47608522 1
558829275 156380350 1
558829275 239876668 1
558829275 43090176 1
558829275 19762524 1
558829275 160950525 1
558829275 270418444 1
150020524 264522245 1
150020524 58926395 1
150020524 37653495 1
150020524 45112524 1
150020524 69607162 1
150020524 69551985 1
150020524 30693879 1
150020524 26589987 1
150020524 24485503 1
150020524 66129243 1
150020524 59785937 1
270556083 104572995 1
270556083 77843712 1
270556083 134563275 1
270556083 19762524 1
270556083 48300575 1
270556083 288327871 1
270556083 478981691 1
270556083 401646950 1
270556083 393590044 1
270556083 358675720 1
270556083 22844077 1
270556083 62540002 1
270556083 156380350 1
270556083 83855918 1
270556083 319682752 1
270556083 288370527 1
270556083 220746642 1
270556083 87429715 1
270556083 179213911 1
270556083 39811227 1
270556083 98196849 1
270556083 279229632 1
270556083 227817944 1
270556083 70628641 1
270556083 265426770 1
270556083 231410365 1
270556083 233600234 1
270556083 234349647 1
270556083 243323755 1
270556083 45929373 1
270556083 165746428 1
270556083 242081101 1
270556083 247694811 1
270556083 244444830 1
290609656 269304331 1
290609656 182737724 1
290609656 281059193 1
290609656 48300575 1
290609656 83855918 1
290609656 225539878 1
290609656 278133623 1
290609656 32878627 1
290609656 134563275 1
290609656 49939257 1
290609656 179170204 1
290609656 113449381 1
290609656 48683091 1
290609656 32399396 1
290609656 185688167 1
290609656 202098639 1
290609656 160950525 1
290609656 193723322 1
290609656 260452085 1
290609656 271563330 1
290609656 275248083 1
290609656 83828959 1
290609656 268484639 1
290609656 270843834 1
290609656 53732896 1
341963514 54003221 1
341963514 62540002 1
341963514 22844077 1
341963514 253631550 1
341963514 66129243 1
341963514 58926395 1
341963514 179213911 1
341963514 98810867 1
341963514 59785937 1
341963514 174185700 1
341963514 264446848 1
341963514 30693879 1
341963514 156380350 1
341963514 45112524 1
341963514 64654685 1
341963514 65153448 1
341963514 69607162 1
341963514 258426023 1
341963514 213711945 1
341963514 74167153 1
341963514 160979509 1
341963514 268445866 1
341963514 37653495 1
436104499 220997138 1
436104499 66129243 1
436104499 26589987 1
436104499 268445866 1
436104499 264446848 1
436104499 98810867 1
436104499 156380350 1
436104499 97898140 1
436104499 150020524 1
436104499 30693879 1
436104499 34882196 1
436104499 54003221 1
436104499 37653495 1
436104499 59785937 1
436104499 213711945 1
436104499 174185700 1
29246770 404865623 1
29246770 294038273 1
29246770 244081862 1
29246770 287781981 1
29246770 77843712 1
29246770 291649210 1
29246770 207604346 1
29246770 104572995 1
29246770 287566895 1
29246770 39811227 1
29246770 225098832 1
29246770 59809760 1
29246770 243323060 1
29246770 78922403 1
29246770 227817944 1
29246770 134823513 1
29246770 79818725 1
29246770 48683091 1
29246770 234365719 1
29246770 20359647 1
29246770 70628641 1
29246770 218273099 1
43856340 32340805 1
43856340 160950525 1
43856340 292713073 1
43856340 246398288 1
43856340 291110389 1
43856340 281059193 1
43856340 120872742 1
43856340 182737724 1
43856340 20505122 1
43856340 38411534 1
43856340 193354205 1
43856340 83828959 1
43856340 225082998 1
43856340 157311000 1
43856340 111610909 1
43856340 101017618 1
43856340 156380350 1
43856340 153531301 1
43856340 38824843 1
43856340 21037719 1
259802833 28308356 1
259802833 156380350 1
259802833 225539878 1
259802833 35408223 1
259802833 160979509 1
259802833 83855918 1
259802833 103683026 1
259802833 29972400 1
103820454 91588813 1
103820454 70643606 1
103820454 19762524 1
103820454 156380350 1
103820454 161046713 1
103820454 22844077 1
103820454 47608522 1
103820454 248905643 1
103820454 228298620 1
103820454 134563275 1
103820454 142225011 1
243323060 233600234 1
243323060 319682752 1
243323060 104572995 1
243323060 242081101 1
243323060 247300697 1
243323060 77843712 1
243323060 231410365 1
243323060 98196849 1
243323060 265426770 1
243323060 287781981 1
243323060 78922403 1
243323060 59809760 1
243323060 270556083 1
243323060 247694811 1
243323060 279229632 1
243323060 294038273 1
243323060 244444830 1
243323060 234349647 1
243323060 165746428 1
243323060 291649210 1
89021438 52068189 1
89021438 19762524 1
89021438 83855918 1
89021438 52397436 1
89021438 14123683 1
89021438 202243824 1
89021438 134563275 1
89021438 127945292 1
89021438 29206300 1
89021438 53029040 1
89021438 87171486 1
179213911 180918836 1
179213911 160950525 1
179213911 179170204 1
179213911 253631550 1
179213911 292713073 1
179213911 295637500 1
179213911 165746428 1
179213911 47608522 1
179213911 247694811 1
179213911 160979509 1
179213911 97066890 1
179213911 270556083 1
179213911 70643606 1
179213911 244444830 1
179213911 69551985 1
179213911 34882196 1
179213911 22844077 1
179213911 64654685 1
179213911 62540002 1
179213911 37653495 1
179213911 14123683 1
179213911 30693879 1
179213911 97898140 1
179213911 83855918 1
179213911 58926395 1
179213911 66129243 1
179213911 156380350 1
420790483 180918836 1
420790483 22844077 1
420790483 37653495 1
240653346 28463717 1
240653346 225539878 1
240653346 86206737 1
240653346 94003338 1
240653346 179213911 1
240653346 160950525 1
240653346 19239587 1
240653346 145778558 1
240653346 188841247 1
240653346 61986109 1
240653346 254147817 1
240653346 269858934 1
240653346 19229473 1
240653346 160979509 1
240653346 66308941 1
240653346 34882196 1
240653346 66129243 1
240653346 154659914 1
240653346 38824843 1
240653346 43706838 1
240653346 102773285 1
240653346 247300697 1
240653346 45112524 1
240653346 30693879 1
240653346 70643606 1
240653346 14123683 1
240653346 53732896 1
240653346 97898140 1
240653346 47608522 1
240653346 196195164 1
240653346 83828959 1
240653346 62540002 1
240653346 156380350 1
240653346 214136684 1
240653346 117046274 1
240653346 134563275 1
240653346 40714791 1
240653346 166121210 1
240653346 88687403 1
240653346 40359068 1
85669614 200497519 1
85669614 205643354 1
85669614 56408315 1
85669614 502248046 1
85669614 43328523 1
85669614 34269240 1
85669614 300414286 1
85669614 49498735 1
85669614 53732896 1
219949262 267295547 1
219949262 267856439 1
219949262 200497519 1
219949262 40714791 1
219949262 246398288 1
219949262 313296185 1
219949262 161046713 1
219949262 29206300 1
219949262 236979026 1
219949262 267256508 1
219949262 288370527 1
219949262 267278705 1
219949262 220808838 1
219949262 32583477 1
219949262 43328523 1
219949262 208742566 1
219949262 144836578 1
219949262 288238089 1
219949262 267289093 1
219949262 283727817 1
219949262 292713073 1
219949262 51978065 1
219949262 257932524 1
219949262 66129243 1
219949262 30693879 1
219949262 54003221 1
219949262 25189194 1
219949262 169967749 1
219949262 29972400 1
267295547 260452085 1
267295547 58434192 1
267295547 219949262 1
267295547 295884713 1
267295547 208742566 1
267295547 70643606 1
267295547 236979026 1
267295547 152402774 1
267295547 181107202 1
267295547 53732896 1
267295547 218196055 1
267295547 290609656 1
267295547 30693879 1
267295547 268484639 1
267295547 264133481 1
267295547 100570359 1
267295547 269304331 1
267295547 160950525 1
267295547 175149644 1
267295547 83828959 1
267295547 49939257 1
267295547 19762524 1
267295547 160979509 1
267295547 62540002 1
267295547 229047451 1
267295547 180918836 1
267295547 134563275 1
267295547 54003221 1
267295547 113852838 1
267295547 48683091 1
267295547 123054246 1
267295547 48300575 1
267295547 32878627 1
267295547 156380350 1
267295547 83855918 1
267295547 43706838 1
267295547 329112005 1
267295547 43328523 1
267295547 47608522 1
267295547 267856439 1
267295547 267289093 1
267295547 32583477 1
267295547 27272269 1
267295547 43328128 1
267295547 200497519 1
267295547 144836578 1
267295547 267256508 1
267295547 267278705 1
29727994 45112524 1
29727994 54003221 1
29727994 21036119 1
29727994 30693879 1
29727994 156380350 1
29727994 142681025 1
29727994 204454773 1
29727994 115997168 1
109813877 268484639 1
109813877 147721398 1
109813877 200497519 1
109813877 109214716 1
109813877 43706838 1
109813877 160979509 1
109813877 294784543 1
109813877 167376496 1
109813877 310287657 1
109813877 142681025 1
109813877 277981997 1
109813877 295884713 1
109813877 48683091 1
109813877 225539878 1
109813877 248789864 1
109813877 14123683 1
109813877 83855918 1
109813877 62540002 1
109813877 45112524 1
109813877 102773285 1
109813877 66308941 1
43328523 569096933 1
43328523 502248046 1
43328523 290609656 1
43328523 160950525 1
43328523 105971448 1
43328523 59785937 1
43328523 142681025 1
43328523 265916293 1
43328523 30693879 1
43328523 62540002 1
43328523 145778558 1
43328523 264133481 1
43328523 65013070 1
43328523 260452085 1
43328523 275248083 1
43328523 278133623 1
43328523 97898140 1
43328523 275575393 1
43328523 31408930 1
43328523 46705581 1
43328523 102773285 1
43328523 313296185 1
43328523 212203422 1
43328523 261872648 1
43328523 214136684 1
43328523 29968837 1
43328523 175149644 1
72015785 28455329 1
72015785 236854083 1
72015785 91082908 1
72015785 285516588 1
72015785 257932524 1
72015785 292713073 1
72015785 87429715 1
72015785 261872648 1
72015785 260961646 1
72015785 283969647 1
72015785 101227454 1
72015785 267308679 1
72015785 263355828 1
72015785 352317874 1
283969647 134563275 1
283969647 292713073 1
283969647 24485503 1
283969647 225539878 1
283969647 48300575 1
283969647 103683026 1
283969647 160950525 1
283969647 239876668 1
283969647 100570359 1
283969647 97898140 1
283969647 19762524 1
283969647 37792771 1
283969647 45112524 1
283969647 142681025 1
283969647 253631550 1
283969647 83855918 1
283969647 58434192 1
283969647 70643606 1
283969647 156380350 1
283969647 14123683 1
283969647 53732896 1
283969647 220997138 1
283969647 297389481 1
283969647 224697273 1
283969647 130380538 1
283969647 274645950 1
283969647 218264611 1
228751987 19762524 1
228751987 265426770 1
228751987 14123683 1
228751987 270556083 1
228751987 165746428 1
228751987 231410365 1
228751987 233600234 1
228751987 29246770 1
228751987 234349647 1
228751987 243323060 1
228751987 244081862 1
228751987 287566895 1
228751987 243323755 1
228751987 45929373 1
228751987 234365719 1
228751987 104572995 1
228751987 39811227 1
228751987 287781981 1
228751987 291649210 1
228751987 294038273 1
228751987 225098832 1
228751987 244444830 1
228751987 227817944 1
228751987 227082076 1
228751987 134823513 1
228751987 59809760 1
228751987 78922403 1
228751987 20359647 1
228751987 49980783 1
228751987 218273099 1
228751987 79818725 1
228751987 77843712 1
228751987 207604346 1
228751987 70628641 1
233109396 51826812 1
233109396 69276015 1
306623675 19762524 1
306623675 288370527 1
306623675 193870085 1
306623675 37397798 1
306623675 83855918 1
306623675 38824843 1
306623675 73449571 1
306623675 48300575 1
306623675 275575393 1
306623675 220746642 1
306623675 56077244 1
306623675 247540843 1
306623675 288327871 1
306623675 169863467 1
306623675 288238089 1
306623675 246398288 1
306623675 17311797 1
306623675 145778558 1
306623675 51978065 1
306623675 228305414 1
306623675 172724815 1
306623675 270369842 1
37397798 43090176 1
37397798 146442319 1
37397798 178616491 1
37397798 275575393 1
37397798 142681025 1
37397798 68395469 1
37397798 19762524 1
37397798 155320577 1
37397798 58434192 1
37397798 38824843 1
295884713 236979026 1
295884713 147721398 1
295884713 152402774 1
295884713 208742566 1
295884713 294784543 1
295884713 181107202 1
295884713 134563275 1
295884713 265916293 1
295884713 310287657 1
295884713 88687403 1
295884713 19762524 1
295884713 31408930 1
295884713 270843834 1
295884713 40359068 1
295884713 268484639 1
295884713 45112524 1
295884713 254056558 1
295884713 83855918 1
295884713 61771888 1
295884713 62540002 1
295884713 277981997 1
295884713 247300697 1
295884713 160979509 1
295884713 102465497 1
295884713 167376496 1
295884713 109214716 1
295884713 246398288 1
295884713 109813877 1
295884713 102773285 1
295884713 248789864 1
218264611 275575393 1
218264611 213711945 1
218264611 53029040 1
218264611 297389481 1
218264611 220997138 1
218264611 292713073 1
218264611 47608522 1
218264611 283969647 1
218264611 130380538 1
218264611 274645950 1
218264611 91082908 1
218264611 224697273 1
218264611 32408442 1
218264611 31508216 1
53732896 502248046 1
53732896 274645950 1
53732896 202098639 1
53732896 205643354 1
53732896 156218577 1
53732896 293731094 1
53732896 83855918 1
53732896 156380350 1
53732896 225539878 1
53732896 142681025 1
53732896 256955184 1
53732896 305278762 1
53732896 314725957 1
53732896 70643606 1
53732896 300414286 1
53732896 47608522 1
53732896 267256508 1
53732896 43328128 1
53732896 267289093 1
53732896 32583477 1
53732896 267278705 1
53732896 27272269 1
53732896 267856439 1
53732896 220808838 1
53732896 113852838 1
53732896 208742566 1
53732896 43706838 1
53732896 123054246 1
53732896 34269240 1
53732896 56408315 1
53732896 134563275 1
53732896 100570359 1
53732896 48683091 1
53732896 218196055 1
53732896 200497519 1
53732896 92882460 1
53732896 66308941 1
53732896 144836578 1
53732896 43328523 1
53732896 85669614 1
53732896 14123683 1
53732896 49498735 1
288327871 295116564 1
288327871 236854083 1
288327871 144836578 1
288327871 134823513 1
288327871 228305414 1
288327871 283207769 1
288327871 97898140 1
288327871 66129243 1
288327871 270556083 1
288327871 244444830 1
288327871 294038273 1
288327871 213711945 1
288327871 43328523 1
288327871 21037719 1
288327871 97066890 1
288327871 83855918 1
288327871 247694811 1
288327871 29206300 1
288327871 51978065 1
288327871 393590044 1
288327871 306623675 1
288327871 243323755 1
288327871 56077244 1
288327871 313887512 1
288327871 120872742 1
288327871 145778558 1
288327871 288238089 1
288327871 270369842 1
288327871 247540843 1
288327871 153531301 1
288327871 225082998 1
288327871 288370527 1
288327871 169863467 1
288327871 265426770 1
288327871 246398288 1
288327871 220746642 1
544574749 360344843 1
544574749 162749920 1
544574749 33268497 1
544574749 274996668 1
544574749 61771888 1
544574749 31702589 1
225082998 336031649 1
225082998 109813877 1
225082998 66308941 1
225082998 102465497 1
225082998 59785937 1
225082998 270369842 1
225082998 290609656 1
225082998 246398288 1
225082998 288370527 1
225082998 260452085 1
225082998 275575393 1
225082998 156380350 1
225082998 83855918 1
225082998 37653495 1
225082998 51978065 1
225082998 220746642 1
225082998 155320577 1
225082998 29727994 1
225082998 43856340 1
225082998 83861665 1
225082998 268484639 1
225082998 270843834 1
225082998 48300575 1
225082998 295884713 1
225082998 45112524 1
225082998 160950525 1
225082998 134563275 1
225082998 111610909 1
225082998 291110389 1
225082998 288327871 1
225082998 281059193 1
225082998 256955184 1
225082998 83828959 1
225082998 38411534 1
225082998 60825979 1
225082998 20505122 1
225082998 182737724 1
225082998 120872742 1
225082998 101017618 1
225082998 21037719 1
225082998 153531301 1
225082998 32340805 1
164122451 162749920 1
164122451 26589987 1
250649493 40359068 1
250649493 41405468 1
250649493 27014314 1
250649493 275575393 1
250649493 83855918 1
250649493 185688167 1
250649493 45112524 1
250649493 38411534 1
250649493 122483510 1
250649493 14123683 1
250649493 303651216 1
305278762 61358313 1
305278762 293731094 1
305278762 34269240 1
305278762 123054246 1
305278762 314725957 1
305278762 225539878 1
305278762 218196055 1
305278762 300631153 1
305278762 220808838 1
305278762 46705581 1
305278762 85669614 1
305278762 53732896 1
305278762 49498735 1
165746428 104572995 1
165746428 45929373 1
165746428 142681025 1
165746428 393590044 1
165746428 21037719 1
165746428 358675720 1
165746428 156380350 1
165746428 37653495 1
165746428 319682752 1
165746428 79818725 1
165746428 279229632 1
165746428 98196849 1
165746428 77843712 1
165746428 270556083 1
165746428 265426770 1
165746428 247694811 1
165746428 179213911 1
165746428 243323060 1
165746428 59809760 1
165746428 78922403 1
165746428 134823513 1
165746428 244444830 1
165746428 242081101 1
165746428 243323755 1
165746428 70628641 1
165746428 134563275 1
165746428 231410365 1
165746428 234349647 1
165746428 233600234 1
25189194 22815199 1
25189194 86206737 1
145778558 167376496 1
145778558 243323755 1
145778558 205951712 1
145778558 161046713 1
145778558 265426770 1
145778558 54498003 1
145778558 220746642 1
145778558 240653346 1
145778558 45929373 1
145778558 288238089 1
145778558 270369842 1
145778558 169863467 1
145778558 56077244 1
145778558 267856439 1
145778558 144836578 1
145778558 247540843 1
145778558 51978065 1
145778558 228305414 1
145778558 17311797 1
145778558 19762524 1
145778558 172724815 1
19239587 293995981 1
19239587 330552692 1
19239587 70360628 1
19239587 228778787 1
19239587 188264147 1
19239587 196669891 1
19239587 53009311 1
19239587 233109396 1
19239587 187534827 1
19239587 117377731 1
19239587 69276015 1
19239587 19229473 1
123054246 47608522 1
123054246 19762524 1
123054246 267289093 1
123054246 292713073 1
123054246 185688167 1
123054246 267278705 1
123054246 43328128 1
123054246 48300575 1
123054246 134563275 1
123054246 305278762 1
123054246 49498735 1
123054246 225539878 1
123054246 144836578 1
123054246 83855918 1
123054246 48683091 1
123054246 70643606 1
123054246 45112524 1
123054246 267256508 1
123054246 300414286 1
123054246 27272269 1
123054246 92882460 1
123054246 156380350 1
123054246 200497519 1
123054246 53732896 1
123054246 113852838 1
156380350 253631550 1
156380350 19762524 1
156380350 436104499 1
156380350 174185700 1
156380350 23136154 1
156380350 94003338 1
156380350 295637500 1
156380350 48300575 1
156380350 65153448 1
156380350 22844077 1
156380350 160979509 1
156380350 229047451 1
156380350 134563275 1
156380350 213711945 1
156380350 37653495 1
156380350 150020524 1
156380350 179213911 1
156380350 62540002 1
156380350 97898140 1
156380350 83855918 1
156380350 58926395 1
156380350 30693879 1
156380350 69551985 1
156380350 45112524 1
156380350 24485503 1
156380350 66129243 1
156380350 59785937 1
156380350 34882196 1
152402774 200497519 1
152402774 144836578 1
152402774 267295547 1
152402774 31408930 1
152402774 295884713 1
152402774 205951712 1
152402774 122950681 1
152402774 160979509 1
152402774 310287657 1
152402774 66308941 1
152402774 268484639 1
152402774 270843834 1
152402774 292252720 1
152402774 300135017 1
152402774 53732896 1
152402774 181107202 1
152402774 236979026 1
152402774 208742566 1
266182205 213711945 1
266182205 160950525 1
266182205 239876668 1
266182205 70643606 1
266182205 142225011 1
266182205 292252720 1
266182205 277384132 1
266182205 47608522 1
266182205 274501289 1
266182205 30693879 1
266182205 273124345 1
266182205 156218577 1
266182205 57933449 1
266182205 29855798 1
266182205 52702397 1
266182205 156380350 1
266182205 29426580 1
266182205 223404067 1
266182205 40095510 1
266182205 19909703 1
266182205 97898140 1
266182205 22844077 1
37653495 420790483 1
37653495 38411534 1
37653495 19229473 1
37653495 436104499 1
37653495 56446819 1
37653495 341963514 1
37653495 359511622 1
37653495 295637500 1
37653495 268445866 1
37653495 290709262 1
37653495 24224320 1
37653495 253631550 1
37653495 264446848 1
37653495 65153448 1
37653495 258426023 1
37653495 180918836 1
37653495 237389906 1
37653495 98810867 1
37653495 70643606 1
37653495 23136154 1
37653495 97066890 1
37653495 181223330 1
37653495 69607162 1
37653495 229047451 1
37653495 47608522 1
37653495 213711945 1
37653495 179213911 1
37653495 62540002 1
37653495 160979509 1
37653495 24485503 1
37653495 174185700 1
37653495 156380350 1
37653495 150020524 1
37653495 136661659 1
37653495 22844077 1
37653495 94003338 1
37653495 21593526 1
37653495 54003221 1
37653495 59785937 1
37653495 97898140 1
37653495 83855918 1
37653495 58926395 1
37653495 66129243 1
37653495 69551985 1
257932524 19762524 1
257932524 263355828 1
257932524 219949262 1
257932524 45112524 1
257932524 169967749 1
297389481 19762524 1
297389481 47608522 1
297389481 224697273 1
297389481 274645950 1
297389481 218264611 1
297389481 283969647 1
297389481 292713073 1
297389481 220997138 1
84095841 19762524 1
84095841 84095155 1
84095841 387835596 1
122950681 69607162 1
122950681 179213911 1
122950681 48300575 1
122950681 451403451 1
122950681 229047451 1
122950681 132213280 1
122950681 119370087 1
122950681 254056558 1
122950681 153531301 1
122950681 88986768 1
27014314 178616491 1
27014314 78746900 1
27014314 45814400 1
27014314 111553960 1
27014314 150455104 1
27014314 293601868 1
27014314 210627341 1
27014314 46141376 1
27014314 239876668 1
27014314 216837549 1
27014314 307289516 1
27014314 155320364 1
27014314 155320577 1
27014314 108441763 1
27014314 275575393 1
27014314 270418444 1
27014314 58434192 1
27014314 146442319 1
27014314 235139268 1
27014314 68395469 1
27014314 160950525 1
27014314 19762524 1
27014314 37397798 1
27014314 43090176 1
27014314 38824843 1
267308679 352317874 1
267308679 156380350 1
267308679 245095610 1
267308679 285516588 1
267308679 101227454 1
267308679 28455329 1
267308679 29968837 1
267308679 91082908 1
267308679 263355828 1
267308679 236854083 1
43328523 33268497 1
223404067 33268497 1
88986768 217184995 1
43328523 288238089 1
175149644 248740740 1
43328523 56077244 1
267278705 56077244 1
43328523 61623625 1
223404067 172376896 1
43328523 270843834 1
43328523 54498003 1
102773285 277981997 1
35408223 40095510 1
43328523 40095510 1
57933449 40095510 1
223404067 40095510 1
102773285 253026113 1
43328523 40714791 1
29206300 40714791 1
102773285 40714791 1
40359068 40714791 1
175149644 267278705 1
181107202 253007695 1
223404067 98196849 1
43328523 98196849 1
250649493 53898929 1
29206300 52397436 1
43328523 246398288 1
102773285 238623655 1
102773285 88687403 1
40359068 88687403 1
43328523 213273098 1
175149644 213273098 1
43328523 181107202 1
17084497 181107202 1
43328523 288370527 1
43328523 61608179 1
29855798 61608179 1
223404067 61608179 1
57933449 61608179 1
250649493 219540700 1
223404067 19909703 1
57933449 19909703 1
29855798 19909703 1
43328523 193723322 1
43328523 101227454 1
33268497 105622153 1
28308356 247300697 1
43328523 167376496 1
102773285 167376496 1
43328523 244081862 1
66129243 74167153 1
49665998 161351710 1
83861665 161351710 1
40359068 165882825 1
43328523 300414286 1
43328523 32583477 1
267278705 32583477 1
223404067 268445866 1
33268497 274996668 1
102773285 294784543 1
43328523 224697273 1
28308356 224697273 1
248740740 277172506 1
175149644 277172506 1
223404067 166121210 1
43328523 166121210 1
175149644 57339651 1
175149644 237318555 1
248740740 237318555 1
202243824 37792771 1
40359068 49290658 1
28308356 27272269 1
43328523 32399396 1
43328523 113852838 1
29206300 204409050 1
70628641 291649210 1
223404067 274501289 1
43328523 274501289 1
102773285 147721398 1
43328523 161046713 1
181107202 117046274 1
102773285 117046274 1
46141376 307289516 1
43328523 293731094 1
250649493 32182710 1
43328523 283207769 1
175149644 283207769 1
83861665 251591698 1
35408223 260710985 1
43328523 314725957 1
29206300 83861665 1
49665998 83861665 1
175149644 313887512 1
248740740 313887512 1
43328523 169863467 1
193870085 169863467 1
223404067 158887692 1
43328523 158887692 1
175149644 158887692 1
43328523 57933449 1
175149644 267256508 1
43328523 103683026 1
43328523 228305414 1
193870085 228305414 1
109214716 142681025 1
43328523 300631153 1
28308356 134823513 1
248740740 175149644 1
17084497 244889280 1
250649493 244889280 1
43328523 280242371 1
248740740 280242371 1
175149644 280242371 1
35408223 148305295 1
43328523 52702397 1
223404067 52702397 1
57933449 52702397 1
175149644 267289093 1
43328523 310287657 1
248740740 284544203 1
175149644 284544203 1
193870085 73449571 1
43328523 267856439 1
43328523 17084497 1
248740740 279681266 1
175149644 279681266 1
28308356 214136684 1
40359068 214136684 1
43328523 172724815 1
35408223 147509786 1
28308356 147509786 1
35408223 273124345 1
29855798 273124345 1
223404067 273124345 1
43328523 205951712 1
309857915 260961646 1
35408223 259802833 1
28308356 243323060 1
52068189 89021438 1
29206300 89021438 1
40359068 240653346 1
43328523 267295547 1
267278705 267295547 1
43328523 109813877 1
43328523 283969647 1
43328523 288327871 1
193870085 288327871 1
28308356 145778558 1
267278705 145778558 1
43328523 123054246 1
181107202 152402774 1
223404067 266182205 1
29855798 266182205 1
70628641 270556083 1
223404067 270556083 1
29855798 270556083 1
28308356 270556083 1
70628641 287781981 1
181107202 27272269 1
267278705 27272269 1
43328523 27272269 1
175149644 27272269 1
251591698 102465497 1
49665998 102465497 1
102773285 102465497 1
83861665 102465497 1
336031649 153531301 1
267278705 48683091 1
281059193 387835596 1
52397436 30395398 1
238623655 45112524 1
19762524 68395469 1
31702589 171918553 1
21037719 160979509 1
220997138 45112524 1
265916293 310287657 1
85669614 123054246 1
288327871 358675720 1
181223330 24224320 1
267278705 208742566 1
208742566 451403451 1
267278705 260452085 1
166121210 179170204 1
309857915 283727817 1
309857915 91082908 1
309857915 197186352 1
309857915 87429715 1
309857915 67562950 1
309857915 29968837 1
309857915 313296185 1
309857915 53732896 1
309857915 156380350 1
223404067 229047451 1
229047451 341963514 1
341963514 229047451 1
69276015 19229473 1
40359068 19229473 1
33268497 31702589 1
33268497 61771888 1
33268497 162749920 1
33268497 210041383 1
33268497 303651216 1
33268497 164122451 1
43328523 197096489 1
70628641 77843712 1
70628641 231410365 1
43328523 231410365 1
280655080 236854083 1
248740740 45112524 1
248740740 225539878 1
248740740 199278443 1
248740740 38824843 1
248740740 419872351 1
86206737 130380538 1
28308356 217356882 1
28308356 243323755 1
28308356 29426580 1
28308356 246398288 1
28308356 254056558 1
28308356 292713073 1
28308356 193723322 1
28308356 244444830 1
28308356 17209595 1
28308356 29972400 1
28308356 227082076 1
28308356 247694811 1
28308356 91082908 1
28308356 68395469 1
28308356 197186352 1
28308356 270369842 1
28308356 199278443 1
28308356 21037719 1
28308356 40359068 1
40359068 28308356 1
28308356 234349647 1
28308356 387835596 1
28308356 51978065 1
28308356 120872742 1
28308356 142225011 1
28308356 103683026 1
28308356 70628641 1
28308356 52068189 1
28308356 35408223 1
35408223 28308356 1
28308356 88986768 1
28308356 200497519 1
28308356 127945292 1
28308356 146442319 1
28308356 179170204 1
28308356 259802833 1
28308356 283969647 1
28308356 295884713 1
28308356 218264611 1
28308356 165746428 1
40359068 14123683 1
39811227 14123683 1
169967749 14123683 1
57933449 14123683 1
52068189 14123683 1
35408223 14123683 1
66129243 14123683 1
29855798 14123683 1
43328523 14123683 1
172376896 62540002 1
57933449 172376896 1
88986768 172376896 1
29855798 172376896 1
161046713 243323755 1
39811227 243323755 1
70628641 243323755 1
88986768 243323755 1
49980783 243323755 1
243323060 243323755 1
246398288 270418444 1
46141376 270418444 1
193870085 246398288 1
193870085 270369842 1
193870085 51978065 1
193870085 86206737 1
193870085 172724815 1
193870085 17311797 1
54498003 270369842 1
277981997 32417223 1
43328523 113449381 1
29855798 40095510 1
316996084 57339651 1
267278705 144836578 1
267278705 120160897 1
267278705 43328128 1
267278705 225539878 1
208742566 267278705 1
267278705 267256508 1
267278705 134563275 1
267278705 47608522 1
267278705 200497519 1
267278705 273124345 1
267278705 43328523 1
43328523 267278705 1
267278705 53732896 1
267278705 123054246 1
29855798 213711945 1
102773285 330552692 1
39811227 225098832 1
70628641 225098832 1
243323060 225098832 1
22062686 29426580 1
40359068 29426580 1
223404067 29426580 1
29855798 29426580 1
28455329 283727817 1
28455329 87429715 1
67562950 28455329 1
280655080 28455329 1
43328523 28455329 1
43328523 218196055 1
29206300 173752759 1
29206300 53029040 1
29206300 155320577 1
83861665 29206300 1
29206300 52068189 1
52068189 29206300 1
29206300 22815199 1
29206300 502248046 1
29206300 127945292 1
29206300 202243824 1
46141376 30693879 1
251591698 30693879 1
40359068 30693879 1
39811227 30693879 1
57933449 30693879 1
38824843 30693879 1
66129243 30693879 1
17084497 37704287 1
264446848 45112524 1
102773285 45112524 1
498776216 45112524 1
40359068 45112524 1
83861665 45112524 1
169967749 45112524 1
57933449 45112524 1
175149644 45112524 1
35408223 45112524 1
51826812 45112524 1
66129243 45112524 1
43328523 45112524 1
53732896 45112524 1
37653495 45112524 1
70628641 20359647 1
243323060 20359647 1
234349647 56824454 1
223404067 56824454 1
29855798 56824454 1
250649493 56824454 1
70628641 98196849 1
161046713 144836578 1
175149644 144836578 1
43328523 144836578 1
43328523 120160897 1
52397436 166121210 1
246398288 502248046 1
43090176 48683091 1
243323060 48683091 1
212203422 43706838 1
250649493 212203422 1
40359068 59785937 1
258426023 59785937 1
223404067 59785937 1
66129243 59785937 1
102773285 69276015 1
69276015 70360628 1
69276015 19239587 1
102773285 62540002 1
40359068 62540002 1
57933449 62540002 1
35408223 62540002 1
66129243 62540002 1
283207769 274645950 1
43328523 274645950 1
225082998 274645950 1
46141376 254056558 1
88986768 254056558 1
39811227 104572995 1
70628641 104572995 1
49665998 48300575 1
175149644 48300575 1
43328523 48300575 1
49665998 278133623 1
49665998 105803824 1
83861665 49665998 1
49665998 32878627 1
49665998 269304331 1
49665998 185688167 1
223404067 292713073 1
43328523 292713073 1
43328523 56408315 1
181107202 292252720 1
181107202 156218577 1
181107202 70643606 1
181107202 208742566 1
181107202 100570359 1
181107202 236979026 1
181107202 47608522 1
181107202 53732896 1
181107202 151087889 1
46141376 293601868 1
46141376 178616491 1
67562950 245095610 1
280655080 245095610 1
292252720 248789864 1
292252720 94003338 1
288370527 153531301 1
153531301 288370527 1
102773285 66308941 1
40359068 66308941 1
66129243 66308941 1
46141376 160950525 1
39811227 160950525 1
223404067 160950525 1
102773285 256955184 1
40359068 73637003 1
46141376 45814400 1
43328523 92882460 1
264446848 83855918 1
264446848 160979509 1
264446848 69551985 1
40359068 34882196 1
66129243 34882196 1
37653495 34882196 1
70628641 233600234 1
70628641 287566895 1
243323060 287566895 1
70628641 244444830 1
43328523 244444830 1
67562950 101227454 1
280655080 101227454 1
46141376 275575393 1
102773285 275575393 1
223404067 275575393 1
35408223 275575393 1
102773285 70643606 1
40359068 70643606 1
169967749 70643606 1
43328523 70643606 1
40359068 17209595 1
70628641 17209595 1
17209595 21036119 1
35408223 29972400 1
52068189 87171486 1
87171486 202243824 1
87171486 156380350 1
404865623 78922403 1
39811227 78922403 1
70628641 78922403 1
52068189 173752759 1
74167153 237389906 1
39811227 227082076 1
70628641 227082076 1
243323060 227082076 1
74167153 22844077 1
74167153 24485503 1
74167153 47608522 1
39811227 244081862 1
70628641 244081862 1
243323060 244081862 1
43328523 51590707 1
250649493 51590707 1
70628641 247694811 1
46141376 19762524 1
40359068 19762524 1
39811227 19762524 1
38824843 19762524 1
35408223 19762524 1
43328523 19762524 1
280655080 261872648 1
31408930 43328128 1
43328523 43328128 1
32878627 161351710 1
46141376 216837549 1
161046713 404865623 1
31702589 61771888 1
61771888 31702589 1
223404067 61771888 1
67562950 238084775 1
39811227 218273099 1
70628641 218273099 1
49980783 218273099 1
243323060 218273099 1
267295547 218273099 1
102773285 86122715 1
40359068 86122715 1
43328523 277384132 1
280655080 283727817 1
43328523 283727817 1
40359068 32408442 1
419872351 277172506 1
223404067 91082908 1
280655080 91082908 1
46141376 68395469 1
43328523 68395469 1
40359068 91588813 1
102773285 97898140 1
251591698 97898140 1
40359068 97898140 1
169967749 97898140 1
57933449 97898140 1
223404067 97898140 1
66129243 97898140 1
40359068 53029040 1
169967749 53029040 1
70628641 53029040 1
52068189 53029040 1
46141376 155320577 1
46141376 43090176 1
46141376 239876668 1
46141376 38824843 1
46141376 83828959 1
46141376 111553960 1
46141376 146442319 1
46141376 58434192 1
46141376 210627341 1
46141376 108441763 1
46141376 53732896 1
46141376 156380350 1
46141376 27014314 1
72015785 197186352 1
102773285 166121210 1
40359068 166121210 1
57933449 166121210 1
17084497 166121210 1
39811227 207604346 1
70628641 207604346 1
49980783 207604346 1
243323060 207604346 1
562630483 225539878 1
175149644 225539878 1
43328523 225539878 1
43328523 34269240 1
66129243 69607162 1
86206737 37792771 1
40359068 199278443 1
175149644 199278443 1
17084497 199278443 1
43328523 199278443 1
40359068 155320577 1
17084497 181223330 1
43328523 202098639 1
83861665 105803824 1
83861665 43706838 1
43328523 43706838 1
29855798 274501289 1
35408223 50725573 1
161046713 271563330 1
102773285 248789864 1
102773285 40359068 1
40359068 102773285 1
102773285 83855918 1
102773285 160979509 1
102773285 109214716 1
102773285 142681025 1
102773285 134563275 1
102773285 47608522 1
102773285 119370087 1
102773285 310287657 1
102773285 210627341 1
102773285 29727994 1
102773285 109813877 1
102773285 295884713 1
102773285 53732896 1
102773285 19239587 1
102773285 156380350 1
102773285 122950681 1
43328523 49498735 1
40359068 117046274 1
39811227 59809760 1
70628641 59809760 1
49980783 59809760 1
70628641 265426770 1
66129243 97066890 1
250649493 32417223 1
498776216 24485503 1
498776216 65153448 1
251591698 47608522 1
251591698 156380350 1
250649493 260710985 1
43328523 248789864 1
40359068 22844077 1
66129243 22844077 1
43328523 121827022 1
45929373 49939257 1
70628641 45929373 1
243323060 45929373 1
40359068 41405468 1
40359068 83855918 1
40359068 38411534 1
40359068 196195164 1
40359068 94003338 1
40359068 142225011 1
40359068 54003221 1
40359068 160979509 1
40359068 64654685 1
40359068 86206737 1
40359068 70628641 1
70628641 40359068 1
40359068 134563275 1
40359068 47608522 1
40359068 38824843 1
40359068 37921383 1
40359068 88986768 1
40359068 66129243 1
40359068 69551985 1
40359068 20505122 1
40359068 83828959 1
40359068 111553960 1
40359068 37397798 1
40359068 218264611 1
40359068 151087889 1
40359068 19239587 1
40359068 37653495 1
83861665 34965095 1
169967749 49939257 1
70628641 41405468 1
70628641 234349647 1
234349647 153531301 1
153531301 234349647 1
49980783 234349647 1
39811227 234365719 1
39811227 70628641 1
70628641 39811227 1
39811227 134563275 1
39811227 79818725 1
39811227 134823513 1
39811227 38824843 1
39811227 20505122 1
39811227 49980783 1
49980783 39811227 1
39811227 227817944 1
39811227 29246770 1
39811227 243323060 1
243323060 39811227 1
39811227 179213911 1
39811227 228751987 1
39811227 156380350 1
70628641 294038273 1
280655080 285516588 1
83861665 47608522 1
83861665 53732896 1
83861665 156380350 1
43328523 51978065 1
57933449 83855918 1
35408223 83855918 1
66129243 83855918 1
243323060 83855918 1
43328523 83855918 1
169967749 160979509 1
169967749 134563275 1
169967749 219949262 1
169967749 25189194 1
169967749 156380350 1
208742566 267289093 1
43328523 208742566 1
120872742 38411534 1
258426023 37653495 1
66129243 100570359 1
43328523 100570359 1
43328523 236979026 1
158887692 20505122 1
280655080 67562950 1
67562950 72015785 1
72015785 67562950 1
70628641 234365719 1
49980783 234365719 1
243323060 234365719 1
43328523 234365719 1
43328523 268484639 1
57933449 134563275 1
57933449 223404067 1
223404067 57933449 1
57933449 38824843 1
57933449 58434192 1
57933449 29855798 1
29855798 57933449 1
57933449 53732896 1
57933449 156380350 1
66129243 94003338 1
267256508 270556083 1
43328523 267256508 1
88986768 142225011 1
223404067 160979509 1
66129243 160979509 1
58434192 160979509 1
220808838 21036119 1
21036119 220808838 1
43328523 220808838 1
260452085 200497519 1
66129243 64654685 1
37653495 64654685 1
66129243 23136154 1
43328523 220997138 1
111610909 295116564 1
17084497 111610909 1
35408223 29968837 1
280655080 29968837 1
86206737 202243824 1
70628641 242081101 1
70628641 79818725 1
70628641 134823513 1
70628641 279229632 1
70628641 49980783 1
49980783 70628641 1
70628641 227817944 1
70628641 29246770 1
70628641 243323060 1
243323060 70628641 1
70628641 228751987 1
70628641 250649493 1
70628641 165746428 1
70628641 19239587 1
70628641 37653495 1
267295547 142681025 1
52068189 127945292 1
35408223 134563275 1
66129243 134563275 1
43328523 134563275 1
35408223 47608522 1
29855798 47608522 1
43328523 47608522 1
243323060 79818725 1
223404067 174185700 1
223404067 66129243 1
223404067 29855798 1
29855798 223404067 1
223404067 43328523 1
43328523 223404067 1
223404067 156380350 1
88986768 119370087 1
43328523 119370087 1
43328523 32878627 1
49980783 134823513 1
243323060 134823513 1
175149644 200497519 1
175149644 53732896 1
175149644 156380350 1
66129243 58926395 1
295884713 38824843 1
174185700 65153448 1
66129243 65153448 1
35408223 26589987 1
35408223 53732896 1
35408223 156380350 1
17084497 70360628 1
280655080 263355828 1
43328523 263355828 1
37653495 37921383 1
66129243 174185700 1
88986768 132213280 1
88986768 156380350 1
88986768 122950681 1
43328523 148305295 1
250649493 148305295 1
29855798 132213280 1
132213280 103820454 1
43328523 267289093 1
43328523 358675720 1
66129243 69551985 1
66129243 83828959 1
66129243 136661659 1
66129243 150020524 1
66129243 179213911 1
66129243 37397798 1
66129243 156380350 1
66129243 37653495 1
69551985 341963514 1
43328523 200497519 1
17084497 179213911 1
17084497 219949262 1
17084497 225082998 1
17084497 37653495 1
49980783 243323060 1
43328523 271563330 1
280655080 260961646 1
280655080 267308679 1
43328523 269304331 1
43328523 179170204 1
43328523 185688167 1
243323060 227817944 1
29855798 156380350 1
243323060 29246770 1
243323060 228751987 1
243323060 156380350 1
43328523 85669614 1
43328523 219949262 1
43328523 295884713 1
43328523 53732896 1
43328523 156380350 1
43328523 122950681 1
37653495 19239587 1
33268497 76415133 1
100570359 444198452 1
336031649 182737724 1
30693879 100570359 1
100570359 30693879 1
109214716 30693879 1
146442319 30693879 1
290609656 45112524 1
20359647 179213911 1
281059193 274645950 1
158887692 274645950 1
274645950 240653346 1
240653346 274645950 1
49665998 34965095 1
34965095 49665998 1
288370527 134823513 1
288370527 43328523 1
134563275 193723322 1
287566895 244081862 1
216837549 38824843 1
277172506 57339651 1
267295547 278133623 1
49498735 225539878 1
267295547 202098639 1
102465497 142681025 1
544574749 210041383 1
267295547 97066890 1
305278762 30395398 1
208742566 52702397 1
259802833 208742566 1
268484639 562630483 1
267295547 271563330 1
267295547 185688167 1
264133481 205715380 1
265916293 205715380 1
268484639 205715380 1
264133481 197096489 1
45814400 270418444 1
178616491 270418444 1
267856439 113449381 1
87171486 45112524 1
260452085 144836578 1
32583477 274645950 1
247694811 104572995 1
270418444 178616491 1
216837549 178616491 1
53732896 160950525 1
45814400 155320364 1
43090176 155320364 1
267856439 193723322 1
23136154 233600234 1
273124345 287566895 1
174185700 29972400 1
238623655 167376496 1
181107202 277172506 1
37653495 85423286 1
104063340 37792771 1
109214716 117377731 1
45814400 155320577 1
91588813 228298620 1
144836578 21037719 1
290709262 498776216 1
43090176 22844077 1
260452085 275248083 1
53732896 253631550 1
216837549 253631550 1
45814400 239876668 1
56446819 83855918 1
202098639 268484639 1
144836578 260452085 1
32583477 260452085 1
264133481 32878627 1
45814400 38824843 1
113449381 419872351 1
283969647 263355828 1
43090176 174185700 1
40095510 174185700 1
234349647 52702397 1
48683091 265916293 1
264133481 265916293 1
310287657 265916293 1
181107202 265916293 1
43706838 265916293 1
290609656 264133481 1
208742566 267856439 1
287566895 273124345 1
45814400 108441763 1
290609656 205951712 1
264133481 205951712 1
267278705 205951712 1
220746642 43856340 1
231410365 179213911 1
263355828 283969647 1
45814400 37397798 1
30693879 266182205 1
45814400 27014314 1
288238089 37653495 1
270418444 48300575 1
40095510 142681025 1
274645950 225539878 1
45814400 275575393 1
287566895 30693879 1
104063340 45112524 1
104063340 225539878 1
29972400 174185700 1
19762524 275575393 1
31408930 32583477 1
290709262 38824843 1
160979509 142681025 1
260452085 267278705 1
562630483 268484639 1
122483510 47608522 1
37921383 258426023 1
267289093 19762524 1
293995981 330552692 1
58434192 160950525 1
273124345 267278705 1
53732896 19762524 1
544574749 45112524 1
225082998 48683091 1
225082998 267278705 1
27014314 326694732 1
309857915 267308679 1
309857915 274645950 1
98810867 341963514 1
33268497 19762524 1
33268497 268484639 1
205715380 268484639 1
197096489 45112524 1
197096489 19762524 1
77843712 83855918 1
77843712 142681025 1
77843712 45112524 1
77843712 37397798 1
231410365 101017618 1
231410365 239876668 1
231410365 48683091 1
236854083 263355828 1
288238089 225539878 1
288238089 100570359 1
248740740 156380350 1
248740740 283207769 1
248740740 48300575 1
248740740 134563275 1
444198452 87429715 1
444198452 314725957 1
444198452 100570359 1
56077244 119370087 1
56077244 38824843 1
56077244 48300575 1
336031649 38824843 1
319682752 179213911 1
243323755 70643606 1
243323755 220997138 1
243323755 142681025 1
243323755 273124345 1
243323755 274501289 1
270418444 146442319 1
270418444 269858934 1
54498003 155320577 1
54498003 270418444 1
54498003 45112524 1
113449381 270418444 1
113449381 38824843 1
40095510 220997138 1
40095510 87429715 1
40095510 66129243 1
253026113 268484639 1
253026113 38824843 1
253026113 45112524 1
316996084 288370527 1
316996084 236979026 1
316996084 14123683 1
267278705 59785937 1
267278705 253631550 1
267278705 58926395 1
267278705 236854083 1
267278705 213711945 1
267278705 242081101 1
267278705 70643606 1
267278705 66129243 1
267278705 267308679 1
253007695 444198452 1
213711945 236854083 1
213711945 267278705 1
213711945 267256508 1
213711945 29972400 1
213711945 258426023 1
213711945 274501289 1
225098832 267308679 1
225098832 45112524 1
225098832 160950525 1
28455329 352317874 1
28455329 236854083 1
29206300 292713073 1
29206300 58434192 1
29206300 51978065 1
29206300 270418444 1
29206300 142681025 1
29206300 100570359 1
30693879 498776216 1
30693879 120872742 1
37704287 314725957 1
37704287 45112524 1
20359647 283207769 1
20359647 38824843 1
281059193 246398288 1
281059193 66308941 1
281059193 193619580 1
281059193 142681025 1
281059193 288327871 1
98196849 220997138 1
98196849 193619580 1
98196849 142681025 1
98196849 227817944 1
53898929 156380350 1
144836578 236854083 1
144836578 205951712 1
144836578 29972400 1
144836578 197096489 1
144836578 270556083 1
120160897 225539878 1
52397436 109214716 1
52397436 147721398 1
52397436 111610909 1
246398288 21037719 1
246398288 54498003 1
246398288 314725957 1
48683091 267256508 1
48683091 100570359 1
48683091 436104499 1
212203422 38824843 1
274645950 87429715 1
274645950 24485503 1
274645950 45112524 1
274645950 35408223 1
274645950 59809760 1
65013070 295637500 1
104572995 87429715 1
104572995 283207769 1
104572995 270418444 1
104572995 274501289 1
88687403 28463717 1
88687403 154659914 1
48300575 142681025 1
48300575 38824843 1
48300575 265916293 1
53103918 313887512 1
213273098 360344843 1
213273098 70643606 1
213273098 66129243 1
254147817 275575393 1
56408315 100570359 1
56408315 38824843 1
56408315 47608522 1
56408315 19762524 1
181107202 218196055 1
181107202 119370087 1
181107202 122950681 1
181107202 268484639 1
181107202 225539878 1
181107202 154659914 1
293601868 216837549 1
220746642 53732896 1
220746642 66129243 1
220746642 48300575 1
220746642 100570359 1
220746642 273124345 1
220746642 83855918 1
245095610 87429715 1
292252720 270418444 1
288370527 66129243 1
288370527 228305414 1
288370527 73449571 1
288370527 45112524 1
288370527 267856439 1
66308941 109214716 1
160950525 43856340 1
156218577 66129243 1
155320364 270418444 1
61608179 87429715 1
61608179 45112524 1
61608179 14123683 1
219540700 51590707 1
219540700 56824454 1
193723322 225539878 1
193723322 120160897 1
193723322 267856439 1
287781981 38824843 1
287781981 45112524 1
287781981 275575393 1
61358313 297380894 1
61358313 218196055 1
287566895 134563275 1
470195113 83855918 1
470195113 292713073 1
470195113 38824843 1
401646950 53732896 1
101227454 225539878 1
70643606 162749920 1
248905643 236854083 1
248905643 91588813 1
180918836 310287657 1
29972400 43706838 1
29972400 43328523 1
29972400 223404067 1
29972400 43328128 1
29972400 212203422 1
29972400 213711945 1
29972400 66129243 1
29972400 144836578 1
25780453 162749920 1
87171486 19762524 1
87171486 173752759 1
78922403 29246770 1
78922403 104572995 1
78922403 38824843 1
237389906 37653495 1
247300697 127945292 1
167376496 45112524 1
167376496 58926395 1
167376496 134563275 1
167376496 19762524 1
52069104 119370087 1
51590707 53732896 1
51590707 38824843 1
51590707 19762524 1
51590707 275575393 1
19762524 210627341 1
161351710 270418444 1
161351710 19762524 1
161351710 14123683 1
43328128 260452085 1
43328128 270556083 1
43328128 29972400 1
43328128 236854083 1
43328128 275575393 1
43328128 38824843 1
216837549 234349647 1
216837549 134563275 1
404865623 236854083 1
404865623 48683091 1
404865623 38824843 1
32583477 218196055 1
28463717 254147817 1
28463717 83855918 1
28463717 295884713 1
28463717 53732896 1
28463717 88687403 1
61771888 83855918 1
268445866 229047451 1
218273099 37397798 1
218273099 59809760 1
218273099 38824843 1
294784543 37397798 1
24224320 43090176 1
277172506 57933449 1
277172506 19762524 1
277172506 181107202 1
277172506 283207769 1
277172506 419872351 1
277172506 158887692 1
85423286 180918836 1
53029040 160979509 1
278133623 205715380 1
46141376 220997138 1
295637500 268445866 1
295637500 34882196 1
295637500 30693879 1
31408930 87429715 1
31408930 38824843 1
162749920 210041383 1
162749920 83855918 1
162749920 54003221 1
197186352 267308679 1
166121210 292713073 1
166121210 260452085 1
166121210 105971448 1
166121210 220997138 1
166121210 87429715 1
166121210 146442319 1
166121210 65013070 1
166121210 32399396 1
166121210 48300575 1
166121210 59785937 1
225539878 24485503 1
225539878 45112524 1
34269240 179213911 1
34269240 83855918 1
34269240 253631550 1
270369842 100570359 1
237318555 100570359 1
237318555 239876668 1
237318555 38824843 1
237318555 134563275 1
237318555 275575393 1
155320577 270418444 1
181223330 53732896 1
181223330 142681025 1
181223330 48300575 1
181223330 62540002 1
202098639 53732896 1
202098639 270843834 1
27272269 38824843 1
32399396 62540002 1
32399396 275575393 1
113852838 43328523 1
43706838 29972400 1
43706838 239876668 1
43706838 127945292 1
43706838 24224320 1
43706838 174185700 1
43706838 54003221 1
274501289 47608522 1
21037719 246398288 1
21037719 179213911 1
21037719 247694811 1
168430127 38824843 1
432456574 160979509 1
432456574 38824843 1
432456574 119370087 1
432456574 29972400 1
161046713 119370087 1
161046713 220997138 1
161046713 239876668 1
161046713 236854083 1
161046713 127945292 1
216707242 161046713 1
49498735 188841247 1
49498735 35364809 1
210041383 19762524 1
210041383 274996668 1
210041383 160950525 1
210041383 544574749 1
210041383 225539878 1
307289516 38824843 1
307289516 45112524 1
307289516 155320577 1
307289516 225539878 1
59809760 275575393 1
59809760 274645950 1
265426770 104572995 1
265426770 51978065 1
293731094 19762524 1
87429715 83855918 1
87429715 50725573 1
32417223 45112524 1
32182710 160950525 1
172901970 270418444 1
283207769 104572995 1
283207769 20359647 1
283207769 225539878 1
283207769 248740740 1
283207769 277172506 1
251591698 168430127 1
251591698 288327871 1
251591698 292713073 1
251591698 263355828 1
260710985 45112524 1
260710985 83855918 1
260710985 38824843 1
248789864 45112524 1
248789864 30693879 1
22844077 498776216 1
22844077 34882196 1
22844077 53732896 1
22844077 56408315 1
22844077 134563275 1
275248083 45112524 1
275248083 83855918 1
45929373 162749920 1
45929373 45112524 1
314725957 37704287 1
41405468 70628641 1
234349647 216837549 1
234349647 101017618 1
234349647 30395398 1
294038273 38824843 1
360344843 83855918 1
193619580 204454773 1
193619580 37397798 1
228778787 66129243 1
228778787 134563275 1
313887512 85669614 1
313887512 283207769 1
313887512 53103918 1
313887512 569096933 1
313887512 280242371 1
313887512 419872351 1
313887512 57339651 1
313887512 284544203 1
51978065 265426770 1
239876668 54003221 1
239876668 66308941 1
83855918 162749920 1
208742566 279681266 1
208742566 236854083 1
208742566 100570359 1
258426023 45112524 1
100570359 85669614 1
100570359 35364809 1
236979026 268445866 1
236979026 267308679 1
236979026 279681266 1
236979026 59785937 1
236979026 236854083 1
158887692 120872742 1
158887692 360344843 1
158887692 100570359 1
158887692 277172506 1
158887692 175149644 1
158887692 279681266 1
158887692 237318555 1
67562950 197186352 1
67562950 263355828 1
46705581 502248046 1
268484639 100570359 1
268484639 200497519 1
393590044 478981691 1
57933449 313887512 1
57933449 45929373 1
57933449 277172506 1
57933449 260710985 1
94003338 251591698 1
94003338 290709262 1
94003338 47608522 1
267256508 341963514 1
267256508 213711945 1
267256508 66129243 1
267256508 243323755 1
267256508 100570359 1
267256508 185688167 1
142225011 19239587 1
223396377 108441763 1
223396377 155320577 1
54003221 236854083 1
54003221 267308679 1
54003221 360344843 1
54003221 162749920 1
160979509 220997138 1
154659914 181107202 1
154659914 45929373 1
154659914 220997138 1
220808838 220997138 1
220808838 387835596 1
220808838 91082908 1
220808838 142681025 1
260452085 43706838 1
103683026 267308679 1
103683026 19762524 1
220997138 444198452 1
220997138 48300575 1
220997138 267308679 1
220997138 57933449 1
220997138 134563275 1
220997138 32878627 1
220997138 20505122 1
220997138 35408223 1
562630483 83855918 1
562630483 160950525 1
562630483 29972400 1
562630483 38824843 1
562630483 220997138 1
29968837 54003221 1
86206737 45112524 1
228305414 288327871 1
228305414 288370527 1
70628641 47608522 1
101017618 234349647 1
101017618 199278443 1
101017618 227817944 1
242081101 267278705 1
142681025 193619580 1
52068189 43856340 1
52068189 66129243 1
52068189 38824843 1
52068189 70643606 1
134563275 38824843 1
134563275 31408930 1
47608522 270418444 1
47608522 29426580 1
47608522 172376896 1
47608522 45112524 1
35364809 49498735 1
79818725 275575393 1
119370087 156380350 1
119370087 45112524 1
32878627 165746428 1
32878627 239876668 1
32878627 146442319 1
32878627 156380350 1
134823513 45112524 1
134823513 119370087 1
134823513 270418444 1
134823513 275575393 1
134823513 85669614 1
134823513 144836578 1
175149644 387835596 1
175149644 270418444 1
175149644 54003221 1
269858934 270418444 1
38824843 275575393 1
65153448 498776216 1
35408223 103683026 1
35408223 220997138 1
35408223 283727817 1
150455104 160950525 1
150455104 38824843 1
65187067 45112524 1
244889280 38824843 1
244889280 275575393 1
244889280 56408315 1
280242371 40095510 1
280242371 236854083 1
280242371 66129243 1
280242371 57933449 1
280242371 387835596 1
280242371 352317874 1
329112005 38824843 1
329112005 70643606 1
122483510 24485503 1
122483510 156380350 1
419872351 45112524 1
419872351 160950525 1
419872351 66129243 1
419872351 100570359 1
26589987 24485503 1
265192550 330552692 1
265192550 53009311 1
153531301 134563275 1
291001606 19762524 1
174185700 179213911 1
174185700 236854083 1
174185700 69551985 1
174185700 160950525 1
21036119 70643606 1
21036119 30693879 1
148305295 53898929 1
52702397 66129243 1
52702397 47608522 1
105971448 268484639 1
22815199 173752759 1
132213280 29426580 1
267289093 197096489 1
267289093 83855918 1
267289093 213711945 1
267289093 65153448 1
267289093 160979509 1
265916293 142681025 1
265916293 218196055 1
265916293 45112524 1
310287657 225539878 1
310287657 85669614 1
310287657 238623655 1
310287657 180918836 1
264133481 146442319 1
264133481 45112524 1
264133481 43328523 1
264133481 31408930 1
264133481 291001606 1
358675720 218273099 1
358675720 104572995 1
284544203 277172506 1
66129243 267856439 1
66129243 85669614 1
66129243 267256508 1
66129243 87429715 1
66129243 156218577 1
66129243 53732896 1
235139268 326694732 1
69551985 19762524 1
69551985 142681025 1
69551985 21036119 1
69551985 66129243 1
502248046 38824843 1
502248046 100570359 1
502248046 48300575 1
502248046 134563275 1
200497519 268484639 1
200497519 227082076 1
73449571 153531301 1
73449571 45112524 1
73449571 220997138 1
73449571 270418444 1
73449571 134563275 1
73449571 288370527 1
73449571 168430127 1
267856439 66129243 1
267856439 562630483 1
267856439 268484639 1
267856439 236854083 1
267856439 213711945 1
267856439 470195113 1
279681266 267295547 1
279681266 45112524 1
279681266 236979026 1
279681266 208742566 1
271563330 160950525 1
271563330 225539878 1
271563330 265916293 1
136661659 420790483 1
146442319 32878627 1
182737724 275575393 1
147509786 220997138 1
147509786 53732896 1
147509786 45112524 1
269304331 123054246 1
269304331 265426770 1
269304331 562630483 1
58434192 83855918 1
58434192 174185700 1
569096933 83855918 1
569096933 218196055 1
569096933 100570359 1
569096933 56408315 1
313296185 156380350 1
313296185 50725573 1
313296185 26589987 1
273124345 243323755 1
273124345 57933449 1
273124345 236979026 1
478981691 156380350 1
478981691 134823513 1
478981691 45112524 1
205951712 236854083 1
227817944 156380350 1
227817944 20505122 1
227817944 239876668 1
227817944 37397798 1
227817944 19762524 1
227817944 101017618 1
260961646 444198452 1
270556083 267856439 1
270556083 144836578 1
290609656 38824843 1
290609656 43706838 1
290609656 205643354 1
290609656 265916293 1
341963514 267256508 1
341963514 38824843 1
436104499 83855918 1
436104499 283727817 1
436104499 263355828 1
29246770 227082076 1
43856340 66129243 1
43856340 233600234 1
259802833 19762524 1
259802833 47608522 1
89021438 263355828 1
89021438 156380350 1
89021438 268484639 1
89021438 444198452 1
179213911 21037719 1
179213911 174185700 1
240653346 281059193 1
85669614 45112524 1
219949262 202243824 1
219949262 83855918 1
267295547 279681266 1
267295547 213711945 1
267295547 267308679 1
267295547 236854083 1
267295547 56408315 1
29727994 278133623 1
29727994 275575393 1
29727994 37397798 1
109813877 56408315 1
109813877 53732896 1
109813877 100570359 1
109813877 236979026 1
109813877 85669614 1
109813877 208742566 1
109813877 19762524 1
283969647 87429715 1
283969647 270418444 1
283969647 236854083 1
283969647 66129243 1
283969647 268484639 1
283969647 38824843 1
283969647 47608522 1
228751987 160950525 1
37397798 270418444 1
295884713 275575393 1
295884713 14123683 1
53732896 37704287 1
53732896 236854083 1
288327871 281059193 1
288327871 231410365 1
288327871 45929373 1
288327871 244081862 1
288327871 73449571 1
544574749 225539878 1
225082998 66129243 1
145778558 134563275 1
123054246 43328523 1
156380350 87429715 1
156380350 38824843 1
152402774 119370087 1
152402774 265916293 1
152402774 35364809 1
266182205 19762524 1
297389481 160950525 1
297389481 156380350 1
297389481 275575393 1
297389481 45112524 1
84095841 38824843 1
84095841 32408442 1
122950681 268484639 1
122950681 243323755 1
267308679 100570359 1
267308679 220997138 1
144836578 134823513 1
28463717 61986109 1
40095510 280242371 1
144836578 19762524 1
144836578 265916293 1
274645950 179213911 1
283727817 14123683 1
283727817 48300575 1
283727817 53732896 1
283727817 38824843 1
283727817 436104499 1
34269240 142681025 1
34269240 66129243 1
21037719 231410365 1
100570359 66129243 1
47608522 17209595 1
265916293 144836578 1
478981691 19762524 1
309857915 444198452 1
309857915 100570359 1
309857915 53029040 1
309857915 103820454 1
309857915 225539878 1
309857915 43090176 1
98810867 144836578 1
33268497 45112524 1
205715380 278133623 1
205715380 49939257 1
205715380 265916293 1
205715380 85669614 1
205715380 43328523 1
205715380 119370087 1
205715380 43328128 1
77843712 38824843 1
231410365 98196849 1
231410365 160979509 1
231410365 162749920 1
231410365 62540002 1
231410365 244081862 1
231410365 119370087 1
231410365 21037719 1
288238089 98196849 1
288238089 53732896 1
288238089 38824843 1
84095155 168430127 1
172376896 47608522 1
243323755 17084497 1
243323755 153531301 1
243323755 267256508 1
243323755 267278705 1
243323755 236854083 1
243323755 404865623 1
243323755 179213911 1
243323755 227082076 1
243323755 122950681 1
270418444 53732896 1
270418444 66129243 1
193870085 220746642 1
277981997 66308941 1
40095510 242081101 1
316996084 419872351 1
316996084 263355828 1
316996084 275575393 1
316996084 267856439 1
316996084 216837549 1
316996084 404865623 1
316996084 45112524 1
316996084 97898140 1
316996084 57933449 1
316996084 352317874 1
316996084 29855798 1
316996084 290609656 1
316996084 242081101 1
316996084 48300575 1
316996084 109813877 1
316996084 295884713 1
316996084 274501289 1
316996084 21037719 1
316996084 38824843 1
316996084 35408223 1
316996084 280242371 1
316996084 156380350 1
267278705 197096489 1
267278705 275575393 1
267278705 29972400 1
267278705 52702397 1
267278705 243323755 1
267278705 158887692 1
267278705 57933449 1
267278705 270556083 1
267278705 160979509 1
267278705 220997138 1
267278705 237318555 1
267278705 38824843 1
267278705 87429715 1
267278705 283207769 1
213711945 237389906 1
29426580 53029040 1
29426580 132213280 1
29426580 70628641 1
29206300 43706838 1
30693879 295637500 1
30693879 275575393 1
30693879 268445866 1
30693879 45112524 1
37704287 253631550 1
37704287 387835596 1
37704287 330552692 1
37704287 38824843 1
37704287 275575393 1
37704287 17209595 1
37704287 19762524 1
37704287 156380350 1
37704287 87429715 1
37704287 122950681 1
281059193 26589987 1
281059193 19762524 1
281059193 275575393 1
281059193 38824843 1
281059193 162749920 1
281059193 225539878 1
281059193 240653346 1
281059193 360344843 1
98196849 478981691 1
98196849 134563275 1
98196849 20505122 1
98196849 79818725 1
98196849 77843712 1
98196849 19762524 1
98196849 288238089 1
98196849 39811227 1
98196849 244081862 1
53898929 53732896 1
53898929 250649493 1
53898929 45112524 1
53898929 142681025 1
144836578 270418444 1
144836578 98810867 1
144836578 202098639 1
144836578 160950525 1
144836578 83855918 1
238623655 275575393 1
238623655 109214716 1
238623655 47608522 1
238623655 277981997 1
238623655 147721398 1
238623655 294784543 1
274645950 31508216 1
65013070 156380350 1
104572995 38824843 1
88687403 83855918 1
264522245 104063340 1
264522245 225539878 1
213273098 268484639 1
213273098 160979509 1
213273098 49939257 1
213273098 313887512 1
213273098 38824843 1
292713073 253631550 1
292713073 156380350 1
292713073 87429715 1
292713073 142681025 1
56408315 502248046 1
56408315 218196055 1
56408315 34269240 1
181107202 193723322 1
181107202 248789864 1
181107202 267289093 1
181107202 48300575 1
181107202 35364809 1
181107202 40095510 1
181107202 277384132 1
181107202 37704287 1
181107202 185688167 1
293601868 70643606 1
293601868 267308679 1
220746642 59809760 1
220746642 178616491 1
220746642 105971448 1
292252720 260710985 1
292252720 212203422 1
288370527 100570359 1
288370527 58434192 1
288370527 306623675 1
288370527 43856340 1
45814400 111553960 1
45814400 326694732 1
45814400 210627341 1
45814400 293601868 1
45814400 178616491 1
45814400 43090176 1
45814400 160950525 1
61608179 83855918 1
61608179 29972400 1
219540700 60825979 1
219540700 45112524 1
19909703 161046713 1
19909703 236979026 1
19909703 45112524 1
92882460 100570359 1
92882460 45112524 1
92882460 178616491 1
92882460 225539878 1
264446848 29972400 1
264446848 134563275 1
264446848 65153448 1
264446848 66308941 1
264446848 160950525 1
61358313 225539878 1
275575393 58434192 1
180918836 204454773 1
29972400 264446848 1
29972400 57933449 1
29972400 267278705 1
29972400 432456574 1
29972400 259802833 1
29972400 61608179 1
205643354 200497519 1
78922403 404865623 1
105622153 33268497 1
105622153 360344843 1
105622153 544574749 1
105622153 210041383 1
19762524 47608522 1
19762524 32878627 1
43328128 202098639 1
43328128 236979026 1
43328128 208742566 1
404865623 387835596 1
404865623 83855918 1
32583477 268484639 1
32583477 185688167 1
28463717 19762524 1
28463717 269858934 1
28463717 66308941 1
28463717 156380350 1
28463717 37653495 1
28463717 240653346 1
28463717 45112524 1
28463717 86206737 1
268445866 59785937 1
86122715 270418444 1
283727817 341963514 1
283727817 35408223 1
283727817 220997138 1
224697273 66129243 1
24224320 43706838 1
91588813 103820454 1
53029040 387835596 1
53029040 237318555 1
53029040 270418444 1
53029040 83855918 1
53029040 283727817 1
53029040 156380350 1
53029040 87429715 1
295637500 162749920 1
295637500 65013070 1
31408930 267256508 1
197186352 101227454 1
166121210 248789864 1
166121210 153531301 1
166121210 48683091 1
166121210 310287657 1
166121210 142681025 1
166121210 270418444 1
166121210 127945292 1
166121210 38824843 1
166121210 65153448 1
225539878 104063340 1
225539878 30395398 1
34269240 305278762 1
237318555 267856439 1
237318555 160950525 1
37792771 30395398 1
199278443 120872742 1
199278443 134823513 1
199278443 101017618 1
181223330 290709262 1
181223330 314725957 1
181223330 174185700 1
181223330 94003338 1
181223330 420790483 1
181223330 85669614 1
181223330 43328128 1
181223330 305278762 1
202098639 329112005 1
27272269 305278762 1
43706838 66129243 1
21037719 419872351 1
161046713 205643354 1
161046713 387835596 1
161046713 73449571 1
161046713 98196849 1
161046713 29246770 1
161046713 228305414 1
161046713 65153448 1
161046713 267308679 1
161046713 19909703 1
43090176 134563275 1
43090176 83855918 1
43090176 24224320 1
87429715 47608522 1
87429715 43856340 1
32417223 277981997 1
283207769 268484639 1
283207769 100570359 1
283207769 202098639 1
290709262 47608522 1
290709262 420790483 1
290709262 94003338 1
251591698 268484639 1
251591698 98810867 1
251591698 236854083 1
251591698 54003221 1
251591698 31408930 1
251591698 387835596 1
251591698 58434192 1
251591698 283727817 1
251591698 87429715 1
251591698 91082908 1
251591698 267308679 1
260710985 66129243 1
22844077 160950525 1
45929373 270418444 1
45929373 66129243 1
314725957 444198452 1
314725957 47608522 1
314725957 19762524 1
34965095 25189194 1
253631550 37704287 1
234349647 227082076 1
234349647 239876668 1
234349647 73449571 1
234349647 43706838 1
234349647 146442319 1
234349647 38824843 1
39811227 228298620 1
39811227 260710985 1
39811227 47608522 1
313887512 158887692 1
313887512 213273098 1
239876668 83855918 1
239876668 179213911 1
30395398 45112524 1
30395398 37792771 1
208742566 43328128 1
53009311 117377731 1
53009311 187534827 1
100570359 180918836 1
100570359 236979026 1
100570359 158887692 1
100570359 48683091 1
100570359 119370087 1
100570359 43706838 1
100570359 267308679 1
236979026 43328128 1
236979026 267289093 1
236979026 273124345 1
236979026 122950681 1
236979026 19909703 1
158887692 268484639 1
67562950 236854083 1
67562950 111553960 1
67562950 283727817 1
67562950 267308679 1
268484639 267256508 1
268484639 105971448 1
268484639 85669614 1
268484639 43328523 1
268484639 119370087 1
268484639 283207769 1
268484639 122950681 1
120872742 134563275 1
120872742 478981691 1
120872742 231410365 1
120872742 158887692 1
120872742 142681025 1
57933449 444198452 1
57933449 66129243 1
57933449 267278705 1
57933449 220997138 1
94003338 295637500 1
142225011 70628641 1
220808838 70643606 1
220808838 225539878 1
220808838 66129243 1
220808838 19762524 1
220808838 277384132 1
220808838 160950525 1
220808838 156380350 1
220808838 37704287 1
64654685 160979509 1
220997138 154659914 1
220997138 270418444 1
220997138 87429715 1
220997138 213711945 1
220997138 275575393 1
562630483 229047451 1
562630483 51978065 1
562630483 144836578 1
562630483 47608522 1
562630483 267856439 1
562630483 27272269 1
562630483 56408315 1
562630483 161351710 1
562630483 53732896 1
562630483 54003221 1
562630483 100570359 1
562630483 269304331 1
562630483 58434192 1
562630483 283727817 1
562630483 313296185 1
562630483 85669614 1
109214716 144836578 1
109214716 275575393 1
29968837 384851943 1
86206737 30395398 1
86206737 86122715 1
228305414 38824843 1
242081101 40095510 1
242081101 316996084 1
242081101 218273099 1
52068189 100570359 1
52068189 37397798 1
52068189 53732896 1
300135017 37704287 1
134563275 83855918 1
47608522 220997138 1
47608522 87429715 1
47608522 21036119 1
134823513 54003221 1
175149644 253631550 1
175149644 220997138 1
280242371 35408223 1
280242371 277172506 1
280242371 14123683 1
419872351 26589987 1
419872351 34882196 1
419872351 275575393 1
419872351 14123683 1
419872351 237318555 1
419872351 316996084 1
419872351 21037719 1
419872351 38824843 1
419872351 87429715 1
70360628 188264147 1
70360628 134563275 1
70360628 156380350 1
70360628 51826812 1
70360628 329112005 1
153531301 105971448 1
174185700 26589987 1
174185700 58434192 1
174185700 127945292 1
174185700 43706838 1
174185700 87429715 1
174185700 444198452 1
174185700 48683091 1
21036119 56408315 1
88986768 47608522 1
105971448 53732896 1
61986109 45112524 1
267289093 113852838 1
267289093 275575393 1
267289093 52702397 1
267289093 29972400 1
267289093 38824843 1
267289093 260452085 1
267289093 236979026 1
267289093 265916293 1
267289093 267308679 1
265916293 32878627 1
265916293 278133623 1
265916293 271563330 1
265916293 267289093 1
66129243 270418444 1
66129243 220997138 1
66129243 29972400 1
66129243 237389906 1
66129243 43706838 1
66129243 267308679 1
200497519 38824843 1
73449571 43706838 1
73449571 288327871 1
73449571 48300575 1
267856439 97898140 1
267856439 291001606 1
267856439 197096489 1
267856439 270556083 1
267856439 290609656 1
267856439 267256508 1
267856439 231410365 1
267856439 48683091 1
267856439 237318555 1
267856439 19762524 1
267856439 288370527 1
267856439 100570359 1
267856439 218196055 1
267856439 158887692 1
267856439 179170204 1
17084497 243323755 1
17084497 213273098 1
17084497 56408315 1
279681266 85669614 1
147509786 26589987 1
147509786 14123683 1
269304331 267289093 1
269304331 38824843 1
58434192 43090176 1
569096933 45112524 1
273124345 158887692 1
227817944 38824843 1
260961646 54003221 1
270556083 47608522 1
290609656 205715380 1
290609656 291001606 1
290609656 197096489 1
290609656 31408930 1
290609656 156380350 1
290609656 65013070 1
436104499 295637500 1
436104499 58926395 1
436104499 48683091 1
436104499 87429715 1
43856340 134563275 1
43856340 87429715 1
103820454 53732896 1
179213911 319682752 1
179213911 87429715 1
85669614 225098832 1
85669614 313887512 1
85669614 100570359 1
85669614 305278762 1
219949262 19762524 1
219949262 444198452 1
219949262 160950525 1
219949262 156380350 1
219949262 45112524 1
267295547 478981691 1
267295547 34882196 1
267295547 270556083 1
267295547 470195113 1
267295547 275575393 1
267295547 31408930 1
267295547 52702397 1
267295547 225539878 1
267295547 387835596 1
267295547 34269240 1
267295547 85669614 1
267295547 66129243 1
267295547 51978065 1
267295547 20505122 1
267295547 113449381 1
267295547 38824843 1
267295547 293731094 1
267295547 87429715 1
267295547 179170204 1
29727994 105971448 1
29727994 38824843 1
29727994 24224320 1
43328523 205715380 1
43328523 29972400 1
306623675 45112524 1
306623675 387835596 1
53732896 275575393 1
53732896 66129243 1
53732896 179170204 1
53732896 48300575 1
53732896 38824843 1
53732896 87429715 1
544574749 83855918 1
544574749 53732896 1
225082998 38824843 1
305278762 92882460 1
305278762 43328523 1
305278762 35364809 1
305278762 56408315 1
25189194 34965095 1
123054246 268484639 1
123054246 100570359 1
122950681 236979026 1
267308679 87429715 1
223404067 29972400 1
29855798 313887512 1
432456574 146442319 1
172376896 37653495 1
73449571 84095841 1
113449381 45112524 1
113449381 83855918 1
316996084 202098639 1
267278705 263355828 1
65013070 83855918 1
88687403 38824843 1
248905643 160950525 1
247694811 41405468 1
34269240 329112005 1
210041383 83855918 1
265426770 83855918 1
32417223 53898929 1
251591698 359511622 1
234349647 84095841 1
193619580 62540002 1
220808838 329112005 1
562630483 123054246 1
244889280 329112005 1
419872351 329112005 1
73449571 234349647 1
73449571 247694811 1
127945292 29855798 1
53732896 329112005 1
123054246 34269240 1
84095841 73449571 1
205715380 220997138 1
29972400 267856439 1
49498735 104063340 1
239876668 66129243 1
208742566 19762524 1
57933449 119370087 1
160979509 38824843 1
103683026 28308356 1
265916293 152402774 1
66129243 239876668 1
267856439 29972400 1
146442319 45112524 1
267295547 29972400 1
544574749 19762524 1
84095841 121827022 1
84095841 276908282 1
267278705 97066890 1
213711945 179213911 1
238623655 268484639 1
22844077 97066890 1
57933449 295884713 1
341963514 97066890 1
267295547 122950681 1
228751987 275575393 1
306623675 111610909 1
205715380 29972400 1
243323755 329112005 1
267278705 280242371 1
267278705 213273098 1
213273098 267278705 1
29972400 205715380 1
268445866 58926395 1
43706838 316996084 1
97066890 341963514 1
97066890 22844077 1
234349647 66129243 1
239876668 185688167 1
258426023 329112005 1
109214716 181107202 1
66129243 45929373 1
73449571 182737724 1
146442319 270418444 1
569096933 144836578 1
288238089 47608522 1
28463717 47608522 1
205715380 444198452 1
231410365 66129243 1
236854083 49939257 1
243323755 229047451 1
243323755 144836578 1
243323755 21037719 1
40095510 208742566 1
213273098 87429715 1
245095610 14123683 1
29972400 268484639 1
277384132 66129243 1
277384132 267308679 1
283727817 329112005 1
43706838 144836578 1
161046713 87429715 1
43090176 66129243 1
49939257 236854083 1
41405468 19762524 1
208742566 502248046 1
208742566 57933449 1
208742566 205715380 1
208742566 40095510 1
208742566 273124345 1
208742566 267308679 1
236979026 45929373 1
158887692 227082076 1
268484639 29972400 1
57933449 208742566 1
242081101 295637500 1
134563275 329112005 1
329112005 268484639 1
329112005 66129243 1
66129243 277384132 1
73449571 155320577 1
279681266 502248046 1
271563330 329112005 1
146442319 293601868 1
273124345 208742566 1
179213911 243323755 1
297389481 268484639 1
122950681 281059193 1
267308679 277384132 1
53898929 32182710 1
145778558 291110389 1
166121210 70643606 1
166121210 264446848 1
166121210 169863467 1
166121210 436104499 1
166121210 51978065 1
