# Supplementary material for: Dynamic guided metric representation learning for multi-view clustering
Source: PeerJ Comput Sci. 2022 Mar 8;8:e922. doi: 10.7717/peerj-cs.922 (PMC9044235; doi:10.7717/peerj-cs.922)
Supplement: Supplemental Information 2 [file peerj-cs-08-922-s002.zip › football/olympics/olympics.communities]

archery: 103820454,91588813,161046713,142225011,228298620,248905643,216707242
athletics: 56446819,24485503,30693879,22844077,34882196,420790483,37921383,290709262,47608522,21593526,94003338,23136154,37653495,258426023,181223330,98810867,160979509,341963514,62540002,229047451,359511622,264522245,69607162,97066890,73637003,97898140,59785937,253631550,156380350,54003221,65153448,83855918,64654685,66129243,136661659,174185700,180918836,237389906,58926395,295637500,268445866,74167153,150020524,213711945,436104499,24224320,264446848,85423286,179213911,69551985,45112524,498776216
badminton: 148305295,56824454,32182710,250649493,122483510,244889280,32417223,303651216,53898929,51590707,260710985,219540700,212203422
basketball: 203018453,105622153,544574749,210041383,244085895,360344843,31702589,164122451,61771888,162749920,76415133,33268497,274996668,171918553
beach-volleyball: 119370087,451403451,122950681,104063340,88986768,132213280,217184995,49290658,254056558
boxing: 309857915,87429715,261872648,313296185,28455329,236854083,245095610,280655080,91082908,263355828,67562950,197186352,285516588,29968837,283727817,260961646,352317874,72015785,384851943,101227454,267308679
canoeing: 220746642,288327871,56077244,288238089,51978065,169863467,17311797,288370527,145778558,270369842,193870085,246398288,73449571,247540843,306623675,172724815,18395247,228305414,54498003
cycling: 43090176,46141376,111553960,239876668,68395469,275575393,178616491,155320364,235139268,38824843,558829275,216837549,78746900,155320577,160950525,210627341,19762524,37397798,27014314,45814400,150455104,108441763,58434192,293601868,146442319,326694732,270418444,307289516,213617119
diving: 56408315,218196055,43328523,49498735,314725957,113852838,53732896,220808838,34269240,36127967,300414286,293731094,123054246,305278762,502248046,300631153,46705581,61358313,92882460,85669614
equestrianism: 187534827,330552692,117377731,196669891,69276015,228778787,188264147,19239587,233109396,19229473,51826812,53009311,70360628,293995981,265192550
fencing: 154659914,253026113,86122715,117046274,272476423,88687403,254147817,196195164,165882825,247300697,238623655,40359068,188841247,240653346,166121210,61986109,28463717,86206737,214136684,269858934,40714791
gymnastics: 300135017,151087889,208742566,181107202,37704287,43124180,35364809,70643606,156218577,292252720,61623625,236979026,152402774,100570359,30395398,277384132
handball: 172376896,273124345,19909703,29855798,274501289,52702397,40095510,61608179,29426580,57933449,266182205,223404067,22062686
hockey: 59809760,279229632,404865623,20359647,244444830,242081101,401646950,270556083,319682752,231410365,79818725,291649210,70628641,478981691,294038273,165746428,247694811,104572995,234349647,227082076,234365719,244081862,358675720,29246770,227817944,228751987,78922403,233600234,207604346,45929373,287781981,265426770,77843712,98196849,243323060,39811227,49980783,393590044,287566895,134823513,218273099,225098832,243323755
judo: 204409050,22815199,53029040,127945292,87171486,266591831,444198452,29206300,253007695,173752759,89021438,52068189,52397436,202243824
pentathlon: 147721398,66308941,248789864,109813877,310287657,109214716,277981997,167376496,102773285,294784543,295884713
rowing: 43856340,225082998,256955184,83828959,20505122,336031649,153531301,157311000,32340805,120872742,111610909,60825979,172901970,182737724,295116564,21037719,281059193,291110389,38411534,101017618,193354205
sailing: 223396377,276908282,32408442,39973326,387835596,89713248,84095155,84095841,121827022,168430127
shooting: 102465497,251591698,105803824,49665998,34965095,83861665,161351710
swimming: 265916293,48683091,179170204,31408930,120160897,205951712,43706838,278133623,271563330,270843834,48300575,329112005,205715380,290609656,205643354,225539878,17084497,275248083,291001606,202098639,269304331,105971448,268484639,197096489,32399396,264133481,193723322,49939257,134563275,65013070,185688167,113449381,32878627,260452085
swimming-sync: 267295547,144836578,27272269,267256508,32583477,267289093,200497519,267278705,43328128,267856439
tabletennis: 147509786,35408223,29972400,217356882,259802833,28308356,103683026
taekwondo: 220997138,297389481,292713073,283969647,37792771,224697273,88041971,130380538,218264611,274645950,31508216
tennis: 297380894,14123683,97942249,61804151,52069104,229483237,26589987,41405468,65187067,71975446,121240793,50725573
triathlon: 17209595,29727994,115997168,193619580,21036119,204454773,142681025
waterpolo: 49629605,470195113,26553971,175149644,313887512,213273098,158887692,237318555,279681266,248740740,53103918,283207769,280242371,57339651,277172506,419872351,284544203,569096933,316996084,199278443
weightlifting: 562630483,432456574,238084775
wrestling: 169967749,219949262,25189194,257932524,25780453
