# Supplementary material for: Dynamic guided metric representation learning for multi-view clustering
Source: PeerJ Comput Sci. 2022 Mar 8;8:e922. doi: 10.7717/peerj-cs.922 (PMC9044235; doi:10.7717/peerj-cs.922)
Supplement: Supplemental Information 2 [file peerj-cs-08-922-s002.zip › football/olympics/olympics-followedby.mtx]

464 464 10642
94003338 229047451 1
122950681 229047451 1
295637500 229047451 1
45112524 229047451 1
213711945 229047451 1
37653495 229047451 1
156380350 229047451 1
72015785 309857915 1
352317874 309857915 1
47608522 309857915 1
83855918 309857915 1
45112524 309857915 1
263355828 309857915 1
30693879 309857915 1
236854083 309857915 1
292252720 19229473 1
70360628 19229473 1
117377731 19229473 1
187534827 19229473 1
233109396 19229473 1
53009311 19229473 1
53732896 19229473 1
51826812 19229473 1
188264147 19229473 1
69276015 19229473 1
19239587 19229473 1
111553960 213617119 1
155320577 213617119 1
178616491 213617119 1
160950525 213617119 1
22844077 98810867 1
66129243 98810867 1
37921383 98810867 1
65153448 98810867 1
174185700 98810867 1
58926395 98810867 1
23136154 98810867 1
180918836 98810867 1
436104499 98810867 1
264446848 98810867 1
30693879 98810867 1
156380350 98810867 1
97898140 98810867 1
24485503 98810867 1
62540002 33268497 1
544574749 33268497 1
244085895 33268497 1
275575393 33268497 1
83855918 33268497 1
200497519 33268497 1
21036119 33268497 1
260961646 33268497 1
29968837 33268497 1
91082908 33268497 1
70643606 33268497 1
53732896 33268497 1
20505122 33268497 1
160950525 33268497 1
43856340 33268497 1
155320577 33268497 1
274501289 33268497 1
109813877 33268497 1
32878627 33268497 1
43328523 33268497 1
292713073 33268497 1
100570359 33268497 1
120160897 33268497 1
202098639 33268497 1
43706838 33268497 1
199278443 33268497 1
97898140 33268497 1
134563275 33268497 1
293601868 33268497 1
113449381 33268497 1
120872742 33268497 1
142225011 33268497 1
43328128 33268497 1
102465497 33268497 1
179213911 33268497 1
122950681 33268497 1
51590707 33268497 1
66308941 33268497 1
48300575 33268497 1
153531301 33268497 1
248789864 33268497 1
283969647 33268497 1
30693879 33268497 1
213711945 33268497 1
123054246 33268497 1
360344843 33268497 1
160979509 33268497 1
223404067 33268497 1
171918553 33268497 1
203018453 33268497 1
61608179 33268497 1
295884713 33268497 1
37653495 33268497 1
254056558 217184995 1
49290658 217184995 1
269304331 205715380 1
144836578 205715380 1
45112524 205715380 1
31408930 205715380 1
205951712 205715380 1
193723322 205715380 1
53732896 205715380 1
43706838 205715380 1
179170204 205715380 1
49498735 205715380 1
225539878 205715380 1
105971448 205715380 1
134563275 205715380 1
197096489 205715380 1
205643354 205715380 1
43328523 197096489 1
202098639 197096489 1
291001606 197096489 1
290609656 197096489 1
275248083 197096489 1
270843834 197096489 1
278133623 197096489 1
31408930 197096489 1
271563330 197096489 1
268484639 197096489 1
269304331 197096489 1
264133481 197096489 1
205951712 197096489 1
205715380 197096489 1
205643354 197096489 1
193723322 197096489 1
32399396 197096489 1
120160897 197096489 1
48300575 197096489 1
185688167 197096489 1
32878627 197096489 1
113449381 197096489 1
48683091 197096489 1
49939257 197096489 1
134563275 197096489 1
179170204 197096489 1
43706838 197096489 1
111610909 157311000 1
43856340 157311000 1
193354205 157311000 1
225082998 157311000 1
275575393 157311000 1
182737724 157311000 1
38411534 157311000 1
32340805 157311000 1
21037719 157311000 1
70360628 188264147 1
51826812 188264147 1
19239587 188264147 1
265192550 188264147 1
53732896 188264147 1
134563275 188264147 1
19229473 188264147 1
19762524 77843712 1
404865623 77843712 1
29246770 77843712 1
294038273 77843712 1
20359647 77843712 1
287781981 77843712 1
287566895 77843712 1
227082076 77843712 1
104572995 77843712 1
244081862 77843712 1
275575393 77843712 1
39811227 77843712 1
207604346 77843712 1
227817944 77843712 1
234365719 77843712 1
134823513 77843712 1
228751987 77843712 1
243323060 77843712 1
218273099 77843712 1
79818725 77843712 1
59809760 77843712 1
78922403 77843712 1
70628641 77843712 1
104572995 231410365 1
69607162 231410365 1
30693879 231410365 1
160950525 231410365 1
205951712 231410365 1
478981691 231410365 1
48300575 231410365 1
134563275 231410365 1
218273099 231410365 1
61771888 231410365 1
54003221 231410365 1
19762524 231410365 1
39811227 231410365 1
227082076 231410365 1
78922403 231410365 1
393590044 231410365 1
66308941 231410365 1
404865623 231410365 1
401646950 231410365 1
174185700 231410365 1
45112524 231410365 1
358675720 231410365 1
287781981 231410365 1
287566895 231410365 1
77843712 231410365 1
319682752 231410365 1
49980783 231410365 1
59809760 231410365 1
279229632 231410365 1
265426770 231410365 1
270556083 231410365 1
134823513 231410365 1
247694811 231410365 1
227817944 231410365 1
165746428 231410365 1
70628641 231410365 1
243323755 231410365 1
244444830 231410365 1
242081101 231410365 1
233600234 231410365 1
234349647 231410365 1
45929373 231410365 1
156380350 231410365 1
260961646 236854083 1
275575393 236854083 1
67562950 236854083 1
26589987 236854083 1
253631550 236854083 1
19762524 236854083 1
72015785 236854083 1
83855918 236854083 1
285516588 236854083 1
100570359 236854083 1
267308679 236854083 1
91082908 236854083 1
45112524 236854083 1
261872648 236854083 1
29968837 236854083 1
28455329 236854083 1
234365719 288238089 1
205951712 288238089 1
234349647 288238089 1
17311797 288238089 1
43328523 288238089 1
19762524 288238089 1
236854083 288238089 1
61608179 288238089 1
267856439 288238089 1
26589987 288238089 1
219949262 288238089 1
134563275 288238089 1
275575393 288238089 1
156380350 288238089 1
145778558 288238089 1
73449571 288238089 1
306623675 288238089 1
228305414 288238089 1
54498003 288238089 1
243323755 288238089 1
270369842 288238089 1
288327871 288238089 1
288370527 288238089 1
247540843 288238089 1
246398288 288238089 1
265426770 288238089 1
220746642 288238089 1
169863467 288238089 1
56077244 288238089 1
172724815 288238089 1
569096933 248740740 1
53103918 248740740 1
49629605 248740740 1
160950525 248740740 1
26589987 248740740 1
213273098 248740740 1
470195113 248740740 1
19762524 248740740 1
97898140 248740740 1
83855918 248740740 1
119370087 84095155 1
84095841 84095155 1
387835596 84095155 1
29972400 444198452 1
156380350 444198452 1
127945292 444198452 1
53029040 444198452 1
432456574 444198452 1
45814400 78746900 1
19762524 78746900 1
210627341 78746900 1
108441763 78746900 1
46141376 78746900 1
293601868 78746900 1
58434192 78746900 1
68395469 78746900 1
155320364 78746900 1
38824843 78746900 1
27014314 78746900 1
275575393 78746900 1
155320577 78746900 1
270418444 78746900 1
43090176 78746900 1
239876668 78746900 1
160950525 78746900 1
111553960 78746900 1
178616491 78746900 1
31508216 130380538 1
24485503 130380538 1
104063340 130380538 1
30395398 130380538 1
37792771 130380538 1
288327871 56077244 1
267256508 56077244 1
288370527 56077244 1
275575393 56077244 1
306623675 56077244 1
53732896 56077244 1
169863467 56077244 1
288238089 56077244 1
267278705 56077244 1
270369842 56077244 1
28455329 56077244 1
247540843 56077244 1
27272269 56077244 1
246398288 56077244 1
144836578 56077244 1
228305414 56077244 1
200497519 56077244 1
220746642 56077244 1
17311797 56077244 1
145778558 56077244 1
51978065 56077244 1
172724815 56077244 1
28308356 217356882 1
220808838 61623625 1
123054246 61623625 1
153531301 61623625 1
85669614 61623625 1
193723322 61623625 1
182737724 61623625 1
277384132 61623625 1
292713073 61623625 1
24224320 61623625 1
20505122 61623625 1
181223330 61623625 1
59785937 61623625 1
30395398 61623625 1
134563275 61623625 1
17209595 61623625 1
19762524 61623625 1
275575393 61623625 1
70643606 61623625 1
160950525 61623625 1
300135017 61623625 1
151087889 61623625 1
83828959 61623625 1
100570359 61623625 1
94003338 61623625 1
48683091 61623625 1
213711945 61623625 1
174185700 61623625 1
48300575 61623625 1
292252720 61623625 1
97898140 61623625 1
53732896 61623625 1
225082998 336031649 1
275575393 336031649 1
291110389 336031649 1
120872742 336031649 1
21037719 336031649 1
193354205 336031649 1
281059193 336031649 1
19762524 336031649 1
101017618 336031649 1
48683091 28308356 1
117377731 28308356 1
38824843 28308356 1
53029040 28308356 1
19239587 28308356 1
185688167 28308356 1
37653495 28308356 1
19229473 28308356 1
43706838 28308356 1
61771888 28308356 1
113449381 28308356 1
61771888 76415133 1
162749920 76415133 1
360344843 76415133 1
210041383 76415133 1
97898140 204454773 1
160979509 204454773 1
48683091 204454773 1
83855918 204454773 1
275575393 204454773 1
17209595 204454773 1
142681025 204454773 1
115997168 204454773 1
29727994 204454773 1
193619580 204454773 1
21036119 204454773 1
279229632 319682752 1
45929373 319682752 1
243323755 319682752 1
70628641 319682752 1
242081101 319682752 1
234349647 319682752 1
244444830 319682752 1
270556083 319682752 1
98196849 319682752 1
265426770 319682752 1
231410365 319682752 1
233600234 319682752 1
247694811 319682752 1
156380350 272476423 1
14123683 272476423 1
134563275 272476423 1
238623655 272476423 1
40359068 272476423 1
26589987 14123683 1
401646950 172376896 1
19762524 172376896 1
52702397 172376896 1
19909703 172376896 1
61608179 172376896 1
83855918 172376896 1
53029040 172376896 1
134563275 172376896 1
53732896 172376896 1
260710985 172376896 1
45112524 172376896 1
40359068 172376896 1
250649493 172376896 1
88986768 172376896 1
151087889 172376896 1
274501289 172376896 1
223404067 172376896 1
29855798 172376896 1
273124345 172376896 1
57933449 172376896 1
40095510 172376896 1
22062686 172376896 1
29426580 172376896 1
119370087 243323755 1
79818725 243323755 1
58434192 243323755 1
104572995 243323755 1
478981691 243323755 1
78922403 243323755 1
228751987 243323755 1
56408315 243323755 1
288238089 243323755 1
279229632 243323755 1
244444830 243323755 1
19762524 243323755 1
292713073 243323755 1
401646950 243323755 1
358675720 243323755 1
62540002 243323755 1
288327871 243323755 1
246398288 243323755 1
156380350 243323755 1
283727817 243323755 1
87429715 243323755 1
393590044 243323755 1
134563275 243323755 1
319682752 243323755 1
265426770 243323755 1
256955184 243323755 1
66308941 243323755 1
77843712 243323755 1
45929373 243323755 1
207604346 243323755 1
244081862 243323755 1
165746428 243323755 1
287566895 243323755 1
59809760 243323755 1
47608522 243323755 1
288370527 243323755 1
220746642 243323755 1
98196849 243323755 1
270556083 243323755 1
247694811 243323755 1
134823513 243323755 1
234365719 243323755 1
242081101 243323755 1
233600234 243323755 1
231410365 243323755 1
49980783 243323755 1
70628641 243323755 1
234349647 243323755 1
307289516 270418444 1
558829275 270418444 1
155320364 270418444 1
216837549 270418444 1
156380350 270418444 1
275575393 270418444 1
46141376 270418444 1
155320577 270418444 1
160950525 270418444 1
68395469 270418444 1
38824843 270418444 1
58434192 270418444 1
108441763 270418444 1
43090176 270418444 1
27014314 270418444 1
19762524 270418444 1
19762524 270843834 1
127945292 270843834 1
181107202 270843834 1
208742566 270843834 1
152402774 270843834 1
295884713 270843834 1
310287657 270843834 1
267278705 270843834 1
14123683 270843834 1
290609656 270843834 1
264133481 270843834 1
205951712 270843834 1
278133623 270843834 1
49939257 270843834 1
275248083 270843834 1
205643354 270843834 1
43706838 270843834 1
32878627 270843834 1
134563275 270843834 1
179170204 270843834 1
202098639 270843834 1
113449381 270843834 1
185688167 270843834 1
260452085 270843834 1
225539878 270843834 1
193723322 270843834 1
48300575 270843834 1
265916293 270843834 1
197096489 270843834 1
271563330 270843834 1
269304331 270843834 1
31408930 270843834 1
268484639 270843834 1
288370527 193870085 1
56077244 193870085 1
54498003 193870085 1
18395247 193870085 1
306623675 193870085 1
247540843 193870085 1
17311797 54498003 1
156380350 54498003 1
160979509 54498003 1
19762524 54498003 1
179213911 54498003 1
275575393 54498003 1
38824843 54498003 1
294784543 277981997 1
19762524 277981997 1
24485503 277981997 1
102773285 277981997 1
142681025 277981997 1
248789864 277981997 1
156380350 277981997 1
30693879 277981997 1
53732896 277981997 1
83855918 277981997 1
62540002 277981997 1
310287657 277981997 1
225539878 277981997 1
109813877 277981997 1
295884713 277981997 1
167376496 277981997 1
109214716 277981997 1
66308941 113449381 1
329112005 113449381 1
160950525 113449381 1
264133481 113449381 1
275575393 113449381 1
19762524 113449381 1
225539878 113449381 1
105971448 113449381 1
265916293 113449381 1
239876668 113449381 1
53732896 113449381 1
291001606 113449381 1
290609656 113449381 1
278133623 113449381 1
270843834 113449381 1
275248083 113449381 1
269304331 113449381 1
271563330 113449381 1
268484639 113449381 1
260452085 113449381 1
70643606 113449381 1
32878627 113449381 1
202098639 113449381 1
156380350 113449381 1
205643354 113449381 1
205951712 113449381 1
193723322 113449381 1
65013070 113449381 1
32399396 113449381 1
197096489 113449381 1
185688167 113449381 1
48300575 113449381 1
179170204 113449381 1
134563275 113449381 1
120160897 113449381 1
49939257 113449381 1
43706838 113449381 1
48683091 113449381 1
35408223 40095510 1
236979026 40095510 1
57933449 40095510 1
19762524 40095510 1
162749920 40095510 1
275575393 40095510 1
274501289 40095510 1
273124345 40095510 1
266182205 40095510 1
47608522 40095510 1
223404067 40095510 1
97898140 40095510 1
53732896 40095510 1
172376896 40095510 1
156380350 40095510 1
37397798 40095510 1
14123683 40095510 1
61608179 40095510 1
29855798 40095510 1
19909703 40095510 1
52702397 40095510 1
29426580 40095510 1
295884713 253026113 1
28463717 253026113 1
269304331 253026113 1
161351710 253026113 1
88687403 253026113 1
269858934 253026113 1
225082998 253026113 1
40714791 253026113 1
86122715 253026113 1
14123683 253026113 1
102773285 253026113 1
166121210 253026113 1
40359068 253026113 1
53732896 253026113 1
451403451 40714791 1
19909703 40714791 1
27272269 40714791 1
219949262 40714791 1
277384132 40714791 1
208742566 40714791 1
283969647 40714791 1
288370527 40714791 1
169863467 40714791 1
310287657 40714791 1
43328523 40714791 1
161046713 40714791 1
267256508 40714791 1
103683026 40714791 1
274501289 40714791 1
238623655 40714791 1
167376496 40714791 1
52702397 40714791 1
248789864 40714791 1
58434192 40714791 1
53029040 40714791 1
295884713 40714791 1
109813877 40714791 1
253026113 40714791 1
29206300 40714791 1
160950525 40714791 1
247300697 40714791 1
17209595 40714791 1
83828959 40714791 1
240653346 40714791 1
196195164 40714791 1
154659914 40714791 1
86122715 40714791 1
102773285 40714791 1
37397798 40714791 1
30693879 40714791 1
156380350 40714791 1
38824843 40714791 1
214136684 40714791 1
40359068 40714791 1
117046274 40714791 1
88687403 40714791 1
166121210 40714791 1
134563275 40714791 1
569096933 316996084 1
134563275 316996084 1
26553971 316996084 1
19762524 316996084 1
283207769 316996084 1
292713073 316996084 1
158887692 316996084 1
48683091 316996084 1
470195113 316996084 1
199278443 316996084 1
43706838 316996084 1
237318555 316996084 1
175149644 316996084 1
248740740 316996084 1
279681266 316996084 1
213273098 316996084 1
313887512 316996084 1
277172506 316996084 1
97898140 267278705 1
236979026 267278705 1
295884713 267278705 1
274645950 267278705 1
54003221 267278705 1
89021438 267278705 1
49939257 267278705 1
109813877 267278705 1
185688167 267278705 1
61608179 267278705 1
264133481 267278705 1
291001606 267278705 1
269304331 267278705 1
313887512 267278705 1
175149644 267278705 1
219949262 267278705 1
52397436 267278705 1
153531301 267278705 1
40714791 267278705 1
53029040 267278705 1
51978065 267278705 1
260710985 267278705 1
100570359 267278705 1
34269240 267278705 1
244444830 267278705 1
45929373 267278705 1
172724815 267278705 1
29206300 267278705 1
113449381 267278705 1
218196055 267278705 1
48300575 267278705 1
270843834 267278705 1
268484639 267278705 1
32399396 267278705 1
256955184 267278705 1
293731094 267278705 1
31408930 267278705 1
156380350 267278705 1
220808838 267278705 1
56824454 267278705 1
267856439 267278705 1
202098639 267278705 1
20505122 267278705 1
247540843 267278705 1
267289093 267278705 1
85669614 267278705 1
43706838 267278705 1
56408315 267278705 1
202243824 253007695 1
45112524 253007695 1
100570359 253007695 1
52068189 253007695 1
127945292 253007695 1
204409050 253007695 1
53732896 253007695 1
61608179 253007695 1
102465497 253007695 1
274501289 253007695 1
244889280 253007695 1
181107202 253007695 1
70643606 253007695 1
53029040 253007695 1
341963514 213711945 1
264446848 213711945 1
253631550 213711945 1
37921383 213711945 1
436104499 213711945 1
94003338 213711945 1
23136154 213711945 1
43706838 213711945 1
97066890 213711945 1
180918836 213711945 1
268445866 213711945 1
22844077 213711945 1
54003221 213711945 1
174185700 213711945 1
69551985 213711945 1
292713073 213711945 1
30693879 213711945 1
295637500 213711945 1
59785937 213711945 1
70643606 213711945 1
34882196 213711945 1
229047451 213711945 1
150020524 213711945 1
58926395 213711945 1
160979509 213711945 1
62540002 213711945 1
156380350 213711945 1
83855918 213711945 1
100570359 213711945 1
37653495 213711945 1
66129243 213711945 1
97898140 213711945 1
45112524 213711945 1
19239587 330552692 1
196669891 330552692 1
293995981 330552692 1
404865623 225098832 1
38824843 225098832 1
275575393 225098832 1
294038273 225098832 1
48683091 225098832 1
244081862 225098832 1
228751987 225098832 1
79818725 225098832 1
287566895 225098832 1
291649210 225098832 1
287781981 225098832 1
234365719 225098832 1
104572995 225098832 1
39811227 225098832 1
227817944 225098832 1
29246770 225098832 1
134823513 225098832 1
227082076 225098832 1
70628641 225098832 1
207604346 225098832 1
78922403 225098832 1
218273099 225098832 1
20359647 225098832 1
31702589 244085895 1
360344843 244085895 1
210041383 244085895 1
218264611 29426580 1
37653495 29426580 1
273124345 29426580 1
19909703 29426580 1
172376896 29426580 1
22062686 29426580 1
266182205 29426580 1
57933449 29426580 1
274501289 29426580 1
40095510 29426580 1
174185700 28455329 1
267308679 28455329 1
285516588 28455329 1
263355828 28455329 1
261872648 28455329 1
260961646 28455329 1
101227454 28455329 1
245095610 28455329 1
29968837 28455329 1
34269240 218196055 1
314725957 218196055 1
85669614 218196055 1
220808838 218196055 1
43328523 218196055 1
56408315 218196055 1
53732896 218196055 1
102465497 29206300 1
444198452 29206300 1
21036119 29206300 1
160950525 29206300 1
169863467 29206300 1
83828959 29206300 1
236854083 29206300 1
123054246 29206300 1
267289093 29206300 1
27272269 29206300 1
48683091 29206300 1
113449381 29206300 1
97898140 29206300 1
179213911 29206300 1
134563275 29206300 1
253631550 29206300 1
30693879 29206300 1
19762524 29206300 1
83855918 29206300 1
62540002 29206300 1
393590044 29206300 1
219949262 29206300 1
275575393 29206300 1
156380350 29206300 1
26589987 29206300 1
288327871 29206300 1
288370527 29206300 1
246398288 29206300 1
220746642 29206300 1
288238089 29206300 1
144836578 29206300 1
43328128 29206300 1
267856439 29206300 1
87171486 29206300 1
267278705 29206300 1
70643606 29206300 1
200497519 29206300 1
274645950 29206300 1
17084497 29206300 1
47608522 29206300 1
49980783 29206300 1
88687403 29206300 1
70643606 30693879 1
341963514 30693879 1
387835596 30693879 1
253631550 30693879 1
19762524 30693879 1
213711945 30693879 1
24224320 30693879 1
62540002 30693879 1
290709262 30693879 1
264446848 30693879 1
97066890 30693879 1
180918836 30693879 1
239876668 30693879 1
227817944 30693879 1
219949262 30693879 1
29968837 30693879 1
98810867 30693879 1
179213911 30693879 1
174185700 30693879 1
64654685 30693879 1
37921383 30693879 1
150020524 30693879 1
156380350 30693879 1
160979509 30693879 1
83828959 30693879 1
59785937 30693879 1
94003338 30693879 1
22844077 30693879 1
69551985 30693879 1
38824843 30693879 1
66129243 30693879 1
58926395 30693879 1
34269240 37704287 1
329112005 37704287 1
236979026 37704287 1
160979509 37704287 1
142681025 37704287 1
300135017 37704287 1
61623625 37704287 1
134563275 37704287 1
85669614 37704287 1
292252720 37704287 1
17084497 37704287 1
200497519 37704287 1
49939257 37704287 1
85423286 37704287 1
182737724 37704287 1
32878627 37704287 1
14123683 37704287 1
100570359 37704287 1
277384132 37704287 1
208742566 37704287 1
30395398 37704287 1
53732896 37704287 1
70643606 37704287 1
156218577 37704287 1
156380350 45112524 1
83855918 45112524 1
26589987 45112524 1
404865623 20359647 1
48300575 20359647 1
58434192 20359647 1
287781981 20359647 1
19762524 20359647 1
225539878 20359647 1
45112524 20359647 1
29246770 20359647 1
83855918 20359647 1
134563275 20359647 1
70628641 20359647 1
275575393 20359647 1
66129243 20359647 1
234365719 20359647 1
104572995 20359647 1
225098832 20359647 1
218273099 20359647 1
59809760 20359647 1
48683091 20359647 1
243323755 281059193 1
180918836 281059193 1
225082998 281059193 1
153531301 281059193 1
20505122 281059193 1
120872742 281059193 1
83828959 281059193 1
32340805 281059193 1
291110389 281059193 1
193354205 281059193 1
21037719 281059193 1
43856340 281059193 1
48300575 281059193 1
287566895 281059193 1
256955184 281059193 1
111610909 281059193 1
182737724 281059193 1
290609656 281059193 1
292713073 281059193 1
47608522 281059193 1
97898140 281059193 1
45112524 281059193 1
83855918 281059193 1
229047451 281059193 1
62540002 281059193 1
160950525 281059193 1
156380350 281059193 1
155320577 56824454 1
53898929 56824454 1
32182710 56824454 1
47608522 56824454 1
37397798 56824454 1
292713073 56824454 1
303651216 56824454 1
156380350 56824454 1
19762524 56824454 1
45112524 56824454 1
160950525 56824454 1
160979509 56824454 1
97898140 56824454 1
275575393 56824454 1
290609656 56824454 1
83855918 56824454 1
142681025 56824454 1
32417223 56824454 1
260710985 56824454 1
250649493 56824454 1
53732896 56824454 1
212203422 56824454 1
51590707 56824454 1
43706838 56824454 1
38824843 56824454 1
14123683 56824454 1
220746642 98196849 1
78922403 98196849 1
83855918 98196849 1
287781981 98196849 1
228751987 98196849 1
153531301 98196849 1
404865623 98196849 1
401646950 98196849 1
294038273 98196849 1
358675720 98196849 1
169863467 98196849 1
393590044 98196849 1
47608522 98196849 1
225098832 98196849 1
45112524 98196849 1
59809760 98196849 1
234365719 98196849 1
275575393 98196849 1
234349647 98196849 1
319682752 98196849 1
233600234 98196849 1
265426770 98196849 1
227082076 98196849 1
243323755 98196849 1
53732896 98196849 1
207604346 98196849 1
49980783 98196849 1
165746428 98196849 1
287566895 98196849 1
242081101 98196849 1
134823513 98196849 1
270556083 98196849 1
279229632 98196849 1
231410365 98196849 1
244444830 98196849 1
247694811 98196849 1
243323060 98196849 1
45929373 98196849 1
70628641 98196849 1
56824454 53898929 1
212203422 53898929 1
260710985 53898929 1
32417223 53898929 1
51590707 53898929 1
148305295 53898929 1
314725957 144836578 1
288370527 144836578 1
291001606 144836578 1
100570359 144836578 1
205715380 144836578 1
97898140 144836578 1
288327871 144836578 1
290609656 144836578 1
43706838 144836578 1
172724815 144836578 1
34269240 144836578 1
142681025 144836578 1
175149644 144836578 1
267256508 144836578 1
269304331 144836578 1
219949262 144836578 1
85669614 144836578 1
45112524 144836578 1
236979026 144836578 1
268484639 144836578 1
123054246 144836578 1
247540843 144836578 1
31408930 144836578 1
220808838 144836578 1
218196055 144836578 1
32583477 144836578 1
56077244 144836578 1
267856439 144836578 1
267278705 144836578 1
267289093 144836578 1
267295547 144836578 1
145778558 144836578 1
43328128 144836578 1
27272269 144836578 1
43328523 144836578 1
200497519 144836578 1
53732896 144836578 1
264133481 120160897 1
31408930 120160897 1
291001606 120160897 1
205951712 120160897 1
268484639 120160897 1
65013070 120160897 1
53732896 120160897 1
290609656 120160897 1
83828959 120160897 1
270843834 120160897 1
278133623 120160897 1
275248083 120160897 1
58926395 120160897 1
260452085 120160897 1
27272269 120160897 1
105971448 120160897 1
218273099 120160897 1
202098639 120160897 1
205643354 120160897 1
193723322 120160897 1
185688167 120160897 1
48300575 120160897 1
179170204 120160897 1
134563275 120160897 1
49939257 120160897 1
32399396 120160897 1
113449381 120160897 1
43706838 120160897 1
48683091 120160897 1
21036119 52397436 1
267278705 52397436 1
214136684 52397436 1
94003338 52397436 1
57933449 52397436 1
153531301 52397436 1
200497519 52397436 1
87429715 52397436 1
89021438 52397436 1
97898140 52397436 1
134563275 52397436 1
160950525 52397436 1
100570359 52397436 1
58434192 52397436 1
243323755 52397436 1
179170204 52397436 1
19909703 52397436 1
62540002 52397436 1
70643606 52397436 1
53732896 52397436 1
156380350 52397436 1
47608522 52397436 1
127945292 52397436 1
53029040 52397436 1
52068189 52397436 1
29206300 52397436 1
65187067 297380894 1
71975446 297380894 1
358675720 246398288 1
267256508 246398288 1
49939257 246398288 1
319682752 246398288 1
104572995 246398288 1
219949262 246398288 1
53732896 246398288 1
275575393 246398288 1
47608522 246398288 1
180918836 246398288 1
43856340 246398288 1
100570359 246398288 1
160979509 246398288 1
19762524 246398288 1
393590044 246398288 1
254056558 246398288 1
225082998 246398288 1
270556083 246398288 1
244444830 246398288 1
306623675 246398288 1
243323755 246398288 1
247694811 246398288 1
295884713 246398288 1
120872742 246398288 1
288327871 246398288 1
288370527 246398288 1
288238089 246398288 1
48300575 246398288 1
145778558 246398288 1
265426770 246398288 1
160950525 246398288 1
73449571 246398288 1
270369842 246398288 1
45112524 246398288 1
48683091 246398288 1
247540843 246398288 1
134563275 246398288 1
38824843 246398288 1
228305414 246398288 1
169863467 246398288 1
56077244 246398288 1
156380350 246398288 1
17311797 246398288 1
51978065 246398288 1
172724815 246398288 1
220746642 246398288 1
283727817 48683091 1
29246770 48683091 1
220997138 48683091 1
49939257 48683091 1
54003221 48683091 1
19762524 48683091 1
287781981 48683091 1
329112005 48683091 1
227817944 48683091 1
202098639 48683091 1
156380350 48683091 1
21036119 48683091 1
275575393 48683091 1
32878627 48683091 1
264133481 48683091 1
287566895 48683091 1
291001606 48683091 1
290609656 48683091 1
160950525 48683091 1
278133623 48683091 1
20505122 48683091 1
275248083 48683091 1
269304331 48683091 1
260452085 48683091 1
268484639 48683091 1
271563330 48683091 1
210627341 48683091 1
105971448 48683091 1
234365719 48683091 1
193723322 48683091 1
53732896 48683091 1
160979509 48683091 1
70643606 48683091 1
218273099 48683091 1
20359647 48683091 1
205715380 48683091 1
197096489 48683091 1
205951712 48683091 1
185688167 48683091 1
48300575 48683091 1
179170204 48683091 1
134563275 48683091 1
120160897 48683091 1
113449381 48683091 1
32399396 48683091 1
43706838 48683091 1
19762524 212203422 1
160950525 212203422 1
122483510 212203422 1
53898929 212203422 1
275575393 212203422 1
32182710 212203422 1
83855918 212203422 1
260710985 212203422 1
148305295 212203422 1
250649493 212203422 1
29972400 212203422 1
32417223 212203422 1
51590707 212203422 1
56824454 212203422 1
341963514 59785937 1
180918836 59785937 1
54003221 59785937 1
295637500 59785937 1
264446848 59785937 1
213711945 59785937 1
74167153 59785937 1
30693879 59785937 1
22844077 59785937 1
65153448 59785937 1
62540002 59785937 1
97898140 59785937 1
174185700 59785937 1
160979509 59785937 1
97066890 59785937 1
21036119 59785937 1
156380350 59785937 1
83855918 59785937 1
94003338 59785937 1
34882196 59785937 1
69607162 59785937 1
37653495 59785937 1
43706838 59785937 1
150020524 59785937 1
66129243 59785937 1
45112524 59785937 1
58926395 59785937 1
69551985 59785937 1
187534827 69276015 1
134563275 69276015 1
51826812 69276015 1
19762524 238623655 1
103820454 238623655 1
248789864 238623655 1
109813877 238623655 1
66308941 238623655 1
310287657 238623655 1
295884713 238623655 1
272476423 238623655 1
100570359 238623655 1
102773285 238623655 1
53732896 238623655 1
40714791 238623655 1
40359068 238623655 1
47608522 62540002 1
160979509 62540002 1
180918836 62540002 1
22844077 62540002 1
30693879 62540002 1
83855918 62540002 1
260710985 274645950 1
49939257 274645950 1
174185700 274645950 1
278133623 274645950 1
256955184 274645950 1
142681025 274645950 1
30693879 274645950 1
58434192 274645950 1
127945292 274645950 1
279229632 274645950 1
329112005 274645950 1
70643606 274645950 1
48300575 274645950 1
156380350 274645950 1
19762524 274645950 1
69551985 274645950 1
83855918 274645950 1
103683026 274645950 1
267278705 274645950 1
100570359 274645950 1
43706838 274645950 1
48683091 274645950 1
220997138 274645950 1
53732896 274645950 1
29206300 274645950 1
21036119 274645950 1
14123683 274645950 1
297389481 274645950 1
200497519 274645950 1
292713073 274645950 1
224697273 274645950 1
283969647 274645950 1
248789864 274645950 1
130380538 274645950 1
144836578 254056558 1
45112524 254056558 1
274501289 254056558 1
172724815 254056558 1
132213280 254056558 1
246398288 254056558 1
122950681 254056558 1
451403451 254056558 1
295884713 254056558 1
167376496 254056558 1
275575393 254056558 1
46141376 254056558 1
267289093 254056558 1
30693879 254056558 1
104063340 254056558 1
14123683 254056558 1
38824843 254056558 1
156380350 254056558 1
21036119 254056558 1
217184995 254056558 1
88986768 254056558 1
49290658 254056558 1
160979509 65013070 1
264133481 65013070 1
291001606 65013070 1
32399396 65013070 1
31408930 65013070 1
275248083 65013070 1
225539878 65013070 1
278133623 65013070 1
270843834 65013070 1
260452085 65013070 1
269304331 65013070 1
271563330 65013070 1
268484639 65013070 1
205715380 65013070 1
205951712 65013070 1
48683091 65013070 1
113449381 65013070 1
48300575 65013070 1
205643354 65013070 1
197096489 65013070 1
202098639 65013070 1
179170204 65013070 1
185688167 65013070 1
134563275 65013070 1
43706838 65013070 1
49939257 65013070 1
243323060 104572995 1
265426770 104572995 1
243323755 104572995 1
83855918 104572995 1
404865623 104572995 1
45112524 104572995 1
134563275 104572995 1
267256508 104572995 1
45929373 104572995 1
275575393 104572995 1
270556083 104572995 1
48683091 104572995 1
165746428 104572995 1
247694811 104572995 1
294038273 104572995 1
242081101 104572995 1
77843712 104572995 1
156380350 104572995 1
291649210 104572995 1
287781981 104572995 1
287566895 104572995 1
39811227 104572995 1
78922403 104572995 1
20359647 104572995 1
234365719 104572995 1
134823513 104572995 1
207604346 104572995 1
227082076 104572995 1
79818725 104572995 1
59809760 104572995 1
49980783 104572995 1
244081862 104572995 1
225098832 104572995 1
227817944 104572995 1
228751987 104572995 1
218273099 104572995 1
70628641 104572995 1
29246770 104572995 1
167376496 88687403 1
156380350 88687403 1
295884713 88687403 1
253026113 88687403 1
254147817 88687403 1
29206300 88687403 1
225082998 88687403 1
40714791 88687403 1
240653346 88687403 1
247300697 88687403 1
61986109 88687403 1
214136684 88687403 1
196195164 88687403 1
66308941 88687403 1
47608522 88687403 1
14123683 88687403 1
102773285 88687403 1
117046274 88687403 1
40359068 88687403 1
166121210 88687403 1
174185700 48300575 1
20359647 48300575 1
287566895 48300575 1
329112005 48300575 1
58434192 48300575 1
281059193 48300575 1
19762524 48300575 1
69607162 48300575 1
264133481 48300575 1
247300697 48300575 1
182737724 48300575 1
269304331 48300575 1
295637500 48300575 1
290609656 48300575 1
53732896 48300575 1
156380350 48300575 1
278133623 48300575 1
270843834 48300575 1
268484639 48300575 1
275248083 48300575 1
271563330 48300575 1
260452085 48300575 1
193723322 48300575 1
160950525 48300575 1
202098639 48300575 1
43706838 48300575 1
66308941 48300575 1
185688167 48300575 1
32399396 48300575 1
48683091 48300575 1
120160897 48300575 1
113449381 48300575 1
179170204 48300575 1
49939257 48300575 1
134563275 48300575 1
32878627 48300575 1
150020524 264522245 1
37921383 264522245 1
24485503 264522245 1
65153448 264522245 1
569096933 53103918 1
248740740 53103918 1
49629605 53103918 1
175149644 53103918 1
419872351 53103918 1
45112524 53103918 1
97898140 53103918 1
134563275 53103918 1
283207769 53103918 1
53732896 53103918 1
284544203 53103918 1
280242371 53103918 1
48683091 53103918 1
213273098 53103918 1
158887692 53103918 1
113449381 53103918 1
70643606 53103918 1
225539878 53103918 1
43706838 53103918 1
199278443 53103918 1
26553971 53103918 1
50725573 53103918 1
274645950 213273098 1
83828959 213273098 1
200497519 213273098 1
43328128 213273098 1
132213280 213273098 1
569096933 213273098 1
279681266 213273098 1
56824454 213273098 1
470195113 213273098 1
248740740 213273098 1
43328523 213273098 1
419872351 213273098 1
19762524 213273098 1
316996084 213273098 1
111610909 213273098 1
57339651 213273098 1
134563275 213273098 1
193723322 213273098 1
292713073 213273098 1
58434192 213273098 1
48683091 213273098 1
156380350 213273098 1
83855918 213273098 1
100570359 213273098 1
97898140 213273098 1
61771888 213273098 1
56408315 213273098 1
32878627 213273098 1
162749920 213273098 1
113449381 213273098 1
277172506 213273098 1
202098639 213273098 1
290609656 213273098 1
27272269 213273098 1
284544203 213273098 1
237318555 213273098 1
53103918 213273098 1
45112524 213273098 1
48300575 213273098 1
283207769 213273098 1
175149644 213273098 1
43706838 213273098 1
280242371 213273098 1
158887692 213273098 1
14123683 213273098 1
53732896 213273098 1
199278443 213273098 1
47608522 213273098 1
26553971 213273098 1
196195164 254147817 1
14123683 254147817 1
47608522 254147817 1
97898140 254147817 1
156380350 254147817 1
247300697 254147817 1
88687403 254147817 1
40359068 254147817 1
214136684 254147817 1
166121210 254147817 1
61986109 254147817 1
28463717 254147817 1
117046274 254147817 1
240653346 254147817 1
154659914 254147817 1
283969647 292713073 1
313887512 292713073 1
275575393 292713073 1
19762524 292713073 1
134563275 292713073 1
14123683 292713073 1
100570359 292713073 1
83855918 292713073 1
219949262 292713073 1
58434192 292713073 1
213711945 292713073 1
38824843 292713073 1
45112524 292713073 1
97898140 292713073 1
37792771 292713073 1
297389481 292713073 1
130380538 292713073 1
228298620 292713073 1
31508216 292713073 1
274645950 292713073 1
220997138 292713073 1
43706838 292713073 1
47608522 292713073 1
224697273 292713073 1
92882460 56408315 1
85669614 56408315 1
53732896 56408315 1
267856439 181107202 1
200497519 181107202 1
144836578 181107202 1
32583477 181107202 1
43328128 181107202 1
267278705 181107202 1
267256508 181107202 1
267295547 181107202 1
260452085 181107202 1
197096489 181107202 1
31408930 181107202 1
291001606 181107202 1
202098639 181107202 1
290609656 181107202 1
267308679 181107202 1
352317874 181107202 1
310287657 181107202 1
167376496 181107202 1
109813877 181107202 1
43706838 181107202 1
295884713 181107202 1
66308941 181107202 1
14123683 181107202 1
300135017 181107202 1
43328523 181107202 1
270843834 181107202 1
156380350 181107202 1
17084497 181107202 1
22062686 31508216 1
22815199 31508216 1
86206737 31508216 1
130380538 31508216 1
37792771 31508216 1
37397798 178616491 1
239876668 178616491 1
26589987 178616491 1
92882460 178616491 1
78746900 178616491 1
58434192 178616491 1
61804151 178616491 1
105971448 178616491 1
160950525 178616491 1
19762524 178616491 1
155320577 293601868 1
19762524 293601868 1
155320364 293601868 1
46141376 293601868 1
210627341 293601868 1
108441763 293601868 1
275575393 293601868 1
37397798 293601868 1
38824843 293601868 1
61804151 121240793 1
14123683 121240793 1
134823513 220746642 1
358675720 220746642 1
145778558 220746642 1
244444830 220746642 1
120872742 220746642 1
19762524 220746642 1
234349647 220746642 1
393590044 220746642 1
174185700 220746642 1
45929373 220746642 1
200497519 220746642 1
134563275 220746642 1
73449571 220746642 1
38824843 220746642 1
270556083 220746642 1
247694811 220746642 1
275575393 220746642 1
51978065 220746642 1
288370527 220746642 1
288327871 220746642 1
288238089 220746642 1
225539878 220746642 1
270369842 220746642 1
160950525 220746642 1
243323755 220746642 1
265426770 220746642 1
228305414 220746642 1
247540843 220746642 1
56077244 220746642 1
172724815 220746642 1
156380350 220746642 1
246398288 220746642 1
169863467 220746642 1
352317874 245095610 1
384851943 245095610 1
267308679 245095610 1
313296185 245095610 1
285516588 245095610 1
283727817 245095610 1
263355828 245095610 1
261872648 245095610 1
260961646 245095610 1
156380350 245095610 1
67562950 245095610 1
45112524 245095610 1
101227454 245095610 1
29968837 245095610 1
28455329 245095610 1
127945292 266591831 1
52068189 266591831 1
202243824 266591831 1
53029040 266591831 1
204409050 266591831 1
30395398 292252720 1
43124180 292252720 1
152402774 292252720 1
300135017 292252720 1
61623625 292252720 1
181107202 292252720 1
236979026 292252720 1
208742566 292252720 1
37704287 292252720 1
156218577 292252720 1
277384132 292252720 1
100570359 292252720 1
70643606 292252720 1
57933449 288370527 1
53732896 288370527 1
49939257 288370527 1
144836578 288370527 1
104572995 288370527 1
161046713 288370527 1
19762524 288370527 1
275575393 288370527 1
219949262 288370527 1
29206300 288370527 1
393590044 288370527 1
225082998 288370527 1
120872742 288370527 1
243323755 288370527 1
270556083 288370527 1
51978065 288370527 1
270369842 288370527 1
56077244 288370527 1
172724815 288370527 1
169863467 288370527 1
247540843 288370527 1
288238089 288370527 1
288327871 288370527 1
220746642 288370527 1
246398288 288370527 1
179213911 66308941 1
109813877 66308941 1
45929373 66308941 1
329112005 66308941 1
310287657 66308941 1
295884713 66308941 1
248789864 66308941 1
247300697 66308941 1
160979509 66308941 1
102465497 66308941 1
53732896 66308941 1
43706838 66308941 1
558829275 160950525 1
216837549 160950525 1
19762524 160950525 1
38824843 160950525 1
108441763 160950525 1
155320577 160950525 1
58434192 160950525 1
239876668 160950525 1
48300575 160950525 1
146442319 160950525 1
45112524 73637003 1
167376496 156218577 1
45112524 156218577 1
292252720 156218577 1
53732896 156218577 1
277384132 156218577 1
300135017 156218577 1
266182205 156218577 1
70643606 156218577 1
208742566 156218577 1
100570359 156218577 1
30395398 156218577 1
37704287 156218577 1
352317874 384851943 1
87429715 384851943 1
200497519 384851943 1
29968837 384851943 1
156380350 384851943 1
260961646 384851943 1
28455329 384851943 1
283727817 384851943 1
91082908 384851943 1
285516588 384851943 1
245095610 384851943 1
263355828 384851943 1
101227454 384851943 1
275575393 155320364 1
210627341 155320364 1
38824843 155320364 1
155320577 155320364 1
108441763 155320364 1
274645950 61608179 1
144836578 61608179 1
57933449 61608179 1
179170204 61608179 1
160979509 61608179 1
267278705 61608179 1
270418444 61608179 1
160950525 61608179 1
48300575 61608179 1
288238089 61608179 1
19762524 61608179 1
172376896 61608179 1
29855798 61608179 1
248789864 61608179 1
58434192 61608179 1
246398288 61608179 1
33268497 61608179 1
43328523 61608179 1
200497519 61608179 1
97066890 61608179 1
108441763 61608179 1
155320577 61608179 1
275575393 61608179 1
59785937 61608179 1
61771888 61608179 1
164122451 61608179 1
162749920 61608179 1
273124345 61608179 1
52702397 61608179 1
19909703 61608179 1
134563275 61608179 1
166121210 61608179 1
223404067 61608179 1
156380350 61608179 1
40095510 61608179 1
29426580 61608179 1
38824843 61608179 1
303651216 219540700 1
250649493 219540700 1
53732896 19909703 1
172376896 19909703 1
57933449 19909703 1
19762524 19909703 1
213711945 19909703 1
274501289 19909703 1
52397436 19909703 1
273124345 19909703 1
266182205 19909703 1
52702397 19909703 1
29426580 19909703 1
61608179 19909703 1
156380350 19909703 1
223404067 19909703 1
40095510 19909703 1
29855798 19909703 1
300414286 92882460 1
85669614 92882460 1
43328523 92882460 1
218196055 92882460 1
56408315 92882460 1
49498735 92882460 1
53732896 92882460 1
105971448 92882460 1
265916293 193723322 1
65013070 193723322 1
291001606 193723322 1
290609656 193723322 1
31408930 193723322 1
278133623 193723322 1
275248083 193723322 1
270843834 193723322 1
271563330 193723322 1
269304331 193723322 1
268484639 193723322 1
260452085 193723322 1
205715380 193723322 1
205951712 193723322 1
205643354 193723322 1
197096489 193723322 1
179170204 193723322 1
113449381 193723322 1
20359647 287781981 1
404865623 287781981 1
29246770 287781981 1
48683091 287781981 1
231410365 287781981 1
45929373 287781981 1
294038273 287781981 1
39811227 287781981 1
287566895 287781981 1
156380350 287781981 1
227817944 287781981 1
243323060 287781981 1
243323755 287781981 1
234365719 287781981 1
218273099 287781981 1
59809760 287781981 1
234349647 287781981 1
104572995 287781981 1
77843712 287781981 1
225098832 287781981 1
70628641 287781981 1
79818725 287781981 1
244081862 287781981 1
78922403 287781981 1
228751987 287781981 1
207604346 287781981 1
37921383 264446848 1
436104499 264446848 1
213711945 264446848 1
341963514 264446848 1
295884713 264446848 1
98810867 264446848 1
174185700 264446848 1
295637500 264446848 1
100570359 264446848 1
268445866 264446848 1
22844077 264446848 1
58434192 264446848 1
253631550 264446848 1
66129243 264446848 1
37653495 264446848 1
34882196 264446848 1
150020524 264446848 1
54003221 264446848 1
94003338 264446848 1
156380350 264446848 1
58926395 264446848 1
62540002 264446848 1
179213911 264446848 1
47608522 264446848 1
229047451 264446848 1
180918836 264446848 1
258426023 264446848 1
23136154 264446848 1
30693879 264446848 1
59785937 264446848 1
300631153 61358313 1
502248046 61358313 1
305278762 61358313 1
85669614 61358313 1
49498735 61358313 1
92882460 61358313 1
34269240 61358313 1
53732896 61358313 1
179213911 233600234 1
478981691 233600234 1
19762524 233600234 1
62540002 233600234 1
393590044 233600234 1
20359647 233600234 1
358675720 233600234 1
78922403 233600234 1
242081101 233600234 1
79818725 233600234 1
287566895 233600234 1
234365719 233600234 1
227082076 233600234 1
319682752 233600234 1
265426770 233600234 1
279229632 233600234 1
66129243 233600234 1
270556083 233600234 1
247694811 233600234 1
165746428 233600234 1
243323060 233600234 1
97898140 233600234 1
83855918 233600234 1
244444830 233600234 1
243323755 233600234 1
45929373 233600234 1
231410365 233600234 1
47608522 233600234 1
59809760 233600234 1
234349647 233600234 1
156380350 233600234 1
70628641 233600234 1
37653495 233600234 1
243323060 287566895 1
227082076 287566895 1
294038273 287566895 1
45929373 287566895 1
94003338 287566895 1
142681025 287566895 1
256955184 287566895 1
29246770 287566895 1
207604346 287566895 1
404865623 287566895 1
228751987 287566895 1
287781981 287566895 1
77843712 287566895 1
275575393 287566895 1
39811227 287566895 1
291649210 287566895 1
48300575 287566895 1
243323755 287566895 1
48683091 287566895 1
104572995 287566895 1
83828959 287566895 1
78922403 287566895 1
20359647 287566895 1
70628641 287566895 1
79818725 287566895 1
234365719 287566895 1
227817944 287566895 1
225098832 287566895 1
59809760 287566895 1
134823513 287566895 1
218273099 287566895 1
134563275 244444830 1
294038273 244444830 1
478981691 244444830 1
265426770 244444830 1
207604346 244444830 1
156380350 244444830 1
19762524 244444830 1
104572995 244444830 1
358675720 244444830 1
393590044 244444830 1
246398288 244444830 1
319682752 244444830 1
228751987 244444830 1
98196849 244444830 1
279229632 244444830 1
270556083 244444830 1
247694811 244444830 1
242081101 244444830 1
165746428 244444830 1
179213911 244444830 1
45929373 244444830 1
59809760 244444830 1
227817944 244444830 1
243323755 244444830 1
234349647 244444830 1
233600234 244444830 1
231410365 244444830 1
70628641 244444830 1
193870085 22062686 1
26553971 22062686 1
25189194 22062686 1
46705581 22062686 1
172376896 22062686 1
22815199 22062686 1
40095510 22062686 1
223404067 22062686 1
61608179 22062686 1
57933449 22062686 1
273124345 22062686 1
31508216 22062686 1
43124180 22062686 1
86206737 22062686 1
419872351 470195113 1
48300575 470195113 1
156380350 470195113 1
213273098 470195113 1
284544203 470195113 1
134563275 470195113 1
45112524 470195113 1
225539878 470195113 1
199278443 470195113 1
158887692 470195113 1
283207769 470195113 1
248740740 470195113 1
237318555 470195113 1
313887512 470195113 1
277172506 470195113 1
279681266 470195113 1
175149644 470195113 1
478981691 401646950 1
207604346 401646950 1
134563275 401646950 1
19762524 401646950 1
59809760 401646950 1
265426770 401646950 1
156380350 401646950 1
393590044 401646950 1
234349647 401646950 1
98196849 401646950 1
247694811 401646950 1
231410365 401646950 1
45929373 401646950 1
244444830 401646950 1
233600234 401646950 1
243323755 401646950 1
165746428 401646950 1
270556083 401646950 1
47608522 401646950 1
358675720 401646950 1
242081101 401646950 1
319682752 401646950 1
279229632 401646950 1
70628641 401646950 1
352317874 101227454 1
313296185 101227454 1
43328523 101227454 1
384851943 101227454 1
285516588 101227454 1
283727817 101227454 1
267308679 101227454 1
87429715 101227454 1
263355828 101227454 1
261872648 101227454 1
236854083 101227454 1
260961646 101227454 1
28455329 101227454 1
45112524 101227454 1
245095610 101227454 1
67562950 101227454 1
72015785 101227454 1
156380350 101227454 1
29968837 101227454 1
91082908 101227454 1
24485503 104063340 1
30395398 104063340 1
130380538 104063340 1
35364809 104063340 1
83855918 275575393 1
19762524 275575393 1
108441763 275575393 1
37397798 275575393 1
155320577 275575393 1
155320364 275575393 1
38824843 275575393 1
283727817 70643606 1
263355828 70643606 1
277384132 70643606 1
218273099 70643606 1
247694811 70643606 1
292252720 70643606 1
256955184 70643606 1
210627341 70643606 1
156218577 70643606 1
160950525 70643606 1
37704287 70643606 1
19762524 70643606 1
83828959 70643606 1
179213911 70643606 1
213711945 70643606 1
229047451 70643606 1
151087889 70643606 1
62540002 70643606 1
160979509 70643606 1
113449381 70643606 1
48300575 70643606 1
59785937 70643606 1
66129243 70643606 1
69551985 70643606 1
97898140 70643606 1
134563275 70643606 1
43706838 70643606 1
83855918 70643606 1
66308941 70643606 1
202098639 70643606 1
48683091 70643606 1
156380350 70643606 1
53732896 70643606 1
30693879 70643606 1
100570359 70643606 1
235139268 17209595 1
37653495 17209595 1
179170204 17209595 1
62540002 17209595 1
193619580 17209595 1
83828959 17209595 1
225539878 17209595 1
185688167 17209595 1
53732896 17209595 1
204454773 17209595 1
156380350 17209595 1
83855918 17209595 1
113449381 17209595 1
134563275 17209595 1
27014314 17209595 1
142681025 17209595 1
115997168 17209595 1
43706838 17209595 1
19762524 17209595 1
29727994 17209595 1
38824843 17209595 1
37397798 17209595 1
156380350 248905643 1
227082076 248905643 1
266182205 248905643 1
19762524 248905643 1
48300575 248905643 1
62540002 248905643 1
100570359 248905643 1
30693879 248905643 1
161046713 248905643 1
103820454 248905643 1
58434192 248905643 1
47608522 248905643 1
142225011 248905643 1
26589987 248905643 1
50725573 248905643 1
228298620 248905643 1
179213911 180918836 1
94003338 180918836 1
258426023 180918836 1
420790483 180918836 1
268445866 180918836 1
246398288 180918836 1
275575393 180918836 1
97898140 180918836 1
237389906 180918836 1
97066890 180918836 1
213711945 180918836 1
21593526 180918836 1
23136154 180918836 1
253631550 180918836 1
24224320 180918836 1
54003221 180918836 1
83855918 180918836 1
62540002 180918836 1
290709262 180918836 1
59785937 180918836 1
47608522 180918836 1
160979509 180918836 1
181223330 180918836 1
98810867 180918836 1
69551985 180918836 1
136661659 180918836 1
22844077 180918836 1
30693879 180918836 1
444198452 29972400 1
54003221 29972400 1
260961646 29972400 1
283727817 29972400 1
29968837 29972400 1
100570359 29972400 1
219949262 29972400 1
25189194 25780453 1
169967749 25780453 1
164122451 25780453 1
219949262 25780453 1
291001606 205643354 1
290609656 205643354 1
278133623 205643354 1
270843834 205643354 1
275248083 205643354 1
264133481 205643354 1
260452085 205643354 1
268484639 205643354 1
271563330 205643354 1
269304331 205643354 1
265916293 205643354 1
193723322 205643354 1
225539878 205643354 1
85669614 205643354 1
205951712 205643354 1
202098639 205643354 1
65013070 205643354 1
205715380 205643354 1
53732896 205643354 1
32399396 205643354 1
49939257 205643354 1
48683091 205643354 1
66308941 205643354 1
48300575 205643354 1
185688167 205643354 1
32878627 205643354 1
197096489 205643354 1
179170204 205643354 1
120160897 205643354 1
134563275 205643354 1
113449381 205643354 1
43706838 205643354 1
336031649 32340805 1
172901970 32340805 1
157311000 32340805 1
291110389 32340805 1
193354205 32340805 1
281059193 32340805 1
83828959 32340805 1
111610909 32340805 1
182737724 32340805 1
21037719 32340805 1
225082998 32340805 1
43856340 32340805 1
120872742 32340805 1
20505122 32340805 1
101017618 32340805 1
153531301 32340805 1
38411534 32340805 1
60825979 32340805 1
105622153 87171486 1
86122715 87171486 1
216707242 87171486 1
127945292 87171486 1
52068189 87171486 1
89021438 87171486 1
53029040 87171486 1
22815199 87171486 1
287781981 78922403 1
20359647 78922403 1
287566895 78922403 1
59809760 78922403 1
77843712 78922403 1
228751987 78922403 1
218273099 78922403 1
225098832 78922403 1
275575393 78922403 1
70628641 78922403 1
32408442 39973326 1
14123683 237389906 1
162749920 105622153 1
31702589 105622153 1
61771888 105622153 1
171918553 105622153 1
203018453 105622153 1
295884713 247300697 1
54498003 247300697 1
58434192 247300697 1
70360628 247300697 1
182737724 247300697 1
48300575 247300697 1
200497519 247300697 1
100570359 247300697 1
45112524 247300697 1
269858934 247300697 1
14123683 247300697 1
214136684 247300697 1
166121210 247300697 1
88687403 247300697 1
40714791 247300697 1
66129243 247300697 1
66308941 247300697 1
40359068 247300697 1
147721398 167376496 1
181107202 167376496 1
236979026 167376496 1
66129243 167376496 1
43706838 167376496 1
156218577 167376496 1
451403451 167376496 1
47608522 167376496 1
254056558 167376496 1
156380350 167376496 1
70643606 167376496 1
38824843 167376496 1
179170204 167376496 1
275575393 167376496 1
31408930 167376496 1
294784543 167376496 1
66308941 167376496 1
83855918 167376496 1
14123683 167376496 1
310287657 167376496 1
102773285 167376496 1
268484639 167376496 1
160979509 167376496 1
246398288 167376496 1
277981997 167376496 1
109214716 167376496 1
109813877 167376496 1
248789864 167376496 1
295884713 167376496 1
294038273 227082076 1
19762524 227082076 1
78922403 227082076 1
404865623 227082076 1
165746428 227082076 1
160979509 227082076 1
104572995 227082076 1
77843712 227082076 1
287781981 227082076 1
39811227 227082076 1
228751987 227082076 1
45929373 227082076 1
48683091 227082076 1
225098832 227082076 1
244081862 227082076 1
207604346 227082076 1
70628641 227082076 1
243323060 227082076 1
234365719 227082076 1
227817944 227082076 1
59809760 227082076 1
134823513 227082076 1
218273099 227082076 1
61804151 52069104 1
41405468 52069104 1
14123683 52069104 1
291649210 244081862 1
19762524 244081862 1
45112524 244081862 1
14123683 244081862 1
20359647 244081862 1
78922403 244081862 1
404865623 244081862 1
29246770 244081862 1
225098832 244081862 1
39811227 244081862 1
104572995 244081862 1
287566895 244081862 1
243323060 244081862 1
77843712 244081862 1
234349647 244081862 1
227817944 244081862 1
79818725 244081862 1
227082076 244081862 1
59809760 244081862 1
49980783 244081862 1
218273099 244081862 1
70628641 244081862 1
234365719 244081862 1
207604346 244081862 1
134823513 244081862 1
253631550 74167153 1
229047451 74167153 1
94003338 74167153 1
150020524 74167153 1
97066890 74167153 1
83855918 74167153 1
180918836 74167153 1
37653495 74167153 1
21036119 74167153 1
258426023 74167153 1
97898140 74167153 1
295637500 74167153 1
213711945 74167153 1
58926395 74167153 1
69607162 74167153 1
30693879 74167153 1
45112524 74167153 1
62540002 74167153 1
69551985 74167153 1
174185700 74167153 1
160979509 74167153 1
156380350 74167153 1
66129243 74167153 1
59785937 74167153 1
276908282 89713248 1
84095155 89713248 1
223396377 89713248 1
168430127 89713248 1
121827022 89713248 1
84095841 89713248 1
32408442 89713248 1
39973326 89713248 1
250649493 51590707 1
156380350 51590707 1
83855918 51590707 1
32182710 51590707 1
53898929 51590707 1
32417223 51590707 1
134563275 51590707 1
45112524 51590707 1
148305295 51590707 1
212203422 51590707 1
56824454 51590707 1
160950525 247694811 1
478981691 247694811 1
292713073 247694811 1
288327871 247694811 1
401646950 247694811 1
393590044 247694811 1
70643606 247694811 1
358675720 247694811 1
62540002 247694811 1
77843712 247694811 1
319682752 247694811 1
14123683 247694811 1
179213911 247694811 1
220746642 247694811 1
246398288 247694811 1
279229632 247694811 1
227817944 247694811 1
39811227 247694811 1
243323755 247694811 1
98196849 247694811 1
265426770 247694811 1
270556083 247694811 1
242081101 247694811 1
45929373 247694811 1
165746428 247694811 1
233600234 247694811 1
231410365 247694811 1
234349647 247694811 1
244444830 247694811 1
70628641 247694811 1
558829275 19762524 1
43090176 19762524 1
270418444 19762524 1
108441763 19762524 1
239876668 19762524 1
156380350 19762524 1
293601868 19762524 1
292713073 19762524 1
14123683 19762524 1
178616491 19762524 1
48300575 19762524 1
37397798 19762524 1
160950525 19762524 1
38824843 19762524 1
155320577 19762524 1
46141376 19762524 1
146442319 19762524 1
134563275 19762524 1
27014314 19762524 1
216837549 19762524 1
58434192 19762524 1
87429715 261872648 1
285516588 261872648 1
283727817 261872648 1
263355828 261872648 1
260961646 261872648 1
236854083 261872648 1
156380350 261872648 1
45112524 261872648 1
101227454 261872648 1
29968837 261872648 1
245095610 261872648 1
28455329 261872648 1
49665998 161351710 1
32878627 161351710 1
185688167 161351710 1
102465497 161351710 1
213273098 43328128 1
218196055 43328128 1
220808838 43328128 1
33268497 43328128 1
85669614 43328128 1
53732896 43328128 1
97898140 43328128 1
123054246 43328128 1
32583477 43328128 1
27272269 43328128 1
144836578 43328128 1
34269240 43328128 1
267256508 43328128 1
267278705 43328128 1
267295547 43328128 1
200497519 43328128 1
267289093 43328128 1
267856439 43328128 1
43328523 43328128 1
210627341 216837549 1
293601868 216837549 1
37397798 216837549 1
108441763 216837549 1
78746900 216837549 1
270418444 216837549 1
155320577 216837549 1
27014314 216837549 1
19762524 216837549 1
275575393 216837549 1
45112524 216837549 1
43090176 216837549 1
160950525 216837549 1
307289516 216837549 1
58434192 216837549 1
46141376 216837549 1
239876668 216837549 1
146442319 216837549 1
29246770 404865623 1
275575393 404865623 1
244081862 404865623 1
294038273 404865623 1
207604346 404865623 1
39811227 404865623 1
287781981 404865623 1
20359647 404865623 1
79818725 404865623 1
59809760 404865623 1
227082076 404865623 1
231410365 404865623 1
227817944 404865623 1
134823513 404865623 1
287566895 404865623 1
104572995 404865623 1
218273099 404865623 1
234365719 404865623 1
225098832 404865623 1
70628641 404865623 1
156380350 404865623 1
45112524 404865623 1
45929373 404865623 1
77843712 404865623 1
19239587 300414286 1
305278762 300414286 1
46705581 300414286 1
300631153 300414286 1
314725957 300414286 1
113852838 300414286 1
85669614 300414286 1
43328523 300414286 1
293731094 300414286 1
34269240 300414286 1
123054246 300414286 1
220808838 300414286 1
218196055 300414286 1
53732896 300414286 1
92882460 300414286 1
56408315 300414286 1
49498735 300414286 1
203018453 31702589 1
76415133 31702589 1
360344843 31702589 1
210041383 31702589 1
244085895 31702589 1
164122451 31702589 1
162749920 31702589 1
61358313 32583477 1
269304331 32583477 1
219949262 32583477 1
31408930 32583477 1
267295547 32583477 1
56077244 32583477 1
43706838 32583477 1
43328523 32583477 1
267289093 32583477 1
267856439 32583477 1
145778558 32583477 1
267256508 32583477 1
267278705 32583477 1
193723322 32583477 1
43328128 32583477 1
200497519 32583477 1
27272269 32583477 1
83828959 32583477 1
144836578 32583477 1
53732896 32583477 1
37921383 238084775 1
31702589 238084775 1
67562950 238084775 1
173752759 238084775 1
188841247 28463717 1
214136684 28463717 1
154659914 28463717 1
166121210 28463717 1
117046274 28463717 1
40359068 28463717 1
544574749 61771888 1
164122451 61771888 1
274996668 61771888 1
33268497 61771888 1
76415133 61771888 1
360344843 61771888 1
210041383 61771888 1
244085895 61771888 1
97898140 61771888 1
105622153 61771888 1
203018453 61771888 1
171918553 61771888 1
162749920 61771888 1
275575393 115997168 1
83855918 115997168 1
204454773 115997168 1
193619580 115997168 1
17209595 115997168 1
142681025 115997168 1
62540002 115997168 1
29727994 115997168 1
21036119 115997168 1
220997138 268445866 1
223404067 268445866 1
54003221 268445866 1
180918836 268445866 1
97898140 268445866 1
150020524 268445866 1
69607162 268445866 1
83855918 268445866 1
341963514 268445866 1
45112524 268445866 1
174185700 268445866 1
213711945 268445866 1
295637500 268445866 1
160979509 268445866 1
37653495 268445866 1
66129243 268445866 1
65153448 268445866 1
156380350 268445866 1
258426023 268445866 1
264522245 268445866 1
360344843 274996668 1
544574749 274996668 1
33268497 274996668 1
50725573 274996668 1
26589987 274996668 1
61771888 274996668 1
160979509 218273099 1
77843712 218273099 1
156380350 218273099 1
404865623 218273099 1
227082076 218273099 1
275575393 218273099 1
294038273 218273099 1
291649210 218273099 1
287781981 218273099 1
287566895 218273099 1
83828959 218273099 1
39811227 218273099 1
207604346 218273099 1
225098832 218273099 1
244081862 218273099 1
134563275 218273099 1
234365719 218273099 1
227817944 218273099 1
79818725 218273099 1
29246770 218273099 1
70628641 218273099 1
104572995 218273099 1
20359647 218273099 1
48683091 218273099 1
45112524 277384132 1
83855918 277384132 1
35364809 277384132 1
61623625 277384132 1
30395398 277384132 1
85669614 277384132 1
156380350 277384132 1
292252720 277384132 1
97898140 277384132 1
100570359 277384132 1
156218577 277384132 1
70643606 277384132 1
37704287 277384132 1
295884713 86122715 1
19762524 86122715 1
188841247 86122715 1
240653346 86122715 1
214136684 86122715 1
253026113 86122715 1
40714791 86122715 1
117046274 86122715 1
196195164 86122715 1
247300697 86122715 1
154659914 86122715 1
88687403 86122715 1
102773285 86122715 1
166121210 86122715 1
53029040 86122715 1
14123683 86122715 1
87171486 86122715 1
86206737 86122715 1
40359068 86122715 1
48683091 283727817 1
70643606 283727817 1
160950525 283727817 1
19762524 283727817 1
166121210 283727817 1
34882196 283727817 1
45112524 283727817 1
161046713 283727817 1
352317874 283727817 1
83855918 283727817 1
43328523 283727817 1
47608522 283727817 1
52068189 283727817 1
243323755 283727817 1
384851943 283727817 1
101227454 283727817 1
219949262 283727817 1
313296185 283727817 1
267308679 283727817 1
197186352 283727817 1
29972400 283727817 1
58434192 283727817 1
260961646 283727817 1
309857915 283727817 1
156380350 283727817 1
229047451 283727817 1
236854083 283727817 1
263355828 283727817 1
87429715 283727817 1
285516588 283727817 1
91082908 283727817 1
245095610 283727817 1
261872648 283727817 1
28455329 283727817 1
29968837 283727817 1
26589987 283727817 1
50725573 283727817 1
277981997 294784543 1
40359068 294784543 1
111610909 294784543 1
147721398 294784543 1
281059193 294784543 1
134563275 294784543 1
19762524 294784543 1
38824843 294784543 1
109813877 294784543 1
62540002 294784543 1
39811227 294784543 1
167376496 294784543 1
310287657 294784543 1
109214716 294784543 1
66308941 294784543 1
295884713 294784543 1
248789864 294784543 1
48300575 224697273 1
27014314 224697273 1
19762524 224697273 1
58434192 224697273 1
160979509 224697273 1
37653495 224697273 1
37792771 224697273 1
275575393 224697273 1
213711945 224697273 1
31508216 224697273 1
297389481 224697273 1
220997138 224697273 1
292713073 224697273 1
274645950 224697273 1
283969647 224697273 1
97898140 224697273 1
134563275 224697273 1
53029040 224697273 1
156380350 224697273 1
14123683 224697273 1
45112524 224697273 1
218264611 224697273 1
387835596 32408442 1
276908282 32408442 1
223396377 32408442 1
168430127 32408442 1
121827022 32408442 1
84095841 32408442 1
84095155 32408442 1
45112524 32408442 1
39973326 32408442 1
47608522 24224320 1
85423286 24224320 1
29727994 24224320 1
30693879 24224320 1
180918836 24224320 1
64654685 24224320 1
14123683 24224320 1
290709262 24224320 1
66129243 24224320 1
181223330 24224320 1
22844077 24224320 1
136661659 24224320 1
274645950 277172506 1
292713073 277172506 1
316996084 277172506 1
470195113 277172506 1
313887512 277172506 1
213273098 277172506 1
279681266 277172506 1
199278443 277172506 1
248740740 277172506 1
175149644 277172506 1
237318555 277172506 1
59785937 21593526 1
160979509 21593526 1
97898140 21593526 1
94003338 21593526 1
38824843 21593526 1
83855918 21593526 1
275575393 21593526 1
66129243 21593526 1
156380350 21593526 1
22844077 21593526 1
64654685 21593526 1
62540002 21593526 1
37653495 21593526 1
384851943 91082908 1
352317874 91082908 1
28308356 91082908 1
280655080 91082908 1
313296185 91082908 1
72015785 91082908 1
40359068 91082908 1
218264611 91082908 1
309857915 91082908 1
267308679 91082908 1
283727817 91082908 1
285516588 91082908 1
87429715 91082908 1
67562950 91082908 1
197186352 91082908 1
245095610 91082908 1
29968837 91082908 1
101227454 91082908 1
261872648 91082908 1
263355828 91082908 1
28455329 91082908 1
236854083 91082908 1
260961646 91082908 1
275575393 276908282 1
32408442 276908282 1
27014314 68395469 1
142225011 91588813 1
213711945 85423286 1
30693879 85423286 1
156380350 85423286 1
66129243 85423286 1
24224320 85423286 1
83855918 85423286 1
22844077 85423286 1
37653495 85423286 1
97898140 85423286 1
64654685 85423286 1
62540002 85423286 1
200497519 97898140 1
85423286 97898140 1
210041383 97898140 1
174185700 97898140 1
292713073 97898140 1
253631550 97898140 1
295637500 97898140 1
43706838 97898140 1
256955184 97898140 1
156380350 97898140 1
248789864 97898140 1
29968837 97898140 1
100570359 97898140 1
213711945 97898140 1
22844077 97898140 1
258426023 97898140 1
179170204 97898140 1
98810867 97898140 1
48300575 97898140 1
49939257 97898140 1
53732896 97898140 1
27272269 97898140 1
181223330 97898140 1
70643606 97898140 1
21036119 97898140 1
134563275 97898140 1
83855918 97898140 1
61771888 97898140 1
34882196 97898140 1
58434192 97898140 1
65153448 97898140 1
54003221 97898140 1
66129243 97898140 1
150020524 97898140 1
66308941 97898140 1
69607162 97898140 1
38824843 97898140 1
160979509 97898140 1
58926395 97898140 1
69551985 97898140 1
47608522 53029040 1
444198452 53029040 1
219949262 53029040 1
266591831 53029040 1
253007695 53029040 1
204409050 53029040 1
202243824 53029040 1
173752759 53029040 1
52068189 53029040 1
40359068 53029040 1
127945292 53029040 1
87171486 53029040 1
89021438 53029040 1
52397436 53029040 1
29206300 53029040 1
22815199 53029040 1
267308679 352317874 1
285516588 352317874 1
283727817 352317874 1
101227454 352317874 1
91082908 352317874 1
313296185 352317874 1
384851943 352317874 1
245095610 352317874 1
263355828 352317874 1
274645950 278133623 1
21036119 278133623 1
291001606 278133623 1
290609656 278133623 1
225539878 278133623 1
31408930 278133623 1
120160897 278133623 1
179170204 278133623 1
185688167 278133623 1
65013070 278133623 1
205951712 278133623 1
205643354 278133623 1
32878627 278133623 1
269304331 278133623 1
275248083 278133623 1
134563275 278133623 1
48300575 278133623 1
260452085 278133623 1
268484639 278133623 1
271563330 278133623 1
270843834 278133623 1
264133481 278133623 1
48683091 278133623 1
193723322 278133623 1
113449381 278133623 1
49939257 278133623 1
43706838 278133623 1
248789864 46141376 1
267289093 46141376 1
27272269 46141376 1
235139268 46141376 1
78746900 46141376 1
134563275 46141376 1
292713073 295637500 1
155320577 295637500 1
14123683 295637500 1
59785937 295637500 1
65153448 295637500 1
174185700 295637500 1
258426023 295637500 1
160979509 295637500 1
37653495 295637500 1
83855918 295637500 1
264446848 295637500 1
47608522 295637500 1
24485503 295637500 1
58926395 295637500 1
213711945 295637500 1
45112524 295637500 1
22844077 295637500 1
48300575 295637500 1
66129243 295637500 1
97898140 295637500 1
156380350 295637500 1
23136154 295637500 1
229047451 295637500 1
14123683 229483237 1
52069104 229483237 1
41405468 229483237 1
236979026 31408930 1
152402774 31408930 1
181107202 31408930 1
160950525 31408930 1
267289093 31408930 1
208742566 31408930 1
267856439 31408930 1
19762524 31408930 1
30395398 31408930 1
310287657 31408930 1
97898140 31408930 1
45112524 31408930 1
156380350 31408930 1
120160897 31408930 1
275248083 31408930 1
27272269 31408930 1
264133481 31408930 1
167376496 31408930 1
295884713 31408930 1
291001606 31408930 1
290609656 31408930 1
66308941 31408930 1
200497519 31408930 1
278133623 31408930 1
14123683 31408930 1
144836578 31408930 1
267278705 31408930 1
225539878 31408930 1
269304331 31408930 1
270843834 31408930 1
260452085 31408930 1
271563330 31408930 1
105971448 31408930 1
268484639 31408930 1
197096489 31408930 1
48683091 31408930 1
205715380 31408930 1
32878627 31408930 1
48300575 31408930 1
49939257 31408930 1
185688167 31408930 1
65013070 31408930 1
179170204 31408930 1
134563275 31408930 1
32399396 31408930 1
202098639 31408930 1
265916293 31408930 1
193723322 31408930 1
113449381 31408930 1
205643354 31408930 1
43706838 31408930 1
205951712 31408930 1
121240793 61804151 1
71975446 61804151 1
14123683 61804151 1
164122451 162749920 1
360344843 162749920 1
26589987 162749920 1
61771888 162749920 1
203018453 197186352 1
87429715 197186352 1
313296185 197186352 1
72015785 197186352 1
352317874 197186352 1
142225011 197186352 1
61771888 197186352 1
28308356 197186352 1
245095610 197186352 1
260961646 197186352 1
156380350 197186352 1
261872648 197186352 1
283727817 197186352 1
236854083 197186352 1
263355828 197186352 1
285516588 197186352 1
28455329 197186352 1
309857915 197186352 1
91082908 197186352 1
40359068 197186352 1
29968837 197186352 1
67562950 197186352 1
86206737 166121210 1
223404067 166121210 1
69607162 166121210 1
236854083 166121210 1
273124345 166121210 1
45112524 166121210 1
69551985 166121210 1
56824454 166121210 1
283727817 166121210 1
53732896 166121210 1
43706838 166121210 1
103683026 166121210 1
24485503 166121210 1
161046713 166121210 1
66129243 166121210 1
179213911 166121210 1
58926395 166121210 1
225539878 166121210 1
43328523 166121210 1
19762524 166121210 1
52069104 166121210 1
295637500 166121210 1
188841247 166121210 1
94003338 166121210 1
26589987 166121210 1
256955184 166121210 1
49939257 166121210 1
274645950 166121210 1
172724815 166121210 1
269858934 166121210 1
196195164 166121210 1
17084497 166121210 1
254147817 166121210 1
100570359 166121210 1
295884713 166121210 1
225082998 166121210 1
83828959 166121210 1
21036119 166121210 1
28463717 166121210 1
66308941 166121210 1
154659914 166121210 1
160979509 166121210 1
214136684 166121210 1
160950525 166121210 1
253026113 166121210 1
102773285 166121210 1
247300697 166121210 1
109813877 166121210 1
52702397 166121210 1
61608179 166121210 1
40095510 166121210 1
240653346 166121210 1
57933449 166121210 1
97898140 166121210 1
156380350 166121210 1
58434192 166121210 1
34882196 166121210 1
83855918 166121210 1
30693879 166121210 1
40714791 166121210 1
47608522 166121210 1
134563275 166121210 1
14123683 166121210 1
117046274 166121210 1
165882825 166121210 1
40359068 166121210 1
88687403 166121210 1
265426770 207604346 1
98196849 207604346 1
404865623 207604346 1
294038273 207604346 1
279229632 207604346 1
242081101 207604346 1
243323755 207604346 1
29246770 207604346 1
291649210 207604346 1
243323060 207604346 1
287781981 207604346 1
287566895 207604346 1
39811227 207604346 1
77843712 207604346 1
45929373 207604346 1
104572995 207604346 1
225098832 207604346 1
146442319 207604346 1
244081862 207604346 1
227082076 207604346 1
227817944 207604346 1
78922403 207604346 1
218273099 207604346 1
79818725 207604346 1
142681025 207604346 1
70628641 207604346 1
134823513 207604346 1
234365719 207604346 1
228751987 207604346 1
59809760 207604346 1
20359647 207604346 1
49980783 207604346 1
105971448 225539878 1
47608522 34269240 1
502248046 34269240 1
19762524 34269240 1
70643606 34269240 1
314725957 34269240 1
300414286 34269240 1
293731094 34269240 1
220808838 34269240 1
100570359 34269240 1
43328128 34269240 1
156380350 34269240 1
27272269 34269240 1
92882460 34269240 1
200497519 34269240 1
218196055 34269240 1
134563275 34269240 1
56408315 34269240 1
43328523 34269240 1
49498735 34269240 1
85669614 34269240 1
123054246 34269240 1
113852838 34269240 1
53732896 34269240 1
19762524 270369842 1
37653495 270369842 1
306623675 270369842 1
38411534 270369842 1
288370527 270369842 1
288238089 270369842 1
288327871 270369842 1
193870085 270369842 1
145778558 270369842 1
54498003 270369842 1
17311797 270369842 1
56077244 270369842 1
247540843 270369842 1
220746642 270369842 1
169863467 270369842 1
172724815 270369842 1
73449571 270369842 1
51978065 270369842 1
228305414 270369842 1
246398288 270369842 1
21036119 69607162 1
100570359 69607162 1
150020524 69607162 1
59785937 69607162 1
569096933 57339651 1
280242371 57339651 1
156380350 57339651 1
419872351 57339651 1
134563275 57339651 1
19762524 57339651 1
283207769 57339651 1
199278443 57339651 1
284544203 57339651 1
213273098 57339651 1
158887692 57339651 1
57339651 237318555 1
292713073 237318555 1
470195113 237318555 1
48300575 237318555 1
19762524 237318555 1
83855918 237318555 1
313887512 237318555 1
213273098 237318555 1
283207769 237318555 1
200497519 237318555 1
158887692 237318555 1
279681266 237318555 1
277172506 237318555 1
45112524 237318555 1
156380350 237318555 1
199278443 237318555 1
175149644 237318555 1
248740740 237318555 1
104063340 37792771 1
220997138 37792771 1
283969647 37792771 1
224697273 37792771 1
292713073 37792771 1
130380538 37792771 1
31508216 37792771 1
61771888 199278443 1
218264611 199278443 1
132213280 199278443 1
569096933 199278443 1
43328523 199278443 1
288327871 199278443 1
19239587 199278443 1
142225011 199278443 1
470195113 199278443 1
70628641 199278443 1
419872351 199278443 1
316996084 199278443 1
17084497 199278443 1
27272269 199278443 1
313887512 199278443 1
49939257 199278443 1
113449381 199278443 1
48683091 199278443 1
43706838 199278443 1
49629605 199278443 1
57339651 199278443 1
283207769 199278443 1
280242371 199278443 1
284544203 199278443 1
53103918 199278443 1
279681266 199278443 1
213273098 199278443 1
248740740 199278443 1
277172506 199278443 1
237318555 199278443 1
175149644 199278443 1
158887692 199278443 1
111610909 199278443 1
26553971 199278443 1
330552692 117377731 1
233109396 117377731 1
196669891 117377731 1
14123683 117377731 1
19239587 117377731 1
53009311 117377731 1
187534827 117377731 1
558829275 155320577 1
216837549 155320577 1
239876668 155320577 1
43090176 155320577 1
160950525 155320577 1
19762524 155320577 1
210627341 155320577 1
295637500 155320577 1
46141376 155320577 1
293601868 155320577 1
275575393 155320577 1
155320364 155320577 1
37397798 155320577 1
160979509 155320577 1
146442319 155320577 1
38824843 155320577 1
108441763 155320577 1
253631550 181223330 1
180918836 181223330 1
47608522 181223330 1
156380350 181223330 1
24485503 181223330 1
200497519 181223330 1
144836578 181223330 1
37653495 181223330 1
260452085 202098639 1
269304331 202098639 1
290609656 202098639 1
48683091 202098639 1
193723322 202098639 1
70643606 202098639 1
49939257 202098639 1
32878627 202098639 1
179170204 202098639 1
43706838 202098639 1
113449381 202098639 1
146442319 27272269 1
37397798 27272269 1
502248046 27272269 1
53732896 27272269 1
19762524 27272269 1
243323755 27272269 1
59809760 27272269 1
270556083 27272269 1
287566895 27272269 1
142681025 27272269 1
49498735 27272269 1
158887692 27272269 1
83855918 27272269 1
314725957 27272269 1
31408930 27272269 1
181107202 27272269 1
213273098 27272269 1
293731094 27272269 1
290609656 27272269 1
275575393 27272269 1
234349647 27272269 1
278133623 27272269 1
269304331 27272269 1
220808838 27272269 1
268484639 27272269 1
267278705 27272269 1
56824454 27272269 1
264133481 27272269 1
181223330 27272269 1
267856439 27272269 1
267289093 27272269 1
45112524 27272269 1
267295547 27272269 1
267256508 27272269 1
145778558 27272269 1
47608522 27272269 1
34269240 27272269 1
113852838 27272269 1
123054246 27272269 1
58434192 27272269 1
120160897 27272269 1
160950525 27272269 1
228305414 27272269 1
58926395 27272269 1
229047451 27272269 1
100570359 27272269 1
179170204 27272269 1
92882460 27272269 1
156380350 27272269 1
97898140 27272269 1
134563275 27272269 1
56077244 27272269 1
43328128 27272269 1
48300575 27272269 1
56408315 27272269 1
32583477 27272269 1
175149644 27272269 1
113449381 27272269 1
43706838 27272269 1
32878627 27272269 1
70643606 27272269 1
202098639 27272269 1
62540002 27272269 1
185688167 27272269 1
14123683 27272269 1
85669614 27272269 1
43328523 27272269 1
144836578 27272269 1
200497519 27272269 1
218196055 27272269 1
271563330 32399396 1
290609656 32399396 1
278133623 32399396 1
269304331 32399396 1
225539878 32399396 1
202098639 32399396 1
134823513 32399396 1
193723322 32399396 1
197096489 32399396 1
185688167 32399396 1
48300575 32399396 1
179170204 32399396 1
92882460 32399396 1
65013070 32399396 1
105971448 32399396 1
134563275 32399396 1
120160897 32399396 1
113449381 32399396 1
97942249 32399396 1
43706838 32399396 1
49939257 32399396 1
48683091 32399396 1
62540002 228298620 1
103820454 228298620 1
248905643 228298620 1
19762524 228298620 1
142225011 228298620 1
292713073 228298620 1
109214716 105803824 1
91588813 105803824 1
34965095 105803824 1
53732896 113852838 1
123054246 113852838 1
26589987 113852838 1
160979509 102465497 1
248789864 102465497 1
14123683 102465497 1
295884713 102465497 1
102773285 102465497 1
251591698 102465497 1
47608522 102465497 1
97898140 102465497 1
156380350 102465497 1
49665998 102465497 1
19762524 102465497 1
94003338 102465497 1
53732896 102465497 1
43706838 102465497 1
66308941 102465497 1
89021438 204409050 1
127945292 204409050 1
266591831 204409050 1
160979509 43706838 1
31408930 43706838 1
100570359 43706838 1
200497519 43706838 1
109813877 43706838 1
275575393 43706838 1
160950525 43706838 1
19762524 43706838 1
65013070 43706838 1
213711945 43706838 1
292713073 43706838 1
291001606 43706838 1
290609656 43706838 1
270843834 43706838 1
278133623 43706838 1
275248083 43706838 1
271563330 43706838 1
269304331 43706838 1
268484639 43706838 1
264133481 43706838 1
260452085 43706838 1
27272269 43706838 1
193723322 43706838 1
97898140 43706838 1
53732896 43706838 1
225539878 43706838 1
70643606 43706838 1
202098639 43706838 1
205951712 43706838 1
205715380 43706838 1
205643354 43706838 1
197096489 43706838 1
32878627 43706838 1
97066890 43706838 1
179170204 43706838 1
185688167 43706838 1
48300575 43706838 1
83855918 43706838 1
156380350 43706838 1
69551985 43706838 1
105971448 43706838 1
134563275 43706838 1
94003338 43706838 1
21036119 43706838 1
120160897 43706838 1
102465497 43706838 1
59785937 43706838 1
113449381 43706838 1
66308941 43706838 1
56824454 43706838 1
14123683 43706838 1
48683091 43706838 1
49939257 43706838 1
77843712 291649210 1
108441763 291649210 1
234349647 291649210 1
294038273 291649210 1
243323755 291649210 1
29246770 291649210 1
244081862 291649210 1
20359647 291649210 1
287566895 291649210 1
45929373 291649210 1
287781981 291649210 1
218273099 291649210 1
78922403 291649210 1
234365719 291649210 1
207604346 291649210 1
227817944 291649210 1
228751987 291649210 1
39811227 291649210 1
59809760 291649210 1
243323060 291649210 1
70628641 291649210 1
134823513 291649210 1
227082076 291649210 1
225098832 291649210 1
79818725 291649210 1
104572995 291649210 1
119370087 274501289 1
213711945 274501289 1
19762524 274501289 1
29855798 274501289 1
61608179 274501289 1
266182205 274501289 1
19909703 274501289 1
273124345 274501289 1
29426580 274501289 1
52702397 274501289 1
40095510 274501289 1
294784543 147721398 1
167376496 147721398 1
248789864 147721398 1
295884713 147721398 1
66308941 147721398 1
310287657 147721398 1
109214716 147721398 1
109813877 147721398 1
120872742 21037719 1
243323755 21037719 1
292713073 21037719 1
19762524 21037719 1
256955184 21037719 1
165746428 21037719 1
100570359 21037719 1
275575393 21037719 1
155320577 21037719 1
291110389 21037719 1
111610909 21037719 1
38411534 21037719 1
157311000 21037719 1
281059193 21037719 1
182737724 21037719 1
225082998 21037719 1
193354205 21037719 1
32340805 21037719 1
156380350 21037719 1
153531301 21037719 1
38824843 21037719 1
43856340 21037719 1
71975446 50725573 1
26589987 50725573 1
234349647 168430127 1
276908282 168430127 1
84095841 168430127 1
387835596 168430127 1
84095155 168430127 1
121827022 168430127 1
223396377 168430127 1
32408442 168430127 1
47608522 432456574 1
562630483 432456574 1
19762524 432456574 1
444198452 432456574 1
14123683 432456574 1
275575393 432456574 1
213711945 432456574 1
97898140 432456574 1
83855918 432456574 1
45112524 432456574 1
156380350 432456574 1
212203422 161046713 1
30693879 161046713 1
69607162 161046713 1
270418444 161046713 1
178616491 161046713 1
268445866 161046713 1
40714791 161046713 1
40095510 161046713 1
28455329 161046713 1
288238089 161046713 1
288370527 161046713 1
263355828 161046713 1
52069104 161046713 1
49939257 161046713 1
38411534 161046713 1
37921383 161046713 1
97898140 161046713 1
94003338 161046713 1
59785937 161046713 1
233600234 161046713 1
274501289 161046713 1
295884713 161046713 1
23136154 161046713 1
224697273 161046713 1
29426580 161046713 1
66308941 161046713 1
19239587 161046713 1
270369842 161046713 1
258426023 161046713 1
58926395 161046713 1
155320577 161046713 1
64654685 161046713 1
295637500 161046713 1
274645950 161046713 1
283727817 161046713 1
219949262 161046713 1
70628641 161046713 1
17209595 161046713 1
69551985 161046713 1
200497519 161046713 1
180918836 161046713 1
229047451 161046713 1
253631550 161046713 1
254056558 161046713 1
248789864 161046713 1
218273099 161046713 1
97066890 161046713 1
231410365 161046713 1
267289093 161046713 1
167376496 161046713 1
56077244 161046713 1
51978065 161046713 1
148305295 161046713 1
244081862 161046713 1
109813877 161046713 1
169863467 161046713 1
358675720 161046713 1
66129243 161046713 1
310287657 161046713 1
160979509 161046713 1
166121210 161046713 1
228298620 161046713 1
100570359 161046713 1
213711945 161046713 1
48300575 161046713 1
34882196 161046713 1
62540002 161046713 1
37653495 161046713 1
43706838 161046713 1
45112524 161046713 1
52702397 161046713 1
142681025 161046713 1
145778558 161046713 1
269858934 161046713 1
292713073 161046713 1
38824843 161046713 1
37397798 161046713 1
83855918 161046713 1
179213911 161046713 1
172724815 161046713 1
156380350 161046713 1
27014314 161046713 1
47608522 161046713 1
58434192 161046713 1
248905643 161046713 1
70643606 161046713 1
83828959 161046713 1
53732896 161046713 1
275575393 161046713 1
160950525 161046713 1
14123683 161046713 1
134563275 161046713 1
91588813 161046713 1
142225011 161046713 1
103820454 161046713 1
19762524 161046713 1
142225011 216707242 1
91588813 216707242 1
48300575 43090176 1
253631550 43090176 1
47608522 43090176 1
558829275 43090176 1
156380350 43090176 1
326694732 43090176 1
83828959 43090176 1
146442319 43090176 1
78746900 43090176 1
307289516 43090176 1
216837549 43090176 1
293601868 43090176 1
275575393 43090176 1
270418444 43090176 1
239876668 43090176 1
37397798 43090176 1
178616491 43090176 1
210627341 43090176 1
45814400 43090176 1
160950525 43090176 1
58434192 43090176 1
155320577 43090176 1
108441763 43090176 1
27014314 43090176 1
38824843 43090176 1
46141376 43090176 1
19762524 43090176 1
300631153 49498735 1
305278762 49498735 1
30395398 49498735 1
46705581 49498735 1
92882460 49498735 1
53732896 49498735 1
225098832 117046274 1
49980783 117046274 1
254147817 117046274 1
102773285 117046274 1
61986109 117046274 1
181107202 117046274 1
208742566 117046274 1
14123683 117046274 1
40359068 117046274 1
88687403 117046274 1
45112524 210041383 1
76415133 210041383 1
360344843 210041383 1
244085895 210041383 1
97898140 210041383 1
61771888 210041383 1
162749920 210041383 1
253631550 307289516 1
68395469 307289516 1
270418444 307289516 1
19762524 307289516 1
43090176 307289516 1
160950525 307289516 1
27014314 307289516 1
239876668 307289516 1
46141376 307289516 1
146442319 307289516 1
58434192 307289516 1
216837549 307289516 1
39811227 59809760 1
19762524 59809760 1
77843712 59809760 1
404865623 59809760 1
29246770 59809760 1
142681025 59809760 1
165746428 59809760 1
294038273 59809760 1
104572995 59809760 1
291649210 59809760 1
287781981 59809760 1
287566895 59809760 1
231410365 59809760 1
225098832 59809760 1
243323755 59809760 1
78922403 59809760 1
228751987 59809760 1
244081862 59809760 1
134823513 59809760 1
227817944 59809760 1
234349647 59809760 1
234365719 59809760 1
207604346 59809760 1
79818725 59809760 1
218273099 59809760 1
49980783 59809760 1
70628641 59809760 1
20359647 59809760 1
274645950 265426770 1
45112524 265426770 1
288238089 265426770 1
47608522 265426770 1
19762524 265426770 1
478981691 265426770 1
401646950 265426770 1
393590044 265426770 1
225098832 265426770 1
134823513 265426770 1
358675720 265426770 1
14123683 265426770 1
275575393 265426770 1
242081101 265426770 1
142681025 265426770 1
228751987 265426770 1
45929373 265426770 1
319682752 265426770 1
98196849 265426770 1
70628641 265426770 1
243323060 265426770 1
279229632 265426770 1
172724815 265426770 1
270369842 265426770 1
288327871 265426770 1
246398288 265426770 1
287566895 265426770 1
220746642 265426770 1
59809760 265426770 1
270556083 265426770 1
165746428 265426770 1
156380350 265426770 1
233600234 265426770 1
231410365 265426770 1
244444830 265426770 1
234349647 265426770 1
243323755 265426770 1
247694811 265426770 1
502248046 293731094 1
314725957 293731094 1
300414286 293731094 1
92882460 293731094 1
156380350 293731094 1
142681025 293731094 1
56408315 293731094 1
34269240 293731094 1
27272269 293731094 1
85669614 293731094 1
53732896 293731094 1
220808838 293731094 1
123054246 293731094 1
72015785 87429715 1
156380350 87429715 1
267308679 87429715 1
384851943 87429715 1
352317874 87429715 1
313296185 87429715 1
67562950 87429715 1
263355828 87429715 1
270556083 87429715 1
260961646 87429715 1
28455329 87429715 1
101227454 87429715 1
245095610 87429715 1
261872648 87429715 1
29968837 87429715 1
283727817 87429715 1
285516588 87429715 1
26589987 87429715 1
30693879 87429715 1
91082908 87429715 1
97898140 97066890 1
329112005 97066890 1
288327871 97066890 1
180918836 97066890 1
174185700 97066890 1
213711945 97066890 1
61608179 97066890 1
58434192 97066890 1
179213911 97066890 1
54003221 97066890 1
100570359 97066890 1
69607162 97066890 1
58926395 97066890 1
37653495 97066890 1
160979509 97066890 1
30693879 97066890 1
43706838 97066890 1
156380350 97066890 1
66129243 97066890 1
69551985 97066890 1
64654685 97066890 1
59785937 97066890 1
148305295 32417223 1
122483510 32417223 1
303651216 32417223 1
32182710 32417223 1
260710985 32417223 1
56824454 32417223 1
51590707 32417223 1
212203422 32417223 1
270418444 32182710 1
56824454 32182710 1
51590707 32182710 1
250649493 32182710 1
212203422 32182710 1
32417223 32182710 1
20505122 172901970 1
225082998 172901970 1
111610909 172901970 1
83828959 172901970 1
256955184 172901970 1
32340805 172901970 1
38411534 172901970 1
569096933 283207769 1
132213280 283207769 1
279681266 283207769 1
288327871 283207769 1
470195113 283207769 1
57339651 283207769 1
275575393 283207769 1
419872351 283207769 1
19762524 283207769 1
26553971 283207769 1
316996084 283207769 1
175149644 283207769 1
313887512 283207769 1
43328523 283207769 1
45112524 283207769 1
97898140 283207769 1
38824843 283207769 1
58434192 283207769 1
292713073 283207769 1
53103918 283207769 1
280242371 283207769 1
48300575 283207769 1
156380350 283207769 1
134563275 283207769 1
284544203 283207769 1
213273098 283207769 1
158887692 283207769 1
199278443 283207769 1
21036119 290709262 1
253631550 290709262 1
156380350 290709262 1
237389906 290709262 1
181223330 290709262 1
160979509 290709262 1
37653495 290709262 1
21593526 290709262 1
142681025 290709262 1
64654685 290709262 1
37921383 290709262 1
22844077 290709262 1
30693879 290709262 1
62540002 290709262 1
24224320 290709262 1
180918836 290709262 1
34882196 498776216 1
37921383 498776216 1
341963514 251591698 1
34269240 251591698 1
85669614 251591698 1
218196055 251591698 1
270418444 251591698 1
43090176 251591698 1
239876668 251591698 1
352317874 251591698 1
43328523 251591698 1
37397798 251591698 1
19762524 251591698 1
283969647 251591698 1
142681025 251591698 1
326694732 251591698 1
45929373 251591698 1
243323755 251591698 1
52069104 251591698 1
153531301 251591698 1
247694811 251591698 1
109813877 251591698 1
310287657 251591698 1
56077244 251591698 1
248789864 251591698 1
264133481 251591698 1
275575393 251591698 1
161046713 251591698 1
180918836 251591698 1
34965095 251591698 1
29206300 251591698 1
253631550 251591698 1
20359647 251591698 1
167376496 251591698 1
244444830 251591698 1
220997138 251591698 1
265916293 251591698 1
101017618 251591698 1
174185700 251591698 1
268445866 251591698 1
161351710 251591698 1
270843834 251591698 1
269304331 251591698 1
295637500 251591698 1
83861665 251591698 1
225082998 251591698 1
290609656 251591698 1
271563330 251591698 1
38824843 251591698 1
179213911 251591698 1
21036119 251591698 1
69551985 251591698 1
97066890 251591698 1
197096489 251591698 1
225539878 251591698 1
27272269 251591698 1
62540002 251591698 1
127945292 251591698 1
160950525 251591698 1
120160897 251591698 1
205643354 251591698 1
193723322 251591698 1
48683091 251591698 1
32878627 251591698 1
49939257 251591698 1
48300575 251591698 1
22844077 251591698 1
105803824 251591698 1
185688167 251591698 1
65013070 251591698 1
113449381 251591698 1
179170204 251591698 1
100570359 251591698 1
83855918 251591698 1
66129243 251591698 1
49665998 251591698 1
108441763 251591698 1
70643606 251591698 1
58926395 251591698 1
66308941 251591698 1
150020524 251591698 1
59785937 251591698 1
94003338 251591698 1
43706838 251591698 1
202098639 251591698 1
51590707 251591698 1
53732896 251591698 1
200497519 251591698 1
56824454 251591698 1
14123683 251591698 1
155320577 251591698 1
111610909 251591698 1
45112524 251591698 1
34882196 251591698 1
134563275 251591698 1
229047451 251591698 1
213711945 251591698 1
160979509 251591698 1
274645950 260710985 1
103683026 260710985 1
19762524 260710985 1
134563275 260710985 1
275575393 260710985 1
212203422 260710985 1
250649493 260710985 1
148305295 260710985 1
200497519 248789864 1
147721398 248789864 1
21036119 248789864 1
120872742 248789864 1
134563275 248789864 1
277981997 248789864 1
83855918 248789864 1
310287657 248789864 1
294784543 248789864 1
167376496 248789864 1
14123683 248789864 1
62540002 248789864 1
109214716 248789864 1
295884713 248789864 1
274645950 248789864 1
109813877 248789864 1
97898140 248789864 1
66129243 248789864 1
102773285 248789864 1
160979509 248789864 1
66308941 248789864 1
341963514 22844077 1
43090176 22844077 1
270418444 22844077 1
37921383 22844077 1
420790483 22844077 1
19762524 22844077 1
85423286 22844077 1
268445866 22844077 1
295637500 22844077 1
45112524 22844077 1
275575393 22844077 1
292713073 22844077 1
290709262 22844077 1
24224320 22844077 1
237389906 22844077 1
258426023 22844077 1
180918836 22844077 1
98810867 22844077 1
253631550 22844077 1
58926395 22844077 1
213711945 22844077 1
229047451 22844077 1
47608522 22844077 1
181223330 22844077 1
59785937 22844077 1
136661659 22844077 1
179213911 22844077 1
83828959 22844077 1
156380350 22844077 1
160979509 22844077 1
83855918 22844077 1
38824843 22844077 1
14123683 22844077 1
62540002 22844077 1
69551985 22844077 1
66129243 22844077 1
30693879 22844077 1
64654685 22844077 1
37653495 22844077 1
94003338 22844077 1
21593526 22844077 1
39973326 121827022 1
32408442 121827022 1
31408930 275248083 1
265916293 275248083 1
419872351 275248083 1
185688167 275248083 1
197096489 275248083 1
264133481 275248083 1
205951712 275248083 1
291001606 275248083 1
290609656 275248083 1
278133623 275248083 1
205715380 275248083 1
270843834 275248083 1
32399396 275248083 1
205643354 275248083 1
48300575 275248083 1
193723322 275248083 1
49939257 275248083 1
48683091 275248083 1
43706838 275248083 1
134563275 275248083 1
120160897 275248083 1
113449381 275248083 1
202098639 275248083 1
32878627 275248083 1
65013070 275248083 1
260452085 275248083 1
271563330 275248083 1
269304331 275248083 1
268484639 275248083 1
179170204 275248083 1
47608522 45929373 1
20359647 45929373 1
234365719 45929373 1
478981691 45929373 1
265426770 45929373 1
19762524 45929373 1
228751987 45929373 1
404865623 45929373 1
401646950 45929373 1
145778558 45929373 1
174185700 45929373 1
66308941 45929373 1
220746642 45929373 1
393590044 45929373 1
294038273 45929373 1
156380350 45929373 1
267256508 45929373 1
104572995 45929373 1
78922403 45929373 1
218273099 45929373 1
77843712 45929373 1
358675720 45929373 1
165746428 45929373 1
319682752 45929373 1
225098832 45929373 1
287781981 45929373 1
29246770 45929373 1
49980783 45929373 1
59809760 45929373 1
79818725 45929373 1
291649210 45929373 1
287566895 45929373 1
279229632 45929373 1
270556083 45929373 1
247694811 45929373 1
234349647 45929373 1
227817944 45929373 1
98196849 45929373 1
243323060 45929373 1
244081862 45929373 1
227082076 45929373 1
244444830 45929373 1
243323755 45929373 1
207604346 45929373 1
134823513 45929373 1
70628641 45929373 1
233600234 45929373 1
242081101 45929373 1
231410365 45929373 1
43328523 314725957 1
300631153 314725957 1
144836578 314725957 1
34269240 314725957 1
123054246 314725957 1
56408315 314725957 1
85669614 314725957 1
305278762 314725957 1
300414286 314725957 1
293731094 314725957 1
220808838 314725957 1
53732896 314725957 1
218196055 314725957 1
283969647 40359068 1
292713073 40359068 1
132213280 40359068 1
297389481 40359068 1
275575393 40359068 1
228298620 40359068 1
310287657 40359068 1
172376896 40359068 1
269858934 40359068 1
167376496 40359068 1
295884713 40359068 1
292252720 40359068 1
235139268 40359068 1
248789864 40359068 1
270369842 40359068 1
238623655 40359068 1
254147817 40359068 1
272476423 40359068 1
109214716 40359068 1
203018453 40359068 1
28463717 40359068 1
197186352 40359068 1
61986109 40359068 1
253026113 40359068 1
91082908 40359068 1
27014314 40359068 1
250649493 40359068 1
247300697 40359068 1
154659914 40359068 1
160950525 40359068 1
109813877 40359068 1
32340805 40359068 1
83855918 359511622 1
258426023 359511622 1
53732896 359511622 1
156380350 359511622 1
161351710 34965095 1
43124180 34965095 1
105803824 34965095 1
275575393 49939257 1
29246770 49939257 1
260452085 49939257 1
267256508 49939257 1
21036119 49939257 1
100570359 49939257 1
142681025 49939257 1
225098832 49939257 1
269304331 49939257 1
160979509 49939257 1
205951712 49939257 1
291001606 49939257 1
278133623 49939257 1
270843834 49939257 1
271563330 49939257 1
97898140 49939257 1
202098639 49939257 1
218273099 49939257 1
32878627 49939257 1
197096489 49939257 1
205643354 49939257 1
193723322 49939257 1
185688167 49939257 1
179170204 49939257 1
134563275 49939257 1
156380350 49939257 1
120160897 49939257 1
113449381 49939257 1
32399396 49939257 1
48683091 49939257 1
43706838 49939257 1
229483237 41405468 1
254056558 41405468 1
26589987 41405468 1
50725573 41405468 1
61804151 41405468 1
52069104 41405468 1
14123683 41405468 1
236854083 253631550 1
341963514 253631550 1
258426023 253631550 1
239876668 253631550 1
53732896 253631550 1
45112524 253631550 1
62540002 253631550 1
70643606 253631550 1
283969647 253631550 1
66129243 253631550 1
69551985 253631550 1
174185700 253631550 1
295637500 253631550 1
179213911 253631550 1
180918836 253631550 1
47608522 253631550 1
97898140 253631550 1
264446848 253631550 1
213711945 253631550 1
156380350 253631550 1
83855918 253631550 1
150020524 253631550 1
22844077 253631550 1
59785937 253631550 1
94003338 253631550 1
34882196 253631550 1
30693879 253631550 1
37653495 253631550 1
160979509 253631550 1
58926395 253631550 1
14123683 234349647 1
270418444 234349647 1
179213911 234349647 1
291001606 234349647 1
20359647 234349647 1
214136684 234349647 1
174185700 234349647 1
100570359 234349647 1
256955184 234349647 1
288238089 234349647 1
48300575 234349647 1
160979509 234349647 1
83855918 234349647 1
45112524 234349647 1
30693879 234349647 1
288370527 234349647 1
32408442 234349647 1
319682752 234349647 1
97898140 234349647 1
401646950 234349647 1
19762524 234349647 1
168430127 234349647 1
393590044 234349647 1
358675720 234349647 1
142681025 234349647 1
294038273 234349647 1
295637500 234349647 1
77843712 234349647 1
134563275 234349647 1
225539878 234349647 1
48683091 234349647 1
45929373 234349647 1
98196849 234349647 1
279229632 234349647 1
275575393 234349647 1
207604346 234349647 1
228751987 234349647 1
246398288 234349647 1
220746642 234349647 1
218273099 234349647 1
39811227 234349647 1
104572995 234349647 1
287781981 234349647 1
287566895 234349647 1
242081101 234349647 1
270556083 234349647 1
225098832 234349647 1
265426770 234349647 1
247694811 234349647 1
69607162 234349647 1
244081862 234349647 1
243323060 234349647 1
165746428 234349647 1
234365719 234349647 1
244444830 234349647 1
243323755 234349647 1
231410365 234349647 1
160950525 234349647 1
227817944 234349647 1
47608522 234349647 1
79818725 234349647 1
156380350 234349647 1
49980783 234349647 1
233600234 234349647 1
78922403 234349647 1
134823513 234349647 1
59809760 234349647 1
70628641 234349647 1
279229632 39811227 1
20359647 39811227 1
275575393 39811227 1
98196849 39811227 1
231410365 39811227 1
404865623 39811227 1
294784543 39811227 1
45112524 39811227 1
291649210 39811227 1
287781981 39811227 1
294038273 39811227 1
287566895 39811227 1
270556083 39811227 1
77843712 39811227 1
83828959 39811227 1
247694811 39811227 1
30693879 387835596 1
223396377 387835596 1
45112524 387835596 1
14123683 387835596 1
275575393 387835596 1
84095841 387835596 1
84095155 387835596 1
43124180 36127967 1
218196055 36127967 1
300631153 36127967 1
49498735 36127967 1
46705581 36127967 1
19762524 294038273 1
288327871 294038273 1
279229632 294038273 1
404865623 294038273 1
275575393 294038273 1
29246770 294038273 1
58926395 294038273 1
77843712 294038273 1
291649210 294038273 1
83828959 294038273 1
234365719 294038273 1
287781981 294038273 1
228751987 294038273 1
227082076 294038273 1
59809760 294038273 1
225098832 294038273 1
70628641 294038273 1
134823513 294038273 1
244081862 294038273 1
49980783 294038273 1
287566895 294038273 1
104572995 294038273 1
227817944 294038273 1
207604346 294038273 1
218273099 294038273 1
39811227 294038273 1
243323060 294038273 1
20359647 294038273 1
78922403 294038273 1
164122451 360344843 1
76415133 360344843 1
26589987 360344843 1
31702589 360344843 1
45112524 360344843 1
244085895 360344843 1
210041383 360344843 1
156380350 360344843 1
162749920 360344843 1
61771888 360344843 1
197186352 285516588 1
72015785 285516588 1
101227454 285516588 1
352317874 285516588 1
156380350 285516588 1
384851943 285516588 1
83855918 285516588 1
267308679 285516588 1
236854083 285516588 1
260961646 285516588 1
87429715 285516588 1
261872648 285516588 1
28455329 285516588 1
283727817 285516588 1
29968837 285516588 1
245095610 285516588 1
263355828 285516588 1
91082908 285516588 1
38824843 193619580 1
83855918 193619580 1
275575393 193619580 1
115997168 193619580 1
29727994 193619580 1
21036119 193619580 1
142681025 193619580 1
17209595 193619580 1
61771888 171918553 1
162749920 171918553 1
203018453 171918553 1
14123683 228778787 1
188264147 228778787 1
233109396 228778787 1
156380350 228778787 1
19239587 228778787 1
265192550 228778787 1
19762524 291110389 1
38824843 291110389 1
111610909 291110389 1
38411534 291110389 1
182737724 291110389 1
21037719 291110389 1
32340805 291110389 1
225082998 291110389 1
120872742 291110389 1
281059193 291110389 1
270369842 83861665 1
151087889 83861665 1
174185700 83861665 1
213711945 83861665 1
258426023 83861665 1
268445866 83861665 1
27014314 83861665 1
275575393 83861665 1
250649493 83861665 1
142225011 83861665 1
56408315 83861665 1
142681025 83861665 1
66308941 83861665 1
91588813 83861665 1
26589987 83861665 1
50725573 83861665 1
108441763 83861665 1
66129243 83861665 1
69551985 83861665 1
74167153 83861665 1
19762524 83861665 1
271563330 83861665 1
100570359 83861665 1
19239587 83861665 1
38411534 83861665 1
202098639 83861665 1
179213911 83861665 1
88986768 83861665 1
53029040 83861665 1
64654685 83861665 1
37397798 83861665 1
120160897 83861665 1
269304331 83861665 1
160950525 83861665 1
32878627 83861665 1
17209595 83861665 1
30693879 83861665 1
179170204 83861665 1
185688167 83861665 1
97066890 83861665 1
113449381 83861665 1
40359068 83861665 1
48300575 83861665 1
225082998 83861665 1
48683091 83861665 1
34882196 83861665 1
37653495 83861665 1
160979509 83861665 1
62540002 83861665 1
58926395 83861665 1
83855918 83861665 1
134563275 83861665 1
14123683 83861665 1
38824843 83861665 1
97898140 83861665 1
19762524 313887512 1
292713073 313887512 1
26553971 313887512 1
316996084 313887512 1
470195113 313887512 1
218264611 313887512 1
199278443 313887512 1
175149644 313887512 1
248740740 313887512 1
279681266 313887512 1
277172506 313887512 1
237318555 313887512 1
145778558 51978065 1
56077244 51978065 1
142681025 51978065 1
27014314 51978065 1
161046713 51978065 1
267289093 51978065 1
387835596 51978065 1
19762524 51978065 1
267278705 51978065 1
393590044 51978065 1
155320577 51978065 1
54498003 51978065 1
66129243 51978065 1
160950525 51978065 1
160979509 51978065 1
111610909 51978065 1
53732896 51978065 1
295884713 51978065 1
113449381 51978065 1
97898140 51978065 1
219949262 51978065 1
66308941 51978065 1
156380350 51978065 1
134563275 51978065 1
218264611 51978065 1
48300575 51978065 1
288370527 51978065 1
288327871 51978065 1
306623675 51978065 1
225082998 51978065 1
73449571 51978065 1
220746642 51978065 1
275575393 51978065 1
247540843 51978065 1
270369842 51978065 1
228305414 51978065 1
246398288 51978065 1
38824843 51978065 1
83855918 51978065 1
17311797 51978065 1
169863467 51978065 1
172724815 51978065 1
122483510 303651216 1
56824454 303651216 1
260710985 303651216 1
32417223 303651216 1
148305295 303651216 1
51590707 303651216 1
212203422 303651216 1
32182710 303651216 1
219540700 303651216 1
250649493 303651216 1
558829275 239876668 1
111553960 239876668 1
45112524 239876668 1
293601868 239876668 1
100570359 239876668 1
48300575 239876668 1
47608522 239876668 1
253631550 239876668 1
292713073 239876668 1
270418444 239876668 1
43090176 239876668 1
19762524 239876668 1
307289516 239876668 1
97898140 239876668 1
53732896 239876668 1
113449381 239876668 1
271563330 239876668 1
38824843 239876668 1
275575393 239876668 1
216837549 239876668 1
46141376 239876668 1
30693879 239876668 1
156380350 239876668 1
155320577 239876668 1
27014314 239876668 1
178616491 239876668 1
146442319 239876668 1
160950525 239876668 1
292252720 43124180 1
300135017 43124180 1
35364809 43124180 1
30395398 43124180 1
130380538 30395398 1
104063340 30395398 1
225539878 30395398 1
35364809 30395398 1
24485503 30395398 1
49498735 30395398 1
50725573 30395398 1
26589987 30395398 1
295637500 83855918 1
37653495 83855918 1
34882196 83855918 1
97898140 83855918 1
62540002 83855918 1
156380350 83855918 1
45112524 83855918 1
25780453 169967749 1
257932524 169967749 1
26589987 169967749 1
166121210 208742566 1
254056558 208742566 1
291001606 208742566 1
267295547 208742566 1
313296185 208742566 1
259802833 208742566 1
161046713 208742566 1
393590044 208742566 1
109813877 208742566 1
277384132 208742566 1
167376496 208742566 1
200497519 208742566 1
122950681 208742566 1
40714791 208742566 1
27272269 208742566 1
144836578 208742566 1
295884713 208742566 1
66308941 208742566 1
205951712 208742566 1
31408930 208742566 1
270843834 208742566 1
310287657 208742566 1
119370087 208742566 1
219949262 208742566 1
265916293 208742566 1
220997138 208742566 1
268484639 208742566 1
220808838 208742566 1
300135017 208742566 1
70643606 208742566 1
47608522 208742566 1
292252720 208742566 1
152402774 208742566 1
37704287 208742566 1
156218577 208742566 1
29968837 208742566 1
236979026 208742566 1
160979509 208742566 1
43328523 208742566 1
181107202 208742566 1
53732896 208742566 1
117046274 208742566 1
193354205 38411534 1
336031649 38411534 1
225082998 38411534 1
120872742 38411534 1
281059193 38411534 1
291110389 38411534 1
111610909 38411534 1
43856340 38411534 1
21037719 38411534 1
256955184 38411534 1
182737724 38411534 1
60825979 38411534 1
20505122 38411534 1
83828959 38411534 1
172901970 38411534 1
101017618 38411534 1
153531301 38411534 1
40359068 38411534 1
32340805 38411534 1
86122715 196195164 1
247300697 196195164 1
188841247 196195164 1
40714791 196195164 1
214136684 196195164 1
117046274 196195164 1
240653346 196195164 1
166121210 196195164 1
88687403 196195164 1
40359068 196195164 1
86206737 196195164 1
23136154 258426023 1
180918836 258426023 1
69551985 258426023 1
253631550 258426023 1
58926395 258426023 1
49939257 258426023 1
66129243 258426023 1
341963514 258426023 1
30693879 258426023 1
295637500 258426023 1
213711945 258426023 1
264446848 258426023 1
268445866 258426023 1
174185700 258426023 1
34882196 258426023 1
156380350 258426023 1
97898140 258426023 1
74167153 258426023 1
24485503 258426023 1
57933449 169863467 1
288370527 169863467 1
306623675 169863467 1
275575393 169863467 1
288327871 169863467 1
288238089 169863467 1
56077244 169863467 1
270369842 169863467 1
228305414 169863467 1
38824843 169863467 1
19762524 169863467 1
246398288 169863467 1
247540843 169863467 1
220746642 169863467 1
51978065 169863467 1
145778558 169863467 1
172724815 169863467 1
17311797 169863467 1
274645950 100570359 1
29968837 100570359 1
387835596 100570359 1
200497519 100570359 1
142681025 100570359 1
174185700 100570359 1
58434192 100570359 1
66308941 100570359 1
292713073 100570359 1
160950525 100570359 1
236854083 100570359 1
70643606 100570359 1
264446848 100570359 1
156218577 100570359 1
277384132 100570359 1
37704287 100570359 1
53732896 100570359 1
83855918 100570359 1
48300575 100570359 1
97898140 100570359 1
29972400 100570359 1
156380350 100570359 1
213711945 100570359 1
19762524 326694732 1
275575393 326694732 1
37397798 326694732 1
58434192 326694732 1
38824843 326694732 1
167376496 236979026 1
267278705 236979026 1
109813877 236979026 1
37704287 236979026 1
31408930 236979026 1
66308941 236979026 1
295884713 236979026 1
40095510 236979026 1
219949262 236979026 1
205951712 236979026 1
70643606 236979026 1
268484639 236979026 1
310287657 236979026 1
144836578 236979026 1
300135017 236979026 1
292252720 236979026 1
43328523 236979026 1
208742566 236979026 1
152402774 236979026 1
29968837 236979026 1
160979509 236979026 1
53732896 236979026 1
100570359 236979026 1
181107202 236979026 1
69607162 158887692 1
569096933 158887692 1
45112524 158887692 1
153531301 158887692 1
223404067 158887692 1
48683091 158887692 1
97898140 158887692 1
156380350 158887692 1
48300575 158887692 1
290609656 158887692 1
313887512 158887692 1
239876668 158887692 1
53732896 158887692 1
470195113 158887692 1
419872351 158887692 1
19762524 158887692 1
26553971 158887692 1
34882196 158887692 1
280242371 158887692 1
283207769 158887692 1
57339651 158887692 1
243323060 158887692 1
53103918 158887692 1
292713073 158887692 1
134563275 158887692 1
43328523 158887692 1
284544203 158887692 1
43706838 158887692 1
200497519 158887692 1
213273098 158887692 1
199278443 158887692 1
109214716 67562950 1
313296185 67562950 1
309857915 67562950 1
87429715 67562950 1
280655080 67562950 1
91082908 67562950 1
61358313 46705581 1
43124180 46705581 1
26553971 46705581 1
85669614 46705581 1
43328523 46705581 1
218196055 46705581 1
56408315 46705581 1
305278762 46705581 1
300631153 46705581 1
92882460 46705581 1
53732896 46705581 1
36127967 46705581 1
49498735 46705581 1
288238089 234365719 1
38824843 234365719 1
155320577 234365719 1
19762524 234365719 1
404865623 234365719 1
294038273 234365719 1
287566895 234365719 1
45929373 234365719 1
287781981 234365719 1
225098832 234365719 1
291649210 234365719 1
244444830 234365719 1
39811227 234365719 1
104572995 234365719 1
243323060 234365719 1
234349647 234365719 1
77843712 234365719 1
243323755 234365719 1
244081862 234365719 1
227082076 234365719 1
29246770 234365719 1
20359647 234365719 1
48683091 234365719 1
207604346 234365719 1
227817944 234365719 1
78922403 234365719 1
228751987 234365719 1
70628641 234365719 1
218273099 234365719 1
134823513 234365719 1
49980783 234365719 1
79818725 234365719 1
59809760 234365719 1
57339651 49629605 1
569096933 49629605 1
470195113 49629605 1
248740740 49629605 1
313887512 49629605 1
419872351 49629605 1
279681266 49629605 1
175149644 49629605 1
284544203 49629605 1
237318555 49629605 1
43706838 49629605 1
53732896 49629605 1
53103918 49629605 1
213273098 49629605 1
158887692 49629605 1
280242371 49629605 1
283207769 49629605 1
199278443 49629605 1
236979026 268484639 1
205951712 268484639 1
144836578 268484639 1
97898140 268484639 1
127945292 268484639 1
264133481 268484639 1
267278705 268484639 1
310287657 268484639 1
208742566 268484639 1
167376496 268484639 1
295884713 268484639 1
291001606 268484639 1
290609656 268484639 1
49939257 268484639 1
205643354 268484639 1
160979509 268484639 1
278133623 268484639 1
65013070 268484639 1
48683091 268484639 1
275248083 268484639 1
270843834 268484639 1
45112524 268484639 1
269304331 268484639 1
271563330 268484639 1
31408930 268484639 1
197096489 268484639 1
265916293 268484639 1
48300575 268484639 1
193723322 268484639 1
260452085 268484639 1
185688167 268484639 1
113449381 268484639 1
202098639 268484639 1
14123683 268484639 1
179170204 268484639 1
134563275 268484639 1
32878627 268484639 1
401646950 393590044 1
51978065 393590044 1
288327871 393590044 1
275575393 393590044 1
288370527 393590044 1
156380350 393590044 1
47608522 393590044 1
104572995 393590044 1
77843712 393590044 1
265426770 393590044 1
14123683 393590044 1
287781981 393590044 1
174185700 393590044 1
319682752 393590044 1
98196849 393590044 1
279229632 393590044 1
358675720 393590044 1
242081101 393590044 1
233600234 393590044 1
247694811 393590044 1
243323755 393590044 1
244444830 393590044 1
234349647 393590044 1
227817944 393590044 1
231410365 393590044 1
59809760 393590044 1
45929373 393590044 1
220746642 393590044 1
246398288 393590044 1
78922403 393590044 1
270556083 393590044 1
165746428 393590044 1
70628641 393590044 1
45929373 120872742 1
387835596 120872742 1
336031649 120872742 1
160950525 120872742 1
19762524 120872742 1
113449381 120872742 1
62540002 120872742 1
174185700 120872742 1
122950681 120872742 1
220746642 120872742 1
243323755 120872742 1
228305414 120872742 1
246398288 120872742 1
275575393 120872742 1
254056558 120872742 1
248789864 120872742 1
288370527 120872742 1
288327871 120872742 1
111610909 120872742 1
39973326 120872742 1
291110389 120872742 1
101017618 120872742 1
281059193 120872742 1
69551985 120872742 1
256955184 120872742 1
97898140 120872742 1
182737724 120872742 1
225082998 120872742 1
108441763 120872742 1
45112524 120872742 1
83855918 120872742 1
30693879 120872742 1
66308941 120872742 1
60825979 120872742 1
21036119 120872742 1
156380350 120872742 1
153531301 120872742 1
43856340 120872742 1
21037719 120872742 1
32340805 120872742 1
83828959 120872742 1
38824843 120872742 1
37397798 120872742 1
288370527 57933449 1
144836578 57933449 1
200497519 57933449 1
29426580 57933449 1
169863467 57933449 1
19762524 57933449 1
52397436 57933449 1
274501289 57933449 1
162749920 57933449 1
174185700 57933449 1
26589987 57933449 1
105971448 57933449 1
160950525 57933449 1
43706838 57933449 1
34882196 57933449 1
56824454 57933449 1
155320577 57933449 1
24485503 57933449 1
37397798 57933449 1
20505122 57933449 1
227082076 57933449 1
145778558 57933449 1
83828959 57933449 1
70643606 57933449 1
225539878 57933449 1
273124345 57933449 1
266182205 57933449 1
56408315 57933449 1
97066890 57933449 1
29972400 57933449 1
100570359 57933449 1
69551985 57933449 1
160979509 57933449 1
213711945 57933449 1
180918836 94003338 1
156380350 94003338 1
237389906 94003338 1
229047451 94003338 1
287566895 94003338 1
54003221 94003338 1
213711945 94003338 1
264446848 94003338 1
45112524 94003338 1
21593526 94003338 1
62540002 94003338 1
66308941 94003338 1
174185700 94003338 1
37653495 94003338 1
43706838 94003338 1
102465497 94003338 1
59785937 94003338 1
30693879 94003338 1
66129243 94003338 1
160979509 94003338 1
69551985 94003338 1
22844077 94003338 1
470195113 267256508 1
291001606 267256508 1
48683091 267256508 1
270843834 267256508 1
31408930 267256508 1
293731094 267256508 1
34269240 267256508 1
268484639 267256508 1
30693879 267256508 1
19762524 267256508 1
172724815 267256508 1
49939257 267256508 1
205951712 267256508 1
142681025 267256508 1
269304331 267256508 1
83855918 267256508 1
219949262 267256508 1
313887512 267256508 1
56077244 267256508 1
85669614 267256508 1
30395398 267256508 1
104572995 267256508 1
45929373 267256508 1
290609656 267256508 1
48300575 267256508 1
202098639 267256508 1
218196055 267256508 1
53732896 267256508 1
56408315 267256508 1
43706838 267256508 1
220808838 267256508 1
267856439 267256508 1
45112524 267256508 1
156380350 267256508 1
267289093 267256508 1
267295547 267256508 1
267278705 267256508 1
200497519 267256508 1
144836578 267256508 1
43328523 267256508 1
70643606 267256508 1
32583477 267256508 1
43328128 267256508 1
134563275 267256508 1
123054246 267256508 1
47608522 267256508 1
145778558 267256508 1
27272269 267256508 1
38411534 142225011 1
17209595 142225011 1
91082908 142225011 1
156380350 142225011 1
270369842 142225011 1
171918553 142225011 1
313887512 142225011 1
199278443 142225011 1
111610909 142225011 1
117377731 142225011 1
41405468 142225011 1
151087889 142225011 1
28308356 142225011 1
216707242 142225011 1
161046713 142225011 1
53029040 142225011 1
218264611 142225011 1
292252720 142225011 1
61771888 142225011 1
88986768 142225011 1
228298620 142225011 1
91588813 142225011 1
103820454 142225011 1
248905643 142225011 1
47608522 142225011 1
19762524 223396377 1
387835596 223396377 1
38824843 223396377 1
89713248 223396377 1
84095155 223396377 1
32408442 223396377 1
297380894 71975446 1
65187067 71975446 1
26589987 71975446 1
50725573 71975446 1
87429715 54003221 1
29972400 54003221 1
21593526 54003221 1
21036119 54003221 1
268445866 54003221 1
160950525 54003221 1
239876668 54003221 1
48300575 54003221 1
66308941 54003221 1
100570359 54003221 1
220997138 54003221 1
48683091 54003221 1
436104499 54003221 1
219949262 54003221 1
47608522 54003221 1
258426023 54003221 1
134563275 54003221 1
295637500 54003221 1
180918836 54003221 1
43706838 54003221 1
53732896 54003221 1
264446848 54003221 1
97066890 54003221 1
58926395 54003221 1
22844077 54003221 1
64654685 54003221 1
229047451 54003221 1
213711945 54003221 1
62540002 54003221 1
34882196 54003221 1
37921383 54003221 1
23136154 54003221 1
174185700 54003221 1
179213911 54003221 1
24485503 54003221 1
69607162 54003221 1
37653495 54003221 1
97898140 54003221 1
59785937 54003221 1
150020524 54003221 1
69551985 54003221 1
66129243 54003221 1
83855918 54003221 1
160979509 54003221 1
45112524 54003221 1
119370087 451403451 1
52702397 451403451 1
254056558 451403451 1
122950681 451403451 1
43706838 160979509 1
134563275 160979509 1
167376496 160979509 1
275575393 160979509 1
310287657 160979509 1
47608522 160979509 1
341963514 160979509 1
73637003 160979509 1
49939257 160979509 1
237389906 160979509 1
295884713 160979509 1
179213911 160979509 1
295637500 160979509 1
271563330 160979509 1
268445866 160979509 1
62540002 160979509 1
83828959 160979509 1
236979026 160979509 1
264446848 160979509 1
180918836 160979509 1
65153448 160979509 1
253631550 160979509 1
248789864 160979509 1
208742566 160979509 1
102773285 160979509 1
66308941 160979509 1
70643606 160979509 1
37921383 160979509 1
185688167 160979509 1
48683091 160979509 1
213711945 160979509 1
97066890 160979509 1
74167153 160979509 1
45112524 160979509 1
54003221 160979509 1
155320577 160979509 1
23136154 160979509 1
174185700 160979509 1
94003338 160979509 1
69607162 160979509 1
97898140 160979509 1
37653495 160979509 1
34882196 160979509 1
58926395 160979509 1
156380350 160979509 1
22844077 160979509 1
30693879 160979509 1
66129243 160979509 1
83855918 160979509 1
69551985 160979509 1
150020524 160979509 1
14123683 160979509 1
59785937 160979509 1
19762524 154659914 1
269858934 154659914 1
247300697 154659914 1
61986109 154659914 1
254147817 154659914 1
28463717 154659914 1
240653346 154659914 1
166121210 154659914 1
156380350 154659914 1
214136684 154659914 1
40359068 154659914 1
502248046 220808838 1
48300575 220808838 1
134563275 220808838 1
292713073 220808838 1
100570359 220808838 1
219949262 220808838 1
43328128 220808838 1
47608522 220808838 1
83855918 220808838 1
305278762 220808838 1
314725957 220808838 1
208742566 220808838 1
300414286 220808838 1
293731094 220808838 1
56408315 220808838 1
49498735 220808838 1
200497519 220808838 1
144836578 220808838 1
27272269 220808838 1
92882460 220808838 1
267256508 220808838 1
43328523 220808838 1
113852838 220808838 1
218196055 220808838 1
46705581 220808838 1
85669614 220808838 1
53732896 220808838 1
123054246 220808838 1
105971448 260452085 1
264133481 260452085 1
265916293 260452085 1
45112524 260452085 1
31408930 260452085 1
213711945 260452085 1
270843834 260452085 1
290609656 260452085 1
225539878 260452085 1
291001606 260452085 1
48683091 260452085 1
278133623 260452085 1
269304331 260452085 1
271563330 260452085 1
268484639 260452085 1
134563275 260452085 1
65013070 260452085 1
179170204 260452085 1
32878627 260452085 1
49939257 260452085 1
59785937 260452085 1
48300575 260452085 1
113449381 260452085 1
202098639 260452085 1
193723322 260452085 1
341963514 64654685 1
420790483 64654685 1
295637500 64654685 1
85423286 64654685 1
268445866 64654685 1
98810867 64654685 1
229047451 64654685 1
213711945 64654685 1
47608522 64654685 1
181223330 64654685 1
237389906 64654685 1
180918836 64654685 1
258426023 64654685 1
264446848 64654685 1
253631550 64654685 1
24224320 64654685 1
290709262 64654685 1
43706838 64654685 1
134563275 64654685 1
97066890 64654685 1
62540002 64654685 1
179213911 64654685 1
97898140 64654685 1
37921383 64654685 1
174185700 64654685 1
156380350 64654685 1
59785937 64654685 1
69607162 64654685 1
150020524 64654685 1
94003338 64654685 1
21593526 64654685 1
23136154 64654685 1
22844077 64654685 1
66129243 64654685 1
45112524 64654685 1
54003221 64654685 1
58926395 64654685 1
34882196 64654685 1
83855918 64654685 1
30693879 64654685 1
69551985 64654685 1
37653495 64654685 1
260710985 103683026 1
274645950 103683026 1
45112524 103683026 1
259802833 103683026 1
43328523 103683026 1
27014314 23136154 1
70628641 23136154 1
73449571 23136154 1
14123683 23136154 1
53732896 23136154 1
64654685 23136154 1
26589987 23136154 1
97898140 23136154 1
37921383 23136154 1
37653495 23136154 1
50725573 23136154 1
225539878 18395247 1
73449571 18395247 1
17311797 18395247 1
54498003 18395247 1
268445866 220997138 1
269858934 220997138 1
100570359 220997138 1
156380350 220997138 1
65153448 220997138 1
83855918 220997138 1
271563330 220997138 1
239876668 220997138 1
48683091 220997138 1
47608522 220997138 1
19762524 220997138 1
37792771 220997138 1
53732896 220997138 1
160979509 220997138 1
208742566 220997138 1
70643606 220997138 1
274645950 220997138 1
297389481 220997138 1
283969647 220997138 1
130380538 220997138 1
218264611 220997138 1
292713073 220997138 1
224697273 220997138 1
27014314 111610909 1
336031649 111610909 1
20505122 111610909 1
182737724 111610909 1
157311000 111610909 1
193354205 111610909 1
83828959 111610909 1
43856340 111610909 1
32340805 111610909 1
101017618 111610909 1
153531301 111610909 1
281059193 111610909 1
291110389 111610909 1
120872742 111610909 1
256955184 111610909 1
225082998 111610909 1
21037719 111610909 1
38411534 111610909 1
27014314 562630483 1
238084775 562630483 1
14123683 562630483 1
156380350 562630483 1
275575393 562630483 1
45112524 562630483 1
19762524 562630483 1
432456574 562630483 1
268484639 109214716 1
166121210 109214716 1
88687403 109214716 1
19239587 109214716 1
66308941 109214716 1
17311797 109214716 1
173752759 109214716 1
40714791 109214716 1
248789864 109214716 1
277981997 109214716 1
295884713 109214716 1
294784543 109214716 1
238084775 109214716 1
102773285 109214716 1
310287657 109214716 1
217356882 109214716 1
147721398 109214716 1
111553960 109214716 1
67562950 109214716 1
109813877 109214716 1
167376496 109214716 1
28463717 109214716 1
40359068 109214716 1
86206737 109214716 1
34965095 109214716 1
91588813 109214716 1
37921383 109214716 1
105803824 109214716 1
174185700 24485503 1
104063340 24485503 1
130380538 24485503 1
30395398 24485503 1
156380350 24485503 1
26589987 24485503 1
258426023 24485503 1
264522245 24485503 1
98810867 24485503 1
65153448 24485503 1
37921383 24485503 1
76415133 203018453 1
274996668 203018453 1
360344843 203018453 1
210041383 203018453 1
33268497 203018453 1
244085895 203018453 1
105622153 203018453 1
164122451 203018453 1
31702589 203018453 1
162749920 203018453 1
61771888 203018453 1
35408223 29968837 1
267308679 29968837 1
313296185 29968837 1
66129243 29968837 1
285516588 29968837 1
283727817 29968837 1
197186352 29968837 1
29972400 29968837 1
97898140 29968837 1
91082908 29968837 1
263355828 29968837 1
261872648 29968837 1
236854083 29968837 1
260961646 29968837 1
236979026 29968837 1
208742566 29968837 1
87429715 29968837 1
245095610 29968837 1
30693879 29968837 1
156380350 29968837 1
101227454 29968837 1
28455329 29968837 1
49498735 188841247 1
300631153 188841247 1
24485503 188841247 1
130380538 188841247 1
214136684 188841247 1
240653346 188841247 1
196195164 188841247 1
104063340 188841247 1
86206737 188841247 1
166121210 86206737 1
214136684 86206737 1
240653346 86206737 1
193870085 86206737 1
196195164 86206737 1
188841247 86206737 1
40359068 86206737 1
225539878 86206737 1
25189194 86206737 1
26553971 86206737 1
31508216 86206737 1
34965095 86206737 1
22815199 86206737 1
22062686 86206737 1
43124180 86206737 1
46705581 86206737 1
19762524 228305414 1
45929373 228305414 1
288238089 228305414 1
306623675 228305414 1
169863467 228305414 1
247540843 228305414 1
220746642 228305414 1
56077244 228305414 1
267856439 228305414 1
270369842 228305414 1
66129243 228305414 1
51978065 228305414 1
246398288 228305414 1
172724815 228305414 1
27014314 70628641 1
91082908 70628641 1
292252720 70628641 1
172376896 70628641 1
404865623 70628641 1
401646950 70628641 1
393590044 70628641 1
197186352 70628641 1
358675720 70628641 1
199278443 70628641 1
203018453 70628641 1
319682752 70628641 1
38411534 70628641 1
29426580 70628641 1
336031649 101017618 1
295116564 101017618 1
225082998 101017618 1
120872742 101017618 1
281059193 101017618 1
134823513 101017618 1
43856340 101017618 1
111610909 101017618 1
193354205 101017618 1
32340805 101017618 1
38411534 101017618 1
153531301 101017618 1
20505122 101017618 1
478981691 242081101 1
59809760 242081101 1
83855918 242081101 1
49980783 242081101 1
134563275 242081101 1
227082076 242081101 1
19762524 242081101 1
393590044 242081101 1
401646950 242081101 1
45112524 242081101 1
287781981 242081101 1
358675720 242081101 1
47608522 242081101 1
287566895 242081101 1
39811227 242081101 1
319682752 242081101 1
265426770 242081101 1
30693879 242081101 1
207604346 242081101 1
156380350 242081101 1
227817944 242081101 1
104572995 242081101 1
134823513 242081101 1
234349647 242081101 1
98196849 242081101 1
279229632 242081101 1
270556083 242081101 1
244081862 242081101 1
247694811 242081101 1
165746428 242081101 1
243323755 242081101 1
233600234 242081101 1
244444830 242081101 1
70628641 242081101 1
45929373 242081101 1
231410365 242081101 1
155320577 142681025 1
275575393 142681025 1
37397798 142681025 1
229047451 52068189 1
234349647 52068189 1
254056558 52068189 1
444198452 52068189 1
275575393 52068189 1
269304331 52068189 1
179213911 52068189 1
52397436 52068189 1
30693879 52068189 1
283727817 52068189 1
288370527 52068189 1
310287657 52068189 1
32878627 52068189 1
45112524 52068189 1
278133623 52068189 1
268484639 52068189 1
167376496 52068189 1
295637500 52068189 1
19762524 52068189 1
47608522 52068189 1
134563275 52068189 1
34882196 52068189 1
156380350 52068189 1
62540002 52068189 1
202243824 52068189 1
22815199 52068189 1
153531301 60825979 1
101017618 60825979 1
120872742 60825979 1
83828959 60825979 1
20505122 60825979 1
182737724 60825979 1
111610909 60825979 1
256955184 60825979 1
32340805 60825979 1
38411534 60825979 1
236979026 300135017 1
35364809 300135017 1
277384132 300135017 1
152402774 300135017 1
100570359 300135017 1
292252720 300135017 1
43124180 300135017 1
151087889 300135017 1
70643606 300135017 1
30395398 300135017 1
202098639 134563275 1
120160897 134563275 1
19762524 134563275 1
265916293 134563275 1
291001606 134563275 1
290609656 134563275 1
278133623 134563275 1
270843834 134563275 1
275248083 134563275 1
268484639 134563275 1
271563330 134563275 1
269304331 134563275 1
53732896 134563275 1
65013070 134563275 1
260452085 134563275 1
14123683 134563275 1
97898140 134563275 1
218273099 134563275 1
205643354 134563275 1
205951712 134563275 1
205715380 134563275 1
197096489 134563275 1
32878627 134563275 1
32399396 134563275 1
156380350 134563275 1
105971448 134563275 1
185688167 134563275 1
48300575 134563275 1
179170204 134563275 1
49939257 134563275 1
48683091 134563275 1
113449381 134563275 1
43706838 134563275 1
24224320 47608522 1
132213280 47608522 1
53029040 47608522 1
83855918 47608522 1
156380350 47608522 1
180918836 47608522 1
37653495 47608522 1
134563275 47608522 1
48300575 47608522 1
53732896 47608522 1
181223330 47608522 1
250649493 47608522 1
22844077 47608522 1
62540002 47608522 1
104063340 35364809 1
30395398 35364809 1
43124180 35364809 1
227082076 79818725 1
294038273 79818725 1
19762524 79818725 1
404865623 79818725 1
48683091 79818725 1
287781981 79818725 1
291649210 79818725 1
287566895 79818725 1
39811227 79818725 1
104572995 79818725 1
225098832 79818725 1
234349647 79818725 1
227817944 79818725 1
77843712 79818725 1
244081862 79818725 1
243323755 79818725 1
29246770 79818725 1
207604346 79818725 1
234365719 79818725 1
228751987 79818725 1
134823513 79818725 1
218273099 79818725 1
20359647 79818725 1
59809760 79818725 1
14123683 79818725 1
38824843 79818725 1
70628641 79818725 1
156380350 79818725 1
78922403 79818725 1
243323755 119370087 1
274501289 119370087 1
69607162 119370087 1
56408315 119370087 1
451403451 119370087 1
229047451 119370087 1
153531301 119370087 1
208742566 119370087 1
104063340 119370087 1
32408442 119370087 1
254056558 119370087 1
122950681 119370087 1
49290658 119370087 1
37397798 32878627 1
19762524 32878627 1
21036119 32878627 1
295637500 32878627 1
83828959 32878627 1
260452085 32878627 1
290609656 32878627 1
275248083 32878627 1
271563330 32878627 1
278133623 32878627 1
268484639 32878627 1
270843834 32878627 1
269304331 32878627 1
193723322 32878627 1
205643354 32878627 1
113449381 32878627 1
120160897 32878627 1
48683091 32878627 1
205951712 32878627 1
179170204 32878627 1
49939257 32878627 1
160950525 32878627 1
14123683 32878627 1
202098639 32878627 1
185688167 32878627 1
127945292 32878627 1
134563275 32878627 1
48300575 32878627 1
188841247 300631153 1
218196055 300631153 1
49498735 300631153 1
225539878 300631153 1
53732896 300631153 1
43328523 300631153 1
305278762 300631153 1
46705581 300631153 1
336031649 193354205 1
157311000 193354205 1
291110389 193354205 1
38824843 193354205 1
32340805 193354205 1
281059193 193354205 1
160950525 193354205 1
38411534 193354205 1
111610909 193354205 1
256955184 193354205 1
225082998 193354205 1
134563275 193354205 1
120872742 193354205 1
83828959 193354205 1
43856340 193354205 1
21037719 193354205 1
20505122 193354205 1
101017618 193354205 1
153531301 193354205 1
182737724 193354205 1
265426770 134823513 1
478981691 134823513 1
358675720 134823513 1
220746642 134823513 1
288327871 134823513 1
19762524 134823513 1
404865623 134823513 1
98196849 134823513 1
227082076 134823513 1
287781981 134823513 1
291649210 134823513 1
287566895 134823513 1
39811227 134823513 1
156380350 134823513 1
58926395 134823513 1
83855918 134823513 1
104572995 134823513 1
77843712 134823513 1
234349647 134823513 1
101017618 134823513 1
45929373 134823513 1
243323060 134823513 1
20359647 134823513 1
78922403 134823513 1
79818725 134823513 1
165746428 134823513 1
225098832 134823513 1
243323755 134823513 1
244081862 134823513 1
70628641 134823513 1
29246770 134823513 1
234365719 134823513 1
48683091 134823513 1
227817944 134823513 1
207604346 134823513 1
49980783 134823513 1
228751987 134823513 1
59809760 134823513 1
218273099 134823513 1
32583477 175149644 1
569096933 175149644 1
83828959 175149644 1
43706838 175149644 1
239876668 175149644 1
160950525 175149644 1
123054246 175149644 1
134563275 175149644 1
53103918 175149644 1
316996084 175149644 1
419872351 175149644 1
292713073 175149644 1
267295547 175149644 1
267856439 175149644 1
58434192 175149644 1
70643606 175149644 1
56408315 175149644 1
105971448 175149644 1
34269240 175149644 1
85669614 175149644 1
220808838 175149644 1
47608522 175149644 1
38824843 175149644 1
14123683 175149644 1
61804151 175149644 1
83855918 175149644 1
43328128 175149644 1
470195113 175149644 1
275575393 175149644 1
43328523 175149644 1
19762524 175149644 1
48683091 175149644 1
26553971 175149644 1
49629605 175149644 1
341963514 58926395 1
268445866 58926395 1
295637500 58926395 1
264446848 58926395 1
253631550 58926395 1
237389906 58926395 1
264522245 58926395 1
120160897 58926395 1
202098639 58926395 1
37921383 58926395 1
24485503 58926395 1
38824843 58926395 1
160950525 58926395 1
119370087 58926395 1
180918836 58926395 1
258426023 58926395 1
113449381 58926395 1
83828959 58926395 1
136661659 58926395 1
98810867 58926395 1
69551985 58926395 1
229047451 58926395 1
43706838 58926395 1
134563275 58926395 1
213711945 58926395 1
34882196 58926395 1
22844077 58926395 1
160979509 58926395 1
94003338 58926395 1
150020524 58926395 1
179213911 58926395 1
47608522 58926395 1
74167153 58926395 1
97066890 58926395 1
65153448 58926395 1
23136154 58926395 1
30693879 58926395 1
69607162 58926395 1
174185700 58926395 1
83855918 58926395 1
97898140 58926395 1
62540002 58926395 1
59785937 58926395 1
156380350 58926395 1
66129243 58926395 1
45112524 58926395 1
220997138 269858934 1
179213911 269858934 1
19762524 269858934 1
58926395 269858934 1
83855918 269858934 1
160979509 269858934 1
156380350 269858934 1
295884713 269858934 1
275575393 269858934 1
86122715 269858934 1
214136684 269858934 1
247300697 269858934 1
56824454 38824843 1
27014314 38824843 1
58434192 38824843 1
229047451 38824843 1
83828959 38824843 1
45112524 38824843 1
97898140 38824843 1
146442319 38824843 1
37397798 38824843 1
98810867 65153448 1
295637500 65153448 1
264522245 65153448 1
156380350 65153448 1
24485503 65153448 1
239876668 150455104 1
19762524 150455104 1
155320577 150455104 1
275575393 150455104 1
45112524 150455104 1
37397798 150455104 1
58434192 150455104 1
146442319 150455104 1
297380894 65187067 1
26589987 65187067 1
14123683 65187067 1
50725573 65187067 1
71975446 65187067 1
122483510 244889280 1
51590707 244889280 1
212203422 244889280 1
260710985 244889280 1
56824454 244889280 1
53732896 244889280 1
303651216 244889280 1
19239587 244889280 1
32182710 244889280 1
53898929 244889280 1
148305295 244889280 1
250649493 244889280 1
88986768 244889280 1
134563275 244889280 1
83855918 244889280 1
156380350 244889280 1
45112524 244889280 1
218264611 244889280 1
41405468 244889280 1
37653495 244889280 1
53029040 244889280 1
19229473 244889280 1
64654685 244889280 1
19762524 244889280 1
70628641 244889280 1
132213280 280242371 1
569096933 280242371 1
27014314 280242371 1
329112005 280242371 1
19239587 280242371 1
87429715 280242371 1
156380350 280242371 1
185688167 280242371 1
470195113 280242371 1
70643606 280242371 1
275575393 280242371 1
237318555 280242371 1
91082908 280242371 1
100570359 280242371 1
19762524 280242371 1
419872351 280242371 1
43328523 280242371 1
26553971 280242371 1
160950525 280242371 1
229047451 280242371 1
83855918 280242371 1
290609656 280242371 1
225539878 280242371 1
316996084 280242371 1
313887512 280242371 1
45112524 280242371 1
279681266 280242371 1
57339651 280242371 1
200497519 280242371 1
53103918 280242371 1
248740740 280242371 1
47608522 280242371 1
49629605 280242371 1
48300575 280242371 1
43706838 280242371 1
179170204 280242371 1
53732896 280242371 1
158887692 280242371 1
283207769 280242371 1
97898140 280242371 1
48683091 280242371 1
292713073 280242371 1
134563275 280242371 1
284544203 280242371 1
213273098 280242371 1
175149644 280242371 1
199278443 280242371 1
188264147 51826812 1
58434192 329112005 1
120160897 329112005 1
20505122 329112005 1
213711945 329112005 1
47608522 329112005 1
182737724 329112005 1
256955184 329112005 1
34882196 329112005 1
69607162 329112005 1
98810867 329112005 1
290609656 329112005 1
97066890 329112005 1
113449381 329112005 1
142681025 329112005 1
202098639 329112005 1
97898140 329112005 1
160979509 329112005 1
253631550 329112005 1
180918836 329112005 1
160950525 329112005 1
239876668 329112005 1
274645950 329112005 1
100570359 329112005 1
278133623 329112005 1
45112524 329112005 1
271563330 329112005 1
53732896 329112005 1
65013070 329112005 1
70360628 329112005 1
49939257 329112005 1
185688167 329112005 1
156380350 329112005 1
83855918 329112005 1
19762524 329112005 1
275575393 329112005 1
83828959 329112005 1
43706838 329112005 1
134563275 329112005 1
174185700 329112005 1
225539878 329112005 1
66308941 329112005 1
179213911 329112005 1
48300575 329112005 1
359511622 329112005 1
179170204 329112005 1
105971448 329112005 1
48683091 329112005 1
17084497 329112005 1
32417223 122483510 1
45112524 122483510 1
250649493 122483510 1
212203422 122483510 1
26589987 122483510 1
569096933 419872351 1
53732896 419872351 1
470195113 419872351 1
279681266 419872351 1
57339651 419872351 1
43706838 419872351 1
62540002 419872351 1
47608522 419872351 1
156380350 419872351 1
49629605 419872351 1
268484639 419872351 1
49939257 419872351 1
278133623 419872351 1
48683091 419872351 1
275248083 419872351 1
175149644 419872351 1
105971448 419872351 1
48300575 419872351 1
113449381 419872351 1
19762524 419872351 1
292713073 419872351 1
134563275 419872351 1
26553971 419872351 1
225539878 419872351 1
158887692 419872351 1
283207769 419872351 1
284544203 419872351 1
280242371 419872351 1
313887512 419872351 1
213273098 419872351 1
199278443 419872351 1
53103918 419872351 1
69276015 70360628 1
19239587 70360628 1
53732896 70360628 1
19229473 70360628 1
70643606 263355828 1
352317874 263355828 1
384851943 263355828 1
313296185 263355828 1
267308679 263355828 1
91082908 263355828 1
87429715 263355828 1
285516588 263355828 1
283727817 263355828 1
156380350 263355828 1
29968837 263355828 1
245095610 263355828 1
261872648 263355828 1
101227454 263355828 1
260961646 263355828 1
28455329 263355828 1
71975446 26589987 1
14123683 26589987 1
50725573 26589987 1
253631550 37921383 1
268445866 37921383 1
69551985 37921383 1
69607162 37921383 1
213711945 37921383 1
179213911 37921383 1
56446819 37921383 1
54003221 37921383 1
295637500 37921383 1
85423286 37921383 1
98810867 37921383 1
264522245 37921383 1
65153448 37921383 1
264446848 37921383 1
94003338 37921383 1
58926395 37921383 1
64654685 37921383 1
37653495 37921383 1
83855918 37921383 1
229047451 37921383 1
47608522 37921383 1
30693879 37921383 1
174185700 37921383 1
62540002 37921383 1
150020524 37921383 1
45112524 37921383 1
156380350 37921383 1
160979509 37921383 1
66129243 37921383 1
22844077 37921383 1
97898140 37921383 1
59785937 37921383 1
73637003 37921383 1
34882196 37921383 1
48300575 295116564 1
120872742 295116564 1
21037719 295116564 1
288327871 295116564 1
182737724 295116564 1
19762524 295116564 1
185688167 295116564 1
32340805 295116564 1
43856340 295116564 1
111610909 295116564 1
275575393 295116564 1
38824843 295116564 1
225082998 295116564 1
101017618 295116564 1
38411534 295116564 1
196669891 265192550 1
117377731 265192550 1
188264147 265192550 1
51826812 265192550 1
228778787 265192550 1
69276015 265192550 1
58434192 279229632 1
98196849 279229632 1
274645950 279229632 1
19762524 279229632 1
275575393 279229632 1
45112524 279229632 1
287566895 279229632 1
294038273 279229632 1
401646950 279229632 1
243323060 279229632 1
319682752 279229632 1
49980783 279229632 1
207604346 279229632 1
358675720 279229632 1
243323755 279229632 1
165746428 279229632 1
234349647 279229632 1
70628641 279229632 1
233600234 279229632 1
244444830 279229632 1
45929373 279229632 1
270556083 279229632 1
247694811 279229632 1
231410365 279229632 1
98196849 153531301 1
387835596 153531301 1
45112524 153531301 1
162749920 153531301 1
288327871 153531301 1
38824843 153531301 1
19762524 153531301 1
32340805 153531301 1
66308941 153531301 1
20505122 153531301 1
182737724 153531301 1
48683091 153531301 1
122950681 153531301 1
83828959 153531301 1
43856340 153531301 1
120872742 153531301 1
21037719 153531301 1
101017618 153531301 1
225082998 153531301 1
271563330 291001606 1
83855918 291001606 1
265916293 291001606 1
269304331 291001606 1
202098639 291001606 1
45112524 291001606 1
48300575 291001606 1
113449381 291001606 1
278133623 291001606 1
275248083 291001606 1
31408930 291001606 1
185688167 291001606 1
290609656 291001606 1
270843834 291001606 1
48683091 291001606 1
205951712 291001606 1
225539878 291001606 1
197096489 291001606 1
268484639 291001606 1
193723322 291001606 1
205643354 291001606 1
260452085 291001606 1
179170204 291001606 1
48300575 174185700 1
98810867 174185700 1
341963514 174185700 1
97066890 174185700 1
436104499 174185700 1
253631550 174185700 1
100570359 174185700 1
329112005 174185700 1
264446848 174185700 1
45929373 174185700 1
268445866 174185700 1
28455329 174185700 1
23136154 174185700 1
295637500 174185700 1
258426023 174185700 1
64654685 174185700 1
94003338 174185700 1
160979509 174185700 1
181223330 174185700 1
37921383 174185700 1
156380350 174185700 1
213711945 174185700 1
54003221 174185700 1
69607162 174185700 1
134563275 174185700 1
66129243 174185700 1
83855918 174185700 1
97898140 174185700 1
62540002 174185700 1
30693879 174185700 1
59785937 174185700 1
150020524 174185700 1
24485503 174185700 1
37653495 174185700 1
34882196 174185700 1
156380350 21036119 1
52397436 21036119 1
142681025 21036119 1
69607162 21036119 1
264133481 21036119 1
256955184 21036119 1
181223330 21036119 1
74167153 21036119 1
239876668 21036119 1
47608522 21036119 1
329112005 21036119 1
180918836 21036119 1
54003221 21036119 1
269304331 21036119 1
83855918 21036119 1
69551985 21036119 1
58926395 21036119 1
24224320 21036119 1
248789864 21036119 1
49939257 21036119 1
48300575 21036119 1
48683091 21036119 1
274645950 21036119 1
275575393 21036119 1
278133623 21036119 1
160950525 21036119 1
120160897 21036119 1
37397798 21036119 1
202098639 21036119 1
97898140 21036119 1
38824843 21036119 1
66308941 21036119 1
64654685 21036119 1
37653495 21036119 1
204454773 21036119 1
193619580 21036119 1
62540002 21036119 1
179213911 21036119 1
59785937 21036119 1
29727994 21036119 1
17209595 21036119 1
43706838 21036119 1
115997168 21036119 1
451403451 88986768 1
70628641 88986768 1
104063340 88986768 1
40359068 88986768 1
29426580 88986768 1
45112524 148305295 1
260710985 148305295 1
14123683 148305295 1
212203422 148305295 1
250649493 148305295 1
51590707 148305295 1
79818725 52702397 1
83855918 52702397 1
153531301 52702397 1
451403451 52702397 1
161046713 52702397 1
20505122 52702397 1
19762524 52702397 1
358675720 52702397 1
111610909 52702397 1
234349647 52702397 1
62540002 52702397 1
59785937 52702397 1
83828959 52702397 1
179213911 52702397 1
38824843 52702397 1
213711945 52702397 1
160979509 52702397 1
254056558 52702397 1
275575393 52702397 1
134563275 52702397 1
274501289 52702397 1
172376896 52702397 1
273124345 52702397 1
266182205 52702397 1
225539878 52702397 1
30693879 52702397 1
166121210 52702397 1
233600234 52702397 1
61608179 52702397 1
223404067 52702397 1
156380350 52702397 1
40095510 52702397 1
57933449 52702397 1
19909703 52702397 1
29426580 52702397 1
48300575 105971448 1
178616491 105971448 1
45112524 105971448 1
113449381 105971448 1
225539878 105971448 1
48683091 105971448 1
134563275 105971448 1
92882460 105971448 1
26589987 105971448 1
288370527 247540843 1
38824843 247540843 1
14123683 247540843 1
306623675 247540843 1
275575393 247540843 1
288327871 247540843 1
288238089 247540843 1
169863467 247540843 1
56077244 247540843 1
270369842 247540843 1
51978065 247540843 1
220746642 247540843 1
246398288 247540843 1
172724815 247540843 1
145778558 247540843 1
228305414 247540843 1
202243824 22815199 1
89021438 22815199 1
127945292 22815199 1
53029040 22815199 1
25189194 22815199 1
29206300 22815199 1
34965095 22815199 1
569096933 132213280 1
19762524 132213280 1
14123683 132213280 1
119370087 132213280 1
88986768 132213280 1
156380350 132213280 1
269858934 61986109 1
83855918 61986109 1
47608522 61986109 1
86206737 61986109 1
240653346 61986109 1
254147817 61986109 1
154659914 61986109 1
50725573 61986109 1
26589987 61986109 1
30693879 61986109 1
156380350 61986109 1
214136684 61986109 1
88687403 61986109 1
14123683 61986109 1
117046274 61986109 1
196195164 61986109 1
166121210 61986109 1
40359068 61986109 1
31408930 267289093 1
264133481 267289093 1
291001606 267289093 1
100570359 267289093 1
123054246 267289093 1
175149644 267289093 1
87429715 267289093 1
268484639 267289093 1
247540843 267289093 1
288238089 267289093 1
119370087 267289093 1
51978065 267289093 1
47608522 267289093 1
220808838 267289093 1
48300575 267289093 1
49939257 267289093 1
46141376 267289093 1
254056558 267289093 1
269304331 267289093 1
30693879 267289093 1
219949262 267289093 1
66129243 267289093 1
314725957 267289093 1
145778558 267289093 1
48683091 267289093 1
56824454 267289093 1
29206300 267289093 1
27272269 267289093 1
85669614 267289093 1
34269240 267289093 1
293731094 267289093 1
290609656 267289093 1
53732896 267289093 1
247694811 267289093 1
202098639 267289093 1
218196055 267289093 1
20505122 267289093 1
267856439 267289093 1
267278705 267289093 1
56408315 267289093 1
56077244 267289093 1
32583477 267289093 1
144836578 267289093 1
200497519 267289093 1
43328128 267289093 1
43328523 267289093 1
267256508 267289093 1
267295547 267289093 1
225539878 267289093 1
43706838 267289093 1
134563275 267289093 1
156380350 265916293 1
275248083 265916293 1
43328523 265916293 1
160979509 265916293 1
264133481 265916293 1
295884713 265916293 1
260452085 265916293 1
208742566 265916293 1
193723322 265916293 1
269304331 265916293 1
202098639 265916293 1
291001606 265916293 1
49939257 265916293 1
48683091 265916293 1
290609656 265916293 1
32399396 265916293 1
270843834 265916293 1
268484639 265916293 1
53732896 265916293 1
179170204 265916293 1
225539878 265916293 1
205951712 265916293 1
205643354 265916293 1
31408930 265916293 1
185688167 265916293 1
48300575 265916293 1
134563275 265916293 1
113449381 265916293 1
43706838 265916293 1
200497519 310287657 1
144836578 310287657 1
182737724 310287657 1
181107202 310287657 1
277981997 310287657 1
236979026 310287657 1
152402774 310287657 1
48683091 310287657 1
156380350 310287657 1
19762524 310287657 1
45112524 310287657 1
275575393 310287657 1
134563275 310287657 1
43706838 310287657 1
147721398 310287657 1
83855918 310287657 1
53732896 310287657 1
47608522 310287657 1
208742566 310287657 1
160979509 310287657 1
142681025 310287657 1
270843834 310287657 1
295884713 310287657 1
109214716 310287657 1
248789864 310287657 1
268484639 310287657 1
167376496 310287657 1
294784543 310287657 1
66308941 310287657 1
109813877 310287657 1
290609656 264133481 1
48683091 264133481 1
113449381 264133481 1
21036119 264133481 1
156380350 264133481 1
48300575 264133481 1
185688167 264133481 1
179170204 264133481 1
205643354 264133481 1
202098639 264133481 1
193723322 264133481 1
260452085 264133481 1
268484639 264133481 1
269304331 264133481 1
271563330 264133481 1
275248083 264133481 1
278133623 264133481 1
270843834 264133481 1
225539878 264133481 1
43706838 264133481 1
19762524 358675720 1
478981691 358675720 1
47608522 358675720 1
227817944 358675720 1
243323755 358675720 1
156380350 358675720 1
265426770 358675720 1
393590044 358675720 1
401646950 358675720 1
234349647 358675720 1
270556083 358675720 1
279229632 358675720 1
244444830 358675720 1
45929373 358675720 1
165746428 358675720 1
233600234 358675720 1
247694811 358675720 1
134823513 358675720 1
242081101 358675720 1
231410365 358675720 1
70628641 358675720 1
48300575 284544203 1
569096933 284544203 1
470195113 284544203 1
45112524 284544203 1
419872351 284544203 1
313887512 284544203 1
57339651 284544203 1
248740740 284544203 1
279681266 284544203 1
280242371 284544203 1
53103918 284544203 1
43706838 284544203 1
175149644 284544203 1
213273098 284544203 1
283207769 284544203 1
199278443 284544203 1
158887692 284544203 1
436104499 66129243 1
341963514 66129243 1
288327871 66129243 1
258426023 66129243 1
233600234 66129243 1
19762524 66129243 1
24485503 66129243 1
85423286 66129243 1
268445866 66129243 1
48300575 66129243 1
29968837 66129243 1
155320577 66129243 1
253631550 66129243 1
38824843 66129243 1
225539878 66129243 1
20359647 66129243 1
98810867 66129243 1
247300697 66129243 1
295637500 66129243 1
275575393 66129243 1
24224320 66129243 1
27272269 66129243 1
180918836 66129243 1
248789864 66129243 1
264446848 66129243 1
56824454 66129243 1
37921383 66129243 1
70643606 66129243 1
102773285 66129243 1
219949262 66129243 1
160950525 66129243 1
54003221 66129243 1
213711945 66129243 1
21593526 66129243 1
558829275 235139268 1
270418444 235139268 1
43090176 235139268 1
307289516 235139268 1
45814400 235139268 1
216837549 235139268 1
146442319 235139268 1
17209595 235139268 1
275575393 235139268 1
19762524 235139268 1
38824843 235139268 1
37397798 235139268 1
160950525 235139268 1
58434192 235139268 1
155320577 235139268 1
108441763 235139268 1
155320364 235139268 1
239876668 235139268 1
46141376 235139268 1
293601868 235139268 1
111553960 235139268 1
27014314 235139268 1
38411534 235139268 1
40359068 235139268 1
258426023 69551985 1
253631550 69551985 1
180918836 69551985 1
264446848 69551985 1
213711945 69551985 1
62540002 69551985 1
97066890 69551985 1
97898140 69551985 1
174185700 69551985 1
50725573 69551985 1
43706838 69551985 1
156380350 69551985 1
160979509 69551985 1
150020524 69551985 1
94003338 69551985 1
83855918 69551985 1
58926395 69551985 1
45112524 69551985 1
14123683 69551985 1
59785937 69551985 1
22844077 69551985 1
30693879 69551985 1
24485503 69551985 1
34882196 69551985 1
37921383 69551985 1
37653495 69551985 1
61358313 502248046 1
92882460 502248046 1
43328523 502248046 1
56408315 502248046 1
49498735 502248046 1
314725957 502248046 1
225539878 502248046 1
123054246 502248046 1
218196055 502248046 1
34269240 502248046 1
85669614 502248046 1
53732896 502248046 1
293731094 502248046 1
85669614 200497519 1
100570359 200497519 1
97898140 200497519 1
220808838 200497519 1
123054246 200497519 1
218196055 200497519 1
267856439 200497519 1
267289093 200497519 1
43706838 200497519 1
48683091 200497519 1
56824454 200497519 1
34269240 200497519 1
43328128 200497519 1
32583477 200497519 1
56077244 200497519 1
145778558 200497519 1
27272269 200497519 1
267295547 200497519 1
56408315 200497519 1
267256508 200497519 1
267278705 200497519 1
53732896 200497519 1
43328523 200497519 1
144836578 200497519 1
17311797 73449571 1
276908282 73449571 1
83828959 73449571 1
32408442 73449571 1
387835596 73449571 1
19762524 73449571 1
23136154 73449571 1
156380350 73449571 1
220746642 73449571 1
288238089 73449571 1
275575393 73449571 1
142681025 73449571 1
51978065 73449571 1
246398288 73449571 1
270369842 73449571 1
172724815 73449571 1
38824843 73449571 1
188264147 293995981 1
19239587 293995981 1
117377731 293995981 1
70360628 20505122 1
19762524 20505122 1
101017618 20505122 1
43856340 20505122 1
66308941 20505122 1
48683091 20505122 1
32340805 20505122 1
153531301 20505122 1
156380350 267856439 1
202098639 267856439 1
219949262 267856439 1
43328523 267856439 1
278133623 267856439 1
185688167 267856439 1
48300575 267856439 1
269304331 267856439 1
31408930 267856439 1
220808838 267856439 1
34269240 267856439 1
85669614 267856439 1
288238089 267856439 1
267278705 267856439 1
200497519 267856439 1
169863467 267856439 1
228305414 267856439 1
172724815 267856439 1
144836578 267856439 1
70643606 267856439 1
32878627 267856439 1
43706838 267856439 1
32583477 267856439 1
56408315 267856439 1
43328128 267856439 1
56077244 267856439 1
134563275 267856439 1
225539878 267856439 1
123054246 267856439 1
47608522 267856439 1
145778558 267856439 1
267295547 267856439 1
267289093 267856439 1
53732896 267856439 1
27272269 267856439 1
329112005 17084497 1
20505122 17084497 1
120160897 17084497 1
43328523 17084497 1
92882460 17084497 1
32878627 17084497 1
97066890 17084497 1
180918836 17084497 1
98810867 17084497 1
258426023 17084497 1
253631550 17084497 1
182737724 83828959 1
120872742 83828959 1
38824843 83828959 1
270556083 49980783 1
287566895 49980783 1
291649210 49980783 1
404865623 49980783 1
228751987 49980783 1
47608522 49980783 1
279229632 49980783 1
83855918 49980783 1
117046274 49980783 1
231410365 49980783 1
98196849 49980783 1
294038273 49980783 1
247694811 49980783 1
104572995 49980783 1
244081862 49980783 1
45929373 49980783 1
19762524 127945292 1
444198452 127945292 1
100570359 127945292 1
48683091 127945292 1
274645950 127945292 1
174185700 127945292 1
43706838 127945292 1
89021438 127945292 1
269304331 127945292 1
29206300 127945292 1
268484639 127945292 1
202243824 127945292 1
32878627 127945292 1
52068189 127945292 1
87171486 127945292 1
53029040 127945292 1
14123683 127945292 1
19762524 279681266 1
213273098 279681266 1
419872351 279681266 1
283207769 279681266 1
470195113 279681266 1
199278443 279681266 1
49629605 279681266 1
316996084 279681266 1
313887512 279681266 1
284544203 279681266 1
175149644 279681266 1
237318555 279681266 1
248740740 279681266 1
277172506 279681266 1
291001606 271563330 1
220997138 271563330 1
32399396 271563330 1
31408930 271563330 1
290609656 271563330 1
278133623 271563330 1
275248083 271563330 1
270843834 271563330 1
268484639 271563330 1
239876668 271563330 1
269304331 271563330 1
49939257 271563330 1
48683091 271563330 1
43706838 271563330 1
134563275 271563330 1
113449381 271563330 1
48300575 271563330 1
185688167 271563330 1
197096489 271563330 1
193723322 271563330 1
205643354 271563330 1
205951712 271563330 1
202098639 271563330 1
32878627 271563330 1
65013070 271563330 1
264133481 271563330 1
260452085 271563330 1
179170204 271563330 1
275575393 111553960 1
27014314 111553960 1
78746900 111553960 1
24224320 136661659 1
94003338 136661659 1
180918836 136661659 1
22844077 136661659 1
66129243 136661659 1
59785937 136661659 1
37653495 136661659 1
62540002 136661659 1
156380350 136661659 1
37921383 136661659 1
21593526 136661659 1
83855918 136661659 1
275575393 214136684 1
196195164 214136684 1
234349647 214136684 1
14123683 214136684 1
165882825 214136684 1
160950525 214136684 1
28463717 214136684 1
188841247 214136684 1
19762524 214136684 1
254147817 214136684 1
52397436 214136684 1
269858934 214136684 1
154659914 214136684 1
117046274 214136684 1
47608522 214136684 1
156380350 214136684 1
166121210 214136684 1
61986109 214136684 1
88687403 214136684 1
40714791 214136684 1
247300697 214136684 1
240653346 214136684 1
40359068 214136684 1
275575393 172724815 1
105971448 172724815 1
288370527 172724815 1
288238089 172724815 1
169863467 172724815 1
267856439 172724815 1
270369842 172724815 1
246398288 172724815 1
73449571 172724815 1
19762524 172724815 1
247540843 172724815 1
210627341 172724815 1
228305414 172724815 1
220746642 172724815 1
56077244 172724815 1
51978065 172724815 1
179213911 172724815 1
156380350 172724815 1
145778558 172724815 1
173752759 17311797 1
67562950 17311797 1
39973326 17311797 1
19239587 17311797 1
91588813 17311797 1
32340805 17311797 1
29426580 17311797 1
31702589 17311797 1
37921383 17311797 1
109214716 17311797 1
217356882 17311797 1
288238089 17311797 1
193870085 17311797 1
51978065 17311797 1
54498003 17311797 1
27014314 146442319 1
108441763 146442319 1
19762524 146442319 1
307289516 146442319 1
216837549 146442319 1
275575393 146442319 1
239876668 146442319 1
155320577 146442319 1
160950525 146442319 1
38824843 146442319 1
150455104 146442319 1
58434192 146442319 1
352317874 280655080 1
384851943 280655080 1
197186352 280655080 1
256955184 182737724 1
247300697 182737724 1
290609656 182737724 1
291110389 182737724 1
32878627 182737724 1
58434192 182737724 1
37653495 182737724 1
66308941 182737724 1
38824843 182737724 1
111610909 182737724 1
270369842 182737724 1
281059193 182737724 1
43856340 182737724 1
19762524 182737724 1
156380350 182737724 1
225082998 182737724 1
193354205 182737724 1
38411534 182737724 1
32340805 182737724 1
83828959 182737724 1
153531301 182737724 1
160979509 147509786 1
47608522 147509786 1
69607162 147509786 1
259802833 147509786 1
83855918 147509786 1
217356882 147509786 1
156380350 147509786 1
35408223 147509786 1
103683026 147509786 1
29972400 147509786 1
28308356 147509786 1
290609656 269304331 1
205715380 269304331 1
291001606 269304331 1
260710985 269304331 1
31408930 269304331 1
65013070 269304331 1
45112524 269304331 1
14123683 269304331 1
267256508 269304331 1
202098639 269304331 1
329112005 269304331 1
193723322 269304331 1
144836578 269304331 1
19762524 269304331 1
21036119 269304331 1
200497519 269304331 1
127945292 269304331 1
161351710 269304331 1
27272269 269304331 1
271563330 269304331 1
278133623 269304331 1
268484639 269304331 1
197096489 269304331 1
156380350 269304331 1
32878627 269304331 1
205643354 269304331 1
49939257 269304331 1
48683091 269304331 1
134563275 269304331 1
185688167 269304331 1
179170204 269304331 1
256955184 58434192 1
97066890 58434192 1
27014314 58434192 1
178616491 58434192 1
307289516 58434192 1
182737724 58434192 1
19762524 58434192 1
48300575 58434192 1
70360628 58434192 1
247300697 58434192 1
292713073 58434192 1
45112524 58434192 1
275575393 58434192 1
97898140 58434192 1
150455104 58434192 1
111553960 58434192 1
146442319 58434192 1
53732896 58434192 1
37397798 58434192 1
38824843 58434192 1
132213280 569096933 1
43706838 569096933 1
19239587 569096933 1
277172506 569096933 1
53732896 569096933 1
313887512 569096933 1
43328523 569096933 1
237318555 569096933 1
175149644 569096933 1
248740740 569096933 1
470195113 569096933 1
53103918 569096933 1
316996084 569096933 1
279681266 569096933 1
213273098 569096933 1
280242371 569096933 1
283207769 569096933 1
284544203 569096933 1
57339651 569096933 1
419872351 569096933 1
158887692 569096933 1
199278443 569096933 1
260961646 313296185 1
309857915 313296185 1
219949262 313296185 1
101227454 313296185 1
87429715 313296185 1
263355828 313296185 1
245095610 313296185 1
283727817 313296185 1
29968837 313296185 1
67562950 313296185 1
91082908 313296185 1
216837549 210627341 1
558829275 210627341 1
27014314 210627341 1
19762524 210627341 1
155320577 210627341 1
172724815 210627341 1
275575393 210627341 1
70643606 210627341 1
293601868 210627341 1
155320364 210627341 1
68395469 210627341 1
35408223 273124345 1
22062686 273124345 1
172376896 273124345 1
274501289 273124345 1
29426580 273124345 1
40095510 273124345 1
29855798 273124345 1
61608179 273124345 1
19909703 273124345 1
266182205 273124345 1
52702397 273124345 1
223404067 273124345 1
275248083 179170204 1
290609656 179170204 1
291001606 179170204 1
278133623 179170204 1
270843834 179170204 1
268484639 179170204 1
269304331 179170204 1
271563330 179170204 1
260452085 179170204 1
264133481 179170204 1
65013070 179170204 1
225539878 179170204 1
45112524 179170204 1
32878627 179170204 1
202098639 179170204 1
205951712 179170204 1
205643354 179170204 1
205715380 179170204 1
193723322 179170204 1
197096489 179170204 1
185688167 179170204 1
48300575 179170204 1
113449381 179170204 1
120160897 179170204 1
134563275 179170204 1
43706838 179170204 1
48683091 179170204 1
49939257 179170204 1
146442319 108441763 1
216837549 108441763 1
43090176 108441763 1
19762524 108441763 1
293601868 108441763 1
275575393 108441763 1
155320364 108441763 1
155320577 108441763 1
38824843 108441763 1
444198452 202243824 1
30395398 202243824 1
225539878 202243824 1
25189194 202243824 1
204409050 202243824 1
164122451 202243824 1
266591831 202243824 1
52397436 202243824 1
173752759 202243824 1
87171486 202243824 1
89021438 202243824 1
29206300 202243824 1
52068189 202243824 1
127945292 202243824 1
22815199 202243824 1
53029040 202243824 1
19762524 185688167 1
265916293 185688167 1
291001606 185688167 1
225539878 185688167 1
275248083 185688167 1
270843834 185688167 1
278133623 185688167 1
269304331 185688167 1
268484639 185688167 1
27272269 185688167 1
271563330 185688167 1
264133481 185688167 1
65013070 185688167 1
48683091 185688167 1
83855918 185688167 1
120160897 185688167 1
179170204 185688167 1
156380350 185688167 1
134563275 185688167 1
49939257 185688167 1
113449381 185688167 1
48300575 185688167 1
43706838 185688167 1
242081101 478981691 1
247694811 478981691 1
231410365 478981691 1
270556083 478981691 1
45929373 478981691 1
295884713 205951712 1
45112524 205951712 1
152402774 205951712 1
278133623 205951712 1
144836578 205951712 1
288238089 205951712 1
290609656 205951712 1
156380350 205951712 1
291001606 205951712 1
208742566 205951712 1
236979026 205951712 1
105971448 205951712 1
275248083 205951712 1
271563330 205951712 1
260452085 205951712 1
269304331 205951712 1
202098639 205951712 1
265916293 205951712 1
31408930 205951712 1
65013070 205951712 1
264133481 205951712 1
270843834 205951712 1
268484639 205951712 1
66308941 205951712 1
193723322 205951712 1
205643354 205951712 1
32878627 205951712 1
120160897 205951712 1
48683091 205951712 1
49939257 205951712 1
134563275 205951712 1
205715380 205951712 1
197096489 205951712 1
48300575 205951712 1
113449381 205951712 1
43706838 205951712 1
179170204 205951712 1
404865623 227817944 1
294038273 227817944 1
275575393 227817944 1
287781981 227817944 1
287566895 227817944 1
104572995 227817944 1
39811227 227817944 1
45929373 227817944 1
228751987 227817944 1
231410365 227817944 1
30693879 227817944 1
225098832 227817944 1
70643606 227817944 1
244444830 227817944 1
244081862 227817944 1
77843712 227817944 1
48683091 227817944 1
243323060 227817944 1
234349647 227817944 1
29246770 227817944 1
227082076 227817944 1
207604346 227817944 1
234365719 227817944 1
20359647 227817944 1
78922403 227817944 1
70628641 227817944 1
59809760 227817944 1
79818725 227817944 1
218273099 227817944 1
134823513 227817944 1
87429715 260961646 1
29972400 260961646 1
313296185 260961646 1
292713073 260961646 1
384851943 260961646 1
285516588 260961646 1
283727817 260961646 1
91082908 260961646 1
236854083 260961646 1
263355828 260961646 1
261872648 260961646 1
156380350 260961646 1
245095610 260961646 1
101227454 260961646 1
29968837 260961646 1
28455329 260961646 1
292713073 558829275 1
326694732 558829275 1
155320577 558829275 1
38824843 558829275 1
275575393 558829275 1
210627341 558829275 1
47608522 558829275 1
156380350 558829275 1
239876668 558829275 1
43090176 558829275 1
19762524 558829275 1
160950525 558829275 1
270418444 558829275 1
264522245 150020524 1
58926395 150020524 1
37653495 150020524 1
45112524 150020524 1
69607162 150020524 1
69551985 150020524 1
30693879 150020524 1
26589987 150020524 1
24485503 150020524 1
66129243 150020524 1
59785937 150020524 1
104572995 270556083 1
77843712 270556083 1
134563275 270556083 1
19762524 270556083 1
48300575 270556083 1
288327871 270556083 1
478981691 270556083 1
401646950 270556083 1
393590044 270556083 1
358675720 270556083 1
22844077 270556083 1
62540002 270556083 1
156380350 270556083 1
83855918 270556083 1
319682752 270556083 1
288370527 270556083 1
220746642 270556083 1
87429715 270556083 1
179213911 270556083 1
39811227 270556083 1
98196849 270556083 1
279229632 270556083 1
227817944 270556083 1
70628641 270556083 1
265426770 270556083 1
231410365 270556083 1
233600234 270556083 1
234349647 270556083 1
243323755 270556083 1
45929373 270556083 1
165746428 270556083 1
242081101 270556083 1
247694811 270556083 1
244444830 270556083 1
269304331 290609656 1
182737724 290609656 1
281059193 290609656 1
48300575 290609656 1
83855918 290609656 1
225539878 290609656 1
278133623 290609656 1
32878627 290609656 1
134563275 290609656 1
49939257 290609656 1
179170204 290609656 1
113449381 290609656 1
48683091 290609656 1
32399396 290609656 1
185688167 290609656 1
202098639 290609656 1
160950525 290609656 1
193723322 290609656 1
260452085 290609656 1
271563330 290609656 1
275248083 290609656 1
83828959 290609656 1
268484639 290609656 1
270843834 290609656 1
53732896 290609656 1
54003221 341963514 1
62540002 341963514 1
22844077 341963514 1
253631550 341963514 1
66129243 341963514 1
58926395 341963514 1
179213911 341963514 1
98810867 341963514 1
59785937 341963514 1
174185700 341963514 1
264446848 341963514 1
30693879 341963514 1
156380350 341963514 1
45112524 341963514 1
64654685 341963514 1
65153448 341963514 1
69607162 341963514 1
258426023 341963514 1
213711945 341963514 1
74167153 341963514 1
160979509 341963514 1
268445866 341963514 1
37653495 341963514 1
220997138 436104499 1
66129243 436104499 1
26589987 436104499 1
268445866 436104499 1
264446848 436104499 1
98810867 436104499 1
156380350 436104499 1
97898140 436104499 1
150020524 436104499 1
30693879 436104499 1
34882196 436104499 1
54003221 436104499 1
37653495 436104499 1
59785937 436104499 1
213711945 436104499 1
174185700 436104499 1
404865623 29246770 1
294038273 29246770 1
244081862 29246770 1
287781981 29246770 1
77843712 29246770 1
291649210 29246770 1
207604346 29246770 1
104572995 29246770 1
287566895 29246770 1
39811227 29246770 1
225098832 29246770 1
59809760 29246770 1
243323060 29246770 1
78922403 29246770 1
227817944 29246770 1
134823513 29246770 1
79818725 29246770 1
48683091 29246770 1
234365719 29246770 1
20359647 29246770 1
70628641 29246770 1
218273099 29246770 1
32340805 43856340 1
160950525 43856340 1
292713073 43856340 1
246398288 43856340 1
291110389 43856340 1
281059193 43856340 1
120872742 43856340 1
182737724 43856340 1
20505122 43856340 1
38411534 43856340 1
193354205 43856340 1
83828959 43856340 1
225082998 43856340 1
157311000 43856340 1
111610909 43856340 1
101017618 43856340 1
156380350 43856340 1
153531301 43856340 1
38824843 43856340 1
21037719 43856340 1
28308356 259802833 1
156380350 259802833 1
225539878 259802833 1
35408223 259802833 1
160979509 259802833 1
83855918 259802833 1
103683026 259802833 1
29972400 259802833 1
91588813 103820454 1
70643606 103820454 1
19762524 103820454 1
156380350 103820454 1
161046713 103820454 1
22844077 103820454 1
47608522 103820454 1
248905643 103820454 1
228298620 103820454 1
134563275 103820454 1
142225011 103820454 1
233600234 243323060 1
319682752 243323060 1
104572995 243323060 1
242081101 243323060 1
247300697 243323060 1
77843712 243323060 1
231410365 243323060 1
98196849 243323060 1
265426770 243323060 1
287781981 243323060 1
78922403 243323060 1
59809760 243323060 1
270556083 243323060 1
247694811 243323060 1
279229632 243323060 1
294038273 243323060 1
244444830 243323060 1
234349647 243323060 1
165746428 243323060 1
291649210 243323060 1
52068189 89021438 1
19762524 89021438 1
83855918 89021438 1
52397436 89021438 1
14123683 89021438 1
202243824 89021438 1
134563275 89021438 1
127945292 89021438 1
29206300 89021438 1
53029040 89021438 1
87171486 89021438 1
180918836 179213911 1
160950525 179213911 1
179170204 179213911 1
253631550 179213911 1
292713073 179213911 1
295637500 179213911 1
165746428 179213911 1
47608522 179213911 1
247694811 179213911 1
160979509 179213911 1
97066890 179213911 1
270556083 179213911 1
70643606 179213911 1
244444830 179213911 1
69551985 179213911 1
34882196 179213911 1
22844077 179213911 1
64654685 179213911 1
62540002 179213911 1
37653495 179213911 1
14123683 179213911 1
30693879 179213911 1
97898140 179213911 1
83855918 179213911 1
58926395 179213911 1
66129243 179213911 1
156380350 179213911 1
180918836 420790483 1
22844077 420790483 1
37653495 420790483 1
28463717 240653346 1
225539878 240653346 1
86206737 240653346 1
94003338 240653346 1
179213911 240653346 1
160950525 240653346 1
19239587 240653346 1
145778558 240653346 1
188841247 240653346 1
61986109 240653346 1
254147817 240653346 1
269858934 240653346 1
19229473 240653346 1
160979509 240653346 1
66308941 240653346 1
34882196 240653346 1
66129243 240653346 1
154659914 240653346 1
38824843 240653346 1
43706838 240653346 1
102773285 240653346 1
247300697 240653346 1
45112524 240653346 1
30693879 240653346 1
70643606 240653346 1
14123683 240653346 1
53732896 240653346 1
97898140 240653346 1
47608522 240653346 1
196195164 240653346 1
83828959 240653346 1
62540002 240653346 1
156380350 240653346 1
214136684 240653346 1
117046274 240653346 1
134563275 240653346 1
40714791 240653346 1
166121210 240653346 1
88687403 240653346 1
40359068 240653346 1
200497519 85669614 1
205643354 85669614 1
56408315 85669614 1
502248046 85669614 1
43328523 85669614 1
34269240 85669614 1
300414286 85669614 1
49498735 85669614 1
53732896 85669614 1
267295547 219949262 1
267856439 219949262 1
200497519 219949262 1
40714791 219949262 1
246398288 219949262 1
313296185 219949262 1
161046713 219949262 1
29206300 219949262 1
236979026 219949262 1
267256508 219949262 1
288370527 219949262 1
267278705 219949262 1
220808838 219949262 1
32583477 219949262 1
43328523 219949262 1
208742566 219949262 1
144836578 219949262 1
288238089 219949262 1
267289093 219949262 1
283727817 219949262 1
292713073 219949262 1
51978065 219949262 1
257932524 219949262 1
66129243 219949262 1
30693879 219949262 1
54003221 219949262 1
25189194 219949262 1
169967749 219949262 1
29972400 219949262 1
260452085 267295547 1
58434192 267295547 1
219949262 267295547 1
295884713 267295547 1
208742566 267295547 1
70643606 267295547 1
236979026 267295547 1
152402774 267295547 1
181107202 267295547 1
53732896 267295547 1
218196055 267295547 1
290609656 267295547 1
30693879 267295547 1
268484639 267295547 1
264133481 267295547 1
100570359 267295547 1
269304331 267295547 1
160950525 267295547 1
175149644 267295547 1
83828959 267295547 1
49939257 267295547 1
19762524 267295547 1
160979509 267295547 1
62540002 267295547 1
229047451 267295547 1
180918836 267295547 1
134563275 267295547 1
54003221 267295547 1
113852838 267295547 1
48683091 267295547 1
123054246 267295547 1
48300575 267295547 1
32878627 267295547 1
156380350 267295547 1
83855918 267295547 1
43706838 267295547 1
329112005 267295547 1
43328523 267295547 1
47608522 267295547 1
267856439 267295547 1
267289093 267295547 1
32583477 267295547 1
27272269 267295547 1
43328128 267295547 1
200497519 267295547 1
144836578 267295547 1
267256508 267295547 1
267278705 267295547 1
45112524 29727994 1
54003221 29727994 1
21036119 29727994 1
30693879 29727994 1
156380350 29727994 1
142681025 29727994 1
204454773 29727994 1
115997168 29727994 1
268484639 109813877 1
147721398 109813877 1
200497519 109813877 1
109214716 109813877 1
43706838 109813877 1
160979509 109813877 1
294784543 109813877 1
167376496 109813877 1
310287657 109813877 1
142681025 109813877 1
277981997 109813877 1
295884713 109813877 1
48683091 109813877 1
225539878 109813877 1
248789864 109813877 1
14123683 109813877 1
83855918 109813877 1
62540002 109813877 1
45112524 109813877 1
102773285 109813877 1
66308941 109813877 1
569096933 43328523 1
502248046 43328523 1
290609656 43328523 1
160950525 43328523 1
105971448 43328523 1
59785937 43328523 1
142681025 43328523 1
265916293 43328523 1
30693879 43328523 1
62540002 43328523 1
145778558 43328523 1
264133481 43328523 1
65013070 43328523 1
260452085 43328523 1
275248083 43328523 1
278133623 43328523 1
97898140 43328523 1
275575393 43328523 1
31408930 43328523 1
46705581 43328523 1
102773285 43328523 1
313296185 43328523 1
212203422 43328523 1
261872648 43328523 1
214136684 43328523 1
29968837 43328523 1
175149644 43328523 1
28455329 72015785 1
236854083 72015785 1
91082908 72015785 1
285516588 72015785 1
257932524 72015785 1
292713073 72015785 1
87429715 72015785 1
261872648 72015785 1
260961646 72015785 1
283969647 72015785 1
101227454 72015785 1
267308679 72015785 1
263355828 72015785 1
352317874 72015785 1
134563275 283969647 1
292713073 283969647 1
24485503 283969647 1
225539878 283969647 1
48300575 283969647 1
103683026 283969647 1
160950525 283969647 1
239876668 283969647 1
100570359 283969647 1
97898140 283969647 1
19762524 283969647 1
37792771 283969647 1
45112524 283969647 1
142681025 283969647 1
253631550 283969647 1
83855918 283969647 1
58434192 283969647 1
70643606 283969647 1
156380350 283969647 1
14123683 283969647 1
53732896 283969647 1
220997138 283969647 1
297389481 283969647 1
224697273 283969647 1
130380538 283969647 1
274645950 283969647 1
218264611 283969647 1
19762524 228751987 1
265426770 228751987 1
14123683 228751987 1
270556083 228751987 1
165746428 228751987 1
231410365 228751987 1
233600234 228751987 1
29246770 228751987 1
234349647 228751987 1
243323060 228751987 1
244081862 228751987 1
287566895 228751987 1
243323755 228751987 1
45929373 228751987 1
234365719 228751987 1
104572995 228751987 1
39811227 228751987 1
287781981 228751987 1
291649210 228751987 1
294038273 228751987 1
225098832 228751987 1
244444830 228751987 1
227817944 228751987 1
227082076 228751987 1
134823513 228751987 1
59809760 228751987 1
78922403 228751987 1
20359647 228751987 1
49980783 228751987 1
218273099 228751987 1
79818725 228751987 1
77843712 228751987 1
207604346 228751987 1
70628641 228751987 1
51826812 233109396 1
69276015 233109396 1
19762524 306623675 1
288370527 306623675 1
193870085 306623675 1
37397798 306623675 1
83855918 306623675 1
38824843 306623675 1
73449571 306623675 1
48300575 306623675 1
275575393 306623675 1
220746642 306623675 1
56077244 306623675 1
247540843 306623675 1
288327871 306623675 1
169863467 306623675 1
288238089 306623675 1
246398288 306623675 1
17311797 306623675 1
145778558 306623675 1
51978065 306623675 1
228305414 306623675 1
172724815 306623675 1
270369842 306623675 1
43090176 37397798 1
146442319 37397798 1
178616491 37397798 1
275575393 37397798 1
142681025 37397798 1
68395469 37397798 1
19762524 37397798 1
155320577 37397798 1
58434192 37397798 1
38824843 37397798 1
236979026 295884713 1
147721398 295884713 1
152402774 295884713 1
208742566 295884713 1
294784543 295884713 1
181107202 295884713 1
134563275 295884713 1
265916293 295884713 1
310287657 295884713 1
88687403 295884713 1
19762524 295884713 1
31408930 295884713 1
270843834 295884713 1
40359068 295884713 1
268484639 295884713 1
45112524 295884713 1
254056558 295884713 1
83855918 295884713 1
61771888 295884713 1
62540002 295884713 1
277981997 295884713 1
247300697 295884713 1
160979509 295884713 1
102465497 295884713 1
167376496 295884713 1
109214716 295884713 1
246398288 295884713 1
109813877 295884713 1
102773285 295884713 1
248789864 295884713 1
275575393 218264611 1
213711945 218264611 1
53029040 218264611 1
297389481 218264611 1
220997138 218264611 1
292713073 218264611 1
47608522 218264611 1
283969647 218264611 1
130380538 218264611 1
274645950 218264611 1
91082908 218264611 1
224697273 218264611 1
32408442 218264611 1
31508216 218264611 1
502248046 53732896 1
274645950 53732896 1
202098639 53732896 1
205643354 53732896 1
156218577 53732896 1
293731094 53732896 1
83855918 53732896 1
156380350 53732896 1
225539878 53732896 1
142681025 53732896 1
256955184 53732896 1
305278762 53732896 1
314725957 53732896 1
70643606 53732896 1
300414286 53732896 1
47608522 53732896 1
267256508 53732896 1
43328128 53732896 1
267289093 53732896 1
32583477 53732896 1
267278705 53732896 1
27272269 53732896 1
267856439 53732896 1
220808838 53732896 1
113852838 53732896 1
208742566 53732896 1
43706838 53732896 1
123054246 53732896 1
34269240 53732896 1
56408315 53732896 1
134563275 53732896 1
100570359 53732896 1
48683091 53732896 1
218196055 53732896 1
200497519 53732896 1
92882460 53732896 1
66308941 53732896 1
144836578 53732896 1
43328523 53732896 1
85669614 53732896 1
14123683 53732896 1
49498735 53732896 1
295116564 288327871 1
236854083 288327871 1
144836578 288327871 1
134823513 288327871 1
228305414 288327871 1
283207769 288327871 1
97898140 288327871 1
66129243 288327871 1
270556083 288327871 1
244444830 288327871 1
294038273 288327871 1
213711945 288327871 1
43328523 288327871 1
21037719 288327871 1
97066890 288327871 1
83855918 288327871 1
247694811 288327871 1
29206300 288327871 1
51978065 288327871 1
393590044 288327871 1
306623675 288327871 1
243323755 288327871 1
56077244 288327871 1
313887512 288327871 1
120872742 288327871 1
145778558 288327871 1
288238089 288327871 1
270369842 288327871 1
247540843 288327871 1
153531301 288327871 1
225082998 288327871 1
288370527 288327871 1
169863467 288327871 1
265426770 288327871 1
246398288 288327871 1
220746642 288327871 1
360344843 544574749 1
162749920 544574749 1
33268497 544574749 1
274996668 544574749 1
61771888 544574749 1
31702589 544574749 1
336031649 225082998 1
109813877 225082998 1
66308941 225082998 1
102465497 225082998 1
59785937 225082998 1
270369842 225082998 1
290609656 225082998 1
246398288 225082998 1
288370527 225082998 1
260452085 225082998 1
275575393 225082998 1
156380350 225082998 1
83855918 225082998 1
37653495 225082998 1
51978065 225082998 1
220746642 225082998 1
155320577 225082998 1
29727994 225082998 1
43856340 225082998 1
83861665 225082998 1
268484639 225082998 1
270843834 225082998 1
48300575 225082998 1
295884713 225082998 1
45112524 225082998 1
160950525 225082998 1
134563275 225082998 1
111610909 225082998 1
291110389 225082998 1
288327871 225082998 1
281059193 225082998 1
256955184 225082998 1
83828959 225082998 1
38411534 225082998 1
60825979 225082998 1
20505122 225082998 1
182737724 225082998 1
120872742 225082998 1
101017618 225082998 1
21037719 225082998 1
153531301 225082998 1
32340805 225082998 1
162749920 164122451 1
26589987 164122451 1
40359068 250649493 1
41405468 250649493 1
27014314 250649493 1
275575393 250649493 1
83855918 250649493 1
185688167 250649493 1
45112524 250649493 1
38411534 250649493 1
122483510 250649493 1
14123683 250649493 1
303651216 250649493 1
61358313 305278762 1
293731094 305278762 1
34269240 305278762 1
123054246 305278762 1
314725957 305278762 1
225539878 305278762 1
218196055 305278762 1
300631153 305278762 1
220808838 305278762 1
46705581 305278762 1
85669614 305278762 1
53732896 305278762 1
49498735 305278762 1
104572995 165746428 1
45929373 165746428 1
142681025 165746428 1
393590044 165746428 1
21037719 165746428 1
358675720 165746428 1
156380350 165746428 1
37653495 165746428 1
319682752 165746428 1
79818725 165746428 1
279229632 165746428 1
98196849 165746428 1
77843712 165746428 1
270556083 165746428 1
265426770 165746428 1
247694811 165746428 1
179213911 165746428 1
243323060 165746428 1
59809760 165746428 1
78922403 165746428 1
134823513 165746428 1
244444830 165746428 1
242081101 165746428 1
243323755 165746428 1
70628641 165746428 1
134563275 165746428 1
231410365 165746428 1
234349647 165746428 1
233600234 165746428 1
22815199 25189194 1
86206737 25189194 1
167376496 145778558 1
243323755 145778558 1
205951712 145778558 1
161046713 145778558 1
265426770 145778558 1
54498003 145778558 1
220746642 145778558 1
240653346 145778558 1
45929373 145778558 1
288238089 145778558 1
270369842 145778558 1
169863467 145778558 1
56077244 145778558 1
267856439 145778558 1
144836578 145778558 1
247540843 145778558 1
51978065 145778558 1
228305414 145778558 1
17311797 145778558 1
19762524 145778558 1
172724815 145778558 1
293995981 19239587 1
330552692 19239587 1
70360628 19239587 1
228778787 19239587 1
188264147 19239587 1
196669891 19239587 1
53009311 19239587 1
233109396 19239587 1
187534827 19239587 1
117377731 19239587 1
69276015 19239587 1
19229473 19239587 1
47608522 123054246 1
19762524 123054246 1
267289093 123054246 1
292713073 123054246 1
185688167 123054246 1
267278705 123054246 1
43328128 123054246 1
48300575 123054246 1
134563275 123054246 1
305278762 123054246 1
49498735 123054246 1
225539878 123054246 1
144836578 123054246 1
83855918 123054246 1
48683091 123054246 1
70643606 123054246 1
45112524 123054246 1
267256508 123054246 1
300414286 123054246 1
27272269 123054246 1
92882460 123054246 1
156380350 123054246 1
200497519 123054246 1
53732896 123054246 1
113852838 123054246 1
253631550 156380350 1
19762524 156380350 1
436104499 156380350 1
174185700 156380350 1
23136154 156380350 1
94003338 156380350 1
295637500 156380350 1
48300575 156380350 1
65153448 156380350 1
22844077 156380350 1
160979509 156380350 1
229047451 156380350 1
134563275 156380350 1
213711945 156380350 1
37653495 156380350 1
150020524 156380350 1
179213911 156380350 1
62540002 156380350 1
97898140 156380350 1
83855918 156380350 1
58926395 156380350 1
30693879 156380350 1
69551985 156380350 1
45112524 156380350 1
24485503 156380350 1
66129243 156380350 1
59785937 156380350 1
34882196 156380350 1
200497519 152402774 1
144836578 152402774 1
267295547 152402774 1
31408930 152402774 1
295884713 152402774 1
205951712 152402774 1
122950681 152402774 1
160979509 152402774 1
310287657 152402774 1
66308941 152402774 1
268484639 152402774 1
270843834 152402774 1
292252720 152402774 1
300135017 152402774 1
53732896 152402774 1
181107202 152402774 1
236979026 152402774 1
208742566 152402774 1
213711945 266182205 1
160950525 266182205 1
239876668 266182205 1
70643606 266182205 1
142225011 266182205 1
292252720 266182205 1
277384132 266182205 1
47608522 266182205 1
274501289 266182205 1
30693879 266182205 1
273124345 266182205 1
156218577 266182205 1
57933449 266182205 1
29855798 266182205 1
52702397 266182205 1
156380350 266182205 1
29426580 266182205 1
223404067 266182205 1
40095510 266182205 1
19909703 266182205 1
97898140 266182205 1
22844077 266182205 1
420790483 37653495 1
38411534 37653495 1
19229473 37653495 1
436104499 37653495 1
56446819 37653495 1
341963514 37653495 1
359511622 37653495 1
295637500 37653495 1
268445866 37653495 1
290709262 37653495 1
24224320 37653495 1
253631550 37653495 1
264446848 37653495 1
65153448 37653495 1
258426023 37653495 1
180918836 37653495 1
237389906 37653495 1
98810867 37653495 1
70643606 37653495 1
23136154 37653495 1
97066890 37653495 1
181223330 37653495 1
69607162 37653495 1
229047451 37653495 1
47608522 37653495 1
213711945 37653495 1
179213911 37653495 1
62540002 37653495 1
160979509 37653495 1
24485503 37653495 1
174185700 37653495 1
156380350 37653495 1
150020524 37653495 1
136661659 37653495 1
22844077 37653495 1
94003338 37653495 1
21593526 37653495 1
54003221 37653495 1
59785937 37653495 1
97898140 37653495 1
83855918 37653495 1
58926395 37653495 1
66129243 37653495 1
69551985 37653495 1
19762524 257932524 1
263355828 257932524 1
219949262 257932524 1
45112524 257932524 1
169967749 257932524 1
19762524 297389481 1
47608522 297389481 1
224697273 297389481 1
274645950 297389481 1
218264611 297389481 1
283969647 297389481 1
292713073 297389481 1
220997138 297389481 1
19762524 84095841 1
84095155 84095841 1
387835596 84095841 1
69607162 122950681 1
179213911 122950681 1
48300575 122950681 1
451403451 122950681 1
229047451 122950681 1
132213280 122950681 1
119370087 122950681 1
254056558 122950681 1
153531301 122950681 1
88986768 122950681 1
178616491 27014314 1
78746900 27014314 1
45814400 27014314 1
111553960 27014314 1
150455104 27014314 1
293601868 27014314 1
210627341 27014314 1
46141376 27014314 1
239876668 27014314 1
216837549 27014314 1
307289516 27014314 1
155320364 27014314 1
155320577 27014314 1
108441763 27014314 1
275575393 27014314 1
270418444 27014314 1
58434192 27014314 1
146442319 27014314 1
235139268 27014314 1
68395469 27014314 1
160950525 27014314 1
19762524 27014314 1
37397798 27014314 1
43090176 27014314 1
38824843 27014314 1
352317874 267308679 1
156380350 267308679 1
245095610 267308679 1
285516588 267308679 1
101227454 267308679 1
28455329 267308679 1
29968837 267308679 1
91082908 267308679 1
263355828 267308679 1
236854083 267308679 1
33268497 43328523 1
33268497 223404067 1
217184995 88986768 1
288238089 43328523 1
248740740 175149644 1
56077244 43328523 1
56077244 267278705 1
61623625 43328523 1
172376896 223404067 1
270843834 43328523 1
54498003 43328523 1
277981997 102773285 1
40095510 35408223 1
40095510 43328523 1
40095510 57933449 1
40095510 223404067 1
253026113 102773285 1
40714791 43328523 1
40714791 29206300 1
40714791 102773285 1
40714791 40359068 1
267278705 175149644 1
253007695 181107202 1
98196849 223404067 1
98196849 43328523 1
53898929 250649493 1
52397436 29206300 1
246398288 43328523 1
238623655 102773285 1
88687403 102773285 1
88687403 40359068 1
213273098 43328523 1
213273098 175149644 1
181107202 43328523 1
181107202 17084497 1
288370527 43328523 1
61608179 43328523 1
61608179 29855798 1
61608179 223404067 1
61608179 57933449 1
219540700 250649493 1
19909703 223404067 1
19909703 57933449 1
19909703 29855798 1
193723322 43328523 1
101227454 43328523 1
105622153 33268497 1
247300697 28308356 1
167376496 43328523 1
167376496 102773285 1
244081862 43328523 1
74167153 66129243 1
161351710 49665998 1
161351710 83861665 1
165882825 40359068 1
300414286 43328523 1
32583477 43328523 1
32583477 267278705 1
268445866 223404067 1
274996668 33268497 1
294784543 102773285 1
224697273 43328523 1
224697273 28308356 1
277172506 248740740 1
277172506 175149644 1
166121210 223404067 1
166121210 43328523 1
57339651 175149644 1
237318555 175149644 1
237318555 248740740 1
37792771 202243824 1
49290658 40359068 1
27272269 28308356 1
32399396 43328523 1
113852838 43328523 1
204409050 29206300 1
291649210 70628641 1
274501289 223404067 1
274501289 43328523 1
147721398 102773285 1
161046713 43328523 1
117046274 181107202 1
117046274 102773285 1
307289516 46141376 1
293731094 43328523 1
32182710 250649493 1
283207769 43328523 1
283207769 175149644 1
251591698 83861665 1
260710985 35408223 1
314725957 43328523 1
83861665 29206300 1
83861665 49665998 1
313887512 175149644 1
313887512 248740740 1
169863467 43328523 1
169863467 193870085 1
158887692 223404067 1
158887692 43328523 1
158887692 175149644 1
57933449 43328523 1
267256508 175149644 1
103683026 43328523 1
228305414 43328523 1
228305414 193870085 1
142681025 109214716 1
300631153 43328523 1
134823513 28308356 1
175149644 248740740 1
244889280 17084497 1
244889280 250649493 1
280242371 43328523 1
280242371 248740740 1
280242371 175149644 1
148305295 35408223 1
52702397 43328523 1
52702397 223404067 1
52702397 57933449 1
267289093 175149644 1
310287657 43328523 1
284544203 248740740 1
284544203 175149644 1
73449571 193870085 1
267856439 43328523 1
17084497 43328523 1
279681266 248740740 1
279681266 175149644 1
214136684 28308356 1
214136684 40359068 1
172724815 43328523 1
147509786 35408223 1
147509786 28308356 1
273124345 35408223 1
273124345 29855798 1
273124345 223404067 1
205951712 43328523 1
260961646 309857915 1
259802833 35408223 1
243323060 28308356 1
89021438 52068189 1
89021438 29206300 1
240653346 40359068 1
267295547 43328523 1
267295547 267278705 1
109813877 43328523 1
283969647 43328523 1
288327871 43328523 1
288327871 193870085 1
145778558 28308356 1
145778558 267278705 1
123054246 43328523 1
152402774 181107202 1
266182205 223404067 1
266182205 29855798 1
270556083 70628641 1
270556083 223404067 1
270556083 29855798 1
270556083 28308356 1
287781981 70628641 1
27272269 181107202 1
27272269 267278705 1
27272269 43328523 1
27272269 175149644 1
102465497 251591698 1
102465497 49665998 1
102465497 102773285 1
102465497 83861665 1
153531301 336031649 1
48683091 267278705 1
387835596 281059193 1
30395398 52397436 1
45112524 238623655 1
68395469 19762524 1
171918553 31702589 1
160979509 21037719 1
45112524 220997138 1
310287657 265916293 1
123054246 85669614 1
358675720 288327871 1
24224320 181223330 1
208742566 267278705 1
451403451 208742566 1
260452085 267278705 1
179170204 166121210 1
283727817 309857915 1
91082908 309857915 1
197186352 309857915 1
87429715 309857915 1
67562950 309857915 1
29968837 309857915 1
313296185 309857915 1
53732896 309857915 1
156380350 309857915 1
229047451 223404067 1
341963514 229047451 1
229047451 341963514 1
19229473 69276015 1
19229473 40359068 1
31702589 33268497 1
61771888 33268497 1
162749920 33268497 1
210041383 33268497 1
303651216 33268497 1
164122451 33268497 1
197096489 43328523 1
77843712 70628641 1
231410365 70628641 1
231410365 43328523 1
236854083 280655080 1
45112524 248740740 1
225539878 248740740 1
199278443 248740740 1
38824843 248740740 1
419872351 248740740 1
130380538 86206737 1
217356882 28308356 1
243323755 28308356 1
29426580 28308356 1
246398288 28308356 1
254056558 28308356 1
292713073 28308356 1
193723322 28308356 1
244444830 28308356 1
17209595 28308356 1
29972400 28308356 1
227082076 28308356 1
247694811 28308356 1
91082908 28308356 1
68395469 28308356 1
197186352 28308356 1
270369842 28308356 1
199278443 28308356 1
21037719 28308356 1
40359068 28308356 1
28308356 40359068 1
234349647 28308356 1
387835596 28308356 1
51978065 28308356 1
120872742 28308356 1
142225011 28308356 1
103683026 28308356 1
70628641 28308356 1
52068189 28308356 1
35408223 28308356 1
28308356 35408223 1
88986768 28308356 1
200497519 28308356 1
127945292 28308356 1
146442319 28308356 1
179170204 28308356 1
259802833 28308356 1
283969647 28308356 1
295884713 28308356 1
218264611 28308356 1
165746428 28308356 1
14123683 40359068 1
14123683 39811227 1
14123683 169967749 1
14123683 57933449 1
14123683 52068189 1
14123683 35408223 1
14123683 66129243 1
14123683 29855798 1
14123683 43328523 1
62540002 172376896 1
172376896 57933449 1
172376896 88986768 1
172376896 29855798 1
243323755 161046713 1
243323755 39811227 1
243323755 70628641 1
243323755 88986768 1
243323755 49980783 1
243323755 243323060 1
270418444 246398288 1
270418444 46141376 1
246398288 193870085 1
270369842 193870085 1
51978065 193870085 1
86206737 193870085 1
172724815 193870085 1
17311797 193870085 1
270369842 54498003 1
32417223 277981997 1
113449381 43328523 1
40095510 29855798 1
57339651 316996084 1
144836578 267278705 1
120160897 267278705 1
43328128 267278705 1
225539878 267278705 1
267278705 208742566 1
267256508 267278705 1
134563275 267278705 1
47608522 267278705 1
200497519 267278705 1
273124345 267278705 1
43328523 267278705 1
267278705 43328523 1
53732896 267278705 1
123054246 267278705 1
213711945 29855798 1
330552692 102773285 1
225098832 39811227 1
225098832 70628641 1
225098832 243323060 1
29426580 22062686 1
29426580 40359068 1
29426580 223404067 1
29426580 29855798 1
283727817 28455329 1
87429715 28455329 1
28455329 67562950 1
28455329 280655080 1
28455329 43328523 1
218196055 43328523 1
173752759 29206300 1
53029040 29206300 1
155320577 29206300 1
29206300 83861665 1
52068189 29206300 1
29206300 52068189 1
22815199 29206300 1
502248046 29206300 1
127945292 29206300 1
202243824 29206300 1
30693879 46141376 1
30693879 251591698 1
30693879 40359068 1
30693879 39811227 1
30693879 57933449 1
30693879 38824843 1
30693879 66129243 1
37704287 17084497 1
45112524 264446848 1
45112524 102773285 1
45112524 498776216 1
45112524 40359068 1
45112524 83861665 1
45112524 169967749 1
45112524 57933449 1
45112524 175149644 1
45112524 35408223 1
45112524 51826812 1
45112524 66129243 1
45112524 43328523 1
45112524 53732896 1
45112524 37653495 1
20359647 70628641 1
20359647 243323060 1
56824454 234349647 1
56824454 223404067 1
56824454 29855798 1
56824454 250649493 1
98196849 70628641 1
144836578 161046713 1
144836578 175149644 1
144836578 43328523 1
120160897 43328523 1
166121210 52397436 1
502248046 246398288 1
48683091 43090176 1
48683091 243323060 1
43706838 212203422 1
212203422 250649493 1
59785937 40359068 1
59785937 258426023 1
59785937 223404067 1
59785937 66129243 1
69276015 102773285 1
70360628 69276015 1
19239587 69276015 1
62540002 102773285 1
62540002 40359068 1
62540002 57933449 1
62540002 35408223 1
62540002 66129243 1
274645950 283207769 1
274645950 43328523 1
274645950 225082998 1
254056558 46141376 1
254056558 88986768 1
104572995 39811227 1
104572995 70628641 1
48300575 49665998 1
48300575 175149644 1
48300575 43328523 1
278133623 49665998 1
105803824 49665998 1
49665998 83861665 1
32878627 49665998 1
269304331 49665998 1
185688167 49665998 1
292713073 223404067 1
292713073 43328523 1
56408315 43328523 1
292252720 181107202 1
156218577 181107202 1
70643606 181107202 1
208742566 181107202 1
100570359 181107202 1
236979026 181107202 1
47608522 181107202 1
53732896 181107202 1
151087889 181107202 1
293601868 46141376 1
178616491 46141376 1
245095610 67562950 1
245095610 280655080 1
248789864 292252720 1
94003338 292252720 1
153531301 288370527 1
288370527 153531301 1
66308941 102773285 1
66308941 40359068 1
66308941 66129243 1
160950525 46141376 1
160950525 39811227 1
160950525 223404067 1
256955184 102773285 1
73637003 40359068 1
45814400 46141376 1
92882460 43328523 1
83855918 264446848 1
160979509 264446848 1
69551985 264446848 1
34882196 40359068 1
34882196 66129243 1
34882196 37653495 1
233600234 70628641 1
287566895 70628641 1
287566895 243323060 1
244444830 70628641 1
244444830 43328523 1
101227454 67562950 1
101227454 280655080 1
275575393 46141376 1
275575393 102773285 1
275575393 223404067 1
275575393 35408223 1
70643606 102773285 1
70643606 40359068 1
70643606 169967749 1
70643606 43328523 1
17209595 40359068 1
17209595 70628641 1
21036119 17209595 1
29972400 35408223 1
87171486 52068189 1
202243824 87171486 1
156380350 87171486 1
78922403 404865623 1
78922403 39811227 1
78922403 70628641 1
173752759 52068189 1
237389906 74167153 1
227082076 39811227 1
227082076 70628641 1
227082076 243323060 1
22844077 74167153 1
24485503 74167153 1
47608522 74167153 1
244081862 39811227 1
244081862 70628641 1
244081862 243323060 1
51590707 43328523 1
51590707 250649493 1
247694811 70628641 1
19762524 46141376 1
19762524 40359068 1
19762524 39811227 1
19762524 38824843 1
19762524 35408223 1
19762524 43328523 1
261872648 280655080 1
43328128 31408930 1
43328128 43328523 1
161351710 32878627 1
216837549 46141376 1
404865623 161046713 1
61771888 31702589 1
31702589 61771888 1
61771888 223404067 1
238084775 67562950 1
218273099 39811227 1
218273099 70628641 1
218273099 49980783 1
218273099 243323060 1
218273099 267295547 1
86122715 102773285 1
86122715 40359068 1
277384132 43328523 1
283727817 280655080 1
283727817 43328523 1
32408442 40359068 1
277172506 419872351 1
91082908 223404067 1
91082908 280655080 1
68395469 46141376 1
68395469 43328523 1
91588813 40359068 1
97898140 102773285 1
97898140 251591698 1
97898140 40359068 1
97898140 169967749 1
97898140 57933449 1
97898140 223404067 1
97898140 66129243 1
53029040 40359068 1
53029040 169967749 1
53029040 70628641 1
53029040 52068189 1
155320577 46141376 1
43090176 46141376 1
239876668 46141376 1
38824843 46141376 1
83828959 46141376 1
111553960 46141376 1
146442319 46141376 1
58434192 46141376 1
210627341 46141376 1
108441763 46141376 1
53732896 46141376 1
156380350 46141376 1
27014314 46141376 1
197186352 72015785 1
166121210 102773285 1
166121210 40359068 1
166121210 57933449 1
166121210 17084497 1
207604346 39811227 1
207604346 70628641 1
207604346 49980783 1
207604346 243323060 1
225539878 562630483 1
225539878 175149644 1
225539878 43328523 1
34269240 43328523 1
69607162 66129243 1
37792771 86206737 1
199278443 40359068 1
199278443 175149644 1
199278443 17084497 1
199278443 43328523 1
155320577 40359068 1
181223330 17084497 1
202098639 43328523 1
105803824 83861665 1
43706838 83861665 1
43706838 43328523 1
274501289 29855798 1
50725573 35408223 1
271563330 161046713 1
248789864 102773285 1
40359068 102773285 1
102773285 40359068 1
83855918 102773285 1
160979509 102773285 1
109214716 102773285 1
142681025 102773285 1
134563275 102773285 1
47608522 102773285 1
119370087 102773285 1
310287657 102773285 1
210627341 102773285 1
29727994 102773285 1
109813877 102773285 1
295884713 102773285 1
53732896 102773285 1
19239587 102773285 1
156380350 102773285 1
122950681 102773285 1
49498735 43328523 1
117046274 40359068 1
59809760 39811227 1
59809760 70628641 1
59809760 49980783 1
265426770 70628641 1
97066890 66129243 1
32417223 250649493 1
24485503 498776216 1
65153448 498776216 1
47608522 251591698 1
156380350 251591698 1
260710985 250649493 1
248789864 43328523 1
22844077 40359068 1
22844077 66129243 1
121827022 43328523 1
49939257 45929373 1
45929373 70628641 1
45929373 243323060 1
41405468 40359068 1
83855918 40359068 1
38411534 40359068 1
196195164 40359068 1
94003338 40359068 1
142225011 40359068 1
54003221 40359068 1
160979509 40359068 1
64654685 40359068 1
86206737 40359068 1
70628641 40359068 1
40359068 70628641 1
134563275 40359068 1
47608522 40359068 1
38824843 40359068 1
37921383 40359068 1
88986768 40359068 1
66129243 40359068 1
69551985 40359068 1
20505122 40359068 1
83828959 40359068 1
111553960 40359068 1
37397798 40359068 1
218264611 40359068 1
151087889 40359068 1
19239587 40359068 1
37653495 40359068 1
34965095 83861665 1
49939257 169967749 1
41405468 70628641 1
234349647 70628641 1
153531301 234349647 1
234349647 153531301 1
234349647 49980783 1
234365719 39811227 1
70628641 39811227 1
39811227 70628641 1
134563275 39811227 1
79818725 39811227 1
134823513 39811227 1
38824843 39811227 1
20505122 39811227 1
49980783 39811227 1
39811227 49980783 1
227817944 39811227 1
29246770 39811227 1
243323060 39811227 1
39811227 243323060 1
179213911 39811227 1
228751987 39811227 1
156380350 39811227 1
294038273 70628641 1
285516588 280655080 1
47608522 83861665 1
53732896 83861665 1
156380350 83861665 1
51978065 43328523 1
83855918 57933449 1
83855918 35408223 1
83855918 66129243 1
83855918 243323060 1
83855918 43328523 1
160979509 169967749 1
134563275 169967749 1
219949262 169967749 1
25189194 169967749 1
156380350 169967749 1
267289093 208742566 1
208742566 43328523 1
38411534 120872742 1
37653495 258426023 1
100570359 66129243 1
100570359 43328523 1
236979026 43328523 1
20505122 158887692 1
67562950 280655080 1
72015785 67562950 1
67562950 72015785 1
234365719 70628641 1
234365719 49980783 1
234365719 243323060 1
234365719 43328523 1
268484639 43328523 1
134563275 57933449 1
223404067 57933449 1
57933449 223404067 1
38824843 57933449 1
58434192 57933449 1
29855798 57933449 1
57933449 29855798 1
53732896 57933449 1
156380350 57933449 1
94003338 66129243 1
270556083 267256508 1
267256508 43328523 1
142225011 88986768 1
160979509 223404067 1
160979509 66129243 1
160979509 58434192 1
21036119 220808838 1
220808838 21036119 1
220808838 43328523 1
200497519 260452085 1
64654685 66129243 1
64654685 37653495 1
23136154 66129243 1
220997138 43328523 1
295116564 111610909 1
111610909 17084497 1
29968837 35408223 1
29968837 280655080 1
202243824 86206737 1
242081101 70628641 1
79818725 70628641 1
134823513 70628641 1
279229632 70628641 1
49980783 70628641 1
70628641 49980783 1
227817944 70628641 1
29246770 70628641 1
243323060 70628641 1
70628641 243323060 1
228751987 70628641 1
250649493 70628641 1
165746428 70628641 1
19239587 70628641 1
37653495 70628641 1
142681025 267295547 1
127945292 52068189 1
134563275 35408223 1
134563275 66129243 1
134563275 43328523 1
47608522 35408223 1
47608522 29855798 1
47608522 43328523 1
79818725 243323060 1
174185700 223404067 1
66129243 223404067 1
29855798 223404067 1
223404067 29855798 1
43328523 223404067 1
223404067 43328523 1
156380350 223404067 1
119370087 88986768 1
119370087 43328523 1
32878627 43328523 1
134823513 49980783 1
134823513 243323060 1
200497519 175149644 1
53732896 175149644 1
156380350 175149644 1
58926395 66129243 1
38824843 295884713 1
65153448 174185700 1
65153448 66129243 1
26589987 35408223 1
53732896 35408223 1
156380350 35408223 1
70360628 17084497 1
263355828 280655080 1
263355828 43328523 1
37921383 37653495 1
174185700 66129243 1
132213280 88986768 1
156380350 88986768 1
122950681 88986768 1
148305295 43328523 1
148305295 250649493 1
132213280 29855798 1
103820454 132213280 1
267289093 43328523 1
358675720 43328523 1
69551985 66129243 1
83828959 66129243 1
136661659 66129243 1
150020524 66129243 1
179213911 66129243 1
37397798 66129243 1
156380350 66129243 1
37653495 66129243 1
341963514 69551985 1
200497519 43328523 1
179213911 17084497 1
219949262 17084497 1
225082998 17084497 1
37653495 17084497 1
243323060 49980783 1
271563330 43328523 1
260961646 280655080 1
267308679 280655080 1
269304331 43328523 1
179170204 43328523 1
185688167 43328523 1
227817944 243323060 1
156380350 29855798 1
29246770 243323060 1
228751987 243323060 1
156380350 243323060 1
85669614 43328523 1
219949262 43328523 1
295884713 43328523 1
53732896 43328523 1
156380350 43328523 1
122950681 43328523 1
19239587 37653495 1
76415133 33268497 1
444198452 100570359 1
182737724 336031649 1
100570359 30693879 1
30693879 100570359 1
30693879 109214716 1
30693879 146442319 1
45112524 290609656 1
179213911 20359647 1
274645950 281059193 1
274645950 158887692 1
240653346 274645950 1
274645950 240653346 1
34965095 49665998 1
49665998 34965095 1
134823513 288370527 1
43328523 288370527 1
193723322 134563275 1
244081862 287566895 1
38824843 216837549 1
57339651 277172506 1
278133623 267295547 1
225539878 49498735 1
202098639 267295547 1
142681025 102465497 1
210041383 544574749 1
97066890 267295547 1
30395398 305278762 1
52702397 208742566 1
208742566 259802833 1
562630483 268484639 1
271563330 267295547 1
185688167 267295547 1
205715380 264133481 1
205715380 265916293 1
205715380 268484639 1
197096489 264133481 1
270418444 45814400 1
270418444 178616491 1
113449381 267856439 1
45112524 87171486 1
144836578 260452085 1
274645950 32583477 1
104572995 247694811 1
178616491 270418444 1
178616491 216837549 1
160950525 53732896 1
155320364 45814400 1
155320364 43090176 1
193723322 267856439 1
233600234 23136154 1
287566895 273124345 1
29972400 174185700 1
167376496 238623655 1
277172506 181107202 1
85423286 37653495 1
37792771 104063340 1
117377731 109214716 1
155320577 45814400 1
228298620 91588813 1
21037719 144836578 1
498776216 290709262 1
22844077 43090176 1
275248083 260452085 1
253631550 53732896 1
253631550 216837549 1
239876668 45814400 1
83855918 56446819 1
268484639 202098639 1
260452085 144836578 1
260452085 32583477 1
32878627 264133481 1
38824843 45814400 1
419872351 113449381 1
263355828 283969647 1
174185700 43090176 1
174185700 40095510 1
52702397 234349647 1
265916293 48683091 1
265916293 264133481 1
265916293 310287657 1
265916293 181107202 1
265916293 43706838 1
264133481 290609656 1
267856439 208742566 1
273124345 287566895 1
108441763 45814400 1
205951712 290609656 1
205951712 264133481 1
205951712 267278705 1
43856340 220746642 1
179213911 231410365 1
283969647 263355828 1
37397798 45814400 1
266182205 30693879 1
27014314 45814400 1
37653495 288238089 1
48300575 270418444 1
142681025 40095510 1
225539878 274645950 1
275575393 45814400 1
30693879 287566895 1
45112524 104063340 1
225539878 104063340 1
174185700 29972400 1
275575393 19762524 1
32583477 31408930 1
38824843 290709262 1
142681025 160979509 1
267278705 260452085 1
268484639 562630483 1
47608522 122483510 1
258426023 37921383 1
19762524 267289093 1
330552692 293995981 1
160950525 58434192 1
267278705 273124345 1
19762524 53732896 1
45112524 544574749 1
48683091 225082998 1
267278705 225082998 1
326694732 27014314 1
267308679 309857915 1
274645950 309857915 1
341963514 98810867 1
19762524 33268497 1
268484639 33268497 1
268484639 205715380 1
45112524 197096489 1
19762524 197096489 1
83855918 77843712 1
142681025 77843712 1
45112524 77843712 1
37397798 77843712 1
101017618 231410365 1
239876668 231410365 1
48683091 231410365 1
263355828 236854083 1
225539878 288238089 1
100570359 288238089 1
156380350 248740740 1
283207769 248740740 1
48300575 248740740 1
134563275 248740740 1
87429715 444198452 1
314725957 444198452 1
100570359 444198452 1
119370087 56077244 1
38824843 56077244 1
48300575 56077244 1
38824843 336031649 1
179213911 319682752 1
70643606 243323755 1
220997138 243323755 1
142681025 243323755 1
273124345 243323755 1
274501289 243323755 1
146442319 270418444 1
269858934 270418444 1
155320577 54498003 1
270418444 54498003 1
45112524 54498003 1
270418444 113449381 1
38824843 113449381 1
220997138 40095510 1
87429715 40095510 1
66129243 40095510 1
268484639 253026113 1
38824843 253026113 1
45112524 253026113 1
288370527 316996084 1
236979026 316996084 1
14123683 316996084 1
59785937 267278705 1
253631550 267278705 1
58926395 267278705 1
236854083 267278705 1
213711945 267278705 1
242081101 267278705 1
70643606 267278705 1
66129243 267278705 1
267308679 267278705 1
444198452 253007695 1
236854083 213711945 1
267278705 213711945 1
267256508 213711945 1
29972400 213711945 1
258426023 213711945 1
274501289 213711945 1
267308679 225098832 1
45112524 225098832 1
160950525 225098832 1
352317874 28455329 1
236854083 28455329 1
292713073 29206300 1
58434192 29206300 1
51978065 29206300 1
270418444 29206300 1
142681025 29206300 1
100570359 29206300 1
498776216 30693879 1
120872742 30693879 1
314725957 37704287 1
45112524 37704287 1
283207769 20359647 1
38824843 20359647 1
246398288 281059193 1
66308941 281059193 1
193619580 281059193 1
142681025 281059193 1
288327871 281059193 1
220997138 98196849 1
193619580 98196849 1
142681025 98196849 1
227817944 98196849 1
156380350 53898929 1
236854083 144836578 1
205951712 144836578 1
29972400 144836578 1
197096489 144836578 1
270556083 144836578 1
225539878 120160897 1
109214716 52397436 1
147721398 52397436 1
111610909 52397436 1
21037719 246398288 1
54498003 246398288 1
314725957 246398288 1
267256508 48683091 1
100570359 48683091 1
436104499 48683091 1
38824843 212203422 1
87429715 274645950 1
24485503 274645950 1
45112524 274645950 1
35408223 274645950 1
59809760 274645950 1
295637500 65013070 1
87429715 104572995 1
283207769 104572995 1
270418444 104572995 1
274501289 104572995 1
28463717 88687403 1
154659914 88687403 1
142681025 48300575 1
38824843 48300575 1
265916293 48300575 1
313887512 53103918 1
360344843 213273098 1
70643606 213273098 1
66129243 213273098 1
275575393 254147817 1
100570359 56408315 1
38824843 56408315 1
47608522 56408315 1
19762524 56408315 1
218196055 181107202 1
119370087 181107202 1
122950681 181107202 1
268484639 181107202 1
225539878 181107202 1
154659914 181107202 1
216837549 293601868 1
53732896 220746642 1
66129243 220746642 1
48300575 220746642 1
100570359 220746642 1
273124345 220746642 1
83855918 220746642 1
87429715 245095610 1
270418444 292252720 1
66129243 288370527 1
228305414 288370527 1
73449571 288370527 1
45112524 288370527 1
267856439 288370527 1
109214716 66308941 1
43856340 160950525 1
66129243 156218577 1
270418444 155320364 1
87429715 61608179 1
45112524 61608179 1
14123683 61608179 1
51590707 219540700 1
56824454 219540700 1
225539878 193723322 1
120160897 193723322 1
267856439 193723322 1
38824843 287781981 1
45112524 287781981 1
275575393 287781981 1
297380894 61358313 1
218196055 61358313 1
134563275 287566895 1
83855918 470195113 1
292713073 470195113 1
38824843 470195113 1
53732896 401646950 1
225539878 101227454 1
162749920 70643606 1
236854083 248905643 1
91588813 248905643 1
310287657 180918836 1
43706838 29972400 1
43328523 29972400 1
223404067 29972400 1
43328128 29972400 1
212203422 29972400 1
213711945 29972400 1
66129243 29972400 1
144836578 29972400 1
162749920 25780453 1
19762524 87171486 1
173752759 87171486 1
29246770 78922403 1
104572995 78922403 1
38824843 78922403 1
37653495 237389906 1
127945292 247300697 1
45112524 167376496 1
58926395 167376496 1
134563275 167376496 1
19762524 167376496 1
119370087 52069104 1
53732896 51590707 1
38824843 51590707 1
19762524 51590707 1
275575393 51590707 1
210627341 19762524 1
270418444 161351710 1
19762524 161351710 1
14123683 161351710 1
260452085 43328128 1
270556083 43328128 1
29972400 43328128 1
236854083 43328128 1
275575393 43328128 1
38824843 43328128 1
234349647 216837549 1
134563275 216837549 1
236854083 404865623 1
48683091 404865623 1
38824843 404865623 1
218196055 32583477 1
254147817 28463717 1
83855918 28463717 1
295884713 28463717 1
53732896 28463717 1
88687403 28463717 1
83855918 61771888 1
229047451 268445866 1
37397798 218273099 1
59809760 218273099 1
38824843 218273099 1
37397798 294784543 1
43090176 24224320 1
57933449 277172506 1
19762524 277172506 1
181107202 277172506 1
283207769 277172506 1
419872351 277172506 1
158887692 277172506 1
180918836 85423286 1
160979509 53029040 1
205715380 278133623 1
220997138 46141376 1
268445866 295637500 1
34882196 295637500 1
30693879 295637500 1
87429715 31408930 1
38824843 31408930 1
210041383 162749920 1
83855918 162749920 1
54003221 162749920 1
267308679 197186352 1
292713073 166121210 1
260452085 166121210 1
105971448 166121210 1
220997138 166121210 1
87429715 166121210 1
146442319 166121210 1
65013070 166121210 1
32399396 166121210 1
48300575 166121210 1
59785937 166121210 1
24485503 225539878 1
45112524 225539878 1
179213911 34269240 1
83855918 34269240 1
253631550 34269240 1
100570359 270369842 1
100570359 237318555 1
239876668 237318555 1
38824843 237318555 1
134563275 237318555 1
275575393 237318555 1
270418444 155320577 1
53732896 181223330 1
142681025 181223330 1
48300575 181223330 1
62540002 181223330 1
53732896 202098639 1
270843834 202098639 1
38824843 27272269 1
62540002 32399396 1
275575393 32399396 1
43328523 113852838 1
29972400 43706838 1
239876668 43706838 1
127945292 43706838 1
24224320 43706838 1
174185700 43706838 1
54003221 43706838 1
47608522 274501289 1
246398288 21037719 1
179213911 21037719 1
247694811 21037719 1
38824843 168430127 1
160979509 432456574 1
38824843 432456574 1
119370087 432456574 1
29972400 432456574 1
119370087 161046713 1
220997138 161046713 1
239876668 161046713 1
236854083 161046713 1
127945292 161046713 1
161046713 216707242 1
188841247 49498735 1
35364809 49498735 1
19762524 210041383 1
274996668 210041383 1
160950525 210041383 1
544574749 210041383 1
225539878 210041383 1
38824843 307289516 1
45112524 307289516 1
155320577 307289516 1
225539878 307289516 1
275575393 59809760 1
274645950 59809760 1
104572995 265426770 1
51978065 265426770 1
19762524 293731094 1
83855918 87429715 1
50725573 87429715 1
45112524 32417223 1
160950525 32182710 1
270418444 172901970 1
104572995 283207769 1
20359647 283207769 1
225539878 283207769 1
248740740 283207769 1
277172506 283207769 1
168430127 251591698 1
288327871 251591698 1
292713073 251591698 1
263355828 251591698 1
45112524 260710985 1
83855918 260710985 1
38824843 260710985 1
45112524 248789864 1
30693879 248789864 1
498776216 22844077 1
34882196 22844077 1
53732896 22844077 1
56408315 22844077 1
134563275 22844077 1
45112524 275248083 1
83855918 275248083 1
162749920 45929373 1
45112524 45929373 1
37704287 314725957 1
70628641 41405468 1
216837549 234349647 1
101017618 234349647 1
30395398 234349647 1
38824843 294038273 1
83855918 360344843 1
204454773 193619580 1
37397798 193619580 1
66129243 228778787 1
134563275 228778787 1
85669614 313887512 1
283207769 313887512 1
53103918 313887512 1
569096933 313887512 1
280242371 313887512 1
419872351 313887512 1
57339651 313887512 1
284544203 313887512 1
265426770 51978065 1
54003221 239876668 1
66308941 239876668 1
162749920 83855918 1
279681266 208742566 1
236854083 208742566 1
100570359 208742566 1
45112524 258426023 1
85669614 100570359 1
35364809 100570359 1
268445866 236979026 1
267308679 236979026 1
279681266 236979026 1
59785937 236979026 1
236854083 236979026 1
120872742 158887692 1
360344843 158887692 1
100570359 158887692 1
277172506 158887692 1
175149644 158887692 1
279681266 158887692 1
237318555 158887692 1
197186352 67562950 1
263355828 67562950 1
502248046 46705581 1
100570359 268484639 1
200497519 268484639 1
478981691 393590044 1
313887512 57933449 1
45929373 57933449 1
277172506 57933449 1
260710985 57933449 1
251591698 94003338 1
290709262 94003338 1
47608522 94003338 1
341963514 267256508 1
213711945 267256508 1
66129243 267256508 1
243323755 267256508 1
100570359 267256508 1
185688167 267256508 1
19239587 142225011 1
108441763 223396377 1
155320577 223396377 1
236854083 54003221 1
267308679 54003221 1
360344843 54003221 1
162749920 54003221 1
220997138 160979509 1
181107202 154659914 1
45929373 154659914 1
220997138 154659914 1
220997138 220808838 1
387835596 220808838 1
91082908 220808838 1
142681025 220808838 1
43706838 260452085 1
267308679 103683026 1
19762524 103683026 1
444198452 220997138 1
48300575 220997138 1
267308679 220997138 1
57933449 220997138 1
134563275 220997138 1
32878627 220997138 1
20505122 220997138 1
35408223 220997138 1
83855918 562630483 1
160950525 562630483 1
29972400 562630483 1
38824843 562630483 1
220997138 562630483 1
54003221 29968837 1
45112524 86206737 1
288327871 228305414 1
288370527 228305414 1
47608522 70628641 1
234349647 101017618 1
199278443 101017618 1
227817944 101017618 1
267278705 242081101 1
193619580 142681025 1
43856340 52068189 1
66129243 52068189 1
38824843 52068189 1
70643606 52068189 1
38824843 134563275 1
31408930 134563275 1
270418444 47608522 1
29426580 47608522 1
172376896 47608522 1
45112524 47608522 1
49498735 35364809 1
275575393 79818725 1
156380350 119370087 1
45112524 119370087 1
165746428 32878627 1
239876668 32878627 1
146442319 32878627 1
156380350 32878627 1
45112524 134823513 1
119370087 134823513 1
270418444 134823513 1
275575393 134823513 1
85669614 134823513 1
144836578 134823513 1
387835596 175149644 1
270418444 175149644 1
54003221 175149644 1
270418444 269858934 1
275575393 38824843 1
498776216 65153448 1
103683026 35408223 1
220997138 35408223 1
283727817 35408223 1
160950525 150455104 1
38824843 150455104 1
45112524 65187067 1
38824843 244889280 1
275575393 244889280 1
56408315 244889280 1
40095510 280242371 1
236854083 280242371 1
66129243 280242371 1
57933449 280242371 1
387835596 280242371 1
352317874 280242371 1
38824843 329112005 1
70643606 329112005 1
24485503 122483510 1
156380350 122483510 1
45112524 419872351 1
160950525 419872351 1
66129243 419872351 1
100570359 419872351 1
24485503 26589987 1
330552692 265192550 1
53009311 265192550 1
134563275 153531301 1
19762524 291001606 1
179213911 174185700 1
236854083 174185700 1
69551985 174185700 1
160950525 174185700 1
70643606 21036119 1
30693879 21036119 1
53898929 148305295 1
66129243 52702397 1
47608522 52702397 1
268484639 105971448 1
173752759 22815199 1
29426580 132213280 1
197096489 267289093 1
83855918 267289093 1
213711945 267289093 1
65153448 267289093 1
160979509 267289093 1
142681025 265916293 1
218196055 265916293 1
45112524 265916293 1
225539878 310287657 1
85669614 310287657 1
238623655 310287657 1
180918836 310287657 1
146442319 264133481 1
45112524 264133481 1
43328523 264133481 1
31408930 264133481 1
291001606 264133481 1
218273099 358675720 1
104572995 358675720 1
277172506 284544203 1
267856439 66129243 1
85669614 66129243 1
267256508 66129243 1
87429715 66129243 1
156218577 66129243 1
53732896 66129243 1
326694732 235139268 1
19762524 69551985 1
142681025 69551985 1
21036119 69551985 1
66129243 69551985 1
38824843 502248046 1
100570359 502248046 1
48300575 502248046 1
134563275 502248046 1
268484639 200497519 1
227082076 200497519 1
153531301 73449571 1
45112524 73449571 1
220997138 73449571 1
270418444 73449571 1
134563275 73449571 1
288370527 73449571 1
168430127 73449571 1
66129243 267856439 1
562630483 267856439 1
268484639 267856439 1
236854083 267856439 1
213711945 267856439 1
470195113 267856439 1
267295547 279681266 1
45112524 279681266 1
236979026 279681266 1
208742566 279681266 1
160950525 271563330 1
225539878 271563330 1
265916293 271563330 1
420790483 136661659 1
32878627 146442319 1
275575393 182737724 1
220997138 147509786 1
53732896 147509786 1
45112524 147509786 1
123054246 269304331 1
265426770 269304331 1
562630483 269304331 1
83855918 58434192 1
174185700 58434192 1
83855918 569096933 1
218196055 569096933 1
100570359 569096933 1
56408315 569096933 1
156380350 313296185 1
50725573 313296185 1
26589987 313296185 1
243323755 273124345 1
57933449 273124345 1
236979026 273124345 1
156380350 478981691 1
134823513 478981691 1
45112524 478981691 1
236854083 205951712 1
156380350 227817944 1
20505122 227817944 1
239876668 227817944 1
37397798 227817944 1
19762524 227817944 1
101017618 227817944 1
444198452 260961646 1
267856439 270556083 1
144836578 270556083 1
38824843 290609656 1
43706838 290609656 1
205643354 290609656 1
265916293 290609656 1
267256508 341963514 1
38824843 341963514 1
83855918 436104499 1
283727817 436104499 1
263355828 436104499 1
227082076 29246770 1
66129243 43856340 1
233600234 43856340 1
19762524 259802833 1
47608522 259802833 1
263355828 89021438 1
156380350 89021438 1
268484639 89021438 1
444198452 89021438 1
21037719 179213911 1
174185700 179213911 1
281059193 240653346 1
45112524 85669614 1
202243824 219949262 1
83855918 219949262 1
279681266 267295547 1
213711945 267295547 1
267308679 267295547 1
236854083 267295547 1
56408315 267295547 1
278133623 29727994 1
275575393 29727994 1
37397798 29727994 1
56408315 109813877 1
53732896 109813877 1
100570359 109813877 1
236979026 109813877 1
85669614 109813877 1
208742566 109813877 1
19762524 109813877 1
87429715 283969647 1
270418444 283969647 1
236854083 283969647 1
66129243 283969647 1
268484639 283969647 1
38824843 283969647 1
47608522 283969647 1
160950525 228751987 1
270418444 37397798 1
275575393 295884713 1
14123683 295884713 1
37704287 53732896 1
236854083 53732896 1
281059193 288327871 1
231410365 288327871 1
45929373 288327871 1
244081862 288327871 1
73449571 288327871 1
225539878 544574749 1
66129243 225082998 1
134563275 145778558 1
43328523 123054246 1
87429715 156380350 1
38824843 156380350 1
119370087 152402774 1
265916293 152402774 1
35364809 152402774 1
19762524 266182205 1
160950525 297389481 1
156380350 297389481 1
275575393 297389481 1
45112524 297389481 1
38824843 84095841 1
32408442 84095841 1
268484639 122950681 1
243323755 122950681 1
100570359 267308679 1
220997138 267308679 1
134823513 144836578 1
61986109 28463717 1
280242371 40095510 1
19762524 144836578 1
265916293 144836578 1
179213911 274645950 1
14123683 283727817 1
48300575 283727817 1
53732896 283727817 1
38824843 283727817 1
436104499 283727817 1
142681025 34269240 1
66129243 34269240 1
231410365 21037719 1
66129243 100570359 1
17209595 47608522 1
144836578 265916293 1
19762524 478981691 1
444198452 309857915 1
100570359 309857915 1
53029040 309857915 1
103820454 309857915 1
225539878 309857915 1
43090176 309857915 1
144836578 98810867 1
45112524 33268497 1
278133623 205715380 1
49939257 205715380 1
265916293 205715380 1
85669614 205715380 1
43328523 205715380 1
119370087 205715380 1
43328128 205715380 1
38824843 77843712 1
98196849 231410365 1
160979509 231410365 1
162749920 231410365 1
62540002 231410365 1
244081862 231410365 1
119370087 231410365 1
21037719 231410365 1
98196849 288238089 1
53732896 288238089 1
38824843 288238089 1
168430127 84095155 1
47608522 172376896 1
17084497 243323755 1
153531301 243323755 1
267256508 243323755 1
267278705 243323755 1
236854083 243323755 1
404865623 243323755 1
179213911 243323755 1
227082076 243323755 1
122950681 243323755 1
53732896 270418444 1
66129243 270418444 1
220746642 193870085 1
66308941 277981997 1
242081101 40095510 1
419872351 316996084 1
263355828 316996084 1
275575393 316996084 1
267856439 316996084 1
216837549 316996084 1
404865623 316996084 1
45112524 316996084 1
97898140 316996084 1
57933449 316996084 1
352317874 316996084 1
29855798 316996084 1
290609656 316996084 1
242081101 316996084 1
48300575 316996084 1
109813877 316996084 1
295884713 316996084 1
274501289 316996084 1
21037719 316996084 1
38824843 316996084 1
35408223 316996084 1
280242371 316996084 1
156380350 316996084 1
197096489 267278705 1
275575393 267278705 1
29972400 267278705 1
52702397 267278705 1
243323755 267278705 1
158887692 267278705 1
57933449 267278705 1
270556083 267278705 1
160979509 267278705 1
220997138 267278705 1
237318555 267278705 1
38824843 267278705 1
87429715 267278705 1
283207769 267278705 1
237389906 213711945 1
53029040 29426580 1
132213280 29426580 1
70628641 29426580 1
43706838 29206300 1
295637500 30693879 1
275575393 30693879 1
268445866 30693879 1
45112524 30693879 1
253631550 37704287 1
387835596 37704287 1
330552692 37704287 1
38824843 37704287 1
275575393 37704287 1
17209595 37704287 1
19762524 37704287 1
156380350 37704287 1
87429715 37704287 1
122950681 37704287 1
26589987 281059193 1
19762524 281059193 1
275575393 281059193 1
38824843 281059193 1
162749920 281059193 1
225539878 281059193 1
240653346 281059193 1
360344843 281059193 1
478981691 98196849 1
134563275 98196849 1
20505122 98196849 1
79818725 98196849 1
77843712 98196849 1
19762524 98196849 1
288238089 98196849 1
39811227 98196849 1
244081862 98196849 1
53732896 53898929 1
250649493 53898929 1
45112524 53898929 1
142681025 53898929 1
270418444 144836578 1
98810867 144836578 1
202098639 144836578 1
160950525 144836578 1
83855918 144836578 1
275575393 238623655 1
109214716 238623655 1
47608522 238623655 1
277981997 238623655 1
147721398 238623655 1
294784543 238623655 1
31508216 274645950 1
156380350 65013070 1
38824843 104572995 1
83855918 88687403 1
104063340 264522245 1
225539878 264522245 1
268484639 213273098 1
160979509 213273098 1
49939257 213273098 1
313887512 213273098 1
38824843 213273098 1
253631550 292713073 1
156380350 292713073 1
87429715 292713073 1
142681025 292713073 1
502248046 56408315 1
218196055 56408315 1
34269240 56408315 1
193723322 181107202 1
248789864 181107202 1
267289093 181107202 1
48300575 181107202 1
35364809 181107202 1
40095510 181107202 1
277384132 181107202 1
37704287 181107202 1
185688167 181107202 1
70643606 293601868 1
267308679 293601868 1
59809760 220746642 1
178616491 220746642 1
105971448 220746642 1
260710985 292252720 1
212203422 292252720 1
100570359 288370527 1
58434192 288370527 1
306623675 288370527 1
43856340 288370527 1
111553960 45814400 1
326694732 45814400 1
210627341 45814400 1
293601868 45814400 1
178616491 45814400 1
43090176 45814400 1
160950525 45814400 1
83855918 61608179 1
29972400 61608179 1
60825979 219540700 1
45112524 219540700 1
161046713 19909703 1
236979026 19909703 1
45112524 19909703 1
100570359 92882460 1
45112524 92882460 1
178616491 92882460 1
225539878 92882460 1
29972400 264446848 1
134563275 264446848 1
65153448 264446848 1
66308941 264446848 1
160950525 264446848 1
225539878 61358313 1
58434192 275575393 1
204454773 180918836 1
264446848 29972400 1
57933449 29972400 1
267278705 29972400 1
432456574 29972400 1
259802833 29972400 1
61608179 29972400 1
200497519 205643354 1
404865623 78922403 1
33268497 105622153 1
360344843 105622153 1
544574749 105622153 1
210041383 105622153 1
47608522 19762524 1
32878627 19762524 1
202098639 43328128 1
236979026 43328128 1
208742566 43328128 1
387835596 404865623 1
83855918 404865623 1
268484639 32583477 1
185688167 32583477 1
19762524 28463717 1
269858934 28463717 1
66308941 28463717 1
156380350 28463717 1
37653495 28463717 1
240653346 28463717 1
45112524 28463717 1
86206737 28463717 1
59785937 268445866 1
270418444 86122715 1
341963514 283727817 1
35408223 283727817 1
220997138 283727817 1
66129243 224697273 1
43706838 24224320 1
103820454 91588813 1
387835596 53029040 1
237318555 53029040 1
270418444 53029040 1
83855918 53029040 1
283727817 53029040 1
156380350 53029040 1
87429715 53029040 1
162749920 295637500 1
65013070 295637500 1
267256508 31408930 1
101227454 197186352 1
248789864 166121210 1
153531301 166121210 1
48683091 166121210 1
310287657 166121210 1
142681025 166121210 1
270418444 166121210 1
127945292 166121210 1
38824843 166121210 1
65153448 166121210 1
104063340 225539878 1
30395398 225539878 1
305278762 34269240 1
267856439 237318555 1
160950525 237318555 1
30395398 37792771 1
120872742 199278443 1
134823513 199278443 1
101017618 199278443 1
290709262 181223330 1
314725957 181223330 1
174185700 181223330 1
94003338 181223330 1
420790483 181223330 1
85669614 181223330 1
43328128 181223330 1
305278762 181223330 1
329112005 202098639 1
305278762 27272269 1
66129243 43706838 1
419872351 21037719 1
205643354 161046713 1
387835596 161046713 1
73449571 161046713 1
98196849 161046713 1
29246770 161046713 1
228305414 161046713 1
65153448 161046713 1
267308679 161046713 1
19909703 161046713 1
134563275 43090176 1
83855918 43090176 1
24224320 43090176 1
47608522 87429715 1
43856340 87429715 1
277981997 32417223 1
268484639 283207769 1
100570359 283207769 1
202098639 283207769 1
47608522 290709262 1
420790483 290709262 1
94003338 290709262 1
268484639 251591698 1
98810867 251591698 1
236854083 251591698 1
54003221 251591698 1
31408930 251591698 1
387835596 251591698 1
58434192 251591698 1
283727817 251591698 1
87429715 251591698 1
91082908 251591698 1
267308679 251591698 1
66129243 260710985 1
160950525 22844077 1
270418444 45929373 1
66129243 45929373 1
444198452 314725957 1
47608522 314725957 1
19762524 314725957 1
25189194 34965095 1
37704287 253631550 1
227082076 234349647 1
239876668 234349647 1
73449571 234349647 1
43706838 234349647 1
146442319 234349647 1
38824843 234349647 1
228298620 39811227 1
260710985 39811227 1
47608522 39811227 1
158887692 313887512 1
213273098 313887512 1
83855918 239876668 1
179213911 239876668 1
45112524 30395398 1
37792771 30395398 1
43328128 208742566 1
117377731 53009311 1
187534827 53009311 1
180918836 100570359 1
236979026 100570359 1
158887692 100570359 1
48683091 100570359 1
119370087 100570359 1
43706838 100570359 1
267308679 100570359 1
43328128 236979026 1
267289093 236979026 1
273124345 236979026 1
122950681 236979026 1
19909703 236979026 1
268484639 158887692 1
236854083 67562950 1
111553960 67562950 1
283727817 67562950 1
267308679 67562950 1
267256508 268484639 1
105971448 268484639 1
85669614 268484639 1
43328523 268484639 1
119370087 268484639 1
283207769 268484639 1
122950681 268484639 1
134563275 120872742 1
478981691 120872742 1
231410365 120872742 1
158887692 120872742 1
142681025 120872742 1
444198452 57933449 1
66129243 57933449 1
267278705 57933449 1
220997138 57933449 1
295637500 94003338 1
70628641 142225011 1
70643606 220808838 1
225539878 220808838 1
66129243 220808838 1
19762524 220808838 1
277384132 220808838 1
160950525 220808838 1
156380350 220808838 1
37704287 220808838 1
160979509 64654685 1
154659914 220997138 1
270418444 220997138 1
87429715 220997138 1
213711945 220997138 1
275575393 220997138 1
229047451 562630483 1
51978065 562630483 1
144836578 562630483 1
47608522 562630483 1
267856439 562630483 1
27272269 562630483 1
56408315 562630483 1
161351710 562630483 1
53732896 562630483 1
54003221 562630483 1
100570359 562630483 1
269304331 562630483 1
58434192 562630483 1
283727817 562630483 1
313296185 562630483 1
85669614 562630483 1
144836578 109214716 1
275575393 109214716 1
384851943 29968837 1
30395398 86206737 1
86122715 86206737 1
38824843 228305414 1
40095510 242081101 1
316996084 242081101 1
218273099 242081101 1
100570359 52068189 1
37397798 52068189 1
53732896 52068189 1
37704287 300135017 1
83855918 134563275 1
220997138 47608522 1
87429715 47608522 1
21036119 47608522 1
54003221 134823513 1
253631550 175149644 1
220997138 175149644 1
35408223 280242371 1
277172506 280242371 1
14123683 280242371 1
26589987 419872351 1
34882196 419872351 1
275575393 419872351 1
14123683 419872351 1
237318555 419872351 1
316996084 419872351 1
21037719 419872351 1
38824843 419872351 1
87429715 419872351 1
188264147 70360628 1
134563275 70360628 1
156380350 70360628 1
51826812 70360628 1
329112005 70360628 1
105971448 153531301 1
26589987 174185700 1
58434192 174185700 1
127945292 174185700 1
43706838 174185700 1
87429715 174185700 1
444198452 174185700 1
48683091 174185700 1
56408315 21036119 1
47608522 88986768 1
53732896 105971448 1
45112524 61986109 1
113852838 267289093 1
275575393 267289093 1
52702397 267289093 1
29972400 267289093 1
38824843 267289093 1
260452085 267289093 1
236979026 267289093 1
265916293 267289093 1
267308679 267289093 1
32878627 265916293 1
278133623 265916293 1
271563330 265916293 1
267289093 265916293 1
270418444 66129243 1
220997138 66129243 1
29972400 66129243 1
237389906 66129243 1
43706838 66129243 1
267308679 66129243 1
38824843 200497519 1
43706838 73449571 1
288327871 73449571 1
48300575 73449571 1
97898140 267856439 1
291001606 267856439 1
197096489 267856439 1
270556083 267856439 1
290609656 267856439 1
267256508 267856439 1
231410365 267856439 1
48683091 267856439 1
237318555 267856439 1
19762524 267856439 1
288370527 267856439 1
100570359 267856439 1
218196055 267856439 1
158887692 267856439 1
179170204 267856439 1
243323755 17084497 1
213273098 17084497 1
56408315 17084497 1
85669614 279681266 1
26589987 147509786 1
14123683 147509786 1
267289093 269304331 1
38824843 269304331 1
43090176 58434192 1
45112524 569096933 1
158887692 273124345 1
38824843 227817944 1
54003221 260961646 1
47608522 270556083 1
205715380 290609656 1
291001606 290609656 1
197096489 290609656 1
31408930 290609656 1
156380350 290609656 1
65013070 290609656 1
295637500 436104499 1
58926395 436104499 1
48683091 436104499 1
87429715 436104499 1
134563275 43856340 1
87429715 43856340 1
53732896 103820454 1
319682752 179213911 1
87429715 179213911 1
225098832 85669614 1
313887512 85669614 1
100570359 85669614 1
305278762 85669614 1
19762524 219949262 1
444198452 219949262 1
160950525 219949262 1
156380350 219949262 1
45112524 219949262 1
478981691 267295547 1
34882196 267295547 1
270556083 267295547 1
470195113 267295547 1
275575393 267295547 1
31408930 267295547 1
52702397 267295547 1
225539878 267295547 1
387835596 267295547 1
34269240 267295547 1
85669614 267295547 1
66129243 267295547 1
51978065 267295547 1
20505122 267295547 1
113449381 267295547 1
38824843 267295547 1
293731094 267295547 1
87429715 267295547 1
179170204 267295547 1
105971448 29727994 1
38824843 29727994 1
24224320 29727994 1
205715380 43328523 1
29972400 43328523 1
45112524 306623675 1
387835596 306623675 1
275575393 53732896 1
66129243 53732896 1
179170204 53732896 1
48300575 53732896 1
38824843 53732896 1
87429715 53732896 1
83855918 544574749 1
53732896 544574749 1
38824843 225082998 1
92882460 305278762 1
43328523 305278762 1
35364809 305278762 1
56408315 305278762 1
34965095 25189194 1
268484639 123054246 1
100570359 123054246 1
236979026 122950681 1
87429715 267308679 1
29972400 223404067 1
313887512 29855798 1
146442319 432456574 1
37653495 172376896 1
84095841 73449571 1
45112524 113449381 1
83855918 113449381 1
202098639 316996084 1
263355828 267278705 1
83855918 65013070 1
38824843 88687403 1
160950525 248905643 1
41405468 247694811 1
329112005 34269240 1
83855918 210041383 1
83855918 265426770 1
53898929 32417223 1
359511622 251591698 1
84095841 234349647 1
62540002 193619580 1
329112005 220808838 1
123054246 562630483 1
329112005 244889280 1
329112005 419872351 1
234349647 73449571 1
247694811 73449571 1
29855798 127945292 1
329112005 53732896 1
34269240 123054246 1
73449571 84095841 1
220997138 205715380 1
267856439 29972400 1
104063340 49498735 1
66129243 239876668 1
19762524 208742566 1
119370087 57933449 1
38824843 160979509 1
28308356 103683026 1
152402774 265916293 1
239876668 66129243 1
29972400 267856439 1
45112524 146442319 1
29972400 267295547 1
19762524 544574749 1
121827022 84095841 1
276908282 84095841 1
97066890 267278705 1
179213911 213711945 1
268484639 238623655 1
97066890 22844077 1
295884713 57933449 1
97066890 341963514 1
122950681 267295547 1
275575393 228751987 1
111610909 306623675 1
29972400 205715380 1
329112005 243323755 1
280242371 267278705 1
213273098 267278705 1
267278705 213273098 1
205715380 29972400 1
58926395 268445866 1
316996084 43706838 1
341963514 97066890 1
22844077 97066890 1
66129243 234349647 1
185688167 239876668 1
329112005 258426023 1
181107202 109214716 1
45929373 66129243 1
182737724 73449571 1
270418444 146442319 1
144836578 569096933 1
47608522 288238089 1
47608522 28463717 1
444198452 205715380 1
66129243 231410365 1
49939257 236854083 1
229047451 243323755 1
144836578 243323755 1
21037719 243323755 1
208742566 40095510 1
87429715 213273098 1
14123683 245095610 1
268484639 29972400 1
66129243 277384132 1
267308679 277384132 1
329112005 283727817 1
144836578 43706838 1
87429715 161046713 1
66129243 43090176 1
236854083 49939257 1
19762524 41405468 1
502248046 208742566 1
57933449 208742566 1
205715380 208742566 1
40095510 208742566 1
273124345 208742566 1
267308679 208742566 1
45929373 236979026 1
227082076 158887692 1
29972400 268484639 1
208742566 57933449 1
295637500 242081101 1
329112005 134563275 1
268484639 329112005 1
66129243 329112005 1
277384132 66129243 1
155320577 73449571 1
502248046 279681266 1
329112005 271563330 1
293601868 146442319 1
208742566 273124345 1
243323755 179213911 1
268484639 297389481 1
281059193 122950681 1
277384132 267308679 1
32182710 53898929 1
291110389 145778558 1
70643606 166121210 1
264446848 166121210 1
169863467 166121210 1
436104499 166121210 1
51978065 166121210 1
