# Supplementary material for: Dynamic guided metric representation learning for multi-view clustering
Source: PeerJ Comput Sci. 2022 Mar 8;8:e922. doi: 10.7717/peerj-cs.922 (PMC9044235; doi:10.7717/peerj-cs.922)
Supplement: Supplemental Information 2 [file peerj-cs-08-922-s002.zip › football/olympics/olympics-listmerged500.features]

paralympics
london2012
teamgb
athletics
sports
celebs
runners
uksports
athletes
olympians
olympics
gb
track
field
olympics2012
twits
olympic
2012
london
live
list
team
olympicsgb
london2012gbolympians
delhi
2010
experts
legends
incredible
stars
top
player
fitnessrelated
trackfield
olyper
timeslondon2012
dlzrh2011
world
champs
dague
elite
daegu
2011
sport
bbc
olympicsrightnow
misc
alltweets
rters
gbathletes
sporty
atletismo
pt
bmw
performance
black
sporting
heroes
atletas
tfoverseasathlete
types
athleten
uk
games
running
follow
runner
need
best
banterful
players
pundits
key
plus
major
names
behind
@storyfulpro
news
updates
contact
curator@storyful
journalists
media
outlets
accounts
related
coaches
former
medalists
endorsements
reuters
#goteamgb
goteamgb
#london2012
brilliant
paralympians
know
missed
add
find
twitter
significant
figures
involved
organisers
events
following
comprehensive
athlete
competing
official
established
776
bc
football
selected
compete
competitors
nationals
competed
plan
useful
information
getting
ready
tweetsport
atheletes
stuff
fitness
represet
great
britain
personalities
views
diamond
league
finals
weltklasse
zürich
sept
8th
general
fun
multisport
journolist
sportspeople
things
olympicsrelated
past
present
catalogue
sportsmen
women
clubs
staff
monitor
gmax
cambridge
dutch
inspire
bk
jus
alltimers
complete
picture
latest
24
ans
triathlon
sportspeoples
海外陸上競技　アスリート
partners
management
groups
fans
jumping
throwing
pros
expros
teams
crazy
pro
beyond
interesting
tweeters
boxing
chosen
added
horse
focused
equestrian
associations
horses
equitacion
equestrians
ngbs
allthingshorse
equitation
sh
dressage
organizations
polo
equine
equestrian2012
people
companies
paralympic
bodies
ngb
social
sportorgs
orgs
action
disability
riding
centre
equestrifollows
pony
express
kent
arabian
horselovers
equestrianism
paarden
governing
deportes
ridsport
horsey
managingsportinengland
infoshnl1
website
feed
country
hipica
charities
equestres
businesses
leisure
hooked
org
horseyfolk
donkey
organisations
charity
friends
folk
sportgames
supa
equus
universal
supporters
feeds
current
including
showjumping
medal
counts
slant
ex
club
eventing
show
relating
insights
inspirations
riders
support
national
england
english
style
services
community
magazines
industry
loves
relacionado
mundo
caballo
living
administrators
touch
missing
liste
primaire
members
homepage
long
twitters
amantes
caballos
tweeting
sites
lovers
worldwide
british
parlympic
time
favourite
@maxcc_equine
federations
host
actual
event
trainers
everything
brooke
follows
supporting
market
watch
society
45
followers
490
nearby
leagues
competitions
collection
carreras
ciclistas
cycling
cycleroadrace
name
tracknation
friday
shoutout
michigan
celebritiess
olympsrow
olympians2012
olympsuk
oly
international
afpathleteslondon2012
dl
awesome
alumni
big
junkie
olmpians
summer
thepros
athlètes
peepz
talent
celebrities
allsports
trackandfield
fieldstars
famous
crushes
athetes
trackwatch
love
run
aka
good
mainly
feature
10
000
contestants
commentators
worth
connection
participating
affiliated
state
point
blank
training
favorite
local
limited
500
cricket
professional
help
grow
passion
inspiration
kick
journos
ahead
crush
peoples
brands
presenters
blogs
greatest
earth
hard
body
jumpers
ssp
basketball
loughborough
talented
devils
jo2012
ball
sky
bb
female
ballers
@surreysportpark
trained
member
hope
beach
volleyball
handball
hockey
peeps
programs
american
bvl
bvb
int
beachvolleyplayers
beachvolleyball
probeachvolleyplayerscev
probeachvolleyballplayers
amazing
indoor
europe
listed
brittish
swimmers
jasper
male
ufinlondon
swimming
msd
gbaquatics
aquatics
welsh
class
gatorplayers
continuation
collecting
wales
compiling
storify
article
wuft
theg
blog
flow
main
swim
diving
profiles
commonwealth
jump
shoot
throw
east
sporters
waterworld
ldn2012
nadadores
internacionales
celeb
verified
swimmingsyncrho
watersports
natación
sw
natation
divers
commonwealthgames
canada
swiimming
olympicswimmers
strong
#olympics2012
work
play
harder
anglia
reports
guess
fish
itv
region
exnadadores
mind
brought
footballers
競泳関係
friendly
squad
voices
berkshire
rowing
rowers
glos
water
oarsports
gbrowingwomen
gbrowing
rowingwomen
rowingall
bloggers
tass
rowingintls
racing
drivers
going
gold
olympian
paraolympian
canoe
sprint
slalom
sailing
insane
individuals
planet
canoeing
kayak
oarsmen
oarswomen
scene
row
helped
journey
coxes
winners
tgb
medallists
othersport
lgbtq
goldmedals2012
jo
equestrianolympics
ppl
fav
eqstrn
cavaliers
horsetalk
topriders
gbr
bht
interests
western
competitionriders
horspeople
sportygeeks
inspirational
won
medals
roll
2016
keep
date
part
blandat
shops
olympicsync
hockeypeople
mens
ct2011
internationals
ehl
prem
internationals2
hockeyplayers
countries
#ehlmprem
ehlmprem
volley
leeds
girls
gbhockey
eh
randomsport
famouspeople
billy
billies
lon
hockeygb
womens
eng
internationals1
students
confirmed
girl
managers
folks
music
#ehlwprem
ehlwprem
set
boxers
banter
olympicallsports
olympia
suffolk
lesser
entertainment
brother
wmgolympics
health
bxng
martial
arts
favorites
fighters
proboxers
site
idols
combat
mma
active
beautiful
athletessportsstars
wasserman
ladies
doing
#olympics
#paralympics
#teamgb
#paralympicsgb
paralympicsgb
win
anyway
bunch
extraordinary
superhumans
pushing
limits
human
extreme
dream
broadcasters
essentials
type
steele
judo
taekwondo
wrestling
fencing
title
suggests
motorsport
separate
city
xtreme
heart
liverpool
fc
county
tennis
baseball
golf
snooker
appreciatively
respectfully
semistalk
coolest
super
cyclists
beware
fakes
occasionally
appearance
note
sure
real
olympicathletes
kayakers
kayaka
canoeists
kayaking
flatwater
whitewater
surf
ski
canadian
based
waterpolo
provides
polos
america
cup
sailors
worlds
weymouth
hampshire
olympicsailing
gbolympicmedallists
london2012gbmedallists
silvermedals2012
fellow
ac
yacht
courses
skippers
classes
udenlandske
olsejlere
twailor
sailing2012
bwr
gosport
gymnasts
yachting
11
silver
persons
representing
adventures
mash
merge
filter
existing
lists
sets
venues
heading
sailmakers
riggers
room
resources
ii
sportspersonalities
akitas
combatsports
psfk
hottest
judoolympians
olympicjudotkd
nationalmedallist
internationalmedallist
judoka
officials
celebrity
second
series
rugby
tae
kwondo
#psfklon2012
psfklon2012
subscribe
click
tkd
preparing
artists
want
please
equipos
bici
bikes
ciclismo
cyclingnews
cycle
races
commerical
race
bike
boys
cyclisme
piste
cycling2012
australia
peloton
phoenix
olympicsports
自転車
bicycles
smart
bikeworld
mondo
dei
ciclisti
cyclingmedia
procycling
自転車情報
nz
ciclisme
pista
organisation
melbourne
bisiklet
koers
procyclists
networks
road
cool
uci
overseas
rad
daily
noticias
marco
spirates3
networking
cyclo
peleton
speed
skating
wielrennen
loved
mtb
australian
combination
referente
peddling
madmen
bicyclists
whouneedtofollow
hub
universe
opinion
anglophones
info
places
experiences
zealand
research
pelotón
els
velòdroms
impliquen
corredors
equips
periodistes
bons
aficionats
probably
sorts
twitterers
institutes
fave
null
tdf
camps
greats
known
tourdefrance
score
rr
première
cyclistes
équipes
start
meeting
netherlands
home
likes
terza
lista
pirati
ed
disgraziati
sempre
wielrenners
tutto
ruota
zen
takwondo
competidores
teamusa
hotties
o2012
atleti
texasolympians
olympsmain
homelondres
olimpiadi
olympians2012summer
favoritos
uslondon2012
otros
sponsored
traditional
kwon
wvla
wdsu
kprc
kob
momi
family
special
kirsten
summersports
deportistas
nutrition
amigos
información
fightma
#teamusa
#welcometotwitter
welcometotwitter
prior
selfexplained
taekwondistas
nivel
internacional
edits
needed
hot
federation
account
playing
united
states
organization
hopefuls
rep
#londres2012
londres2012
más
populares
usoc
promoting
practice
culture
history
#telemundo
telemundo
juegos
olímpicos
karate
least
before
group
deporte
company
técnicos
professores
mestres
esporte
olímpico
opinión
actualidad
kickboxing
competitive
paddlers
table
isf
ciivie
authorities
london2012paralympics
ifs
depo
twidaq
portfolio
tabletennis
tenis
mesa
tt
ping
storyfulbreakingsports
jjoo
panam
infos
verbände
hobby
rightsholders
rec
pa
intntl
tour
noticiasdeportivas
sportaccord
winter
sources
disciplines
definitive
lead
mundial
internet
videos
torneos
demas
@twidaq
stocks
currently
investing
スポーツ関連
op
breaking
internationale
sportverbände
regarding
varying
interest
featured
tournaments
programme
recreation
physical
activity
olympicfollowed
nfl
mlb
espn
nieuws
online
working
spanish
eso
pos
gymnasts2012
trampoline
gymnastics
gen
relevant
content
2008present
artistic
rhythmic
gymnists
mealists
tumbling
dmt
championships
dancers
divas
poker
friend
chat
boats
boaters
newslist
admire
waterways
grc
guardian
network
newsfeeds
gov
glasgow
2014
racquet
division
science
badminton
@network_digital
additions
changes
sheffield
eurobasket2011
bbl
jugadores
federaciones
periodistas
seguir
eurobasket
lituania
triathletes
tri
olympicsii
sportandhealth
protriathletes
uni
triathlete
multidiscipline
triordie
sportsmenandwomen
runbikeswim
eliteswimbikerun
ironman
tripeople
analysis
global
levels
swimbikerun
swiss
modern
pentathlon
itu
place
soon
trirelated
push
tin
nice
read
perfect
motivation
scottish
potential
fencer
epee
foil
sabre
championchips
lang
テニス
scotland
sportovci
sportstars
rest
atp
mylist
tenistas
tenis10
janie
sportsstars
sportsmenwomen
actu
brit
life
fashionpeople
vips
open
cunts
sportsolympics
andy
professionals
betting
tennisplayer
famosos
inspireageneration
awesomeness
celebz
sports2
ad
sportwereld
sportage
scots
スポーツ
brits
suggestions
olympiaintenational
inspiring
deportivas
moving
random
olympicsathletes
buitenlandse
olympiërs
londres
london2012olympics
favstar
sporties
eye
#superhumans
clock
final
future
cuentas
oficiales
pure
contiene
todas
jugadoras
wta
tennisssss
tengan
relacion
favorito
f1sports
coverage
generated
profesionales
regional
mejor
inspired
test
diario
deportivo
ofrece
cracks
disciplinas
icons
deportiva
nashvillerocker
footy
wonderful
ufc
lax
bowling
rights
coming
round
various
humans
sigo
load
tennisrelated
explayers
skiing
automobile
srs
bzns
variety
tweeter
grandes
estrellas
representation
hmmmmm
olymics
selectie
bekende
londen
view
keeping
tabs
conversations
results
created
alles
rund
pe
adventure
sponsors
listing
amateur
outside
germany
north
olympichockey
favouritehockeyplayers
sslfs
mentors
myolympics2012gb
ambassadors
tv
cmts
right
parade
sportypeeps
procycle
rider
gbheroes
biking
lond2012
olímpicoslondresext
eliteathletes
olympics2fparalympics
west
acycling
roadies
velo
twentytwelve
join
wpc
olímpicas
bikeriders
britishcycling
teamsamsung
womancycling
lady
lo2012
makers
neil
london2012athletes
wc
travel
bicis
bods
debrett
intelligent
paralympicgb
celebratory
racers
triathlons
admit
generic
represented
interested
exclusively
lovely
proud
happy
celebrating
30th
olympiad
odd
randoms
selection
propeloton
#cycling
devoted
patch
#tdf
give
away
timeline
babe
reconocidos
quienes
buscan
bañarse
gloria
broadcast
lycra
walking
xc
mountain
bmx
#gamesmakers
gamesmakers
@london2012
public
reporters
connected
wanting
tickets
traveling
entrants
alist
engaged
forms
exercise
outdoor
bath
swimmingworld
famousswimmers
nuoto
nuotatori
hobbies
olympicsmonitoringlist
olympics2012summer
outdoors
paddle
ar7hurknigh7horsehall
parks
favs
boating
mag
radio
movies
film
gurus
kanu
canoekayak
making
art
beer
billiards
camping
cards
cars
cooking
crafts
baby
olympicrelated
especially
captures
centric
activities
#usa
update
scores
#sochi2014
sochi2014
#rio2016
rio2016
fishing
#go
bronze
count
promote
white
irish
ireland
irl
council
uptodate
#2012olympics
2012olympics
specifically
year
recommended
aiming
leicestershire
yorkshire
teesside
telly
acuáticoslondres2012
webtwitter
fabulous
quotes
yorksathletes
lifeenhancers
swimmingwomen
swimmingall
aqua
bday
adidas
commonwealth2010
favourites
sportsjournalism
inside
h2o
notable
boro
natacion
chloeswimming
tweetingg
sportdudes
natacao
svimjing
zwemmen
tutte
nazionalità
tipped
yorks
aquí
encontrarás
participantes
happening
swimmming
für
sgmh
webseite
soccer
zest
share
generously
cumbria
updated
amended
splash
town
business
middlesbrough
fraternity
put
limit
farther
behalf
daughter
chloe
swims
excluding
f1
topswimmers
swimmer
indian
fencers
britishfencing
fencinggeneral
fence
genral
stabbysox
ecfencingisfollowing
regular
individuele
schermers
matter
dudes
dudettes
usually
synchronised
synchronized
synchronizedswimming
gbsynchros
swimmingsynchronised
synchro
swimwithme
incredibly
fit
abro
nottinghamshire
fl
footballer
school
20
olympics2010
hurdles
btolympicball
mates
woo
athleticsall
athleticshurdles
athleticsmen
tf
спринт
leichtathletik
shuffle
athletisme
5or6
#footballleague
footballleague
competiting
take
ting
mentioned
cette
contient
comptes
officiels
professionnels
streams
equipio
dn
galan
wide
range
sj
#rollback
rollback
proequest
cheval
colleagues
cavalli
miscellaneous
eventers
check
followed
column
figure
curling
uon
basket
baloncesto
europa
europeanbasketball
equipo
exjugadores
entrenadores
first
clients
balonmano
olympicnews
welovesport
high
nemisys
uksporting
star
users
associated
esportes
federações
entidades
esportivas
clubes
times
participants
press
france
contacts
wot
accept
huge
apologies
reviewed
belong
sweet
fighting
boxer
olympicbox
wrestle
weight
protagonists
faces
characters
reputed
talk
fabicelolly
daley
k00lkidz
bg
tom
chris
babes
diver
rio
bound
gbrdivingteam
nonmusicstuff
dive
london2012wy
msm
uk2012
olympicgames
tweeple
tomdaleysfriends
important
associate
flames
glasgow2014
occasional
commentator
esos
buenos
mission
springboard
platform
popular
@formulists
selfupdating
filtered
august
surrey
camberley
free
net
beauty
save
money
2nd
locals
areas
1st
sportrelated
care
connections
atletica
tweetsfromthegames
olympia2012
olimpico
watchlist
andra
athletesworld
personnalité
ixwomen
ish
sportingstars
individual
sportsman
newsmakers
fame
saintssaturday
arsenal
lopers
cream
othersports
sportivi
brunel
sportsters
スポーツ（世界）
tops
monkey
fashion
birmingham
rts
alex
deluxlist
noncricketing
sportstweeps
safe
atletiek
uka
ahletics
lot
links
personal
londra
raccontata
dai
degli
thing
excitement
talking
ツイートしている世界のスポーツ選手
funnier
better
fights
women’s
equality
celebrate
ix
40th
fietsen
websites
think
saintsrlfc
calling
reporting
twitterati
volg
contributors
funny
writers
covered
aspiring
attended
meet
世界のスポーツ関連ニュース等
watchers
quizzes
quest
#stugolduk
stugolduk
successful
avoid
overnight
atleten
gymnast
gymolympics
wag
gym
youtube
gymnastic
web
giannasta
fierce
actors
directors
champions
commentry
surrounding
shawn
johnson
nastia
luikin
shannon
miller
carly
patterson
exgymnasts
aggregates
amis
sportspersons
mucho
ann
vip
sp
ゲイ♂パレス
esportistes
mis
esports
athlé
intl
artist
siguiendo
myfriends
personalidades
man
amici
fútbol
spor
advocates
fifty
athletesports
focus
weltklassezrh
dlzrh2012
olimpicos
sportifs
mondial
lympics
letwitsportif
heros
idrettsprofiler
monstruos
thecf
mejores
starss
ספורטים
בחו
worldsportsplayer
陸上関係
célébrités
sporten
television
urheilu
varios
coolpeople
kings
queens
beste
東京都真良河区新日暮里にある大型マンションの住人
celebritys
seen
grande
tenga
triatlones
takip
course
spurs
discuss
relacionadas
large
red
bad
relacionados
innit
한국인
제외
스포츠
선수
og
worked
marry
kisoja
kisailijoita
leo
gbrowingmen
rowingmen
sculling
coxing
badders
bulutangkis
badminton2012
shuttlers
badderz
archery
tepokbuluangsa
badmintoners
centres
game
bwf
matches
athletweets
celebs♥♥
overflowing
olimpiadas
lincolnshire
sportler
personnalités
amies
trend
leaders
sportif
français
autres
joueur
jeux
été
jj
oo
aux
racquetsports
tennisnews
foreigner
olympique
wimbeldon
wimbledon
tennisworld
total
thomas
sporttennis
tennisplayers
roland
garros
joueurs
joueuses
importantes
sportives
french
françaises
playspucksandballs
protennisplayers
hs
retiro
gonzález
теннисисты
jogadores
treinadores
tennistwitter
favoris
tenisa
spēlētāji
bnp
paribas
estrangeiros
paper
perspectives
goes
actualité
sportive
source
journalistes
suivre
participant
olympiques
participent
abonnements
green
balls
все
fan
pretty
obvious
ukraine
nadal
tennisman
tenniswoman
internationaux
#tennis
#atp
principaux
#wta
#tennisrtbf
tennisrtbf
francophones
monde
petite
balle
jaune
products
tourments
personality
プロテニスプレーヤーのリスト
100
motociclismo
pilotos
futbol
boxeo
person
med
flera
av
stora
tennisproffsen
profiler
inom
twittrar
dagligen
actions
includes
cualquier
tours
picks
hello
tweetersiactuallyread
influencers
xd
tigers
topsporters
psg
cooltwitter
acquatici
athletesamateur
tsr
slebs
epl
symjing
#os2012
os2012
watery
pursuits
sometimes
talks
merseyside
essential
contactos
hit
motorcycling
sincronizada
wolves
chicago
snaptu
journalist
arena
level
ahtletes
listen
personlegdomar
relasjon
symjesporten
nasjonalt
globalt
badmintongoodminton
lyg
advisory
lfc
baddest
badmintonners
yonex
contract
fbk
herculis
atletisme
athleticsdaegu
friidrottsvm2011
circuit
alltrack
fbkgames
app
friidrottsvm
utövare
athlétisme
promotion
little
directly
ww
horsepeople
equestrianites
horseriding
equi
wereldwijd
tips
geared
casual
awards
iedereen
competition
fields
globe
enthusiasts
thoughts
receiving
funding
scheme
nike
stronger
faster
marathons
instagram
olympis
gbolympics
oas
trail
profile
atletismolondres2012
hardlopers
marathon
mikey
european
podismo
hiking
corsa
mother
feet
twitterlist
triatlondeporte
endurance
hardlopen
elites
hammys
dedicated
@jimdauer
evolving
small
choice
mix
olimpijske
igre
corrida
@octagonoas
@octagon_ap
hodge
podge
dia
gear
manufacturers
fu9
fast
distance
wish
knew
ultra
enjoy
eyes
band
maratone
ciò
riguarda
write
30
september
create
zadi
ride
punch
pallavoliste
italiane
voley
italians
vb
university
exeter
welshwomeninsport
12
bidding
slaz
ambassador
olympicfencemodpentshoot
understand
olympicsathletics
sexys
bradley
wiggins
lalympics
ahaolympics
totty
heads
stockport
itc
politicians
energised
tecsv100
sale
outrosesportes
swimmy
virtual
champion
spain
language
aha
curated
coys
stay
informed
watching
hop
skip
hosts
recommend
3k
120
fs
visit
www
selves
scratch
smell
chlorine
season
texas
deportista
trials
trials12
nationalclass
gossip
athletic
nation
athleticssprinters
blue
pd
usatf
iaaf
陸上
陸上（海外）
trackies
status
entertainers
спортсмены
yeeah
higher
spectators
magazine
陸上競技関連
comments
conversationlist
dynamic
rebuilt
shooting
thesuperhumans
mad
food
inspirers
derbyshire
olypians
sportsandrunning
tweeteroos
newsday
jesolympics
tuffi
move
followfriday
compiled
service
launching
july
sui
matters
swindon
ussf
cosinfluencers
burns
clean
paul
craig
colorado
springs
association
nat
journalism
respect
@narniaexpert
410
asociaciones
actor
classifieds
sell
buy
advertising
aussie
bronzemedals2012
aussieathletes
ausolympics2012
aust
ausolympics
cyclist
olympics12
chicks
aussiestars
femenino
bikers
coast
generalists
bikez
wheels
oz
velodrome
cyclones
aussies
protour
champions1
trackcycling
olympiccycling
cyclingpeeps
bikefolk
#olympic
entering
entered
themed
topics
serious
prof
sweat
bicycle
possibly
professionnal
peops
south
coureurs
organisateurs
cylists
identities
continental
sykkel
sprinters
direct
involvement
lahcene
federer
favetennisplayers
genel
спорт
zzz
reading
atpwta
sportint
プロテニス
sporcular
tennisfreak
crew
теннис
tennispros
volgen
faves
kids
singles
tênis
woman
tennisspieler
друзья
tennisti
awta
everythingtennis
tennisfolk
ptgp
artiesten
список
attention
ruth
maclean
gusta
college
junior
commentary
damen
ilgili
herkes
игроков
для
трансляции
теннисные
игроки
их
официальные
аккаунты
perfil
présentes
isfs
nocs
gland
slams
تنس
everryone
aime
dal
canales
musings
¿que
libre
siguelos
conversation
suivez
acteurs
agents
sportscasters
sportswriters
¡¡¡punto
juego
reasons
spot
hay
thesweetscience
material
performers
sportorganisations
olympiads
cheer
gimnasia
artistica
sportfolk
gymnasticslondon
gymanstics
trampolining
gymnastics2
#cricket
#football
#soccer
#rugby
#snooker
#darts
darts
#boxing
#basketball
#hockey
penthathlon
chiefs
goteamgregory
royal
devon
gregory
correspondent
divinganything
hopeful
passed
alimentacion
transporte
entrenamiento
cuidado
attending
distribution
progress
eton
dorney
lake
über
sportfechten
degen
florett
säbel
multi
supported
photography
rowing2012
worldchfeeds
roeiorganisaties
aviron
rudern
eliterowers
scullers
#thelist
thelist
#wrc
wrc
easy
organize
erging
rowfree
dancing
comedy
revampedcastofficial
genius
followedsoontobe
proathletes
thegames
judges
pages
cast
authors
speakers
preferred
14
extern
andere
topsport
lbolympische
spelen
self
explanatory
concerned
tr
escrime
boxe
ucla
ties
institutions
bruins
cyclingfromtheuci
cztery
teamskyriders
renners
giro
italia
giroryttere
startlist
teamsky
wielerpool
cyclinguk
procyclerider
wielertweets
sykling
syklister
велоспорт
cyling
cykling
corridori
mensroadpropeleton
britcyclists
radsportler
じてんしゃ！
full
kun
retired
included
lijst
uci自転車選手ロード…ヨーロッパ中心
ciclistes
wielerwereld
middle
sea
ds
ask
ridersfamily
worldtour
continentals
alle
españa
letour
engagers
transport
partner
spokesmen
journo
light
iphone
prime
cyclinginfo
carrero
quintero
sportsnews
vélo
medios
velogical
cannibals
gypsies
yellow
bikelightflash
provide
bicycling
power
entities
excited
published
legales
bits
observers
merino
sportwool
clad
persuasion
yourworldissport
deportivos
wellknown
fancy
pants
olylondon2012
londonolympics
hearst
ct
olyathletes
mydiverfamilly
pool
humor
alisters
wanted
plyrs
activists
entertaining
marketing
wrestlers
medalist
discussions
reason
mustfollow
covering
fools
grandstand
familly
send
sphere
nonrevs
committees
musicians
close
grinstead
forest
northern
silly
trust
cdn
florida
accers
acc
appear
hockeyherba
christian
urban
athleticswomen
sports@twitter
algemeen
sportiva
cooltweeters
#teamuk
teamuk
spirit
cross
section
polleetickle
sportsolympics2012
legendary
normal
collegiate
hockeyatleedsmet
buddies
train
delish
lakers
lympians
olympicians
usaolympians
usathletes
womensbeach
usolimpics
healthy
my1stlist
summerolympics
olympicathletes2012
strength
spiracle
sportsother
sportscentral
list1
amurrcafuck
@raywretle
explanitory
mga
paborito
kong
atleta
yeheyy
role
models
feel
advice
face
sharing
moments
inbook
jul
#follow
comedians
duh
tracey
peters
mpnty
cyclix
gubbins
mark
chaps
cicling
cyclepath
böikz
サイクリスト
cyclingpro
loh2012
cycliste
contains
infamous
appeared
works
engineering
comany
luvs
vodka
kill
powered
legs
hands
varî
focussed
bias
účty
mají
říct
olympiádě
londýně
summerspecstacular2
summergames
ginástica
switchon
pr
governance
nbcheroes
uktopsportspeople
tinker
bell
guests
alan
carr
summertime
specstacular
blackpool
illuminations
hi
triathalon
tripros
influential
triatlón
trifitnesshealth1
coaching
pbr
political
pinnacletherapy
rich
mags
ams
archers
shizzle
olypmics
athleticsrunning
средние
дистанции
sportify
sunday
leading
upto
quality
gruntin
shoutouts
beat
creative
development
etta
squash
grand
central
production
agency
polideportivo
desporto
roeien
remo
lifestyle
rowingfeds
boat
sportsorganizations
crews
achievers
primarily
persberichten
concept2
refereeing
greatness
queremos
rowinginternational
sgb
uksg
@sportscotland
area
judodojo
combate
cursoscombat
judô
martialarts
bjj
grappling
instituciones
myjudo
judomedia
páginas
jujitsu
voor
wmma
pride
interesados
judokas
tudo
myfrieds
柔道ファン、関係者のリストです。
especial
olympische
interés
internationaal
voile
sail
marine
organizaciones
nl
channel
sailingbiz
ocean
kite
session
marinerelated
watersport
volvo
fr
eventos
announcements
called
motor
ヨット関連
order
navigation
safety
notícias
mo
notizie
union
gbbasketball
esgrima
escrimeurs
conveniently
scherma
مبارزة
击剑
フェンシング
politics
freinds
thegood
welcome
tennissers
engine
murrays
profesional
week
lavalife
voice
having
selfexplanatory
@twbeat
swing
crazed
fucker
challenge
belonging
gadgets
photographers
cover
teamsports
sportypeople
motivate
deportistasdeelite
élite
menos
futbolistas
noam
chomsky
promoters
target
ltsb
bos
u23
euro
radsport
barcelona
natació
nba
olimpíadas
mouvement
hoops
ncaa
bball
ballin
biz
fédérations
marcas
circle
fed
promotions
livestream
euroleague
organismos
confederações
nw
congrats
bulls
stories
comentaristas
toda
specific
20112012
nhl
squadre
protagonistas
reviews
finest
orange
relacionada
weightlifting
olympicteams2012
teamgbothersports
dc
campaigns
analysts
linked
young
manchester
triatlon
motogp
marathoners
wiltshire
reutersfencing
organisaties
sportscotland
@djalexgaona
prominent
tournament
round1
project
rya
dorset
endurancelife
highest
routes
bac
ref
londra2012
arco
tir
tiro
olímpica
archeryshooting
sba
guns
shooters
coach
prsn
racewalkers
ολ
αγώνες
tracks
atletismogutias
athlets
αθλητές
διεθνείς
αθλητικοί
οργανισμοί
ξένα
μέσα
shows
hazbeens
lucozade
itf
fight
defense
pressure
whgbs
whgb
tyres
staying
witness
torneios
tenniscelebs
medicine
addicts
tweeets
nuotarini
sjoerd
oslo
slam
sportnieuws
means
nothing
ámbito
deelnemers
campeonatos
naar
seasons
dreams
ridiculusness
illinois
mike
nbaplayer
kind
master
ridiculus
chess
sportsrelated
celbs
originalfollowing
sporrrrtttyyyy
bit
hollywood
guilty
pleasures
different
ligas
hearing
seguire
true
foreign
natação
acontece
handy
showjumpers
mss
jumpmail
horsecompetitions
horsesinformacion
spectator
ロードレース
oves
sykkelsportliste
tdf2012
exlondon
lijstje
cyclingrelated
mountainbiking
swimmingmen
issf
ao
molon
labe
idrottsprofiler
clairey
tipus
verifiedaccount1
leyendas
gli
tweetz
globalrowingathletes
gbrowingathletes
teamusa2012
angeles
olympicsfaves
ticks
sportz
cracksjjoo2012
mmopen
movers
shakers
tweeples
pools
courts
seriously
achieve
muster
adds
deletes
sigue
infromación
contada
god
torneo
henley
テニス関係
freaks
giving
lives
london24
alt
@olympics
campaigning
stalk
deal
indiana
divingwaterpolo
accts
prepare
españoles
kinda
generally
olympic2012
mp
designers
average
joe
jane
parasport
arhletes
cause
colleges
#1
masters
york
assoc
yorkers
oc
stream
ngo
old
#gousa
gousa
olypics
sparks
usc
octrained
klout
obsessions
upcoming
hospitality
tell
vfbstuttgart
umpires
welt
douchey
ads
potts
cyclistsontwitter
tur
dansk
fangirling
feds
liked
#londonbuffs
londonbuffs
#goforgold
goforgold
bestest
favor
mysports
usaolympicathletes
fitnesscommunity
geeks
retweeting
oarsome
roeitweets
campaigners
at007
7th
gals
internacionais
box
gp
atheletics
insport
owners
lots
call
tfoverseasinfo
dnt
drct
walk
海外陸上競技　ニュース・メディア・ob・ファン
diet
overige
weg
allowed
inspirationteam
olympicstatus
circumstances
possibilities
sportingconnexionoutdoor
nas
references
academy
gbtriathlon
triathlonall
idolos
consists
worldmedallist
projects
adventurers
bmx1
atlēti
latvijas
pasaules
bros
hoes
ers
ek
paralympics2012
correr
personnel
checkkk
nt
favouriteess
olympicsmedia
nonsponsored
monroe
kerékpár
cylcling
concerning
whats
quicklook
