# Supplementary material for: Dynamic guided metric representation learning for multi-view clustering
Source: PeerJ Comput Sci. 2022 Mar 8;8:e922. doi: 10.7717/peerj-cs.922 (PMC9044235; doi:10.7717/peerj-cs.922)
Supplement: Supplemental Information 2 [file peerj-cs-08-922-s002.zip › football/olympics/olympics-retweetedby.mtx]

464 464 3740
19239587 19229473 57
19229473 19239587 98
38824843 37397798 5
37397798 38824843 2
87171486 53029040 10
40359068 86122715 22
32340805 38411534 55
43706838 120160897 2
29206300 53029040 4
21036119 115997168 1
54498003 18395247 2
146442319 58434192 5
155320577 108441763 6
26589987 50725573 17
64654685 22844077 4
37653495 21593526 6
153531301 101017618 4
58926395 115997168 1
37792771 130380538 28
94003338 22844077 3
172724815 145778558 5
37653495 22844077 10
111553960 78746900 6
30693879 62540002 7
30693879 115997168 1
61771888 171918553 1
172724815 169863467 11
43706838 102465497 6
54498003 17311797 1
51978065 169863467 3
166121210 88687403 9
30693879 98810867 4
155320577 37397798 10
24485503 98810867 1
134563275 120160897 4
17311797 54498003 3
134563275 179170204 4
127945292 53029040 39
169863467 51978065 1
169863467 172724815 10
51978065 172724815 9
193870085 172724815 1
156380350 172724815 3
48683091 120160897 3
69276015 19239587 6
134563275 69276015 1
48300575 32878627 6
179213911 172724815 1
17311797 172724815 1
134563275 172724815 2
59785937 69551985 18
166121210 86122715 2
37653495 62540002 1
134563275 197096489 2
88687403 117046274 6
166121210 117046274 10
182737724 38411534 6
48300575 179170204 2
17311797 193870085 10
117377731 196669891 2
210627341 37397798 3
38824843 54498003 12
62540002 21593526 4
14123683 69551985 1
166121210 40714791 5
53029040 127945292 10
64654685 156380350 1
37653495 156380350 7
156380350 69551985 1
78922403 77843712 1
203018453 61771888 2
53732896 70643606 2
37653495 34882196 2
43706838 202098639 15
40714791 166121210 4
88687403 166121210 6
53732896 49980783 1
117046274 166121210 3
40359068 166121210 37
83855918 88687403 1
69607162 97898140 3
66308941 53732896 1
43706838 193723322 13
146442319 150455104 11
48683091 53732896 3
17311797 169863467 1
49980783 77843712 3
73449571 54498003 2
172724815 56077244 16
56077244 172724815 13
117046274 88687403 4
145778558 169863467 5
53732896 58434192 2
58434192 37397798 1
31702589 203018453 32
145778558 56077244 21
27014314 37397798 8
196669891 117377731 1
56077244 169863467 2
37653495 64654685 22
43706838 69551985 1
56824454 212203422 4
208742566 117046274 3
46705581 49498735 24
70628641 234349647 31
234365719 49980783 1
59809760 134823513 3
218273099 59809760 2
49980783 234365719 2
227082076 234365719 3
213711945 69551985 4
134563275 185688167 2
41405468 52069104 7
70628641 49980783 15
218273099 79818725 4
53732896 56408315 20
21593526 22844077 7
38411534 101017618 2
52702397 19909703 8
56408315 53732896 6
56077244 145778558 5
40359068 117046274 25
169863467 56077244 23
113449381 179170204 3
30693879 166121210 2
27014314 213617119 2
70628641 233600234 21
49498735 46705581 36
233600234 231410365 8
45112524 69551985 1
62540002 234349647 1
37397798 172724815 1
155320577 172724815 1
70628641 218273099 10
38824843 97898140 1
227817944 79818725 1
156380350 100570359 1
207604346 134823513 1
48683091 234365719 1
158887692 199278443 38
179170204 113449381 1
179170204 120160897 2
70628641 244081862 2
70628641 77843712 14
154659914 40714791 1
43328523 208742566 1
117046274 208742566 2
19909703 52702397 5
228305414 172724815 6
228305414 56077244 8
38824843 146442319 5
204409050 53029040 5
213711945 229047451 3
160950525 146442319 5
134823513 49980783 1
27272269 56408315 1
29972400 56408315 1
213711945 56408315 4
53732896 208742566 2
236979026 208742566 34
30693879 23136154 1
30693879 22844077 4
244081862 207604346 1
57933449 166121210 1
70628641 45929373 64
31508216 218264611 4
43706838 179170204 1
160979509 69551985 4
160979509 70643606 1
70628641 227817944 5
32878627 202098639 7
108441763 155320577 3
150455104 58434192 1
37653495 229047451 5
50725573 26589987 42
202098639 193723322 8
169863467 145778558 5
218264611 224697273 107
40359068 247300697 3
19229473 56408315 1
243323060 49980783 3
29246770 49980783 1
224697273 218264611 26
100570359 56408315 3
160979509 69607162 2
43124180 30395398 9
58434192 146442319 3
38824843 210627341 2
43706838 205951712 2
34882196 97898140 1
29968837 208742566 4
29968837 56408315 2
59785937 97898140 1
77843712 49980783 8
156380350 120872742 1
86206737 193870085 1
37397798 155320577 1
172724815 247540843 5
228305414 247540843 2
172724815 228305414 4
247540843 56077244 23
29426580 40095510 6
46141376 43090176 2
46141376 150455104 1
22062686 172376896 1
38411534 172901970 14
169863467 228305414 2
43706838 48683091 10
233600234 234349647 9
144836578 27272269 4
70628641 231410365 19
64654685 34882196 1
172376896 22062686 1
214136684 154659914 1
250649493 56824454 12
155320577 38824843 3
233600234 49980783 2
225539878 27272269 1
40359068 40714791 8
53732896 218264611 1
156380350 58926395 2
59785937 69607162 9
61771888 203018453 24
34882196 58926395 1
29426580 52702397 13
22844077 180918836 2
156380350 69607162 1
48683091 179170204 4
27272269 56077244 1
97898140 61771888 1
59785937 58926395 3
155320577 54498003 2
213711945 97898140 2
28455329 261872648 8
56077244 228305414 2
145778558 228305414 2
213711945 58926395 3
247300697 166121210 5
29968837 261872648 9
123054246 53732896 3
208742566 53732896 1
79818725 59809760 1
197096489 193723322 2
145778558 54498003 3
39811227 77843712 7
123054246 34269240 5
28455329 260961646 10
218273099 48683091 18
79818725 244081862 3
58926395 69607162 1
59785937 260452085 1
263355828 261872648 9
213711945 100570359 3
113449381 202098639 6
113449381 185688167 1
156218577 70643606 8
175149644 199278443 7
236854083 261872648 1
24485503 150020524 1
39811227 134823513 6
34882196 69551985 1
245095610 260961646 7
65153448 264522245 7
31702589 61771888 8
162749920 61771888 7
91082908 261872648 1
247540843 172724815 3
205643354 265916293 2
53732896 69551985 1
199278443 175149644 8
245095610 261872648 10
243323060 231410365 1
30693879 27272269 4
22844077 83855918 1
48683091 218273099 1
228305414 27272269 1
20359647 49980783 1
208742566 181107202 12
20505122 70643606 1
53029040 87171486 16
27272269 267256508 4
70643606 37704287 18
228298620 103820454 7
32417223 212203422 4
187534827 19239587 1
172901970 38411534 2
142681025 204454773 3
218196055 53732896 11
53732896 218196055 11
97066890 58926395 2
228305414 51978065 2
193354205 21037719 3
145778558 172724815 6
165746428 233600234 5
234349647 233600234 3
59785937 264522245 1
145778558 247540843 5
265426770 234349647 2
247694811 233600234 6
152402774 208742566 26
142225011 103820454 30
45929373 244444830 10
243323060 227817944 3
225098832 20359647 3
243323060 98196849 2
19909703 266182205 4
231410365 165746428 3
53029040 29206300 8
53029040 52068189 21
270369842 228305414 2
270369842 145778558 12
160979509 208742566 2
40095510 61608179 12
270369842 32583477 1
40095510 52702397 1
270369842 54498003 16
70628641 39811227 4
270369842 73449571 14
160979509 32583477 1
218273099 104572995 15
231410365 233600234 2
270369842 56077244 10
270369842 51978065 23
37704287 70643606 15
207604346 228751987 1
51978065 56077244 5
51978065 270369842 22
70628641 98196849 33
27272269 228305414 1
51978065 228305414 6
155320577 146442319 7
213711945 156380350 1
247694811 234349647 8
70628641 134823513 3
179170204 271563330 1
54498003 270369842 13
268484639 193723322 2
53029040 266591831 2
270369842 169863467 1
271563330 179170204 4
270369842 172724815 12
174185700 69607162 1
97066890 69607162 4
27014314 270418444 3
97066890 69551985 2
270369842 247540843 1
181107202 236979026 8
236979026 181107202 8
65153448 69607162 1
48683091 20505122 1
20505122 48683091 2
97898140 69607162 1
48683091 101017618 1
169863467 270369842 3
101227454 261872648 1
165746428 231410365 3
20505122 210627341 1
47608522 180918836 2
53029040 52397436 2
269304331 202098639 1
148305295 260710985 28
181107202 208742566 16
273124345 40095510 14
117377731 19239587 58
179170204 260452085 1
70628641 270556083 10
160979509 236979026 3
70628641 228751987 8
27014314 235139268 18
154659914 86122715 1
49980783 227817944 1
115997168 17209595 9
258426023 268445866 1
34965095 83861665 1
29246770 234365719 3
253026113 86122715 12
268484639 260452085 5
57933449 40095510 14
173752759 53029040 9
59809760 39811227 1
208742566 236979026 15
156218577 37704287 18
21037719 193354205 12
70628641 247694811 19
120872742 256955184 1
29968837 260961646 62
218273099 29246770 3
233109396 117377731 2
208742566 152402774 46
70628641 165746428 10
47608522 103820454 1
228305414 145778558 1
40359068 154659914 4
270843834 265916293 3
49980783 244081862 1
32340805 101017618 3
49980783 233600234 1
277384132 37704287 31
273124345 61608179 6
100570359 37704287 4
29426580 266182205 11
228305414 270369842 1
70628641 20359647 4
91082908 197186352 29
67562950 197186352 1
271563330 270843834 1
53732896 152402774 2
246398288 228305414 1
43706838 205643354 8
268484639 31408930 5
29968837 91082908 2
28455329 91082908 3
277384132 100570359 4
20505122 53732896 1
43706838 113449381 2
29206300 49980783 2
56077244 247540843 4
100570359 208742566 1
278133623 193723322 1
134823513 207604346 1
275248083 179170204 4
113449381 193723322 15
169863467 247540843 7
247694811 244444830 6
155320364 108441763 9
108441763 155320364 10
19239587 117377731 10
231410365 247694811 4
155320577 155320364 13
32340805 21037719 1
169863467 220746642 3
43706838 278133623 16
17209595 115997168 3
245095610 101227454 27
144836578 53732896 7
267256508 27272269 4
225539878 205643354 1
53732896 27272269 4
267289093 27272269 4
256955184 182737724 3
264446848 100570359 2
49980783 228751987 2
37704287 277384132 14
134563275 246398288 2
267856439 172724815 1
39811227 49980783 6
43706838 166121210 2
281059193 256955184 1
32340805 172901970 7
39811227 234365719 2
127945292 87171486 7
277384132 70643606 12
48300575 156380350 3
52068189 53029040 24
49980783 207604346 2
45929373 49980783 1
134823513 231410365 2
278133623 202098639 3
267256508 56077244 4
145778558 27272269 1
43856340 21037719 2
49939257 48683091 16
32399396 265916293 1
40359068 214136684 2
52397436 29206300 4
29206300 52397436 9
274645950 218264611 2
134563275 205643354 3
220746642 56077244 7
196669891 19239587 3
247540843 145778558 2
247694811 279229632 1
155320364 275575393 7
287566895 59809760 2
270369842 246398288 4
270369842 220746642 4
156380350 29206300 1
156380350 239876668 1
70628641 59809760 7
156380350 19909703 1
243323060 234349647 1
265426770 244444830 2
199278443 283207769 12
134563275 52702397 1
265426770 233600234 2
265426770 220746642 1
265426770 228305414 1
250649493 260710985 31
45929373 242081101 8
197186352 91082908 37
53732896 267256508 3
48683091 269304331 1
205715380 197096489 2
254056558 46141376 1
220746642 288327871 5
27014314 146442319 2
246398288 172724815 2
144836578 172724815 1
144836578 228305414 1
70628641 227082076 4
88986768 132213280 46
261872648 101227454 1
199278443 213273098 33
208742566 37704287 2
28455329 101227454 23
247540843 228305414 2
43706838 213273098 1
261872648 285516588 3
227817944 49980783 2
49939257 202098639 4
38411534 111610909 18
43706838 260452085 5
27272269 213273098 2
193723322 197096489 1
239876668 146442319 10
268484639 265916293 22
31408930 265916293 4
31408930 205951712 5
29968837 236979026 3
260452085 179170204 3
155320577 29206300 1
134823513 228751987 1
70628641 244444830 32
193723322 113449381 3
290709262 180918836 2
70643606 271563330 1
39811227 291649210 1
39811227 287566895 1
205643354 291001606 1
39811227 59809760 3
247540843 51978065 2
275575393 146442319 2
85669614 53732896 12
32399396 205643354 1
38411534 225082998 1
291649210 134823513 1
287781981 134823513 3
29426580 273124345 16
283969647 292713073 1
218273099 227082076 3
227817944 287566895 1
225082998 281059193 2
292713073 218264611 32
58926395 179213911 2
213273098 199278443 31
40095510 273124345 15
256955184 38411534 12
205643354 193723322 3
172724815 270369842 4
202098639 268484639 7
220746642 172724815 1
48683091 185688167 3
47608522 208742566 3
218264611 292713073 32
43706838 264133481 29
98196849 49980783 5
250649493 32182710 5
275575393 37397798 3
111610909 38411534 133
200497519 27272269 2
229047451 23136154 2
70628641 207604346 9
243323755 242081101 5
45929373 233600234 6
57933449 29426580 4
225082998 291110389 6
27272269 70643606 1
27272269 181223330 1
243323755 244444830 17
27272269 185688167 2
169863467 246398288 2
29968837 101227454 51
247694811 45929373 10
278133623 48683091 2
29426580 274501289 21
113449381 278133623 1
174185700 181223330 2
27272269 97898140 1
51978065 220746642 1
51978065 288238089 4
20505122 38411534 12
101017618 172901970 1
29426580 61608179 11
100570359 256955184 1
200497519 267856439 11
291001606 260452085 11
243323060 207604346 1
280242371 199278443 23
49980783 98196849 3
243323060 134823513 1
228751987 134823513 1
243323060 45929373 1
65153448 156380350 1
172724815 51978065 1
57933449 172376896 27
38824843 293601868 1
288238089 56077244 37
243323755 49980783 9
188841247 86206737 5
207604346 49980783 1
288370527 220746642 4
285516588 101227454 11
66129243 97066890 1
70628641 243323060 5
247694811 231410365 7
83828959 115997168 2
30395398 49498735 4
29968837 285516588 15
263355828 285516588 12
263355828 101227454 25
193723322 278133623 1
270843834 268484639 7
86206737 188841247 7
92882460 53732896 2
32340805 193354205 2
56077244 288238089 10
53732896 200497519 2
104572995 291649210 1
20505122 270369842 1
91082908 236854083 1
288238089 172724815 15
207604346 225098832 2
40095510 172376896 4
224697273 297389481 7
165746428 49980783 1
185688167 268484639 2
32340805 256955184 4
145778558 270369842 3
193723322 202098639 4
193723322 48683091 1
32340805 281059193 11
120872742 153531301 1
59785937 97066890 26
248740740 237318555 3
220746642 270369842 3
246398288 270369842 12
100570359 236854083 2
248740740 277172506 3
271563330 193723322 1
268484639 27272269 2
288238089 270369842 6
122950681 119370087 17
66129243 179213911 2
144836578 200497519 30
29426580 19909703 5
220746642 246398288 6
236854083 101227454 1
246398288 265426770 1
61608179 40095510 38
70643606 277384132 15
292252720 37704287 48
292252720 70643606 39
23136154 229047451 2
292252720 277384132 17
246398288 220746642 3
246398288 247694811 1
300414286 92882460 1
49498735 92882460 1
53732896 300414286 6
257932524 219949262 29
300414286 123054246 1
57933449 273124345 16
300414286 56408315 1
97898140 265916293 1
48300575 271563330 3
228751987 49980783 2
267289093 267295547 19
281059193 120872742 11
111610909 281059193 13
111610909 225082998 4
281059193 20505122 2
182737724 21037719 3
273124345 172376896 7
27272269 199278443 2
43706838 199278443 1
65013070 271563330 8
237318555 277172506 5
17311797 270369842 15
53732896 181223330 1
210627341 32878627 1
120872742 281059193 3
182737724 153531301 2
291001606 31408930 1
225082998 182737724 2
20505122 153531301 6
49939257 193723322 1
45929373 98196849 3
292252720 208742566 11
300135017 208742566 4
111610909 256955184 2
30693879 69551985 2
146442319 207604346 1
38824843 58434192 1
21036119 202098639 1
56824454 51590707 18
48300575 202098639 1
278133623 185688167 1
270369842 182737724 1
53732896 248789864 1
182737724 225082998 3
268484639 270843834 7
270556083 204409050 1
53732896 83861665 3
32340805 291110389 1
111610909 21037719 6
270369842 265426770 1
32340805 182737724 7
233600234 165746428 1
165746428 234349647 6
248740740 175149644 3
111610909 193354205 3
291001606 179170204 4
237318555 248740740 4
237318555 175149644 5
160979509 179213911 3
236979026 152402774 18
205643354 202098639 1
225082998 166121210 1
160979509 97066890 1
69607162 74167153 1
48300575 268484639 3
220746642 288370527 5
281059193 291110389 5
224697273 292713073 4
278133623 264133481 4
167376496 268484639 3
236854083 91082908 2
264133481 290609656 1
264133481 197096489 1
172724815 246398288 1
256955184 225082998 1
146442319 38824843 2
224697273 220997138 17
43328128 200497519 7
29426580 172376896 14
200497519 43328128 14
196195164 40359068 32
204409050 266591831 1
275575393 210627341 1
274501289 266182205 28
291110389 281059193 10
227082076 49980783 1
83855918 62540002 6
32340805 120872742 6
291110389 120872742 11
291110389 153531301 1
104572995 207604346 2
152402774 236979026 2
70360628 19239587 3
267289093 267856439 2
49498735 300414286 2
270843834 205951712 3
70628641 294038273 8
247694811 270556083 11
111610909 43856340 2
34269240 300414286 1
275575393 54498003 4
111610909 120872742 8
274501289 172376896 6
254147817 154659914 4
218196055 300414286 2
54003221 70643606 1
73449571 270369842 17
70643606 53732896 1
56077244 270369842 2
270556083 56077244 1
49980783 231410365 2
288238089 54498003 2
66129243 64654685 2
57933449 61608179 8
59785937 64654685 2
57933449 52702397 3
240653346 154659914 4
279681266 175149644 12
91082908 101227454 3
291649210 59809760 1
144836578 267856439 12
225098832 207604346 1
64654685 98810867 1
265916293 31408930 1
270369842 306623675 8
59785937 62540002 1
43706838 268484639 5
14123683 26589987 1
43706838 291001606 2
275575393 21593526 1
56408315 92882460 1
156380350 56077244 1
295884713 40714791 1
89021438 53029040 1
31508216 37792771 30
83828959 38824843 2
54498003 56077244 1
32878627 127945292 3
134563275 269304331 3
58926395 150020524 1
240653346 254147817 2
49939257 179170204 5
180918836 290709262 1
37792771 31508216 34
38411534 281059193 2
248789864 310287657 3
166121210 40359068 23
247300697 40359068 15
300414286 314725957 1
65013070 278133623 1
268484639 269304331 2
14123683 98196849 1
120160897 185688167 1
219949262 229047451 1
49498735 30395398 4
219949262 257932524 41
160979509 58926395 2
218264611 297389481 40
306623675 172724815 1
53029040 204409050 1
37653495 150020524 2
160979509 74167153 8
142681025 37397798 3
227082076 243323060 1
70628641 319682752 13
306623675 270369842 14
279229632 247694811 3
150455104 146442319 3
86122715 40359068 12
113449381 48683091 3
225098832 227817944 3
313887512 248740740 9
175149644 313887512 199
175149644 237318555 1
52702397 266182205 5
291001606 202098639 2
270843834 205643354 1
49498735 53732896 2
64654685 218264611 1
270556083 233600234 1
64654685 292713073 1
313887512 199278443 18
271563330 65013070 5
49939257 205643354 1
88687403 40359068 4
37792771 224697273 1
120872742 291110389 4
120872742 225082998 4
313887512 237318555 19
62540002 17209595 1
257932524 169967749 11
218273099 20359647 4
234349647 244444830 7
66308941 248789864 4
62540002 251591698 1
34269240 53732896 8
288238089 247540843 3
220997138 218264611 17
153531301 256955184 1
225082998 256955184 1
204454773 17209595 5
142681025 17209595 12
247694811 220746642 4
270556083 279229632 2
225082998 120872742 1
225082998 153531301 1
305278762 46705581 8
292713073 297389481 9
51978065 145778558 6
62540002 24224320 1
62540002 94003338 1
62540002 22844077 3
62540002 109813877 2
291110389 225082998 7
47608522 40095510 2
225082998 111610909 4
256955184 111610909 14
283969647 297389481 4
43706838 271563330 2
70628641 79818725 1
218264611 220997138 55
307289516 146442319 4
66129243 219949262 3
169967749 219949262 15
169967749 257932524 30
265426770 98196849 1
97066890 64654685 1
277981997 295884713 1
292252720 152402774 9
277981997 246398288 1
31508216 224697273 4
120872742 43856340 1
30693879 64654685 1
247540843 270369842 2
172901970 256955184 1
29968837 97898140 1
31408930 270843834 1
306623675 246398288 1
253631550 22844077 3
270843834 271563330 1
36127967 46705581 1
281059193 111610909 15
219949262 25780453 4
220997138 224697273 5
247694811 165746428 3
269304331 65013070 1
269304331 271563330 1
270556083 45929373 6
269304331 275248083 1
270556083 231410365 3
98196849 45929373 3
101017618 111610909 5
270556083 98196849 1
264133481 278133623 4
202098639 260452085 2
291001606 205643354 1
291001606 185688167 3
66308941 310287657 2
111610909 153531301 3
111610909 291110389 11
220746642 247540843 1
32340805 60825979 17
43856340 111610909 15
32340805 111610909 33
45112524 37921383 1
105622153 61771888 3
155320577 275575393 3
275575393 115997168 1
294784543 109813877 4
294784543 248789864 1
260452085 278133623 2
17209595 193619580 2
207604346 77843712 1
160979509 37921383 1
37653495 37921383 1
29968837 87429715 3
225539878 98196849 1
295884713 86122715 2
146442319 216837549 4
193354205 111610909 5
32399396 65013070 5
70628641 234365719 2
205951712 31408930 5
40714791 40359068 2
263355828 260961646 14
152402774 181107202 4
263355828 267308679 9
117046274 40714791 1
313887512 277172506 10
225098832 243323060 1
288238089 220746642 8
202098639 271563330 2
167376496 295884713 5
307289516 46141376 7
247300697 40714791 1
17209595 37397798 1
23136154 64654685 1
275575393 306623675 1
275575393 56077244 5
197096489 205643354 2
134563275 202098639 5
182737724 111610909 7
64654685 23136154 1
134563275 48683091 2
134563275 205951712 5
117046274 40359068 5
220997138 292713073 1
54003221 180918836 1
48300575 225082998 1
83828959 20505122 1
188264147 19229473 10
153531301 111610909 15
83828959 43090176 1
30693879 239876668 3
98196849 270556083 1
83828959 17209595 1
83828959 161046713 1
83828959 193354205 1
98196849 234349647 3
261872648 267308679 1
288238089 169863467 2
169863467 288327871 1
43090176 270418444 3
146442319 239876668 15
297389481 218264611 16
43706838 94003338 2
297389481 292713073 2
270369842 288327871 5
40359068 240653346 2
240653346 40359068 2
30693879 59785937 4
256955184 291110389 5
56077244 288370527 2
56077244 288327871 2
236854083 267308679 7
47608522 292713073 2
134563275 288370527 1
17311797 56077244 1
134563275 288238089 3
66308941 256955184 1
220746642 169863467 2
178616491 78746900 28
227082076 77843712 1
245095610 285516588 5
274501289 52702397 1
66308941 233600234 1
21036119 204454773 6
21037719 157311000 1
27272269 267856439 1
37653495 59785937 15
313887512 175149644 138
156380350 61771888 1
111610909 172901970 5
283207769 199278443 26
218273099 294038273 3
45929373 247694811 2
223396377 89713248 1
101017618 38411534 11
21037719 111610909 19
53732896 61771888 1
34882196 59785937 2
109214716 310287657 16
22844077 21593526 5
49498735 305278762 17
258426023 64654685 2
43706838 59785937 5
268484639 197096489 1
54003221 97898140 1
156380350 179213911 1
134563275 32399396 1
294784543 310287657 3
66308941 94003338 2
267308679 101227454 3
225098832 134823513 2
251591698 102465497 4
256955184 120872742 1
111610909 101017618 5
288327871 56077244 3
160979509 97898140 2
205715380 205951712 4
157311000 111610909 3
45112524 59785937 2
41405468 229483237 20
231410365 234349647 2
205951712 270843834 1
37653495 258426023 4
265916293 268484639 4
193723322 205951712 3
220746642 288238089 10
283969647 218264611 6
31408930 268484639 4
32408442 39973326 4
66129243 97898140 1
22844077 62540002 7
291110389 111610909 4
160950525 239876668 6
213711945 292713073 2
29968837 313296185 9
319682752 165746428 1
319682752 233600234 1
182737724 256955184 4
264446848 59785937 1
62540002 59785937 4
62540002 69551985 1
97066890 27272269 1
62540002 27272269 1
62540002 56077244 1
38824843 169863467 1
213711945 59785937 11
278133623 205643354 1
17311797 51978065 2
212203422 51590707 2
160979509 94003338 2
127945292 32878627 1
281059193 182737724 3
281059193 153531301 1
127945292 40714791 1
127945292 277172506 1
300631153 305278762 14
277172506 175149644 4
127945292 161351710 1
277172506 237318555 4
58434192 150455104 1
200497519 267278705 25
341963514 268445866 2
48683091 260452085 1
45112524 83855918 2
285516588 91082908 4
243323060 77843712 1
264446848 98810867 1
305278762 300631153 8
193723322 179170204 1
47608522 29727994 1
219949262 169967749 9
243323755 319682752 4
61771888 33268497 6
181223330 64654685 2
17311797 228305414 1
38411534 256955184 1
17311797 246398288 1
225539878 220997138 1
73449571 288238089 5
162749920 31702589 6
188264147 19239587 12
58926395 59785937 4
270369842 288238089 20
278133623 270843834 1
265916293 270843834 1
243323060 227082076 2
306623675 51978065 1
243323755 288238089 3
295116564 101017618 4
77843712 228751987 1
234365719 225098832 1
24224320 64654685 1
243323755 207604346 1
37704287 100570359 2
218273099 78922403 4
225098832 319682752 1
270369842 225082998 1
51978065 17311797 3
31702589 33268497 1
244444830 233600234 2
160979509 59785937 6
47608522 161046713 1
22844077 253631550 4
213711945 98810867 1
22844077 98810867 2
150020524 59785937 2
40714791 247300697 1
59785937 160979509 2
281059193 38411534 7
313887512 158887692 2
32340805 225082998 2
105803824 34965095 47
225098832 227082076 1
21036119 17209595 5
160979509 341963514 1
291110389 38411534 10
37397798 43090176 2
66129243 160979509 1
22844077 94003338 2
77843712 294038273 1
111610909 182737724 5
69551985 59785937 22
156218577 277384132 26
51978065 219949262 1
83855918 219949262 1
160979509 21593526 1
153531301 38411534 17
156380350 132213280 2
162749920 360344843 2
61771888 244085895 1
281059193 51978065 1
111610909 51978065 1
49498735 300631153 4
113449381 239876668 2
22844077 97898140 1
97898140 21593526 1
174185700 58434192 1
160979509 268445866 2
43328128 27272269 3
47608522 52397436 2
160979509 204454773 1
32878627 290609656 1
22062686 29426580 1
243323755 52397436 1
162749920 244085895 2
21037719 38411534 5
54003221 160979509 1
160979509 54003221 2
242081101 98196849 4
242081101 270556083 3
292713073 224697273 2
32340805 20505122 6
32340805 153531301 3
218273099 287566895 2
275575393 45814400 1
272476423 40359068 1
66308941 182737724 1
97898140 98810867 2
27014314 210627341 2
37653495 253631550 9
98196849 319682752 6
142225011 161046713 3
120872742 246398288 1
17311797 73449571 2
38824843 22844077 1
38824843 270418444 2
32878627 271563330 3
266182205 52702397 1
51590707 53898929 9
48683091 264133481 3
144836578 288238089 1
37653495 97066890 9
134563275 265916293 2
117046274 49980783 4
294784543 109214716 4
278133623 43706838 5
213711945 54003221 4
193723322 264133481 1
231410365 242081101 11
17209595 132213280 1
224697273 37792771 1
49939257 43706838 5
88986768 29426580 1
29426580 40359068 1
88986768 40359068 1
20359647 48683091 1
154659914 240653346 1
291001606 268484639 4
34269240 27272269 1
70628641 287781981 6
37653495 160979509 5
268484639 291001606 3
83855918 20359647 1
218273099 49980783 2
111610909 233600234 1
291001606 270843834 1
47608522 266182205 2
127945292 269304331 1
19229473 188264147 1
225539878 113449381 1
291001606 265916293 3
280242371 43706838 1
53732896 305278762 5
45112524 29727994 1
32878627 251591698 1
160979509 213711945 4
32399396 271563330 7
21036119 251591698 1
259802833 103683026 63
264446848 213711945 1
77843712 247694811 2
174185700 59785937 2
283969647 220997138 3
288327871 169863467 2
270556083 244444830 6
264133481 43706838 6
341963514 258426023 3
105803824 251591698 12
218196055 305278762 3
70628641 225098832 6
43090176 239876668 1
268445866 213711945 1
146442319 46141376 1
103683026 259802833 48
341963514 160979509 3
61608179 56077244 1
38824843 172724815 1
155320577 117046274 1
38824843 155320364 2
305278762 49498735 3
260452085 268484639 5
305278762 53732896 6
70643606 100570359 2
123054246 27272269 2
100570359 236979026 1
227082076 288238089 1
47608522 49980783 3
267295547 267856439 1
111610909 32340805 10
97066890 59785937 11
283727817 91082908 5
155320577 78746900 7
243323755 45929373 13
243323755 247694811 1
39811227 294784543 4
27014314 78746900 18
22844077 290709262 3
37653495 341963514 3
27014314 150455104 2
37653495 268445866 3
43090176 78746900 5
153531301 20505122 5
34882196 213711945 1
258426023 37653495 9
62540002 290709262 1
86206737 40359068 1
225539878 175149644 2
180918836 59785937 1
122950681 208742566 1
40359068 272476423 1
275575393 155320364 7
202098639 43706838 4
69607162 156380350 1
264446848 341963514 2
200497519 175149644 5
267308679 91082908 2
263355828 91082908 5
46705581 305278762 34
38411534 32340805 9
62540002 64654685 2
83855918 37653495 13
83855918 21593526 1
97066890 54003221 3
290609656 48683091 1
290609656 185688167 1
120872742 111610909 12
290609656 134563275 1
266591831 53029040 1
27014314 46141376 3
290609656 218273099 1
69551985 97066890 3
216837549 146442319 4
48300575 290609656 4
155320577 43090176 2
144836578 43328128 5
69551985 253631550 2
43328128 33268497 1
160979509 33268497 1
29972400 259802833 13
77843712 104572995 1
247694811 98196849 3
293731094 53732896 2
53732896 326694732 1
160950525 78746900 3
69551985 21036119 1
155320577 225082998 1
150020524 174185700 1
83855918 204454773 1
78746900 178616491 31
49980783 117046274 2
196195164 117046274 1
231410365 279229632 3
231410365 358675720 4
28308356 259802833 20
144836578 268484639 3
157311000 21037719 1
142225011 248905643 10
66308941 102465497 2
64654685 181223330 2
225098832 29246770 1
212203422 53898929 1
267289093 267256508 9
281059193 32340805 1
29206300 267278705 4
156380350 288238089 2
45112524 174185700 1
20359647 207604346 2
220746642 45929373 1
20359647 227082076 2
227817944 294038273 1
244444830 45929373 2
17209595 21036119 9
28455329 285516588 9
295884713 102465497 1
288238089 288327871 3
120872742 288327871 1
61608179 19909703 1
61608179 274501289 1
61608179 266182205 2
231410365 393590044 1
196669891 233109396 1
89021438 87171486 4
87171486 127945292 5
85423286 22844077 1
83855918 22844077 3
98196849 393590044 2
70628641 393590044 3
270418444 43090176 2
27014314 239876668 1
306623675 56077244 2
239876668 271563330 1
239876668 160950525 3
250649493 148305295 11
244444830 270556083 7
306623675 288238089 3
41405468 254056558 1
244444830 234349647 2
156218577 100570359 2
165746428 21037719 1
52068189 29206300 2
33268497 61771888 10
293601868 210627341 2
43706838 27272269 1
20505122 111610909 4
127945292 89021438 5
275575393 20359647 1
115997168 21036119 1
248789864 102465497 1
86122715 269858934 1
94003338 59785937 1
205643354 43706838 1
30693879 94003338 3
156380350 267278705 2
287566895 20359647 2
26553971 280242371 1
56077244 306623675 1
265426770 393590044 1
258426023 174185700 4
100570359 277384132 1
213711945 268445866 3
37653495 94003338 3
47608522 267278705 5
30693879 52702397 2
104572995 29246770 3
225098832 294038273 2
307289516 216837549 2
236979026 160979509 1
278133623 260452085 2
200497519 267295547 15
269304331 268484639 4
91082908 285516588 1
160979509 22844077 2
97066890 213711945 2
246398288 288370527 8
172376896 266182205 5
104572995 218273099 4
61608179 273124345 6
59785937 174185700 4
270843834 31408930 1
292252720 236979026 15
43328128 267295547 2
181107202 152402774 2
175149644 27272269 1
319682752 244444830 4
144836578 267278705 47
144836578 56077244 12
119370087 208742566 1
200497519 56077244 2
219949262 288238089 7
219949262 66129243 1
19909703 274501289 2
274501289 273124345 1
267289093 56077244 2
53732896 34269240 13
77843712 404865623 1
313887512 283207769 2
161046713 103820454 4
83855918 174185700 1
401646950 45929373 1
119370087 122950681 26
156380350 174185700 2
156380350 59785937 1
156380350 37653495 12
37653495 83855918 5
160979509 174185700 3
156380350 97066890 1
83855918 237318555 1
160979509 56077244 1
242081101 247694811 4
243323755 98196849 3
121827022 32408442 28
70628641 279229632 1
244444830 319682752 1
32408442 218264611 1
279229632 231410365 3
37653495 181223330 2
279229632 244444830 3
32399396 267278705 1
87171486 52068189 12
297389481 220997138 23
200497519 267289093 12
37653495 213711945 3
77843712 227817944 1
77843712 59809760 1
160979509 37653495 19
59785937 37653495 12
166121210 61986109 1
160979509 260452085 1
160979509 290609656 1
279229632 319682752 2
31408930 32399396 1
253631550 37653495 11
39973326 32408442 30
58926395 37653495 6
227082076 104572995 3
227082076 404865623 2
97898140 58926395 1
66129243 37653495 12
47608522 37653495 4
43328128 267289093 8
172724815 288238089 11
32878627 268484639 2
48300575 134563275 5
53898929 212203422 1
70628641 401646950 6
245095610 313296185 2
29246770 39811227 1
268484639 205951712 11
319682752 98196849 2
193723322 271563330 1
49939257 271563330 3
69607162 23136154 1
233600234 244444830 2
291001606 275248083 1
47608522 53732896 2
223396377 32408442 16
144836578 219949262 14
168430127 32408442 27
155320364 210627341 3
310287657 268484639 1
267295547 267289093 8
274501289 19909703 9
225098832 287781981 6
27272269 267289093 6
64654685 37653495 7
56824454 303651216 10
70628641 404865623 1
358675720 45929373 1
294038273 77843712 1
288238089 246398288 2
156380350 147509786 3
275575393 27272269 2
275575393 49980783 1
250649493 303651216 60
275575393 288238089 6
292252720 61623625 1
104063340 35364809 1
35408223 259802833 5
269858934 154659914 1
270556083 319682752 2
193870085 306623675 1
300631153 46705581 16
115997168 29727994 2
19762524 146442319 5
292252720 300135017 5
258426023 21036119 1
30693879 40095510 1
30693879 227817944 2
30693879 227082076 1
120872742 288238089 1
109214716 294784543 6
271563330 32399396 6
243323755 120872742 1
74167153 160979509 2
52702397 40095510 1
120872742 32340805 1
266182205 274501289 1
101017618 32340805 3
22844077 181223330 1
278133623 113449381 1
283207769 419872351 13
419872351 199278443 23
360344843 162749920 9
146442319 19762524 2
28308356 35408223 9
266182205 273124345 1
169863467 288370527 1
208742566 265916293 2
288327871 247540843 1
169863467 199278443 1
169863467 238623655 1
181223330 290709262 1
179213911 54498003 1
358675720 244444830 6
19762524 178616491 2
101227454 267308679 1
29727994 204454773 1
59785937 295637500 1
54003221 59785937 2
218196055 34269240 3
144836578 267289093 65
47608522 62540002 2
134563275 52397436 1
387835596 32408442 19
47608522 295884713 1
84095155 32408442 6
235139268 17209595 1
393590044 247694811 2
20505122 101017618 1
94003338 160979509 1
267256508 267278705 13
227817944 29246770 2
180918836 22844077 2
37792771 220997138 2
292713073 220997138 6
70628641 48683091 1
108441763 61608179 1
108441763 210627341 4
267289093 200497519 3
123054246 267278705 5
165746428 242081101 2
243323755 233600234 1
267289093 267278705 31
227817944 227082076 2
287566895 404865623 1
19762524 292713073 1
199278443 419872351 18
79818725 104572995 5
59785937 66129243 5
97066890 66129243 4
43706838 267278705 2
279229632 165746428 1
213273098 419872351 5
319682752 393590044 4
154659914 40359068 4
169863467 306623675 1
29972400 103683026 6
20359647 77843712 2
269858934 40359068 13
49498735 123054246 2
54003221 174185700 5
220746642 265426770 2
47608522 35408223 5
179213911 247694811 2
166121210 214136684 1
21036119 59785937 2
213711945 66129243 5
213711945 61608179 2
78922403 20359647 1
70628641 78922403 1
213711945 288238089 1
53103918 199278443 7
66129243 59785937 3
295884713 277981997 1
30693879 419872351 1
49939257 185688167 1
49939257 21036119 1
21037719 291110389 2
213711945 174185700 3
32399396 48683091 1
233600234 279229632 1
256955184 267278705 1
256955184 267289093 1
267278705 29206300 3
155320577 160979509 1
29246770 227817944 4
47608522 213273098 2
290609656 281059193 4
134563275 123054246 2
281059193 193354205 1
246398288 145778558 1
202098639 264133481 2
259802833 35408223 5
313887512 279681266 4
213711945 288327871 1
29246770 287781981 2
275575393 172724815 2
267278705 267289093 17
205643354 205951712 1
66129243 213711945 2
51590707 56824454 5
47608522 419872351 1
47608522 102465497 1
165746428 243323755 7
393590044 319682752 1
181223330 21036119 2
40359068 88687403 5
268484639 264133481 2
104572995 79818725 2
287781981 78922403 2
19239587 293995981 1
19762524 43090176 1
393590044 243323755 3
279681266 277172506 4
277172506 279681266 4
193723322 43706838 3
279229632 234349647 1
166121210 269858934 1
43706838 290609656 1
70628641 243323755 14
401646950 98196849 3
66129243 58926395 4
47608522 251591698 1
101227454 245095610 8
319682752 242081101 2
51978065 246398288 3
60825979 32340805 3
180918836 37653495 3
30693879 66129243 2
144836578 267256508 15
29246770 104572995 4
271563330 134563275 1
250649493 51590707 11
45929373 234349647 5
229047451 122950681 2
256955184 32340805 3
64654685 83855918 1
219949262 51978065 4
219949262 267289093 4
243323755 165746428 1
97898140 213711945 1
32583477 267289093 3
267289093 219949262 2
172376896 40095510 2
20359647 287781981 4
20359647 227817944 2
56077244 220746642 2
244444830 165746428 2
20359647 404865623 2
231410365 243323755 5
48300575 48683091 2
242081101 234349647 4
285516588 245095610 2
234349647 45929373 1
29968837 245095610 21
174185700 436104499 2
103820454 248905643 6
49939257 269304331 2
160979509 48683091 1
100570359 213711945 4
218273099 77843712 1
20359647 29246770 3
19762524 22844077 1
19762524 54498003 4
19762524 233600234 1
30693879 234349647 2
19762524 291001606 1
19762524 237318555 1
43124180 35364809 5
23136154 174185700 1
97066890 174185700 1
253631550 174185700 2
287781981 79818725 2
288327871 288238089 8
243323755 265426770 2
97066890 37653495 3
84095841 89713248 2
37653495 179213911 2
205951712 43706838 1
32878627 48300575 8
45112524 37653495 1
49939257 113449381 2
229047451 64654685 1
213711945 64654685 1
263355828 309857915 8
220808838 123054246 2
231410365 319682752 2
283727817 261872648 1
231410365 244444830 5
243323755 393590044 4
156380350 35408223 8
49629605 419872351 1
200497519 21036119 1
227817944 287781981 4
113449381 43706838 1
294038273 234349647 1
28455329 245095610 16
205951712 265916293 4
43328523 200497519 1
213711945 432456574 1
436104499 174185700 7
22844077 179213911 2
27272269 200497519 1
45929373 243323755 5
30693879 174185700 1
56824454 200497519 1
310287657 294784543 2
98196849 243323755 1
248789864 267278705 1
269304331 179170204 1
48683091 32399396 1
43706838 269304331 1
180918836 181223330 2
258426023 341963514 1
236854083 288238089 2
319682752 243323755 3
175149644 267278705 1
53732896 267289093 6
53732896 35408223 1
144836578 175149644 1
269304331 185688167 4
200497519 53732896 2
210627341 108441763 2
43856340 38411534 6
250649493 53898929 3
48300575 160950525 1
105971448 48683091 1
123054246 267295547 2
26589987 288238089 1
256955184 21037719 1
250649493 244889280 54
38411534 43856340 1
32417223 303651216 13
39811227 104572995 6
39811227 218273099 3
39811227 227817944 3
39811227 225098832 8
56077244 267289093 1
123054246 267289093 4
123054246 200497519 1
30693879 219949262 3
319682752 231410365 1
28455329 313296185 2
101227454 285516588 5
109813877 310287657 10
26589987 166121210 1
275575393 29727994 1
45112524 219949262 2
56077244 267256508 1
288238089 219949262 2
263355828 257932524 2
270556083 243323755 7
270556083 247694811 3
216837549 239876668 1
45929373 231410365 4
199278443 54003221 1
54003221 37653495 4
290709262 37653495 1
264446848 174185700 3
267295547 267256508 2
451403451 122950681 8
244444830 247694811 1
204454773 21036119 3
193354205 43856340 1
175149644 200497519 1
267256508 267289093 4
27272269 53732896 1
119370087 451403451 1
27272269 251591698 1
61771888 231410365 1
17311797 247540843 1
43328523 103683026 8
297389481 283969647 7
310287657 109813877 4
156218577 266182205 2
165746428 98196849 1
267256508 219949262 3
213273098 280242371 4
266182205 29426580 1
53732896 98196849 1
134563275 27272269 1
57933449 22062686 1
24485503 30395398 3
300631153 49498735 6
219540700 303651216 23
175149644 279681266 2
29972400 219949262 6
287566895 207604346 1
70628641 29246770 2
244081862 79818725 1
29246770 225098832 5
244081862 165746428 1
244444830 70628641 1
260452085 265916293 1
87429715 309857915 5
166121210 100570359 1
123054246 220808838 1
57933449 19909703 1
300135017 37704287 4
246398288 288327871 9
283727817 309857915 5
275575393 108441763 1
45929373 174185700 2
97066890 288327871 1
287566895 287781981 1
220997138 283969647 5
108441763 287566895 1
108441763 78922403 1
234349647 70628641 2
234349647 98196849 2
101017618 20505122 2
49939257 291001606 1
144836578 185688167 1
45929373 70628641 8
26589987 105971448 1
269304331 144836578 3
300135017 181107202 1
43328523 144836578 2
267856439 267289093 1
30693879 29727994 3
98196849 242081101 1
172376896 274501289 4
153531301 122950681 2
144836578 267295547 10
155320577 19762524 6
37704287 152402774 1
49629605 199278443 3
267289093 144836578 24
300135017 236979026 3
26589987 188841247 1
275575393 293601868 1
263355828 313296185 1
283969647 224697273 3
267256508 267295547 1
283207769 213273098 12
401646950 234349647 1
66308941 236979026 1
172376896 19909703 6
66308941 152402774 1
300135017 152402774 1
227082076 227817944 2
200497519 144836578 39
267295547 144836578 4
284544203 199278443 10
175149644 213273098 2
208742566 219949262 2
182737724 120872742 2
313887512 470195113 4
267256508 45929373 1
69551985 74167153 5
290709262 22844077 1
83855918 277981997 1
39811227 234349647 2
39811227 242081101 1
39811227 98196849 1
45929373 393590044 3
247694811 243323755 4
358675720 270556083 1
269858934 166121210 2
360344843 61771888 13
65013070 32399396 1
28455329 263355828 11
101227454 260961646 5
283207769 49629605 2
101017618 295116564 4
283207769 280242371 7
284544203 49629605 1
245095610 263355828 13
22844077 37653495 4
19762524 37397798 6
100570359 156380350 1
218273099 244081862 1
267278705 219949262 1
283207769 158887692 4
62540002 115997168 1
37653495 420790483 6
43328523 267295547 1
268445866 37653495 3
180918836 21593526 1
313887512 267256508 1
148305295 53898929 6
244444830 242081101 2
172376896 52702397 8
244444830 231410365 1
244444830 243323755 7
47608522 132213280 4
29968837 66129243 3
70628641 104572995 3
47608522 122950681 2
48683091 227082076 1
250649493 40095510 1
179213911 37653495 14
181223330 174185700 1
160979509 66129243 1
213711945 160979509 3
229047451 37653495 1
213711945 37653495 6
79818725 291649210 2
134563275 49939257 2
30693879 21593526 1
404865623 70628641 1
234365719 20359647 1
267278705 53732896 1
39811227 70628641 2
161351710 251591698 2
233600234 243323755 1
29968837 263355828 16
29968837 33268497 1
123054246 33268497 1
30693879 251591698 1
32583477 144836578 7
231410365 270556083 2
27272269 293731094 1
52702397 273124345 2
29426580 57933449 27
97898140 37653495 3
97898140 253631550 1
97898140 66129243 2
109813877 248789864 3
30693879 309857915 3
279229632 98196849 2
30693879 57933449 3
145778558 267289093 1
275575393 58434192 1
153531301 182737724 3
288238089 288370527 6
40095510 57933449 11
39811227 404865623 2
174185700 34882196 3
261872648 263355828 1
28308356 103683026 37
108441763 146442319 1
219949262 288370527 1
267278705 144836578 6
243323755 70628641 2
58434192 46141376 1
358675720 70628641 1
37397798 19762524 1
358675720 199278443 1
179213911 70628641 1
179213911 251591698 1
179213911 220746642 2
47608522 244444830 1
265426770 70628641 1
242081101 243323755 3
47608522 165746428 1
242081101 265426770 1
242081101 244444830 2
242081101 165746428 1
165746428 244444830 1
228751987 227082076 1
47608522 288327871 1
288370527 172724815 2
179213911 231410365 1
242081101 231410365 9
45112524 103683026 1
260710985 267278705 1
267289093 175149644 1
260710985 244889280 8
148305295 244889280 3
393590044 246398288 4
303651216 148305295 1
53898929 148305295 2
247540843 169863467 3
288327871 246398288 2
148305295 303651216 2
29727994 21036119 3
155320577 210627341 3
43856340 32340805 2
70360628 19229473 4
43856340 281059193 1
43856340 193354205 2
51590707 251591698 1
21037719 153531301 1
219949262 267278705 1
101227454 263355828 1
21036119 181223330 1
234349647 243323755 2
213711945 52702397 1
197186352 309857915 8
38824843 56824454 2
91588813 103820454 3
303651216 32417223 8
17311797 18395247 2
40095510 19909703 1
83855918 56824454 1
216837549 46141376 1
142225011 266182205 1
101227454 29968837 13
37921383 37653495 4
260710985 148305295 31
295884713 66308941 4
292713073 219949262 5
288370527 288327871 9
263355828 29968837 6
61608179 57933449 19
27014314 45814400 3
360344843 244085895 2
130380538 37792771 32
89713248 32408442 1
277981997 310287657 1
288327871 288370527 7
245095610 29968837 13
21593526 59785937 1
236979026 219949262 1
246398288 393590044 2
91082908 263355828 5
246398288 288238089 2
31508216 130380538 20
53732896 168430127 1
53103918 49629605 6
384851943 263355828 1
294038273 234365719 1
384851943 313296185 1
40359068 28463717 3
19762524 172724815 1
49629605 53103918 1
66129243 29968837 1
155320577 293601868 1
28455329 29968837 18
47608522 267256508 3
134563275 103820454 1
218196055 144836578 3
43706838 267256508 6
288370527 288238089 8
200497519 251591698 1
122950681 254056558 3
43328128 144836578 5
70628641 287566895 1
267289093 32583477 2
172724815 144836578 2
172376896 57933449 18
37921383 23136154 1
45814400 270418444 1
62540002 213711945 1
57933449 266182205 1
172376896 273124345 9
52702397 57933449 2
85669614 218196055 4
59785937 213711945 1
86122715 253026113 2
51590707 303651216 2
48683091 49939257 7
225098832 104572995 4
45814400 78746900 1
132213280 224697273 1
51590707 148305295 5
227082076 228751987 1
31702589 360344843 2
260452085 291001606 5
212203422 250649493 12
169863467 288238089 4
313296185 29968837 2
313296185 87429715 2
83855918 294784543 1
56824454 250649493 14
212203422 32417223 5
37653495 47608522 6
100570359 283969647 1
23136154 37653495 2
419872351 53103918 1
175149644 53103918 1
168430127 73449571 2
51590707 250649493 16
268484639 267256508 3
303651216 250649493 27
19762524 108441763 1
58926395 66129243 4
58926395 69551985 1
219949262 267256508 1
219949262 313296185 1
219949262 208742566 1
234365719 29246770 5
277981997 109214716 6
19762524 78746900 7
218264611 283969647 9
105971448 92882460 1
94003338 66129243 1
56824454 32417223 12
97898140 248789864 1
293731094 220808838 1
293731094 218196055 1
329112005 174185700 1
236854083 100570359 2
134563275 267278705 1
66129243 74167153 2
20359647 218273099 1
276908282 32408442 2
213711945 274501289 1
267295547 32583477 2
123054246 267256508 2
267256508 267856439 1
53732896 314725957 2
43706838 53732896 1
37653495 74167153 2
29968837 309857915 2
297389481 224697273 3
87429715 270556083 2
293731094 27272269 2
52068189 89021438 5
197186352 313296185 1
48300575 281059193 1
313296185 309857915 1
85669614 34269240 5
161046713 251591698 1
268484639 271563330 1
146442319 307289516 1
268484639 144836578 15
188841247 240653346 1
273124345 57933449 16
279229632 70628641 1
247694811 70628641 4
280242371 283207769 5
29972400 56824454 1
29972400 32417223 1
30693879 213711945 2
275575393 56824454 4
123054246 213273098 1
182737724 281059193 5
227817944 104572995 1
56408315 123054246 1
19762524 70643606 1
259802833 28308356 45
103683026 28308356 47
45929373 266182205 1
218273099 234365719 2
61771888 360344843 1
30693879 182737724 1
27272269 144836578 4
29972400 28308356 41
21037719 165746428 1
360344843 203018453 1
227082076 39811227 1
21036119 193619580 2
97898140 59785937 1
48683091 54003221 2
43124180 300135017 2
49939257 267295547 2
49939257 144836578 1
175149644 277172506 1
283207769 175149644 1
29972400 57933449 5
287781981 29246770 1
29246770 294038273 2
294038273 227082076 1
37653495 436104499 3
145778558 57933449 1
220808838 267278705 1
220808838 144836578 1
111610909 243323755 1
69607162 59785937 1
401646950 242081101 4
310287657 236979026 1
220997138 297389481 4
32583477 267278705 3
32583477 200497519 1
89021438 52068189 13
20359647 78922403 1
147509786 28308356 3
260961646 29968837 13
167376496 248789864 1
167376496 66308941 2
54003221 29968837 1
275575393 260710985 4
29972400 35408223 1
233600234 247694811 4
202098639 267278705 1
202098639 144836578 2
224697273 283969647 1
233600234 45929373 3
49939257 275248083 2
49939257 120160897 2
216837549 307289516 2
268445866 341963514 2
292252720 156218577 16
295884713 238623655 2
147509786 35408223 2
147509786 103683026 3
142225011 216707242 17
160979509 56824454 1
27014314 216837549 1
160979509 237389906 1
168430127 234349647 1
32182710 250649493 2
43706838 40095510 1
310287657 109214716 2
52397436 53029040 2
179170204 291001606 1
144836578 32583477 2
277172506 313887512 23
148305295 250649493 6
245095610 309857915 1
43328523 28308356 1
260710985 250649493 27
247694811 319682752 1
250649493 319682752 2
260710985 53898929 1
52068189 87171486 4
148305295 51590707 3
270556083 242081101 2
247694811 242081101 1
98810867 37653495 2
40359068 238623655 2
113449381 120160897 1
243323755 234349647 5
66308941 109214716 2
253631550 69551985 1
37921383 66129243 1
87429715 313296185 8
288327871 270369842 1
182737724 43856340 1
182737724 193354205 1
275575393 22844077 1
37653495 174185700 5
27272269 29206300 1
288370527 120872742 1
27272269 502248046 1
49629605 280242371 2
153531301 32340805 1
478981691 247694811 1
56824454 53898929 3
213711945 266182205 1
111610909 295116564 4
37653495 266182205 1
31408930 65013070 4
29972400 29968837 6
98810867 219949262 3
263355828 28455329 27
83828959 120160897 1
156380350 283969647 1
34882196 283969647 1
49939257 268484639 2
83828959 268484639 1
179213911 270556083 1
202098639 49939257 3
202098639 179170204 1
83828959 182737724 1
196195164 166121210 1
158887692 280242371 2
199278443 158887692 1
158887692 213273098 7
285516588 29968837 9
32340805 295116564 3
205715380 43706838 1
130380538 31508216 25
109813877 66308941 2
134823513 404865623 2
273124345 266182205 2
242081101 70628641 2
292252720 181107202 3
47608522 181223330 4
47608522 267295547 1
199278443 284544203 4
231410365 401646950 1
217184995 122950681 1
229047451 213711945 2
265426770 288327871 1
203018453 360344843 1
45929373 478981691 3
52397436 236854083 1
104572995 225098832 12
260961646 28455329 4
444198452 127945292 2
34269240 123054246 1
165746428 179213911 1
48300575 174185700 2
274645950 103683026 11
109214716 147721398 35
267278705 200497519 3
47608522 46141376 1
19762524 38824843 1
59809760 243323755 2
45112524 58434192 1
29968837 29972400 17
45112524 29968837 1
97898140 100570359 1
48683091 268484639 1
32340805 43856340 1
20359647 234365719 2
267278705 267256508 10
278133623 271563330 1
27014314 38824843 2
470195113 279681266 2
274645950 283969647 3
470195113 277172506 2
179213911 156380350 2
156380350 181107202 1
179213911 113449381 1
105622153 31702589 1
193619580 21036119 3
404865623 79818725 3
160950525 52702397 1
470195113 49629605 1
470195113 248740740 1
267308679 245095610 1
19762524 35408223 2
19762524 166121210 1
155320577 58434192 1
256955184 179213911 1
179213911 66129243 4
179213911 166121210 3
113449381 260452085 1
59809760 234349647 2
59809760 45929373 1
179213911 219949262 1
113449381 219949262 1
59809760 242081101 1
158887692 419872351 9
35408223 28308356 32
287781981 287566895 1
100570359 54003221 2
24485503 258426023 2
292713073 237318555 1
292713073 313887512 1
269304331 267256508 1
269304331 123054246 1
97898140 256955184 1
236979026 310287657 1
294784543 39811227 1
293601868 78746900 1
108441763 78746900 1
47608522 66308941 1
235139268 27014314 3
20359647 225098832 6
45929373 270556083 2
66308941 70643606 2
248789864 66308941 6
19762524 160950525 3
193723322 291001606 1
314725957 220808838 1
293731094 123054246 2
34965095 105803824 6
277384132 156218577 26
160950525 19762524 1
19762524 210627341 3
56408315 213273098 1
69607162 122950681 3
280242371 49629605 6
48683091 43706838 6
98810867 65153448 1
160979509 251591698 1
29206300 88687403 1
40359068 253026113 2
219949262 29972400 4
78746900 19762524 1
219949262 144836578 3
17209595 204454773 3
54498003 145778558 1
54498003 288327871 1
401646950 172376896 1
260961646 29972400 2
247300697 182737724 2
174185700 253631550 1
217356882 28308356 2
329112005 28308356 2
273124345 19909703 2
295884713 181107202 1
49980783 70643606 1
260961646 245095610 5
37653495 66129243 6
29968837 28455329 13
43706838 66308941 5
263355828 283727817 1
70628641 242081101 7
319682752 247694811 1
120160897 179170204 2
297380894 71975446 1
280242371 419872351 10
120160897 48683091 1
100570359 29972400 6
247540843 288238089 11
45814400 27014314 1
27014314 43090176 3
43090176 27014314 1
213273098 283207769 3
109813877 277981997 1
56077244 200497519 1
175149644 316996084 1
275575393 27014314 1
78746900 27014314 3
37653495 54003221 6
27014314 307289516 2
35364809 43124180 80
27014314 58434192 1
19762524 27014314 4
244889280 250649493 17
160950525 307289516 2
160950525 213273098 1
109813877 294784543 1
269858934 247300697 3
269304331 49939257 3
45112524 120872742 1
283969647 103683026 4
37397798 27014314 2
266182205 19909703 3
78746900 268484639 1
30395398 43124180 7
27272269 267295547 1
247540843 220746642 1
31408930 260452085 1
109214716 167376496 2
69551985 66129243 2
179213911 122950681 2
253631550 251591698 2
155320577 21036119 1
270418444 78746900 1
341963514 174185700 1
29968837 35408223 3
43706838 49629605 1
274501289 57933449 10
79818725 287566895 1
113449381 290609656 1
53732896 48683091 1
70643606 156218577 5
166121210 66308941 1
43328128 123054246 1
45112524 144836578 1
19762524 40095510 2
275575393 326694732 1
45112524 53103918 1
269304331 127945292 1
19762524 144836578 3
178616491 19762524 1
205951712 268484639 6
245095610 28455329 16
329112005 17084497 1
292252720 43124180 1
91082908 28455329 1
61771888 31702589 1
293731094 34269240 2
104572995 56077244 1
387835596 100570359 1
260452085 202098639 1
283727817 245095610 2
269304331 205951712 1
248789864 294784543 1
248789864 109214716 2
154659914 214136684 1
240653346 214136684 1
158887692 283207769 6
25189194 169967749 2
227817944 225098832 4
70643606 48683091 1
70643606 263355828 1
270369842 127945292 1
56408315 34269240 2
300135017 43124180 33
236854083 285516588 1
174185700 28455329 1
247694811 401646950 1
88986768 217184995 1
290609656 49939257 1
53732896 43328523 2
49939257 290609656 1
294784543 147721398 12
104572995 227817944 3
202098639 267256508 2
220746642 29206300 1
267308679 263355828 3
132213280 88986768 38
147721398 109214716 17
147721398 294784543 5
38824843 153531301 1
47608522 52068189 3
47608522 127945292 1
84095841 387835596 2
47608522 53029040 1
53029040 47608522 1
61771888 544574749 8
101227454 28455329 8
272476423 238623655 1
444198452 53029040 3
285516588 263355828 1
45929373 66308941 2
285516588 28455329 1
69551985 174185700 1
303651216 219540700 8
45929373 220746642 1
274996668 33268497 1
37921383 498776216 6
61608179 33268497 1
287781981 49980783 1
247694811 265426770 1
14123683 41405468 2
179213911 188841247 1
179213911 119370087 1
227817944 404865623 1
179213911 401646950 1
179213911 243323755 1
260452085 31408930 1
32182710 32417223 1
32182710 51590707 2
104063340 188841247 1
49498735 34269240 1
179213911 31408930 1
105971448 225539878 2
202243824 22815199 26
147721398 248789864 4
130380538 24485503 1
147721398 310287657 2
236979026 268484639 1
46705581 188841247 1
336031649 111610909 2
142681025 144836578 2
228298620 142225011 14
19762524 235139268 1
113449381 49939257 1
39811227 287781981 2
53732896 213273098 2
242081101 393590044 2
277981997 248789864 1
62540002 35408223 1
287566895 227817944 1
277981997 294784543 1
52069104 41405468 4
53732896 244889280 12
49498735 188841247 1
127945292 52068189 16
336031649 120872742 1
21036119 54003221 1
444198452 28308356 1
419872351 213273098 6
30693879 32399396 1
39811227 20359647 3
244085895 210041383 1
14123683 268484639 1
247694811 49980783 1
49939257 278133623 1
218273099 207604346 1
218273099 225098832 7
57339651 283207769 3
57339651 280242371 1
57339651 213273098 3
37653495 85423286 1
53029040 89021438 1
38824843 275575393 1
200497519 32583477 2
420790483 37653495 1
21593526 37653495 2
29968837 283727817 1
205951712 205715380 2
100570359 200497519 1
248905643 103820454 1
33268497 203018453 3
19239587 265192550 2
62540002 30693879 4
244085895 61771888 2
56824454 32399396 1
62540002 237389906 1
77843712 234365719 1
265192550 228778787 2
57339651 199278443 4
30693879 29206300 1
169863467 29206300 1
145778558 32583477 1
83855918 288238089 1
145778558 288238089 5
103820454 142225011 41
218273099 287781981 1
26553971 419872351 1
37397798 142681025 1
291110389 182737724 3
243323755 104572995 1
280242371 213273098 6
260452085 290609656 2
101017618 134823513 1
29968837 267308679 1
49939257 265916293 2
393590044 244444830 1
73449571 280242371 1
404865623 134823513 2
21037719 32340805 1
280242371 284544203 2
27014314 19762524 1
336031649 193354205 1
292252720 100570359 3
70628641 199278443 1
57339651 284544203 1
78922403 104572995 2
123054246 293731094 1
158887692 569096933 5
199278443 280242371 1
37653495 237389906 2
17209595 142681025 2
265426770 270556083 1
109214716 248789864 2
153531301 21037719 1
19762524 54003221 1
84095841 32408442 13
295884713 248789864 1
108441763 19762524 1
109214716 109813877 7
45929373 104572995 1
104572995 20359647 5
182737724 83828959 1
287781981 227082076 1
79818725 227817944 2
29246770 20359647 1
38411534 153531301 1
213273098 569096933 3
569096933 199278443 13
283207769 569096933 2
287566895 70628641 3
199278443 569096933 7
237318555 279681266 2
225098832 70628641 1
213273098 57339651 1
401646950 231410365 1
243323755 231410365 1
200497519 61608179 1
225098832 79818725 1
53732896 267295547 1
26553971 199278443 1
470195113 280242371 1
313887512 569096933 1
132213280 283207769 1
470195113 199278443 4
132213280 199278443 1
175149644 569096933 12
53732896 267278705 6
274501289 29426580 2
341963514 37653495 6
267278705 56077244 1
234365719 79818725 1
287566895 78922403 1
287566895 49980783 1
284544203 569096933 2
182737724 32340805 3
419872351 284544203 2
144836578 29206300 1
127945292 29206300 2
38824843 52702397 1
295884713 147721398 4
104572995 134823513 4
295884713 294784543 2
358675720 246398288 1
419872351 49629605 2
165746428 243323060 1
225098832 218273099 1
100570359 57933449 1
175149644 144836578 1
66308941 88687403 1
49939257 267256508 2
104572995 234365719 4
62540002 160979509 1
109214716 277981997 2
236854083 253631550 2
287566895 244081862 1
104572995 39811227 1
218196055 123054246 1
54003221 119370087 1
54003221 122950681 1
147721398 88687403 1
123054246 144836578 1
43706838 175149644 2
37704287 156218577 5
287566895 39811227 2
432456574 562630483 7
53732896 220808838 1
200497519 100570359 2
181223330 27272269 1
175149644 248740740 1
156218577 292252720 17
17311797 288238089 3
291001606 57933449 1
87171486 89021438 2
51978065 247540843 1
291001606 269304331 1
293995981 19239587 3
37704287 292252720 34
70643606 292252720 31
470195113 237318555 1
53732896 144836578 1
53732896 502248046 2
277384132 292252720 19
267278705 267295547 4
109214716 166121210 1
34269240 144836578 1
174185700 37653495 6
43706838 49939257 4
46705581 300631153 4
53732896 123054246 1
48683091 267256508 2
47608522 142225011 2
161046713 142225011 32
53732896 219949262 1
109214716 295884713 4
295884713 109214716 1
156218577 53732896 1
279681266 237318555 2
57339651 158887692 1
248789864 109813877 2
208742566 292252720 13
419872351 283207769 1
100570359 292252720 23
49939257 246398288 1
43706838 161046713 1
404865623 225098832 3
237318555 199278443 4
46705581 30395398 1
237318555 569096933 1
502248046 53732896 6
502248046 100570359 1
174185700 258426023 1
51978065 288370527 2
212203422 303651216 6
283727817 28455329 4
234365719 104572995 1
234365719 227817944 1
314725957 218196055 2
470195113 313887512 10
314725957 53732896 2
40095510 35408223 1
569096933 49629605 2
287566895 234365719 1
134823513 287566895 1
109813877 208742566 1
213273098 158887692 1
247694811 393590044 3
358675720 242081101 2
185688167 271563330 1
30693879 248789864 1
40359068 269858934 3
393590044 47608522 1
30693879 54498003 1
69551985 213711945 1
30693879 29246770 1
132213280 319682752 1
401646950 319682752 1
181107202 292252720 10
270369842 270556083 1
48300575 283969647 1
31408930 236979026 1
260961646 263355828 1
283207769 57339651 7
470195113 175149644 4
569096933 419872351 2
24485503 174185700 1
122950681 451403451 1
283727817 219949262 1
569096933 280242371 2
122950681 88986768 7
231410365 70628641 1
358675720 234349647 1
358675720 393590044 1
358675720 319682752 1
174185700 98810867 2
225539878 202243824 1
37653495 244889280 1
43328128 213273098 1
45929373 267256508 2
179213911 21036119 1
179170204 275248083 1
260452085 264133481 1
260452085 65013070 1
229047451 295637500 1
53103918 283207769 1
64654685 341963514 1
227817944 39811227 1
56824454 244889280 3
157311000 43856340 1
43706838 32583477 1
236979026 292252720 19
21036119 29727994 1
21036119 292713073 1
35408223 40095510 1
39973326 121827022 1
109813877 147721398 8
46705581 61358313 1
218196055 314725957 5
260710985 103683026 7
43328128 267278705 2
85423286 37704287 1
156218577 208742566 1
419872351 569096933 1
287566895 104572995 1
146442319 27014314 4
242081101 45929373 7
58926395 213711945 1
120872742 38411534 3
419872351 175149644 1
37653495 58926395 1
213711945 179213911 1
134823513 79818725 1
54003221 21036119 1
43706838 292713073 1
45112524 244889280 3
61771888 105622153 21
404865623 236854083 1
213711945 341963514 1
31408930 295884713 1
158887692 57339651 2
39811227 247694811 1
48300575 260452085 1
19762524 558829275 2
100570359 70643606 2
212203422 260710985 2
292252720 27272269 1
153531301 281059193 3
292252720 266182205 3
24485503 66129243 1
134823513 104572995 4
134563275 113449381 3
218196055 220808838 1
134563275 19762524 2
202098639 113449381 2
53732896 21036119 1
274645950 21036119 1
47608522 248905643 2
47608522 19239587 1
152402774 292252720 1
274645950 248789864 1
213711945 419872351 1
49939257 32399396 2
300135017 292252720 22
38824843 45814400 2
260710985 303651216 9
261872648 28455329 1
48300575 19762524 1
37653495 98810867 1
134563275 53732896 1
70643606 300135017 1
70643606 43124180 1
38824843 120872742 1
34269240 293731094 1
287781981 225098832 3
32417223 277981997 1
260961646 285516588 2
160979509 220997138 2
264446848 218264611 1
219949262 29206300 1
291649210 29246770 1
264446848 30693879 4
175149644 49629605 1
134563275 51590707 1
45112524 64654685 1
104063340 37792771 2
64654685 47608522 1
98196849 231410365 1
153531301 267278705 1
22815199 202243824 18
451403451 254056558 1
243323755 401646950 1
24224320 181223330 1
260452085 267278705 1
236854083 283727817 1
79818725 134823513 1
288370527 246398288 4
54003221 29972400 4
179213911 269858934 1
19239587 199278443 1
290709262 30693879 1
279681266 199278443 2
280242371 313887512 3
58434192 326694732 1
58434192 160979509 1
283207769 279681266 1
147721398 109813877 4
277981997 32417223 2
59785937 30693879 1
310287657 277981997 1
280242371 57339651 1
37704287 208742566 1
172376896 29426580 2
242081101 358675720 3
51978065 306623675 1
352317874 263355828 1
283727817 87429715 2
105622153 203018453 1
173752759 202243824 9
160979509 109813877 1
69551985 30693879 2
98196849 401646950 1
134823513 70628641 2
293731094 267278705 1
291110389 32340805 1
291110389 295116564 2
248789864 292252720 1
283727817 260961646 1
248789864 94003338 1
61623625 292252720 1
65187067 297380894 1
48300575 166121210 2
166121210 247300697 1
64654685 179213911 1
270369842 288370527 4
268484639 202098639 2
313296185 260961646 1
279681266 248740740 1
225098832 404865623 2
197096489 205715380 3
290609656 268484639 1
19762524 268484639 1
158887692 284544203 1
158887692 49629605 1
158887692 43328523 1
160979509 66308941 1
283727817 48683091 1
419872351 280242371 2
274996668 61771888 1
544574749 61771888 3
179213911 244444830 1
285516588 260961646 3
267278705 267856439 1
59785937 74167153 1
69551985 161046713 1
160979509 30693879 1
269858934 86122715 1
134563275 291001606 1
47608522 58926395 1
147721398 295884713 2
275575393 73449571 1
218196055 85669614 1
100570359 156218577 4
19762524 52068189 2
91588813 142225011 72
19762524 277981997 1
43090176 558829275 1
239876668 27014314 1
266182205 57933449 1
134563275 290609656 1
83828959 38411534 1
32399396 134563275 1
179213911 22844077 1
179213911 30693879 2
31408930 267278705 1
265426770 288238089 1
47608522 123054246 2
155320364 293601868 1
97898140 144836578 2
28308356 29972400 3
146442319 37397798 2
142225011 91588813 117
104572995 294038273 2
179213911 66308941 1
52068189 444198452 1
213711945 30693879 1
62540002 277981997 1
113449381 134563275 2
275248083 205951712 1
275248083 32878627 1
205951712 205643354 1
205951712 267278705 1
264133481 179170204 1
205951712 179170204 1
103820454 91588813 17
228298620 91588813 11
274501289 40095510 3
26553971 46705581 1
436104499 37653495 5
167376496 238623655 1
167376496 277981997 1
316996084 313887512 14
237318555 313887512 16
199278443 313887512 6
279681266 313887512 18
193619580 17209595 4
43328523 123054246 5
248740740 313887512 1
53732896 47608522 1
277172506 213273098 2
39811227 103820454 1
268484639 48300575 5
267856439 144836578 5
43328128 218196055 1
134823513 291649210 1
53029040 444198452 2
569096933 213273098 4
470195113 419872351 1
569096933 283207769 3
48300575 58434192 1
267278705 32583477 2
27272269 181107202 1
48300575 100570359 1
263355828 197186352 1
287781981 45929373 1
287781981 20359647 1
32583477 267256508 1
404865623 49980783 1
41405468 244889280 1
69551985 58926395 1
267308679 29968837 1
98196849 279229632 2
78922403 227082076 1
78922403 29246770 1
39811227 243323060 1
66308941 109813877 1
97066890 17084497 1
39811227 244444830 1
330552692 19239587 2
58434192 174185700 1
48683091 113449381 1
193723322 275248083 1
94003338 37653495 1
193723322 205643354 2
37397798 45814400 1
38824843 30693879 1
213273098 49629605 1
29972400 147509786 1
134563275 193723322 2
404865623 104572995 3
67562950 87429715 1
275248083 419872351 2
193619580 142681025 2
94003338 69551985 1
56408315 502248046 1
56408315 267289093 1
270556083 144836578 2
231410365 144836578 1
30693879 253631550 2
273124345 52702397 2
53732896 265916293 2
174185700 29972400 5
43328523 53732896 1
113852838 123054246 3
268484639 562630483 4
109813877 295884713 2
51978065 288327871 1
279681266 49629605 1
37653495 24224320 1
246398288 56077244 2
134823513 227082076 1
267856439 200497519 3
87429715 243323755 1
19762524 288238089 3
161046713 91588813 8
59785937 21593526 1
19762524 227082076 1
21036119 48683091 1
49939257 267278705 2
54003221 267278705 1
260452085 43706838 1
180918836 98810867 1
94003338 290709262 1
94003338 219949262 1
218273099 404865623 1
155320577 160950525 1
58926395 267278705 2
384851943 87429715 1
384851943 283727817 1
47608522 290709262 2
29968837 384851943 5
53103918 213273098 1
53103918 419872351 2
236979026 37704287 1
47608522 94003338 2
47608522 219949262 1
35408223 29968837 1
181107202 277172506 1
248789864 160979509 1
158887692 313887512 3
291110389 336031649 1
29968837 103683026 1
181107202 295884713 1
352317874 384851943 1
48683091 200497519 1
48683091 267289093 1
147721398 277981997 1
65153448 58926395 1
283207769 313887512 3
267289093 213273098 1
173752759 22815199 3
283727817 313296185 1
267289093 43328128 3
188264147 265192550 1
569096933 313887512 9
142681025 193619580 1
313887512 419872351 1
59809760 244444830 1
147721398 66308941 2
227817944 134823513 1
66308941 147721398 3
313887512 213273098 2
419872351 313887512 3
295884713 208742566 1
41405468 132213280 1
213273098 313887512 5
284544203 313887512 4
53898929 51590707 1
179213911 70643606 1
20359647 104572995 2
208742566 100570359 1
30693879 160979509 1
30693879 288238089 2
151087889 70643606 1
78922403 79818725 1
29972400 174185700 1
202098639 134563275 1
202098639 48683091 1
134563275 41405468 1
47608522 41405468 1
47608522 98196849 2
233600234 94003338 1
47608522 220997138 6
202098639 265916293 3
113852838 53732896 1
313887512 316996084 2
91588813 161046713 1
160979509 253631550 2
270556083 100570359 1
259802833 29972400 1
52397436 52068189 2
19762524 58434192 1
287566895 231410365 1
33268497 544574749 1
275575393 77843712 1
188841247 300631153 1
178616491 105971448 1
29246770 79818725 1
19762524 154659914 4
267856439 267278705 1
225539878 291001606 1
47608522 562630483 2
35408223 47608522 1
47608522 28308356 1
47608522 259802833 1
47608522 103683026 1
279229632 45929373 2
248789864 295884713 1
19762524 46141376 3
19762524 66308941 1
401646950 165746428 1
29972400 100570359 2
38824843 260710985 2
37921383 30693879 4
66308941 48300575 1
202243824 53029040 1
48683091 246398288 1
271563330 43706838 1
65153448 37653495 1
104572995 59809760 1
113852838 43328523 1
43328523 113852838 1
314725957 34269240 2
123054246 113852838 2
314725957 134563275 1
83855918 49980783 1
62540002 83855918 2
213711945 224697273 1
275575393 122950681 1
19762524 132213280 1
21037719 144836578 1
244444830 358675720 1
69551985 180918836 1
290609656 205951712 3
30693879 248905643 1
217356882 29972400 1
239876668 216837549 1
217356882 103683026 2
32878627 220997138 1
197186352 87429715 1
83855918 45112524 1
260452085 275248083 2
59809760 20359647 1
193723322 268484639 1
59809760 225098832 2
104572995 78922403 4
19762524 122950681 2
470195113 316996084 1
288238089 98196849 2
127945292 444198452 1
279681266 316996084 1
263355828 245095610 1
283727817 101227454 1
20505122 32340805 1
205643354 179170204 1
291001606 144836578 1
205643354 264133481 1
134563275 48300575 8
202098639 290609656 5
202098639 32878627 2
30693879 19762524 1
24485503 283969647 1
205643354 278133623 1
283727817 263355828 3
197186352 263355828 1
236854083 52702397 1
29972400 444198452 7
100570359 444198452 1
295637500 268445866 1
264446848 295637500 1
39811227 227082076 1
197096489 179170204 2
20505122 288370527 1
20505122 288327871 1
155320577 46141376 1
294784543 66308941 1
47608522 297389481 1
264446848 29972400 3
264446848 28308356 1
267856439 32583477 1
59785937 37921383 1
123054246 43328523 1
70643606 103820454 1
156380350 220997138 1
275248083 31408930 1
85669614 314725957 4
26589987 41405468 1
250649493 212203422 1
264446848 436104499 1
30693879 70643606 1
219540700 250649493 3
89021438 127945292 1
54498003 288238089 2
295637500 59785937 1
127945292 234349647 1
291001606 197096489 1
291001606 193723322 1
197096489 205951712 2
291001606 205951712 1
58926395 74167153 1
101227454 87429715 1
218273099 134823513 1
225098832 59809760 1
134823513 288327871 1
225098832 78922403 1
205643354 48683091 1
260452085 193723322 1
260452085 48300575 1
290609656 264133481 1
87429715 30693879 1
155320577 270418444 1
19762524 319682752 1
19762524 283207769 2
19762524 127945292 1
19762524 290609656 1
404865623 59809760 1
212203422 148305295 2
212203422 244889280 1
175149644 470195113 1
50725573 41405468 1
19762524 297389481 1
197096489 49939257 1
19762524 148305295 1
237318555 284544203 1
285516588 87429715 1
147509786 259802833 1
43706838 197096489 1
43706838 205715380 1
287781981 104572995 2
319682752 70628641 1
31702589 105622153 2
287781981 70628641 2
38824843 247540843 1
38824843 288238089 1
444198452 29972400 3
43706838 234349647 2
290609656 269304331 1
237318555 158887692 1
269304331 205715380 1
85423286 37653495 1
303651216 56824454 1
444198452 219949262 1
38824843 166121210 2
38824843 225098832 1
47608522 242081101 3
26589987 281059193 1
52068189 127945292 2
290609656 48300575 2
265426770 45929373 1
48683091 265916293 1
218196055 502248046 1
53732896 220997138 1
314725957 502248046 1
59809760 104572995 2
243323755 122950681 1
260710985 212203422 1
248905643 91588813 1
122950681 244889280 1
56408315 244889280 3
53732896 85669614 1
279229632 49980783 1
227817944 218273099 1
199278443 57339651 1
291649210 225098832 1
175149644 419872351 1
28455329 197186352 1
275575393 30693879 2
48300575 123054246 1
29426580 132213280 1
227082076 70628641 2
91588813 216707242 5
288370527 270369842 6
244081862 287781981 1
57933449 29972400 2
47608522 69607162 1
38824843 56077244 2
179213911 420790483 1
19762524 56077244 1
28455329 56077244 1
61608179 172376896 2
49629605 313887512 2
29972400 432456574 3
79818725 49980783 1
275575393 295884713 1
210627341 155320364 1
303651216 244889280 3
83828959 32340805 1
295637500 30693879 1
83828959 281059193 1
210041383 360344843 1
210041383 61771888 3
54003221 295637500 1
300135017 156218577 1
38824843 281059193 1
275575393 281059193 1
275575393 225098832 1
275575393 32399396 1
109813877 83855918 1
40359068 196195164 1
172376896 47608522 7
225539878 30395398 1
62540002 264446848 1
65153448 264446848 1
34269240 61358313 1
166121210 86206737 1
127945292 202243824 1
313887512 19762524 1
313887512 48300575 1
38824843 46141376 1
21036119 248789864 2
86206737 196195164 1
62540002 29206300 1
313887512 85669614 1
85669614 313887512 1
444198452 52068189 1
562630483 432456574 5
17209595 37704287 1
29727994 17209595 2
79818725 70628641 2
569096933 175149644 1
119370087 88986768 6
569096933 284544203 1
54003221 264446848 1
52702397 172376896 4
19762524 244889280 3
271563330 264133481 1
48300575 287566895 1
444198452 432456574 2
53898929 250649493 1
40095510 266182205 1
275248083 290609656 1
30395398 130380538 1
134563275 266182205 1
30395398 31508216 1
293731094 314725957 1
47608522 21036119 2
134563275 244889280 3
78922403 225098832 1
277172506 419872351 3
274645950 166121210 1
53732896 53898929 1
277172506 199278443 2
316996084 199278443 2
19762524 103683026 2
268484639 205715380 1
236854083 87429715 1
53732896 156218577 1
104063340 130380538 2
193723322 290609656 1
19762524 306623675 1
32417223 250649493 2
48300575 53732896 1
205643354 271563330 1
205643354 48300575 1
43706838 288238089 1
85669614 123054246 1
268445866 229047451 1
49939257 103820454 1
274645950 53732896 1
56408315 288238089 1
56408315 56077244 1
228778787 19239587 1
316996084 213273098 2
53732896 238623655 1
29246770 291649210 1
134563275 17084497 1
160950525 32878627 1
291001606 264133481 1
290609656 197096489 1
153531301 52702397 1
24485503 104063340 1
269304331 290609656 1
53732896 288238089 1
24485503 37792771 1
24485503 130380538 1
53732896 432456574 1
225539878 101227454 1
45929373 291649210 2
134563275 43706838 1
78922403 404865623 1
316996084 280242371 1
179170204 205951712 1
56408315 300414286 1
111610909 288238089 1
43706838 181107202 1
43706838 65013070 1
225082998 288327871 1
127945292 52397436 2
38411534 291110389 2
240653346 28463717 1
160950525 225082998 1
53732896 281059193 2
281059193 48300575 1
275575393 21036119 2
52069104 28308356 1
275575393 562630483 1
269304331 562630483 1
47608522 274501289 1
225539878 213711945 1
134563275 57933449 1
134563275 32878627 1
30693879 120872742 1
31408930 152402774 2
19909703 172376896 3
102465497 251591698 2
26553971 175149644 1
45112524 290609656 1
236854083 161046713 1
288370527 145778558 1
270369842 17311797 1
268484639 32878627 1
281059193 240653346 1
26553971 313887512 24
35364809 152402774 1
127945292 48300575 1
270418444 155320364 1
277172506 470195113 1
47608522 172376896 1
127945292 244889280 1
19762524 185688167 1
19762524 37704287 1
202098639 205951712 1
213711945 57933449 1
213711945 260710985 1
319682752 234349647 1
19762524 48300575 2
53732896 52068189 1
161046713 216707242 2
281059193 295116564 1
156380350 160979509 1
43856340 246398288 1
19762524 175149644 4
220746642 98196849 1
14123683 248789864 1
47608522 17209595 1
19762524 98196849 1
134563275 98196849 1
134563275 251591698 3
91082908 309857915 1
134563275 66308941 1
134563275 52069104 1
156380350 30693879 2
253631550 74167153 1
420790483 253631550 1
58926395 97066890 1
37921383 264446848 2
179213911 253631550 1
53732896 147509786 1
19762524 212203422 1
57933449 277172506 1
562630483 268484639 1
227817944 78922403 1
134563275 264446848 1
94003338 62540002 1
67562950 309857915 1
444198452 309857915 1
179213911 58926395 1
100570359 264446848 1
45929373 251591698 1
275575393 244889280 1
109813877 238623655 1
268484639 152402774 1
30693879 21036119 1
83855918 264446848 1
65153448 59785937 1
65153448 30693879 1
65153448 29972400 1
228751987 39811227 1
45112524 268484639 1
62540002 37653495 2
218273099 227817944 1
145778558 220746642 1
104572995 227082076 1
66129243 29972400 1
360344843 83855918 1
244444830 393590044 1
45112524 205951712 1
88986768 122950681 1
290609656 202098639 1
179170204 65013070 1
273124345 35408223 1
179170204 265916293 1
70643606 162749920 1
236854083 28455329 2
162749920 70643606 1
295884713 109813877 1
62540002 66308941 1
64654685 98196849 1
147721398 167376496 1
275575393 175149644 1
91082908 251591698 1
101017618 251591698 1
179213911 161046713 1
43706838 283969647 1
167376496 147721398 1
270418444 32182710 1
30693879 47608522 1
105971448 178616491 1
117377731 19229473 1
202243824 127945292 1
310287657 147721398 3
83855918 172724815 1
19229473 265192550 1
53029040 202243824 1
155320577 239876668 1
47608522 218264611 1
38824843 248740740 1
37653495 21036119 1
48300575 251591698 1
470195113 158887692 1
160979509 166121210 1
51590707 244889280 1
160979509 224697273 1
45112524 156218577 1
109214716 66308941 2
134563275 268484639 1
292713073 251591698 1
236854083 52068189 1
160950525 150455104 1
291110389 267289093 1
25189194 219949262 1
213711945 264446848 1
37397798 29727994 1
19909703 273124345 1
219949262 30693879 1
268445866 23136154 1
246398288 66308941 1
246398288 281059193 1
66308941 281059193 1
66308941 294784543 1
51978065 267289093 1
53732896 179213911 1
279681266 470195113 1
62540002 181223330 1
387835596 37704287 1
66308941 179213911 1
48300575 94003338 1
502248046 123054246 1
218196055 265916293 1
210041383 544574749 1
264522245 65153448 2
49939257 267289093 1
25189194 202243824 2
19762524 267289093 3
19762524 61608179 1
31408930 267289093 1
19762524 270556083 1
19762524 237389906 1
19762524 208742566 1
84095841 84095155 1
19762524 239876668 1
43706838 53103918 2
19762524 246398288 1
19762524 156380350 1
220997138 562630483 1
19762524 213273098 1
66129243 267278705 3
43706838 569096933 1
43706838 123054246 1
70643606 243323755 1
436104499 283727817 1
37792771 202243824 1
120160897 134563275 1
242081101 267278705 2
182737724 291110389 1
130380538 104063340 1
47608522 264446848 1
19762524 291110389 3
43706838 267289093 1
292713073 470195113 2
87429715 267308679 2
292713073 132213280 1
19762524 544574749 1
236854083 236979026 1
205715380 291001606 1
19762524 234349647 1
19762524 21037719 1
53732896 122950681 1
236979026 122950681 1
19762524 253026113 1
19762524 33268497 1
19762524 288327871 1
19762524 123054246 1
134823513 29246770 1
470195113 267256508 1
132213280 47608522 1
57933449 288370527 1
247694811 246398288 1
236854083 267278705 1
197096489 144836578 1
236854083 144836578 1
236854083 267856439 1
197096489 267289093 1
197096489 268484639 1
247694811 123054246 1
87429715 83855918 1
278133623 205715380 1
329112005 267295547 1
19762524 34269240 1
19762524 267278705 1
45112524 51590707 1
70643606 267256508 1
19762524 419872351 1
19762524 199278443 1
34269240 37704287 1
34882196 37653495 2
234349647 393590044 1
98810867 174185700 1
268484639 267289093 1
200497519 268484639 1
144836578 205951712 1
37653495 28463717 1
98810867 436104499 1
134823513 144836578 2
387835596 288238089 1
70628641 193619580 1
236979026 267278705 1
160950525 144836578 1
144836578 123054246 1
53732896 292713073 1
100570359 174185700 1
243323755 134823513 1
45929373 134823513 1
134823513 45929373 1
34269240 314725957 1
134563275 19239587 1
244444830 227817944 1
127945292 48683091 1
43706838 49980783 1
158887692 100570359 1
29426580 122950681 1
268484639 267278705 1
244444830 401646950 1
43328128 267856439 1
43328523 267256508 1
28455329 174185700 1
142681025 29727994 1
57933449 199278443 1
220808838 314725957 1
21037719 419872351 1
21037719 199278443 1
305278762 314725957 1
314725957 305278762 1
264446848 258426023 1
218196055 27272269 1
267856439 27272269 1
341963514 253631550 1
341963514 59785937 1
291001606 48300575 1
134823513 358675720 1
54003221 100570359 1
34882196 54003221 1
134823513 165746428 2
46705581 36127967 1
218196055 43328523 1
28455329 267308679 1
134823513 233600234 1
43328523 267289093 1
45112524 101227454 1
134563275 120872742 1
239876668 113449381 1
59785937 21036119 1
229483237 41405468 1
100570359 167376496 1
157311000 38411534 1
85669614 250649493 1
231410365 45929373 1
83855918 51590707 1
236854083 29968837 1
45112524 288238089 1
158887692 53103918 1
179213911 239876668 1
134563275 544574749 1
358675720 134823513 1
30693879 17084497 1
267289093 265916293 1
53732896 29972400 1
43706838 97066890 1
250649493 32417223 1
47608522 87429715 1
236854083 199278443 1
97066890 61608179 1
47608522 199278443 1
57933449 267278705 1
270556083 267278705 1
270556083 267289093 1
179213911 97066890 1
59785937 253631550 1
34882196 264446848 1
66129243 267256508 1
19762524 260710985 1
172376896 61608179 1
127945292 185688167 1
158887692 273124345 1
205715380 48683091 1
29972400 267278705 1
100570359 144836578 1
267308679 28455329 1
70643606 267278705 1
66129243 123054246 1
