# Supplementary material for: Dynamic guided metric representation learning for multi-view clustering
Source: PeerJ Comput Sci. 2022 Mar 8;8:e922. doi: 10.7717/peerj-cs.922 (PMC9044235; doi:10.7717/peerj-cs.922)
Supplement: Supplemental Information 2 [file peerj-cs-08-922-s002.zip › football/olympics/olympics-lists500.mtx]

4942 464 46478
0 229047451 1
1 229047451 1
2 229047451 1
3 229047451 1
4 229047451 1
5 229047451 1
6 229047451 1
7 229047451 1
8 229047451 1
9 229047451 1
10 229047451 1
11 229047451 1
12 229047451 1
13 229047451 1
14 229047451 1
15 229047451 1
16 229047451 1
17 229047451 1
18 229047451 1
19 229047451 1
20 229047451 1
21 229047451 1
22 229047451 1
23 229047451 1
24 229047451 1
25 229047451 1
26 229047451 1
27 229047451 1
28 229047451 1
29 229047451 1
30 229047451 1
31 229047451 1
32 229047451 1
33 229047451 1
34 229047451 1
35 229047451 1
36 229047451 1
37 229047451 1
38 229047451 1
39 229047451 1
40 229047451 1
41 229047451 1
42 229047451 1
43 229047451 1
44 229047451 1
45 229047451 1
46 229047451 1
47 229047451 1
48 229047451 1
49 229047451 1
50 229047451 1
51 229047451 1
52 229047451 1
53 229047451 1
54 229047451 1
55 229047451 1
56 229047451 1
57 229047451 1
58 229047451 1
59 229047451 1
60 229047451 1
61 229047451 1
62 229047451 1
63 229047451 1
64 229047451 1
65 229047451 1
66 229047451 1
67 229047451 1
68 229047451 1
69 229047451 1
70 229047451 1
71 229047451 1
72 229047451 1
73 229047451 1
74 229047451 1
75 229047451 1
76 229047451 1
77 229047451 1
78 229047451 1
79 229047451 1
80 229047451 1
81 229047451 1
82 229047451 1
83 229047451 1
84 229047451 1
85 229047451 1
86 229047451 1
87 229047451 1
88 229047451 1
89 229047451 1
90 229047451 1
91 229047451 1
92 229047451 1
93 229047451 1
94 229047451 1
95 229047451 1
96 229047451 1
97 229047451 1
98 229047451 1
99 229047451 1
100 229047451 1
101 229047451 1
102 229047451 1
103 229047451 1
104 229047451 1
105 229047451 1
106 229047451 1
107 229047451 1
108 229047451 1
109 229047451 1
110 229047451 1
111 229047451 1
112 229047451 1
113 229047451 1
114 229047451 1
115 229047451 1
116 229047451 1
117 229047451 1
118 229047451 1
119 229047451 1
120 229047451 1
121 229047451 1
122 229047451 1
123 229047451 1
124 229047451 1
125 229047451 1
126 229047451 1
127 229047451 1
128 229047451 1
129 229047451 1
130 229047451 1
131 229047451 1
132 229047451 1
133 229047451 1
134 229047451 1
135 229047451 1
136 229047451 1
137 229047451 1
138 229047451 1
139 229047451 1
140 229047451 1
141 229047451 1
142 229047451 1
143 229047451 1
144 229047451 1
145 229047451 1
146 229047451 1
147 229047451 1
148 229047451 1
149 229047451 1
150 229047451 1
151 229047451 1
152 229047451 1
153 229047451 1
154 229047451 1
155 229047451 1
156 229047451 1
157 229047451 1
158 229047451 1
159 229047451 1
160 229047451 1
21 309857915 1
27 309857915 1
161 309857915 1
0 19229473 1
162 19229473 1
163 19229473 1
164 19229473 1
165 19229473 1
166 19229473 1
167 19229473 1
27 19229473 1
168 19229473 1
169 19229473 1
170 19229473 1
171 19229473 1
172 19229473 1
173 19229473 1
174 19229473 1
175 19229473 1
176 19229473 1
177 19229473 1
178 19229473 1
179 19229473 1
180 19229473 1
181 19229473 1
182 19229473 1
183 19229473 1
184 19229473 1
185 19229473 1
186 19229473 1
187 19229473 1
188 19229473 1
94 19229473 1
189 19229473 1
190 19229473 1
191 19229473 1
192 19229473 1
193 19229473 1
194 19229473 1
195 19229473 1
196 19229473 1
197 19229473 1
198 19229473 1
199 19229473 1
200 19229473 1
201 19229473 1
202 19229473 1
203 19229473 1
204 19229473 1
205 19229473 1
151 19229473 1
206 19229473 1
207 19229473 1
208 19229473 1
209 19229473 1
210 19229473 1
211 19229473 1
212 19229473 1
2 19229473 1
213 19229473 1
214 19229473 1
215 19229473 1
216 19229473 1
217 19229473 1
218 19229473 1
21 19229473 1
219 19229473 1
220 19229473 1
221 19229473 1
222 19229473 1
223 19229473 1
224 19229473 1
225 19229473 1
226 19229473 1
227 19229473 1
228 19229473 1
229 19229473 1
230 19229473 1
231 19229473 1
232 19229473 1
233 19229473 1
234 19229473 1
235 19229473 1
236 19229473 1
237 19229473 1
238 19229473 1
239 19229473 1
240 19229473 1
241 19229473 1
242 19229473 1
243 19229473 1
244 19229473 1
245 19229473 1
246 19229473 1
247 19229473 1
248 19229473 1
249 19229473 1
250 19229473 1
251 19229473 1
252 19229473 1
253 19229473 1
254 19229473 1
255 213617119 1
21 213617119 1
256 213617119 1
257 213617119 1
258 98810867 1
259 98810867 1
260 98810867 1
261 98810867 1
262 98810867 1
4 98810867 1
7 98810867 1
263 98810867 1
264 98810867 1
265 98810867 1
266 98810867 1
14 98810867 1
19 98810867 1
21 98810867 1
22 98810867 1
267 98810867 1
268 98810867 1
269 98810867 1
26 98810867 1
27 98810867 1
29 98810867 1
270 98810867 1
32 98810867 1
271 98810867 1
272 98810867 1
34 98810867 1
35 98810867 1
273 98810867 1
274 98810867 1
38 98810867 1
275 98810867 1
276 98810867 1
277 98810867 1
278 98810867 1
41 98810867 1
279 98810867 1
280 98810867 1
281 98810867 1
46 98810867 1
282 98810867 1
45 98810867 1
48 98810867 1
283 98810867 1
50 98810867 1
51 98810867 1
284 98810867 1
285 98810867 1
55 98810867 1
60 98810867 1
286 98810867 1
58 98810867 1
59 98810867 1
287 98810867 1
61 98810867 1
288 98810867 1
63 98810867 1
64 98810867 1
65 98810867 1
289 98810867 1
290 98810867 1
67 98810867 1
291 98810867 1
292 98810867 1
293 98810867 1
71 98810867 1
294 98810867 1
295 98810867 1
74 98810867 1
296 98810867 1
75 98810867 1
79 98810867 1
297 98810867 1
85 98810867 1
87 98810867 1
298 98810867 1
299 98810867 1
300 98810867 1
301 98810867 1
89 98810867 1
91 98810867 1
92 98810867 1
302 98810867 1
303 98810867 1
95 98810867 1
304 98810867 1
305 98810867 1
97 98810867 1
306 98810867 1
307 98810867 1
99 98810867 1
308 98810867 1
102 98810867 1
103 98810867 1
309 98810867 1
310 98810867 1
105 98810867 1
107 98810867 1
311 98810867 1
312 98810867 1
110 98810867 1
111 98810867 1
313 98810867 1
314 98810867 1
113 98810867 1
315 98810867 1
316 98810867 1
317 98810867 1
318 98810867 1
319 98810867 1
320 98810867 1
321 98810867 1
117 98810867 1
118 98810867 1
322 98810867 1
119 98810867 1
122 98810867 1
124 98810867 1
125 98810867 1
323 98810867 1
324 98810867 1
129 98810867 1
131 98810867 1
325 98810867 1
133 98810867 1
134 98810867 1
135 98810867 1
136 98810867 1
326 98810867 1
327 98810867 1
328 98810867 1
329 98810867 1
330 98810867 1
331 98810867 1
332 98810867 1
143 98810867 1
147 98810867 1
333 98810867 1
148 98810867 1
334 98810867 1
335 98810867 1
151 98810867 1
152 98810867 1
154 98810867 1
336 98810867 1
157 98810867 1
156 98810867 1
337 98810867 1
338 98810867 1
160 98810867 1
339 33268497 1
79 33268497 1
119 33268497 1
340 33268497 1
124 33268497 1
46 33268497 1
341 33268497 1
342 33268497 1
301 33268497 1
51 33268497 1
92 33268497 1
302 33268497 1
14 33268497 1
343 33268497 1
304 33268497 1
344 33268497 1
345 33268497 1
346 33268497 1
21 33268497 1
347 33268497 1
348 33268497 1
349 33268497 1
143 33268497 1
350 33268497 1
67 33268497 1
351 33268497 1
352 33268497 1
148 33268497 1
335 33268497 1
293 33268497 1
71 33268497 1
35 33268497 1
353 33268497 1
109 33268497 1
156 33268497 1
354 33268497 1
274 33268497 1
355 33268497 1
356 33268497 1
357 33268497 1
296 33268497 1
74 33268497 1
160 33268497 1
98 217184995 1
2 217184995 1
21 217184995 1
358 217184995 1
359 217184995 1
27 217184995 1
360 217184995 1
361 217184995 1
362 217184995 1
363 217184995 1
154 217184995 1
364 217184995 1
365 217184995 1
53 217184995 1
366 217184995 1
79 205715380 1
367 205715380 1
368 205715380 1
369 205715380 1
370 205715380 1
371 205715380 1
372 205715380 1
301 205715380 1
373 205715380 1
374 205715380 1
375 205715380 1
92 205715380 1
302 205715380 1
376 205715380 1
14 205715380 1
304 205715380 1
19 205715380 1
21 205715380 1
377 205715380 1
27 205715380 1
29 205715380 1
378 205715380 1
379 205715380 1
380 205715380 1
35 205715380 1
381 205715380 1
110 205715380 1
274 205715380 1
355 205715380 1
382 205715380 1
383 205715380 1
384 205715380 1
385 205715380 1
386 205715380 1
387 205715380 1
388 205715380 1
389 205715380 1
46 205715380 1
390 205715380 1
131 205715380 1
51 205715380 1
285 205715380 1
391 205715380 1
392 205715380 1
393 205715380 1
394 205715380 1
143 205715380 1
395 205715380 1
148 205715380 1
335 205715380 1
151 205715380 1
293 205715380 1
396 205715380 1
397 205715380 1
398 205715380 1
399 205715380 1
157 205715380 1
338 205715380 1
400 205715380 1
401 205715380 1
74 205715380 1
296 205715380 1
160 205715380 1
402 197096489 1
367 197096489 1
2 197096489 1
403 197096489 1
368 197096489 1
3 197096489 1
369 197096489 1
404 197096489 1
405 197096489 1
406 197096489 1
407 197096489 1
373 197096489 1
408 197096489 1
409 197096489 1
410 197096489 1
14 197096489 1
16 197096489 1
411 197096489 1
19 197096489 1
412 197096489 1
21 197096489 1
22 197096489 1
24 197096489 1
25 197096489 1
27 197096489 1
413 197096489 1
414 197096489 1
272 197096489 1
415 197096489 1
416 197096489 1
35 197096489 1
417 197096489 1
274 197096489 1
382 197096489 1
418 197096489 1
419 197096489 1
420 197096489 1
46 197096489 1
421 197096489 1
51 197096489 1
422 197096489 1
285 197096489 1
177 197096489 1
57 197096489 1
423 197096489 1
424 197096489 1
425 197096489 1
426 197096489 1
67 197096489 1
427 197096489 1
428 197096489 1
293 197096489 1
429 197096489 1
397 197096489 1
398 197096489 1
430 197096489 1
431 197096489 1
72 197096489 1
432 197096489 1
74 197096489 1
296 197096489 1
433 197096489 1
434 197096489 1
79 197096489 1
435 197096489 1
436 197096489 1
81 197096489 1
437 197096489 1
438 197096489 1
439 197096489 1
372 197096489 1
440 197096489 1
441 197096489 1
301 197096489 1
374 197096489 1
92 197096489 1
302 197096489 1
376 197096489 1
442 197096489 1
304 197096489 1
443 197096489 1
444 197096489 1
378 197096489 1
106 197096489 1
379 197096489 1
445 197096489 1
381 197096489 1
110 197096489 1
386 197096489 1
116 197096489 1
119 197096489 1
121 197096489 1
446 197096489 1
389 197096489 1
447 197096489 1
390 197096489 1
129 197096489 1
448 197096489 1
131 197096489 1
449 197096489 1
450 197096489 1
391 197096489 1
451 197096489 1
452 197096489 1
453 197096489 1
454 197096489 1
143 197096489 1
455 197096489 1
333 197096489 1
148 197096489 1
335 197096489 1
456 197096489 1
151 197096489 1
457 197096489 1
458 197096489 1
154 197096489 1
459 197096489 1
399 197096489 1
156 197096489 1
460 197096489 1
461 197096489 1
338 197096489 1
400 197096489 1
160 197096489 1
79 157311000 1
462 157311000 1
3 157311000 1
405 157311000 1
463 157311000 1
464 157311000 1
301 157311000 1
465 157311000 1
302 157311000 1
92 157311000 1
14 157311000 1
304 157311000 1
466 157311000 1
467 157311000 1
468 157311000 1
21 157311000 1
469 157311000 1
27 157311000 1
470 157311000 1
471 157311000 1
472 157311000 1
473 157311000 1
474 157311000 1
35 157311000 1
475 157311000 1
476 157311000 1
110 157311000 1
274 157311000 1
477 157311000 1
478 157311000 1
479 157311000 1
119 157311000 1
480 157311000 1
481 157311000 1
46 157311000 1
482 157311000 1
483 157311000 1
51 157311000 1
484 157311000 1
485 157311000 1
486 157311000 1
487 157311000 1
143 157311000 1
350 157311000 1
67 157311000 1
148 157311000 1
488 157311000 1
335 157311000 1
293 157311000 1
489 157311000 1
490 157311000 1
154 157311000 1
156 157311000 1
491 157311000 1
157 157311000 1
492 157311000 1
493 157311000 1
494 157311000 1
74 157311000 1
296 157311000 1
160 157311000 1
495 188264147 1
496 188264147 1
497 188264147 1
9 188264147 1
164 188264147 1
214 188264147 1
14 188264147 1
498 188264147 1
499 188264147 1
19 188264147 1
166 188264147 1
500 188264147 1
216 188264147 1
21 188264147 1
27 188264147 1
29 188264147 1
501 188264147 1
502 188264147 1
503 188264147 1
272 188264147 1
35 188264147 1
220 188264147 1
274 188264147 1
504 188264147 1
505 188264147 1
46 188264147 1
282 188264147 1
506 188264147 1
175 188264147 1
507 188264147 1
176 188264147 1
508 188264147 1
509 188264147 1
53 188264147 1
285 188264147 1
510 188264147 1
225 188264147 1
178 188264147 1
511 188264147 1
512 188264147 1
513 188264147 1
180 188264147 1
514 188264147 1
227 188264147 1
67 188264147 1
515 188264147 1
70 188264147 1
293 188264147 1
228 188264147 1
516 188264147 1
72 188264147 1
517 188264147 1
518 188264147 1
432 188264147 1
295 188264147 1
519 188264147 1
493 188264147 1
520 188264147 1
74 188264147 1
296 188264147 1
521 188264147 1
522 188264147 1
79 188264147 1
183 188264147 1
523 188264147 1
184 188264147 1
524 188264147 1
525 188264147 1
234 188264147 1
236 188264147 1
526 188264147 1
300 188264147 1
301 188264147 1
238 188264147 1
187 188264147 1
302 188264147 1
527 188264147 1
528 188264147 1
304 188264147 1
529 188264147 1
98 188264147 1
189 188264147 1
307 188264147 1
241 188264147 1
191 188264147 1
530 188264147 1
531 188264147 1
192 188264147 1
242 188264147 1
532 188264147 1
194 188264147 1
533 188264147 1
110 188264147 1
534 188264147 1
535 188264147 1
536 188264147 1
537 188264147 1
197 188264147 1
538 188264147 1
323 188264147 1
539 188264147 1
129 188264147 1
131 188264147 1
246 188264147 1
540 188264147 1
541 188264147 1
200 188264147 1
542 188264147 1
201 188264147 1
543 188264147 1
248 188264147 1
544 188264147 1
250 188264147 1
205 188264147 1
545 188264147 1
143 188264147 1
350 188264147 1
546 188264147 1
333 188264147 1
335 188264147 1
547 188264147 1
206 188264147 1
207 188264147 1
156 188264147 1
548 188264147 1
549 188264147 1
550 188264147 1
551 77843712 1
552 77843712 1
553 77843712 1
554 77843712 1
555 77843712 1
556 77843712 1
557 77843712 1
51 77843712 1
558 77843712 1
559 77843712 1
560 77843712 1
561 77843712 1
562 77843712 1
563 77843712 1
19 77843712 1
564 77843712 1
565 77843712 1
21 77843712 1
566 77843712 1
567 77843712 1
27 77843712 1
29 77843712 1
350 77843712 1
568 77843712 1
569 77843712 1
71 77843712 1
570 77843712 1
571 77843712 1
572 77843712 1
72 77843712 1
432 77843712 1
573 77843712 1
574 77843712 1
338 77843712 1
3 231410365 1
405 231410365 1
575 231410365 1
576 231410365 1
555 231410365 1
577 231410365 1
14 231410365 1
16 231410365 1
578 231410365 1
579 231410365 1
580 231410365 1
19 231410365 1
581 231410365 1
582 231410365 1
20 231410365 1
21 231410365 1
583 231410365 1
25 231410365 1
27 231410365 1
29 231410365 1
584 231410365 1
585 231410365 1
35 231410365 1
586 231410365 1
274 231410365 1
574 231410365 1
587 231410365 1
480 231410365 1
588 231410365 1
481 231410365 1
46 231410365 1
553 231410365 1
589 231410365 1
51 231410365 1
285 231410365 1
563 231410365 1
590 231410365 1
591 231410365 1
348 231410365 1
592 231410365 1
568 231410365 1
593 231410365 1
67 231410365 1
293 231410365 1
594 231410365 1
71 231410365 1
72 231410365 1
432 231410365 1
595 231410365 1
295 231410365 1
493 231410365 1
296 231410365 1
74 231410365 1
79 231410365 1
596 231410365 1
551 231410365 1
597 231410365 1
598 231410365 1
87 231410365 1
301 231410365 1
599 231410365 1
302 231410365 1
92 231410365 1
304 231410365 1
600 231410365 1
97 231410365 1
601 231410365 1
564 231410365 1
602 231410365 1
603 231410365 1
566 231410365 1
604 231410365 1
572 231410365 1
119 231410365 1
124 231410365 1
323 231410365 1
605 231410365 1
129 231410365 1
554 231410365 1
606 231410365 1
557 231410365 1
558 231410365 1
607 231410365 1
608 231410365 1
609 231410365 1
560 231410365 1
136 231410365 1
610 231410365 1
143 231410365 1
333 231410365 1
148 231410365 1
335 231410365 1
611 231410365 1
151 231410365 1
612 231410365 1
613 231410365 1
614 231410365 1
399 231410365 1
156 231410365 1
157 231410365 1
160 231410365 1
615 236854083 1
616 236854083 1
617 236854083 1
618 236854083 1
262 236854083 1
404 236854083 1
371 236854083 1
463 236854083 1
619 236854083 1
620 236854083 1
621 236854083 1
622 236854083 1
623 236854083 1
624 236854083 1
14 236854083 1
16 236854083 1
625 236854083 1
626 236854083 1
19 236854083 1
581 236854083 1
627 236854083 1
20 236854083 1
21 236854083 1
22 236854083 1
628 236854083 1
629 236854083 1
25 236854083 1
630 236854083 1
27 236854083 1
631 236854083 1
632 236854083 1
633 236854083 1
634 236854083 1
414 236854083 1
635 236854083 1
35 236854083 1
636 236854083 1
637 236854083 1
638 236854083 1
639 236854083 1
640 236854083 1
641 236854083 1
481 236854083 1
642 236854083 1
46 236854083 1
643 236854083 1
644 236854083 1
282 236854083 1
645 236854083 1
646 236854083 1
51 236854083 1
647 236854083 1
508 236854083 1
223 236854083 1
285 236854083 1
648 236854083 1
649 236854083 1
161 236854083 1
650 236854083 1
651 236854083 1
652 236854083 1
653 236854083 1
654 236854083 1
655 236854083 1
67 236854083 1
426 236854083 1
656 236854083 1
657 236854083 1
292 236854083 1
71 236854083 1
658 236854083 1
659 236854083 1
72 236854083 1
660 236854083 1
432 236854083 1
661 236854083 1
662 236854083 1
74 236854083 1
663 236854083 1
77 236854083 1
79 236854083 1
664 236854083 1
81 236854083 1
436 236854083 1
665 236854083 1
666 236854083 1
667 236854083 1
668 236854083 1
669 236854083 1
670 236854083 1
671 236854083 1
672 236854083 1
300 236854083 1
673 236854083 1
92 236854083 1
443 236854083 1
674 236854083 1
675 236854083 1
676 236854083 1
307 236854083 1
677 236854083 1
678 236854083 1
105 236854083 1
679 236854083 1
680 236854083 1
311 236854083 1
681 236854083 1
109 236854083 1
110 236854083 1
682 236854083 1
316 236854083 1
683 236854083 1
684 236854083 1
685 236854083 1
686 236854083 1
118 236854083 1
687 236854083 1
387 236854083 1
119 236854083 1
124 236854083 1
323 236854083 1
447 236854083 1
129 236854083 1
688 236854083 1
689 236854083 1
131 236854083 1
690 236854083 1
691 236854083 1
692 236854083 1
693 236854083 1
694 236854083 1
695 236854083 1
696 236854083 1
143 236854083 1
697 236854083 1
350 236854083 1
698 236854083 1
148 236854083 1
456 236854083 1
335 236854083 1
699 236854083 1
700 236854083 1
701 236854083 1
154 236854083 1
153 236854083 1
458 236854083 1
155 236854083 1
702 236854083 1
156 236854083 1
703 236854083 1
704 236854083 1
550 236854083 1
160 236854083 1
705 288238089 1
538 288238089 1
706 288238089 1
707 288238089 1
708 288238089 1
51 288238089 1
709 288238089 1
710 288238089 1
19 288238089 1
346 288238089 1
21 288238089 1
711 288238089 1
27 288238089 1
29 288238089 1
712 288238089 1
713 288238089 1
103 288238089 1
714 288238089 1
154 288238089 1
72 288238089 1
399 288238089 1
157 288238089 1
432 288238089 1
715 288238089 1
716 248740740 1
717 248740740 1
21 248740740 1
27 248740740 1
718 248740740 1
481 248740740 1
719 248740740 1
720 248740740 1
367 84095155 1
2 84095155 1
721 84095155 1
722 84095155 1
3 84095155 1
723 84095155 1
405 84095155 1
724 84095155 1
163 84095155 1
406 84095155 1
14 84095155 1
624 84095155 1
578 84095155 1
19 84095155 1
21 84095155 1
725 84095155 1
726 84095155 1
727 84095155 1
728 84095155 1
27 84095155 1
729 84095155 1
730 84095155 1
731 84095155 1
272 84095155 1
415 84095155 1
732 84095155 1
35 84095155 1
274 84095155 1
733 84095155 1
734 84095155 1
735 84095155 1
736 84095155 1
46 84095155 1
737 84095155 1
51 84095155 1
738 84095155 1
285 84095155 1
177 84095155 1
739 84095155 1
486 84095155 1
512 84095155 1
740 84095155 1
425 84095155 1
741 84095155 1
67 84095155 1
742 84095155 1
428 84095155 1
293 84095155 1
292 84095155 1
743 84095155 1
431 84095155 1
432 84095155 1
74 84095155 1
296 84095155 1
434 84095155 1
79 84095155 1
744 84095155 1
745 84095155 1
746 84095155 1
747 84095155 1
300 84095155 1
301 84095155 1
92 84095155 1
302 84095155 1
442 84095155 1
748 84095155 1
304 84095155 1
749 84095155 1
98 84095155 1
750 84095155 1
751 84095155 1
307 84095155 1
752 84095155 1
677 84095155 1
753 84095155 1
754 84095155 1
109 84095155 1
110 84095155 1
755 84095155 1
756 84095155 1
757 84095155 1
316 84095155 1
758 84095155 1
759 84095155 1
760 84095155 1
761 84095155 1
323 84095155 1
762 84095155 1
448 84095155 1
763 84095155 1
764 84095155 1
765 84095155 1
766 84095155 1
767 84095155 1
143 84095155 1
350 84095155 1
333 84095155 1
148 84095155 1
335 84095155 1
768 84095155 1
769 84095155 1
770 84095155 1
490 84095155 1
154 84095155 1
156 84095155 1
771 84095155 1
157 84095155 1
772 84095155 1
550 84095155 1
773 84095155 1
160 84095155 1
774 444198452 1
77 444198452 1
79 444198452 1
775 444198452 1
301 444198452 1
300 444198452 1
776 444198452 1
777 444198452 1
92 444198452 1
302 444198452 1
778 444198452 1
14 444198452 1
779 444198452 1
304 444198452 1
674 444198452 1
780 444198452 1
21 444198452 1
268 444198452 1
27 444198452 1
781 444198452 1
680 444198452 1
35 444198452 1
782 444198452 1
636 444198452 1
110 444198452 1
274 444198452 1
783 444198452 1
784 444198452 1
785 444198452 1
119 444198452 1
124 444198452 1
786 444198452 1
46 444198452 1
787 444198452 1
51 444198452 1
285 444198452 1
788 444198452 1
789 444198452 1
327 444198452 1
790 444198452 1
791 444198452 1
143 444198452 1
655 444198452 1
792 444198452 1
793 444198452 1
395 444198452 1
148 444198452 1
794 444198452 1
293 444198452 1
795 444198452 1
71 444198452 1
154 444198452 1
796 444198452 1
797 444198452 1
798 444198452 1
799 444198452 1
296 444198452 1
74 444198452 1
160 444198452 1
800 78746900 1
801 78746900 1
802 78746900 1
803 78746900 1
804 78746900 1
805 78746900 1
806 78746900 1
807 78746900 1
808 78746900 1
809 78746900 1
810 78746900 1
811 78746900 1
812 78746900 1
813 78746900 1
814 78746900 1
815 78746900 1
816 78746900 1
255 78746900 1
817 78746900 1
818 78746900 1
819 78746900 1
820 78746900 1
821 78746900 1
822 78746900 1
823 78746900 1
824 78746900 1
21 78746900 1
825 78746900 1
826 78746900 1
827 78746900 1
828 78746900 1
829 78746900 1
830 78746900 1
831 78746900 1
832 78746900 1
833 78746900 1
834 78746900 1
835 78746900 1
836 78746900 1
837 78746900 1
838 78746900 1
839 78746900 1
840 78746900 1
841 78746900 1
842 78746900 1
843 78746900 1
844 78746900 1
845 130380538 1
846 130380538 1
258 130380538 1
847 130380538 1
848 130380538 1
849 130380538 1
850 130380538 1
851 130380538 1
852 130380538 1
853 130380538 1
854 130380538 1
855 130380538 1
856 130380538 1
857 130380538 1
858 130380538 1
859 130380538 1
860 130380538 1
861 130380538 1
21 130380538 1
862 130380538 1
632 130380538 1
863 130380538 1
864 130380538 1
634 130380538 1
865 130380538 1
866 130380538 1
867 130380538 1
868 130380538 1
869 130380538 1
870 130380538 1
871 130380538 1
872 130380538 1
873 130380538 1
874 130380538 1
875 130380538 1
876 130380538 1
877 130380538 1
878 130380538 1
879 130380538 1
880 130380538 1
881 130380538 1
882 130380538 1
883 130380538 1
884 130380538 1
885 130380538 1
886 130380538 1
887 130380538 1
486 130380538 1
888 130380538 1
889 130380538 1
890 130380538 1
891 130380538 1
653 130380538 1
892 130380538 1
893 130380538 1
894 130380538 1
656 130380538 1
895 130380538 1
896 130380538 1
897 130380538 1
898 130380538 1
899 130380538 1
900 130380538 1
901 130380538 1
902 130380538 1
903 130380538 1
904 130380538 1
905 130380538 1
906 130380538 1
297 130380538 1
907 130380538 1
908 130380538 1
909 130380538 1
300 130380538 1
375 130380538 1
910 130380538 1
911 130380538 1
912 130380538 1
913 130380538 1
914 130380538 1
915 130380538 1
916 130380538 1
917 130380538 1
918 130380538 1
919 130380538 1
920 130380538 1
921 130380538 1
922 130380538 1
923 130380538 1
924 130380538 1
925 130380538 1
926 130380538 1
927 130380538 1
928 130380538 1
929 130380538 1
930 130380538 1
319 130380538 1
931 130380538 1
124 130380538 1
932 130380538 1
324 130380538 1
933 130380538 1
934 130380538 1
935 130380538 1
936 130380538 1
937 130380538 1
327 130380538 1
938 130380538 1
939 130380538 1
940 130380538 1
941 130380538 1
942 130380538 1
943 130380538 1
944 130380538 1
945 130380538 1
700 130380538 1
946 130380538 1
947 130380538 1
948 130380538 1
949 130380538 1
950 130380538 1
951 130380538 1
798 130380538 1
952 130380538 1
338 130380538 1
953 130380538 1
21 56077244 1
307 56077244 1
954 56077244 1
711 56077244 1
27 56077244 1
29 56077244 1
707 56077244 1
714 56077244 1
955 56077244 1
570 56077244 1
708 56077244 1
709 56077244 1
154 56077244 1
72 56077244 1
399 56077244 1
157 56077244 1
715 56077244 1
2 217356882 1
956 217356882 1
957 217356882 1
958 217356882 1
163 217356882 1
959 217356882 1
960 217356882 1
961 217356882 1
218 217356882 1
962 217356882 1
21 217356882 1
25 217356882 1
963 217356882 1
964 217356882 1
965 217356882 1
171 217356882 1
966 217356882 1
967 217356882 1
968 217356882 1
969 217356882 1
173 217356882 1
970 217356882 1
971 217356882 1
590 217356882 1
972 217356882 1
973 217356882 1
974 217356882 1
975 217356882 1
976 217356882 1
977 217356882 1
185 217356882 1
978 217356882 1
979 217356882 1
94 217356882 1
980 217356882 1
981 217356882 1
982 217356882 1
983 217356882 1
984 217356882 1
985 217356882 1
986 217356882 1
987 217356882 1
988 217356882 1
989 217356882 1
990 217356882 1
991 217356882 1
992 217356882 1
993 217356882 1
994 217356882 1
995 217356882 1
996 217356882 1
997 217356882 1
998 217356882 1
253 217356882 1
999 61623625 1
582 61623625 1
21 61623625 1
1000 61623625 1
1001 61623625 1
1002 61623625 1
1003 61623625 1
27 61623625 1
29 61623625 1
1004 61623625 1
1005 61623625 1
1006 61623625 1
1007 61623625 1
614 61623625 1
74 61623625 1
479 336031649 1
405 336031649 1
1008 336031649 1
1009 336031649 1
482 336031649 1
51 336031649 1
1010 336031649 1
485 336031649 1
1011 336031649 1
19 336031649 1
1012 336031649 1
487 336031649 1
21 336031649 1
1013 336031649 1
469 336031649 1
27 336031649 1
488 336031649 1
473 336031649 1
490 336031649 1
475 336031649 1
1014 336031649 1
432 336031649 1
476 336031649 1
477 336031649 1
160 336031649 1
1015 28308356 1
367 28308356 1
2 28308356 1
185 28308356 1
1016 28308356 1
1017 28308356 1
186 28308356 1
237 28308356 1
165 28308356 1
1018 28308356 1
94 28308356 1
960 28308356 1
21 28308356 1
1019 28308356 1
1020 28308356 1
27 28308356 1
193 28308356 1
1021 28308356 1
981 28308356 1
1022 28308356 1
965 28308356 1
1023 28308356 1
986 28308356 1
968 28308356 1
173 28308356 1
174 28308356 1
1024 28308356 1
1025 28308356 1
1026 28308356 1
1027 28308356 1
1028 28308356 1
199 28308356 1
991 28308356 1
1029 28308356 1
972 28308356 1
974 28308356 1
998 28308356 1
1030 28308356 1
211 28308356 1
1031 28308356 1
977 28308356 1
1032 28308356 1
1033 28308356 1
339 76415133 1
79 76415133 1
119 76415133 1
124 76415133 1
46 76415133 1
129 76415133 1
301 76415133 1
51 76415133 1
92 76415133 1
302 76415133 1
14 76415133 1
343 76415133 1
304 76415133 1
1034 76415133 1
345 76415133 1
21 76415133 1
348 76415133 1
143 76415133 1
349 76415133 1
350 76415133 1
1035 76415133 1
351 76415133 1
148 76415133 1
335 76415133 1
293 76415133 1
71 76415133 1
1036 76415133 1
35 76415133 1
353 76415133 1
110 76415133 1
354 76415133 1
274 76415133 1
296 76415133 1
1037 76415133 1
160 76415133 1
1038 204454773 1
1039 204454773 1
1040 204454773 1
1041 204454773 1
1042 204454773 1
1043 204454773 1
706 204454773 1
1044 204454773 1
14 204454773 1
1045 204454773 1
1046 204454773 1
1047 204454773 1
1048 204454773 1
1049 204454773 1
1050 204454773 1
1051 204454773 1
21 204454773 1
1052 204454773 1
1053 204454773 1
27 204454773 1
29 204454773 1
1054 204454773 1
30 204454773 1
1055 204454773 1
1056 204454773 1
35 204454773 1
1057 204454773 1
1058 204454773 1
1059 204454773 1
274 204454773 1
1060 204454773 1
1061 204454773 1
1062 204454773 1
1063 204454773 1
282 204454773 1
1064 204454773 1
1065 204454773 1
589 204454773 1
1066 204454773 1
51 204454773 1
285 204454773 1
1067 204454773 1
887 204454773 1
1068 204454773 1
590 204454773 1
1069 204454773 1
1070 204454773 1
1071 204454773 1
741 204454773 1
67 204454773 1
1072 204454773 1
293 204454773 1
292 204454773 1
1073 204454773 1
1074 204454773 1
72 204454773 1
1075 204454773 1
493 204454773 1
74 204454773 1
296 204454773 1
1076 204454773 1
79 204454773 1
1077 204454773 1
1078 204454773 1
668 204454773 1
301 204454773 1
1079 204454773 1
302 204454773 1
92 204454773 1
304 204454773 1
307 204454773 1
99 204454773 1
1080 204454773 1
1081 204454773 1
1082 204454773 1
1083 204454773 1
1084 204454773 1
317 204454773 1
1085 204454773 1
1086 204454773 1
1087 204454773 1
786 204454773 1
688 204454773 1
1088 204454773 1
1089 204454773 1
1090 204454773 1
1091 204454773 1
1092 204454773 1
1093 204454773 1
1094 204454773 1
1095 204454773 1
1096 204454773 1
1097 204454773 1
1098 204454773 1
329 204454773 1
1099 204454773 1
1100 204454773 1
1101 204454773 1
143 204454773 1
1102 204454773 1
350 204454773 1
333 204454773 1
1103 204454773 1
1104 204454773 1
148 204454773 1
1105 204454773 1
612 204454773 1
154 204454773 1
946 204454773 1
156 204454773 1
1106 204454773 1
703 204454773 1
160 204454773 1
317 319682752 1
551 319682752 1
1107 319682752 1
597 319682752 1
538 319682752 1
575 319682752 1
605 319682752 1
576 319682752 1
553 319682752 1
554 319682752 1
555 319682752 1
558 319682752 1
51 319682752 1
607 319682752 1
577 319682752 1
560 319682752 1
19 319682752 1
564 319682752 1
98 319682752 1
603 319682752 1
602 319682752 1
21 319682752 1
1108 319682752 1
566 319682752 1
1109 319682752 1
27 319682752 1
29 319682752 1
350 319682752 1
593 319682752 1
568 319682752 1
333 319682752 1
611 319682752 1
71 319682752 1
614 319682752 1
595 319682752 1
574 319682752 1
338 319682752 1
21 272476423 1
1110 272476423 1
1111 272476423 1
27 272476423 1
1112 272476423 1
1113 272476423 1
1114 14123683 1
1115 14123683 1
371 14123683 1
1116 14123683 1
1117 14123683 1
1118 14123683 1
1119 14123683 1
1120 14123683 1
14 14123683 1
1121 14123683 1
1122 14123683 1
1123 14123683 1
1124 14123683 1
1125 14123683 1
1126 14123683 1
1127 14123683 1
1128 14123683 1
504 14123683 1
1129 14123683 1
1130 14123683 1
1131 14123683 1
1132 14123683 1
1133 14123683 1
1134 14123683 1
1135 14123683 1
1136 14123683 1
1137 14123683 1
53 14123683 1
1138 14123683 1
1139 14123683 1
1140 14123683 1
1141 14123683 1
1142 14123683 1
1143 14123683 1
1144 14123683 1
1145 14123683 1
1146 14123683 1
1147 14123683 1
1148 14123683 1
518 14123683 1
1149 14123683 1
1150 14123683 1
665 14123683 1
84 14123683 1
1151 14123683 1
1152 14123683 1
94 14123683 1
914 14123683 1
1153 14123683 1
1154 14123683 1
1155 14123683 1
1156 14123683 1
1157 14123683 1
752 14123683 1
1158 14123683 1
1159 14123683 1
1160 14123683 1
757 14123683 1
1161 14123683 1
123 14123683 1
1162 14123683 1
1163 14123683 1
1164 14123683 1
1165 14123683 1
1166 14123683 1
1167 14123683 1
1168 14123683 1
1169 14123683 1
1170 14123683 1
1171 14123683 1
1172 14123683 1
1173 14123683 1
1174 14123683 1
1175 14123683 1
1176 14123683 1
943 14123683 1
1177 14123683 1
1178 14123683 1
338 14123683 1
1179 14123683 1
1180 14123683 1
1181 14123683 1
1182 14123683 1
1183 14123683 1
1184 14123683 1
1185 14123683 1
1186 14123683 1
1187 14123683 1
1188 14123683 1
1189 14123683 1
1190 14123683 1
1191 14123683 1
1192 14123683 1
1193 14123683 1
1194 14123683 1
1195 14123683 1
1196 14123683 1
1197 14123683 1
282 14123683 1
1198 14123683 1
1199 14123683 1
1200 14123683 1
1201 14123683 1
648 14123683 1
1202 14123683 1
652 14123683 1
424 14123683 1
1203 14123683 1
1204 14123683 1
899 14123683 1
1205 14123683 1
1206 14123683 1
1207 14123683 1
1208 14123683 1
1209 14123683 1
1210 14123683 1
77 14123683 1
1211 14123683 1
1212 14123683 1
1213 14123683 1
436 14123683 1
1214 14123683 1
1215 14123683 1
1216 14123683 1
671 14123683 1
1217 14123683 1
1218 14123683 1
1219 14123683 1
1220 14123683 1
1221 14123683 1
1222 14123683 1
98 14123683 1
1223 14123683 1
1224 14123683 1
1225 14123683 1
1226 14123683 1
1227 14123683 1
316 14123683 1
1228 14123683 1
1229 14123683 1
1230 14123683 1
1231 14123683 1
1232 14123683 1
1233 14123683 1
1234 14123683 1
1235 14123683 1
1236 14123683 1
1237 14123683 1
1238 14123683 1
1239 14123683 1
1240 14123683 1
459 14123683 1
1241 14123683 1
1242 14123683 1
1243 14123683 1
1244 14123683 1
1245 14123683 1
1246 14123683 1
1247 14123683 1
1248 14123683 1
1249 14123683 1
498 14123683 1
1250 14123683 1
1251 14123683 1
1252 14123683 1
633 14123683 1
1253 14123683 1
635 14123683 1
274 14123683 1
1254 14123683 1
1255 14123683 1
1256 14123683 1
1257 14123683 1
1258 14123683 1
1259 14123683 1
1260 14123683 1
1261 14123683 1
1262 14123683 1
1263 14123683 1
1264 14123683 1
1265 14123683 1
1266 14123683 1
511 14123683 1
512 14123683 1
1267 14123683 1
1268 14123683 1
741 14123683 1
1269 14123683 1
293 14123683 1
1270 14123683 1
659 14123683 1
1271 14123683 1
1272 14123683 1
370 14123683 1
1273 14123683 1
1274 14123683 1
307 14123683 1
1275 14123683 1
1276 14123683 1
1277 14123683 1
1278 14123683 1
1279 14123683 1
1280 14123683 1
1281 14123683 1
1282 14123683 1
1283 14123683 1
756 14123683 1
682 14123683 1
387 14123683 1
1284 14123683 1
1285 14123683 1
1286 14123683 1
129 14123683 1
1287 14123683 1
1288 14123683 1
1289 14123683 1
333 14123683 1
1290 14123683 1
1291 14123683 1
1292 14123683 1
1293 14123683 1
1294 14123683 1
1295 14123683 1
1296 14123683 1
1297 14123683 1
1298 14123683 1
1299 14123683 1
1300 14123683 1
628 14123683 1
629 14123683 1
1301 14123683 1
867 14123683 1
1302 14123683 1
1303 14123683 1
641 14123683 1
644 14123683 1
1304 14123683 1
1305 14123683 1
1306 14123683 1
223 14123683 1
1307 14123683 1
1308 14123683 1
1309 14123683 1
1310 14123683 1
1068 14123683 1
1311 14123683 1
1312 14123683 1
295 14123683 1
1313 14123683 1
1314 14123683 1
1315 14123683 1
1316 14123683 1
1317 14123683 1
1318 14123683 1
1319 14123683 1
1320 14123683 1
1321 14123683 1
302 14123683 1
1322 14123683 1
1323 14123683 1
1324 14123683 1
1325 14123683 1
678 14123683 1
445 14123683 1
1326 14123683 1
1327 14123683 1
1328 14123683 1
1329 14123683 1
1330 14123683 1
1331 14123683 1
1332 14123683 1
1333 14123683 1
1334 14123683 1
1335 14123683 1
246 14123683 1
765 14123683 1
1336 14123683 1
610 14123683 1
1337 14123683 1
1338 14123683 1
1339 14123683 1
143 14123683 1
1340 14123683 1
1341 14123683 1
772 14123683 1
550 14123683 1
1342 172376896 1
1343 172376896 1
198 172376896 1
371 172376896 1
174 172376896 1
237 172376896 1
1344 172376896 1
165 172376896 1
1345 172376896 1
1346 172376896 1
1347 172376896 1
1310 172376896 1
21 172376896 1
103 172376896 1
974 172376896 1
1348 172376896 1
1349 172376896 1
169 172376896 1
1350 172376896 1
1351 172376896 1
1352 172376896 1
1023 172376896 1
1 243323755 1
2 243323755 1
3 243323755 1
262 243323755 1
405 243323755 1
575 243323755 1
406 243323755 1
576 243323755 1
555 243323755 1
1353 243323755 1
706 243323755 1
1354 243323755 1
14 243323755 1
16 243323755 1
561 243323755 1
578 243323755 1
562 243323755 1
1355 243323755 1
579 243323755 1
19 243323755 1
21 243323755 1
22 243323755 1
25 243323755 1
1356 243323755 1
27 243323755 1
29 243323755 1
584 243323755 1
414 243323755 1
1357 243323755 1
272 243323755 1
585 243323755 1
35 243323755 1
586 243323755 1
37 243323755 1
573 243323755 1
274 243323755 1
574 243323755 1
1358 243323755 1
1359 243323755 1
1360 243323755 1
1361 243323755 1
480 243323755 1
588 243323755 1
1362 243323755 1
553 243323755 1
51 243323755 1
285 243323755 1
177 243323755 1
56 243323755 1
563 243323755 1
1363 243323755 1
591 243323755 1
590 243323755 1
1364 243323755 1
425 243323755 1
592 243323755 1
514 243323755 1
568 243323755 1
67 243323755 1
293 243323755 1
431 243323755 1
72 243323755 1
432 243323755 1
595 243323755 1
74 243323755 1
296 243323755 1
79 243323755 1
1365 243323755 1
551 243323755 1
598 243323755 1
597 243323755 1
87 243323755 1
300 243323755 1
301 243323755 1
599 243323755 1
92 243323755 1
302 243323755 1
304 243323755 1
97 243323755 1
600 243323755 1
564 243323755 1
601 243323755 1
603 243323755 1
602 243323755 1
1366 243323755 1
751 243323755 1
566 243323755 1
103 243323755 1
681 243323755 1
572 243323755 1
110 243323755 1
1367 243323755 1
1368 243323755 1
1107 243323755 1
1369 243323755 1
323 243323755 1
125 243323755 1
605 243323755 1
1370 243323755 1
1230 243323755 1
128 243323755 1
554 243323755 1
556 243323755 1
688 243323755 1
129 243323755 1
448 243323755 1
606 243323755 1
557 243323755 1
1371 243323755 1
558 243323755 1
609 243323755 1
608 243323755 1
607 243323755 1
560 243323755 1
136 243323755 1
1099 243323755 1
143 243323755 1
1372 243323755 1
333 243323755 1
148 243323755 1
335 243323755 1
151 243323755 1
612 243323755 1
154 243323755 1
613 243323755 1
156 243323755 1
160 243323755 1
1373 243323755 1
495 270418444 1
1374 270418444 1
1114 270418444 1
1375 270418444 1
1115 270418444 1
371 270418444 1
1376 270418444 1
1377 270418444 1
1378 270418444 1
623 270418444 1
1379 270418444 1
14 270418444 1
16 270418444 1
1047 270418444 1
1051 270418444 1
1380 270418444 1
630 270418444 1
1381 270418444 1
1382 270418444 1
1383 270418444 1
1384 270418444 1
1385 270418444 1
1386 270418444 1
1129 270418444 1
504 270418444 1
1387 270418444 1
1388 270418444 1
1389 270418444 1
1390 270418444 1
1132 270418444 1
1391 270418444 1
46 270418444 1
645 270418444 1
1392 270418444 1
1393 270418444 1
1394 270418444 1
1395 270418444 1
1396 270418444 1
1397 270418444 1
1398 270418444 1
1399 270418444 1
1143 270418444 1
1400 270418444 1
1144 270418444 1
1401 270418444 1
1402 270418444 1
1403 270418444 1
514 270418444 1
654 270418444 1
657 270418444 1
1404 270418444 1
518 270418444 1
1405 270418444 1
79 270418444 1
81 270418444 1
84 270418444 1
297 270418444 1
1406 270418444 1
668 270418444 1
300 270418444 1
1407 270418444 1
1408 270418444 1
95 270418444 1
94 270418444 1
1409 270418444 1
1410 270418444 1
1411 270418444 1
1412 270418444 1
1413 270418444 1
1414 270418444 1
752 270418444 1
1415 270418444 1
1416 270418444 1
570 270418444 1
681 270418444 1
1417 270418444 1
1418 270418444 1
1419 270418444 1
757 270418444 1
1420 270418444 1
1421 270418444 1
1368 270418444 1
1422 270418444 1
538 270418444 1
323 270418444 1
1423 270418444 1
1424 270418444 1
327 270418444 1
1167 270418444 1
1425 270418444 1
1426 270418444 1
1427 270418444 1
1175 270418444 1
148 270418444 1
1428 270418444 1
335 270418444 1
1429 270418444 1
1430 270418444 1
153 270418444 1
458 270418444 1
157 270418444 1
338 270418444 1
1180 270418444 1
160 270418444 1
1431 270418444 1
1432 270418444 1
1433 270418444 1
1181 270418444 1
1434 270418444 1
1435 270418444 1
1436 270418444 1
6 270418444 1
1437 270418444 1
1438 270418444 1
1439 270418444 1
1440 270418444 1
1441 270418444 1
1354 270418444 1
1186 270418444 1
624 270418444 1
1188 270418444 1
1442 270418444 1
1189 270418444 1
1443 270418444 1
1444 270418444 1
631 270418444 1
1445 270418444 1
1446 270418444 1
1447 270418444 1
271 270418444 1
1448 270418444 1
35 270418444 1
1449 270418444 1
636 270418444 1
1450 270418444 1
1451 270418444 1
1452 270418444 1
1453 270418444 1
1454 270418444 1
1455 270418444 1
1197 270418444 1
1456 270418444 1
1457 270418444 1
1458 270418444 1
1459 270418444 1
1460 270418444 1
1461 270418444 1
1462 270418444 1
642 270418444 1
45 270418444 1
506 270418444 1
1463 270418444 1
1464 270418444 1
1465 270418444 1
1466 270418444 1
1467 270418444 1
1468 270418444 1
1469 270418444 1
1470 270418444 1
1471 270418444 1
1472 270418444 1
1363 270418444 1
652 270418444 1
1473 270418444 1
1474 270418444 1
1475 270418444 1
1204 270418444 1
515 270418444 1
1476 270418444 1
1206 270418444 1
1477 270418444 1
1478 270418444 1
1208 270418444 1
1479 270418444 1
77 270418444 1
1480 270418444 1
1481 270418444 1
1482 270418444 1
1483 270418444 1
1484 270418444 1
671 270418444 1
1485 270418444 1
1486 270418444 1
304 270418444 1
1487 270418444 1
97 270418444 1
676 270418444 1
1488 270418444 1
1489 270418444 1
1490 270418444 1
1491 270418444 1
677 270418444 1
1492 270418444 1
1493 270418444 1
1494 270418444 1
1495 270418444 1
1496 270418444 1
1497 270418444 1
1498 270418444 1
1499 270418444 1
109 270418444 1
1500 270418444 1
110 270418444 1
1501 270418444 1
316 270418444 1
1502 270418444 1
1503 270418444 1
320 270418444 1
1504 270418444 1
1370 270418444 1
1505 270418444 1
688 270418444 1
1506 270418444 1
1236 270418444 1
136 270418444 1
1092 270418444 1
839 270418444 1
1507 270418444 1
1508 270418444 1
1509 270418444 1
546 270418444 1
1510 270418444 1
1511 270418444 1
1512 270418444 1
1513 270418444 1
1514 270418444 1
1515 270418444 1
702 270418444 1
1516 270418444 1
1517 270418444 1
1518 270418444 1
1519 270418444 1
1520 270418444 1
497 270418444 1
1246 270418444 1
1521 270418444 1
1522 270418444 1
1523 270418444 1
1248 270418444 1
1524 270418444 1
1525 270418444 1
1526 270418444 1
1527 270418444 1
498 270418444 1
1528 270418444 1
1529 270418444 1
1530 270418444 1
1531 270418444 1
581 270418444 1
1532 270418444 1
1252 270418444 1
1251 270418444 1
1533 270418444 1
1534 270418444 1
1535 270418444 1
713 270418444 1
414 270418444 1
1536 270418444 1
1537 270418444 1
274 270418444 1
1538 270418444 1
1539 270418444 1
43 270418444 1
1063 270418444 1
1540 270418444 1
1541 270418444 1
1542 270418444 1
1543 270418444 1
512 270418444 1
511 270418444 1
741 270418444 1
68 270418444 1
1544 270418444 1
1269 270418444 1
293 270418444 1
1545 270418444 1
1546 270418444 1
1547 270418444 1
73 270418444 1
1548 270418444 1
1549 270418444 1
1550 270418444 1
370 270418444 1
1551 270418444 1
1552 270418444 1
1078 270418444 1
1553 270418444 1
1554 270418444 1
301 270418444 1
1555 270418444 1
1556 270418444 1
307 270418444 1
531 270418444 1
1557 270418444 1
103 270418444 1
1558 270418444 1
1281 270418444 1
1559 270418444 1
1560 270418444 1
1561 270418444 1
116 270418444 1
1562 270418444 1
1563 270418444 1
1564 270418444 1
1565 270418444 1
1566 270418444 1
1567 270418444 1
1568 270418444 1
1569 270418444 1
1570 270418444 1
1093 270418444 1
137 270418444 1
1571 270418444 1
1572 270418444 1
1573 270418444 1
1574 270418444 1
1575 270418444 1
141 270418444 1
1576 270418444 1
1577 270418444 1
1578 270418444 1
333 270418444 1
1579 270418444 1
1580 270418444 1
821 270418444 1
823 270418444 1
1581 270418444 1
1373 270418444 1
1582 270418444 1
1583 270418444 1
1 270418444 1
1038 270418444 1
258 270418444 1
1584 270418444 1
262 270418444 1
1585 270418444 1
1586 270418444 1
1587 270418444 1
1588 270418444 1
1589 270418444 1
1590 270418444 1
1591 270418444 1
1592 270418444 1
1593 270418444 1
1594 270418444 1
1595 270418444 1
1596 270418444 1
1597 270418444 1
20 270418444 1
1299 270418444 1
629 270418444 1
1598 270418444 1
1599 270418444 1
863 270418444 1
1600 270418444 1
1601 270418444 1
1602 270418444 1
1603 270418444 1
827 270418444 1
1604 270418444 1
1605 270418444 1
1606 270418444 1
1607 270418444 1
1608 270418444 1
1609 270418444 1
644 270418444 1
1610 270418444 1
51 270418444 1
1611 270418444 1
284 270418444 1
1612 270418444 1
649 270418444 1
1309 270418444 1
1310 270418444 1
1068 270418444 1
1613 270418444 1
67 270418444 1
1614 270418444 1
660 270418444 1
431 270418444 1
432 270418444 1
661 270418444 1
295 270418444 1
1615 270418444 1
1616 270418444 1
296 270418444 1
74 270418444 1
836 270418444 1
1617 270418444 1
1315 270418444 1
1618 270418444 1
1619 270418444 1
1620 270418444 1
1318 270418444 1
1621 270418444 1
1622 270418444 1
302 270418444 1
92 270418444 1
1623 270418444 1
1624 270418444 1
1625 270418444 1
750 270418444 1
1626 270418444 1
1627 270418444 1
1628 270418444 1
1629 270418444 1
1630 270418444 1
445 270418444 1
1631 270418444 1
1632 270418444 1
1633 270418444 1
1634 270418444 1
1328 270418444 1
1635 270418444 1
1636 270418444 1
1637 270418444 1
1638 270418444 1
131 270418444 1
1334 270418444 1
542 270418444 1
1639 270418444 1
1640 270418444 1
1641 270418444 1
1642 270418444 1
1643 270418444 1
1099 270418444 1
143 270418444 1
350 270418444 1
395 270418444 1
1644 270418444 1
154 270418444 1
1645 270418444 1
1646 270418444 1
156 270418444 1
772 270418444 1
550 270418444 1
1647 270418444 1
1648 270418444 1
1003 270843834 1
1649 270843834 1
439 270843834 1
1650 270843834 1
1651 270843834 1
372 270843834 1
1652 270843834 1
1653 270843834 1
1654 270843834 1
422 270843834 1
94 270843834 1
57 270843834 1
392 270843834 1
21 270843834 1
393 270843834 1
1655 270843834 1
1656 270843834 1
27 270843834 1
29 270843834 1
413 270843834 1
427 270843834 1
1657 270843834 1
1658 270843834 1
399 270843834 1
461 270843834 1
1659 270843834 1
400 270843834 1
162 193870085 1
1660 193870085 1
163 193870085 1
1661 193870085 1
856 193870085 1
1662 193870085 1
21 193870085 1
1663 193870085 1
1664 193870085 1
1534 193870085 1
1665 193870085 1
1666 193870085 1
1667 193870085 1
169 193870085 1
1668 193870085 1
1669 193870085 1
1670 193870085 1
1671 193870085 1
1672 193870085 1
877 193870085 1
880 193870085 1
1673 193870085 1
1674 193870085 1
1675 193870085 1
1676 193870085 1
1677 193870085 1
972 193870085 1
1678 193870085 1
1679 193870085 1
895 193870085 1
1680 193870085 1
1681 193870085 1
898 193870085 1
1682 193870085 1
1683 193870085 1
909 193870085 1
1409 193870085 1
1684 193870085 1
925 193870085 1
1685 193870085 1
1686 193870085 1
1687 193870085 1
1688 193870085 1
1689 193870085 1
933 193870085 1
1690 193870085 1
935 193870085 1
1691 193870085 1
1692 193870085 1
1693 193870085 1
939 193870085 1
1339 193870085 1
1694 193870085 1
1695 193870085 1
712 193870085 1
1696 193870085 1
1697 193870085 1
1698 193870085 1
1699 193870085 1
715 193870085 1
1328 54498003 1
705 54498003 1
1700 54498003 1
786 54498003 1
1017 54498003 1
1028 54498003 1
51 54498003 1
1701 54498003 1
19 54498003 1
21 54498003 1
1702 54498003 1
307 54498003 1
27 54498003 1
29 54498003 1
1668 54498003 1
154 54498003 1
72 54498003 1
1703 54498003 1
399 54498003 1
157 54498003 1
715 54498003 1
1704 54498003 1
1705 277981997 1
1706 277981997 1
1707 277981997 1
81 277981997 1
1708 277981997 1
1709 277981997 1
1710 277981997 1
1118 277981997 1
1711 277981997 1
21 277981997 1
27 277981997 1
1712 277981997 1
1713 277981997 1
1714 277981997 1
1715 277981997 1
786 277981997 1
1716 277981997 1
60 277981997 1
1717 277981997 1
1718 277981997 1
0 113449381 1
1719 113449381 1
367 113449381 1
1720 113449381 1
1721 113449381 1
1722 113449381 1
405 113449381 1
407 113449381 1
1723 113449381 1
408 113449381 1
14 113449381 1
16 113449381 1
1724 113449381 1
578 113449381 1
1725 113449381 1
1726 113449381 1
1727 113449381 1
1728 113449381 1
22 113449381 1
1729 113449381 1
268 113449381 1
1730 113449381 1
25 113449381 1
1731 113449381 1
27 113449381 1
29 113449381 1
713 113449381 1
1732 113449381 1
414 113449381 1
1733 113449381 1
272 113449381 1
415 113449381 1
1734 113449381 1
36 113449381 1
274 113449381 1
1735 113449381 1
1736 113449381 1
418 113449381 1
1737 113449381 1
1738 113449381 1
276 113449381 1
1739 113449381 1
1740 113449381 1
1741 113449381 1
1539 113449381 1
419 113449381 1
1742 113449381 1
1743 113449381 1
46 113449381 1
342 113449381 1
1654 113449381 1
508 113449381 1
1744 113449381 1
422 113449381 1
1745 113449381 1
177 113449381 1
1746 113449381 1
1747 113449381 1
1748 113449381 1
1749 113449381 1
1750 113449381 1
1751 113449381 1
1752 113449381 1
1753 113449381 1
393 113449381 1
1655 113449381 1
1754 113449381 1
1755 113449381 1
1756 113449381 1
425 113449381 1
1757 113449381 1
427 113449381 1
1544 113449381 1
428 113449381 1
293 113449381 1
1758 113449381 1
1759 113449381 1
1657 113449381 1
1760 113449381 1
398 113449381 1
1761 113449381 1
1762 113449381 1
1763 113449381 1
1764 113449381 1
434 113449381 1
79 113449381 1
1765 113449381 1
1766 113449381 1
1767 113449381 1
370 113449381 1
372 113449381 1
87 113449381 1
300 113449381 1
441 113449381 1
301 113449381 1
89 113449381 1
374 113449381 1
1768 113449381 1
94 113449381 1
914 113449381 1
1769 113449381 1
1770 113449381 1
1557 113449381 1
1771 113449381 1
1772 113449381 1
1773 113449381 1
104 113449381 1
1774 113449381 1
378 113449381 1
379 113449381 1
381 113449381 1
1775 113449381 1
1022 113449381 1
1776 113449381 1
123 113449381 1
323 113449381 1
125 113449381 1
1285 113449381 1
1777 113449381 1
448 113449381 1
1778 113449381 1
1779 113449381 1
1780 113449381 1
450 113449381 1
451 113449381 1
1781 113449381 1
452 113449381 1
1782 113449381 1
347 113449381 1
1783 113449381 1
1784 113449381 1
1785 113449381 1
1786 113449381 1
1787 113449381 1
148 113449381 1
335 113449381 1
1788 113449381 1
151 113449381 1
1789 113449381 1
1790 113449381 1
1580 113449381 1
157 113449381 1
1791 113449381 1
1792 113449381 1
160 113449381 1
773 113449381 1
402 113449381 1
2 113449381 1
3 113449381 1
368 113449381 1
369 113449381 1
1793 113449381 1
1794 113449381 1
1651 113449381 1
406 113449381 1
1795 113449381 1
1796 113449381 1
19 113449381 1
1797 113449381 1
412 113449381 1
21 113449381 1
628 113449381 1
1798 113449381 1
1799 113449381 1
416 113449381 1
1800 113449381 1
1801 113449381 1
35 113449381 1
1802 113449381 1
1803 113449381 1
1804 113449381 1
1805 113449381 1
1806 113449381 1
1460 113449381 1
1807 113449381 1
642 113449381 1
1808 113449381 1
51 113449381 1
285 113449381 1
1809 113449381 1
649 113449381 1
1810 113449381 1
1811 113449381 1
1812 113449381 1
1656 113449381 1
67 113449381 1
1813 113449381 1
397 113449381 1
430 113449381 1
1814 113449381 1
72 113449381 1
432 113449381 1
1616 113449381 1
1615 113449381 1
74 113449381 1
296 113449381 1
433 113449381 1
1815 113449381 1
77 113449381 1
1076 113449381 1
1816 113449381 1
435 113449381 1
1817 113449381 1
1818 113449381 1
1819 113449381 1
439 113449381 1
1820 113449381 1
669 113449381 1
1821 113449381 1
1822 113449381 1
302 113449381 1
92 113449381 1
376 113449381 1
304 113449381 1
97 113449381 1
676 113449381 1
98 113449381 1
99 113449381 1
1823 113449381 1
1824 113449381 1
1825 113449381 1
1826 113449381 1
1827 113449381 1
1495 113449381 1
106 113449381 1
311 113449381 1
1828 113449381 1
109 113449381 1
110 113449381 1
1829 113449381 1
1830 113449381 1
1831 113449381 1
386 113449381 1
320 113449381 1
121 113449381 1
1370 113449381 1
389 113449381 1
390 113449381 1
1832 113449381 1
1833 113449381 1
131 113449381 1
1834 113449381 1
136 113449381 1
449 113449381 1
1337 113449381 1
392 113449381 1
1640 113449381 1
1835 113449381 1
453 113449381 1
1836 113449381 1
1098 113449381 1
1837 113449381 1
1838 113449381 1
143 113449381 1
1839 113449381 1
149 113449381 1
1840 113449381 1
154 113449381 1
614 113449381 1
156 113449381 1
1841 113449381 1
461 113449381 1
400 113449381 1
401 113449381 1
1842 40095510 1
79 40095510 1
846 40095510 1
81 40095510 1
405 40095510 1
301 40095510 1
1843 40095510 1
302 40095510 1
92 40095510 1
14 40095510 1
304 40095510 1
1844 40095510 1
19 40095510 1
21 40095510 1
307 40095510 1
22 40095510 1
531 40095510 1
27 40095510 1
29 40095510 1
103 40095510 1
272 40095510 1
867 40095510 1
570 40095510 1
35 40095510 1
1845 40095510 1
274 40095510 1
1352 40095510 1
119 40095510 1
1846 40095510 1
124 40095510 1
1461 40095510 1
46 40095510 1
589 40095510 1
51 40095510 1
285 40095510 1
1847 40095510 1
366 40095510 1
1848 40095510 1
346 40095510 1
348 40095510 1
143 40095510 1
350 40095510 1
67 40095510 1
148 40095510 1
335 40095510 1
151 40095510 1
293 40095510 1
71 40095510 1
399 40095510 1
72 40095510 1
156 40095510 1
432 40095510 1
157 40095510 1
952 40095510 1
74 40095510 1
296 40095510 1
160 40095510 1
1849 253026113 1
21 253026113 1
1850 253026113 1
1111 253026113 1
27 253026113 1
1003 253026113 1
1851 253026113 1
1852 253026113 1
1853 253026113 1
1854 253026113 1
1110 253026113 1
1855 253026113 1
1856 253026113 1
847 40714791 1
1850 40714791 1
1111 40714791 1
1003 40714791 1
481 40714791 1
1857 40714791 1
1853 40714791 1
1858 40714791 1
1859 40714791 1
51 40714791 1
1860 40714791 1
1861 40714791 1
136 40714791 1
1862 40714791 1
1856 40714791 1
97 40714791 1
19 40714791 1
20 40714791 1
21 40714791 1
1863 40714791 1
25 40714791 1
1101 40714791 1
1851 40714791 1
27 40714791 1
29 40714791 1
1864 40714791 1
1865 40714791 1
1866 40714791 1
926 40714791 1
1867 40714791 1
1854 40714791 1
1110 40714791 1
1868 40714791 1
72 40714791 1
157 40714791 1
1869 40714791 1
901 40714791 1
1870 40714791 1
716 316996084 1
1871 316996084 1
79 316996084 1
1872 316996084 1
119 316996084 1
46 316996084 1
372 316996084 1
129 316996084 1
301 316996084 1
51 316996084 1
92 316996084 1
302 316996084 1
285 316996084 1
376 316996084 1
14 316996084 1
304 316996084 1
21 316996084 1
1873 316996084 1
143 316996084 1
1874 316996084 1
1875 316996084 1
27 316996084 1
148 316996084 1
717 316996084 1
293 316996084 1
35 316996084 1
431 316996084 1
110 316996084 1
274 316996084 1
296 316996084 1
160 316996084 1
79 267278705 1
1876 267278705 1
3 267278705 1
436 267278705 1
405 267278705 1
371 267278705 1
440 267278705 1
87 267278705 1
407 267278705 1
1877 267278705 1
1878 267278705 1
301 267278705 1
300 267278705 1
92 267278705 1
376 267278705 1
14 267278705 1
304 267278705 1
97 267278705 1
1879 267278705 1
19 267278705 1
582 267278705 1
1880 267278705 1
581 267278705 1
500 267278705 1
21 267278705 1
307 267278705 1
25 267278705 1
27 267278705 1
631 267278705 1
713 267278705 1
863 267278705 1
416 267278705 1
35 267278705 1
1802 267278705 1
983 267278705 1
1881 267278705 1
1107 267278705 1
388 267278705 1
1391 267278705 1
538 267278705 1
323 267278705 1
481 267278705 1
1882 267278705 1
642 267278705 1
46 267278705 1
389 267278705 1
390 267278705 1
131 267278705 1
51 267278705 1
285 267278705 1
136 267278705 1
1810 267278705 1
1883 267278705 1
1884 267278705 1
143 267278705 1
350 267278705 1
1885 267278705 1
67 267278705 1
148 267278705 1
1886 267278705 1
657 267278705 1
335 267278705 1
151 267278705 1
293 267278705 1
458 267278705 1
154 267278705 1
614 267278705 1
72 267278705 1
156 267278705 1
492 267278705 1
661 267278705 1
74 267278705 1
296 267278705 1
1373 267278705 1
160 267278705 1
21 253007695 1
790 253007695 1
81 253007695 1
27 253007695 1
1887 253007695 1
1888 213711945 1
4 213711945 1
405 213711945 1
7 213711945 1
10 213711945 1
263 213711945 1
13 213711945 1
623 213711945 1
1889 213711945 1
1890 213711945 1
14 213711945 1
16 213711945 1
578 213711945 1
17 213711945 1
1726 213711945 1
1891 213711945 1
18 213711945 1
500 213711945 1
268 213711945 1
24 213711945 1
25 213711945 1
1892 213711945 1
26 213711945 1
27 213711945 1
29 213711945 1
1893 213711945 1
30 213711945 1
32 213711945 1
414 213711945 1
272 213711945 1
36 213711945 1
274 213711945 1
504 213711945 1
38 213711945 1
39 213711945 1
276 213711945 1
1894 213711945 1
277 213711945 1
43 213711945 1
1672 213711945 1
46 213711945 1
283 213711945 1
1136 213711945 1
1895 213711945 1
508 213711945 1
1744 213711945 1
1139 213711945 1
177 213711945 1
55 213711945 1
60 213711945 1
57 213711945 1
1896 213711945 1
1897 213711945 1
61 213711945 1
62 213711945 1
288 213711945 1
63 213711945 1
394 213711945 1
64 213711945 1
66 213711945 1
425 213711945 1
1898 213711945 1
1899 213711945 1
293 213711945 1
1758 213711945 1
71 213711945 1
1900 213711945 1
1901 213711945 1
519 213711945 1
1547 213711945 1
434 213711945 1
76 213711945 1
79 213711945 1
81 213711945 1
1902 213711945 1
1903 213711945 1
1552 213711945 1
1904 213711945 1
87 213711945 1
300 213711945 1
301 213711945 1
1905 213711945 1
88 213711945 1
91 213711945 1
93 213711945 1
94 213711945 1
305 213711945 1
1409 213711945 1
1906 213711945 1
1907 213711945 1
307 213711945 1
308 213711945 1
1771 213711945 1
102 213711945 1
103 213711945 1
1908 213711945 1
1773 213711945 1
1909 213711945 1
108 213711945 1
107 213711945 1
1910 213711945 1
313 213711945 1
113 213711945 1
1911 213711945 1
1912 213711945 1
1913 213711945 1
118 213711945 1
124 213711945 1
1914 213711945 1
323 213711945 1
126 213711945 1
1915 213711945 1
1916 213711945 1
448 213711945 1
132 213711945 1
134 213711945 1
1917 213711945 1
326 213711945 1
1918 213711945 1
1919 213711945 1
139 213711945 1
1920 213711945 1
141 213711945 1
1921 213711945 1
1922 213711945 1
1923 213711945 1
1176 213711945 1
146 213711945 1
333 213711945 1
148 213711945 1
335 213711945 1
151 213711945 1
945 213711945 1
152 213711945 1
948 213711945 1
157 213711945 1
1924 213711945 1
160 213711945 1
1925 213711945 1
2 213711945 1
846 213711945 1
3 213711945 1
261 213711945 1
6 213711945 1
8 213711945 1
1926 213711945 1
406 213711945 1
11 213711945 1
1927 213711945 1
1928 213711945 1
19 213711945 1
21 213711945 1
28 213711945 1
1929 213711945 1
31 213711945 1
33 213711945 1
1930 213711945 1
1931 213711945 1
867 213711945 1
1932 213711945 1
34 213711945 1
35 213711945 1
37 213711945 1
1803 213711945 1
1604 213711945 1
1933 213711945 1
40 213711945 1
1934 213711945 1
1935 213711945 1
41 213711945 1
1936 213711945 1
1937 213711945 1
1938 213711945 1
282 213711945 1
51 213711945 1
285 213711945 1
54 213711945 1
886 213711945 1
58 213711945 1
59 213711945 1
1939 213711945 1
1812 213711945 1
65 213711945 1
1940 213711945 1
290 213711945 1
67 213711945 1
1941 213711945 1
291 213711945 1
69 213711945 1
292 213711945 1
72 213711945 1
296 213711945 1
74 213711945 1
75 213711945 1
1942 213711945 1
1842 213711945 1
78 213711945 1
1943 213711945 1
1480 213711945 1
1944 213711945 1
1945 213711945 1
669 213711945 1
1946 213711945 1
90 213711945 1
302 213711945 1
92 213711945 1
304 213711945 1
96 213711945 1
97 213711945 1
99 213711945 1
1325 213711945 1
1947 213711945 1
309 213711945 1
1948 213711945 1
105 213711945 1
1949 213711945 1
1950 213711945 1
109 213711945 1
110 213711945 1
111 213711945 1
114 213711945 1
1951 213711945 1
321 213711945 1
117 213711945 1
119 213711945 1
120 213711945 1
122 213711945 1
1952 213711945 1
1113 213711945 1
1953 213711945 1
1954 213711945 1
1832 213711945 1
688 213711945 1
131 213711945 1
690 213711945 1
133 213711945 1
136 213711945 1
1955 213711945 1
1956 213711945 1
138 213711945 1
1957 213711945 1
1958 213711945 1
140 213711945 1
329 213711945 1
1837 213711945 1
1959 213711945 1
332 213711945 1
143 213711945 1
1960 213711945 1
145 213711945 1
1961 213711945 1
147 213711945 1
334 213711945 1
1962 213711945 1
1238 213711945 1
1963 213711945 1
154 213711945 1
1718 213711945 1
156 213711945 1
336 213711945 1
212 330552692 1
79 330552692 1
523 330552692 1
525 330552692 1
404 330552692 1
497 330552692 1
1964 330552692 1
301 330552692 1
238 330552692 1
187 330552692 1
302 330552692 1
14 330552692 1
304 330552692 1
578 330552692 1
499 330552692 1
1965 330552692 1
166 330552692 1
189 330552692 1
21 330552692 1
22 330552692 1
27 330552692 1
752 330552692 1
1966 330552692 1
1967 330552692 1
35 330552692 1
110 330552692 1
534 330552692 1
1968 330552692 1
274 330552692 1
1969 330552692 1
757 330552692 1
1970 330552692 1
1971 330552692 1
447 330552692 1
46 330552692 1
644 330552692 1
1972 330552692 1
1973 330552692 1
131 330552692 1
1974 330552692 1
176 330552692 1
1975 330552692 1
510 330552692 1
285 330552692 1
1976 330552692 1
542 330552692 1
247 330552692 1
201 330552692 1
1977 330552692 1
1641 330552692 1
1978 330552692 1
1979 330552692 1
511 330552692 1
512 330552692 1
1642 330552692 1
513 330552692 1
544 330552692 1
143 330552692 1
1980 330552692 1
1981 330552692 1
395 330552692 1
426 330552692 1
333 330552692 1
252 330552692 1
456 330552692 1
335 330552692 1
293 330552692 1
1982 330552692 1
516 330552692 1
207 330552692 1
154 330552692 1
431 330552692 1
518 330552692 1
432 330552692 1
1983 330552692 1
772 330552692 1
549 330552692 1
550 330552692 1
296 330552692 1
74 330552692 1
79 225098832 1
1984 225098832 1
2 225098832 1
551 225098832 1
552 225098832 1
597 225098832 1
555 225098832 1
599 225098832 1
92 225098832 1
14 225098832 1
16 225098832 1
561 225098832 1
443 225098832 1
562 225098832 1
1985 225098832 1
19 225098832 1
564 225098832 1
601 225098832 1
98 225098832 1
603 225098832 1
21 225098832 1
566 225098832 1
567 225098832 1
27 225098832 1
29 225098832 1
569 225098832 1
311 225098832 1
35 225098832 1
571 225098832 1
110 225098832 1
574 225098832 1
1986 225098832 1
119 225098832 1
124 225098832 1
605 225098832 1
46 225098832 1
554 225098832 1
556 225098832 1
557 225098832 1
558 225098832 1
51 225098832 1
609 225098832 1
691 225098832 1
559 225098832 1
53 225098832 1
560 225098832 1
563 225098832 1
348 225098832 1
592 225098832 1
333 225098832 1
148 225098832 1
611 225098832 1
71 225098832 1
1987 225098832 1
154 225098832 1
613 225098832 1
399 225098832 1
157 225098832 1
662 225098832 1
74 225098832 1
160 225098832 1
339 244085895 1
1988 244085895 1
340 244085895 1
1989 244085895 1
1990 244085895 1
1991 244085895 1
1992 244085895 1
346 244085895 1
21 244085895 1
349 244085895 1
352 244085895 1
1036 244085895 1
353 244085895 1
354 244085895 1
356 244085895 1
1037 244085895 1
1342 29426580 1
1993 29426580 1
0 29426580 1
367 29426580 1
2 29426580 1
956 29426580 1
1994 29426580 1
371 29426580 1
1995 29426580 1
1996 29426580 1
1997 29426580 1
1998 29426580 1
165 29426580 1
1999 29426580 1
2000 29426580 1
824 29426580 1
1345 29426580 1
1347 29426580 1
21 29426580 1
167 29426580 1
27 29426580 1
1021 29426580 1
169 29426580 1
2001 29426580 1
1352 29426580 1
1023 29426580 1
2002 29426580 1
173 29426580 1
174 29426580 1
2003 29426580 1
1027 29426580 1
1847 29426580 1
179 29426580 1
2004 29426580 1
654 29426580 1
972 29426580 1
974 29426580 1
657 29426580 1
2005 29426580 1
71 29426580 1
2006 29426580 1
975 29426580 1
2007 29426580 1
1616 29426580 1
2008 29426580 1
1213 29426580 1
185 29426580 1
186 29426580 1
237 29426580 1
94 29426580 1
1018 29426580 1
2009 29426580 1
2010 29426580 1
2011 29426580 1
1020 29426580 1
531 29426580 1
103 29426580 1
2012 29426580 1
1830 29426580 1
316 29426580 1
119 29426580 1
124 29426580 1
198 29426580 1
2013 29426580 1
1565 29426580 1
129 29426580 1
1029 29426580 1
2014 29426580 1
1346 29426580 1
1848 29426580 1
1098 29426580 1
203 29426580 1
2015 29426580 1
2016 29426580 1
151 29426580 1
211 29426580 1
1031 29426580 1
1373 29426580 1
160 29426580 1
81 28455329 1
2017 28455329 1
1832 28455329 1
672 28455329 1
51 28455329 1
647 28455329 1
2018 28455329 1
161 28455329 1
19 28455329 1
627 28455329 1
346 28455329 1
21 28455329 1
2019 28455329 1
25 28455329 1
2020 28455329 1
2021 28455329 1
27 28455329 1
2022 28455329 1
29 28455329 1
350 28455329 1
699 28455329 1
1733 28455329 1
2023 28455329 1
570 28455329 1
72 28455329 1
399 28455329 1
2024 28455329 1
367 218196055 1
2025 218196055 1
1114 218196055 1
405 218196055 1
2026 218196055 1
2027 218196055 1
14 218196055 1
2028 218196055 1
16 218196055 1
2029 218196055 1
1726 218196055 1
2030 218196055 1
22 218196055 1
1892 218196055 1
29 218196055 1
415 218196055 1
274 218196055 1
1738 218196055 1
1737 218196055 1
2031 218196055 1
2032 218196055 1
1742 218196055 1
2033 218196055 1
2034 218196055 1
46 218196055 1
2035 218196055 1
53 218196055 1
2036 218196055 1
1746 218196055 1
1750 218196055 1
2037 218196055 1
394 218196055 1
2038 218196055 1
2039 218196055 1
793 218196055 1
2040 218196055 1
293 218196055 1
2041 218196055 1
2042 218196055 1
2043 218196055 1
2044 218196055 1
2045 218196055 1
1764 218196055 1
79 218196055 1
2046 218196055 1
2047 218196055 1
372 218196055 1
2048 218196055 1
2049 218196055 1
301 218196055 1
777 218196055 1
2050 218196055 1
2051 218196055 1
2052 218196055 1
443 218196055 1
2053 218196055 1
1844 218196055 1
307 218196055 1
2054 218196055 1
1155 218196055 1
2055 218196055 1
1279 218196055 1
378 218196055 1
2056 218196055 1
1688 218196055 1
2057 218196055 1
387 218196055 1
123 218196055 1
2058 218196055 1
129 218196055 1
691 218196055 1
1784 218196055 1
940 218196055 1
1923 218196055 1
2059 218196055 1
1578 218196055 1
148 218196055 1
335 218196055 1
1788 218196055 1
2060 218196055 1
2061 218196055 1
1178 218196055 1
2062 218196055 1
160 218196055 1
846 218196055 1
3 218196055 1
2063 218196055 1
2064 218196055 1
2065 218196055 1
2066 218196055 1
776 218196055 1
2067 218196055 1
19 218196055 1
2068 218196055 1
1188 218196055 1
21 218196055 1
2069 218196055 1
628 218196055 1
2070 218196055 1
1798 218196055 1
2071 218196055 1
2072 218196055 1
1799 218196055 1
867 218196055 1
2073 218196055 1
416 218196055 1
35 218196055 1
2074 218196055 1
2075 218196055 1
2076 218196055 1
2077 218196055 1
2078 218196055 1
2079 218196055 1
2080 218196055 1
51 218196055 1
2081 218196055 1
2082 218196055 1
67 218196055 1
431 218196055 1
662 218196055 1
295 218196055 1
74 218196055 1
296 218196055 1
663 218196055 1
1816 218196055 1
2083 218196055 1
1480 218196055 1
2084 218196055 1
2085 218196055 1
2086 218196055 1
302 218196055 1
92 218196055 1
376 218196055 1
304 218196055 1
2087 218196055 1
98 218196055 1
2088 218196055 1
2089 218196055 1
2090 218196055 1
311 218196055 1
109 218196055 1
110 218196055 1
2091 218196055 1
2092 218196055 1
316 218196055 1
1637 218196055 1
786 218196055 1
688 218196055 1
131 218196055 1
2093 218196055 1
2094 218196055 1
2095 218196055 1
542 218196055 1
392 218196055 1
346 218196055 1
1508 218196055 1
143 218196055 1
2096 218196055 1
154 218196055 1
946 218196055 1
2097 218196055 1
156 218196055 1
952 218196055 1
2098 218196055 1
2099 29206300 1
1003 29206300 1
1112 29206300 1
2100 29206300 1
779 29206300 1
179 29206300 1
790 29206300 1
21 29206300 1
2101 29206300 1
27 29206300 1
1372 29206300 1
781 29206300 1
713 29206300 1
792 29206300 1
2102 29206300 1
794 29206300 1
795 29206300 1
72 29206300 1
799 29206300 1
784 29206300 1
2103 30693879 1
2104 30693879 1
4 30693879 1
162 30693879 1
2105 30693879 1
2106 30693879 1
2107 30693879 1
263 30693879 1
959 30693879 1
623 30693879 1
2027 30693879 1
1045 30693879 1
500 30693879 1
2108 30693879 1
23 30693879 1
26 30693879 1
2109 30693879 1
27 30693879 1
1732 30693879 1
1383 30693879 1
2110 30693879 1
2111 30693879 1
39 30693879 1
276 30693879 1
47 30693879 1
2112 30693879 1
50 30693879 1
2113 30693879 1
1895 30693879 1
177 30693879 1
2114 30693879 1
55 30693879 1
60 30693879 1
57 30693879 1
1142 30693879 1
1896 30693879 1
1897 30693879 1
62 30693879 1
288 30693879 1
2115 30693879 1
2116 30693879 1
2117 30693879 1
2118 30693879 1
889 30693879 1
66 30693879 1
425 30693879 1
514 30693879 1
892 30693879 1
2119 30693879 1
428 30693879 1
2120 30693879 1
71 30693879 1
2121 30693879 1
2122 30693879 1
76 30693879 1
2123 30693879 1
81 30693879 1
1904 30693879 1
89 30693879 1
2124 30693879 1
93 30693879 1
94 30693879 1
2125 30693879 1
1409 30693879 1
2126 30693879 1
1908 30693879 1
570 30693879 1
1418 30693879 1
313 30693879 1
757 30693879 1
2058 30693879 1
125 30693879 1
127 30693879 1
2127 30693879 1
130 30693879 1
1025 30693879 1
2128 30693879 1
2129 30693879 1
326 30693879 1
2130 30693879 1
2131 30693879 1
139 30693879 1
2132 30693879 1
1923 30693879 1
2133 30693879 1
1787 30693879 1
2134 30693879 1
335 30693879 1
150 30693879 1
2135 30693879 1
2136 30693879 1
2137 30693879 1
2138 30693879 1
157 30693879 1
160 30693879 1
2139 30693879 1
2140 30693879 1
1181 30693879 1
2141 30693879 1
259 30693879 1
261 30693879 1
2142 30693879 1
618 30693879 1
2143 30693879 1
6 30693879 1
5 30693879 1
8 30693879 1
2144 30693879 1
406 30693879 1
11 30693879 1
621 30693879 1
2145 30693879 1
1928 30693879 1
1188 30693879 1
2146 30693879 1
2147 30693879 1
2148 30693879 1
28 30693879 1
2149 30693879 1
2150 30693879 1
2151 30693879 1
1446 30693879 1
2152 30693879 1
33 30693879 1
2153 30693879 1
2154 30693879 1
1934 30693879 1
1937 30693879 1
642 30693879 1
45 30693879 1
282 30693879 1
2155 30693879 1
2156 30693879 1
2157 30693879 1
2158 30693879 1
54 30693879 1
2159 30693879 1
56 30693879 1
2160 30693879 1
58 30693879 1
2161 30693879 1
887 30693879 1
2162 30693879 1
652 30693879 1
2163 30693879 1
1206 30693879 1
72 30693879 1
2164 30693879 1
1209 30693879 1
2165 30693879 1
77 30693879 1
1076 30693879 1
1213 30693879 1
2166 30693879 1
436 30693879 1
2167 30693879 1
775 30693879 1
299 30693879 1
1946 30693879 1
1218 30693879 1
2168 30693879 1
2169 30693879 1
2170 30693879 1
2171 30693879 1
96 30693879 1
2172 30693879 1
2173 30693879 1
2174 30693879 1
2175 30693879 1
106 30693879 1
1497 30693879 1
2176 30693879 1
2177 30693879 1
111 30693879 1
2178 30693879 1
2179 30693879 1
316 30693879 1
2180 30693879 1
119 30693879 1
120 30693879 1
121 30693879 1
122 30693879 1
1953 30693879 1
786 30693879 1
2181 30693879 1
2182 30693879 1
136 30693879 1
2183 30693879 1
329 30693879 1
1837 30693879 1
996 30693879 1
2184 30693879 1
697 30693879 1
2185 30693879 1
2186 30693879 1
2187 30693879 1
2188 30693879 1
2189 30693879 1
2190 30693879 1
2191 30693879 1
774 30693879 1
0 30693879 1
2192 30693879 1
2193 30693879 1
1520 30693879 1
2194 30693879 1
1722 30693879 1
1525 30693879 1
2195 30693879 1
17 30693879 1
24 30693879 1
29 30693879 1
1893 30693879 1
30 30693879 1
270 30693879 1
32 30693879 1
414 30693879 1
272 30693879 1
2196 30693879 1
2197 30693879 1
2198 30693879 1
2199 30693879 1
36 30693879 1
2200 30693879 1
2201 30693879 1
38 30693879 1
871 30693879 1
2202 30693879 1
1894 30693879 1
277 30693879 1
2203 30693879 1
2204 30693879 1
1742 30693879 1
43 30693879 1
48 30693879 1
2205 30693879 1
2206 30693879 1
1744 30693879 1
2207 30693879 1
52 30693879 1
2208 30693879 1
61 30693879 1
2209 30693879 1
590 30693879 1
64 30693879 1
2210 30693879 1
1898 30693879 1
1899 30693879 1
659 30693879 1
1901 30693879 1
2211 30693879 1
2212 30693879 1
1902 30693879 1
2213 30693879 1
2214 30693879 1
2215 30693879 1
2216 30693879 1
1905 30693879 1
2217 30693879 1
442 30693879 1
2218 30693879 1
531 30693879 1
2219 30693879 1
103 30693879 1
1773 30693879 1
2220 30693879 1
310 30693879 1
2221 30693879 1
1007 30693879 1
682 30693879 1
2222 30693879 1
2223 30693879 1
1912 30693879 1
116 30693879 1
2224 30693879 1
2225 30693879 1
124 30693879 1
1914 30693879 1
126 30693879 1
1777 30693879 1
129 30693879 1
2226 30693879 1
2227 30693879 1
135 30693879 1
766 30693879 1
141 30693879 1
2228 30693879 1
331 30693879 1
1576 30693879 1
146 30693879 1
2015 30693879 1
1578 30693879 1
2229 30693879 1
2230 30693879 1
2231 30693879 1
2232 30693879 1
2233 30693879 1
2234 30693879 1
2235 30693879 1
2236 30693879 1
1373 30693879 1
2 30693879 1
2237 30693879 1
15 30693879 1
20 30693879 1
2238 30693879 1
1299 30693879 1
21 30693879 1
2239 30693879 1
1931 30693879 1
37 30693879 1
1803 30693879 1
40 30693879 1
278 30693879 1
1935 30693879 1
2240 30693879 1
51 30693879 1
2241 30693879 1
284 30693879 1
59 30693879 1
2242 30693879 1
1812 30693879 1
65 30693879 1
67 30693879 1
2243 30693879 1
1941 30693879 1
69 30693879 1
292 30693879 1
2244 30693879 1
2006 30693879 1
431 30693879 1
1615 30693879 1
2245 30693879 1
78 30693879 1
80 30693879 1
2246 30693879 1
1945 30693879 1
669 30693879 1
2247 30693879 1
673 30693879 1
90 30693879 1
2248 30693879 1
2249 30693879 1
780 30693879 1
915 30693879 1
1824 30693879 1
2250 30693879 1
2251 30693879 1
2252 30693879 1
2253 30693879 1
1948 30693879 1
311 30693879 1
2254 30693879 1
2255 30693879 1
2256 30693879 1
2257 30693879 1
322 30693879 1
2258 30693879 1
2259 30693879 1
128 30693879 1
2260 30693879 1
2261 30693879 1
2262 30693879 1
1955 30693879 1
1957 30693879 1
454 30693879 1
328 30693879 1
2263 30693879 1
2264 30693879 1
2265 30693879 1
145 30693879 1
2266 30693879 1
2267 30693879 1
1961 30693879 1
147 30693879 1
2268 30693879 1
1963 30693879 1
154 30693879 1
1718 30693879 1
2269 30693879 1
156 30693879 1
460 30693879 1
2270 37704287 1
2271 37704287 1
2272 37704287 1
2273 37704287 1
2274 37704287 1
2275 37704287 1
2276 37704287 1
2277 37704287 1
2278 37704287 1
2279 37704287 1
265 37704287 1
14 37704287 1
19 37704287 1
21 37704287 1
22 37704287 1
2280 37704287 1
1380 37704287 1
27 37704287 1
29 37704287 1
2281 37704287 1
713 37704287 1
2282 37704287 1
1799 37704287 1
2073 37704287 1
2283 37704287 1
35 37704287 1
1129 37704287 1
2284 37704287 1
2285 37704287 1
871 37704287 1
1197 37704287 1
2286 37704287 1
2287 37704287 1
2288 37704287 1
1461 37704287 1
46 37704287 1
645 37704287 1
51 37704287 1
285 37704287 1
2289 37704287 1
1612 37704287 1
649 37704287 1
2290 37704287 1
1000 37704287 1
1143 37704287 1
2291 37704287 1
514 37704287 1
2292 37704287 1
2293 37704287 1
68 37704287 1
2294 37704287 1
431 37704287 1
72 37704287 1
432 37704287 1
595 37704287 1
295 37704287 1
1547 37704287 1
1764 37704287 1
74 37704287 1
79 37704287 1
2295 37704287 1
2296 37704287 1
2297 37704287 1
2298 37704287 1
81 37704287 1
665 37704287 1
2299 37704287 1
2300 37704287 1
92 37704287 1
2301 37704287 1
2302 37704287 1
1004 37704287 1
677 37704287 1
2303 37704287 1
105 37704287 1
378 37704287 1
2304 37704287 1
2305 37704287 1
1500 37704287 1
110 37704287 1
1633 37704287 1
1560 37704287 1
999 37704287 1
2306 37704287 1
2307 37704287 1
1565 37704287 1
129 37704287 1
2308 37704287 1
2309 37704287 1
2310 37704287 1
2311 37704287 1
347 37704287 1
1576 37704287 1
1001 37704287 1
1101 37704287 1
2312 37704287 1
143 37704287 1
1175 37704287 1
2313 37704287 1
2314 37704287 1
2315 37704287 1
148 37704287 1
1006 37704287 1
335 37704287 1
2316 37704287 1
614 37704287 1
703 37704287 1
2317 37704287 1
2318 37704287 1
160 37704287 1
1373 37704287 1
2319 45112524 1
1114 45112524 1
2320 45112524 1
2321 45112524 1
2322 45112524 1
2323 45112524 1
1117 45112524 1
1119 45112524 1
1122 45112524 1
2324 45112524 1
2325 45112524 1
2326 45112524 1
2327 45112524 1
2328 45112524 1
1386 45112524 1
2329 45112524 1
2330 45112524 1
2331 45112524 1
1135 45112524 1
1138 45112524 1
2332 45112524 1
2333 45112524 1
2334 45112524 1
2335 45112524 1
2336 45112524 1
1421 45112524 1
2337 45112524 1
1422 45112524 1
2338 45112524 1
2339 45112524 1
2340 45112524 1
2341 45112524 1
1170 45112524 1
2342 45112524 1
1176 45112524 1
2343 45112524 1
2344 45112524 1
2345 45112524 1
2346 45112524 1
1183 45112524 1
1182 45112524 1
2347 45112524 1
1184 45112524 1
621 45112524 1
1189 45112524 1
2348 45112524 1
2349 45112524 1
1192 45112524 1
2350 45112524 1
1454 45112524 1
1195 45112524 1
1198 45112524 1
2351 45112524 1
2352 45112524 1
2353 45112524 1
2354 45112524 1
2355 45112524 1
2356 45112524 1
2357 45112524 1
2358 45112524 1
1940 45112524 1
2359 45112524 1
2360 45112524 1
2361 45112524 1
2362 45112524 1
1220 45112524 1
1221 45112524 1
98 45112524 1
2363 45112524 1
1226 45112524 1
2364 45112524 1
1527 45112524 1
2365 45112524 1
2366 45112524 1
1253 45112524 1
2367 45112524 1
1538 45112524 1
1258 45112524 1
2368 45112524 1
1266 45112524 1
2369 45112524 1
2370 45112524 1
1270 45112524 1
659 45112524 1
2371 45112524 1
2372 45112524 1
2373 45112524 1
2374 45112524 1
2375 45112524 1
1277 45112524 1
1278 45112524 1
1281 45112524 1
2376 45112524 1
1570 45112524 1
2377 45112524 1
2378 45112524 1
1580 45112524 1
2234 45112524 1
2318 45112524 1
2379 45112524 1
1295 45112524 1
2380 45112524 1
2381 45112524 1
1300 45112524 1
2382 45112524 1
223 45112524 1
2383 45112524 1
2384 45112524 1
2385 45112524 1
2386 45112524 1
2387 45112524 1
2388 45112524 1
1321 45112524 1
2389 45112524 1
2390 45112524 1
2391 45112524 1
2392 45112524 1
1326 45112524 1
2393 45112524 1
2394 45112524 1
1637 45112524 1
2395 45112524 1
2396 45112524 1
2397 45112524 1
1641 45112524 1
79 20359647 1
596 20359647 1
551 20359647 1
598 20359647 1
597 20359647 1
405 20359647 1
555 20359647 1
301 20359647 1
302 20359647 1
92 20359647 1
14 20359647 1
304 20359647 1
562 20359647 1
579 20359647 1
19 20359647 1
564 20359647 1
603 20359647 1
2398 20359647 1
21 20359647 1
566 20359647 1
567 20359647 1
27 20359647 1
29 20359647 1
569 20359647 1
2399 20359647 1
35 20359647 1
571 20359647 1
572 20359647 1
110 20359647 1
274 20359647 1
574 20359647 1
119 20359647 1
2400 20359647 1
2401 20359647 1
124 20359647 1
1361 20359647 1
46 20359647 1
553 20359647 1
554 20359647 1
556 20359647 1
606 20359647 1
557 20359647 1
558 20359647 1
51 20359647 1
609 20359647 1
607 20359647 1
559 20359647 1
285 20359647 1
560 20359647 1
348 20359647 1
2402 20359647 1
143 20359647 1
592 20359647 1
568 20359647 1
333 20359647 1
148 20359647 1
611 20359647 1
293 20359647 1
71 20359647 1
1987 20359647 1
613 20359647 1
72 20359647 1
399 20359647 1
432 20359647 1
157 20359647 1
338 20359647 1
74 20359647 1
296 20359647 1
2403 20359647 1
160 20359647 1
2404 281059193 1
1480 281059193 1
462 281059193 1
1009 281059193 1
465 281059193 1
2405 281059193 1
1010 281059193 1
2406 281059193 1
467 281059193 1
2407 281059193 1
98 281059193 1
19 281059193 1
21 281059193 1
2408 281059193 1
469 281059193 1
27 281059193 1
29 281059193 1
470 281059193 1
471 281059193 1
104 281059193 1
473 281059193 1
378 281059193 1
476 281059193 1
2409 281059193 1
2410 281059193 1
2411 281059193 1
2412 281059193 1
1003 281059193 1
481 281059193 1
2413 281059193 1
482 281059193 1
2414 281059193 1
53 281059193 1
484 281059193 1
391 281059193 1
1012 281059193 1
487 281059193 1
486 281059193 1
1013 281059193 1
2415 281059193 1
333 281059193 1
2416 281059193 1
2417 281059193 1
154 281059193 1
2418 281059193 1
399 281059193 1
72 281059193 1
2419 281059193 1
492 281059193 1
2420 281059193 1
494 281059193 1
2421 56824454 1
2 56824454 1
405 56824454 1
406 56824454 1
2422 56824454 1
1928 56824454 1
2423 56824454 1
16 56824454 1
2424 56824454 1
578 56824454 1
19 56824454 1
2425 56824454 1
21 56824454 1
25 56824454 1
2426 56824454 1
27 56824454 1
29 56824454 1
2427 56824454 1
2428 56824454 1
2429 56824454 1
272 56824454 1
2430 56824454 1
2431 56824454 1
2432 56824454 1
47 56824454 1
2003 56824454 1
51 56824454 1
53 56824454 1
177 56824454 1
1139 56824454 1
2433 56824454 1
2434 56824454 1
1812 56824454 1
425 56824454 1
2435 56824454 1
2436 56824454 1
67 56824454 1
2437 56824454 1
428 56824454 1
2438 56824454 1
434 56824454 1
2439 56824454 1
2440 56824454 1
2441 56824454 1
2442 56824454 1
2443 56824454 1
2444 56824454 1
2445 56824454 1
2446 56824454 1
94 56824454 1
529 56824454 1
98 56824454 1
1769 56824454 1
100 56824454 1
2447 56824454 1
2448 56824454 1
103 56824454 1
1826 56824454 1
1773 56824454 1
1630 56824454 1
1022 56824454 1
2449 56824454 1
2450 56824454 1
786 56824454 1
2226 56824454 1
2451 56824454 1
1089 56824454 1
2452 56824454 1
766 56824454 1
2453 56824454 1
2454 56824454 1
2455 56824454 1
2456 56824454 1
1642 56824454 1
2457 56824454 1
1101 56824454 1
335 56824454 1
2458 56824454 1
154 56824454 1
338 56824454 1
1032 56824454 1
317 98196849 1
119 98196849 1
551 98196849 1
124 98196849 1
1107 98196849 1
538 98196849 1
605 98196849 1
481 98196849 1
576 98196849 1
553 98196849 1
554 98196849 1
555 98196849 1
558 98196849 1
51 98196849 1
92 98196849 1
560 98196849 1
579 98196849 1
19 98196849 1
564 98196849 1
98 98196849 1
602 98196849 1
346 98196849 1
21 98196849 1
566 98196849 1
27 98196849 1
29 98196849 1
2459 98196849 1
350 98196849 1
593 98196849 1
568 98196849 1
148 98196849 1
71 98196849 1
35 98196849 1
586 98196849 1
614 98196849 1
572 98196849 1
2460 98196849 1
72 98196849 1
574 98196849 1
2439 53898929 1
2440 53898929 1
21 53898929 1
27 53898929 1
2424 53898929 1
2433 53898929 1
2438 53898929 1
2429 53898929 1
2449 53898929 1
79 144836578 1
367 144836578 1
2 144836578 1
3 144836578 1
81 144836578 1
405 144836578 1
437 144836578 1
372 144836578 1
668 144836578 1
440 144836578 1
87 144836578 1
407 144836578 1
1877 144836578 1
301 144836578 1
1622 144836578 1
92 144836578 1
302 144836578 1
376 144836578 1
14 144836578 1
16 144836578 1
304 144836578 1
1725 144836578 1
97 144836578 1
1880 144836578 1
581 144836578 1
21 144836578 1
22 144836578 1
25 144836578 1
27 144836578 1
2250 144836578 1
29 144836578 1
713 144836578 1
2461 144836578 1
2462 144836578 1
2463 144836578 1
714 144836578 1
416 144836578 1
35 144836578 1
1802 144836578 1
274 144836578 1
2464 144836578 1
1881 144836578 1
388 144836578 1
1391 144836578 1
480 144836578 1
481 144836578 1
1882 144836578 1
1565 144836578 1
46 144836578 1
390 144836578 1
589 144836578 1
131 144836578 1
51 144836578 1
136 144836578 1
1810 144836578 1
1883 144836578 1
1750 144836578 1
392 144836578 1
451 144836578 1
1884 144836578 1
423 144836578 1
143 144836578 1
1885 144836578 1
67 144836578 1
148 144836578 1
335 144836578 1
2465 144836578 1
2466 144836578 1
293 144836578 1
458 144836578 1
2467 144836578 1
399 144836578 1
72 144836578 1
156 144836578 1
157 144836578 1
595 144836578 1
661 144836578 1
74 144836578 1
296 144836578 1
1373 144836578 1
160 144836578 1
1719 120160897 1
402 120160897 1
367 120160897 1
846 120160897 1
2468 120160897 1
368 120160897 1
3 120160897 1
369 120160897 1
1720 120160897 1
1721 120160897 1
405 120160897 1
1793 120160897 1
407 120160897 1
959 120160897 1
1795 120160897 1
408 120160897 1
14 120160897 1
624 120160897 1
16 120160897 1
1725 120160897 1
2469 120160897 1
2470 120160897 1
411 120160897 1
19 120160897 1
500 120160897 1
21 120160897 1
25 120160897 1
1731 120160897 1
27 120160897 1
29 120160897 1
415 120160897 1
867 120160897 1
416 120160897 1
1800 120160897 1
1801 120160897 1
35 120160897 1
1734 120160897 1
1735 120160897 1
274 120160897 1
2471 120160897 1
1736 120160897 1
1804 120160897 1
1740 120160897 1
2472 120160897 1
1741 120160897 1
2204 120160897 1
419 120160897 1
2473 120160897 1
2474 120160897 1
282 120160897 1
46 120160897 1
1808 120160897 1
342 120160897 1
2475 120160897 1
1654 120160897 1
51 120160897 1
1744 120160897 1
508 120160897 1
422 120160897 1
53 120160897 1
285 120160897 1
177 120160897 1
649 120160897 1
1747 120160897 1
57 120160897 1
58 120160897 1
2476 120160897 1
1748 120160897 1
1749 120160897 1
1750 120160897 1
62 120160897 1
1811 120160897 1
393 120160897 1
423 120160897 1
1754 120160897 1
1655 120160897 1
1656 120160897 1
2477 120160897 1
1756 120160897 1
425 120160897 1
427 120160897 1
67 120160897 1
2478 120160897 1
428 120160897 1
293 120160897 1
1758 120160897 1
1657 120160897 1
1813 120160897 1
397 120160897 1
1760 120160897 1
430 120160897 1
1814 120160897 1
72 120160897 1
432 120160897 1
1762 120160897 1
1763 120160897 1
74 120160897 1
296 120160897 1
433 120160897 1
434 120160897 1
77 120160897 1
79 120160897 1
435 120160897 1
2479 120160897 1
1766 120160897 1
81 120160897 1
370 120160897 1
437 120160897 1
1552 120160897 1
372 120160897 1
1820 120160897 1
441 120160897 1
300 120160897 1
301 120160897 1
374 120160897 1
1821 120160897 1
92 120160897 1
302 120160897 1
376 120160897 1
94 120160897 1
304 120160897 1
914 120160897 1
98 120160897 1
1823 120160897 1
1770 120160897 1
2250 120160897 1
1826 120160897 1
106 120160897 1
381 120160897 1
1022 120160897 1
110 120160897 1
386 120160897 1
121 120160897 1
123 120160897 1
125 120160897 1
323 120160897 1
539 120160897 1
389 120160897 1
390 120160897 1
448 120160897 1
131 120160897 1
2226 120160897 1
2480 120160897 1
1780 120160897 1
2481 120160897 1
449 120160897 1
450 120160897 1
392 120160897 1
451 120160897 1
1835 120160897 1
452 120160897 1
453 120160897 1
1782 120160897 1
1427 120160897 1
143 120160897 1
1785 120160897 1
1923 120160897 1
148 120160897 1
335 120160897 1
151 120160897 1
153 120160897 1
154 120160897 1
614 120160897 1
156 120160897 1
1841 120160897 1
461 120160897 1
1791 120160897 1
338 120160897 1
400 120160897 1
1792 120160897 1
160 120160897 1
2482 52397436 1
2099 52397436 1
21 52397436 1
790 52397436 1
81 52397436 1
27 52397436 1
781 52397436 1
792 52397436 1
2100 52397436 1
795 52397436 1
2422 52397436 1
2467 52397436 1
951 52397436 1
798 52397436 1
94 52397436 1
799 52397436 1
779 52397436 1
784 52397436 1
2483 52397436 1
2484 297380894 1
2485 297380894 1
1116 297380894 1
2486 297380894 1
2487 297380894 1
2488 297380894 1
2489 297380894 1
2490 297380894 1
2491 297380894 1
2492 297380894 1
2493 297380894 1
2494 297380894 1
2495 297380894 1
2496 297380894 1
2497 297380894 1
2498 297380894 1
2499 297380894 1
2500 297380894 1
2501 297380894 1
901 297380894 1
2502 297380894 1
2503 297380894 1
2504 297380894 1
94 297380894 1
2505 297380894 1
2506 297380894 1
2507 297380894 1
2508 297380894 1
2509 297380894 1
2510 297380894 1
1166 297380894 1
2511 297380894 1
1173 297380894 1
2512 297380894 1
2138 297380894 1
2513 297380894 1
846 297380894 1
259 297380894 1
1434 297380894 1
2514 297380894 1
2515 297380894 1
2516 297380894 1
2517 297380894 1
2518 297380894 1
2519 297380894 1
2520 297380894 1
1192 297380894 1
2521 297380894 1
1194 297380894 1
2522 297380894 1
1200 297380894 1
2523 297380894 1
2524 297380894 1
2525 297380894 1
1203 297380894 1
2526 297380894 1
2527 297380894 1
2528 297380894 1
2529 297380894 1
2530 297380894 1
2531 297380894 1
2532 297380894 1
2533 297380894 1
2534 297380894 1
2535 297380894 1
2536 297380894 1
2537 297380894 1
2538 297380894 1
2539 297380894 1
2540 297380894 1
2541 297380894 1
2542 297380894 1
2543 297380894 1
2544 297380894 1
2545 297380894 1
2546 297380894 1
1224 297380894 1
2547 297380894 1
2548 297380894 1
2549 297380894 1
2550 297380894 1
2180 297380894 1
1229 297380894 1
2551 297380894 1
2552 297380894 1
2553 297380894 1
1233 297380894 1
2554 297380894 1
2555 297380894 1
1508 297380894 1
2556 297380894 1
2557 297380894 1
1242 297380894 1
1244 297380894 1
847 297380894 1
2558 297380894 1
2559 297380894 1
1247 297380894 1
2560 297380894 1
1249 297380894 1
2195 297380894 1
2561 297380894 1
2562 297380894 1
2563 297380894 1
2366 297380894 1
2564 297380894 1
2565 297380894 1
2566 297380894 1
1259 297380894 1
2567 297380894 1
2568 297380894 1
2569 297380894 1
2570 297380894 1
1267 297380894 1
1272 297380894 1
2571 297380894 1
2572 297380894 1
2573 297380894 1
2574 297380894 1
2575 297380894 1
2576 297380894 1
2577 297380894 1
2578 297380894 1
2579 297380894 1
2580 297380894 1
1280 297380894 1
2581 297380894 1
2582 297380894 1
2583 297380894 1
1284 297380894 1
2584 297380894 1
2585 297380894 1
2586 297380894 1
2587 297380894 1
2588 297380894 1
2589 297380894 1
333 297380894 1
2590 297380894 1
2591 297380894 1
2592 297380894 1
2593 297380894 1
258 297380894 1
2594 297380894 1
2595 297380894 1
2596 297380894 1
2597 297380894 1
2598 297380894 1
2599 297380894 1
2600 297380894 1
2601 297380894 1
2073 297380894 1
867 297380894 1
2602 297380894 1
2603 297380894 1
2604 297380894 1
2605 297380894 1
2606 297380894 1
2607 297380894 1
2608 297380894 1
2609 297380894 1
2610 297380894 1
2611 297380894 1
2612 297380894 1
2613 297380894 1
2614 297380894 1
2615 297380894 1
973 297380894 1
2616 297380894 1
2617 297380894 1
2618 297380894 1
2619 297380894 1
2620 297380894 1
2621 297380894 1
2622 297380894 1
1317 297380894 1
2623 297380894 1
2624 297380894 1
2625 297380894 1
2626 297380894 1
2627 297380894 1
2628 297380894 1
2629 297380894 1
2630 297380894 1
2631 297380894 1
984 297380894 1
2632 297380894 1
1329 297380894 1
2633 297380894 1
1335 297380894 1
540 297380894 1
2634 297380894 1
2635 297380894 1
2636 297380894 1
2637 297380894 1
2638 297380894 1
2639 297380894 1
1341 297380894 1
2640 297380894 1
79 246398288 1
2 246398288 1
705 246398288 1
81 246398288 1
2641 246398288 1
87 246398288 1
707 246398288 1
301 246398288 1
300 246398288 1
709 246398288 1
92 246398288 1
302 246398288 1
14 246398288 1
304 246398288 1
2642 246398288 1
578 246398288 1
97 246398288 1
19 246398288 1
2643 246398288 1
21 246398288 1
307 246398288 1
711 246398288 1
25 246398288 1
27 246398288 1
631 246398288 1
29 246398288 1
2644 246398288 1
2645 246398288 1
103 246398288 1
532 246398288 1
35 246398288 1
110 246398288 1
274 246398288 1
316 246398288 1
954 246398288 1
480 246398288 1
538 246398288 1
323 246398288 1
786 246398288 1
46 246398288 1
1005 246398288 1
131 246398288 1
708 246398288 1
51 246398288 1
1424 246398288 1
223 246398288 1
1701 246398288 1
285 246398288 1
136 246398288 1
484 246398288 1
1425 246398288 1
346 246398288 1
2646 246398288 1
2647 246398288 1
143 246398288 1
1175 246398288 1
712 246398288 1
350 246398288 1
395 246398288 1
333 246398288 1
148 246398288 1
335 246398288 1
151 246398288 1
293 246398288 1
490 246398288 1
458 246398288 1
154 246398288 1
2467 246398288 1
72 246398288 1
431 246398288 1
715 246398288 1
492 246398288 1
338 246398288 1
74 246398288 1
296 246398288 1
160 246398288 1
367 48683091 1
2103 48683091 1
2648 48683091 1
1720 48683091 1
1722 48683091 1
497 48683091 1
405 48683091 1
1246 48683091 1
371 48683091 1
2649 48683091 1
407 48683091 1
2650 48683091 1
1889 48683091 1
623 48683091 1
2651 48683091 1
2027 48683091 1
14 48683091 1
498 48683091 1
16 48683091 1
1724 48683091 1
1726 48683091 1
411 48683091 1
1727 48683091 1
581 48683091 1
1347 48683091 1
1728 48683091 1
1251 48683091 1
268 48683091 1
1730 48683091 1
1533 48683091 1
25 48683091 1
630 48683091 1
1731 48683091 1
27 48683091 1
2652 48683091 1
29 48683091 1
713 48683091 1
413 48683091 1
1733 48683091 1
414 48683091 1
415 48683091 1
272 48683091 1
2653 48683091 1
1734 48683091 1
1735 48683091 1
274 48683091 1
382 48683091 1
504 48683091 1
1739 48683091 1
276 48683091 1
1255 48683091 1
1740 48683091 1
1741 48683091 1
2654 48683091 1
419 48683091 1
1742 48683091 1
2655 48683091 1
481 48683091 1
46 48683091 1
342 48683091 1
2475 48683091 1
2656 48683091 1
1654 48683091 1
2657 48683091 1
422 48683091 1
2658 48683091 1
53 48683091 1
177 48683091 1
2659 48683091 1
1748 48683091 1
1749 48683091 1
1750 48683091 1
1897 48683091 1
1752 48683091 1
2209 48683091 1
2660 48683091 1
393 48683091 1
1143 48683091 1
2661 48683091 1
1655 48683091 1
1755 48683091 1
1756 48683091 1
425 48683091 1
2662 48683091 1
654 48683091 1
741 48683091 1
427 48683091 1
428 48683091 1
293 48683091 1
1758 48683091 1
1657 48683091 1
2663 48683091 1
2664 48683091 1
398 48683091 1
1761 48683091 1
1762 48683091 1
1547 48683091 1
1763 48683091 1
73 48683091 1
434 48683091 1
76 48683091 1
79 48683091 1
1765 48683091 1
1766 48683091 1
2211 48683091 1
81 48683091 1
370 48683091 1
2665 48683091 1
83 48683091 1
372 48683091 1
87 48683091 1
301 48683091 1
2666 48683091 1
441 48683091 1
1905 48683091 1
374 48683091 1
2124 48683091 1
2667 48683091 1
94 48683091 1
442 48683091 1
443 48683091 1
2668 48683091 1
1409 48683091 1
1410 48683091 1
1769 48683091 1
2669 48683091 1
1770 48683091 1
531 48683091 1
2670 48683091 1
1557 48683091 1
1771 48683091 1
1772 48683091 1
1279 48683091 1
104 48683091 1
2220 48683091 1
1774 48683091 1
381 48683091 1
1775 48683091 1
2671 48683091 1
1913 48683091 1
1368 48683091 1
123 48683091 1
388 48683091 1
538 48683091 1
125 48683091 1
323 48683091 1
129 48683091 1
448 48683091 1
2226 48683091 1
1778 48683091 1
2227 48683091 1
1780 48683091 1
2481 48683091 1
450 48683091 1
451 48683091 1
452 48683091 1
1426 48683091 1
2672 48683091 1
1574 48683091 1
347 48683091 1
1575 48683091 1
1175 48683091 1
1786 48683091 1
1785 48683091 1
455 48683091 1
333 48683091 1
2134 48683091 1
148 48683091 1
335 48683091 1
151 48683091 1
1790 48683091 1
458 48683091 1
2673 48683091 1
2062 48683091 1
1791 48683091 1
338 48683091 1
1792 48683091 1
160 48683091 1
2139 48683091 1
1431 48683091 1
2674 48683091 1
402 48683091 1
2 48683091 1
403 48683091 1
368 48683091 1
3 48683091 1
369 48683091 1
1793 48683091 1
406 48683091 1
621 48683091 1
1353 48683091 1
1795 48683091 1
1796 48683091 1
2675 48683091 1
624 48683091 1
19 48683091 1
2676 48683091 1
1188 48683091 1
20 48683091 1
2677 48683091 1
21 48683091 1
628 48683091 1
2678 48683091 1
1798 48683091 1
2071 48683091 1
2679 48683091 1
1799 48683091 1
1931 48683091 1
416 48683091 1
1800 48683091 1
1801 48683091 1
35 48683091 1
1802 48683091 1
1803 48683091 1
417 48683091 1
2680 48683091 1
2471 48683091 1
1804 48683091 1
1359 48683091 1
1805 48683091 1
1197 48683091 1
2681 48683091 1
2682 48683091 1
420 48683091 1
1807 48683091 1
1460 48683091 1
1461 48683091 1
642 48683091 1
1305 48683091 1
51 48683091 1
2683 48683091 1
285 48683091 1
1809 48683091 1
1810 48683091 1
649 48683091 1
58 48683091 1
2476 48683091 1
2684 48683091 1
1812 48683091 1
2242 48683091 1
1068 48683091 1
1656 48683091 1
2685 48683091 1
2686 48683091 1
69 48683091 1
292 48683091 1
2687 48683091 1
1813 48683091 1
397 48683091 1
430 48683091 1
1814 48683091 1
72 48683091 1
1206 48683091 1
431 48683091 1
432 48683091 1
595 48683091 1
661 48683091 1
295 48683091 1
2688 48683091 1
2165 48683091 1
74 48683091 1
296 48683091 1
433 48683091 1
1210 48683091 1
77 48683091 1
1815 48683091 1
435 48683091 1
2246 48683091 1
1817 48683091 1
1315 48683091 1
1484 48683091 1
2689 48683091 1
1820 48683091 1
1216 48683091 1
1319 48683091 1
1821 48683091 1
2248 48683091 1
376 48683091 1
92 48683091 1
302 48683091 1
304 48683091 1
97 48683091 1
98 48683091 1
750 48683091 1
2690 48683091 1
1325 48683091 1
99 48683091 1
1823 48683091 1
1824 48683091 1
1628 48683091 1
1826 48683091 1
678 48683091 1
105 48683091 1
532 48683091 1
106 48683091 1
2305 48683091 1
311 48683091 1
1828 48683091 1
1499 48683091 1
109 48683091 1
110 48683091 1
2691 48683091 1
1831 48683091 1
386 48683091 1
320 48683091 1
322 48683091 1
121 48683091 1
1087 48683091 1
389 48683091 1
390 48683091 1
1833 48683091 1
131 48683091 1
2480 48683091 1
690 48683091 1
2692 48683091 1
2182 48683091 1
136 48683091 1
1956 48683091 1
765 48683091 1
449 48683091 1
392 48683091 1
1640 48683091 1
1835 48683091 1
453 48683091 1
2693 48683091 1
1099 48683091 1
143 48683091 1
2313 48683091 1
1961 48683091 1
2694 48683091 1
459 48683091 1
2695 48683091 1
1718 48683091 1
156 48683091 1
1841 48683091 1
400 48683091 1
1032 48683091 1
1015 212203422 1
79 212203422 1
2439 212203422 1
2440 212203422 1
2441 212203422 1
3 212203422 1
2696 212203422 1
2442 212203422 1
497 212203422 1
405 212203422 1
1214 212203422 1
2443 212203422 1
2444 212203422 1
2697 212203422 1
301 212203422 1
300 212203422 1
92 212203422 1
302 212203422 1
2423 212203422 1
14 212203422 1
2424 212203422 1
304 212203422 1
16 212203422 1
914 212203422 1
2030 212203422 1
97 212203422 1
20 212203422 1
21 212203422 1
307 212203422 1
1892 212203422 1
27 212203422 1
631 212203422 1
29 212203422 1
2428 212203422 1
2427 212203422 1
2429 212203422 1
2430 212203422 1
35 212203422 1
110 212203422 1
274 212203422 1
1669 212203422 1
638 212203422 1
478 212203422 1
2449 212203422 1
2431 212203422 1
119 212203422 1
123 212203422 1
2450 212203422 1
323 212203422 1
481 212203422 1
447 212203422 1
46 212203422 1
129 212203422 1
131 212203422 1
51 212203422 1
223 212203422 1
2698 212203422 1
285 212203422 1
136 212203422 1
2433 212203422 1
56 212203422 1
2161 212203422 1
2456 212203422 1
2699 212203422 1
2457 212203422 1
1099 212203422 1
143 212203422 1
2700 212203422 1
2701 212203422 1
654 212203422 1
395 212203422 1
67 212203422 1
2016 212203422 1
148 212203422 1
2437 212203422 1
335 212203422 1
292 212203422 1
293 212203422 1
71 212203422 1
2458 212203422 1
154 212203422 1
157 212203422 1
156 212203422 1
432 212203422 1
2438 212203422 1
296 212203422 1
74 212203422 1
160 212203422 1
2702 59785937 1
1719 59785937 1
1114 59785937 1
2703 59785937 1
4 59785937 1
2704 59785937 1
7 59785937 1
263 59785937 1
623 59785937 1
13 59785937 1
2027 59785937 1
14 59785937 1
1726 59785937 1
1891 59785937 1
1879 59785937 1
500 59785937 1
2108 59785937 1
23 59785937 1
268 59785937 1
24 59785937 1
25 59785937 1
26 59785937 1
2109 59785937 1
27 59785937 1
29 59785937 1
1732 59785937 1
2705 59785937 1
32 59785937 1
1383 59785937 1
272 59785937 1
36 59785937 1
274 59785937 1
504 59785937 1
38 59785937 1
39 59785937 1
2706 59785937 1
276 59785937 1
1894 59785937 1
2203 59785937 1
43 59785937 1
46 59785937 1
48 59785937 1
47 59785937 1
342 59785937 1
2112 59785937 1
2707 59785937 1
49 59785937 1
2708 59785937 1
50 59785937 1
2113 59785937 1
2207 59785937 1
52 59785937 1
53 59785937 1
177 59785937 1
55 59785937 1
60 59785937 1
57 59785937 1
2208 59785937 1
61 59785937 1
1897 59785937 1
63 59785937 1
2115 59785937 1
2117 59785937 1
2709 59785937 1
64 59785937 1
2210 59785937 1
2435 59785937 1
425 59785937 1
1898 59785937 1
2662 59785937 1
2436 59785937 1
2710 59785937 1
428 59785937 1
293 59785937 1
1758 59785937 1
2663 59785937 1
2711 59785937 1
71 59785937 1
1761 59785937 1
1900 59785937 1
1901 59785937 1
2043 59785937 1
517 59785937 1
2712 59785937 1
2713 59785937 1
73 59785937 1
2714 59785937 1
79 59785937 1
2715 59785937 1
81 59785937 1
1902 59785937 1
2212 59785937 1
2214 59785937 1
1903 59785937 1
2716 59785937 1
1904 59785937 1
87 59785937 1
301 59785937 1
88 59785937 1
89 59785937 1
2717 59785937 1
93 59785937 1
442 59785937 1
95 59785937 1
2718 59785937 1
2719 59785937 1
305 59785937 1
529 59785937 1
2720 59785937 1
1275 59785937 1
101 59785937 1
1771 59785937 1
2447 59785937 1
102 59785937 1
103 59785937 1
1773 59785937 1
108 59785937 1
107 59785937 1
2721 59785937 1
313 59785937 1
2722 59785937 1
113 59785937 1
318 59785937 1
115 59785937 1
1913 59785937 1
124 59785937 1
129 59785937 1
2723 59785937 1
134 59785937 1
2724 59785937 1
326 59785937 1
2725 59785937 1
137 59785937 1
766 59785937 1
2131 59785937 1
139 59785937 1
2726 59785937 1
1920 59785937 1
141 59785937 1
1575 59785937 1
2727 59785937 1
1576 59785937 1
1427 59785937 1
1921 59785937 1
1175 59785937 1
1922 59785937 1
2133 59785937 1
2015 59785937 1
333 59785937 1
148 59785937 1
335 59785937 1
151 59785937 1
2728 59785937 1
152 59785937 1
458 59785937 1
2232 59785937 1
2233 59785937 1
2234 59785937 1
160 59785937 1
1181 59785937 1
2 59785937 1
261 59785937 1
2729 59785937 1
2143 59785937 1
6 59785937 1
8 59785937 1
2144 59785937 1
406 59785937 1
11 59785937 1
2730 59785937 1
1927 59785937 1
776 59785937 1
2731 59785937 1
2732 59785937 1
19 59785937 1
2733 59785937 1
20 59785937 1
1797 59785937 1
21 59785937 1
629 59785937 1
28 59785937 1
863 59785937 1
2734 59785937 1
1929 59785937 1
31 59785937 1
271 59785937 1
33 59785937 1
1931 59785937 1
1801 59785937 1
35 59785937 1
34 59785937 1
273 59785937 1
2735 59785937 1
37 59785937 1
1803 59785937 1
2736 59785937 1
2737 59785937 1
41 59785937 1
1936 59785937 1
642 59785937 1
282 59785937 1
45 59785937 1
1463 59785937 1
51 59785937 1
285 59785937 1
2160 59785937 1
59 59785937 1
2738 59785937 1
2739 59785937 1
1939 59785937 1
2162 59785937 1
2740 59785937 1
1812 59785937 1
65 59785937 1
2741 59785937 1
290 59785937 1
67 59785937 1
2742 59785937 1
69 59785937 1
72 59785937 1
2743 59785937 1
2744 59785937 1
1616 59785937 1
74 59785937 1
296 59785937 1
75 59785937 1
2245 59785937 1
1842 59785937 1
77 59785937 1
78 59785937 1
2745 59785937 1
1944 59785937 1
1945 59785937 1
2746 59785937 1
2747 59785937 1
85 59785937 1
2168 59785937 1
90 59785937 1
302 59785937 1
92 59785937 1
2170 59785937 1
304 59785937 1
96 59785937 1
97 59785937 1
98 59785937 1
2172 59785937 1
99 59785937 1
2250 59785937 1
2748 59785937 1
309 59785937 1
1948 59785937 1
1494 59785937 1
105 59785937 1
2175 59785937 1
1227 59785937 1
2174 59785937 1
311 59785937 1
2749 59785937 1
2750 59785937 1
110 59785937 1
2691 59785937 1
2751 59785937 1
111 59785937 1
1951 59785937 1
320 59785937 1
2752 59785937 1
117 59785937 1
119 59785937 1
322 59785937 1
122 59785937 1
1952 59785937 1
131 59785937 1
2753 59785937 1
133 59785937 1
136 59785937 1
1955 59785937 1
2183 59785937 1
1956 59785937 1
1957 59785937 1
329 59785937 1
330 59785937 1
1099 59785937 1
1837 59785937 1
2263 59785937 1
2264 59785937 1
332 59785937 1
143 59785937 1
1960 59785937 1
2266 59785937 1
395 59785937 1
147 59785937 1
2754 59785937 1
334 59785937 1
149 59785937 1
2187 59785937 1
154 59785937 1
156 59785937 1
2755 59785937 1
212 69276015 1
2756 69276015 1
496 69276015 1
2 69276015 1
163 69276015 1
164 69276015 1
2757 69276015 1
214 69276015 1
2758 69276015 1
2759 69276015 1
215 69276015 1
166 69276015 1
217 69276015 1
21 69276015 1
25 69276015 1
27 69276015 1
29 69276015 1
168 69276015 1
502 69276015 1
219 69276015 1
2760 69276015 1
2761 69276015 1
170 69276015 1
1970 69276015 1
505 69276015 1
222 69276015 1
507 69276015 1
176 69276015 1
2762 69276015 1
225 69276015 1
486 69276015 1
226 69276015 1
513 69276015 1
228 69276015 1
72 69276015 1
519 69276015 1
229 69276015 1
521 69276015 1
1816 69276015 1
230 69276015 1
523 69276015 1
81 69276015 1
524 69276015 1
232 69276015 1
236 69276015 1
526 69276015 1
2763 69276015 1
188 69276015 1
187 69276015 1
2764 69276015 1
2765 69276015 1
239 69276015 1
527 69276015 1
2766 69276015 1
2767 69276015 1
190 69276015 1
189 69276015 1
241 69276015 1
1966 69276015 1
242 69276015 1
194 69276015 1
195 69276015 1
533 69276015 1
534 69276015 1
535 69276015 1
536 69276015 1
244 69276015 1
197 69276015 1
2768 69276015 1
246 69276015 1
541 69276015 1
200 69276015 1
249 69276015 1
2769 69276015 1
544 69276015 1
250 69276015 1
204 69276015 1
1980 69276015 1
1784 69276015 1
545 69276015 1
251 69276015 1
547 69276015 1
206 69276015 1
154 69276015 1
207 69276015 1
399 69276015 1
210 69276015 1
157 69276015 1
209 69276015 1
254 69276015 1
2770 238623655 1
1849 238623655 1
21 238623655 1
1858 238623655 1
2771 238623655 1
1110 238623655 1
1111 238623655 1
27 238623655 1
1852 238623655 1
2103 62540002 1
2320 62540002 1
2772 62540002 1
2773 62540002 1
623 62540002 1
1723 62540002 1
2774 62540002 1
1711 62540002 1
14 62540002 1
500 62540002 1
2489 62540002 1
1386 62540002 1
2111 62540002 1
276 62540002 1
1391 62540002 1
2775 62540002 1
53 62540002 1
2776 62540002 1
177 62540002 1
2777 62540002 1
2434 62540002 1
62 62540002 1
1398 62540002 1
889 62540002 1
2118 62540002 1
66 62540002 1
654 62540002 1
428 62540002 1
71 62540002 1
2778 62540002 1
434 62540002 1
76 62540002 1
1149 62540002 1
79 62540002 1
81 62540002 1
84 62540002 1
87 62540002 1
300 62540002 1
94 62540002 1
914 62540002 1
2125 62540002 1
1410 62540002 1
2779 62540002 1
2780 62540002 1
123 62540002 1
2058 62540002 1
323 62540002 1
448 62540002 1
2781 62540002 1
764 62540002 1
326 62540002 1
327 62540002 1
1167 62540002 1
2341 62540002 1
139 62540002 1
1426 62540002 1
1787 62540002 1
148 62540002 1
2782 62540002 1
335 62540002 1
456 62540002 1
2136 62540002 1
1789 62540002 1
2138 62540002 1
157 62540002 1
1179 62540002 1
1180 62540002 1
160 62540002 1
2140 62540002 1
259 62540002 1
3 62540002 1
2783 62540002 1
6 62540002 1
11 62540002 1
2784 62540002 1
2148 62540002 1
28 62540002 1
2150 62540002 1
2679 62540002 1
271 62540002 1
35 62540002 1
2785 62540002 1
2786 62540002 1
2787 62540002 1
2788 62540002 1
275 62540002 1
2154 62540002 1
41 62540002 1
282 62540002 1
2789 62540002 1
285 62540002 1
58 62540002 1
2790 62540002 1
1477 62540002 1
77 62540002 1
1213 62540002 1
436 62540002 1
2791 62540002 1
304 62540002 1
97 62540002 1
2792 62540002 1
98 62540002 1
99 62540002 1
1488 62540002 1
2793 62540002 1
2794 62540002 1
2174 62540002 1
1227 62540002 1
2795 62540002 1
106 62540002 1
1497 62540002 1
2796 62540002 1
109 62540002 1
2179 62540002 1
2797 62540002 1
316 62540002 1
319 62540002 1
2180 62540002 1
120 62540002 1
119 62540002 1
1505 62540002 1
1232 62540002 1
2798 62540002 1
2181 62540002 1
2799 62540002 1
2800 62540002 1
1237 62540002 1
2801 62540002 1
2802 62540002 1
329 62540002 1
330 62540002 1
2184 62540002 1
2803 62540002 1
2804 62540002 1
1513 62540002 1
0 62540002 1
367 62540002 1
1245 62540002 1
260 62540002 1
1520 62540002 1
2703 62540002 1
1246 62540002 1
7 62540002 1
13 62540002 1
2805 62540002 1
2195 62540002 1
578 62540002 1
17 62540002 1
1251 62540002 1
2806 62540002 1
2705 62540002 1
32 62540002 1
2564 62540002 1
2807 62540002 1
274 62540002 1
1254 62540002 1
2201 62540002 1
871 62540002 1
1538 62540002 1
43 62540002 1
2808 62540002 1
48 62540002 1
342 62540002 1
61 62540002 1
2809 62540002 1
2810 62540002 1
1070 62540002 1
2811 62540002 1
2812 62540002 1
2813 62540002 1
2814 62540002 1
2815 62540002 1
293 62540002 1
903 62540002 1
2816 62540002 1
2212 62540002 1
1552 62540002 1
301 62540002 1
2817 62540002 1
2666 62540002 1
1905 62540002 1
2818 62540002 1
442 62540002 1
307 62540002 1
1276 62540002 1
2819 62540002 1
103 62540002 1
1773 62540002 1
2820 62540002 1
2821 62540002 1
682 62540002 1
2223 62540002 1
2222 62540002 1
2822 62540002 1
1912 62540002 1
116 62540002 1
118 62540002 1
1689 62540002 1
124 62540002 1
126 62540002 1
129 62540002 1
2226 62540002 1
1568 62540002 1
2823 62540002 1
2824 62540002 1
2825 62540002 1
137 62540002 1
141 62540002 1
1783 62540002 1
1578 62540002 1
2826 62540002 1
2229 62540002 1
2827 62540002 1
2230 62540002 1
1579 62540002 1
2828 62540002 1
1290 62540002 1
2061 62540002 1
949 62540002 1
2234 62540002 1
1 62540002 1
258 62540002 1
403 62540002 1
2829 62540002 1
262 62540002 1
404 62540002 1
2237 62540002 1
2830 62540002 1
2831 62540002 1
2677 62540002 1
1299 62540002 1
2832 62540002 1
863 62540002 1
2833 62540002 1
2834 62540002 1
2736 62540002 1
2471 62540002 1
40 62540002 1
2835 62540002 1
51 62540002 1
223 62540002 1
2836 62540002 1
2837 62540002 1
59 62540002 1
2838 62540002 1
2839 62540002 1
2242 62540002 1
1068 62540002 1
2840 62540002 1
65 62540002 1
67 62540002 1
426 62540002 1
2243 62540002 1
1312 62540002 1
2841 62540002 1
1074 62540002 1
660 62540002 1
432 62540002 1
2842 62540002 1
1616 62540002 1
74 62540002 1
296 62540002 1
80 62540002 1
1617 62540002 1
1316 62540002 1
669 62540002 1
2247 62540002 1
2843 62540002 1
1320 62540002 1
92 62540002 1
302 62540002 1
2844 62540002 1
2249 62540002 1
780 62540002 1
678 62540002 1
2845 62540002 1
532 62540002 1
311 62540002 1
2846 62540002 1
2256 62540002 1
537 62540002 1
2847 62540002 1
2258 62540002 1
131 62540002 1
2260 62540002 1
2261 62540002 1
2848 62540002 1
2849 62540002 1
765 62540002 1
2850 62540002 1
1337 62540002 1
2851 62540002 1
2454 62540002 1
346 62540002 1
1099 62540002 1
332 62540002 1
143 62540002 1
2264 62540002 1
1961 62540002 1
334 62540002 1
2268 62540002 1
1340 62540002 1
154 62540002 1
155 62540002 1
156 62540002 1
2852 274645950 1
847 274645950 1
81 274645950 1
2104 274645950 1
497 274645950 1
6 274645950 1
1552 274645950 1
87 274645950 1
908 274645950 1
2422 274645950 1
94 274645950 1
2853 274645950 1
779 274645950 1
912 274645950 1
578 274645950 1
2668 274645950 1
859 274645950 1
2854 274645950 1
97 274645950 1
674 274645950 1
19 274645950 1
915 274645950 1
1347 274645950 1
2855 274645950 1
2677 274645950 1
21 274645950 1
268 274645950 1
25 274645950 1
531 274645950 1
27 274645950 1
29 274645950 1
2856 274645950 1
103 274645950 1
866 274645950 1
311 274645950 1
783 274645950 1
1606 274645950 1
929 274645950 1
1332 274645950 1
876 274645950 1
481 274645950 1
2857 274645950 1
786 274645950 1
934 274645950 1
2127 274645950 1
1136 274645950 1
881 274645950 1
51 274645950 1
936 274645950 1
136 274645950 1
885 274645950 1
1139 274645950 1
937 274645950 1
2161 274645950 1
2858 274645950 1
1426 274645950 1
2859 274645950 1
141 274645950 1
1427 274645950 1
67 274645950 1
700 274645950 1
946 274645950 1
154 274645950 1
2695 274645950 1
950 274645950 1
156 274645950 1
951 274645950 1
432 274645950 1
798 274645950 1
2860 274645950 1
2861 274645950 1
338 274645950 1
901 274645950 1
953 274645950 1
1764 274645950 1
1032 274645950 1
2862 254056558 1
2 254056558 1
2863 254056558 1
360 254056558 1
87 254056558 1
706 254056558 1
97 254056558 1
19 254056558 1
98 254056558 1
500 254056558 1
2864 254056558 1
21 254056558 1
2865 254056558 1
1557 254056558 1
27 254056558 1
2866 254056558 1
29 254056558 1
2867 254056558 1
2868 254056558 1
2110 254056558 1
2869 254056558 1
2870 254056558 1
2871 254056558 1
2872 254056558 1
2873 254056558 1
322 254056558 1
358 254056558 1
1003 254056558 1
2874 254056558 1
481 254056558 1
786 254056558 1
1005 254056558 1
1832 254056558 1
2875 254056558 1
363 254056558 1
51 254056558 1
365 254056558 1
53 254056558 1
136 254056558 1
1337 254056558 1
1640 254056558 1
454 254056558 1
348 254056558 1
2876 254056558 1
2877 254056558 1
154 254056558 1
458 254056558 1
946 254056558 1
364 254056558 1
72 254056558 1
2712 254056558 1
402 65013070 1
367 65013070 1
368 65013070 1
3 65013070 1
369 65013070 1
1720 65013070 1
405 65013070 1
1651 65013070 1
407 65013070 1
14 65013070 1
2030 65013070 1
411 65013070 1
19 65013070 1
581 65013070 1
1728 65013070 1
412 65013070 1
21 65013070 1
2678 65013070 1
25 65013070 1
27 65013070 1
2878 65013070 1
413 65013070 1
415 65013070 1
272 65013070 1
416 65013070 1
380 65013070 1
35 65013070 1
1802 65013070 1
274 65013070 1
504 65013070 1
478 65013070 1
385 65013070 1
1806 65013070 1
419 65013070 1
1807 65013070 1
46 65013070 1
282 65013070 1
1808 65013070 1
51 65013070 1
422 65013070 1
285 65013070 1
1810 65013070 1
2879 65013070 1
1749 65013070 1
1750 65013070 1
486 65013070 1
1655 65013070 1
427 65013070 1
67 65013070 1
68 65013070 1
428 65013070 1
292 65013070 1
293 65013070 1
397 65013070 1
72 65013070 1
431 65013070 1
2880 65013070 1
432 65013070 1
595 65013070 1
662 65013070 1
1764 65013070 1
74 65013070 1
296 65013070 1
434 65013070 1
2881 65013070 1
79 65013070 1
1766 65013070 1
370 65013070 1
1767 65013070 1
1552 65013070 1
2882 65013070 1
372 65013070 1
301 65013070 1
1319 65013070 1
1622 65013070 1
374 65013070 1
2883 65013070 1
92 65013070 1
302 65013070 1
2667 65013070 1
376 65013070 1
94 65013070 1
304 65013070 1
443 65013070 1
914 65013070 1
1410 65013070 1
98 65013070 1
306 65013070 1
307 65013070 1
1557 65013070 1
2884 65013070 1
678 65013070 1
445 65013070 1
570 65013070 1
311 65013070 1
381 65013070 1
110 65013070 1
383 65013070 1
384 65013070 1
386 65013070 1
1913 65013070 1
2224 65013070 1
123 65013070 1
389 65013070 1
390 65013070 1
2226 65013070 1
2480 65013070 1
691 65013070 1
449 65013070 1
450 65013070 1
451 65013070 1
1640 65013070 1
1835 65013070 1
1781 65013070 1
453 65013070 1
2885 65013070 1
143 65013070 1
1175 65013070 1
350 65013070 1
2313 65013070 1
1787 65013070 1
148 65013070 1
335 65013070 1
151 65013070 1
1789 65013070 1
458 65013070 1
154 65013070 1
614 65013070 1
2886 65013070 1
156 65013070 1
157 65013070 1
338 65013070 1
400 65013070 1
1581 65013070 1
160 65013070 1
846 104572995 1
551 104572995 1
597 104572995 1
92 104572995 1
14 104572995 1
561 104572995 1
562 104572995 1
579 104572995 1
19 104572995 1
98 104572995 1
564 104572995 1
603 104572995 1
565 104572995 1
21 104572995 1
566 104572995 1
567 104572995 1
27 104572995 1
29 104572995 1
867 104572995 1
35 104572995 1
571 104572995 1
572 104572995 1
574 104572995 1
119 104572995 1
1107 104572995 1
124 104572995 1
538 104572995 1
556 104572995 1
554 104572995 1
558 104572995 1
51 104572995 1
609 104572995 1
559 104572995 1
53 104572995 1
560 104572995 1
346 104572995 1
2402 104572995 1
592 104572995 1
333 104572995 1
148 104572995 1
2887 104572995 1
71 104572995 1
1987 104572995 1
613 104572995 1
399 104572995 1
157 104572995 1
338 104572995 1
952 104572995 1
2403 104572995 1
160 104572995 1
2888 88687403 1
2889 88687403 1
1850 88687403 1
1111 88687403 1
1003 88687403 1
2890 88687403 1
1112 88687403 1
2891 88687403 1
1852 88687403 1
1113 88687403 1
1857 88687403 1
2892 88687403 1
1853 88687403 1
1859 88687403 1
1860 88687403 1
1861 88687403 1
136 88687403 1
2893 88687403 1
1856 88687403 1
1726 88687403 1
97 88687403 1
1641 88687403 1
2894 88687403 1
1849 88687403 1
21 88687403 1
307 88687403 1
1863 88687403 1
25 88687403 1
1101 88687403 1
1851 88687403 1
27 88687403 1
2895 88687403 1
29 88687403 1
1864 88687403 1
1866 88687403 1
2771 88687403 1
2896 88687403 1
1110 88687403 1
72 88687403 1
399 88687403 1
157 88687403 1
1855 88687403 1
160 88687403 1
2104 48300575 1
1040 48300575 1
371 48300575 1
2649 48300575 1
407 48300575 1
959 48300575 1
623 48300575 1
2897 48300575 1
14 48300575 1
16 48300575 1
2898 48300575 1
1726 48300575 1
411 48300575 1
1728 48300575 1
2899 48300575 1
1731 48300575 1
27 48300575 1
413 48300575 1
1383 48300575 1
1056 48300575 1
415 48300575 1
2900 48300575 1
2111 48300575 1
504 48300575 1
1129 48300575 1
276 48300575 1
1739 48300575 1
1389 48300575 1
419 48300575 1
1391 48300575 1
2901 48300575 1
2902 48300575 1
46 48300575 1
1392 48300575 1
2903 48300575 1
421 48300575 1
2904 48300575 1
2698 48300575 1
1745 48300575 1
2905 48300575 1
177 48300575 1
1750 48300575 1
1897 48300575 1
1751 48300575 1
62 48300575 1
1143 48300575 1
2700 48300575 1
1756 48300575 1
425 48300575 1
2906 48300575 1
514 48300575 1
654 48300575 1
2119 48300575 1
657 48300575 1
428 48300575 1
1657 48300575 1
2907 48300575 1
517 48300575 1
434 48300575 1
79 48300575 1
1765 48300575 1
1766 48300575 1
81 48300575 1
437 48300575 1
2908 48300575 1
2909 48300575 1
84 48300575 1
372 48300575 1
668 48300575 1
87 48300575 1
440 48300575 1
300 48300575 1
2910 48300575 1
374 48300575 1
2911 48300575 1
2667 48300575 1
94 48300575 1
443 48300575 1
2125 48300575 1
1410 48300575 1
306 48300575 1
2912 48300575 1
1414 48300575 1
1771 48300575 1
2913 48300575 1
2914 48300575 1
681 48300575 1
2915 48300575 1
1713 48300575 1
1776 48300575 1
1368 48300575 1
123 48300575 1
1422 48300575 1
323 48300575 1
125 48300575 1
2058 48300575 1
2916 48300575 1
448 48300575 1
2481 48300575 1
450 48300575 1
452 48300575 1
1782 48300575 1
2917 48300575 1
1427 48300575 1
1101 48300575 1
1923 48300575 1
148 48300575 1
335 48300575 1
458 48300575 1
948 48300575 1
157 48300575 1
1791 48300575 1
1180 48300575 1
160 48300575 1
1431 48300575 1
1181 48300575 1
846 48300575 1
368 48300575 1
3 48300575 1
2142 48300575 1
2729 48300575 1
618 48300575 1
6 48300575 1
1793 48300575 1
406 48300575 1
1353 48300575 1
1795 48300575 1
1928 48300575 1
1862 48300575 1
624 48300575 1
19 48300575 1
1188 48300575 1
1189 48300575 1
2678 48300575 1
2679 48300575 1
271 48300575 1
1448 48300575 1
2918 48300575 1
35 48300575 1
2680 48300575 1
638 48300575 1
2919 48300575 1
1807 48300575 1
1461 48300575 1
642 48300575 1
1650 48300575 1
282 48300575 1
45 48300575 1
1808 48300575 1
1463 48300575 1
506 48300575 1
285 48300575 1
56 48300575 1
58 48300575 1
2476 48300575 1
2920 48300575 1
887 48300575 1
2921 48300575 1
1363 48300575 1
2684 48300575 1
2922 48300575 1
2685 48300575 1
2163 48300575 1
1813 48300575 1
397 48300575 1
1814 48300575 1
1206 48300575 1
72 48300575 1
595 48300575 1
77 48300575 1
435 48300575 1
1480 48300575 1
2923 48300575 1
1484 48300575 1
2689 48300575 1
2536 48300575 1
1485 48300575 1
2924 48300575 1
1822 48300575 1
240 48300575 1
304 48300575 1
2925 48300575 1
97 48300575 1
2926 48300575 1
676 48300575 1
2792 48300575 1
99 48300575 1
1492 48300575 1
1227 48300575 1
1495 48300575 1
1497 48300575 1
109 48300575 1
110 48300575 1
2927 48300575 1
316 48300575 1
319 48300575 1
320 48300575 1
1649 48300575 1
786 48300575 1
2928 48300575 1
390 48300575 1
688 48300575 1
1833 48300575 1
1088 48300575 1
2182 48300575 1
136 48300575 1
694 48300575 1
392 48300575 1
1836 48300575 1
1959 48300575 1
1886 48300575 1
1238 48300575 1
946 48300575 1
702 48300575 1
2190 48300575 1
774 48300575 1
2421 48300575 1
2929 48300575 1
367 48300575 1
2194 48300575 1
1720 48300575 1
1722 48300575 1
2930 48300575 1
2931 48300575 1
1525 48300575 1
1527 48300575 1
498 48300575 1
578 48300575 1
1725 48300575 1
581 48300575 1
582 48300575 1
1730 48300575 1
1892 48300575 1
29 48300575 1
713 48300575 1
2932 48300575 1
1733 48300575 1
414 48300575 1
1357 48300575 1
272 48300575 1
2197 48300575 1
2933 48300575 1
36 48300575 1
274 48300575 1
2200 48300575 1
1255 48300575 1
2934 48300575 1
1742 48300575 1
44 48300575 1
1654 48300575 1
508 48300575 1
1744 48300575 1
52 48300575 1
2290 48300575 1
1749 48300575 1
1752 48300575 1
2209 48300575 1
512 48300575 1
2809 48300575 1
590 48300575 1
2661 48300575 1
2935 48300575 1
1655 48300575 1
289 48300575 1
741 48300575 1
427 48300575 1
2478 48300575 1
2465 48300575 1
293 48300575 1
1759 48300575 1
2936 48300575 1
1760 48300575 1
294 48300575 1
1547 48300575 1
73 48300575 1
2937 48300575 1
83 48300575 1
1552 48300575 1
2938 48300575 1
441 48300575 1
301 48300575 1
1555 48300575 1
1557 48300575 1
103 48300575 1
1279 48300575 1
2939 48300575 1
1774 48300575 1
381 48300575 1
1775 48300575 1
2940 48300575 1
983 48300575 1
1913 48300575 1
2224 48300575 1
2225 48300575 1
124 48300575 1
1777 48300575 1
1285 48300575 1
1565 48300575 1
2941 48300575 1
2226 48300575 1
1778 48300575 1
1089 48300575 1
2942 48300575 1
1568 48300575 1
1570 48300575 1
2943 48300575 1
451 48300575 1
1574 48300575 1
2228 48300575 1
1575 48300575 1
141 48300575 1
1783 48300575 1
1576 48300575 1
1785 48300575 1
1578 48300575 1
333 48300575 1
2944 48300575 1
2945 48300575 1
2230 48300575 1
2828 48300575 1
1790 48300575 1
2235 48300575 1
1373 48300575 1
402 48300575 1
2 48300575 1
369 48300575 1
1586 48300575 1
1042 48300575 1
2381 48300575 1
1299 48300575 1
21 48300575 1
2946 48300575 1
2645 48300575 1
863 48300575 1
867 48300575 1
37 48300575 1
2471 48300575 1
1804 48300575 1
2947 48300575 1
1805 48300575 1
1606 48300575 1
2948 48300575 1
1062 48300575 1
1935 48300575 1
643 48300575 1
1610 48300575 1
787 48300575 1
2949 48300575 1
51 48300575 1
223 48300575 1
2836 48300575 1
284 48300575 1
1612 48300575 1
1811 48300575 1
2950 48300575 1
1812 48300575 1
1068 48300575 1
1656 48300575 1
67 48300575 1
2951 48300575 1
430 48300575 1
431 48300575 1
432 48300575 1
1615 48300575 1
74 48300575 1
296 48300575 1
1617 48300575 1
1316 48300575 1
1622 48300575 1
2952 48300575 1
2953 48300575 1
92 48300575 1
302 48300575 1
2954 48300575 1
1625 48300575 1
2955 48300575 1
915 48300575 1
750 48300575 1
2956 48300575 1
1823 48300575 1
1824 48300575 1
1628 48300575 1
2250 48300575 1
678 48300575 1
532 48300575 1
445 48300575 1
311 48300575 1
2957 48300575 1
2958 48300575 1
2691 48300575 1
1829 48300575 1
1831 48300575 1
386 48300575 1
1328 48300575 1
537 48300575 1
2959 48300575 1
1087 48300575 1
1113 48300575 1
389 48300575 1
1954 48300575 1
128 48300575 1
131 48300575 1
1834 48300575 1
2960 48300575 1
2262 48300575 1
2480 48300575 1
2961 48300575 1
1640 48300575 1
1641 48300575 1
1835 48300575 1
453 48300575 1
2693 48300575 1
1099 48300575 1
2263 48300575 1
143 48300575 1
2264 48300575 1
2313 48300575 1
1961 48300575 1
149 48300575 1
2962 48300575 1
154 48300575 1
614 48300575 1
156 48300575 1
158 48300575 1
400 48300575 1
1706 264522245 1
2963 264522245 1
2964 264522245 1
1888 264522245 1
2965 264522245 1
2966 264522245 1
2347 264522245 1
2967 264522245 1
263 264522245 1
2730 264522245 1
2968 264522245 1
855 264522245 1
2969 264522245 1
858 264522245 1
2732 264522245 1
2784 264522245 1
21 264522245 1
2970 264522245 1
26 264522245 1
2971 264522245 1
30 264522245 1
2972 264522245 1
2973 264522245 1
34 264522245 1
2785 264522245 1
273 264522245 1
2974 264522245 1
2975 264522245 1
39 264522245 1
2706 264522245 1
2976 264522245 1
279 264522245 1
874 264522245 1
2977 264522245 1
1460 264522245 1
877 264522245 1
48 264522245 1
2978 264522245 1
283 264522245 1
2979 264522245 1
50 264522245 1
2980 264522245 1
2905 264522245 1
2776 264522245 1
884 264522245 1
55 264522245 1
2981 264522245 1
2738 264522245 1
287 264522245 1
1897 264522245 1
61 264522245 1
2982 264522245 1
2983 264522245 1
288 264522245 1
63 264522245 1
2984 264522245 1
290 264522245 1
2985 264522245 1
2986 264522245 1
1899 264522245 1
898 264522245 1
900 264522245 1
1901 264522245 1
2987 264522245 1
72 264522245 1
901 264522245 1
1209 264522245 1
75 264522245 1
2778 264522245 1
2988 264522245 1
1902 264522245 1
2989 264522245 1
298 264522245 1
88 264522245 1
89 264522245 1
1906 264522245 1
2990 264522245 1
918 264522245 1
2991 264522245 1
2992 264522245 1
2751 264522245 1
111 264522245 1
113 264522245 1
114 264522245 1
1951 264522245 1
315 264522245 1
1912 264522245 1
930 264522245 1
2752 264522245 1
117 264522245 1
2993 264522245 1
933 264522245 1
2994 264522245 1
131 264522245 1
134 264522245 1
2724 264522245 1
1917 264522245 1
2995 264522245 1
2996 264522245 1
938 264522245 1
1958 264522245 1
939 264522245 1
1921 264522245 1
941 264522245 1
2827 264522245 1
947 264522245 1
2233 264522245 1
716 53103918 1
1871 53103918 1
21 53103918 1
27 53103918 1
148 53103918 1
717 53103918 1
35 53103918 1
51 53103918 1
2771 53103918 1
92 53103918 1
376 53103918 1
719 53103918 1
716 213273098 1
1871 213273098 1
79 213273098 1
1872 213273098 1
81 213273098 1
1003 213273098 1
46 213273098 1
372 213273098 1
301 213273098 1
51 213273098 1
53 213273098 1
376 213273098 1
92 213273098 1
302 213273098 1
285 213273098 1
14 213273098 1
304 213273098 1
1883 213273098 1
98 213273098 1
1347 213273098 1
2997 213273098 1
21 213273098 1
347 213273098 1
1873 213273098 1
143 213273098 1
1875 213273098 1
1892 213273098 1
27 213273098 1
29 213273098 1
2016 213273098 1
148 213273098 1
335 213273098 1
717 213273098 1
293 213273098 1
151 213273098 1
35 213273098 1
311 213273098 1
2771 213273098 1
399 213273098 1
157 213273098 1
158 213273098 1
274 213273098 1
719 213273098 1
74 213273098 1
296 213273098 1
160 213273098 1
2770 254147817 1
1849 254147817 1
21 254147817 1
1858 254147817 1
1110 254147817 1
1111 254147817 1
27 254147817 1
1855 254147817 1
481 254147817 1
1852 254147817 1
21 49665998 1
2998 49665998 1
81 49665998 1
2999 49665998 1
27 49665998 1
3000 49665998 1
3001 49665998 1
2 292713073 1
3 292713073 1
618 292713073 1
848 292713073 1
262 292713073 1
405 292713073 1
1436 292713073 1
1586 292713073 1
6 292713073 1
852 292713073 1
1591 292713073 1
2422 292713073 1
1843 292713073 1
1928 292713073 1
14 292713073 1
578 292713073 1
824 292713073 1
19 292713073 1
581 292713073 1
1797 292713073 1
2855 292713073 1
21 292713073 1
22 292713073 1
268 292713073 1
25 292713073 1
27 292713073 1
29 292713073 1
713 292713073 1
1799 292713073 1
1801 292713073 1
35 292713073 1
2197 292713073 1
636 292713073 1
274 292713073 1
2947 292713073 1
1737 292713073 1
3002 292713073 1
2204 292713073 1
806 292713073 1
44 292713073 1
1461 292713073 1
46 292713073 1
342 292713073 1
1974 292713073 1
1744 292713073 1
53 292713073 1
285 292713073 1
885 292713073 1
3003 292713073 1
886 292713073 1
1746 292713073 1
2161 292713073 1
590 292713073 1
891 292713073 1
792 292713073 1
293 292713073 1
72 292713073 1
432 292713073 1
662 292713073 1
295 292713073 1
1616 292713073 1
74 292713073 1
296 292713073 1
79 292713073 1
1816 292713073 1
3004 292713073 1
1484 292713073 1
2908 292713073 1
87 292713073 1
908 292713073 1
301 292713073 1
302 292713073 1
2667 292713073 1
94 292713073 1
779 292713073 1
304 292713073 1
912 292713073 1
443 292713073 1
97 292713073 1
3005 292713073 1
3006 292713073 1
98 292713073 1
750 292713073 1
3007 292713073 1
103 292713073 1
923 292713073 1
2220 292713073 1
2820 292713073 1
3008 292713073 1
311 292713073 1
2958 292713073 1
1910 292713073 1
109 292713073 1
110 292713073 1
2691 292713073 1
1501 292713073 1
3009 292713073 1
929 292713073 1
319 292713073 1
322 292713073 1
1368 292713073 1
3010 292713073 1
932 292713073 1
388 292713073 1
2916 292713073 1
786 292713073 1
934 292713073 1
128 292713073 1
131 292713073 1
1089 292713073 1
3011 292713073 1
3012 292713073 1
136 292713073 1
2130 292713073 1
3013 292713073 1
937 292713073 1
327 292713073 1
610 292713073 1
2858 292713073 1
1425 292713073 1
2453 292713073 1
1576 292713073 1
1784 292713073 1
143 292713073 1
151 292713073 1
945 292713073 1
612 292713073 1
154 292713073 1
156 292713073 1
951 292713073 1
157 292713073 1
798 292713073 1
338 292713073 1
953 292713073 1
1180 292713073 1
160 292713073 1
3014 56408315 1
0 56408315 1
847 56408315 1
3015 56408315 1
2025 56408315 1
1720 56408315 1
2364 56408315 1
405 56408315 1
1246 56408315 1
371 56408315 1
463 56408315 1
620 56408315 1
2026 56408315 1
407 56408315 1
623 56408315 1
2027 56408315 1
3016 56408315 1
14 56408315 1
2028 56408315 1
1121 56408315 1
16 56408315 1
578 56408315 1
1726 56408315 1
3017 56408315 1
500 56408315 1
268 56408315 1
25 56408315 1
1892 56408315 1
27 56408315 1
29 56408315 1
414 56408315 1
415 56408315 1
272 56408315 1
2326 56408315 1
274 56408315 1
1129 56408315 1
1388 56408315 1
419 56408315 1
1742 56408315 1
1391 56408315 1
2033 56408315 1
1262 56408315 1
46 56408315 1
645 56408315 1
53 56408315 1
177 56408315 1
2036 56408315 1
2659 56408315 1
57 56408315 1
1750 56408315 1
1897 56408315 1
62 56408315 1
2037 56408315 1
3018 56408315 1
1143 56408315 1
3019 56408315 1
394 56408315 1
2038 56408315 1
425 56408315 1
654 56408315 1
427 56408315 1
2040 56408315 1
68 56408315 1
428 56408315 1
293 56408315 1
3020 56408315 1
1547 56408315 1
901 56408315 1
3021 56408315 1
1764 56408315 1
2371 56408315 1
2403 56408315 1
3022 56408315 1
79 56408315 1
2046 56408315 1
81 56408315 1
2937 56408315 1
1552 56408315 1
87 56408315 1
2049 56408315 1
300 56408315 1
301 56408315 1
1905 56408315 1
2050 56408315 1
94 56408315 1
2051 56408315 1
443 56408315 1
2053 56408315 1
3023 56408315 1
751 56408315 1
2054 56408315 1
3024 56408315 1
1155 56408315 1
1414 56408315 1
3025 56408315 1
3026 56408315 1
378 56408315 1
107 56408315 1
317 56408315 1
1368 56408315 1
123 56408315 1
2058 56408315 1
323 56408315 1
539 56408315 1
446 56408315 1
448 56408315 1
691 56408315 1
3027 56408315 1
327 56408315 1
1167 56408315 1
3028 56408315 1
451 56408315 1
1575 56408315 1
1427 56408315 1
3029 56408315 1
1101 56408315 1
142 56408315 1
1175 56408315 1
1176 56408315 1
2059 56408315 1
1578 56408315 1
2016 56408315 1
148 56408315 1
335 56408315 1
2136 56408315 1
3030 56408315 1
3031 56408315 1
157 56408315 1
1179 56408315 1
338 56408315 1
160 56408315 1
2 56408315 1
3 56408315 1
2063 56408315 1
8 56408315 1
3032 56408315 1
406 56408315 1
3033 56408315 1
1795 56408315 1
2066 56408315 1
776 56408315 1
2422 56408315 1
2067 56408315 1
3034 56408315 1
624 56408315 1
19 56408315 1
21 56408315 1
1189 56408315 1
2069 56408315 1
628 56408315 1
2070 56408315 1
1444 56408315 1
1798 56408315 1
1446 56408315 1
1799 56408315 1
416 56408315 1
1302 56408315 1
35 56408315 1
2786 56408315 1
636 56408315 1
3035 56408315 1
2471 56408315 1
1453 56408315 1
2074 56408315 1
1197 56408315 1
2075 56408315 1
1935 56408315 1
3036 56408315 1
2077 56408315 1
282 56408315 1
1362 56408315 1
2079 56408315 1
2080 56408315 1
880 56408315 1
51 56408315 1
1201 56408315 1
284 56408315 1
3037 56408315 1
1068 56408315 1
67 56408315 1
3038 56408315 1
431 56408315 1
662 56408315 1
74 56408315 1
296 56408315 1
2083 56408315 1
1817 56408315 1
1213 56408315 1
3039 56408315 1
1482 56408315 1
2360 56408315 1
1484 56408315 1
1214 56408315 1
671 56408315 1
1216 56408315 1
1319 56408315 1
3040 56408315 1
302 56408315 1
92 56408315 1
376 56408315 1
2853 56408315 1
3041 56408315 1
304 56408315 1
97 56408315 1
98 56408315 1
3042 56408315 1
3043 56408315 1
105 56408315 1
106 56408315 1
926 56408315 1
311 56408315 1
2958 56408315 1
110 56408315 1
2092 56408315 1
3044 56408315 1
316 56408315 1
386 56408315 1
1503 56408315 1
537 56408315 1
121 56408315 1
3045 56408315 1
131 56408315 1
3046 56408315 1
2093 56408315 1
690 56408315 1
136 56408315 1
3047 56408315 1
449 56408315 1
695 56408315 1
1337 56408315 1
2801 56408315 1
2311 56408315 1
1507 56408315 1
1642 56408315 1
3048 56408315 1
1099 56408315 1
143 56408315 1
546 56408315 1
3049 56408315 1
395 56408315 1
1961 56408315 1
2096 56408315 1
154 56408315 1
2097 56408315 1
459 56408315 1
156 56408315 1
999 181107202 1
79 181107202 1
119 181107202 1
1003 181107202 1
3050 181107202 1
2278 181107202 1
3051 181107202 1
51 181107202 1
3052 181107202 1
92 181107202 1
265 181107202 1
14 181107202 1
582 181107202 1
21 181107202 1
1000 181107202 1
1001 181107202 1
27 181107202 1
29 181107202 1
3053 181107202 1
2281 181107202 1
1004 181107202 1
713 181107202 1
3054 181107202 1
148 181107202 1
1006 181107202 1
2303 181107202 1
3055 181107202 1
1733 181107202 1
570 181107202 1
35 181107202 1
614 181107202 1
399 181107202 1
157 181107202 1
2691 181107202 1
661 181107202 1
1547 181107202 1
160 181107202 1
845 31508216 1
848 31508216 1
3056 31508216 1
3057 31508216 1
163 31508216 1
1661 31508216 1
3058 31508216 1
852 31508216 1
853 31508216 1
856 31508216 1
857 31508216 1
3059 31508216 1
21 31508216 1
3060 31508216 1
862 31508216 1
1664 31508216 1
1534 31508216 1
1665 31508216 1
1667 31508216 1
864 31508216 1
3061 31508216 1
169 31508216 1
866 31508216 1
3062 31508216 1
870 31508216 1
1670 31508216 1
3063 31508216 1
3064 31508216 1
873 31508216 1
3065 31508216 1
3066 31508216 1
1672 31508216 1
877 31508216 1
879 31508216 1
3067 31508216 1
880 31508216 1
1675 31508216 1
1676 31508216 1
888 31508216 1
1677 31508216 1
3068 31508216 1
972 31508216 1
1678 31508216 1
1680 31508216 1
1681 31508216 1
898 31508216 1
3069 31508216 1
1682 31508216 1
902 31508216 1
2852 31508216 1
3070 31508216 1
908 31508216 1
910 31508216 1
3071 31508216 1
3072 31508216 1
3073 31508216 1
922 31508216 1
923 31508216 1
924 31508216 1
3074 31508216 1
925 31508216 1
1685 31508216 1
3075 31508216 1
3076 31508216 1
1686 31508216 1
3077 31508216 1
928 31508216 1
1688 31508216 1
1689 31508216 1
932 31508216 1
933 31508216 1
934 31508216 1
3078 31508216 1
935 31508216 1
936 31508216 1
2014 31508216 1
1693 31508216 1
939 31508216 1
1339 31508216 1
1694 31508216 1
1695 31508216 1
942 31508216 1
944 31508216 1
3079 31508216 1
3080 31508216 1
1697 31508216 1
700 31508216 1
1698 31508216 1
3081 31508216 1
951 31508216 1
950 31508216 1
798 31508216 1
953 31508216 1
3082 31508216 1
3083 178616491 1
3084 178616491 1
3085 178616491 1
1374 178616491 1
3086 178616491 1
2103 178616491 1
800 178616491 1
1520 178616491 1
2772 178616491 1
1521 178616491 1
3087 178616491 1
1377 178616491 1
623 178616491 1
1526 178616491 1
1527 178616491 1
1530 178616491 1
1531 178616491 1
1251 178616491 1
1380 178616491 1
3088 178616491 1
3089 178616491 1
3090 178616491 1
3091 178616491 1
803 178616491 1
415 178616491 1
1385 178616491 1
3092 178616491 1
805 178616491 1
3093 178616491 1
1255 178616491 1
3094 178616491 1
3095 178616491 1
806 178616491 1
3096 178616491 1
508 178616491 1
3097 178616491 1
3098 178616491 1
3099 178616491 1
808 178616491 1
511 178616491 1
3100 178616491 1
3101 178616491 1
3102 178616491 1
516 178616491 1
294 178616491 1
519 178616491 1
3103 178616491 1
3104 178616491 1
1549 178616491 1
1903 178616491 1
2909 178616491 1
3105 178616491 1
3106 178616491 1
300 178616491 1
3107 178616491 1
94 178616491 1
812 178616491 1
3108 178616491 1
2720 178616491 1
813 178616491 1
2011 178616491 1
3109 178616491 1
1557 178616491 1
3110 178616491 1
3111 178616491 1
3112 178616491 1
814 178616491 1
681 178616491 1
1022 178616491 1
3113 178616491 1
815 178616491 1
3114 178616491 1
3115 178616491 1
3116 178616491 1
2224 178616491 1
3117 178616491 1
3118 178616491 1
323 178616491 1
1423 178616491 1
1564 178616491 1
3119 178616491 1
3120 178616491 1
448 178616491 1
1566 178616491 1
817 178616491 1
2781 178616491 1
818 178616491 1
3121 178616491 1
1425 178616491 1
1100 178616491 1
333 178616491 1
2016 178616491 1
3122 178616491 1
822 178616491 1
821 178616491 1
3123 178616491 1
3124 178616491 1
259 178616491 1
2142 178616491 1
262 178616491 1
3125 178616491 1
3126 178616491 1
1588 178616491 1
1438 178616491 1
3127 178616491 1
3128 178616491 1
3129 178616491 1
3130 178616491 1
1928 178616491 1
3131 178616491 1
3132 178616491 1
3133 178616491 1
19 178616491 1
1442 178616491 1
21 178616491 1
3134 178616491 1
3135 178616491 1
3136 178616491 1
1598 178616491 1
1443 178616491 1
3137 178616491 1
631 178616491 1
2071 178616491 1
1445 178616491 1
2679 178616491 1
3138 178616491 1
3139 178616491 1
2602 178616491 1
826 178616491 1
1603 178616491 1
827 178616491 1
3140 178616491 1
3141 178616491 1
3142 178616491 1
1460 178616491 1
3143 178616491 1
3144 178616491 1
3145 178616491 1
880 178616491 1
1974 178616491 1
3146 178616491 1
1611 178616491 1
3147 178616491 1
284 178616491 1
833 178616491 1
3148 178616491 1
3149 178616491 1
1068 178616491 1
3150 178616491 1
1476 178616491 1
3151 178616491 1
661 178616491 1
3152 178616491 1
834 178616491 1
296 178616491 1
836 178616491 1
3153 178616491 1
1481 178616491 1
3154 178616491 1
3155 178616491 1
3156 178616491 1
302 178616491 1
3157 178616491 1
3158 178616491 1
3005 178616491 1
837 178616491 1
3159 178616491 1
3160 178616491 1
926 178616491 1
3161 178616491 1
3162 178616491 1
319 178616491 1
3163 178616491 1
3164 178616491 1
2259 178616491 1
3165 178616491 1
692 178616491 1
3166 178616491 1
1099 178616491 1
1959 178616491 1
3167 178616491 1
2263 178616491 1
840 178616491 1
1104 178616491 1
3168 178616491 1
3169 178616491 1
842 178616491 1
1645 178616491 1
154 178616491 1
946 178616491 1
843 178616491 1
3170 178616491 1
1646 178616491 1
3171 178616491 1
3172 293601868 1
1517 293601868 1
3173 293601868 1
1518 293601868 1
1374 293601868 1
1181 293601868 1
3174 293601868 1
3175 293601868 1
800 293601868 1
3176 293601868 1
1114 293601868 1
618 293601868 1
262 293601868 1
1375 293601868 1
1586 293601868 1
1437 293601868 1
1587 293601868 1
1521 293601868 1
3177 293601868 1
1588 293601868 1
1439 293601868 1
1522 293601868 1
3178 293601868 1
3179 293601868 1
623 293601868 1
1591 293601868 1
3129 293601868 1
3130 293601868 1
1527 293601868 1
1928 293601868 1
14 293601868 1
1528 293601868 1
21 293601868 1
22 293601868 1
3134 293601868 1
1443 293601868 1
27 293601868 1
1445 293601868 1
1447 293601868 1
3180 293601868 1
3091 293601868 1
3181 293601868 1
415 293601868 1
272 293601868 1
35 293601868 1
1449 293601868 1
827 293601868 1
3092 293601868 1
805 293601868 1
274 293601868 1
1451 293601868 1
3182 293601868 1
3141 293601868 1
1459 293601868 1
1391 293601868 1
1461 293601868 1
1462 293601868 1
3183 293601868 1
644 293601868 1
282 293601868 1
645 293601868 1
3184 293601868 1
1464 293601868 1
3185 293601868 1
51 293601868 1
3186 293601868 1
1744 293601868 1
285 293601868 1
1139 293601868 1
1468 293601868 1
3187 293601868 1
3188 293601868 1
1397 293601868 1
511 293601868 1
512 293601868 1
1400 293601868 1
3150 293601868 1
3189 293601868 1
3190 293601868 1
3191 293601868 1
67 293601868 1
3192 293601868 1
292 293601868 1
293 293601868 1
1546 293601868 1
1476 293601868 1
431 293601868 1
518 293601868 1
2164 293601868 1
3193 293601868 1
2860 293601868 1
834 293601868 1
74 293601868 1
296 293601868 1
3194 293601868 1
836 293601868 1
79 293601868 1
1480 293601868 1
3104 293601868 1
1481 293601868 1
1550 293601868 1
3195 293601868 1
3196 293601868 1
301 293601868 1
3197 293601868 1
3107 293601868 1
302 293601868 1
92 293601868 1
94 293601868 1
304 293601868 1
812 293601868 1
3198 293601868 1
307 293601868 1
752 293601868 1
1493 293601868 1
445 293601868 1
1558 293601868 1
3199 293601868 1
681 293601868 1
3200 293601868 1
110 293601868 1
1634 293601868 1
3162 293601868 1
757 293601868 1
316 293601868 1
317 293601868 1
1502 293601868 1
1420 293601868 1
3201 293601868 1
1636 293601868 1
3118 293601868 1
2058 293601868 1
1564 293601868 1
3202 293601868 1
3203 293601868 1
3204 293601868 1
1566 293601868 1
3205 293601868 1
1569 293601868 1
3206 293601868 1
1506 293601868 1
137 293601868 1
3207 293601868 1
1641 293601868 1
1572 293601868 1
1573 293601868 1
2693 293601868 1
1643 293601868 1
3208 293601868 1
3167 293601868 1
840 293601868 1
143 293601868 1
350 293601868 1
333 293601868 1
1511 293601868 1
148 293601868 1
335 293601868 1
3168 293601868 1
3122 293601868 1
701 293601868 1
1430 293601868 1
153 293601868 1
702 293601868 1
156 293601868 1
772 293601868 1
821 293601868 1
550 293601868 1
1180 293601868 1
160 293601868 1
2484 121240793 1
1120 121240793 1
3209 121240793 1
3210 121240793 1
3211 121240793 1
3212 121240793 1
3213 121240793 1
1140 121240793 1
3214 121240793 1
2498 121240793 1
2499 121240793 1
3215 121240793 1
3216 121240793 1
3217 121240793 1
2501 121240793 1
3218 121240793 1
2503 121240793 1
3219 121240793 1
3220 121240793 1
94 121240793 1
3221 121240793 1
2505 121240793 1
1159 121240793 1
3222 121240793 1
1776 121240793 1
2507 121240793 1
1163 121240793 1
3223 121240793 1
2510 121240793 1
3224 121240793 1
3225 121240793 1
3226 121240793 1
1426 121240793 1
1173 121240793 1
3227 121240793 1
943 121240793 1
2512 121240793 1
2138 121240793 1
2513 121240793 1
3228 121240793 1
2514 121240793 1
3229 121240793 1
3230 121240793 1
3231 121240793 1
2515 121240793 1
3232 121240793 1
2516 121240793 1
3233 121240793 1
2518 121240793 1
2519 121240793 1
2520 121240793 1
3234 121240793 1
3235 121240793 1
3236 121240793 1
3237 121240793 1
2521 121240793 1
3238 121240793 1
3239 121240793 1
1194 121240793 1
1196 121240793 1
3240 121240793 1
3241 121240793 1
2523 121240793 1
3242 121240793 1
3243 121240793 1
3244 121240793 1
3245 121240793 1
2526 121240793 1
3246 121240793 1
3247 121240793 1
2530 121240793 1
3248 121240793 1
3249 121240793 1
3250 121240793 1
3251 121240793 1
2535 121240793 1
2534 121240793 1
2533 121240793 1
3252 121240793 1
2538 121240793 1
2537 121240793 1
1217 121240793 1
2539 121240793 1
3253 121240793 1
3254 121240793 1
2543 121240793 1
2546 121240793 1
3255 121240793 1
3256 121240793 1
2547 121240793 1
3257 121240793 1
3258 121240793 1
3259 121240793 1
2549 121240793 1
3260 121240793 1
3261 121240793 1
1228 121240793 1
2551 121240793 1
2928 121240793 1
2552 121240793 1
3262 121240793 1
2554 121240793 1
1237 121240793 1
3263 121240793 1
2555 121240793 1
3264 121240793 1
3265 121240793 1
3266 121240793 1
3267 121240793 1
3268 121240793 1
1244 121240793 1
2558 121240793 1
2559 121240793 1
2560 121240793 1
3269 121240793 1
3270 121240793 1
3271 121240793 1
1250 121240793 1
3272 121240793 1
3273 121240793 1
3274 121240793 1
3275 121240793 1
3276 121240793 1
3277 121240793 1
2564 121240793 1
1256 121240793 1
3278 121240793 1
3279 121240793 1
2567 121240793 1
3280 121240793 1
2569 121240793 1
3281 121240793 1
3282 121240793 1
3283 121240793 1
3284 121240793 1
3285 121240793 1
1272 121240793 1
3286 121240793 1
2574 121240793 1
3287 121240793 1
2575 121240793 1
2576 121240793 1
1274 121240793 1
3288 121240793 1
2578 121240793 1
2219 121240793 1
3110 121240793 1
2579 121240793 1
3289 121240793 1
3290 121240793 1
1280 121240793 1
2583 121240793 1
3291 121240793 1
1284 121240793 1
3292 121240793 1
2584 121240793 1
3293 121240793 1
1093 121240793 1
3294 121240793 1
2587 121240793 1
3295 121240793 1
2589 121240793 1
3296 121240793 1
3297 121240793 1
3298 121240793 1
2592 121240793 1
2594 121240793 1
3299 121240793 1
1590 121240793 1
3300 121240793 1
3301 121240793 1
3302 121240793 1
3303 121240793 1
2606 121240793 1
3304 121240793 1
3305 121240793 1
3306 121240793 1
2612 121240793 1
2613 121240793 1
2615 121240793 1
2616 121240793 1
2618 121240793 1
3307 121240793 1
3308 121240793 1
2622 121240793 1
2623 121240793 1
3309 121240793 1
3310 121240793 1
3311 121240793 1
3312 121240793 1
2625 121240793 1
3313 121240793 1
3314 121240793 1
3315 121240793 1
3316 121240793 1
3317 121240793 1
3318 121240793 1
2629 121240793 1
3319 121240793 1
3320 121240793 1
3321 121240793 1
1329 121240793 1
1330 121240793 1
3322 121240793 1
3323 121240793 1
3324 121240793 1
3325 121240793 1
2636 121240793 1
346 121240793 1
2637 121240793 1
3326 121240793 1
3327 121240793 1
3328 121240793 1
2638 121240793 1
3329 121240793 1
705 220746642 1
954 220746642 1
3330 220746642 1
1005 220746642 1
706 220746642 1
707 220746642 1
708 220746642 1
709 220746642 1
710 220746642 1
2643 220746642 1
581 220746642 1
307 220746642 1
21 220746642 1
27 220746642 1
350 220746642 1
712 220746642 1
154 220746642 1
458 220746642 1
2467 220746642 1
72 220746642 1
399 220746642 1
157 220746642 1
715 220746642 1
1129 220746642 1
683 245095610 1
81 245095610 1
617 245095610 1
640 245095610 1
2017 245095610 1
3331 245095610 1
647 245095610 1
2018 245095610 1
16 245095610 1
161 245095610 1
3332 245095610 1
3333 245095610 1
21 245095610 1
27 245095610 1
2022 245095610 1
699 245095610 1
679 245095610 1
154 245095610 1
72 245095610 1
21 266591831 1
790 266591831 1
0 292252720 1
3334 292252720 1
2271 292252720 1
1995 292252720 1
2277 292252720 1
2278 292252720 1
2279 292252720 1
3335 292252720 1
3336 292252720 1
3337 292252720 1
3338 292252720 1
21 292252720 1
3339 292252720 1
3340 292252720 1
1444 292252720 1
2281 292252720 1
3341 292252720 1
2072 292252720 1
3342 292252720 1
3343 292252720 1
3344 292252720 1
3345 292252720 1
3346 292252720 1
2286 292252720 1
276 292252720 1
3347 292252720 1
3348 292252720 1
3349 292252720 1
2288 292252720 1
2078 292252720 1
174 292252720 1
51 292252720 1
2289 292252720 1
2659 292252720 1
2290 292252720 1
3350 292252720 1
1000 292252720 1
3351 292252720 1
3352 292252720 1
2291 292252720 1
972 292252720 1
3353 292252720 1
68 292252720 1
432 292252720 1
1547 292252720 1
1616 292252720 1
2295 292252720 1
2008 292252720 1
3354 292252720 1
3355 292252720 1
3356 292252720 1
3357 292252720 1
2299 292252720 1
3358 292252720 1
2300 292252720 1
1018 292252720 1
3359 292252720 1
2088 292252720 1
2302 292252720 1
3360 292252720 1
3361 292252720 1
2250 292252720 1
1004 292252720 1
3362 292252720 1
103 292252720 1
3363 292252720 1
1007 292252720 1
1633 292252720 1
3364 292252720 1
999 292252720 1
2306 292252720 1
684 292252720 1
243 292252720 1
3365 292252720 1
1002 292252720 1
198 292252720 1
539 292252720 1
1649 292252720 1
1565 292252720 1
129 292252720 1
3366 292252720 1
2309 292252720 1
1029 292252720 1
3367 292252720 1
3029 292252720 1
142 292252720 1
2314 292252720 1
2315 292252720 1
2016 292252720 1
1006 292252720 1
2316 292252720 1
946 292252720 1
614 292252720 1
3368 292252720 1
3369 292252720 1
2317 292252720 1
211 292252720 1
1031 292252720 1
1373 292252720 1
3370 292252720 1
79 288370527 1
705 288370527 1
2641 288370527 1
706 288370527 1
707 288370527 1
301 288370527 1
709 288370527 1
92 288370527 1
302 288370527 1
14 288370527 1
2642 288370527 1
304 288370527 1
19 288370527 1
98 288370527 1
21 288370527 1
307 288370527 1
22 288370527 1
711 288370527 1
27 288370527 1
29 288370527 1
272 288370527 1
35 288370527 1
110 288370527 1
274 288370527 1
480 288370527 1
538 288370527 1
481 288370527 1
1565 288370527 1
482 288370527 1
131 288370527 1
708 288370527 1
51 288370527 1
1701 288370527 1
53 288370527 1
285 288370527 1
346 288370527 1
2646 288370527 1
512 288370527 1
2647 288370527 1
143 288370527 1
1175 288370527 1
712 288370527 1
395 288370527 1
333 288370527 1
148 288370527 1
151 288370527 1
293 288370527 1
2663 288370527 1
490 288370527 1
458 288370527 1
154 288370527 1
399 288370527 1
72 288370527 1
431 288370527 1
432 288370527 1
157 288370527 1
74 288370527 1
296 288370527 1
160 288370527 1
1373 288370527 1
402 66308941 1
2 66308941 1
1722 66308941 1
405 66308941 1
3371 66308941 1
406 66308941 1
3372 66308941 1
706 66308941 1
623 66308941 1
2422 66308941 1
578 66308941 1
3373 66308941 1
3374 66308941 1
19 66308941 1
20 66308941 1
21 66308941 1
22 66308941 1
3375 66308941 1
268 66308941 1
269 66308941 1
3376 66308941 1
27 66308941 1
29 66308941 1
3377 66308941 1
1382 66308941 1
1733 66308941 1
272 66308941 1
2239 66308941 1
636 66308941 1
1734 66308941 1
37 66308941 1
36 66308941 1
2471 66308941 1
3378 66308941 1
1736 66308941 1
276 66308941 1
1935 66308941 1
1715 66308941 1
45 66308941 1
282 66308941 1
47 66308941 1
1066 66308941 1
1028 66308941 1
51 66308941 1
1744 66308941 1
53 66308941 1
2905 66308941 1
177 66308941 1
58 66308941 1
60 66308941 1
1897 66308941 1
1849 66308941 1
1717 66308941 1
64 66308941 1
425 66308941 1
67 66308941 1
3379 66308941 1
3054 66308941 1
428 66308941 1
69 66308941 1
1758 66308941 1
72 66308941 1
661 66308941 1
3380 66308941 1
2122 66308941 1
434 66308941 1
78 66308941 1
1017 66308941 1
3381 66308941 1
87 66308941 1
2892 66308941 1
441 66308941 1
238 66308941 1
2445 66308941 1
1861 66308941 1
93 66308941 1
94 66308941 1
2893 66308941 1
2087 66308941 1
914 66308941 1
97 66308941 1
2955 66308941 1
915 66308941 1
3382 66308941 1
98 66308941 1
3383 66308941 1
1825 66308941 1
2219 66308941 1
2461 66308941 1
3384 66308941 1
1774 66308941 1
2174 66308941 1
1630 66308941 1
106 66308941 1
2176 66308941 1
3385 66308941 1
3386 66308941 1
1870 66308941 1
118 66308941 1
1714 66308941 1
3387 66308941 1
121 66308941 1
538 66308941 1
1952 66308941 1
786 66308941 1
1005 66308941 1
1832 66308941 1
3388 66308941 1
1858 66308941 1
608 66308941 1
136 66308941 1
2726 66308941 1
2454 66308941 1
1426 66308941 1
1642 66308941 1
3389 66308941 1
1101 66308941 1
145 66308941 1
335 66308941 1
154 66308941 1
3390 66308941 1
3391 66308941 1
156 66308941 1
157 66308941 1
1032 66308941 1
2404 256955184 1
3392 256955184 1
2 256955184 1
462 256955184 1
406 256955184 1
464 256955184 1
3393 256955184 1
2422 256955184 1
465 256955184 1
1010 256955184 1
3394 256955184 1
3395 256955184 1
578 256955184 1
19 256955184 1
21 256955184 1
3396 256955184 1
268 256955184 1
27 256955184 1
29 256955184 1
470 256955184 1
473 256955184 1
272 256955184 1
3397 256955184 1
3398 256955184 1
35 256955184 1
3399 256955184 1
3400 256955184 1
2410 256955184 1
2411 256955184 1
3401 256955184 1
3402 256955184 1
2413 256955184 1
482 256955184 1
51 256955184 1
52 256955184 1
177 256955184 1
484 256955184 1
57 256955184 1
2208 256955184 1
487 256955184 1
486 256955184 1
2859 256955184 1
425 256955184 1
2416 256955184 1
1681 256955184 1
489 256955184 1
3403 256955184 1
2417 256955184 1
3404 256955184 1
72 256955184 1
492 256955184 1
494 256955184 1
3405 256955184 1
434 256955184 1
1480 256955184 1
81 256955184 1
3406 256955184 1
3407 256955184 1
3408 256955184 1
87 256955184 1
3409 256955184 1
3410 256955184 1
92 256955184 1
3411 256955184 1
2406 256955184 1
94 256955184 1
3412 256955184 1
2668 256955184 1
97 256955184 1
2407 256955184 1
3413 256955184 1
469 256955184 1
1825 256955184 1
103 256955184 1
104 256955184 1
3414 256955184 1
2991 256955184 1
3415 256955184 1
3416 256955184 1
2409 256955184 1
3417 256955184 1
2226 256955184 1
483 256955184 1
2414 256955184 1
608 256955184 1
3418 256955184 1
136 256955184 1
3419 256955184 1
542 256955184 1
1012 256955184 1
3420 256955184 1
3421 256955184 1
333 256955184 1
148 256955184 1
335 256955184 1
3422 256955184 1
490 256955184 1
399 256955184 1
157 256955184 1
2420 256955184 1
3423 256955184 1
160 256955184 1
3424 160950525 1
3085 160950525 1
3425 160950525 1
2321 160950525 1
1115 160950525 1
2772 160950525 1
1376 160950525 1
3426 160950525 1
623 160950525 1
1118 160950525 1
14 160950525 1
1122 160950525 1
1121 160950525 1
500 160950525 1
1051 160950525 1
1380 160950525 1
1381 160950525 1
2399 160950525 1
1383 160950525 1
1384 160950525 1
3427 160950525 1
3428 160950525 1
1386 160950525 1
504 160950525 1
1129 160950525 1
478 160950525 1
1387 160950525 1
1388 160950525 1
1133 160950525 1
1132 160950525 1
2330 160950525 1
2329 160950525 1
1391 160950525 1
645 160950525 1
1392 160950525 1
3429 160950525 1
3430 160950525 1
2904 160950525 1
53 160950525 1
1139 160950525 1
1141 160950525 1
2777 160950525 1
1397 160950525 1
1398 160950525 1
3019 160950525 1
1143 160950525 1
1400 160950525 1
1144 160950525 1
1401 160950525 1
3189 160950525 1
3431 160950525 1
514 160950525 1
654 160950525 1
2663 160950525 1
517 160950525 1
518 160950525 1
2880 160950525 1
3432 160950525 1
3433 160950525 1
3434 160950525 1
1150 160950525 1
668 160950525 1
670 160950525 1
3435 160950525 1
300 160950525 1
1408 160950525 1
778 160950525 1
2667 160950525 1
94 160950525 1
443 160950525 1
2125 160950525 1
1409 160950525 1
1410 160950525 1
306 160950525 1
1156 160950525 1
1414 160950525 1
3436 160950525 1
752 160950525 1
2913 160950525 1
2334 160950525 1
378 160950525 1
681 160950525 1
3437 160950525 1
755 160950525 1
1418 160950525 1
757 160950525 1
1420 160950525 1
1421 160950525 1
687 160950525 1
3438 160950525 1
1422 160950525 1
123 160950525 1
538 160950525 1
388 160950525 1
2058 160950525 1
2781 160950525 1
3439 160950525 1
3440 160950525 1
327 160950525 1
1167 160950525 1
3441 160950525 1
818 160950525 1
1425 160950525 1
1426 160950525 1
1100 160950525 1
1175 160950525 1
1176 160950525 1
148 160950525 1
335 160950525 1
456 160950525 1
2466 160950525 1
2136 160950525 1
3442 160950525 1
1430 160950525 1
458 160950525 1
1178 160950525 1
1180 160950525 1
3443 160950525 1
1432 160950525 1
259 160950525 1
2142 160950525 1
1183 160950525 1
1182 160950525 1
621 160950525 1
850 160950525 1
1439 160950525 1
1441 160950525 1
2675 160950525 1
1186 160950525 1
624 160950525 1
1187 160950525 1
1188 160950525 1
1189 160950525 1
2148 160950525 1
2679 160950525 1
1929 160950525 1
271 160950525 1
3444 160950525 1
1448 160950525 1
3445 160950525 1
2918 160950525 1
35 160950525 1
636 160950525 1
637 160950525 1
1455 160950525 1
1197 160950525 1
2682 160950525 1
1458 160950525 1
1459 160950525 1
1461 160950525 1
642 160950525 1
282 160950525 1
1463 160950525 1
1464 160950525 1
3446 160950525 1
2356 160950525 1
1465 160950525 1
285 160950525 1
1468 160950525 1
1470 160950525 1
1363 160950525 1
3447 160950525 1
2647 160950525 1
1474 160950525 1
1473 160950525 1
652 160950525 1
2477 160950525 1
1204 160950525 1
1206 160950525 1
1208 160950525 1
1478 160950525 1
3448 160950525 1
1210 160950525 1
3194 160950525 1
77 160950525 1
3449 160950525 1
3450 160950525 1
1483 160950525 1
2360 160950525 1
1484 160950525 1
1214 160950525 1
1218 160950525 1
1486 160950525 1
1219 160950525 1
1487 160950525 1
3041 160950525 1
97 160950525 1
676 160950525 1
98 160950525 1
1489 160950525 1
1491 160950525 1
677 160950525 1
1493 160950525 1
2794 160950525 1
1494 160950525 1
1227 160950525 1
1497 160950525 1
1496 160950525 1
1499 160950525 1
109 160950525 1
3451 160950525 1
1502 160950525 1
316 160950525 1
319 160950525 1
320 160950525 1
3452 160950525 1
1504 160950525 1
1370 160950525 1
1230 160950525 1
2928 160950525 1
3453 160950525 1
688 160950525 1
1234 160950525 1
3454 160950525 1
3455 160950525 1
330 160950525 1
3456 160950525 1
546 160950525 1
3457 160950525 1
3169 160950525 1
1512 160950525 1
459 160950525 1
1514 160950525 1
702 160950525 1
1515 160950525 1
1516 160950525 1
3458 160950525 1
3459 160950525 1
3460 160950525 1
1518 160950525 1
1519 160950525 1
847 160950525 1
1520 160950525 1
2025 160950525 1
2364 160950525 1
3461 160950525 1
3462 160950525 1
1246 160950525 1
1521 160950525 1
1522 160950525 1
1523 160950525 1
1248 160950525 1
1524 160950525 1
12 160950525 1
3463 160950525 1
1527 160950525 1
2365 160950525 1
498 160950525 1
1528 160950525 1
1530 160950525 1
581 160950525 1
1532 160950525 1
1252 160950525 1
1251 160950525 1
2281 160950525 1
713 160950525 1
1536 160950525 1
414 160950525 1
3464 160950525 1
635 160950525 1
2001 160950525 1
1537 160950525 1
3465 160950525 1
274 160950525 1
1254 160950525 1
3466 160950525 1
1061 160950525 1
1255 160950525 1
3467 160950525 1
1538 160950525 1
2934 160950525 1
2031 160950525 1
43 160950525 1
1063 160950525 1
3468 160950525 1
3469 160950525 1
512 160950525 1
2809 160950525 1
511 160950525 1
2811 160950525 1
3470 160950525 1
2813 160950525 1
68 160950525 1
1544 160950525 1
1269 160950525 1
293 160950525 1
1546 160950525 1
659 160950525 1
73 160950525 1
2371 160950525 1
3471 160950525 1
3472 160950525 1
3473 160950525 1
1984 160950525 1
370 160950525 1
1552 160950525 1
1078 160950525 1
441 160950525 1
3474 160950525 1
1273 160950525 1
307 160950525 1
3475 160950525 1
3476 160950525 1
3477 160950525 1
1276 160950525 1
1773 160950525 1
1279 160950525 1
1558 160950525 1
3478 160950525 1
3479 160950525 1
3200 160950525 1
756 160950525 1
3480 160950525 1
3481 160950525 1
1563 160950525 1
1285 160950525 1
3482 160950525 1
129 160950525 1
1568 160950525 1
1569 160950525 1
1570 160950525 1
137 160950525 1
1573 160950525 1
1574 160950525 1
1575 160950525 1
1576 160950525 1
1577 160950525 1
1578 160950525 1
333 160950525 1
2230 160950525 1
2828 160950525 1
1579 160950525 1
1290 160950525 1
701 160950525 1
615 160950525 1
1586 160950525 1
3483 160950525 1
3484 160950525 1
1593 160950525 1
1595 160950525 1
20 160950525 1
1299 160950525 1
628 160950525 1
629 160950525 1
2946 160950525 1
863 160950525 1
1600 160950525 1
2602 160950525 1
867 160950525 1
1302 160950525 1
827 160950525 1
2471 160950525 1
1606 160950525 1
1805 160950525 1
1607 160950525 1
641 160950525 1
829 160950525 1
644 160950525 1
1610 160950525 1
2949 160950525 1
223 160950525 1
1612 160950525 1
649 160950525 1
1309 160950525 1
1310 160950525 1
1068 160950525 1
1613 160950525 1
426 160950525 1
3485 160950525 1
431 160950525 1
660 160950525 1
661 160950525 1
295 160950525 1
3486 160950525 1
3487 160950525 1
1616 160950525 1
3488 160950525 1
3195 160950525 1
3196 160950525 1
1620 160950525 1
1619 160950525 1
1318 160950525 1
2843 160950525 1
1319 160950525 1
92 160950525 1
302 160950525 1
3157 160950525 1
1625 160950525 1
1624 160950525 1
1322 160950525 1
3489 160950525 1
3490 160950525 1
750 160950525 1
1325 160950525 1
3491 160950525 1
1628 160950525 1
1627 160950525 1
2884 160950525 1
3492 160950525 1
678 160950525 1
445 160950525 1
311 160950525 1
1631 160950525 1
2958 160950525 1
754 160950525 1
3493 160950525 1
3044 160950525 1
1327 160950525 1
1328 160950525 1
1636 160950525 1
1107 160950525 1
1331 160950525 1
1637 160950525 1
1638 160950525 1
3494 160950525 1
131 160950525 1
1334 160950525 1
3495 160950525 1
542 160950525 1
765 160950525 1
3496 160950525 1
2397 160950525 1
1639 160950525 1
1641 160950525 1
346 160950525 1
3497 160950525 1
1642 160950525 1
1338 160950525 1
1643 160950525 1
1099 160950525 1
143 160950525 1
3049 160950525 1
3498 160950525 1
2313 160950525 1
395 160950525 1
3499 160950525 1
3500 160950525 1
1340 160950525 1
1646 160950525 1
772 160950525 1
3501 160950525 1
550 160950525 1
3502 160950525 1
1648 160950525 1
2191 73637003 1
4 73637003 1
2144 73637003 1
263 73637003 1
2967 73637003 1
3503 73637003 1
21 73637003 1
267 73637003 1
3504 73637003 1
2970 73637003 1
26 73637003 1
2151 73637003 1
32 73637003 1
1932 73637003 1
2564 73637003 1
2785 73637003 1
34 73637003 1
2975 73637003 1
39 73637003 1
38 73637003 1
2706 73637003 1
275 73637003 1
3505 73637003 1
3506 73637003 1
281 73637003 1
3507 73637003 1
48 73637003 1
50 73637003 1
54 73637003 1
55 73637003 1
2738 73637003 1
61 73637003 1
2983 73637003 1
63 73637003 1
3508 73637003 1
2709 73637003 1
2662 73637003 1
290 73637003 1
2985 73637003 1
2243 73637003 1
2742 73637003 1
2710 73637003 1
3509 73637003 1
1900 73637003 1
3510 73637003 1
2744 73637003 1
2359 73637003 1
75 73637003 1
2778 73637003 1
2714 73637003 1
1902 73637003 1
85 73637003 1
2504 73637003 1
3511 73637003 1
303 73637003 1
2249 73637003 1
2172 73637003 1
3512 73637003 1
3513 73637003 1
3514 73637003 1
313 73637003 1
314 73637003 1
113 73637003 1
315 73637003 1
2222 73637003 1
2507 73637003 1
117 73637003 1
122 73637003 1
131 73637003 1
2260 73637003 1
2823 73637003 1
3515 73637003 1
2725 73637003 1
1093 73637003 1
1957 73637003 1
1640 73637003 1
3516 73637003 1
1960 73637003 1
2827 73637003 1
152 73637003 1
2233 73637003 1
3329 73637003 1
2270 156218577 1
2296 156218577 1
3355 156218577 1
2279 156218577 1
3517 156218577 1
92 156218577 1
3359 156218577 1
19 156218577 1
582 156218577 1
21 156218577 1
22 156218577 1
2280 156218577 1
27 156218577 1
29 156218577 1
3341 156218577 1
713 156218577 1
1004 156218577 1
2282 156218577 1
1799 156218577 1
2304 156218577 1
35 156218577 1
2958 156218577 1
110 156218577 1
999 156218577 1
2286 156218577 1
2306 156218577 1
3518 156218577 1
2682 156218577 1
2287 156218577 1
3519 156218577 1
3349 156218577 1
51 156218577 1
2309 156218577 1
2310 156218577 1
2289 156218577 1
2290 156218577 1
486 156218577 1
3350 156218577 1
1000 156218577 1
2291 156218577 1
1175 156218577 1
2984 156218577 1
2314 156218577 1
2315 156218577 1
148 156218577 1
1006 156218577 1
3520 156218577 1
2316 156218577 1
154 156218577 1
614 156218577 1
3368 156218577 1
72 156218577 1
432 156218577 1
2317 156218577 1
1547 156218577 1
74 156218577 1
679 384851943 1
3521 384851943 1
21 384851943 1
2021 384851943 1
27 384851943 1
704 384851943 1
16 384851943 1
161 384851943 1
3173 155320364 1
3522 155320364 1
3176 155320364 1
1114 155320364 1
1375 155320364 1
801 155320364 1
623 155320364 1
3523 155320364 1
14 155320364 1
3524 155320364 1
3525 155320364 1
27 155320364 1
3089 155320364 1
3090 155320364 1
415 155320364 1
1385 155320364 1
3526 155320364 1
3527 155320364 1
46 155320364 1
3528 155320364 1
3529 155320364 1
3530 155320364 1
1139 155320364 1
1397 155320364 1
807 155320364 1
1399 155320364 1
3531 155320364 1
808 155320364 1
486 155320364 1
3100 155320364 1
1400 155320364 1
1401 155320364 1
3189 155320364 1
1403 155320364 1
3102 155320364 1
3532 155320364 1
3533 155320364 1
516 155320364 1
518 155320364 1
3534 155320364 1
79 155320364 1
3103 155320364 1
3104 155320364 1
3535 155320364 1
87 155320364 1
3107 155320364 1
3536 155320364 1
752 155320364 1
1419 155320364 1
757 155320364 1
815 155320364 1
1420 155320364 1
3118 155320364 1
3202 155320364 1
3119 155320364 1
3537 155320364 1
3204 155320364 1
3206 155320364 1
3538 155320364 1
3539 155320364 1
148 155320364 1
335 155320364 1
3122 155320364 1
1430 155320364 1
3540 155320364 1
1178 155320364 1
822 155320364 1
3541 155320364 1
160 155320364 1
3542 155320364 1
3175 155320364 1
3543 155320364 1
1437 155320364 1
3128 155320364 1
3544 155320364 1
1928 155320364 1
19 155320364 1
3545 155320364 1
1443 155320364 1
1447 155320364 1
3546 155320364 1
35 155320364 1
1449 155320364 1
3141 155320364 1
1455 155320364 1
1456 155320364 1
1462 155320364 1
3184 155320364 1
1464 155320364 1
3146 155320364 1
285 155320364 1
3147 155320364 1
1469 155320364 1
3150 155320364 1
3191 155320364 1
3547 155320364 1
3548 155320364 1
3549 155320364 1
2164 155320364 1
3194 155320364 1
3550 155320364 1
3551 155320364 1
3552 155320364 1
3553 155320364 1
3197 155320364 1
304 155320364 1
97 155320364 1
3554 155320364 1
3198 155320364 1
1491 155320364 1
3555 155320364 1
1493 155320364 1
3556 155320364 1
3557 155320364 1
110 155320364 1
316 155320364 1
3203 155320364 1
3558 155320364 1
3559 155320364 1
3560 155320364 1
1506 155320364 1
136 155320364 1
3561 155320364 1
3455 155320364 1
3167 155320364 1
840 155320364 1
702 155320364 1
844 155320364 1
1517 155320364 1
3084 155320364 1
1518 155320364 1
800 155320364 1
3562 155320364 1
1520 155320364 1
1521 155320364 1
3563 155320364 1
1522 155320364 1
3179 155320364 1
3564 155320364 1
3565 155320364 1
1528 155320364 1
3566 155320364 1
3567 155320364 1
29 155320364 1
1535 155320364 1
3091 155320364 1
3181 155320364 1
804 155320364 1
3092 155320364 1
274 155320364 1
3568 155320364 1
3569 155320364 1
3570 155320364 1
3571 155320364 1
1540 155320364 1
3572 155320364 1
3573 155320364 1
3574 155320364 1
3575 155320364 1
1541 155320364 1
3576 155320364 1
3187 155320364 1
511 155320364 1
512 155320364 1
3190 155320364 1
293 155320364 1
3193 155320364 1
3577 155320364 1
3106 155320364 1
301 155320364 1
812 155320364 1
3578 155320364 1
1556 155320364 1
3579 155320364 1
3580 155320364 1
3581 155320364 1
2224 155320364 1
1564 155320364 1
817 155320364 1
2226 155320364 1
3582 155320364 1
3205 155320364 1
3583 155320364 1
3207 155320364 1
1572 155320364 1
1573 155320364 1
3584 155320364 1
333 155320364 1
3585 155320364 1
823 155320364 1
3586 155320364 1
3172 155320364 1
262 155320364 1
3125 155320364 1
3126 155320364 1
3587 155320364 1
1587 155320364 1
1588 155320364 1
3588 155320364 1
1591 155320364 1
3129 155320364 1
1596 155320364 1
3589 155320364 1
21 155320364 1
3590 155320364 1
1600 155320364 1
827 155320364 1
3140 155320364 1
3591 155320364 1
3182 155320364 1
3592 155320364 1
1609 155320364 1
828 155320364 1
644 155320364 1
51 155320364 1
3593 155320364 1
1611 155320364 1
284 155320364 1
832 155320364 1
3594 155320364 1
3595 155320364 1
3596 155320364 1
3597 155320364 1
67 155320364 1
431 155320364 1
3598 155320364 1
432 155320364 1
296 155320364 1
74 155320364 1
836 155320364 1
3195 155320364 1
3599 155320364 1
92 155320364 1
302 155320364 1
445 155320364 1
3600 155320364 1
3161 155320364 1
1634 155320364 1
3162 155320364 1
3601 155320364 1
1636 155320364 1
3602 155320364 1
3603 155320364 1
3604 155320364 1
3605 155320364 1
1641 155320364 1
2693 155320364 1
3606 155320364 1
1643 155320364 1
3208 155320364 1
350 155320364 1
3168 155320364 1
3607 155320364 1
154 155320364 1
1645 155320364 1
842 155320364 1
1646 155320364 1
156 155320364 1
772 155320364 1
550 155320364 1
3522 45814400 1
3608 45814400 1
801 45814400 1
3609 45814400 1
3090 45814400 1
3610 45814400 1
3428 45814400 1
3093 45814400 1
3611 45814400 1
3612 45814400 1
3529 45814400 1
3097 45814400 1
3613 45814400 1
3614 45814400 1
1399 45814400 1
3102 45814400 1
3615 45814400 1
3105 45814400 1
94 45814400 1
3616 45814400 1
3617 45814400 1
816 45814400 1
3118 45814400 1
3538 45814400 1
3618 45814400 1
3619 45814400 1
3620 45814400 1
3542 45814400 1
3174 45814400 1
3621 45814400 1
3622 45814400 1
1445 45814400 1
3546 45814400 1
3623 45814400 1
3624 45814400 1
3625 45814400 1
1471 45814400 1
3626 45814400 1
3627 45814400 1
3191 45814400 1
3628 45814400 1
3629 45814400 1
2164 45814400 1
3630 45814400 1
835 45814400 1
3631 45814400 1
3153 45814400 1
3632 45814400 1
3551 45814400 1
3633 45814400 1
3634 45814400 1
3635 45814400 1
3636 45814400 1
3165 45814400 1
1859 45814400 1
3637 45814400 1
1092 45814400 1
3638 45814400 1
844 45814400 1
1517 45814400 1
800 45814400 1
3639 45814400 1
3640 45814400 1
1526 45814400 1
3641 45814400 1
804 45814400 1
805 45814400 1
3568 45814400 1
3642 45814400 1
3643 45814400 1
3575 45814400 1
3644 45814400 1
3645 45814400 1
3646 45814400 1
809 45814400 1
3192 45814400 1
3647 45814400 1
810 45814400 1
1547 45814400 1
519 45814400 1
3648 45814400 1
3649 45814400 1
1561 45814400 1
255 45814400 1
3650 45814400 1
3651 45814400 1
817 45814400 1
3582 45814400 1
1572 45814400 1
1573 45814400 1
3125 45814400 1
1588 45814400 1
21 45814400 1
3652 45814400 1
1600 45814400 1
3653 45814400 1
1608 45814400 1
828 45814400 1
2240 45814400 1
3654 45814400 1
3655 45814400 1
2241 45814400 1
3656 45814400 1
3657 45814400 1
3658 45814400 1
3659 45814400 1
836 45814400 1
3599 45814400 1
3157 45814400 1
837 45814400 1
3660 45814400 1
838 45814400 1
1830 45814400 1
3661 45814400 1
3662 45814400 1
79 61608179 1
81 61608179 1
87 61608179 1
623 61608179 1
301 61608179 1
776 61608179 1
1354 61608179 1
3052 61608179 1
92 61608179 1
302 61608179 1
14 61608179 1
304 61608179 1
97 61608179 1
19 61608179 1
21 61608179 1
583 61608179 1
25 61608179 1
27 61608179 1
29 61608179 1
103 61608179 1
271 61608179 1
272 61608179 1
35 61608179 1
1845 61608179 1
274 61608179 1
119 61608179 1
1846 61608179 1
124 61608179 1
46 61608179 1
51 61608179 1
1744 61608179 1
285 61608179 1
136 61608179 1
1847 61608179 1
1848 61608179 1
2453 61608179 1
348 61608179 1
143 61608179 1
350 61608179 1
67 61608179 1
148 61608179 1
335 61608179 1
151 61608179 1
293 61608179 1
71 61608179 1
399 61608179 1
72 61608179 1
156 61608179 1
432 61608179 1
157 61608179 1
338 61608179 1
74 61608179 1
296 61608179 1
160 61608179 1
2440 219540700 1
21 219540700 1
3154 219540700 1
3111 219540700 1
3663 219540700 1
3664 219540700 1
2429 219540700 1
974 219540700 1
3144 219540700 1
811 219540700 1
820 219540700 1
3665 219540700 1
79 19909703 1
2246 19909703 1
81 19909703 1
301 19909703 1
1905 19909703 1
2027 19909703 1
2124 19909703 1
2248 19909703 1
92 19909703 1
302 19909703 1
14 19909703 1
304 19909703 1
443 19909703 1
1409 19909703 1
21 19909703 1
1533 19909703 1
531 19909703 1
27 19909703 1
29 19909703 1
3666 19909703 1
103 19909703 1
272 19909703 1
35 19909703 1
311 19909703 1
1845 19909703 1
274 19909703 1
1501 19909703 1
2671 19909703 1
1352 19909703 1
322 19909703 1
119 19909703 1
124 19909703 1
1846 19909703 1
1461 19909703 1
46 19909703 1
3667 19909703 1
2227 19909703 1
51 19909703 1
285 19909703 1
3668 19909703 1
1847 19909703 1
2693 19909703 1
347 19909703 1
2242 19909703 1
348 19909703 1
143 19909703 1
395 19909703 1
2134 19909703 1
148 19909703 1
335 19909703 1
151 19909703 1
293 19909703 1
71 19909703 1
157 19909703 1
432 19909703 1
338 19909703 1
2165 19909703 1
74 19909703 1
296 19909703 1
2139 19909703 1
160 19909703 1
3083 92882460 1
1114 92882460 1
3669 92882460 1
1117 92882460 1
623 92882460 1
265 92882460 1
1711 92882460 1
3670 92882460 1
1727 92882460 1
2489 92882460 1
3671 92882460 1
3344 92882460 1
2032 92882460 1
3672 92882460 1
3098 92882460 1
2036 92882460 1
3673 92882460 1
2660 92882460 1
486 92882460 1
3019 92882460 1
889 92882460 1
2038 92882460 1
514 92882460 1
793 92882460 1
2040 92882460 1
428 92882460 1
2041 92882460 1
3020 92882460 1
3674 92882460 1
901 92882460 1
3021 92882460 1
3675 92882460 1
3022 92882460 1
2909 92882460 1
2048 92882460 1
300 92882460 1
914 92882460 1
675 92882460 1
1844 92882460 1
1155 92882460 1
2055 92882460 1
3026 92882460 1
3113 92882460 1
3116 92882460 1
1422 92882460 1
538 92882460 1
2781 92882460 1
3676 92882460 1
1177 92882460 1
2134 92882460 1
2060 92882460 1
820 92882460 1
3031 92882460 1
1179 92882460 1
338 92882460 1
3677 92882460 1
846 92882460 1
3678 92882460 1
259 92882460 1
2142 92882460 1
3679 92882460 1
3680 92882460 1
3127 92882460 1
3681 92882460 1
3132 92882460 1
3136 92882460 1
2070 92882460 1
3139 92882460 1
3682 92882460 1
271 92882460 1
2786 92882460 1
2074 92882460 1
2076 92882460 1
3143 92882460 1
506 92882460 1
2079 92882460 1
2080 92882460 1
880 92882460 1
2354 92882460 1
3683 92882460 1
285 92882460 1
886 92882460 1
887 92882460 1
3148 92882460 1
3447 92882460 1
1209 92882460 1
3684 92882460 1
3251 92882460 1
3685 92882460 1
3156 92882460 1
3686 92882460 1
3158 92882460 1
3159 92882460 1
2363 92882460 1
3687 92882460 1
2793 92882460 1
2090 92882460 1
3688 92882460 1
2749 92882460 1
2177 92882460 1
3689 92882460 1
2091 92882460 1
319 92882460 1
786 92882460 1
3046 92882460 1
3690 92882460 1
391 92882460 1
2312 92882460 1
946 92882460 1
3390 92882460 1
1243 92882460 1
616 92882460 1
847 92882460 1
163 92882460 1
3087 92882460 1
2195 92882460 1
2028 92882460 1
498 92882460 1
501 92882460 1
1253 92882460 1
1357 92882460 1
272 92882460 1
3691 92882460 1
3692 92882460 1
2031 92882460 1
3094 92882460 1
3096 92882460 1
2808 92882460 1
3693 92882460 1
3694 92882460 1
3099 92882460 1
3695 92882460 1
2701 92882460 1
3696 92882460 1
3697 92882460 1
294 92882460 1
2937 92882460 1
3698 92882460 1
2817 92882460 1
3108 92882460 1
3111 92882460 1
3110 92882460 1
3112 92882460 1
3699 92882460 1
3700 92882460 1
2221 92882460 1
3701 92882460 1
3115 92882460 1
387 92882460 1
124 92882460 1
3702 92882460 1
3703 92882460 1
1779 92882460 1
2825 92882460 1
1575 92882460 1
1288 92882460 1
940 92882460 1
2059 92882460 1
945 92882460 1
2062 92882460 1
2318 92882460 1
3704 92882460 1
3705 92882460 1
3706 92882460 1
258 92882460 1
3033 92882460 1
2065 92882460 1
3707 92882460 1
2067 92882460 1
3133 92882460 1
3708 92882460 1
3137 92882460 1
3138 92882460 1
3709 92882460 1
867 92882460 1
2602 92882460 1
2073 92882460 1
3710 92882460 1
2075 92882460 1
2078 92882460 1
3144 92882460 1
2836 92882460 1
3149 92882460 1
3711 92882460 1
3712 92882460 1
2950 92882460 1
2242 92882460 1
2081 92882460 1
1311 92882460 1
1616 92882460 1
520 92882460 1
296 92882460 1
1842 92882460 1
1707 92882460 1
3713 92882460 1
3714 92882460 1
3154 92882460 1
3155 92882460 1
302 92882460 1
2853 92882460 1
780 92882460 1
926 92882460 1
3044 92882460 1
3164 92882460 1
2093 92882460 1
2396 92882460 1
540 92882460 1
692 92882460 1
2850 92882460 1
2636 92882460 1
346 92882460 1
454 92882460 1
696 92882460 1
3715 92882460 1
1961 92882460 1
3716 92882460 1
2962 92882460 1
3717 92882460 1
952 92882460 1
3718 92882460 1
1647 92882460 1
2098 92882460 1
79 193723322 1
402 193723322 1
1765 193723322 1
2 193723322 1
368 193723322 1
369 193723322 1
81 193723322 1
370 193723322 1
1722 193723322 1
405 193723322 1
437 193723322 1
439 193723322 1
1552 193723322 1
372 193723322 1
407 193723322 1
441 193723322 1
301 193723322 1
374 193723322 1
409 193723322 1
302 193723322 1
94 193723322 1
14 193723322 1
16 193723322 1
304 193723322 1
529 193723322 1
21 193723322 1
25 193723322 1
27 193723322 1
29 193723322 1
2090 193723322 1
713 193723322 1
413 193723322 1
378 193723322 1
379 193723322 1
416 193723322 1
35 193723322 1
381 193723322 1
110 193723322 1
274 193723322 1
386 193723322 1
1741 193723322 1
388 193723322 1
539 193723322 1
282 193723322 1
46 193723322 1
390 193723322 1
1833 193723322 1
342 193723322 1
131 193723322 1
2475 193723322 1
1778 193723322 1
1654 193723322 1
422 193723322 1
285 193723322 1
449 193723322 1
391 193723322 1
392 193723322 1
451 193723322 1
452 193723322 1
454 193723322 1
1782 193723322 1
143 193723322 1
3053 193723322 1
427 193723322 1
335 193723322 1
2478 193723322 1
151 193723322 1
293 193723322 1
457 193723322 1
397 193723322 1
1790 193723322 1
398 193723322 1
430 193723322 1
154 193723322 1
72 193723322 1
461 193723322 1
400 193723322 1
74 193723322 1
296 193723322 1
433 193723322 1
160 193723322 1
3460 287781981 1
79 287781981 1
1365 287781981 1
551 287781981 1
597 287781981 1
1709 287781981 1
301 287781981 1
92 287781981 1
302 287781981 1
14 287781981 1
304 287781981 1
3719 287781981 1
562 287781981 1
564 287781981 1
98 287781981 1
603 287781981 1
21 287781981 1
566 287781981 1
1356 287781981 1
27 287781981 1
569 287781981 1
35 287781981 1
571 287781981 1
572 287781981 1
110 287781981 1
274 287781981 1
574 287781981 1
317 287781981 1
320 287781981 1
119 287781981 1
1107 287781981 1
124 287781981 1
605 287781981 1
46 287781981 1
554 287781981 1
556 287781981 1
342 287781981 1
606 287781981 1
557 287781981 1
558 287781981 1
51 287781981 1
607 287781981 1
285 287781981 1
2402 287781981 1
143 287781981 1
350 287781981 1
333 287781981 1
148 287781981 1
611 287781981 1
293 287781981 1
71 287781981 1
1987 287781981 1
154 287781981 1
74 287781981 1
296 287781981 1
160 287781981 1
774 264446848 1
2 264446848 1
3720 264446848 1
405 264446848 1
10 264446848 1
406 264446848 1
11 264446848 1
2107 264446848 1
263 264446848 1
1927 264446848 1
3337 264446848 1
17 264446848 1
19 264446848 1
1299 264446848 1
21 264446848 1
3721 264446848 1
24 264446848 1
25 264446848 1
26 264446848 1
28 264446848 1
2109 264446848 1
27 264446848 1
30 264446848 1
31 264446848 1
272 264446848 1
415 264446848 1
34 264446848 1
41 264446848 1
279 264446848 1
1936 264446848 1
44 264446848 1
48 264446848 1
3722 264446848 1
49 264446848 1
1028 264446848 1
50 264446848 1
51 264446848 1
53 264446848 1
284 264446848 1
177 264446848 1
2114 264446848 1
55 264446848 1
59 264446848 1
58 264446848 1
1896 264446848 1
61 264446848 1
288 264446848 1
3723 264446848 1
2115 264446848 1
65 264446848 1
425 264446848 1
1898 264446848 1
67 264446848 1
71 264446848 1
3724 264446848 1
1615 264446848 1
78 264446848 1
81 264446848 1
1902 264446848 1
1017 264446848 1
298 264446848 1
3725 264446848 1
2247 264446848 1
90 264446848 1
3511 264446848 1
442 264446848 1
95 264446848 1
2249 264446848 1
2171 264446848 1
915 264446848 1
98 264446848 1
3006 264446848 1
3660 264446848 1
99 264446848 1
2252 264446848 1
103 264446848 1
105 264446848 1
3726 264446848 1
311 264446848 1
111 264446848 1
314 264446848 1
2223 264446848 1
116 264446848 1
119 264446848 1
987 264446848 1
124 264446848 1
125 264446848 1
1953 264446848 1
128 264446848 1
2128 264446848 1
691 264446848 1
133 264446848 1
136 264446848 1
1955 264446848 1
2183 264446848 1
1640 264446848 1
2726 264446848 1
346 264446848 1
328 264446848 1
1959 264446848 1
2727 264446848 1
146 264446848 1
152 264446848 1
156 264446848 1
336 264446848 1
3022 61358313 1
258 61358313 1
3713 61358313 1
2937 61358313 1
623 61358313 1
2853 61358313 1
21 61358313 1
3026 61358313 1
3727 61358313 1
3728 61358313 1
3729 61358313 1
2076 61358313 1
2080 61358313 1
2781 61358313 1
3730 61358313 1
2036 61358313 1
2311 61358313 1
454 61358313 1
1642 61358313 1
2613 61358313 1
2038 61358313 1
1696 61358313 1
1961 61358313 1
2040 61358313 1
3031 61358313 1
946 61358313 1
2098 61358313 1
3 233600234 1
405 233600234 1
575 233600234 1
576 233600234 1
577 233600234 1
14 233600234 1
16 233600234 1
562 233600234 1
579 233600234 1
3731 233600234 1
19 233600234 1
21 233600234 1
22 233600234 1
27 233600234 1
29 233600234 1
585 233600234 1
35 233600234 1
3732 233600234 1
586 233600234 1
636 233600234 1
274 233600234 1
574 233600234 1
1969 233600234 1
478 233600234 1
481 233600234 1
46 233600234 1
553 233600234 1
342 233600234 1
1974 233600234 1
51 233600234 1
285 233600234 1
563 233600234 1
591 233600234 1
348 233600234 1
592 233600234 1
568 233600234 1
593 233600234 1
426 233600234 1
67 233600234 1
293 233600234 1
71 233600234 1
1761 233600234 1
431 233600234 1
72 233600234 1
432 233600234 1
595 233600234 1
295 233600234 1
296 233600234 1
74 233600234 1
79 233600234 1
551 233600234 1
597 233600234 1
598 233600234 1
300 233600234 1
301 233600234 1
599 233600234 1
302 233600234 1
92 233600234 1
304 233600234 1
600 233600234 1
601 233600234 1
564 233600234 1
603 233600234 1
566 233600234 1
572 233600234 1
119 233600234 1
124 233600234 1
323 233600234 1
538 233600234 1
447 233600234 1
556 233600234 1
554 233600234 1
606 233600234 1
3733 233600234 1
558 233600234 1
557 233600234 1
607 233600234 1
609 233600234 1
560 233600234 1
3734 233600234 1
143 233600234 1
350 233600234 1
333 233600234 1
148 233600234 1
456 233600234 1
335 233600234 1
2828 233600234 1
151 233600234 1
613 233600234 1
614 233600234 1
399 233600234 1
156 233600234 1
157 233600234 1
160 233600234 1
774 34882196 1
495 34882196 1
3334 34882196 1
260 34882196 1
1888 34882196 1
2320 34882196 1
1722 34882196 1
4 34882196 1
2106 34882196 1
3735 34882196 1
405 34882196 1
1246 34882196 1
7 34882196 1
3736 34882196 1
3737 34882196 1
959 34882196 1
623 34882196 1
3738 34882196 1
1890 34882196 1
3503 34882196 1
14 34882196 1
16 34882196 1
1121 34882196 1
578 34882196 1
17 34882196 1
3374 34882196 1
500 34882196 1
22 34882196 1
267 34882196 1
268 34882196 1
24 34882196 1
25 34882196 1
2109 34882196 1
29 34882196 1
1732 34882196 1
2806 34882196 1
270 34882196 1
32 34882196 1
1383 34882196 1
2110 34882196 1
272 34882196 1
415 34882196 1
36 34882196 1
2111 34882196 1
504 34882196 1
3739 34882196 1
38 34882196 1
39 34882196 1
2706 34882196 1
276 34882196 1
1894 34882196 1
277 34882196 1
2977 34882196 1
1391 34882196 1
1743 34882196 1
43 34882196 1
281 34882196 1
46 34882196 1
48 34882196 1
3740 34882196 1
47 34882196 1
2112 34882196 1
2003 34882196 1
2980 34882196 1
177 34882196 1
55 34882196 1
3741 34882196 1
60 34882196 1
57 34882196 1
61 34882196 1
2982 34882196 1
288 34882196 1
63 34882196 1
3508 34882196 1
2115 34882196 1
512 34882196 1
2117 34882196 1
2709 34882196 1
64 34882196 1
2210 34882196 1
2435 34882196 1
425 34882196 1
1898 34882196 1
1269 34882196 1
428 34882196 1
1758 34882196 1
2120 34882196 1
71 34882196 1
2121 34882196 1
73 34882196 1
434 34882196 1
2714 34882196 1
79 34882196 1
2715 34882196 1
3742 34882196 1
2213 34882196 1
2214 34882196 1
83 34882196 1
86 34882196 1
3743 34882196 1
3744 34882196 1
87 34882196 1
300 34882196 1
89 34882196 1
2217 34882196 1
303 34882196 1
3745 34882196 1
93 34882196 1
94 34882196 1
95 34882196 1
3746 34882196 1
443 34882196 1
2718 34882196 1
529 34882196 1
307 34882196 1
1275 34882196 1
3025 34882196 1
1771 34882196 1
102 34882196 1
2126 34882196 1
103 34882196 1
1773 34882196 1
3008 34882196 1
2721 34882196 1
3747 34882196 1
3748 34882196 1
313 34882196 1
2821 34882196 1
756 34882196 1
2722 34882196 1
682 34882196 1
113 34882196 1
2223 34882196 1
1911 34882196 1
1913 34882196 1
3749 34882196 1
687 34882196 1
118 34882196 1
124 34882196 1
323 34882196 1
125 34882196 1
538 34882196 1
126 34882196 1
127 34882196 1
1915 34882196 1
3750 34882196 1
2127 34882196 1
448 34882196 1
2723 34882196 1
1089 34882196 1
135 34882196 1
1917 34882196 1
326 34882196 1
2725 34882196 1
2726 34882196 1
203 34882196 1
1575 34882196 1
141 34882196 1
1427 34882196 1
3751 34882196 1
1922 34882196 1
146 34882196 1
333 34882196 1
2016 34882196 1
148 34882196 1
335 34882196 1
150 34882196 1
151 34882196 1
152 34882196 1
2232 34882196 1
2234 34882196 1
160 34882196 1
1 34882196 1
2 34882196 1
1181 34882196 1
259 34882196 1
261 34882196 1
2729 34882196 1
618 34882196 1
6 34882196 1
3752 34882196 1
8 34882196 1
3753 34882196 1
3371 34882196 1
406 34882196 1
11 34882196 1
2237 34882196 1
1927 34882196 1
3754 34882196 1
1843 34882196 1
1928 34882196 1
1186 34882196 1
15 34882196 1
3755 34882196 1
19 34882196 1
2425 34882196 1
20 34882196 1
1299 34882196 1
2677 34882196 1
2147 34882196 1
21 34882196 1
3756 34882196 1
629 34882196 1
631 34882196 1
863 34882196 1
31 34882196 1
33 34882196 1
1931 34882196 1
34 34882196 1
35 34882196 1
37 34882196 1
2974 34882196 1
3757 34882196 1
2471 34882196 1
1453 34882196 1
40 34882196 1
3758 34882196 1
278 34882196 1
1935 34882196 1
3759 34882196 1
2288 34882196 1
1938 34882196 1
3760 34882196 1
644 34882196 1
3761 34882196 1
830 34882196 1
51 34882196 1
223 34882196 1
3762 34882196 1
2241 34882196 1
285 34882196 1
284 34882196 1
3763 34882196 1
58 34882196 1
59 34882196 1
2739 34882196 1
2684 34882196 1
2859 34882196 1
1812 34882196 1
1473 34882196 1
65 34882196 1
1940 34882196 1
67 34882196 1
515 34882196 1
292 34882196 1
72 34882196 1
3764 34882196 1
1616 34882196 1
74 34882196 1
296 34882196 1
75 34882196 1
2245 34882196 1
1942 34882196 1
77 34882196 1
1943 34882196 1
1213 34882196 1
2696 34882196 1
436 34882196 1
2167 34882196 1
82 34882196 1
2747 34882196 1
1214 34882196 1
2952 34882196 1
90 34882196 1
92 34882196 1
97 34882196 1
98 34882196 1
3765 34882196 1
2172 34882196 1
99 34882196 1
1825 34882196 1
2748 34882196 1
2253 34882196 1
309 34882196 1
1948 34882196 1
3766 34882196 1
105 34882196 1
2175 34882196 1
1497 34882196 1
445 34882196 1
311 34882196 1
2254 34882196 1
312 34882196 1
110 34882196 1
111 34882196 1
314 34882196 1
1951 34882196 1
1327 34882196 1
316 34882196 1
2180 34882196 1
320 34882196 1
321 34882196 1
3767 34882196 1
117 34882196 1
119 34882196 1
120 34882196 1
3768 34882196 1
122 34882196 1
3769 34882196 1
1952 34882196 1
786 34882196 1
128 34882196 1
131 34882196 1
3770 34882196 1
2753 34882196 1
608 34882196 1
133 34882196 1
136 34882196 1
3515 34882196 1
1955 34882196 1
2183 34882196 1
138 34882196 1
1957 34882196 1
1958 34882196 1
329 34882196 1
143 34882196 1
1960 34882196 1
144 34882196 1
145 34882196 1
395 34882196 1
147 34882196 1
2754 34882196 1
334 34882196 1
2186 34882196 1
2187 34882196 1
1238 34882196 1
154 34882196 1
155 34882196 1
156 34882196 1
1516 34882196 1
2189 34882196 1
337 34882196 1
550 34882196 1
551 287566895 1
552 287566895 1
87 287566895 1
555 287566895 1
599 287566895 1
1623 287566895 1
16 287566895 1
561 287566895 1
2668 287566895 1
562 287566895 1
97 287566895 1
579 287566895 1
19 287566895 1
564 287566895 1
21 287566895 1
566 287566895 1
567 287566895 1
25 287566895 1
1356 287566895 1
27 287566895 1
569 287566895 1
571 287566895 1
572 287566895 1
573 287566895 1
574 287566895 1
3771 287566895 1
587 287566895 1
605 287566895 1
481 287566895 1
553 287566895 1
554 287566895 1
51 287566895 1
558 287566895 1
608 287566895 1
560 287566895 1
136 287566895 1
2859 287566895 1
3772 287566895 1
350 287566895 1
592 287566895 1
568 287566895 1
67 287566895 1
70 287566895 1
611 287566895 1
71 287566895 1
154 287566895 1
72 287566895 1
399 287566895 1
157 287566895 1
156 287566895 1
432 287566895 1
2 244444830 1
3 244444830 1
405 244444830 1
406 244444830 1
576 244444830 1
555 244444830 1
706 244444830 1
14 244444830 1
16 244444830 1
1121 244444830 1
562 244444830 1
1355 244444830 1
579 244444830 1
19 244444830 1
21 244444830 1
22 244444830 1
25 244444830 1
1356 244444830 1
27 244444830 1
29 244444830 1
2644 244444830 1
3773 244444830 1
584 244444830 1
272 244444830 1
585 244444830 1
35 244444830 1
586 244444830 1
2653 244444830 1
274 244444830 1
574 244444830 1
480 244444830 1
3774 244444830 1
588 244444830 1
46 244444830 1
553 244444830 1
51 244444830 1
53 244444830 1
285 244444830 1
177 244444830 1
563 244444830 1
3019 244444830 1
591 244444830 1
348 244444830 1
425 244444830 1
592 244444830 1
593 244444830 1
568 244444830 1
67 244444830 1
293 244444830 1
71 244444830 1
72 244444830 1
432 244444830 1
74 244444830 1
296 244444830 1
79 244444830 1
81 244444830 1
551 244444830 1
598 244444830 1
597 244444830 1
87 244444830 1
2536 244444830 1
300 244444830 1
301 244444830 1
599 244444830 1
302 244444830 1
92 244444830 1
1487 244444830 1
304 244444830 1
97 244444830 1
600 244444830 1
780 244444830 1
1409 244444830 1
564 244444830 1
98 244444830 1
603 244444830 1
602 244444830 1
750 244444830 1
566 244444830 1
3024 244444830 1
572 244444830 1
110 244444830 1
317 244444830 1
2225 244444830 1
119 244444830 1
987 244444830 1
1368 244444830 1
124 244444830 1
1369 244444830 1
323 244444830 1
538 244444830 1
605 244444830 1
554 244444830 1
556 244444830 1
448 244444830 1
606 244444830 1
557 244444830 1
558 244444830 1
609 244444830 1
607 244444830 1
560 244444830 1
136 244444830 1
143 244444830 1
333 244444830 1
148 244444830 1
335 244444830 1
151 244444830 1
154 244444830 1
614 244444830 1
613 244444830 1
399 244444830 1
156 244444830 1
157 244444830 1
3775 244444830 1
338 244444830 1
160 244444830 1
3056 22062686 1
3057 22062686 1
1660 22062686 1
163 22062686 1
1661 22062686 1
3070 22062686 1
910 22062686 1
3071 22062686 1
1345 22062686 1
3072 22062686 1
21 22062686 1
3060 22062686 1
1665 22062686 1
3061 22062686 1
925 22062686 1
1685 22062686 1
3075 22062686 1
169 22062686 1
3776 22062686 1
3076 22062686 1
3063 22062686 1
1688 22062686 1
3777 22062686 1
1672 22062686 1
877 22062686 1
3778 22062686 1
3067 22062686 1
880 22062686 1
935 22062686 1
1691 22062686 1
1847 22062686 1
2014 22062686 1
1346 22062686 1
1674 22062686 1
203 22062686 1
1695 22062686 1
972 22062686 1
974 22062686 1
3779 22062686 1
895 22062686 1
1680 22062686 1
1697 22062686 1
1681 22062686 1
3069 22062686 1
2007 22062686 1
1682 22062686 1
716 470195113 1
1871 470195113 1
79 470195113 1
1872 470195113 1
46 470195113 1
301 470195113 1
51 470195113 1
3780 470195113 1
376 470195113 1
302 470195113 1
285 470195113 1
92 470195113 1
14 470195113 1
304 470195113 1
2676 470195113 1
21 470195113 1
1873 470195113 1
143 470195113 1
1874 470195113 1
1875 470195113 1
27 470195113 1
148 470195113 1
335 470195113 1
717 470195113 1
293 470195113 1
151 470195113 1
378 470195113 1
2060 470195113 1
35 470195113 1
154 470195113 1
431 470195113 1
274 470195113 1
638 470195113 1
74 470195113 1
296 470195113 1
160 470195113 1
317 401646950 1
564 401646950 1
21 401646950 1
566 401646950 1
551 401646950 1
1107 401646950 1
538 401646950 1
27 401646950 1
3781 401646950 1
350 401646950 1
481 401646950 1
568 401646950 1
576 401646950 1
554 401646950 1
557 401646950 1
558 401646950 1
607 401646950 1
572 401646950 1
574 401646950 1
77 101227454 1
683 101227454 1
3624 101227454 1
81 101227454 1
617 101227454 1
2017 101227454 1
87 101227454 1
51 101227454 1
647 101227454 1
2018 101227454 1
3782 101227454 1
136 101227454 1
2130 101227454 1
161 101227454 1
674 101227454 1
97 101227454 1
650 101227454 1
21 101227454 1
486 101227454 1
307 101227454 1
25 101227454 1
2020 101227454 1
2022 101227454 1
27 101227454 1
29 101227454 1
655 101227454 1
350 101227454 1
699 101227454 1
1840 101227454 1
570 101227454 1
399 101227454 1
72 101227454 1
157 101227454 1
2024 101227454 1
160 101227454 1
3015 104063340 1
3783 104063340 1
3784 104063340 1
851 104063340 1
3669 104063340 1
2027 104063340 1
3785 104063340 1
3786 104063340 1
2774 104063340 1
3787 104063340 1
3788 104063340 1
1727 104063340 1
500 104063340 1
359 104063340 1
3789 104063340 1
3790 104063340 1
3791 104063340 1
2653 104063340 1
3792 104063340 1
3793 104063340 1
3794 104063340 1
3795 104063340 1
3796 104063340 1
1391 104063340 1
878 104063340 1
3797 104063340 1
1142 104063340 1
3798 104063340 1
62 104063340 1
3799 104063340 1
889 104063340 1
3431 104063340 1
3800 104063340 1
428 104063340 1
3801 104063340 1
2042 104063340 1
900 104063340 1
3802 104063340 1
1149 104063340 1
3803 104063340 1
909 104063340 1
2125 104063340 1
914 104063340 1
1409 104063340 1
3804 104063340 1
3805 104063340 1
1157 104063340 1
3806 104063340 1
1910 104063340 1
3728 104063340 1
1688 104063340 1
125 104063340 1
388 104063340 1
3807 104063340 1
3808 104063340 1
1100 104063340 1
3809 104063340 1
943 104063340 1
3810 104063340 1
1006 104063340 1
2343 104063340 1
3811 104063340 1
3812 104063340 1
3813 104063340 1
1178 104063340 1
2138 104063340 1
3814 104063340 1
1179 104063340 1
846 104063340 1
3815 104063340 1
3816 104063340 1
3817 104063340 1
3818 104063340 1
2346 104063340 1
1185 104063340 1
1353 104063340 1
3819 104063340 1
3820 104063340 1
3821 104063340 1
3822 104063340 1
3823 104063340 1
3337 104063340 1
857 104063340 1
3824 104063340 1
3825 104063340 1
1190 104063340 1
3826 104063340 1
3682 104063340 1
3827 104063340 1
3239 104063340 1
1670 104063340 1
3828 104063340 1
3829 104063340 1
3830 104063340 1
3831 104063340 1
1199 104063340 1
2353 104063340 1
285 104063340 1
887 104063340 1
3832 104063340 1
3833 104063340 1
3834 104063340 1
1209 104063340 1
3835 104063340 1
906 104063340 1
3836 104063340 1
2361 104063340 1
3837 104063340 1
3838 104063340 1
3839 104063340 1
3840 104063340 1
920 104063340 1
3841 104063340 1
2794 104063340 1
3842 104063340 1
3843 104063340 1
3844 104063340 1
2797 104063340 1
3845 104063340 1
119 104063340 1
2181 104063340 1
2798 104063340 1
1236 104063340 1
1237 104063340 1
1695 104063340 1
3846 104063340 1
941 104063340 1
3847 104063340 1
3848 104063340 1
3849 104063340 1
3390 104063340 1
3850 104063340 1
3851 104063340 1
3014 104063340 1
3852 104063340 1
581 104063340 1
3853 104063340 1
1357 104063340 1
2933 104063340 1
3691 104063340 1
3854 104063340 1
3855 104063340 1
3856 104063340 1
3857 104063340 1
2657 104063340 1
3858 104063340 1
2209 104063340 1
3859 104063340 1
3860 104063340 1
3018 104063340 1
511 104063340 1
590 104063340 1
2370 104063340 1
2701 104063340 1
1268 104063340 1
2814 104063340 1
2813 104063340 1
3861 104063340 1
1681 104063340 1
3862 104063340 1
3863 104063340 1
3864 104063340 1
3865 104063340 1
442 104063340 1
3866 104063340 1
3867 104063340 1
3868 104063340 1
925 104063340 1
3869 104063340 1
3870 104063340 1
3701 104063340 1
2057 104063340 1
931 104063340 1
3871 104063340 1
124 104063340 1
3872 104063340 1
3873 104063340 1
3874 104063340 1
1779 104063340 1
3875 104063340 1
1093 104063340 1
938 104063340 1
1693 104063340 1
939 104063340 1
3876 104063340 1
2876 104063340 1
2377 104063340 1
2061 104063340 1
2062 104063340 1
949 104063340 1
3877 104063340 1
2379 104063340 1
3706 104063340 1
2272 104063340 1
1295 104063340 1
3878 104063340 1
3879 104063340 1
860 104063340 1
629 104063340 1
3880 104063340 1
3881 104063340 1
863 104063340 1
2600 104063340 1
2073 104063340 1
867 104063340 1
2602 104063340 1
869 104063340 1
3882 104063340 1
3883 104063340 1
3884 104063340 1
3885 104063340 1
2875 104063340 1
3886 104063340 1
883 104063340 1
2242 104063340 1
3887 104063340 1
3888 104063340 1
3889 104063340 1
2384 104063340 1
3890 104063340 1
2877 104063340 1
3891 104063340 1
2951 104063340 1
3892 104063340 1
3893 104063340 1
432 104063340 1
1618 104063340 1
3894 104063340 1
3895 104063340 1
2388 104063340 1
780 104063340 1
915 104063340 1
3896 104063340 1
2868 104063340 1
1326 104063340 1
3897 104063340 1
2874 104063340 1
3898 104063340 1
131 104063340 1
3899 104063340 1
2095 104063340 1
1337 104063340 1
1640 104063340 1
454 104063340 1
1339 104063340 1
3900 104063340 1
3901 104063340 1
1961 104063340 1
3717 104063340 1
3902 104063340 1
2962 104063340 1
612 104063340 1
154 104063340 1
952 104063340 1
3424 275575393 1
3085 275575393 1
3903 275575393 1
2772 275575393 1
1115 275575393 1
371 275575393 1
3904 275575393 1
3905 275575393 1
1376 275575393 1
1117 275575393 1
1118 275575393 1
14 275575393 1
1051 275575393 1
3906 275575393 1
2878 275575393 1
1124 275575393 1
1381 275575393 1
3907 275575393 1
3908 275575393 1
3427 275575393 1
1128 275575393 1
504 275575393 1
1387 275575393 1
3909 275575393 1
2032 275575393 1
1132 275575393 1
3910 275575393 1
1391 275575393 1
645 275575393 1
3672 275575393 1
1135 275575393 1
3430 275575393 1
3429 275575393 1
53 275575393 1
1141 275575393 1
2777 275575393 1
3911 275575393 1
3912 275575393 1
1398 275575393 1
3913 275575393 1
889 275575393 1
1401 275575393 1
1144 275575393 1
1402 275575393 1
2700 275575393 1
3431 275575393 1
3189 275575393 1
654 275575393 1
514 275575393 1
2663 275575393 1
3914 275575393 1
2403 275575393 1
1149 275575393 1
3915 275575393 1
665 275575393 1
84 275575393 1
1406 275575393 1
87 275575393 1
3916 275575393 1
1407 275575393 1
1408 275575393 1
1152 275575393 1
2667 275575393 1
3917 275575393 1
94 275575393 1
3746 275575393 1
3536 275575393 1
914 275575393 1
1409 275575393 1
2779 275575393 1
1156 275575393 1
3617 275575393 1
1414 275575393 1
3436 275575393 1
1158 275575393 1
681 275575393 1
1420 275575393 1
2337 275575393 1
3918 275575393 1
3919 275575393 1
3438 275575393 1
1368 275575393 1
123 275575393 1
1422 275575393 1
2058 275575393 1
3439 275575393 1
3027 275575393 1
3539 275575393 1
693 275575393 1
1167 275575393 1
3920 275575393 1
1176 275575393 1
1429 275575393 1
3030 275575393 1
1430 275575393 1
3540 275575393 1
153 275575393 1
1180 275575393 1
1181 275575393 1
2142 275575393 1
2345 275575393 1
3921 275575393 1
3922 275575393 1
624 275575393 1
3923 275575393 1
3924 275575393 1
1188 275575393 1
2679 275575393 1
271 275575393 1
1448 275575393 1
3925 275575393 1
3445 275575393 1
2918 275575393 1
1192 275575393 1
2350 275575393 1
417 275575393 1
1452 275575393 1
1455 275575393 1
2074 275575393 1
1197 275575393 1
1459 275575393 1
642 275575393 1
506 275575393 1
2351 275575393 1
3446 275575393 1
285 275575393 1
3037 275575393 1
1465 275575393 1
3926 275575393 1
3927 275575393 1
2647 275575393 1
652 275575393 1
1477 275575393 1
1208 275575393 1
1209 275575393 1
1210 275575393 1
3194 275575393 1
77 275575393 1
3449 275575393 1
3450 275575393 1
1212 275575393 1
436 275575393 1
3928 275575393 1
1215 275575393 1
3929 275575393 1
1216 275575393 1
3930 275575393 1
3931 275575393 1
1218 275575393 1
3932 275575393 1
1222 275575393 1
97 275575393 1
3933 275575393 1
3934 275575393 1
98 275575393 1
3935 275575393 1
2363 275575393 1
677 275575393 1
1493 275575393 1
1227 275575393 1
1496 275575393 1
1499 275575393 1
3936 275575393 1
2177 275575393 1
3937 275575393 1
1505 275575393 1
1232 275575393 1
1092 275575393 1
1237 275575393 1
3938 275575393 1
3939 275575393 1
3940 275575393 1
546 275575393 1
1511 275575393 1
3457 275575393 1
3169 275575393 1
1238 275575393 1
1513 275575393 1
459 275575393 1
3941 275575393 1
1519 275575393 1
1518 275575393 1
1245 275575393 1
2025 275575393 1
3461 275575393 1
1246 275575393 1
1248 275575393 1
12 275575393 1
3463 275575393 1
1527 275575393 1
1530 275575393 1
1532 275575393 1
1251 275575393 1
1252 275575393 1
2281 275575393 1
414 275575393 1
3464 275575393 1
1254 275575393 1
3466 275575393 1
3467 275575393 1
1255 275575393 1
2934 275575393 1
2031 275575393 1
3570 275575393 1
1063 275575393 1
3942 275575393 1
3943 275575393 1
3468 275575393 1
1542 275575393 1
2809 275575393 1
3944 275575393 1
512 275575393 1
2701 275575393 1
3470 275575393 1
2813 275575393 1
68 275575393 1
293 275575393 1
1546 275575393 1
659 275575393 1
294 275575393 1
3945 275575393 1
73 275575393 1
3473 275575393 1
3946 275575393 1
1551 275575393 1
1552 275575393 1
2817 275575393 1
3947 275575393 1
307 275575393 1
2375 275575393 1
3475 275575393 1
1276 275575393 1
1279 275575393 1
2939 275575393 1
3948 275575393 1
1558 275575393 1
1281 275575393 1
682 275575393 1
3949 275575393 1
387 275575393 1
1689 275575393 1
3480 275575393 1
3481 275575393 1
3950 275575393 1
129 275575393 1
1569 275575393 1
137 275575393 1
1571 275575393 1
1573 275575393 1
3029 275575393 1
1577 275575393 1
1289 275575393 1
333 275575393 1
3951 275575393 1
2944 275575393 1
1579 275575393 1
2418 275575393 1
821 275575393 1
3952 275575393 1
3704 275575393 1
3953 275575393 1
1586 275575393 1
3483 275575393 1
3954 275575393 1
2381 275575393 1
3484 275575393 1
1593 275575393 1
1597 275575393 1
2068 275575393 1
628 275575393 1
629 275575393 1
1600 275575393 1
867 275575393 1
1302 275575393 1
1606 275575393 1
3955 275575393 1
3956 275575393 1
2078 275575393 1
641 275575393 1
3957 275575393 1
1304 275575393 1
1305 275575393 1
3958 275575393 1
2949 275575393 1
3959 275575393 1
649 275575393 1
1309 275575393 1
1310 275575393 1
3960 275575393 1
2242 275575393 1
1068 275575393 1
1613 275575393 1
3961 275575393 1
660 275575393 1
295 275575393 1
3488 275575393 1
3962 275575393 1
1316 275575393 1
1619 275575393 1
1620 275575393 1
1320 275575393 1
1323 275575393 1
1624 275575393 1
3490 275575393 1
3963 275575393 1
750 275575393 1
1325 275575393 1
1628 275575393 1
1627 275575393 1
2884 275575393 1
3492 275575393 1
678 275575393 1
445 275575393 1
2392 275575393 1
604 275575393 1
2846 275575393 1
2394 275575393 1
1327 275575393 1
1636 275575393 1
1107 275575393 1
1638 275575393 1
2395 275575393 1
3495 275575393 1
1639 275575393 1
1640 275575393 1
2693 275575393 1
1642 275575393 1
3964 275575393 1
3498 275575393 1
3499 275575393 1
3500 275575393 1
3965 275575393 1
1648 275575393 1
2321 70643606 1
405 70643606 1
2276 70643606 1
2322 70643606 1
3737 70643606 1
1378 70643606 1
3335 70643606 1
623 70643606 1
14 70643606 1
1726 70643606 1
2030 70643606 1
500 70643606 1
25 70643606 1
630 70643606 1
27 70643606 1
2282 70643606 1
1384 70643606 1
415 70643606 1
2326 70643606 1
1386 70643606 1
2111 70643606 1
504 70643606 1
1129 70643606 1
478 70643606 1
3910 70643606 1
46 70643606 1
2903 70643606 1
53 70643606 1
177 70643606 1
2777 70643606 1
57 70643606 1
1897 70643606 1
486 70643606 1
3350 70643606 1
1143 70643606 1
1144 70643606 1
3352 70643606 1
2700 70643606 1
2291 70643606 1
514 70643606 1
654 70643606 1
425 70643606 1
2293 70643606 1
428 70643606 1
2663 70643606 1
2120 70643606 1
2907 70643606 1
3966 70643606 1
434 70643606 1
79 70643606 1
81 70643606 1
3354 70643606 1
3355 70643606 1
668 70643606 1
3744 70643606 1
3435 70643606 1
300 70643606 1
89 70643606 1
778 70643606 1
2667 70643606 1
94 70643606 1
443 70643606 1
1410 70643606 1
1414 70643606 1
1771 70643606 1
1004 70643606 1
3967 70643606 1
3747 70643606 1
3968 70643606 1
1776 70643606 1
684 70643606 1
3438 70643606 1
123 70643606 1
323 70643606 1
538 70643606 1
2058 70643606 1
448 70643606 1
327 70643606 1
1425 70643606 1
1427 70643606 1
1101 70643606 1
1175 70643606 1
2315 70643606 1
148 70643606 1
1006 70643606 1
335 70643606 1
2316 70643606 1
157 70643606 1
338 70643606 1
1180 70643606 1
160 70643606 1
618 70643606 1
2275 70643606 1
3752 70643606 1
3921 70643606 1
406 70643606 1
850 70643606 1
3969 70643606 1
2279 70643606 1
1843 70643606 1
624 70643606 1
1187 70643606 1
19 70643606 1
3970 70643606 1
2148 70643606 1
1444 70643606 1
631 70643606 1
3341 70643606 1
2679 70643606 1
2072 70643606 1
3343 70643606 1
35 70643606 1
636 70643606 1
3971 70643606 1
2285 70643606 1
638 70643606 1
1453 70643606 1
1197 70643606 1
3972 70643606 1
2682 70643606 1
3349 70643606 1
1461 70643606 1
2288 70643606 1
642 70643606 1
282 70643606 1
3761 70643606 1
285 70643606 1
3832 70643606 1
3353 70643606 1
2163 70643606 1
72 70643606 1
595 70643606 1
1208 70643606 1
3973 70643606 1
3764 70643606 1
436 70643606 1
2298 70643606 1
1214 70643606 1
3974 70643606 1
3041 70643606 1
2087 70643606 1
3359 70643606 1
98 70643606 1
2792 70643606 1
2088 70643606 1
99 70643606 1
677 70643606 1
3362 70643606 1
105 70643606 1
1227 70643606 1
2174 70643606 1
1949 70643606 1
2175 70643606 1
106 70643606 1
1497 70643606 1
1498 70643606 1
2176 70643606 1
109 70643606 1
110 70643606 1
1500 70643606 1
2927 70643606 1
316 70643606 1
999 70643606 1
2306 70643606 1
3767 70643606 1
121 70643606 1
2307 70643606 1
1649 70643606 1
3050 70643606 1
1832 70643606 1
3770 70643606 1
2310 70643606 1
3975 70643606 1
3976 70643606 1
1956 70643606 1
695 70643606 1
3367 70643606 1
1507 70643606 1
3977 70643606 1
3978 70643606 1
3520 70643606 1
2187 70643606 1
946 70643606 1
1515 70643606 1
2861 70643606 1
0 70643606 1
1520 70643606 1
2274 70643606 1
1246 70643606 1
2278 70643606 1
1523 70643606 1
12 70643606 1
1525 70643606 1
578 70643606 1
582 70643606 1
1347 70643606 1
22 70643606 1
268 70643606 1
2281 70643606 1
29 70643606 1
713 70643606 1
414 70643606 1
272 70643606 1
2198 70643606 1
1254 70643606 1
2284 70643606 1
3346 70643606 1
2286 70643606 1
1061 70643606 1
3979 70643606 1
1260 70643606 1
1003 70643606 1
2657 70643606 1
1744 70643606 1
2289 70643606 1
2290 70643606 1
512 70643606 1
64 70643606 1
2210 70643606 1
2435 70643606 1
2292 70643606 1
2436 70643606 1
68 70643606 1
3980 70643606 1
2294 70643606 1
3981 70643606 1
1547 70643606 1
73 70643606 1
2715 70643606 1
2213 70643606 1
2716 70643606 1
3357 70643606 1
3517 70643606 1
2666 70643606 1
441 70643606 1
2301 70643606 1
529 70643606 1
2302 70643606 1
307 70643606 1
2720 70643606 1
3361 70643606 1
3477 70643606 1
1276 70643606 1
3699 70643606 1
2220 70643606 1
2304 70643606 1
1007 70643606 1
2821 70643606 1
3386 70643606 1
682 70643606 1
2223 70643606 1
3749 70643606 1
116 70643606 1
118 70643606 1
198 70643606 1
1565 70643606 1
1005 70643606 1
129 70643606 1
3982 70643606 1
1089 70643606 1
2227 70643606 1
3983 70643606 1
3984 70643606 1
766 70643606 1
1571 70643606 1
1576 70643606 1
1001 70643606 1
3985 70643606 1
333 70643606 1
1579 70643606 1
2673 70643606 1
1373 70643606 1
3370 70643606 1
1 70643606 1
2270 70643606 1
2 70643606 1
2829 70643606 1
3986 70643606 1
262 70643606 1
3987 70643606 1
2422 70643606 1
20 70643606 1
1299 70643606 1
2677 70643606 1
3339 70643606 1
21 70643606 1
3135 70643606 1
3988 70643606 1
863 70643606 1
1601 70643606 1
1799 70643606 1
2073 70643606 1
1602 70643606 1
37 70643606 1
1604 70643606 1
2681 70643606 1
3518 70643606 1
2287 70643606 1
3989 70643606 1
644 70643606 1
3884 70643606 1
1938 70643606 1
589 70643606 1
51 70643606 1
3990 70643606 1
649 70643606 1
3960 70643606 1
1000 70643606 1
3991 70643606 1
3351 70643606 1
1812 70643606 1
3992 70643606 1
3993 70643606 1
2006 70643606 1
431 70643606 1
3994 70643606 1
295 70643606 1
1616 70643606 1
74 70643606 1
80 70643606 1
1817 70643606 1
2296 70643606 1
3995 70643606 1
2300 70643606 1
1622 70643606 1
1319 70643606 1
92 70643606 1
1625 70643606 1
780 70643606 1
2955 70643606 1
915 70643606 1
750 70643606 1
2252 70643606 1
1826 70643606 1
3766 70643606 1
678 70643606 1
532 70643606 1
311 70643606 1
2254 70643606 1
1633 70643606 1
2691 70643606 1
1327 70643606 1
1328 70643606 1
2959 70643606 1
322 70643606 1
1332 70643606 1
3996 70643606 1
3997 70643606 1
1334 70643606 1
2309 70643606 1
765 70643606 1
3998 70643606 1
2311 70643606 1
2693 70643606 1
143 70643606 1
3049 70643606 1
2313 70643606 1
3999 70643606 1
154 70643606 1
614 70643606 1
703 70643606 1
158 70643606 1
2317 70643606 1
550 70643606 1
1342 17209595 1
774 17209595 1
367 17209595 1
1040 17209595 1
1044 17209595 1
165 17209595 1
2898 17209595 1
4000 17209595 1
167 17209595 1
25 17209595 1
3377 17209595 1
1383 17209595 1
1056 17209595 1
169 17209595 1
2933 17209595 1
171 17209595 1
1060 17209595 1
1061 17209595 1
2934 17209595 1
4001 17209595 1
3570 17209595 1
173 17209595 1
174 17209595 1
4002 17209595 1
1027 17209595 1
177 17209595 1
60 17209595 1
2004 17209595 1
64 17209595 1
4003 17209595 1
972 17209595 1
1756 17209595 1
4004 17209595 1
519 17209595 1
3534 17209595 1
4005 17209595 1
185 17209595 1
4006 17209595 1
186 17209595 1
4007 17209595 1
94 17209595 1
4008 17209595 1
4009 17209595 1
3360 17209595 1
1080 17209595 1
103 17209595 1
4010 17209595 1
4011 17209595 1
4012 17209595 1
4013 17209595 1
1083 17209595 1
198 17209595 1
1565 17209595 1
2226 17209595 1
3778 17209595 1
1344 17209595 1
1090 17209595 1
199 17209595 1
1570 17209595 1
4014 17209595 1
4015 17209595 1
1094 17209595 1
1097 17209595 1
1574 17209595 1
141 17209595 1
203 17209595 1
2015 17209595 1
1103 17209595 1
1106 17209595 1
4016 17209595 1
211 17209595 1
1031 17209595 1
1180 17209595 1
1373 17209595 1
2 17209595 1
4017 17209595 1
6 17209595 1
1042 17209595 1
1043 17209595 1
706 17209595 1
1046 17209595 1
4018 17209595 1
19 17209595 1
218 17209595 1
1189 17209595 1
21 17209595 1
1021 17209595 1
1055 17209595 1
37 17209595 1
1058 17209595 1
1059 17209595 1
1023 17209595 1
4019 17209595 1
1065 17209595 1
3990 17209595 1
4020 17209595 1
1310 17209595 1
1068 17209595 1
1069 17209595 1
1474 17209595 1
3993 17209595 1
4021 17209595 1
1075 17209595 1
4022 17209595 1
1480 17209595 1
1079 17209595 1
1018 17209595 1
4023 17209595 1
99 17209595 1
1020 17209595 1
4024 17209595 1
2012 17209595 1
2394 17209595 1
4025 17209595 1
1085 17209595 1
1086 17209595 1
4026 17209595 1
786 17209595 1
1832 17209595 1
1029 17209595 1
4027 17209595 1
4028 17209595 1
1511 17209595 1
1840 17209595 1
1030 17209595 1
1351 17209595 1
529 248905643 1
4029 248905643 1
4030 248905643 1
21 248905643 1
4031 248905643 1
4032 248905643 1
141 248905643 1
4033 248905643 1
27 248905643 1
6 248905643 1
103 248905643 1
4034 248905643 1
4035 248905643 1
4036 248905643 1
154 248905643 1
4037 248905643 1
156 248905643 1
4038 248905643 1
4039 248905643 1
1888 180918836 1
4 180918836 1
2105 180918836 1
2930 180918836 1
7 180918836 1
13 180918836 1
265 180918836 1
14 180918836 1
1045 180918836 1
16 180918836 1
578 180918836 1
2898 180918836 1
17 180918836 1
1726 180918836 1
581 180918836 1
582 180918836 1
1347 180918836 1
1051 180918836 1
22 180918836 1
268 180918836 1
269 180918836 1
24 180918836 1
25 180918836 1
26 180918836 1
27 180918836 1
2109 180918836 1
4040 180918836 1
30 180918836 1
4041 180918836 1
270 180918836 1
32 180918836 1
272 180918836 1
36 180918836 1
274 180918836 1
504 180918836 1
38 180918836 1
277 180918836 1
4042 180918836 1
43 180918836 1
2902 180918836 1
4043 180918836 1
46 180918836 1
3507 180918836 1
48 180918836 1
2903 180918836 1
2207 180918836 1
55 180918836 1
60 180918836 1
1897 180918836 1
61 180918836 1
4044 180918836 1
4045 180918836 1
63 180918836 1
2116 180918836 1
1143 180918836 1
2810 180918836 1
64 180918836 1
4046 180918836 1
66 180918836 1
2906 180918836 1
4047 180918836 1
293 180918836 1
1758 180918836 1
71 180918836 1
1547 180918836 1
3534 180918836 1
4048 180918836 1
79 180918836 1
4049 180918836 1
3742 180918836 1
81 180918836 1
4050 180918836 1
4051 180918836 1
2215 180918836 1
300 180918836 1
301 180918836 1
89 180918836 1
2911 180918836 1
93 180918836 1
4052 180918836 1
912 180918836 1
305 180918836 1
914 180918836 1
307 180918836 1
101 180918836 1
102 180918836 1
4053 180918836 1
103 180918836 1
1773 180918836 1
3727 180918836 1
108 180918836 1
2821 180918836 1
113 180918836 1
1911 180918836 1
317 180918836 1
1912 180918836 1
1422 180918836 1
124 180918836 1
1914 180918836 1
2338 180918836 1
2058 180918836 1
1915 180918836 1
3983 180918836 1
135 180918836 1
1917 180918836 1
326 180918836 1
137 180918836 1
1920 180918836 1
1575 180918836 1
1576 180918836 1
331 180918836 1
1175 180918836 1
1922 180918836 1
146 180918836 1
333 180918836 1
1787 180918836 1
148 180918836 1
335 180918836 1
151 180918836 1
4054 180918836 1
152 180918836 1
399 180918836 1
157 180918836 1
2233 180918836 1
1180 180918836 1
773 180918836 1
160 180918836 1
2 180918836 1
1181 180918836 1
258 180918836 1
261 180918836 1
262 180918836 1
1436 180918836 1
1927 180918836 1
4055 180918836 1
1843 180918836 1
266 180918836 1
20 180918836 1
21 180918836 1
3708 180918836 1
1929 180918836 1
4056 180918836 1
35 180918836 1
4057 180918836 1
1606 180918836 1
275 180918836 1
4058 180918836 1
278 180918836 1
41 180918836 1
42 180918836 1
51 180918836 1
2158 180918836 1
285 180918836 1
284 180918836 1
56 180918836 1
58 180918836 1
59 180918836 1
2684 180918836 1
2950 180918836 1
65 180918836 1
290 180918836 1
67 180918836 1
2987 180918836 1
431 180918836 1
72 180918836 1
595 180918836 1
295 180918836 1
3448 180918836 1
74 180918836 1
296 180918836 1
78 180918836 1
4059 180918836 1
2863 180918836 1
4060 180918836 1
2746 180918836 1
1819 180918836 1
2247 180918836 1
302 180918836 1
92 180918836 1
4061 180918836 1
304 180918836 1
750 180918836 1
2956 180918836 1
99 180918836 1
4062 180918836 1
309 180918836 1
1948 180918836 1
2794 180918836 1
678 180918836 1
105 180918836 1
1495 180918836 1
532 180918836 1
4063 180918836 1
2796 180918836 1
311 180918836 1
111 180918836 1
1501 180918836 1
316 180918836 1
4064 180918836 1
1328 180918836 1
2752 180918836 1
4065 180918836 1
117 180918836 1
119 180918836 1
122 180918836 1
3164 180918836 1
1952 180918836 1
1953 180918836 1
131 180918836 1
2753 180918836 1
133 180918836 1
1955 180918836 1
2183 180918836 1
1956 180918836 1
138 180918836 1
1957 180918836 1
1958 180918836 1
330 180918836 1
3389 180918836 1
1837 180918836 1
332 180918836 1
143 180918836 1
1960 180918836 1
350 180918836 1
334 180918836 1
2268 180918836 1
154 180918836 1
614 180918836 1
1718 180918836 1
156 180918836 1
336 180918836 1
337 180918836 1
2246 29972400 1
81 29972400 1
10 29972400 1
4066 29972400 1
1905 29972400 1
2027 29972400 1
2248 29972400 1
2124 29972400 1
92 29972400 1
16 29972400 1
443 29972400 1
1879 29972400 1
1409 29972400 1
19 29972400 1
4067 29972400 1
21 29972400 1
22 29972400 1
268 29972400 1
1533 29972400 1
531 29972400 1
27 29972400 1
29 29972400 1
272 29972400 1
981 29972400 1
311 29972400 1
35 29972400 1
1803 29972400 1
1869 29972400 1
1367 29972400 1
965 29972400 1
2671 29972400 1
986 29972400 1
4068 29972400 1
322 29972400 1
1024 29972400 1
689 29972400 1
51 29972400 1
991 29972400 1
4044 29972400 1
4069 29972400 1
2242 29972400 1
793 29972400 1
148 29972400 1
2134 29972400 1
149 29972400 1
998 29972400 1
4070 29972400 1
2771 29972400 1
154 29972400 1
72 29972400 1
977 29972400 1
2165 29972400 1
1032 29972400 1
2139 29972400 1
160 29972400 1
21 25780453 1
4071 25780453 1
79 205643354 1
402 205643354 1
1765 205643354 1
368 205643354 1
369 205643354 1
405 205643354 1
1793 205643354 1
441 205643354 1
301 205643354 1
374 205643354 1
92 205643354 1
302 205643354 1
376 205643354 1
14 205643354 1
16 205643354 1
304 205643354 1
3373 205643354 1
4072 205643354 1
529 205643354 1
1844 205643354 1
19 205643354 1
1728 205643354 1
2912 205643354 1
21 205643354 1
307 205643354 1
27 205643354 1
29 205643354 1
1279 205643354 1
416 205643354 1
35 205643354 1
381 205643354 1
110 205643354 1
274 205643354 1
504 205643354 1
537 205643354 1
2075 205643354 1
119 205643354 1
388 205643354 1
389 205643354 1
46 205643354 1
390 205643354 1
131 205643354 1
51 205643354 1
285 205643354 1
449 205643354 1
1750 205643354 1
391 205643354 1
392 205643354 1
451 205643354 1
452 205643354 1
2950 205643354 1
143 205643354 1
148 205643354 1
335 205643354 1
151 205643354 1
293 205643354 1
1657 205643354 1
429 205643354 1
457 205643354 1
397 205643354 1
430 205643354 1
458 205643354 1
154 205643354 1
72 205643354 1
399 205643354 1
157 205643354 1
1791 205643354 1
400 205643354 1
296 205643354 1
160 205643354 1
2404 32340805 1
2194 32340805 1
957 32340805 1
163 32340805 1
3609 32340805 1
1117 32340805 1
465 32340805 1
1010 32340805 1
1999 32340805 1
4073 32340805 1
962 32340805 1
4074 32340805 1
167 32340805 1
963 32340805 1
4075 32340805 1
4076 32340805 1
4077 32340805 1
3398 32340805 1
4078 32340805 1
2410 32340805 1
4079 32340805 1
967 32340805 1
4080 32340805 1
4081 32340805 1
173 32340805 1
3402 32340805 1
4082 32340805 1
4083 32340805 1
482 32340805 1
177 32340805 1
4084 32340805 1
4085 32340805 1
972 32340805 1
2662 32340805 1
4086 32340805 1
489 32340805 1
2417 32340805 1
4087 32340805 1
976 32340805 1
4088 32340805 1
4089 32340805 1
185 32340805 1
3408 32340805 1
4090 32340805 1
4091 32340805 1
4092 32340805 1
94 32340805 1
2406 32340805 1
3412 32340805 1
4093 32340805 1
3413 32340805 1
4094 32340805 1
4095 32340805 1
4096 32340805 1
4097 32340805 1
987 32340805 1
4098 32340805 1
4099 32340805 1
3664 32340805 1
3778 32340805 1
992 32340805 1
4100 32340805 1
3779 32340805 1
151 32340805 1
4101 32340805 1
157 32340805 1
4102 32340805 1
2 32340805 1
6 32340805 1
1008 32340805 1
3393 32340805 1
2405 32340805 1
3394 32340805 1
3395 32340805 1
4103 32340805 1
19 32340805 1
218 32340805 1
21 32340805 1
4104 32340805 1
4105 32340805 1
4106 32340805 1
3397 32340805 1
4107 32340805 1
4108 32340805 1
4109 32340805 1
4110 32340805 1
3401 32340805 1
2240 32340805 1
4111 32340805 1
4112 32340805 1
4113 32340805 1
970 32340805 1
4114 32340805 1
4115 32340805 1
3763 32340805 1
4116 32340805 1
1013 32340805 1
3993 32340805 1
3403 32340805 1
3404 32340805 1
975 32340805 1
492 32340805 1
3405 32340805 1
1480 32340805 1
4117 32340805 1
4118 32340805 1
3407 32340805 1
978 32340805 1
4119 32340805 1
3409 32340805 1
4120 32340805 1
1018 32340805 1
4121 32340805 1
980 32340805 1
3076 32340805 1
3415 32340805 1
982 32340805 1
4122 32340805 1
3416 32340805 1
2409 32340805 1
984 32340805 1
4123 32340805 1
483 32340805 1
990 32340805 1
3418 32340805 1
994 32340805 1
1012 32340805 1
3264 32340805 1
4124 32340805 1
4125 32340805 1
995 32340805 1
3420 32340805 1
996 32340805 1
3421 32340805 1
997 32340805 1
3422 32340805 1
4126 32340805 1
4127 32340805 1
1014 32340805 1
253 32340805 1
3423 32340805 1
4128 87171486 1
4129 87171486 1
185 87171486 1
4130 87171486 1
173 87171486 1
4131 87171486 1
1887 87171486 1
2100 87171486 1
4132 87171486 1
94 87171486 1
779 87171486 1
4133 87171486 1
4134 87171486 1
790 87171486 1
4135 87171486 1
21 87171486 1
2101 87171486 1
4136 87171486 1
4137 87171486 1
2005 87171486 1
169 87171486 1
951 87171486 1
4138 87171486 1
4139 87171486 1
4140 173752759 1
2 173752759 1
4141 173752759 1
957 173752759 1
1887 173752759 1
852 173752759 1
1999 173752759 1
218 173752759 1
21 173752759 1
4142 173752759 1
963 173752759 1
4143 173752759 1
4144 173752759 1
169 173752759 1
4145 173752759 1
2483 173752759 1
785 173752759 1
967 173752759 1
4130 173752759 1
173 173752759 1
4146 173752759 1
177 173752759 1
4133 173752759 1
4084 173752759 1
4135 173752759 1
790 173752759 1
972 173752759 1
973 173752759 1
4137 173752759 1
4147 173752759 1
976 173752759 1
4148 173752759 1
4149 173752759 1
2482 173752759 1
185 173752759 1
775 173752759 1
4150 173752759 1
2536 173752759 1
94 173752759 1
779 173752759 1
4151 173752759 1
980 173752759 1
2101 173752759 1
4152 173752759 1
4136 173752759 1
4153 173752759 1
4154 173752759 1
982 173752759 1
4155 173752759 1
4156 173752759 1
987 173752759 1
4157 173752759 1
989 173752759 1
4158 173752759 1
2100 173752759 1
990 173752759 1
992 173752759 1
4159 173752759 1
4134 173752759 1
4160 173752759 1
4161 173752759 1
4162 173752759 1
995 173752759 1
3779 173752759 1
997 173752759 1
951 173752759 1
798 173752759 1
0 78922403 1
2 78922403 1
405 78922403 1
371 78922403 1
406 78922403 1
577 78922403 1
14 78922403 1
16 78922403 1
561 78922403 1
578 78922403 1
3719 78922403 1
4163 78922403 1
562 78922403 1
1355 78922403 1
3731 78922403 1
579 78922403 1
19 78922403 1
4164 78922403 1
2398 78922403 1
565 78922403 1
21 78922403 1
3504 78922403 1
25 78922403 1
27 78922403 1
569 78922403 1
272 78922403 1
35 78922403 1
571 78922403 1
2460 78922403 1
573 78922403 1
274 78922403 1
574 78922403 1
2401 78922403 1
4165 78922403 1
1361 78922403 1
481 78922403 1
282 78922403 1
46 78922403 1
553 78922403 1
4166 78922403 1
2155 78922403 1
2003 78922403 1
51 78922403 1
177 78922403 1
4167 78922403 1
563 78922403 1
348 78922403 1
425 78922403 1
568 78922403 1
67 78922403 1
428 78922403 1
293 78922403 1
71 78922403 1
72 78922403 1
432 78922403 1
295 78922403 1
296 78922403 1
74 78922403 1
434 78922403 1
79 78922403 1
4168 78922403 1
4169 78922403 1
4170 78922403 1
1365 78922403 1
4171 78922403 1
552 78922403 1
597 78922403 1
598 78922403 1
300 78922403 1
301 78922403 1
599 78922403 1
302 78922403 1
92 78922403 1
304 78922403 1
98 78922403 1
564 78922403 1
603 78922403 1
566 78922403 1
567 78922403 1
1770 78922403 1
572 78922403 1
110 78922403 1
4172 78922403 1
119 78922403 1
124 78922403 1
323 78922403 1
556 78922403 1
554 78922403 1
448 78922403 1
606 78922403 1
557 78922403 1
558 78922403 1
609 78922403 1
4173 78922403 1
560 78922403 1
4174 78922403 1
4175 78922403 1
143 78922403 1
333 78922403 1
148 78922403 1
4176 78922403 1
335 78922403 1
1987 78922403 1
154 78922403 1
4177 78922403 1
613 78922403 1
156 78922403 1
460 78922403 1
160 78922403 1
957 39973326 1
163 39973326 1
1999 39973326 1
962 39973326 1
726 39973326 1
4178 39973326 1
963 39973326 1
169 39973326 1
734 39973326 1
967 39973326 1
969 39973326 1
173 39973326 1
177 39973326 1
4179 39973326 1
739 39973326 1
4180 39973326 1
4181 39973326 1
740 39973326 1
972 39973326 1
743 39973326 1
4182 39973326 1
976 39973326 1
745 39973326 1
185 39973326 1
747 39973326 1
94 39973326 1
749 39973326 1
4183 39973326 1
2126 39973326 1
4184 39973326 1
759 39973326 1
763 39973326 1
3778 39973326 1
992 39973326 1
2014 39973326 1
3779 39973326 1
769 39973326 1
157 39973326 1
4185 39973326 1
4186 39973326 1
2 39973326 1
4187 39973326 1
4188 39973326 1
3755 39973326 1
218 39973326 1
725 39973326 1
21 39973326 1
731 39973326 1
964 39973326 1
733 39973326 1
966 39973326 1
736 39973326 1
738 39973326 1
4020 39973326 1
4189 39973326 1
4190 39973326 1
975 39973326 1
4118 39973326 1
978 39973326 1
4191 39973326 1
980 39973326 1
1824 39973326 1
982 39973326 1
984 39973326 1
786 39973326 1
4192 39973326 1
990 39973326 1
4193 39973326 1
767 39973326 1
3264 39973326 1
4194 39973326 1
995 39973326 1
996 39973326 1
997 39973326 1
4127 39973326 1
4048 237389906 1
2745 237389906 1
79 237389906 1
261 237389906 1
3 237389906 1
1114 237389906 1
81 237389906 1
1315 237389906 1
6 237389906 1
7 237389906 1
301 237389906 1
1319 237389906 1
91 237389906 1
92 237389906 1
302 237389906 1
95 237389906 1
14 237389906 1
16 237389906 1
304 237389906 1
17 237389906 1
1879 237389906 1
98 237389906 1
21 237389906 1
307 237389906 1
26 237389906 1
27 237389906 1
103 237389906 1
309 237389906 1
1948 237389906 1
4041 237389906 1
31 237389906 1
1383 237389906 1
105 237389906 1
272 237389906 1
35 237389906 1
37 237389906 1
274 237389906 1
2179 237389906 1
317 237389906 1
275 237389906 1
1913 237389906 1
4195 237389906 1
3365 237389906 1
41 237389906 1
119 237389906 1
124 237389906 1
1461 237389906 1
46 237389906 1
282 237389906 1
3507 237389906 1
48 237389906 1
51 237389906 1
4196 237389906 1
53 237389906 1
284 237389906 1
1955 237389906 1
55 237389906 1
59 237389906 1
138 237389906 1
61 237389906 1
2693 237389906 1
4197 237389906 1
141 237389906 1
3751 237389906 1
64 237389906 1
4046 237389906 1
332 237389906 1
143 237389906 1
65 237389906 1
1922 237389906 1
350 237389906 1
148 237389906 1
292 237389906 1
293 237389906 1
71 237389906 1
152 237389906 1
2673 237389906 1
154 237389906 1
72 237389906 1
337 237389906 1
74 237389906 1
296 237389906 1
160 237389906 1
339 105622153 1
4128 105622153 1
4198 105622153 1
21 105622153 1
340 105622153 1
4199 105622153 1
233 105622153 1
341 105622153 1
2005 105622153 1
4200 105622153 1
353 105622153 1
4201 105622153 1
4202 105622153 1
4138 105622153 1
4139 105622153 1
2888 247300697 1
2 247300697 1
4203 247300697 1
1850 247300697 1
1111 247300697 1
4204 247300697 1
4205 247300697 1
2890 247300697 1
1112 247300697 1
481 247300697 1
1852 247300697 1
1113 247300697 1
1853 247300697 1
4206 247300697 1
1860 247300697 1
1861 247300697 1
53 247300697 1
4207 247300697 1
578 247300697 1
98 247300697 1
1849 247300697 1
21 247300697 1
1101 247300697 1
1851 247300697 1
27 247300697 1
29 247300697 1
1864 247300697 1
1865 247300697 1
4208 247300697 1
1854 247300697 1
1110 247300697 1
1868 247300697 1
72 247300697 1
432 247300697 1
110 247300697 1
1855 247300697 1
4209 247300697 1
74 247300697 1
98 167376496 1
21 167376496 1
22 167376496 1
1717 167376496 1
1714 167376496 1
3375 167376496 1
1715 167376496 1
27 167376496 1
2783 167376496 1
538 167376496 1
29 167376496 1
1708 167376496 1
706 167376496 1
1066 167376496 1
51 167376496 1
154 167376496 1
399 167376496 1
72 167376496 1
53 167376496 1
157 167376496 1
4023 167376496 1
60 167376496 1
1713 167376496 1
2123 227082076 1
79 227082076 1
2 227082076 1
81 227082076 1
551 227082076 1
552 227082076 1
598 227082076 1
597 227082076 1
405 227082076 1
371 227082076 1
406 227082076 1
555 227082076 1
87 227082076 1
301 227082076 1
92 227082076 1
302 227082076 1
14 227082076 1
304 227082076 1
561 227082076 1
562 227082076 1
579 227082076 1
97 227082076 1
19 227082076 1
564 227082076 1
601 227082076 1
98 227082076 1
603 227082076 1
1188 227082076 1
2398 227082076 1
21 227082076 1
566 227082076 1
567 227082076 1
27 227082076 1
29 227082076 1
3773 227082076 1
569 227082076 1
272 227082076 1
35 227082076 1
572 227082076 1
110 227082076 1
274 227082076 1
574 227082076 1
3771 227082076 1
2400 227082076 1
119 227082076 1
124 227082076 1
605 227082076 1
4210 227082076 1
46 227082076 1
553 227082076 1
554 227082076 1
556 227082076 1
606 227082076 1
557 227082076 1
558 227082076 1
51 227082076 1
609 227082076 1
53 227082076 1
4173 227082076 1
560 227082076 1
285 227082076 1
136 227082076 1
177 227082076 1
563 227082076 1
346 227082076 1
348 227082076 1
143 227082076 1
425 227082076 1
592 227082076 1
395 227082076 1
333 227082076 1
148 227082076 1
335 227082076 1
611 227082076 1
293 227082076 1
71 227082076 1
1987 227082076 1
154 227082076 1
613 227082076 1
2467 227082076 1
72 227082076 1
74 227082076 1
296 227082076 1
434 227082076 1
160 227082076 1
2484 52069104 1
4211 52069104 1
620 52069104 1
14 52069104 1
3209 52069104 1
27 52069104 1
2490 52069104 1
3212 52069104 1
46 52069104 1
47 52069104 1
2495 52069104 1
4212 52069104 1
4213 52069104 1
2498 52069104 1
654 52069104 1
3216 52069104 1
71 52069104 1
2120 52069104 1
3218 52069104 1
3217 52069104 1
79 52069104 1
3356 52069104 1
94 52069104 1
3221 52069104 1
378 52069104 1
1160 52069104 1
3222 52069104 1
2507 52069104 1
388 52069104 1
447 52069104 1
3223 52069104 1
4214 52069104 1
4215 52069104 1
4216 52069104 1
1923 52069104 1
3227 52069104 1
148 52069104 1
456 52069104 1
458 52069104 1
2138 52069104 1
4217 52069104 1
4218 52069104 1
160 52069104 1
2513 52069104 1
4219 52069104 1
3228 52069104 1
2514 52069104 1
4220 52069104 1
2515 52069104 1
4221 52069104 1
2518 52069104 1
2520 52069104 1
3234 52069104 1
271 52069104 1
3235 52069104 1
35 52069104 1
3236 52069104 1
2521 52069104 1
4222 52069104 1
3240 52069104 1
3241 52069104 1
1653 52069104 1
3242 52069104 1
285 52069104 1
1202 52069104 1
3244 52069104 1
2163 52069104 1
3246 52069104 1
4223 52069104 1
3247 52069104 1
3248 52069104 1
3249 52069104 1
1076 52069104 1
3250 52069104 1
2534 52069104 1
2535 52069104 1
3253 52069104 1
304 52069104 1
3255 52069104 1
3257 52069104 1
2547 52069104 1
3259 52069104 1
110 52069104 1
2550 52069104 1
119 52069104 1
2551 52069104 1
786 52069104 1
4224 52069104 1
4225 52069104 1
2555 52069104 1
3265 52069104 1
697 52069104 1
4226 52069104 1
2188 52069104 1
1241 52069104 1
2191 52069104 1
1244 52069104 1
4227 52069104 1
2560 52069104 1
3270 52069104 1
3272 52069104 1
3274 52069104 1
3276 52069104 1
4228 52069104 1
4229 52069104 1
274 52069104 1
1254 52069104 1
4230 52069104 1
4231 52069104 1
3280 52069104 1
2568 52069104 1
2569 52069104 1
3283 52069104 1
4232 52069104 1
1109 52069104 1
293 52069104 1
3286 52069104 1
1272 52069104 1
1547 52069104 1
2574 52069104 1
2211 52069104 1
3287 52069104 1
2575 52069104 1
301 52069104 1
2576 52069104 1
4233 52069104 1
2578 52069104 1
2219 52069104 1
3289 52069104 1
2582 52069104 1
3291 52069104 1
1777 52069104 1
4234 52069104 1
4235 52069104 1
2584 52069104 1
3294 52069104 1
1576 52069104 1
1578 52069104 1
2236 52069104 1
1015 52069104 1
615 52069104 1
1652 52069104 1
3300 52069104 1
2597 52069104 1
1300 52069104 1
21 52069104 1
4236 52069104 1
2073 52069104 1
3302 52069104 1
2681 52069104 1
4237 52069104 1
3305 52069104 1
51 52069104 1
67 52069104 1
426 52069104 1
3307 52069104 1
296 52069104 1
74 52069104 1
2620 52069104 1
4238 52069104 1
3309 52069104 1
92 52069104 1
302 52069104 1
3310 52069104 1
3312 52069104 1
750 52069104 1
4239 52069104 1
678 52069104 1
3318 52069104 1
2629 52069104 1
3319 52069104 1
4240 52069104 1
2691 52069104 1
3321 52069104 1
1329 52069104 1
1333 52069104 1
131 52069104 1
3325 52069104 1
2636 52069104 1
2263 52069104 1
143 52069104 1
3326 52069104 1
2638 52069104 1
4241 52069104 1
3662 52069104 1
154 52069104 1
1718 52069104 1
156 52069104 1
79 244081862 1
1365 244081862 1
551 244081862 1
552 244081862 1
597 244081862 1
555 244081862 1
301 244081862 1
776 244081862 1
599 244081862 1
302 244081862 1
92 244081862 1
14 244081862 1
16 244081862 1
304 244081862 1
561 244081862 1
580 244081862 1
19 244081862 1
564 244081862 1
603 244081862 1
2398 244081862 1
565 244081862 1
21 244081862 1
566 244081862 1
567 244081862 1
27 244081862 1
29 244081862 1
35 244081862 1
572 244081862 1
274 244081862 1
574 244081862 1
1986 244081862 1
119 244081862 1
124 244081862 1
480 244081862 1
4210 244081862 1
481 244081862 1
46 244081862 1
553 244081862 1
554 244081862 1
556 244081862 1
606 244081862 1
558 244081862 1
51 244081862 1
609 244081862 1
608 244081862 1
560 244081862 1
563 244081862 1
348 244081862 1
143 244081862 1
592 244081862 1
333 244081862 1
148 244081862 1
611 244081862 1
293 244081862 1
71 244081862 1
1987 244081862 1
613 244081862 1
4177 244081862 1
431 244081862 1
72 244081862 1
399 244081862 1
157 244081862 1
74 244081862 1
296 244081862 1
160 244081862 1
21 74167153 1
107 74167153 1
152 74167153 1
81 74167153 1
26 74167153 1
1960 74167153 1
27 74167153 1
54 74167153 1
1984 89713248 1
4187 89713248 1
4242 89713248 1
746 89713248 1
748 89713248 1
21 89713248 1
726 89713248 1
4184 89713248 1
753 89713248 1
4243 89713248 1
1098 89713248 1
3627 89713248 1
4190 89713248 1
743 89713248 1
2439 51590707 1
2440 51590707 1
2441 51590707 1
81 51590707 1
2442 51590707 1
4244 51590707 1
2444 51590707 1
2697 51590707 1
2446 51590707 1
2423 51590707 1
16 51590707 1
529 51590707 1
582 51590707 1
19 51590707 1
307 51590707 1
21 51590707 1
2426 51590707 1
27 51590707 1
29 51590707 1
2448 51590707 1
2428 51590707 1
2427 51590707 1
2429 51590707 1
2430 51590707 1
2449 51590707 1
2431 51590707 1
2432 51590707 1
44 51590707 1
2226 51590707 1
2451 51590707 1
51 51590707 1
2433 51590707 1
2455 51590707 1
2456 51590707 1
2457 51590707 1
2699 51590707 1
1784 51590707 1
1101 51590707 1
67 51590707 1
2437 51590707 1
3716 51590707 1
2458 51590707 1
154 51590707 1
614 51590707 1
72 51590707 1
157 51590707 1
432 51590707 1
2438 51590707 1
2 247694811 1
3 247694811 1
262 247694811 1
1994 247694811 1
497 247694811 1
405 247694811 1
575 247694811 1
406 247694811 1
576 247694811 1
2107 247694811 1
555 247694811 1
706 247694811 1
577 247694811 1
14 247694811 1
16 247694811 1
562 247694811 1
1355 247694811 1
579 247694811 1
580 247694811 1
19 247694811 1
21 247694811 1
25 247694811 1
1356 247694811 1
27 247694811 1
29 247694811 1
584 247694811 1
272 247694811 1
585 247694811 1
35 247694811 1
586 247694811 1
274 247694811 1
2471 247694811 1
574 247694811 1
1360 247694811 1
587 247694811 1
480 247694811 1
46 247694811 1
553 247694811 1
51 247694811 1
285 247694811 1
177 247694811 1
563 247694811 1
591 247694811 1
425 247694811 1
592 247694811 1
568 247694811 1
426 247694811 1
67 247694811 1
293 247694811 1
72 247694811 1
432 247694811 1
595 247694811 1
4245 247694811 1
1479 247694811 1
296 247694811 1
74 247694811 1
79 247694811 1
81 247694811 1
551 247694811 1
597 247694811 1
598 247694811 1
300 247694811 1
301 247694811 1
599 247694811 1
302 247694811 1
92 247694811 1
1487 247694811 1
304 247694811 1
914 247694811 1
97 247694811 1
564 247694811 1
601 247694811 1
603 247694811 1
1947 247694811 1
566 247694811 1
3024 247694811 1
2991 247694811 1
572 247694811 1
110 247694811 1
987 247694811 1
323 247694811 1
605 247694811 1
447 247694811 1
554 247694811 1
556 247694811 1
448 247694811 1
606 247694811 1
557 247694811 1
558 247694811 1
1371 247694811 1
609 247694811 1
560 247694811 1
136 247694811 1
143 247694811 1
395 247694811 1
333 247694811 1
148 247694811 1
456 247694811 1
335 247694811 1
151 247694811 1
154 247694811 1
614 247694811 1
613 247694811 1
399 247694811 1
156 247694811 1
338 247694811 1
160 247694811 1
3424 19762524 1
3085 19762524 1
4246 19762524 1
3425 19762524 1
1114 19762524 1
3903 19762524 1
2772 19762524 1
1115 19762524 1
371 19762524 1
3905 19762524 1
1376 19762524 1
1378 19762524 1
623 19762524 1
1118 19762524 1
2027 19762524 1
1122 19762524 1
1121 19762524 1
2324 19762524 1
500 19762524 1
2878 19762524 1
1381 19762524 1
1126 19762524 1
1383 19762524 1
3907 19762524 1
1384 19762524 1
3908 19762524 1
3427 19762524 1
2900 19762524 1
478 19762524 1
1387 19762524 1
2032 19762524 1
1133 19762524 1
3910 19762524 1
1391 19762524 1
2034 19762524 1
3528 19762524 1
645 19762524 1
1392 19762524 1
1393 19762524 1
2904 19762524 1
1137 19762524 1
53 19762524 1
1138 19762524 1
1139 19762524 1
1396 19762524 1
2777 19762524 1
3911 19762524 1
3673 19762524 1
62 19762524 1
1398 19762524 1
3913 19762524 1
3019 19762524 1
1143 19762524 1
1400 19762524 1
889 19762524 1
1401 19762524 1
1144 19762524 1
3189 19762524 1
514 19762524 1
654 19762524 1
2663 19762524 1
518 19762524 1
4247 19762524 1
1764 19762524 1
4248 19762524 1
3433 19762524 1
3915 19762524 1
1150 19762524 1
665 19762524 1
84 19762524 1
668 19762524 1
1406 19762524 1
87 19762524 1
777 19762524 1
778 19762524 1
1408 19762524 1
1152 19762524 1
2667 19762524 1
3917 19762524 1
3746 19762524 1
1409 19762524 1
1410 19762524 1
1411 19762524 1
1154 19762524 1
1156 19762524 1
1414 19762524 1
3436 19762524 1
752 19762524 1
2913 19762524 1
378 19762524 1
3967 19762524 1
681 19762524 1
1160 19762524 1
757 19762524 1
1420 19762524 1
1421 19762524 1
1688 19762524 1
3438 19762524 1
123 19762524 1
1422 19762524 1
1162 19762524 1
125 19762524 1
538 19762524 1
388 19762524 1
2058 19762524 1
539 19762524 1
2781 19762524 1
3439 19762524 1
3539 19762524 1
3440 19762524 1
2340 19762524 1
327 19762524 1
693 19762524 1
1167 19762524 1
818 19762524 1
1171 19762524 1
1100 19762524 1
1175 19762524 1
1176 19762524 1
2134 19762524 1
2466 19762524 1
2136 19762524 1
3030 19762524 1
1430 19762524 1
458 19762524 1
153 19762524 1
1178 19762524 1
1180 19762524 1
2139 19762524 1
1432 19762524 1
1433 19762524 1
1181 19762524 1
2142 19762524 1
1183 19762524 1
4249 19762524 1
850 19762524 1
621 19762524 1
1441 19762524 1
3922 19762524 1
776 19762524 1
2675 19762524 1
624 19762524 1
4250 19762524 1
1186 19762524 1
1187 19762524 1
3923 19762524 1
1188 19762524 1
1189 19762524 1
1190 19762524 1
2679 19762524 1
271 19762524 1
3444 19762524 1
1448 19762524 1
3925 19762524 1
2918 19762524 1
35 19762524 1
636 19762524 1
2350 19762524 1
1452 19762524 1
638 19762524 1
1454 19762524 1
1455 19762524 1
2074 19762524 1
1197 19762524 1
1458 19762524 1
1459 19762524 1
420 19762524 1
642 19762524 1
282 19762524 1
1808 19762524 1
1463 19762524 1
506 19762524 1
1464 19762524 1
1465 19762524 1
1468 19762524 1
887 19762524 1
1363 19762524 1
2647 19762524 1
1474 19762524 1
1473 19762524 1
652 19762524 1
4251 19762524 1
424 19762524 1
1204 19762524 1
1476 19762524 1
4252 19762524 1
1205 19762524 1
1208 19762524 1
1478 19762524 1
3448 19762524 1
1209 19762524 1
2165 19762524 1
3194 19762524 1
77 19762524 1
3449 19762524 1
3450 19762524 1
1213 19762524 1
436 19762524 1
3928 19762524 1
2360 19762524 1
1214 19762524 1
1215 19762524 1
671 19762524 1
3930 19762524 1
1218 19762524 1
4253 19762524 1
1219 19762524 1
240 19762524 1
2171 19762524 1
97 19762524 1
3933 19762524 1
676 19762524 1
98 19762524 1
3935 19762524 1
1490 19762524 1
1491 19762524 1
2090 19762524 1
677 19762524 1
1493 19762524 1
1494 19762524 1
1227 19762524 1
1499 19762524 1
2177 19762524 1
109 19762524 1
1501 19762524 1
3937 19762524 1
1502 19762524 1
316 19762524 1
320 19762524 1
3452 19762524 1
1370 19762524 1
1230 19762524 1
688 19762524 1
1234 19762524 1
1236 19762524 1
1092 19762524 1
694 19762524 1
3939 19762524 1
1507 19762524 1
3977 19762524 1
546 19762524 1
1511 19762524 1
3169 19762524 1
1238 19762524 1
1239 19762524 1
1512 19762524 1
1513 19762524 1
702 19762524 1
1515 19762524 1
4254 19762524 1
3941 19762524 1
4255 19762524 1
3459 19762524 1
1518 19762524 1
847 19762524 1
3461 19762524 1
497 19762524 1
3462 19762524 1
1246 19762524 1
1521 19762524 1
1523 19762524 1
12 19762524 1
4256 19762524 1
1527 19762524 1
2365 19762524 1
498 19762524 1
1528 19762524 1
1724 19762524 1
2470 19762524 1
1530 19762524 1
1532 19762524 1
1251 19762524 1
1252 19762524 1
1533 19762524 1
2281 19762524 1
414 19762524 1
3464 19762524 1
635 19762524 1
2001 19762524 1
1537 19762524 1
1254 19762524 1
3466 19762524 1
1255 19762524 1
1538 19762524 1
2934 19762524 1
2031 19762524 1
4257 19762524 1
4258 19762524 1
3570 19762524 1
1063 19762524 1
3943 19762524 1
3468 19762524 1
1542 19762524 1
512 19762524 1
2809 19762524 1
3944 19762524 1
511 19762524 1
1364 19762524 1
3470 19762524 1
3190 19762524 1
2813 19762524 1
741 19762524 1
68 19762524 1
1544 19762524 1
1269 19762524 1
293 19762524 1
1681 19762524 1
1546 19762524 1
659 19762524 1
294 19762524 1
3945 19762524 1
73 19762524 1
2371 19762524 1
370 19762524 1
1552 19762524 1
1078 19762524 1
2373 19762524 1
441 19762524 1
1273 19762524 1
307 19762524 1
1275 19762524 1
1276 19762524 1
1279 19762524 1
1558 19762524 1
2221 19762524 1
1281 19762524 1
3479 19762524 1
3200 19762524 1
2821 19762524 1
682 19762524 1
1559 19762524 1
317 19762524 1
3949 19762524 1
3480 19762524 1
987 19762524 1
4259 19762524 1
1563 19762524 1
1285 19762524 1
129 19762524 1
2227 19762524 1
1569 19762524 1
1570 19762524 1
1693 19762524 1
1571 19762524 1
1573 19762524 1
1574 19762524 1
3029 19762524 1
142 19762524 1
1577 19762524 1
2230 19762524 1
2828 19762524 1
1290 19762524 1
701 19762524 1
821 19762524 1
3952 19762524 1
1038 19762524 1
4260 19762524 1
1586 19762524 1
1587 19762524 1
3483 19762524 1
1589 19762524 1
2381 19762524 1
3484 19762524 1
1594 19762524 1
1595 19762524 1
2068 19762524 1
628 19762524 1
629 19762524 1
1600 19762524 1
867 19762524 1
1302 19762524 1
1604 19762524 1
3955 19762524 1
3142 19762524 1
2472 19762524 1
2473 19762524 1
3956 19762524 1
2078 19762524 1
641 19762524 1
829 19762524 1
644 19762524 1
3957 19762524 1
1610 19762524 1
1304 19762524 1
1305 19762524 1
2949 19762524 1
223 19762524 1
1612 19762524 1
1309 19762524 1
1310 19762524 1
2242 19762524 1
1068 19762524 1
1311 19762524 1
4261 19762524 1
3485 19762524 1
660 19762524 1
661 19762524 1
2842 19762524 1
295 19762524 1
3486 19762524 1
1616 19762524 1
3659 19762524 1
2246 19762524 1
3962 19762524 1
1316 19762524 1
3196 19762524 1
1620 19762524 1
1619 19762524 1
1318 19762524 1
673 19762524 1
4262 19762524 1
92 19762524 1
3157 19762524 1
1625 19762524 1
4263 19762524 1
780 19762524 1
3963 19762524 1
1324 19762524 1
3489 19762524 1
750 19762524 1
1325 19762524 1
1628 19762524 1
678 19762524 1
445 19762524 1
2392 19762524 1
2958 19762524 1
3493 19762524 1
1327 19762524 1
1328 19762524 1
1636 19762524 1
1107 19762524 1
1332 19762524 1
1637 19762524 1
1638 19762524 1
1333 19762524 1
246 19762524 1
542 19762524 1
765 19762524 1
610 19762524 1
1337 19762524 1
1639 19762524 1
1641 19762524 1
3497 19762524 1
1642 19762524 1
1643 19762524 1
1099 19762524 1
3964 19762524 1
350 19762524 1
3498 19762524 1
3049 19762524 1
3499 19762524 1
1340 19762524 1
156 19762524 1
952 19762524 1
550 19762524 1
1648 19762524 1
683 261872648 1
3521 261872648 1
81 261872648 1
2017 261872648 1
672 261872648 1
2422 261872648 1
647 261872648 1
2018 261872648 1
94 261872648 1
161 261872648 1
1642 261872648 1
21 261872648 1
25 261872648 1
1784 261872648 1
27 261872648 1
2022 261872648 1
1893 261872648 1
3054 261872648 1
699 261872648 1
1759 261872648 1
2023 261872648 1
2861 261872648 1
79 161351710 1
495 161351710 1
4264 161351710 1
1652 161351710 1
301 161351710 1
2999 161351710 1
302 161351710 1
92 161351710 1
14 161351710 1
304 161351710 1
581 161351710 1
307 161351710 1
21 161351710 1
27 161351710 1
4239 161351710 1
4265 161351710 1
4228 161351710 1
4266 161351710 1
4267 161351710 1
272 161351710 1
2998 161351710 1
35 161351710 1
274 161351710 1
4231 161351710 1
3001 161351710 1
317 161351710 1
119 161351710 1
323 161351710 1
282 161351710 1
1653 161351710 1
51 161351710 1
1108 161351710 1
143 161351710 1
350 161351710 1
67 161351710 1
2016 161351710 1
148 161351710 1
515 161351710 1
293 161351710 1
71 161351710 1
701 161351710 1
154 161351710 1
4217 161351710 1
156 161351710 1
74 161351710 1
296 161351710 1
160 161351710 1
79 43328128 1
2 43328128 1
1876 43328128 1
3 43328128 1
405 43328128 1
406 43328128 1
440 43328128 1
407 43328128 1
1877 43328128 1
1878 43328128 1
300 43328128 1
1525 43328128 1
301 43328128 1
4268 43328128 1
92 43328128 1
302 43328128 1
376 43328128 1
14 43328128 1
304 43328128 1
1725 43328128 1
2030 43328128 1
19 43328128 1
1880 43328128 1
581 43328128 1
751 43328128 1
21 43328128 1
1824 43328128 1
25 43328128 1
27 43328128 1
631 43328128 1
2252 43328128 1
713 43328128 1
272 43328128 1
4267 43328128 1
379 43328128 1
416 43328128 1
35 43328128 1
1802 43328128 1
274 43328128 1
2654 43328128 1
1881 43328128 1
323 43328128 1
1882 43328128 1
1565 43328128 1
46 43328128 1
389 43328128 1
390 43328128 1
128 43328128 1
448 43328128 1
131 43328128 1
51 43328128 1
1744 43328128 1
285 43328128 1
177 43328128 1
1810 43328128 1
1093 43328128 1
57 43328128 1
392 43328128 1
451 43328128 1
1884 43328128 1
2859 43328128 1
143 43328128 1
1175 43328128 1
425 43328128 1
1885 43328128 1
67 43328128 1
148 43328128 1
335 43328128 1
151 43328128 1
293 43328128 1
1813 43328128 1
154 43328128 1
72 43328128 1
156 43328128 1
157 43328128 1
595 43328128 1
461 43328128 1
295 43328128 1
74 43328128 1
296 43328128 1
1373 43328128 1
434 43328128 1
160 43328128 1
1518 216837549 1
3176 216837549 1
800 216837549 1
2025 216837549 1
1520 216837549 1
3461 216837549 1
1521 216837549 1
463 216837549 1
623 216837549 1
4269 216837549 1
14 216837549 1
1528 216837549 1
2030 216837549 1
1051 216837549 1
22 216837549 1
4270 216837549 1
4271 216837549 1
27 216837549 1
29 216837549 1
3181 216837549 1
3091 216837549 1
1537 216837549 1
274 216837549 1
805 216837549 1
1391 216837549 1
1743 216837549 1
645 216837549 1
1541 216837549 1
1139 216837549 1
3188 216837549 1
3911 216837549 1
1397 216837549 1
1897 216837549 1
511 216837549 1
512 216837549 1
1143 216837549 1
1400 216837549 1
1401 216837549 1
3189 216837549 1
4272 216837549 1
514 216837549 1
741 216837549 1
1269 216837549 1
293 216837549 1
516 216837549 1
2936 216837549 1
518 216837549 1
3471 216837549 1
3534 216837549 1
79 216837549 1
3104 216837549 1
301 216837549 1
3107 216837549 1
307 216837549 1
813 216837549 1
1413 216837549 1
1275 216837549 1
752 216837549 1
1558 216837549 1
3200 216837549 1
3580 216837549 1
682 216837549 1
757 216837549 1
1562 216837549 1
2058 216837549 1
1564 216837549 1
3118 216837549 1
3204 216837549 1
3582 216837549 1
1567 216837549 1
3205 216837549 1
1570 216837549 1
3984 216837549 1
1573 216837549 1
1576 216837549 1
1577 216837549 1
1175 216837549 1
333 216837549 1
148 216837549 1
335 216837549 1
151 216837549 1
1430 216837549 1
153 216837549 1
821 216837549 1
822 216837549 1
1583 216837549 1
160 216837549 1
1181 216837549 1
618 216837549 1
3483 216837549 1
1439 216837549 1
3130 216837549 1
3034 216837549 1
1928 216837549 1
624 216837549 1
21 216837549 1
3134 216837549 1
4273 216837549 1
1443 216837549 1
585 216837549 1
35 216837549 1
1449 216837549 1
827 216837549 1
1451 216837549 1
1606 216837549 1
3182 216837549 1
3141 216837549 1
3653 216837549 1
1197 216837549 1
1609 216837549 1
4274 216837549 1
641 216837549 1
1461 216837549 1
282 216837549 1
644 216837549 1
506 216837549 1
3184 216837549 1
1464 216837549 1
51 216837549 1
285 216837549 1
1467 216837549 1
649 216837549 1
1472 216837549 1
3626 216837549 1
1474 216837549 1
3150 216837549 1
4275 216837549 1
3547 216837549 1
67 216837549 1
292 216837549 1
1476 216837549 1
431 216837549 1
2164 216837549 1
295 216837549 1
834 216837549 1
296 216837549 1
836 216837549 1
3153 216837549 1
3196 216837549 1
1215 216837549 1
673 216837549 1
1218 216837549 1
92 216837549 1
302 216837549 1
304 216837549 1
1625 216837549 1
1491 216837549 1
1493 216837549 1
678 216837549 1
1629 216837549 1
105 216837549 1
445 216837549 1
110 216837549 1
4276 216837549 1
1328 216837549 1
320 216837549 1
3601 216837549 1
3201 216837549 1
119 216837549 1
1107 216837549 1
1636 216837549 1
1638 216837549 1
131 216837549 1
1234 216837549 1
1092 216837549 1
3166 216837549 1
542 216837549 1
1639 216837549 1
695 216837549 1
1641 216837549 1
3455 216837549 1
346 216837549 1
1508 216837549 1
1643 216837549 1
143 216837549 1
840 216837549 1
546 216837549 1
3168 216837549 1
1512 216837549 1
702 216837549 1
156 216837549 1
772 216837549 1
703 216837549 1
550 216837549 1
1648 216837549 1
615 404865623 1
3039 404865623 1
596 404865623 1
551 404865623 1
597 404865623 1
555 404865623 1
3974 404865623 1
301 404865623 1
599 404865623 1
92 404865623 1
302 404865623 1
14 404865623 1
16 404865623 1
304 404865623 1
562 404865623 1
564 404865623 1
98 404865623 1
603 404865623 1
1907 404865623 1
21 404865623 1
22 404865623 1
566 404865623 1
567 404865623 1
27 404865623 1
569 404865623 1
378 404865623 1
445 404865623 1
35 404865623 1
571 404865623 1
572 404865623 1
417 404865623 1
110 404865623 1
274 404865623 1
574 404865623 1
1367 404865623 1
317 404865623 1
316 404865623 1
1986 404865623 1
2400 404865623 1
119 404865623 1
124 404865623 1
1107 404865623 1
2058 404865623 1
447 404865623 1
46 404865623 1
554 404865623 1
606 404865623 1
558 404865623 1
51 404865623 1
607 404865623 1
285 404865623 1
2943 404865623 1
2402 404865623 1
143 404865623 1
350 404865623 1
426 404865623 1
333 404865623 1
148 404865623 1
456 404865623 1
293 404865623 1
71 404865623 1
3892 404865623 1
1987 404865623 1
153 404865623 1
295 404865623 1
74 404865623 1
296 404865623 1
160 404865623 1
21 165882825 1
1850 165882825 1
1851 165882825 1
1112 165882825 1
1852 165882825 1
1858 165882825 1
2892 165882825 1
1110 165882825 1
1868 165882825 1
1855 165882825 1
4207 165882825 1
1856 165882825 1
2075 300414286 1
21 300414286 1
2937 300414286 1
2040 300414286 1
3031 300414286 1
946 300414286 1
2853 300414286 1
957 31702589 1
3609 31702589 1
4277 31702589 1
962 31702589 1
27 31702589 1
4278 31702589 1
963 31702589 1
3344 31702589 1
1672 31702589 1
173 31702589 1
177 31702589 1
185 31702589 1
4279 31702589 1
94 31702589 1
4280 31702589 1
1035 31702589 1
3779 31702589 1
4281 31702589 1
218 31702589 1
638 31702589 1
3238 31702589 1
4282 31702589 1
4283 31702589 1
4284 31702589 1
4118 31702589 1
3686 31702589 1
980 31702589 1
3256 31702589 1
982 31702589 1
4285 31702589 1
3264 31702589 1
996 31702589 1
997 31702589 1
253 31702589 1
344 31702589 1
351 31702589 1
353 31702589 1
4286 31702589 1
967 31702589 1
4287 31702589 1
4180 31702589 1
972 31702589 1
4288 31702589 1
976 31702589 1
2665 31702589 1
979 31702589 1
987 31702589 1
4201 31702589 1
4289 31702589 1
339 31702589 1
2 31702589 1
1034 31702589 1
21 31702589 1
4198 31702589 1
4109 31702589 1
4290 31702589 1
4291 31702589 1
973 31702589 1
975 31702589 1
4292 31702589 1
357 31702589 1
4293 31702589 1
1991 31702589 1
994 31702589 1
995 31702589 1
1961 31702589 1
2962 31702589 1
79 32583477 1
3 32583477 1
405 32583477 1
440 32583477 1
87 32583477 1
407 32583477 1
1877 32583477 1
1878 32583477 1
300 32583477 1
301 32583477 1
92 32583477 1
302 32583477 1
376 32583477 1
14 32583477 1
304 32583477 1
97 32583477 1
19 32583477 1
1880 32583477 1
581 32583477 1
751 32583477 1
21 32583477 1
307 32583477 1
27 32583477 1
631 32583477 1
713 32583477 1
2462 32583477 1
416 32583477 1
35 32583477 1
1802 32583477 1
274 32583477 1
1881 32583477 1
1107 32583477 1
1003 32583477 1
323 32583477 1
642 32583477 1
1882 32583477 1
46 32583477 1
390 32583477 1
131 32583477 1
51 32583477 1
285 32583477 1
136 32583477 1
1810 32583477 1
1883 32583477 1
1884 32583477 1
143 32583477 1
350 32583477 1
1885 32583477 1
67 32583477 1
1886 32583477 1
148 32583477 1
335 32583477 1
293 32583477 1
458 32583477 1
72 32583477 1
156 32583477 1
74 32583477 1
296 32583477 1
160 32583477 1
967 238084775 1
2 238084775 1
957 238084775 1
990 238084775 1
4294 238084775 1
454 238084775 1
218 238084775 1
962 238084775 1
21 238084775 1
980 238084775 1
963 238084775 1
972 238084775 1
1961 238084775 1
4295 238084775 1
997 238084775 1
982 238084775 1
4296 238084775 1
4127 238084775 1
2695 238084775 1
976 238084775 1
253 238084775 1
1849 28463717 1
21 28463717 1
1850 28463717 1
1111 28463717 1
27 28463717 1
2895 28463717 1
2891 28463717 1
1852 28463717 1
1857 28463717 1
1858 28463717 1
1860 28463717 1
1859 28463717 1
2771 28463717 1
1110 28463717 1
1855 28463717 1
1856 28463717 1
4297 61771888 1
339 61771888 1
367 61771888 1
1998 61771888 1
4298 61771888 1
19 61771888 1
4299 61771888 1
344 61771888 1
21 61771888 1
167 61771888 1
25 61771888 1
27 61771888 1
1125 61771888 1
4300 61771888 1
353 61771888 1
4301 61771888 1
638 61771888 1
276 61771888 1
4198 61771888 1
1988 61771888 1
340 61771888 1
174 61771888 1
1989 61771888 1
51 61771888 1
1990 61771888 1
4302 61771888 1
348 61771888 1
4303 61771888 1
432 61771888 1
1616 61771888 1
4304 61771888 1
4006 61771888 1
1553 61771888 1
341 61771888 1
186 61771888 1
1992 61771888 1
1018 61771888 1
307 61771888 1
103 61771888 1
4200 61771888 1
4305 61771888 1
1036 61771888 1
357 61771888 1
245 61771888 1
4285 61771888 1
538 61771888 1
539 61771888 1
4293 61771888 1
4306 61771888 1
1089 61771888 1
4307 61771888 1
4201 61771888 1
1029 61771888 1
1337 61771888 1
1574 61771888 1
4280 61771888 1
4199 61771888 1
4308 61771888 1
350 61771888 1
352 61771888 1
4281 61771888 1
1238 61771888 1
157 61771888 1
211 61771888 1
1031 61771888 1
1180 61771888 1
1037 61771888 1
2103 115997168 1
1039 115997168 1
1041 115997168 1
1043 115997168 1
4309 115997168 1
4310 115997168 1
4311 115997168 1
1044 115997168 1
1046 115997168 1
1045 115997168 1
4018 115997168 1
19 115997168 1
1050 115997168 1
21 115997168 1
4312 115997168 1
27 115997168 1
1053 115997168 1
29 115997168 1
1054 115997168 1
1055 115997168 1
1056 115997168 1
4313 115997168 1
1058 115997168 1
1059 115997168 1
1060 115997168 1
1062 115997168 1
4314 115997168 1
4315 115997168 1
4316 115997168 1
282 115997168 1
1065 115997168 1
1064 115997168 1
1066 115997168 1
51 115997168 1
53 115997168 1
4317 115997168 1
4318 115997168 1
1068 115997168 1
1069 115997168 1
4003 115997168 1
1072 115997168 1
4004 115997168 1
1073 115997168 1
1074 115997168 1
294 115997168 1
1076 115997168 1
4005 115997168 1
4319 115997168 1
1077 115997168 1
2863 115997168 1
1079 115997168 1
4320 115997168 1
4321 115997168 1
4322 115997168 1
98 115997168 1
4323 115997168 1
4324 115997168 1
1080 115997168 1
1082 115997168 1
1081 115997168 1
4013 115997168 1
4325 115997168 1
319 115997168 1
1086 115997168 1
1090 115997168 1
935 115997168 1
1091 115997168 1
4015 115997168 1
1095 115997168 1
766 115997168 1
1097 115997168 1
1096 115997168 1
4326 115997168 1
1103 115997168 1
1105 115997168 1
154 115997168 1
1106 115997168 1
4016 115997168 1
79 268445866 1
81 268445866 1
7 268445866 1
11 268445866 1
623 268445866 1
13 268445866 1
301 268445866 1
2168 268445866 1
91 268445866 1
92 268445866 1
302 268445866 1
95 268445866 1
14 268445866 1
304 268445866 1
17 268445866 1
500 268445866 1
2088 268445866 1
21 268445866 1
307 268445866 1
22 268445866 1
26 268445866 1
27 268445866 1
102 268445866 1
309 268445866 1
1126 268445866 1
1929 268445866 1
32 268445866 1
105 268445866 1
272 268445866 1
107 268445866 1
108 268445866 1
4327 268445866 1
35 268445866 1
109 268445866 1
110 268445866 1
274 268445866 1
111 268445866 1
313 268445866 1
504 268445866 1
2752 268445866 1
4328 268445866 1
2031 268445866 1
41 268445866 1
119 268445866 1
124 268445866 1
1391 268445866 1
46 268445866 1
282 268445866 1
48 268445866 1
129 268445866 1
688 268445866 1
131 268445866 1
2904 268445866 1
51 268445866 1
133 268445866 1
55 268445866 1
59 268445866 1
137 268445866 1
61 268445866 1
1641 268445866 1
329 268445866 1
1576 268445866 1
64 268445866 1
143 268445866 1
332 268445866 1
146 268445866 1
350 268445866 1
67 268445866 1
68 268445866 1
334 268445866 1
148 268445866 1
335 268445866 1
293 268445866 1
71 268445866 1
153 268445866 1
154 268445866 1
72 268445866 1
156 268445866 1
74 268445866 1
296 268445866 1
160 268445866 1
339 274996668 1
79 274996668 1
119 274996668 1
124 274996668 1
46 274996668 1
51 274996668 1
1744 274996668 1
92 274996668 1
3782 274996668 1
14 274996668 1
345 274996668 1
21 274996668 1
348 274996668 1
349 274996668 1
67 274996668 1
148 274996668 1
335 274996668 1
1788 274996668 1
1840 274996668 1
71 274996668 1
35 274996668 1
353 274996668 1
156 274996668 1
355 274996668 1
354 274996668 1
74 274996668 1
79 218273099 1
597 218273099 1
555 218273099 1
301 218273099 1
92 218273099 1
2675 218273099 1
302 218273099 1
14 218273099 1
4329 218273099 1
304 218273099 1
561 218273099 1
562 218273099 1
4330 218273099 1
579 218273099 1
564 218273099 1
601 218273099 1
1347 218273099 1
603 218273099 1
2398 218273099 1
565 218273099 1
21 218273099 1
566 218273099 1
567 218273099 1
27 218273099 1
29 218273099 1
2090 218273099 1
569 218273099 1
1227 218273099 1
35 218273099 1
571 218273099 1
572 218273099 1
2460 218273099 1
109 218273099 1
417 218273099 1
274 218273099 1
574 218273099 1
119 218273099 1
124 218273099 1
125 218273099 1
605 218273099 1
4210 218273099 1
481 218273099 1
46 218273099 1
554 218273099 1
342 218273099 1
606 218273099 1
558 218273099 1
51 218273099 1
609 218273099 1
607 218273099 1
285 218273099 1
560 218273099 1
1746 218273099 1
563 218273099 1
346 218273099 1
348 218273099 1
2402 218273099 1
1784 218273099 1
143 218273099 1
592 218273099 1
568 218273099 1
333 218273099 1
148 218273099 1
2887 218273099 1
611 218273099 1
151 218273099 1
293 218273099 1
71 218273099 1
1987 218273099 1
613 218273099 1
399 218273099 1
157 218273099 1
296 218273099 1
160 218273099 1
2270 277384132 1
2271 277384132 1
2729 277384132 1
2273 277384132 1
2274 277384132 1
2275 277384132 1
3987 277384132 1
2277 277384132 1
3969 277384132 1
2278 277384132 1
2279 277384132 1
1440 277384132 1
706 277384132 1
623 277384132 1
14 277384132 1
20 277384132 1
21 277384132 1
22 277384132 1
628 277384132 1
2280 277384132 1
25 277384132 1
27 277384132 1
29 277384132 1
3341 277384132 1
2281 277384132 1
4331 277384132 1
713 277384132 1
2282 277384132 1
414 277384132 1
1799 277384132 1
2073 277384132 1
35 277384132 1
504 277384132 1
1129 277384132 1
2284 277384132 1
2285 277384132 1
478 277384132 1
1197 277384132 1
2286 277384132 1
3979 277384132 1
2682 277384132 1
2287 277384132 1
3348 277384132 1
2288 277384132 1
1460 277384132 1
1461 277384132 1
46 277384132 1
51 277384132 1
285 277384132 1
2289 277384132 1
649 277384132 1
2290 277384132 1
1000 277384132 1
3350 277384132 1
486 277384132 1
1143 277384132 1
3352 277384132 1
2291 277384132 1
514 277384132 1
2292 277384132 1
2293 277384132 1
68 277384132 1
292 277384132 1
2294 277384132 1
72 277384132 1
431 277384132 1
432 277384132 1
595 277384132 1
295 277384132 1
3973 277384132 1
1547 277384132 1
74 277384132 1
3432 277384132 1
79 277384132 1
2295 277384132 1
2297 277384132 1
2298 277384132 1
81 277384132 1
3355 277384132 1
665 277384132 1
3357 277384132 1
3995 277384132 1
668 277384132 1
87 277384132 1
3517 277384132 1
2300 277384132 1
92 277384132 1
240 277384132 1
97 277384132 1
529 277384132 1
2302 277384132 1
2956 277384132 1
1004 277384132 1
3699 277384132 1
105 277384132 1
1495 277384132 1
2304 277384132 1
1007 277384132 1
109 277384132 1
1500 277384132 1
110 277384132 1
999 277384132 1
316 277384132 1
2306 277384132 1
116 277384132 1
322 277384132 1
119 277384132 1
2307 277384132 1
198 277384132 1
129 277384132 1
2310 277384132 1
3975 277384132 1
136 277384132 1
1093 277384132 1
695 277384132 1
2311 277384132 1
2693 277384132 1
347 277384132 1
3456 277384132 1
1576 277384132 1
1001 277384132 1
3751 277384132 1
1101 277384132 1
1175 277384132 1
2314 277384132 1
2313 277384132 1
2315 277384132 1
148 277384132 1
335 277384132 1
1006 277384132 1
3520 277384132 1
2316 277384132 1
2673 277384132 1
154 277384132 1
614 277384132 1
158 277384132 1
703 277384132 1
2317 277384132 1
160 277384132 1
4128 86122715 1
4332 86122715 1
1850 86122715 1
4129 86122715 1
1111 86122715 1
1857 86122715 1
4333 86122715 1
1853 86122715 1
1859 86122715 1
1860 86122715 1
1861 86122715 1
4207 86122715 1
2893 86122715 1
1856 86122715 1
4334 86122715 1
3634 86122715 1
3383 86122715 1
21 86122715 1
1851 86122715 1
4335 86122715 1
27 86122715 1
4239 86122715 1
3054 86122715 1
2005 86122715 1
4336 86122715 1
169 86122715 1
4208 86122715 1
1110 86122715 1
1855 86122715 1
4138 86122715 1
4337 86122715 1
4139 86122715 1
774 283727817 1
3334 283727817 1
3425 283727817 1
617 283727817 1
619 283727817 1
622 283727817 1
706 283727817 1
1118 283727817 1
1843 283727817 1
14 283727817 1
578 283727817 1
625 283727817 1
19 283727817 1
500 283727817 1
627 283727817 1
21 283727817 1
22 283727817 1
25 283727817 1
631 283727817 1
27 283727817 1
29 283727817 1
271 283727817 1
35 283727817 1
636 283727817 1
274 283727817 1
1453 283727817 1
3002 283727817 1
4042 283727817 1
1461 283727817 1
1362 283727817 1
46 283727817 1
646 283727817 1
2904 283727817 1
51 283727817 1
53 283727817 1
285 283727817 1
649 283727817 1
161 283727817 1
2921 283727817 1
650 283727817 1
4338 283727817 1
4339 283727817 1
655 283727817 1
67 283727817 1
293 283727817 1
71 283727817 1
431 283727817 1
72 283727817 1
295 283727817 1
3486 283727817 1
1616 283727817 1
74 283727817 1
296 283727817 1
77 283727817 1
79 283727817 1
3251 283727817 1
666 283727817 1
4340 283727817 1
1216 283727817 1
3931 283727817 1
672 283727817 1
2666 283727817 1
300 283727817 1
301 283727817 1
92 283727817 1
302 283727817 1
4341 283727817 1
304 283727817 1
674 283727817 1
1409 283727817 1
98 283727817 1
4342 283727817 1
531 283727817 1
1495 283727817 1
378 283727817 1
680 283727817 1
570 283727817 1
110 283727817 1
4343 283727817 1
1328 283727817 1
119 283727817 1
124 283727817 1
323 283727817 1
131 283727817 1
2781 283727817 1
2130 283727817 1
137 283727817 1
2693 283727817 1
4344 283727817 1
1099 283727817 1
143 283727817 1
1175 283727817 1
1578 283727817 1
4345 283727817 1
148 283727817 1
335 283727817 1
151 283727817 1
2673 283727817 1
1718 283727817 1
156 283727817 1
704 283727817 1
160 283727817 1
21 294784543 1
1717 294784543 1
1714 294784543 1
81 294784543 1
1715 294784543 1
3376 294784543 1
27 294784543 1
786 294784543 1
2 224697273 1
81 224697273 1
934 224697273 1
51 224697273 1
881 224697273 1
53 224697273 1
936 224697273 1
885 224697273 1
779 224697273 1
3003 224697273 1
674 224697273 1
1409 224697273 1
19 224697273 1
21 224697273 1
307 224697273 1
888 224697273 1
3007 224697273 1
27 224697273 1
29 224697273 1
4346 224697273 1
154 224697273 1
72 224697273 1
399 224697273 1
157 224697273 1
951 224697273 1
798 224697273 1
953 224697273 1
3082 224697273 1
160 224697273 1
4186 32408442 1
367 32408442 1
2 32408442 1
722 32408442 1
4187 32408442 1
163 32408442 1
1525 32408442 1
1187 32408442 1
1726 32408442 1
1347 32408442 1
21 32408442 1
725 32408442 1
726 32408442 1
4178 32408442 1
4347 32408442 1
27 32408442 1
4348 32408442 1
169 32408442 1
732 32408442 1
638 32408442 1
733 32408442 1
171 32408442 1
734 32408442 1
276 32408442 1
3624 32408442 1
4243 32408442 1
173 32408442 1
2904 32408442 1
51 32408442 1
4349 32408442 1
738 32408442 1
4020 32408442 1
58 32408442 1
739 32408442 1
4189 32408442 1
3627 32408442 1
1068 32408442 1
740 32408442 1
741 32408442 1
4350 32408442 1
4190 32408442 1
3993 32408442 1
69 32408442 1
292 32408442 1
4351 32408442 1
2907 32408442 1
4182 32408442 1
432 32408442 1
4352 32408442 1
2123 32408442 1
744 32408442 1
745 32408442 1
185 32408442 1
4353 32408442 1
4006 32408442 1
1903 32408442 1
4242 32408442 1
746 32408442 1
4354 32408442 1
4355 32408442 1
1018 32408442 1
94 32408442 1
748 32408442 1
2719 32408442 1
4191 32408442 1
749 32408442 1
529 32408442 1
750 32408442 1
4184 32408442 1
753 32408442 1
196 32408442 1
243 32408442 1
760 32408442 1
759 32408442 1
761 32408442 1
245 32408442 1
786 32408442 1
763 32408442 1
2226 32408442 1
4307 32408442 1
767 32408442 1
4194 32408442 1
769 32408442 1
490 32408442 1
771 32408442 1
157 32408442 1
4185 32408442 1
1181 24224320 1
260 24224320 1
3 24224320 1
618 24224320 1
3735 24224320 1
6 24224320 1
7 24224320 1
11 24224320 1
2237 24224320 1
706 24224320 1
4356 24224320 1
14 24224320 1
17 24224320 1
19 24224320 1
1051 24224320 1
4357 24224320 1
21 24224320 1
22 24224320 1
628 24224320 1
629 24224320 1
24 24224320 1
26 24224320 1
2946 24224320 1
27 24224320 1
2109 24224320 1
2149 24224320 1
30 24224320 1
270 24224320 1
31 24224320 1
271 24224320 1
1383 24224320 1
33 24224320 1
4056 24224320 1
272 24224320 1
35 24224320 1
4358 24224320 1
36 24224320 1
37 24224320 1
274 24224320 1
275 24224320 1
4258 24224320 1
1062 24224320 1
41 24224320 1
1936 24224320 1
4359 24224320 1
1391 24224320 1
46 24224320 1
282 24224320 1
2789 24224320 1
48 24224320 1
2156 24224320 1
2904 24224320 1
4360 24224320 1
51 24224320 1
4196 24224320 1
53 24224320 1
284 24224320 1
285 24224320 1
55 24224320 1
59 24224320 1
4361 24224320 1
61 24224320 1
63 24224320 1
3991 24224320 1
4197 24224320 1
2810 24224320 1
64 24224320 1
65 24224320 1
66 24224320 1
4362 24224320 1
67 24224320 1
68 24224320 1
293 24224320 1
71 24224320 1
4363 24224320 1
72 24224320 1
431 24224320 1
295 24224320 1
4364 24224320 1
74 24224320 1
296 24224320 1
1210 24224320 1
78 24224320 1
4049 24224320 1
79 24224320 1
81 24224320 1
4051 24224320 1
4365 24224320 1
4060 24224320 1
1819 24224320 1
2247 24224320 1
301 24224320 1
89 24224320 1
92 24224320 1
302 24224320 1
93 24224320 1
95 24224320 1
304 24224320 1
912 24224320 1
4366 24224320 1
98 24224320 1
307 24224320 1
99 24224320 1
2252 24224320 1
4367 24224320 1
4053 24224320 1
103 24224320 1
4062 24224320 1
309 24224320 1
105 24224320 1
2820 24224320 1
2721 24224320 1
312 24224320 1
109 24224320 1
110 24224320 1
3748 24224320 1
111 24224320 1
2821 24224320 1
3451 24224320 1
317 24224320 1
4368 24224320 1
116 24224320 1
117 24224320 1
118 24224320 1
119 24224320 1
124 24224320 1
1107 24224320 1
125 24224320 1
4369 24224320 1
1370 24224320 1
129 24224320 1
688 24224320 1
131 24224320 1
2753 24224320 1
4370 24224320 1
135 24224320 1
1955 24224320 1
4371 24224320 1
1920 24224320 1
329 24224320 1
141 24224320 1
143 24224320 1
332 24224320 1
1922 24224320 1
145 24224320 1
2185 24224320 1
350 24224320 1
147 24224320 1
333 24224320 1
148 24224320 1
334 24224320 1
335 24224320 1
4372 24224320 1
151 24224320 1
4054 24224320 1
458 24224320 1
153 24224320 1
154 24224320 1
459 24224320 1
156 24224320 1
2234 24224320 1
160 24224320 1
716 277172506 1
1871 277172506 1
79 277172506 1
1872 277172506 1
119 277172506 1
481 277172506 1
46 277172506 1
2048 277172506 1
51 277172506 1
92 277172506 1
285 277172506 1
376 277172506 1
14 277172506 1
718 277172506 1
4373 277172506 1
21 277172506 1
1873 277172506 1
27 277172506 1
103 277172506 1
148 277172506 1
335 277172506 1
2939 277172506 1
717 277172506 1
35 277172506 1
719 277172506 1
74 277172506 1
160 277172506 1
79 21593526 1
4051 21593526 1
2729 21593526 1
3735 21593526 1
7 21593526 1
1889 21593526 1
300 21593526 1
301 21593526 1
4356 21593526 1
302 21593526 1
93 21593526 1
304 21593526 1
2830 21593526 1
4366 21593526 1
21 21593526 1
26 21593526 1
27 21593526 1
102 21593526 1
1948 21593526 1
2795 21593526 1
1930 21593526 1
2796 21593526 1
35 21593526 1
4374 21593526 1
110 21593526 1
274 21593526 1
111 21593526 1
313 21593526 1
316 21593526 1
2752 21593526 1
4375 21593526 1
4065 21593526 1
277 21593526 1
1368 21593526 1
41 21593526 1
2058 21593526 1
46 21593526 1
688 21593526 1
2753 21593526 1
2800 21593526 1
4196 21593526 1
285 21593526 1
4371 21593526 1
61 21593526 1
2740 21593526 1
63 21593526 1
330 21593526 1
64 21593526 1
332 21593526 1
143 21593526 1
546 21593526 1
741 21593526 1
147 21593526 1
67 21593526 1
334 21593526 1
335 21593526 1
293 21593526 1
1789 21593526 1
156 21593526 1
295 21593526 1
74 21593526 1
296 21593526 1
160 21593526 1
1342 91082908 1
4297 91082908 1
367 91082908 1
2 91082908 1
185 91082908 1
4376 91082908 1
3000 91082908 1
4377 91082908 1
3483 91082908 1
4378 91082908 1
3358 91082908 1
186 91082908 1
1998 91082908 1
2018 91082908 1
1018 91082908 1
94 91082908 1
4341 91082908 1
674 91082908 1
98 91082908 1
627 91082908 1
20 91082908 1
21 91082908 1
167 91082908 1
4009 91082908 1
25 91082908 1
2020 91082908 1
27 91082908 1
193 91082908 1
103 91082908 1
4379 91082908 1
680 91082908 1
1497 91082908 1
570 91082908 1
638 91082908 1
243 91082908 1
4380 91082908 1
245 91082908 1
4381 91082908 1
2013 91082908 1
173 91082908 1
786 91082908 1
2240 91082908 1
174 91082908 1
4382 91082908 1
647 91082908 1
161 91082908 1
2004 91082908 1
3333 91082908 1
650 91082908 1
203 91082908 1
3985 91082908 1
2022 91082908 1
4308 91082908 1
972 91082908 1
655 91082908 1
4383 91082908 1
698 91082908 1
3993 91082908 1
4303 91082908 1
211 91082908 1
1031 91082908 1
2024 91082908 1
1180 91082908 1
4337 91082908 1
79 276908282 1
367 276908282 1
758 276908282 1
762 276908282 1
786 276908282 1
46 276908282 1
87 276908282 1
763 276908282 1
737 276908282 1
51 276908282 1
738 276908282 1
92 276908282 1
136 276908282 1
739 276908282 1
749 276908282 1
97 276908282 1
19 276908282 1
4384 276908282 1
4385 276908282 1
751 276908282 1
4181 276908282 1
21 276908282 1
486 276908282 1
727 276908282 1
25 276908282 1
728 276908282 1
27 276908282 1
730 276908282 1
67 276908282 1
148 276908282 1
335 276908282 1
769 276908282 1
770 276908282 1
490 276908282 1
35 276908282 1
154 276908282 1
156 276908282 1
771 276908282 1
110 276908282 1
733 276908282 1
3153 68395469 1
2 68395469 1
3174 68395469 1
1550 68395469 1
262 68395469 1
405 68395469 1
406 68395469 1
3177 68395469 1
1439 68395469 1
1588 68395469 1
4386 68395469 1
3523 68395469 1
3197 68395469 1
1527 68395469 1
4387 68395469 1
19 68395469 1
3198 68395469 1
21 68395469 1
307 68395469 1
3134 68395469 1
99 68395469 1
1443 68395469 1
25 68395469 1
27 68395469 1
1771 68395469 1
29 68395469 1
1491 68395469 1
1445 68395469 1
3555 68395469 1
1447 68395469 1
272 68395469 1
570 68395469 1
3199 68395469 1
3161 68395469 1
4388 68395469 1
3141 68395469 1
4389 68395469 1
1935 68395469 1
1609 68395469 1
1087 68395469 1
3202 68395469 1
3650 68395469 1
3204 68395469 1
3145 68395469 1
3205 68395469 1
3185 68395469 1
1859 68395469 1
51 68395469 1
177 68395469 1
3644 68395469 1
3166 68395469 1
1467 68395469 1
3576 68395469 1
4390 68395469 1
1573 68395469 1
486 68395469 1
3167 68395469 1
840 68395469 1
1784 68395469 1
425 68395469 1
335 68395469 1
428 68395469 1
3533 68395469 1
3122 68395469 1
1476 68395469 1
153 68395469 1
4391 68395469 1
1646 68395469 1
702 68395469 1
72 68395469 1
432 68395469 1
157 68395469 1
3193 68395469 1
821 68395469 1
4392 68395469 1
3124 68395469 1
823 68395469 1
73 68395469 1
1647 68395469 1
160 68395469 1
2 91588813 1
4031 91588813 1
1295 91588813 1
957 91588813 1
163 91588813 1
4393 91588813 1
3820 91588813 1
1117 91588813 1
4394 91588813 1
4035 91588813 1
1999 91588813 1
4395 91588813 1
961 91588813 1
218 91588813 1
21 91588813 1
4032 91588813 1
963 91588813 1
1669 91588813 1
1670 91588813 1
171 91588813 1
967 91588813 1
4109 91588813 1
173 91588813 1
4396 91588813 1
970 91588813 1
4180 91588813 1
972 91588813 1
2815 91588813 1
4284 91588813 1
516 91588813 1
975 91588813 1
976 91588813 1
185 91588813 1
4118 91588813 1
978 91588813 1
4397 91588813 1
4036 91588813 1
94 91588813 1
4183 91588813 1
4029 91588813 1
980 91588813 1
3076 91588813 1
982 91588813 1
984 91588813 1
987 91588813 1
4398 91588813 1
4123 91588813 1
990 91588813 1
992 91588813 1
994 91588813 1
4030 91588813 1
1426 91588813 1
3264 91588813 1
1574 91588813 1
995 91588813 1
996 91588813 1
4399 91588813 1
997 91588813 1
2695 91588813 1
253 91588813 1
1816 85423286 1
2 85423286 1
1888 85423286 1
81 85423286 1
7 85423286 1
406 85423286 1
1889 85423286 1
1218 85423286 1
442 85423286 1
578 85423286 1
1726 85423286 1
17 85423286 1
19 85423286 1
21 85423286 1
307 85423286 1
629 85423286 1
26 85423286 1
27 85423286 1
29 85423286 1
4040 85423286 1
1827 85423286 1
272 85423286 1
1499 85423286 1
4400 85423286 1
2471 85423286 1
113 85423286 1
40 85423286 1
119 85423286 1
41 85423286 1
2338 85423286 1
786 85423286 1
46 85423286 1
2452 85423286 1
4360 85423286 1
285 85423286 1
3782 85423286 1
1917 85423286 1
4401 85423286 1
177 85423286 1
54 85423286 1
60 85423286 1
1746 85423286 1
59 85423286 1
1237 85423286 1
62 85423286 1
288 85423286 1
486 85423286 1
1784 85423286 1
143 85423286 1
1960 85423286 1
1175 85423286 1
425 85423286 1
1839 85423286 1
1757 85423286 1
67 85423286 1
335 85423286 1
1788 85423286 1
428 85423286 1
1840 85423286 1
71 85423286 1
152 85423286 1
701 85423286 1
153 85423286 1
154 85423286 1
72 85423286 1
156 85423286 1
432 85423286 1
1180 85423286 1
74 85423286 1
434 85423286 1
495 97898140 1
4 97898140 1
2105 97898140 1
2772 97898140 1
2704 97898140 1
371 97898140 1
10 97898140 1
3736 97898140 1
3737 97898140 1
263 97898140 1
959 97898140 1
623 97898140 1
2027 97898140 1
3738 97898140 1
1890 97898140 1
14 97898140 1
16 97898140 1
1122 97898140 1
1726 97898140 1
411 97898140 1
2108 97898140 1
23 97898140 1
26 97898140 1
2109 97898140 1
27 97898140 1
1124 97898140 1
1126 97898140 1
4402 97898140 1
415 97898140 1
1128 97898140 1
504 97898140 1
39 97898140 1
4403 97898140 1
276 97898140 1
4043 97898140 1
46 97898140 1
47 97898140 1
2112 97898140 1
2903 97898140 1
2775 97898140 1
50 97898140 1
3667 97898140 1
177 97898140 1
55 97898140 1
60 97898140 1
57 97898140 1
807 97898140 1
1897 97898140 1
3508 97898140 1
2115 97898140 1
3019 97898140 1
425 97898140 1
654 97898140 1
428 97898140 1
1758 97898140 1
2663 97898140 1
1404 97898140 1
2121 97898140 1
2712 97898140 1
2122 97898140 1
76 97898140 1
79 97898140 1
4404 97898140 1
4405 97898140 1
668 97898140 1
1904 97898140 1
87 97898140 1
3435 97898140 1
300 97898140 1
89 97898140 1
2124 97898140 1
3745 97898140 1
93 97898140 1
94 97898140 1
305 97898140 1
1409 97898140 1
1771 97898140 1
102 97898140 1
2126 97898140 1
1908 97898140 1
3513 97898140 1
108 97898140 1
4406 97898140 1
1417 97898140 1
313 97898140 1
2722 97898140 1
1713 97898140 1
2671 97898140 1
318 97898140 1
4375 97898140 1
687 97898140 1
3438 97898140 1
123 97898140 1
323 97898140 1
538 97898140 1
127 97898140 1
448 97898140 1
2129 97898140 1
326 97898140 1
2995 97898140 1
327 97898140 1
2858 97898140 1
139 97898140 1
4407 97898140 1
4408 97898140 1
1176 97898140 1
1923 97898140 1
2133 97898140 1
1787 97898140 1
148 97898140 1
2134 97898140 1
335 97898140 1
150 97898140 1
2136 97898140 1
3442 97898140 1
458 97898140 1
157 97898140 1
159 97898140 1
1180 97898140 1
2139 97898140 1
160 97898140 1
1925 97898140 1
2963 97898140 1
1181 97898140 1
2141 97898140 1
261 97898140 1
618 97898140 1
6 97898140 1
5 97898140 1
3752 97898140 1
8 97898140 1
3371 97898140 1
406 97898140 1
11 97898140 1
1928 97898140 1
266 97898140 1
19 97898140 1
2733 97898140 1
1188 97898140 1
2146 97898140 1
1189 97898140 1
28 97898140 1
631 97898140 1
4409 97898140 1
4410 97898140 1
2679 97898140 1
1929 97898140 1
2972 97898140 1
33 97898140 1
35 97898140 1
636 97898140 1
2153 97898140 1
4057 97898140 1
2682 97898140 1
41 97898140 1
1937 97898140 1
2288 97898140 1
642 97898140 1
282 97898140 1
2155 97898140 1
2157 97898140 1
54 97898140 1
56 97898140 1
886 97898140 1
58 97898140 1
2161 97898140 1
887 97898140 1
2162 97898140 1
3148 97898140 1
2684 97898140 1
2985 97898140 1
2742 97898140 1
3509 97898140 1
2986 97898140 1
515 97898140 1
4363 97898140 1
72 97898140 1
4411 97898140 1
595 97898140 1
2165 97898140 1
77 97898140 1
2746 97898140 1
2747 97898140 1
3929 97898140 1
1946 97898140 1
2924 97898140 1
2170 97898140 1
2925 97898140 1
96 97898140 1
97 97898140 1
3765 97898140 1
2172 97898140 1
99 97898140 1
1227 97898140 1
2174 97898140 1
1949 97898140 1
2175 97898140 1
106 97898140 1
4305 97898140 1
109 97898140 1
110 97898140 1
111 97898140 1
2179 97898140 1
114 97898140 1
316 97898140 1
319 97898140 1
2752 97898140 1
117 97898140 1
120 97898140 1
121 97898140 1
122 97898140 1
1504 97898140 1
1952 97898140 1
1953 97898140 1
1832 97898140 1
1235 97898140 1
136 97898140 1
2183 97898140 1
1237 97898140 1
140 97898140 1
3516 97898140 1
329 97898140 1
330 97898140 1
1837 97898140 1
1959 97898140 1
3977 97898140 1
4412 97898140 1
2186 97898140 1
2187 97898140 1
3169 97898140 1
1513 97898140 1
2188 97898140 1
336 97898140 1
2189 97898140 1
2192 97898140 1
260 97898140 1
2703 97898140 1
7 97898140 1
1246 97898140 1
2650 97898140 1
1248 97898140 1
12 97898140 1
2195 97898140 1
578 97898140 1
3374 97898140 1
18 97898140 1
581 97898140 1
1251 97898140 1
1533 97898140 1
24 97898140 1
1892 97898140 1
29 97898140 1
1893 97898140 1
713 97898140 1
2705 97898140 1
32 97898140 1
414 97898140 1
272 97898140 1
635 97898140 1
2196 97898140 1
3465 97898140 1
2200 97898140 1
2201 97898140 1
38 97898140 1
1061 97898140 1
1255 97898140 1
3506 97898140 1
277 97898140 1
2203 97898140 1
1742 97898140 1
43 97898140 1
48 97898140 1
3740 97898140 1
4287 97898140 1
1744 97898140 1
52 97898140 1
2208 97898140 1
61 97898140 1
4045 97898140 1
63 97898140 1
2709 97898140 1
2935 97898140 1
64 97898140 1
2435 97898140 1
1898 97898140 1
68 97898140 1
1899 97898140 1
1547 97898140 1
73 97898140 1
1902 97898140 1
2213 97898140 1
2214 97898140 1
1903 97898140 1
83 97898140 1
1552 97898140 1
2716 97898140 1
86 97898140 1
1553 97898140 1
1905 97898140 1
2217 97898140 1
442 97898140 1
2718 97898140 1
2719 97898140 1
307 97898140 1
2669 97898140 1
1275 97898140 1
531 97898140 1
103 97898140 1
1773 97898140 1
3008 97898140 1
113 97898140 1
2222 97898140 1
2223 97898140 1
686 97898140 1
118 97898140 1
126 97898140 1
1285 97898140 1
1915 97898140 1
129 97898140 1
2226 97898140 1
2227 97898140 1
2823 97898140 1
1569 97898140 1
1918 97898140 1
2725 97898140 1
766 97898140 1
1574 97898140 1
141 97898140 1
1575 97898140 1
142 97898140 1
1922 97898140 1
146 97898140 1
2015 97898140 1
1578 97898140 1
333 97898140 1
2230 97898140 1
1579 97898140 1
945 97898140 1
152 97898140 1
2232 97898140 1
949 97898140 1
2233 97898140 1
2236 97898140 1
1 97898140 1
2 97898140 1
258 97898140 1
3754 97898140 1
4413 97898140 1
3755 97898140 1
20 97898140 1
2677 97898140 1
21 97898140 1
628 97898140 1
3756 97898140 1
2970 97898140 1
2734 97898140 1
2239 97898140 1
1931 97898140 1
34 97898140 1
37 97898140 1
1803 97898140 1
2471 97898140 1
3378 97898140 1
1805 97898140 1
40 97898140 1
1935 97898140 1
3759 97898140 1
1938 97898140 1
1972 97898140 1
2978 97898140 1
51 97898140 1
4196 97898140 1
2242 97898140 1
1812 97898140 1
2383 97898140 1
65 97898140 1
290 97898140 1
2243 97898140 1
67 97898140 1
69 97898140 1
292 97898140 1
431 97898140 1
660 97898140 1
2743 97898140 1
661 97898140 1
1616 97898140 1
74 97898140 1
75 97898140 1
78 97898140 1
4414 97898140 1
2246 97898140 1
1617 97898140 1
82 97898140 1
85 97898140 1
90 97898140 1
92 97898140 1
2249 97898140 1
750 97898140 1
1325 97898140 1
1825 97898140 1
2748 97898140 1
1826 97898140 1
4415 97898140 1
1948 97898140 1
445 97898140 1
311 97898140 1
2254 97898140 1
537 97898140 1
3365 97898140 1
322 97898140 1
3769 97898140 1
128 97898140 1
131 97898140 1
2260 97898140 1
1834 97898140 1
608 97898140 1
1955 97898140 1
138 97898140 1
1957 97898140 1
328 97898140 1
1099 97898140 1
2264 97898140 1
332 97898140 1
143 97898140 1
144 97898140 1
145 97898140 1
350 97898140 1
395 97898140 1
147 97898140 1
2754 97898140 1
149 97898140 1
154 97898140 1
614 97898140 1
4127 97898140 1
156 97898140 1
158 97898140 1
3501 97898140 1
4416 97898140 1
1342 53029040 1
0 53029040 1
4140 53029040 1
367 53029040 1
2 53029040 1
4141 53029040 1
4129 53029040 1
162 53029040 1
1995 53029040 1
2277 53029040 1
1887 53029040 1
1997 53029040 1
852 53029040 1
1998 53029040 1
4417 53029040 1
2000 53029040 1
218 53029040 1
21 53029040 1
167 53029040 1
1019 53029040 1
25 53029040 1
4143 53029040 1
1021 53029040 1
2102 53029040 1
169 53029040 1
4145 53029040 1
2483 53029040 1
171 53029040 1
1023 53029040 1
785 53029040 1
4130 53029040 1
173 53029040 1
4131 53029040 1
174 53029040 1
3722 53029040 1
1027 53029040 1
4146 53029040 1
177 53029040 1
4133 53029040 1
179 53029040 1
1310 53029040 1
4135 53029040 1
790 53029040 1
4137 53029040 1
3993 53029040 1
4147 53029040 1
4418 53029040 1
2006 53029040 1
796 53029040 1
2007 53029040 1
4148 53029040 1
1547 53029040 1
3966 53029040 1
4337 53029040 1
4149 53029040 1
2482 53029040 1
2099 53029040 1
1480 53029040 1
185 53029040 1
775 53029040 1
4419 53029040 1
3358 53029040 1
186 53029040 1
237 53029040 1
2911 53029040 1
1018 53029040 1
94 53029040 1
779 53029040 1
529 53029040 1
2009 53029040 1
4151 53029040 1
4009 53029040 1
2101 53029040 1
920 53029040 1
1020 53029040 1
193 53029040 1
781 53029040 1
4136 53029040 1
4153 53029040 1
4346 53029040 1
2012 53029040 1
3386 53029040 1
783 53029040 1
4420 53029040 1
4157 53029040 1
198 53029040 1
2013 53029040 1
989 53029040 1
4158 53029040 1
4132 53029040 1
199 53029040 1
1029 53029040 1
4159 53029040 1
4134 53029040 1
4160 53029040 1
4162 53029040 1
1372 53029040 1
2015 53029040 1
1348 53029040 1
4421 53029040 1
151 53029040 1
3369 53029040 1
797 53029040 1
951 53029040 1
798 53029040 1
253 53029040 1
211 53029040 1
1031 53029040 1
1373 53029040 1
77 352317874 1
79 352317874 1
367 352317874 1
847 352317874 1
3 352317874 1
617 352317874 1
1315 352317874 1
405 352317874 1
2882 352317874 1
3331 352317874 1
622 352317874 1
301 352317874 1
300 352317874 1
302 352317874 1
14 352317874 1
304 352317874 1
674 352317874 1
19 352317874 1
4422 352317874 1
1188 352317874 1
750 352317874 1
21 352317874 1
307 352317874 1
629 352317874 1
27 352317874 1
631 352317874 1
271 352317874 1
926 352317874 1
680 352317874 1
35 352317874 1
636 352317874 1
110 352317874 1
274 352317874 1
383 352317874 1
384 352317874 1
385 352317874 1
1328 352317874 1
685 352317874 1
4423 352317874 1
119 352317874 1
123 352317874 1
1391 352317874 1
323 352317874 1
641 352317874 1
46 352317874 1
282 352317874 1
646 352317874 1
131 352317874 1
2261 352317874 1
285 352317874 1
649 352317874 1
161 352317874 1
4424 352317874 1
650 352317874 1
651 352317874 1
2885 352317874 1
4338 352317874 1
143 352317874 1
350 352317874 1
655 352317874 1
4345 352317874 1
67 352317874 1
333 352317874 1
4425 352317874 1
335 352317874 1
293 352317874 1
71 352317874 1
154 352317874 1
153 352317874 1
431 352317874 1
156 352317874 1
295 352317874 1
901 352317874 1
296 352317874 1
74 352317874 1
160 352317874 1
1431 278133623 1
367 278133623 1
1181 278133623 1
368 278133623 1
3 278133623 1
369 278133623 1
1720 278133623 1
2142 278133623 1
405 278133623 1
463 278133623 1
1651 278133623 1
1652 278133623 1
407 278133623 1
373 278133623 1
14 278133623 1
2469 278133623 1
19 278133623 1
581 278133623 1
1347 278133623 1
1051 278133623 1
2147 278133623 1
21 278133623 1
22 278133623 1
1798 278133623 1
27 278133623 1
413 278133623 1
713 278133623 1
4228 278133623 1
1799 278133623 1
415 278133623 1
416 278133623 1
1302 278133623 1
35 278133623 1
636 278133623 1
382 278133623 1
274 278133623 1
4231 278133623 1
504 278133623 1
478 278133623 1
1061 278133623 1
419 278133623 1
1743 278133623 1
1650 278133623 1
642 278133623 1
46 278133623 1
1808 278133623 1
1305 278133623 1
342 278133623 1
1653 278133623 1
1654 278133623 1
51 278133623 1
2657 278133623 1
422 278133623 1
2698 278133623 1
53 278133623 1
285 278133623 1
2879 278133623 1
1142 278133623 1
1749 278133623 1
393 278133623 1
2647 278133623 1
1655 278133623 1
1109 278133623 1
1656 278133623 1
427 278133623 1
67 278133623 1
426 278133623 1
293 278133623 1
1657 278133623 1
1813 278133623 1
1760 278133623 1
397 278133623 1
4426 278133623 1
72 278133623 1
4427 278133623 1
431 278133623 1
432 278133623 1
491 278133623 1
1762 278133623 1
296 278133623 1
1764 278133623 1
74 278133623 1
433 278133623 1
434 278133623 1
1815 278133623 1
79 278133623 1
1765 278133623 1
1766 278133623 1
370 278133623 1
2689 278133623 1
439 278133623 1
1552 278133623 1
372 278133623 1
3435 278133623 1
301 278133623 1
441 278133623 1
374 278133623 1
376 278133623 1
2667 278133623 1
302 278133623 1
92 278133623 1
94 278133623 1
304 278133623 1
443 278133623 1
1410 278133623 1
98 278133623 1
751 278133623 1
2779 278133623 1
1823 278133623 1
920 278133623 1
3025 278133623 1
1557 278133623 1
4239 278133623 1
1279 278133623 1
1773 278133623 1
2220 278133623 1
105 278133623 1
106 278133623 1
378 278133623 1
445 278133623 1
570 278133623 1
109 278133623 1
110 278133623 1
4428 278133623 1
4429 278133623 1
386 278133623 1
320 278133623 1
2257 278133623 1
121 278133623 1
388 278133623 1
125 278133623 1
1285 278133623 1
1637 278133623 1
447 278133623 1
2941 278133623 1
390 278133623 1
128 278133623 1
1833 278133623 1
129 278133623 1
131 278133623 1
2226 278133623 1
1778 278133623 1
2480 278133623 1
4430 278133623 1
2481 278133623 1
695 278133623 1
450 278133623 1
1337 278133623 1
392 278133623 1
1835 278133623 1
453 278133623 1
454 278133623 1
330 278133623 1
3456 278133623 1
143 278133623 1
2313 278133623 1
333 278133623 1
148 278133623 1
456 278133623 1
335 278133623 1
2466 278133623 1
151 278133623 1
2061 278133623 1
154 278133623 1
458 278133623 1
614 278133623 1
1515 278133623 1
156 278133623 1
4217 278133623 1
1841 278133623 1
400 278133623 1
160 278133623 1
3172 46141376 1
1181 46141376 1
3104 46141376 1
800 46141376 1
3176 46141376 1
4431 46141376 1
81 46141376 1
262 46141376 1
3126 46141376 1
1552 46141376 1
1588 46141376 1
4386 46141376 1
1590 46141376 1
3130 46141376 1
16 46141376 1
1528 46141376 1
4432 46141376 1
21 46141376 1
4271 46141376 1
27 46141376 1
29 46141376 1
3682 46141376 1
1827 46141376 1
3161 46141376 1
805 46141376 1
4433 46141376 1
3162 46141376 1
3182 46141376 1
3581 46141376 1
3592 46141376 1
1609 46141376 1
1564 46141376 1
2058 46141376 1
1003 46141376 1
1566 46141376 1
1506 46141376 1
1541 46141376 1
3206 46141376 1
3782 46141376 1
1467 46141376 1
137 46141376 1
1543 46141376 1
486 46141376 1
840 46141376 1
1839 46141376 1
3978 46141376 1
1757 46141376 1
3192 46141376 1
151 46141376 1
3122 46141376 1
1476 46141376 1
154 46141376 1
659 46141376 1
399 46141376 1
157 46141376 1
821 46141376 1
834 46141376 1
74 46141376 1
774 295637500 1
1925 295637500 1
2702 295637500 1
1 295637500 1
2 295637500 1
261 295637500 1
262 295637500 1
6 295637500 1
7 295637500 1
11 295637500 1
1927 295637500 1
12 295637500 1
1889 295637500 1
2027 295637500 1
1928 295637500 1
14 295637500 1
17 295637500 1
19 295637500 1
1347 295637500 1
20 295637500 1
21 295637500 1
22 295637500 1
1533 295637500 1
24 295637500 1
25 295637500 1
26 295637500 1
27 295637500 1
30 295637500 1
1382 295637500 1
32 295637500 1
271 295637500 1
33 295637500 1
414 295637500 1
1930 295637500 1
1931 295637500 1
380 295637500 1
34 295637500 1
35 295637500 1
4358 295637500 1
37 295637500 1
2974 295637500 1
274 295637500 1
504 295637500 1
39 295637500 1
385 295637500 1
4403 295637500 1
2031 295637500 1
41 295637500 1
4434 295637500 1
46 295637500 1
48 295637500 1
51 295637500 1
53 295637500 1
284 295637500 1
1138 295637500 1
285 295637500 1
2776 295637500 1
55 295637500 1
57 295637500 1
60 295637500 1
58 295637500 1
59 295637500 1
1897 295637500 1
61 295637500 1
4045 295637500 1
288 295637500 1
4435 295637500 1
2242 295637500 1
394 295637500 1
64 295637500 1
65 295637500 1
66 295637500 1
1898 295637500 1
1940 295637500 1
67 295637500 1
69 295637500 1
70 295637500 1
292 295637500 1
293 295637500 1
1759 295637500 1
71 295637500 1
2743 295637500 1
73 295637500 1
2165 295637500 1
74 295637500 1
296 295637500 1
75 295637500 1
4048 295637500 1
2881 295637500 1
78 295637500 1
2745 295637500 1
79 295637500 1
2246 295637500 1
81 295637500 1
82 295637500 1
2882 295637500 1
1904 295637500 1
87 295637500 1
1946 295637500 1
301 295637500 1
1905 295637500 1
2124 295637500 1
91 295637500 1
92 295637500 1
302 295637500 1
304 295637500 1
97 295637500 1
1906 295637500 1
1409 295637500 1
3006 295637500 1
98 295637500 1
1325 295637500 1
3476 295637500 1
102 295637500 1
309 295637500 1
1948 295637500 1
105 295637500 1
1949 295637500 1
1909 295637500 1
107 295637500 1
109 295637500 1
111 295637500 1
313 295637500 1
383 295637500 1
682 295637500 1
112 295637500 1
384 295637500 1
318 295637500 1
321 295637500 1
2752 295637500 1
537 295637500 1
117 295637500 1
118 295637500 1
322 295637500 1
119 295637500 1
3768 295637500 1
124 295637500 1
127 295637500 1
3769 295637500 1
2127 295637500 1
129 295637500 1
689 295637500 1
131 295637500 1
325 295637500 1
2960 295637500 1
1235 295637500 1
691 295637500 1
133 295637500 1
2182 295637500 1
136 295637500 1
2183 295637500 1
1956 295637500 1
1958 295637500 1
4407 295637500 1
140 295637500 1
139 295637500 1
330 295637500 1
329 295637500 1
141 295637500 1
2885 295637500 1
143 295637500 1
332 295637500 1
2133 295637500 1
146 295637500 1
395 295637500 1
148 295637500 1
2134 295637500 1
334 295637500 1
335 295637500 1
151 295637500 1
1962 295637500 1
1238 295637500 1
152 295637500 1
154 295637500 1
156 295637500 1
2139 295637500 1
160 295637500 1
4219 229483237 1
4227 229483237 1
958 229483237 1
4211 229483237 1
2487 229483237 1
4436 229483237 1
218 229483237 1
21 229483237 1
4230 229483237 1
4237 229483237 1
2523 229483237 1
2568 229483237 1
4232 229483237 1
3246 229483237 1
4223 229483237 1
4292 229483237 1
4238 229483237 1
3287 229483237 1
979 229483237 1
4233 229483237 1
4437 229483237 1
980 229483237 1
3317 229483237 1
1630 229483237 1
982 229483237 1
2581 229483237 1
3291 229483237 1
992 229483237 1
4224 229483237 1
4215 229483237 1
2555 229483237 1
3297 229483237 1
4241 229483237 1
1341 229483237 1
367 31408930 1
616 31408930 1
368 31408930 1
3 31408930 1
369 31408930 1
2142 31408930 1
2729 31408930 1
405 31408930 1
1651 31408930 1
621 31408930 1
407 31408930 1
4438 31408930 1
1723 31408930 1
14 31408930 1
16 31408930 1
1725 31408930 1
19 31408930 1
4439 31408930 1
1728 31408930 1
21 31408930 1
22 31408930 1
1892 31408930 1
27 31408930 1
713 31408930 1
413 31408930 1
415 31408930 1
416 31408930 1
35 31408930 1
1302 31408930 1
382 31408930 1
504 31408930 1
1197 31408930 1
1742 31408930 1
1743 31408930 1
1807 31408930 1
282 31408930 1
46 31408930 1
51 31408930 1
285 31408930 1
2920 31408930 1
1750 31408930 1
393 31408930 1
2647 31408930 1
1655 31408930 1
514 31408930 1
67 31408930 1
427 31408930 1
428 31408930 1
292 31408930 1
1658 31408930 1
431 31408930 1
432 31408930 1
73 31408930 1
74 31408930 1
296 31408930 1
434 31408930 1
79 31408930 1
664 31408930 1
370 31408930 1
1767 31408930 1
2689 31408930 1
1214 31408930 1
1552 31408930 1
372 31408930 1
441 31408930 1
301 31408930 1
374 31408930 1
92 31408930 1
376 31408930 1
1322 31408930 1
98 31408930 1
751 31408930 1
307 31408930 1
1823 31408930 1
3025 31408930 1
677 31408930 1
1279 31408930 1
1773 31408930 1
105 31408930 1
106 31408930 1
570 31408930 1
381 31408930 1
110 31408930 1
317 31408930 1
116 31408930 1
537 31408930 1
121 31408930 1
1332 31408930 1
388 31408930 1
389 31408930 1
390 31408930 1
131 31408930 1
2943 31408930 1
391 31408930 1
450 31408930 1
392 31408930 1
1835 31408930 1
452 31408930 1
453 31408930 1
4440 31408930 1
330 31408930 1
1575 31408930 1
143 31408930 1
1923 31408930 1
546 31408930 1
1787 31408930 1
333 31408930 1
148 31408930 1
335 31408930 1
151 31408930 1
1789 31408930 1
1790 31408930 1
153 31408930 1
154 31408930 1
459 31408930 1
156 31408930 1
1841 31408930 1
400 31408930 1
160 31408930 1
2485 61804151 1
1116 61804151 1
1120 61804151 1
1123 61804151 1
3210 61804151 1
269 61804151 1
3212 61804151 1
4441 61804151 1
2492 61804151 1
4442 61804151 1
4443 61804151 1
2707 61804151 1
4444 61804151 1
2495 61804151 1
2496 61804151 1
4212 61804151 1
4445 61804151 1
4446 61804151 1
2497 61804151 1
3214 61804151 1
4447 61804151 1
2498 61804151 1
3215 61804151 1
3216 61804151 1
71 61804151 1
4448 61804151 1
2503 61804151 1
3219 61804151 1
1151 61804151 1
4279 61804151 1
300 61804151 1
3220 61804151 1
911 61804151 1
94 61804151 1
2505 61804151 1
2333 61804151 1
1153 61804151 1
1159 61804151 1
2507 61804151 1
323 61804151 1
1163 61804151 1
4449 61804151 1
2509 61804151 1
1166 61804151 1
3224 61804151 1
2511 61804151 1
4214 61804151 1
3226 61804151 1
4450 61804151 1
1169 61804151 1
3227 61804151 1
2512 61804151 1
2138 61804151 1
4218 61804151 1
2513 61804151 1
259 61804151 1
3229 61804151 1
4451 61804151 1
3231 61804151 1
2515 61804151 1
2516 61804151 1
3233 61804151 1
2520 61804151 1
3234 61804151 1
3235 61804151 1
1192 61804151 1
2521 61804151 1
4222 61804151 1
1193 61804151 1
1194 61804151 1
3240 61804151 1
2522 61804151 1
3241 61804151 1
1200 61804151 1
2523 61804151 1
2524 61804151 1
2525 61804151 1
3148 61804151 1
1202 61804151 1
3244 61804151 1
3245 61804151 1
2526 61804151 1
899 61804151 1
3247 61804151 1
2529 61804151 1
2530 61804151 1
3251 61804151 1
2535 61804151 1
3252 61804151 1
2537 61804151 1
1217 61804151 1
2539 61804151 1
3253 61804151 1
2542 61804151 1
3254 61804151 1
2545 61804151 1
2547 61804151 1
2548 61804151 1
2550 61804151 1
4452 61804151 1
2180 61804151 1
119 61804151 1
1228 61804151 1
2551 61804151 1
2552 61804151 1
2553 61804151 1
1233 61804151 1
4225 61804151 1
2555 61804151 1
2557 61804151 1
1240 61804151 1
1241 61804151 1
1244 61804151 1
3268 61804151 1
4453 61804151 1
3269 61804151 1
4454 61804151 1
2562 61804151 1
1250 61804151 1
3272 61804151 1
2563 61804151 1
1251 61804151 1
4455 61804151 1
3274 61804151 1
3277 61804151 1
3464 61804151 1
2564 61804151 1
2565 61804151 1
2566 61804151 1
1256 61804151 1
1257 61804151 1
4456 61804151 1
3278 61804151 1
1261 61804151 1
2567 61804151 1
1264 61804151 1
2568 61804151 1
1266 61804151 1
2569 61804151 1
3099 61804151 1
3284 61804151 1
1267 61804151 1
1272 61804151 1
2572 61804151 1
2573 61804151 1
2574 61804151 1
2575 61804151 1
2576 61804151 1
2577 61804151 1
4457 61804151 1
2578 61804151 1
2580 61804151 1
1280 61804151 1
2581 61804151 1
2583 61804151 1
2225 61804151 1
987 61804151 1
1284 61804151 1
1286 61804151 1
4458 61804151 1
2584 61804151 1
993 61804151 1
4459 61804151 1
2586 61804151 1
1288 61804151 1
1783 61804151 1
3298 61804151 1
4460 61804151 1
1015 61804151 1
1292 61804151 1
2594 61804151 1
3299 61804151 1
1590 61804151 1
3300 61804151 1
1297 61804151 1
2596 61804151 1
4439 61804151 1
1298 61804151 1
2597 61804151 1
1300 61804151 1
2598 61804151 1
4461 61804151 1
1301 61804151 1
2599 61804151 1
3302 61804151 1
1303 61804151 1
3303 61804151 1
2607 61804151 1
2608 61804151 1
1305 61804151 1
1306 61804151 1
2611 61804151 1
2613 61804151 1
1311 61804151 1
2617 61804151 1
2618 61804151 1
4462 61804151 1
2621 61804151 1
3308 61804151 1
2623 61804151 1
302 61804151 1
4463 61804151 1
3312 61804151 1
3313 61804151 1
2626 61804151 1
3315 61804151 1
2627 61804151 1
2629 61804151 1
926 61804151 1
4464 61804151 1
4240 61804151 1
3319 61804151 1
3321 61804151 1
1329 61804151 1
1330 61804151 1
3323 61804151 1
2847 61804151 1
2633 61804151 1
2635 61804151 1
2636 61804151 1
346 61804151 1
4465 61804151 1
3326 61804151 1
2638 61804151 1
2640 61804151 1
4466 162749920 1
2649 162749920 1
2322 162749920 1
2027 162749920 1
4467 162749920 1
2774 162749920 1
14 162749920 1
4468 162749920 1
1126 162749920 1
4302 162749920 1
889 162749920 1
654 162749920 1
71 162749920 1
3675 162749920 1
2403 162749920 1
79 162749920 1
4469 162749920 1
668 162749920 1
300 162749920 1
4279 162749920 1
443 162749920 1
1409 162749920 1
2670 162749920 1
3727 162749920 1
3726 162749920 1
1910 162749920 1
323 162749920 1
538 162749920 1
4280 162749920 1
4199 162749920 1
1035 162749920 1
148 162749920 1
2134 162749920 1
335 162749920 1
3811 162749920 1
458 162749920 1
3677 162749920 1
2139 162749920 1
6 162749920 1
2516 162749920 1
2150 162749920 1
2679 162749920 1
271 162749920 1
35 162749920 1
4301 162749920 1
1989 162749920 1
285 162749920 1
3148 162749920 1
345 162749920 1
4283 162749920 1
2165 162749920 1
4353 162749920 1
1484 162749920 1
3685 162749920 1
304 162749920 1
676 162749920 1
2794 162749920 1
2749 162749920 1
109 162749920 1
110 162749920 1
319 162749920 1
119 162749920 1
1235 162749920 1
1239 162749920 1
847 162749920 1
4453 162749920 1
2025 162749920 1
344 162749920 1
1533 162749920 1
351 162749920 1
274 162749920 1
1255 162749920 1
3856 162749920 1
1262 162749920 1
342 162749920 1
343 162749920 1
348 162749920 1
1364 162749920 1
349 162749920 1
2813 162749920 1
293 162749920 1
73 162749920 1
4457 162749920 1
531 162749920 1
686 162749920 1
4470 162749920 1
1574 162749920 1
141 162749920 1
949 162749920 1
258 162749920 1
1034 162749920 1
863 162749920 1
2613 162749920 1
2242 162749920 1
296 162749920 1
74 162749920 1
2246 162749920 1
1316 162749920 1
2843 162749920 1
92 162749920 1
302 162749920 1
4415 162749920 1
311 162749920 1
2958 162749920 1
4471 162749920 1
350 162749920 1
154 162749920 1
4381 197186352 1
174 197186352 1
237 197186352 1
186 197186352 1
1027 197186352 1
4382 197186352 1
1843 197186352 1
165 197186352 1
1018 197186352 1
4341 197186352 1
4472 197186352 1
694 197186352 1
1029 197186352 1
161 197186352 1
3332 197186352 1
21 197186352 1
27 197186352 1
193 197186352 1
4308 197186352 1
655 197186352 1
679 197186352 1
4379 197186352 1
680 197186352 1
638 197186352 1
211 197186352 1
1023 197186352 1
0 166121210 1
4473 166121210 1
1111 166121210 1
405 166121210 1
1112 166121210 1
1857 166121210 1
1017 166121210 1
87 166121210 1
3435 166121210 1
2892 166121210 1
4474 166121210 1
1860 166121210 1
265 166121210 1
1862 166121210 1
2893 166121210 1
97 166121210 1
19 166121210 1
3383 166121210 1
307 166121210 1
21 166121210 1
25 166121210 1
1851 166121210 1
27 166121210 1
29 166121210 1
1864 166121210 1
570 166121210 1
1110 166121210 1
1855 166121210 1
1870 166121210 1
2888 166121210 1
4475 166121210 1
2889 166121210 1
1850 166121210 1
3643 166121210 1
4204 166121210 1
4205 166121210 1
4476 166121210 1
1003 166121210 1
481 166121210 1
1852 166121210 1
3164 166121210 1
1113 166121210 1
1832 166121210 1
2240 166121210 1
4206 166121210 1
1028 166121210 1
1859 166121210 1
51 166121210 1
136 166121210 1
1856 166121210 1
1849 166121210 1
1863 166121210 1
1101 166121210 1
4335 166121210 1
350 166121210 1
151 166121210 1
1866 166121210 1
2896 166121210 1
154 166121210 1
72 166121210 1
399 166121210 1
1868 166121210 1
157 166121210 1
432 166121210 1
4209 166121210 1
2123 207604346 1
1360 207604346 1
2 207604346 1
587 207604346 1
551 207604346 1
598 207604346 1
1361 207604346 1
405 207604346 1
605 207604346 1
481 207604346 1
553 207604346 1
554 207604346 1
555 207604346 1
556 207604346 1
51 207604346 1
558 207604346 1
609 207604346 1
599 207604346 1
560 207604346 1
1862 207604346 1
16 207604346 1
4330 207604346 1
563 207604346 1
19 207604346 1
601 207604346 1
2398 207604346 1
565 207604346 1
21 207604346 1
566 207604346 1
567 207604346 1
27 207604346 1
29 207604346 1
592 207604346 1
3781 207604346 1
568 207604346 1
71 207604346 1
571 207604346 1
613 207604346 1
399 207604346 1
157 207604346 1
574 207604346 1
2915 207604346 1
1114 225539878 1
2486 225539878 1
3784 225539878 1
1117 225539878 1
1118 225539878 1
3785 225539878 1
1119 225539878 1
1727 225539878 1
1380 225539878 1
3791 225539878 1
1384 225539878 1
3793 225539878 1
2328 225539878 1
504 225539878 1
3794 225539878 1
4477 225539878 1
4478 225539878 1
2330 225539878 1
2331 225539878 1
1391 225539878 1
2034 225539878 1
645 225539878 1
3672 225539878 1
1135 225539878 1
1140 225539878 1
2332 225539878 1
4479 225539878 1
1142 225539878 1
3799 225539878 1
889 225539878 1
654 225539878 1
3800 225539878 1
2042 225539878 1
1148 225539878 1
2044 225539878 1
3432 225539878 1
297 225539878 1
909 225539878 1
1409 225539878 1
1844 225539878 1
2333 225539878 1
1157 225539878 1
2334 225539878 1
2335 225539878 1
681 225539878 1
3728 225539878 1
4480 225539878 1
1422 225539878 1
2339 225539878 1
3808 225539878 1
450 225539878 1
1168 225539878 1
2342 225539878 1
2136 225539878 1
1178 225539878 1
3814 225539878 1
1179 225539878 1
3818 225539878 1
2345 225539878 1
2346 225539878 1
1185 225539878 1
621 225539878 1
3681 225539878 1
3337 225539878 1
3823 225539878 1
1187 225539878 1
4481 225539878 1
1188 225539878 1
412 225539878 1
2348 225539878 1
1189 225539878 1
1190 225539878 1
2070 225539878 1
2349 225539878 1
3682 225539878 1
1192 225539878 1
417 225539878 1
2350 225539878 1
2680 225539878 1
638 225539878 1
1670 225539878 1
3828 225539878 1
1195 225539878 1
3829 225539878 1
1197 225539878 1
3830 225539878 1
420 225539878 1
1198 225539878 1
2351 225539878 1
2354 225539878 1
2357 225539878 1
2358 225539878 1
652 225539878 1
3834 225539878 1
1208 225539878 1
4482 225539878 1
3194 225539878 1
77 225539878 1
1815 225539878 1
906 225539878 1
1214 225539878 1
2361 225539878 1
1220 225539878 1
1221 225539878 1
2363 225539878 1
4483 225539878 1
444 225539878 1
1686 225539878 1
2091 225539878 1
316 225539878 1
1231 225539878 1
688 225539878 1
1236 225539878 1
2094 225539878 1
3690 225539878 1
1695 225539878 1
941 225539878 1
546 225539878 1
3847 225539878 1
3848 225539878 1
3849 225539878 1
1512 225539878 1
1243 225539878 1
2025 225539878 1
1527 225539878 1
1724 225539878 1
4484 225539878 1
3464 225539878 1
1255 225539878 1
1258 225539878 1
4485 225539878 1
1262 225539878 1
4486 225539878 1
2368 225539878 1
1542 225539878 1
511 225539878 1
2369 225539878 1
3018 225539878 1
2370 225539878 1
1268 225539878 1
68 225539878 1
1270 225539878 1
2043 225539878 1
2881 225539878 1
2372 225539878 1
3863 225539878 1
4487 225539878 1
441 225539878 1
3867 225539878 1
2374 225539878 1
1278 225539878 1
3869 225539878 1
756 225539878 1
682 225539878 1
387 225539878 1
4259 225539878 1
1563 225539878 1
932 225539878 1
3873 225539878 1
3950 225539878 1
4488 225539878 1
1779 225539878 1
938 225539878 1
3876 225539878 1
3029 225539878 1
333 225539878 1
2378 225539878 1
2377 225539878 1
2061 225539878 1
2062 225539878 1
3704 225539878 1
2379 225539878 1
403 225539878 1
1295 225539878 1
3033 225539878 1
2380 225539878 1
628 225539878 1
867 225539878 1
641 225539878 1
3884 225539878 1
1305 225539878 1
2382 225539878 1
223 225539878 1
883 225539878 1
1612 225539878 1
2384 225539878 1
1311 225539878 1
2951 225539878 1
3892 225539878 1
1312 225539878 1
2386 225539878 1
1319 225539878 1
2388 225539878 1
2389 225539878 1
1323 225539878 1
2390 225539878 1
4489 225539878 1
445 225539878 1
754 225539878 1
1326 225539878 1
3897 225539878 1
4490 225539878 1
4491 225539878 1
1637 225539878 1
2395 225539878 1
4492 225539878 1
2095 225539878 1
1339 225539878 1
3900 225539878 1
1340 225539878 1
3 34269240 1
2063 34269240 1
3679 34269240 1
2364 34269240 1
405 34269240 1
463 34269240 1
2026 34269240 1
1440 34269240 1
2066 34269240 1
776 34269240 1
1354 34269240 1
2067 34269240 1
14 34269240 1
2028 34269240 1
16 34269240 1
1726 34269240 1
2030 34269240 1
3017 34269240 1
581 34269240 1
21 34269240 1
22 34269240 1
629 34269240 1
25 34269240 1
1892 34269240 1
27 34269240 1
2281 34269240 1
2932 34269240 1
414 34269240 1
415 34269240 1
272 34269240 1
416 34269240 1
2283 34269240 1
35 34269240 1
4400 34269240 1
417 34269240 1
274 34269240 1
1129 34269240 1
1130 34269240 1
1061 34269240 1
1742 34269240 1
420 34269240 1
2076 34269240 1
1391 34269240 1
2034 34269240 1
46 34269240 1
645 34269240 1
2079 34269240 1
2080 34269240 1
51 34269240 1
2035 34269240 1
285 34269240 1
3694 34269240 1
2777 34269240 1
2036 34269240 1
1746 34269240 1
1068 34269240 1
2038 34269240 1
2039 34269240 1
67 34269240 1
2040 34269240 1
293 34269240 1
431 34269240 1
432 34269240 1
595 34269240 1
661 34269240 1
2045 34269240 1
296 34269240 1
1764 34269240 1
74 34269240 1
2403 34269240 1
79 34269240 1
1480 34269240 1
2083 34269240 1
2046 34269240 1
2937 34269240 1
2049 34269240 1
3435 34269240 1
301 34269240 1
2086 34269240 1
2085 34269240 1
2883 34269240 1
376 34269240 1
302 34269240 1
92 34269240 1
2853 34269240 1
94 34269240 1
304 34269240 1
307 34269240 1
2054 34269240 1
3024 34269240 1
3025 34269240 1
531 34269240 1
103 34269240 1
3026 34269240 1
378 34269240 1
4267 34269240 1
570 34269240 1
1558 34269240 1
754 34269240 1
1500 34269240 1
110 34269240 1
1913 34269240 1
116 34269240 1
123 34269240 1
2058 34269240 1
538 34269240 1
323 34269240 1
1370 34269240 1
1649 34269240 1
3702 34269240 1
129 34269240 1
688 34269240 1
131 34269240 1
1093 34269240 1
1337 34269240 1
451 34269240 1
1640 34269240 1
2851 34269240 1
346 34269240 1
1426 34269240 1
3048 34269240 1
1099 34269240 1
3456 34269240 1
1784 34269240 1
143 34269240 1
2059 34269240 1
350 34269240 1
2313 34269240 1
1578 34269240 1
333 34269240 1
1787 34269240 1
148 34269240 1
335 34269240 1
2466 34269240 1
3031 34269240 1
946 34269240 1
458 34269240 1
459 34269240 1
2062 34269240 1
2695 34269240 1
399 34269240 1
157 34269240 1
156 34269240 1
2098 34269240 1
160 34269240 1
367 270369842 1
1700 270369842 1
1995 270369842 1
163 270369842 1
3358 270369842 1
1998 270369842 1
709 270369842 1
1018 270369842 1
165 270369842 1
710 270369842 1
19 270369842 1
4493 270369842 1
2643 270369842 1
21 270369842 1
1702 270369842 1
29 270369842 1
193 270369842 1
4494 270369842 1
2878 270369842 1
103 270369842 1
2220 270369842 1
414 270369842 1
1668 270369842 1
1703 270369842 1
1669 270369842 1
1453 270369842 1
1023 270369842 1
4495 270369842 1
4496 270369842 1
198 270369842 1
3910 270369842 1
2013 270369842 1
2078 270369842 1
1565 270369842 1
989 270369842 1
786 270369842 1
2240 270369842 1
1690 270369842 1
708 270369842 1
1424 270369842 1
51 270369842 1
2762 270369842 1
4497 270369842 1
972 270369842 1
712 270369842 1
3779 270369842 1
3993 270369842 1
4303 270369842 1
1014 270369842 1
432 270369842 1
157 270369842 1
715 270369842 1
1699 270369842 1
492 270369842 1
4022 270369842 1
211 270369842 1
1031 270369842 1
160 270369842 1
1373 270369842 1
261 69607162 1
8 69607162 1
11 69607162 1
1927 69607162 1
15 69607162 1
578 69607162 1
1726 69607162 1
3374 69607162 1
411 69607162 1
19 69607162 1
20 69607162 1
21 69607162 1
26 69607162 1
25 69607162 1
27 69607162 1
28 69607162 1
29 69607162 1
2734 69607162 1
32 69607162 1
31 69607162 1
1930 69607162 1
2736 69607162 1
1672 69607162 1
48 69607162 1
51 69607162 1
3762 69607162 1
2980 69607162 1
54 69607162 1
55 69607162 1
57 69607162 1
59 69607162 1
61 69607162 1
62 69607162 1
288 69607162 1
63 69607162 1
2115 69607162 1
2709 69607162 1
65 69607162 1
64 69607162 1
892 69607162 1
292 69607162 1
69 69607162 1
2743 69607162 1
75 69607162 1
4498 69607162 1
78 69607162 1
2715 69607162 1
2212 69607162 1
82 69607162 1
2716 69607162 1
2168 69607162 1
90 69607162 1
93 69607162 1
1906 69607162 1
2172 69607162 1
1825 69607162 1
100 69607162 1
102 69607162 1
2748 69607162 1
103 69607162 1
309 69607162 1
1773 69607162 1
1948 69607162 1
1949 69607162 1
105 69607162 1
107 69607162 1
311 69607162 1
313 69607162 1
111 69607162 1
2751 69607162 1
1951 69607162 1
318 69607162 1
2752 69607162 1
322 69607162 1
1916 69607162 1
132 69607162 1
608 69607162 1
133 69607162 1
134 69607162 1
1955 69607162 1
2725 69607162 1
1919 69607162 1
766 69607162 1
1958 69607162 1
2131 69607162 1
2726 69607162 1
1837 69607162 1
1960 69607162 1
4412 69607162 1
147 69607162 1
149 69607162 1
152 69607162 1
154 69607162 1
157 69607162 1
2233 69607162 1
160 69607162 1
716 57339651 1
1871 57339651 1
79 57339651 1
21 57339651 1
27 57339651 1
350 57339651 1
46 57339651 1
148 57339651 1
335 57339651 1
717 57339651 1
2938 57339651 1
35 57339651 1
51 57339651 1
2771 57339651 1
92 57339651 1
376 57339651 1
14 57339651 1
74 57339651 1
1871 237318555 1
79 237318555 1
1872 237318555 1
119 237318555 1
481 237318555 1
46 237318555 1
2048 237318555 1
301 237318555 1
51 237318555 1
92 237318555 1
302 237318555 1
285 237318555 1
376 237318555 1
14 237318555 1
718 237318555 1
304 237318555 1
4373 237318555 1
21 237318555 1
1873 237318555 1
143 237318555 1
1875 237318555 1
27 237318555 1
103 237318555 1
148 237318555 1
720 237318555 1
335 237318555 1
717 237318555 1
293 237318555 1
151 237318555 1
35 237318555 1
274 237318555 1
719 237318555 1
74 237318555 1
296 237318555 1
160 237318555 1
845 37792771 1
4499 37792771 1
846 37792771 1
847 37792771 1
848 37792771 1
1353 37792771 1
855 37792771 1
856 37792771 1
857 37792771 1
858 37792771 1
859 37792771 1
500 37792771 1
861 37792771 1
2855 37792771 1
21 37792771 1
4500 37792771 1
862 37792771 1
632 37792771 1
863 37792771 1
864 37792771 1
634 37792771 1
865 37792771 1
866 37792771 1
867 37792771 1
868 37792771 1
870 37792771 1
871 37792771 1
872 37792771 1
873 37792771 1
4501 37792771 1
874 37792771 1
875 37792771 1
876 37792771 1
1672 37792771 1
877 37792771 1
878 37792771 1
879 37792771 1
880 37792771 1
881 37792771 1
882 37792771 1
883 37792771 1
2905 37792771 1
884 37792771 1
885 37792771 1
62 37792771 1
4502 37792771 1
889 37792771 1
590 37792771 1
890 37792771 1
891 37792771 1
2935 37792771 1
3887 37792771 1
653 37792771 1
2984 37792771 1
893 37792771 1
894 37792771 1
656 37792771 1
4503 37792771 1
897 37792771 1
898 37792771 1
71 37792771 1
3892 37792771 1
900 37792771 1
901 37792771 1
902 37792771 1
903 37792771 1
904 37792771 1
905 37792771 1
4504 37792771 1
4505 37792771 1
3894 37792771 1
908 37792771 1
912 37792771 1
913 37792771 1
914 37792771 1
674 37792771 1
780 37792771 1
915 37792771 1
916 37792771 1
917 37792771 1
918 37792771 1
919 37792771 1
920 37792771 1
922 37792771 1
923 37792771 1
924 37792771 1
926 37792771 1
927 37792771 1
783 37792771 1
928 37792771 1
4506 37792771 1
929 37792771 1
930 37792771 1
1688 37792771 1
119 37792771 1
931 37792771 1
124 37792771 1
932 37792771 1
324 37792771 1
933 37792771 1
934 37792771 1
1005 37792771 1
2994 37792771 1
131 37792771 1
2181 37792771 1
2452 37792771 1
1236 37792771 1
1691 37792771 1
4507 37792771 1
937 37792771 1
327 37792771 1
1237 37792771 1
938 37792771 1
3807 37792771 1
939 37792771 1
1695 37792771 1
941 37792771 1
942 37792771 1
943 37792771 1
944 37792771 1
700 37792771 1
2061 37792771 1
947 37792771 1
950 37792771 1
951 37792771 1
798 37792771 1
952 37792771 1
953 37792771 1
1993 199278443 1
774 199278443 1
716 199278443 1
367 199278443 1
6 199278443 1
4508 199278443 1
87 199278443 1
3358 199278443 1
186 199278443 1
1795 199278443 1
3780 199278443 1
376 199278443 1
265 199278443 1
1018 199278443 1
94 199278443 1
1862 199278443 1
97 199278443 1
2676 199278443 1
21 199278443 1
167 199278443 1
25 199278443 1
1873 199278443 1
27 199278443 1
103 199278443 1
416 199278443 1
37 199278443 1
1802 199278443 1
4509 199278443 1
386 199278443 1
316 199278443 1
1872 199278443 1
198 199278443 1
787 199278443 1
51 199278443 1
1744 199278443 1
285 199278443 1
718 199278443 1
136 199278443 1
1810 199278443 1
1883 199278443 1
449 199278443 1
1751 199278443 1
451 199278443 1
2921 199278443 1
2997 199278443 1
454 199278443 1
203 199278443 1
141 199278443 1
2478 199278443 1
717 199278443 1
151 199278443 1
459 199278443 1
211 199278443 1
1180 199278443 1
773 199278443 1
160 199278443 1
454 49290658 1
21 49290658 1
2876 49290658 1
2866 49290658 1
2281 49290658 1
2875 49290658 1
363 49290658 1
432 49290658 1
366 49290658 1
4510 117377731 1
212 117377731 1
185 117377731 1
524 117377731 1
232 117377731 1
233 117377731 1
213 117377731 1
235 117377731 1
164 117377731 1
237 117377731 1
1964 117377731 1
238 117377731 1
94 117377731 1
4511 117377731 1
98 117377731 1
166 117377731 1
190 117377731 1
218 117377731 1
21 117377731 1
191 117377731 1
25 117377731 1
27 117377731 1
193 117377731 1
1967 117377731 1
168 117377731 1
242 117377731 1
4512 117377731 1
502 117377731 1
4513 117377731 1
4514 117377731 1
534 117377731 1
536 117377731 1
1970 117377731 1
172 117377731 1
221 117377731 1
244 117377731 1
4515 117377731 1
173 117377731 1
2768 117377731 1
53 117377731 1
224 117377731 1
200 117377731 1
247 117377731 1
179 117377731 1
486 117377731 1
4516 117377731 1
4517 117377731 1
202 117377731 1
250 117377731 1
205 117377731 1
1980 117377731 1
252 117377731 1
4518 117377731 1
206 117377731 1
228 117377731 1
207 117377731 1
1983 117377731 1
181 117377731 1
211 117377731 1
3085 155320577 1
3608 155320577 1
1114 155320577 1
2772 155320577 1
3905 155320577 1
3426 155320577 1
1376 155320577 1
4519 155320577 1
14 155320577 1
3524 155320577 1
500 155320577 1
4520 155320577 1
3610 155320577 1
2489 155320577 1
3907 155320577 1
3428 155320577 1
1387 155320577 1
2032 155320577 1
1391 155320577 1
645 155320577 1
4521 155320577 1
3612 155320577 1
4444 155320577 1
1139 155320577 1
3911 155320577 1
1397 155320577 1
1398 155320577 1
3913 155320577 1
1400 155320577 1
1401 155320577 1
1402 155320577 1
3101 155320577 1
3189 155320577 1
1403 155320577 1
428 155320577 1
518 155320577 1
3914 155320577 1
4522 155320577 1
434 155320577 1
522 155320577 1
79 155320577 1
87 155320577 1
4523 155320577 1
300 155320577 1
94 155320577 1
3536 155320577 1
306 155320577 1
752 155320577 1
4524 155320577 1
570 155320577 1
681 155320577 1
4525 155320577 1
757 155320577 1
815 155320577 1
1420 155320577 1
3918 155320577 1
3919 155320577 1
323 155320577 1
1423 155320577 1
539 155320577 1
3537 155320577 1
448 155320577 1
2781 155320577 1
4526 155320577 1
3539 155320577 1
3920 155320577 1
4527 155320577 1
1175 155320577 1
3619 155320577 1
335 155320577 1
4528 155320577 1
1429 155320577 1
1430 155320577 1
153 155320577 1
1178 155320577 1
3541 155320577 1
1180 155320577 1
1435 155320577 1
1437 155320577 1
6 155320577 1
1710 155320577 1
4529 155320577 1
1439 155320577 1
3128 155320577 1
3922 155320577 1
624 155320577 1
3924 155320577 1
4530 155320577 1
1189 155320577 1
1444 155320577 1
631 155320577 1
1445 155320577 1
2152 155320577 1
271 155320577 1
4531 155320577 1
1448 155320577 1
35 155320577 1
636 155320577 1
4532 155320577 1
3035 155320577 1
4533 155320577 1
3623 155320577 1
4534 155320577 1
1455 155320577 1
1197 155320577 1
4535 155320577 1
1456 155320577 1
1457 155320577 1
1459 155320577 1
1461 155320577 1
1463 155320577 1
506 155320577 1
1464 155320577 1
3625 155320577 1
285 155320577 1
3926 155320577 1
1470 155320577 1
1472 155320577 1
833 155320577 1
2161 155320577 1
3927 155320577 1
4536 155320577 1
2647 155320577 1
1474 155320577 1
1475 155320577 1
424 155320577 1
3628 155320577 1
4425 155320577 1
3547 155320577 1
1476 155320577 1
4537 155320577 1
3194 155320577 1
77 155320577 1
3631 155320577 1
1483 155320577 1
1484 155320577 1
1218 155320577 1
3633 155320577 1
1486 155320577 1
97 155320577 1
3933 155320577 1
3934 155320577 1
4493 155320577 1
4538 155320577 1
99 155320577 1
1491 155320577 1
1493 155320577 1
3556 155320577 1
3557 155320577 1
110 155320577 1
3937 155320577 1
316 155320577 1
1502 155320577 1
4539 155320577 1
688 155320577 1
3560 155320577 1
1506 155320577 1
3637 155320577 1
1092 155320577 1
3938 155320577 1
3455 155320577 1
1507 155320577 1
2885 155320577 1
546 155320577 1
1512 155320577 1
702 155320577 1
4540 155320577 1
1518 155320577 1
3461 155320577 1
2364 155320577 1
497 155320577 1
1521 155320577 1
163 155320577 1
3640 155320577 1
1522 155320577 1
1525 155320577 1
3564 155320577 1
2195 155320577 1
1527 155320577 1
1530 155320577 1
3567 155320577 1
1532 155320577 1
1251 155320577 1
4270 155320577 1
1535 155320577 1
4541 155320577 1
4542 155320577 1
802 155320577 1
1536 155320577 1
1537 155320577 1
274 155320577 1
3467 155320577 1
2031 155320577 1
3570 155320577 1
3571 155320577 1
1063 155320577 1
3183 155320577 1
1540 155320577 1
3943 155320577 1
511 155320577 1
512 155320577 1
3190 155320577 1
741 155320577 1
3192 155320577 1
1544 155320577 1
293 155320577 1
1545 155320577 1
1546 155320577 1
3945 155320577 1
4543 155320577 1
2881 155320577 1
3648 155320577 1
1552 155320577 1
1554 155320577 1
4544 155320577 1
1555 155320577 1
3475 155320577 1
4545 155320577 1
3948 155320577 1
4546 155320577 1
1558 155320577 1
3579 155320577 1
4547 155320577 1
3649 155320577 1
3200 155320577 1
3009 155320577 1
1559 155320577 1
4548 155320577 1
1562 155320577 1
1564 155320577 1
4549 155320577 1
1569 155320577 1
2943 155320577 1
1573 155320577 1
1577 155320577 1
333 155320577 1
821 155320577 1
823 155320577 1
1583 155320577 1
1038 155320577 1
3953 155320577 1
1586 155320577 1
1587 155320577 1
3178 155320577 1
3588 155320577 1
4550 155320577 1
3484 155320577 1
1592 155320577 1
1596 155320577 1
2831 155320577 1
20 155320577 1
628 155320577 1
3590 155320577 1
1598 155320577 1
3652 155320577 1
1600 155320577 1
3709 155320577 1
827 155320577 1
4551 155320577 1
1604 155320577 1
1605 155320577 1
1606 155320577 1
3653 155320577 1
641 155320577 1
644 155320577 1
1611 155320577 1
2609 155320577 1
649 155320577 1
3594 155320577 1
1068 155320577 1
3596 155320577 1
3597 155320577 1
1613 155320577 1
4552 155320577 1
1614 155320577 1
4261 155320577 1
431 155320577 1
3598 155320577 1
432 155320577 1
4553 155320577 1
1616 155320577 1
296 155320577 1
74 155320577 1
3659 155320577 1
3195 155320577 1
3196 155320577 1
1619 155320577 1
302 155320577 1
2844 155320577 1
3157 155320577 1
1625 155320577 1
1624 155320577 1
1628 155320577 1
3491 155320577 1
2884 155320577 1
445 155320577 1
1634 155320577 1
383 155320577 1
1327 155320577 1
1328 155320577 1
1636 155320577 1
3494 155320577 1
3603 155320577 1
131 155320577 1
4554 155320577 1
3495 155320577 1
3605 155320577 1
1639 155320577 1
1641 155320577 1
346 155320577 1
1643 155320577 1
1099 155320577 1
3208 155320577 1
2264 155320577 1
143 155320577 1
350 155320577 1
1644 155320577 1
154 155320577 1
1645 155320577 1
842 155320577 1
3965 155320577 1
3170 155320577 1
1646 155320577 1
156 155320577 1
772 155320577 1
550 155320577 1
1706 181223330 1
87 181223330 1
2237 181223330 1
1927 181223330 1
706 181223330 1
1889 181223330 1
13 181223330 1
89 181223330 1
93 181223330 1
16 181223330 1
17 181223330 1
97 181223330 1
4366 181223330 1
4342 181223330 1
21 181223330 1
26 181223330 1
27 181223330 1
103 181223330 1
30 181223330 1
2820 181223330 1
2796 181223330 1
108 181223330 1
4374 181223330 1
2255 181223330 1
4065 181223330 1
278 181223330 1
41 181223330 1
2682 181223330 1
3768 181223330 1
1005 181223330 1
2753 181223330 1
136 181223330 1
1955 181223330 1
55 181223330 1
60 181223330 1
2183 181223330 1
138 181223330 1
1920 181223330 1
486 181223330 1
64 181223330 1
1922 181223330 1
2185 181223330 1
152 181223330 1
2896 181223330 1
72 181223330 1
595 181223330 1
75 181223330 1
367 202098639 1
1720 202098639 1
405 202098639 1
407 202098639 1
408 202098639 1
2774 202098639 1
14 202098639 1
16 202098639 1
1724 202098639 1
2469 202098639 1
1725 202098639 1
500 202098639 1
1892 202098639 1
27 202098639 1
29 202098639 1
713 202098639 1
413 202098639 1
414 202098639 1
272 202098639 1
415 202098639 1
382 202098639 1
274 202098639 1
504 202098639 1
276 202098639 1
3979 202098639 1
4258 202098639 1
1741 202098639 1
419 202098639 1
1743 202098639 1
46 202098639 1
342 202098639 1
2475 202098639 1
508 202098639 1
1744 202098639 1
422 202098639 1
177 202098639 1
57 202098639 1
1750 202098639 1
1749 202098639 1
423 202098639 1
1655 202098639 1
1754 202098639 1
4555 202098639 1
425 202098639 1
2813 202098639 1
427 202098639 1
1544 202098639 1
293 202098639 1
1657 202098639 1
3697 202098639 1
1760 202098639 1
1761 202098639 1
1659 202098639 1
434 202098639 1
79 202098639 1
1765 202098639 1
4556 202098639 1
1767 202098639 1
370 202098639 1
2937 202098639 1
1552 202098639 1
300 202098639 1
301 202098639 1
374 202098639 1
2667 202098639 1
914 202098639 1
1409 202098639 1
531 202098639 1
1773 202098639 1
4267 202098639 1
379 202098639 1
381 202098639 1
387 202098639 1
124 202098639 1
323 202098639 1
125 202098639 1
448 202098639 1
2226 202098639 1
1778 202098639 1
1779 202098639 1
451 202098639 1
452 202098639 1
1574 202098639 1
1782 202098639 1
1175 202098639 1
1923 202098639 1
1785 202098639 1
455 202098639 1
148 202098639 1
335 202098639 1
151 202098639 1
1789 202098639 1
457 202098639 1
458 202098639 1
1580 202098639 1
157 202098639 1
1924 202098639 1
1792 202098639 1
160 202098639 1
402 202098639 1
2 202098639 1
403 202098639 1
368 202098639 1
369 202098639 1
1793 202098639 1
406 202098639 1
1592 202098639 1
410 202098639 1
19 202098639 1
21 202098639 1
1798 202098639 1
35 202098639 1
1801 202098639 1
416 202098639 1
2074 202098639 1
641 202098639 1
1807 202098639 1
1650 202098639 1
282 202098639 1
51 202098639 1
3037 202098639 1
285 202098639 1
1311 202098639 1
67 202098639 1
1813 202098639 1
2687 202098639 1
397 202098639 1
430 202098639 1
72 202098639 1
432 202098639 1
491 202098639 1
295 202098639 1
296 202098639 1
74 202098639 1
433 202098639 1
77 202098639 1
439 202098639 1
302 202098639 1
92 202098639 1
376 202098639 1
304 202098639 1
1823 202098639 1
2090 202098639 1
532 202098639 1
106 202098639 1
445 202098639 1
110 202098639 1
1829 202098639 1
386 202098639 1
4557 202098639 1
320 202098639 1
2257 202098639 1
121 202098639 1
389 202098639 1
390 202098639 1
1833 202098639 1
131 202098639 1
2480 202098639 1
449 202098639 1
391 202098639 1
392 202098639 1
453 202098639 1
454 202098639 1
1099 202098639 1
143 202098639 1
154 202098639 1
156 202098639 1
461 202098639 1
400 202098639 1
401 202098639 1
2 27272269 1
1881 27272269 1
481 27272269 1
1882 27272269 1
372 27272269 1
87 27272269 1
1652 27272269 1
407 27272269 1
1877 27272269 1
1653 27272269 1
1878 27272269 1
51 27272269 1
136 27272269 1
1862 27272269 1
1810 27272269 1
1726 27272269 1
1883 27272269 1
97 27272269 1
19 27272269 1
21 27272269 1
347 27272269 1
25 27272269 1
27 27272269 1
29 27272269 1
713 27272269 1
1885 27272269 1
717 27272269 1
2467 27272269 1
1802 27272269 1
595 27272269 1
4558 27272269 1
338 27272269 1
1719 32399396 1
402 32399396 1
437 32399396 1
439 32399396 1
438 32399396 1
372 32399396 1
440 32399396 1
1795 32399396 1
408 32399396 1
2774 32399396 1
16 32399396 1
1726 32399396 1
411 32399396 1
21 32399396 1
4559 32399396 1
25 32399396 1
27 32399396 1
713 32399396 1
103 32399396 1
1774 32399396 1
381 32399396 1
4557 32399396 1
389 32399396 1
4560 32399396 1
422 32399396 1
1810 32399396 1
1748 32399396 1
449 32399396 1
1749 32399396 1
451 32399396 1
392 32399396 1
452 32399396 1
1781 32399396 1
1575 32399396 1
1754 32399396 1
1756 32399396 1
2813 32399396 1
1657 32399396 1
430 32399396 1
72 32399396 1
157 32399396 1
1763 32399396 1
400 32399396 1
401 32399396 1
79 228298620 1
846 228298620 1
4031 228298620 1
3 228298620 1
1114 228298620 1
4033 228298620 1
405 228298620 1
87 228298620 1
4035 228298620 1
301 228298620 1
4394 228298620 1
4036 228298620 1
1592 228298620 1
1928 228298620 1
92 228298620 1
302 228298620 1
14 228298620 1
304 228298620 1
16 228298620 1
578 228298620 1
824 228298620 1
97 228298620 1
529 228298620 1
19 228298620 1
4029 228298620 1
21 228298620 1
1414 228298620 1
27 228298620 1
29 228298620 1
4265 228298620 1
103 228298620 1
2600 228298620 1
414 228298620 1
4561 228298620 1
867 228298620 1
1497 228298620 1
35 228298620 1
110 228298620 1
274 228298620 1
4038 228298620 1
4562 228298620 1
317 228298620 1
316 228298620 1
119 228298620 1
4398 228298620 1
124 228298620 1
323 228298620 1
44 228298620 1
786 228298620 1
46 228298620 1
1832 228298620 1
129 228298620 1
130 228298620 1
1974 228298620 1
51 228298620 1
136 228298620 1
58 228298620 1
4039 228298620 1
2161 228298620 1
346 228298620 1
1426 228298620 1
330 228298620 1
4563 228298620 1
143 228298620 1
654 228298620 1
67 228298620 1
148 228298620 1
335 228298620 1
4034 228298620 1
293 228298620 1
71 228298620 1
946 228298620 1
154 228298620 1
1761 228298620 1
948 228298620 1
72 228298620 1
4037 228298620 1
431 228298620 1
432 228298620 1
156 228298620 1
952 228298620 1
296 228298620 1
74 228298620 1
160 228298620 1
957 105803824 1
978 105803824 1
4264 105803824 1
4393 105803824 1
4564 105803824 1
1117 105803824 1
2999 105803824 1
218 105803824 1
21 105803824 1
980 105803824 1
3074 105803824 1
4565 105803824 1
2998 105803824 1
985 105803824 1
969 105803824 1
4396 105803824 1
992 105803824 1
997 105803824 1
1409 113852838 1
21 113852838 1
946 113852838 1
72 113852838 1
27 113852838 1
2853 113852838 1
29 113852838 1
2036 113852838 1
2040 113852838 1
79 102465497 1
81 102465497 1
4365 102465497 1
405 102465497 1
4264 102465497 1
2892 102465497 1
300 102465497 1
238 102465497 1
2999 102465497 1
3052 102465497 1
92 102465497 1
14 102465497 1
16 102465497 1
443 102465497 1
3373 102465497 1
19 102465497 1
581 102465497 1
21 102465497 1
307 102465497 1
25 102465497 1
27 102465497 1
29 102465497 1
4265 102465497 1
4266 102465497 1
570 102465497 1
2998 102465497 1
311 102465497 1
35 102465497 1
3385 102465497 1
1061 102465497 1
119 102465497 1
3387 102465497 1
323 102465497 1
44 102465497 1
46 102465497 1
3388 102465497 1
51 102465497 1
691 102465497 1
1744 102465497 1
285 102465497 1
2700 102465497 1
67 102465497 1
148 102465497 1
4047 102465497 1
71 102465497 1
154 102465497 1
3391 102465497 1
72 102465497 1
399 102465497 1
156 102465497 1
157 102465497 1
662 102465497 1
3380 102465497 1
74 102465497 1
160 102465497 1
790 204409050 1
21 204409050 1
1108 204409050 1
27 204409050 1
1887 204409050 1
700 204409050 1
4566 204409050 1
371 43706838 1
3669 43706838 1
4567 43706838 1
407 43706838 1
623 43706838 1
2651 43706838 1
2027 43706838 1
4467 43706838 1
3738 43706838 1
2774 43706838 1
14 43706838 1
16 43706838 1
1047 43706838 1
1726 43706838 1
411 43706838 1
1051 43706838 1
1728 43706838 1
630 43706838 1
27 43706838 1
2878 43706838 1
413 43706838 1
2489 43706838 1
2399 43706838 1
1734 43706838 1
478 43706838 1
276 43706838 1
1739 43706838 1
419 43706838 1
1391 43706838 1
1672 43706838 1
481 43706838 1
2034 43706838 1
46 43706838 1
47 43706838 1
1134 43706838 1
2475 43706838 1
421 43706838 1
2904 43706838 1
4568 43706838 1
2698 43706838 1
2658 43706838 1
53 43706838 1
1139 43706838 1
177 43706838 1
4569 43706838 1
57 43706838 1
4424 43706838 1
1750 43706838 1
1897 43706838 1
1751 43706838 1
62 43706838 1
1753 43706838 1
1143 43706838 1
2117 43706838 1
394 43706838 1
1756 43706838 1
425 43706838 1
514 43706838 1
654 43706838 1
892 43706838 1
4570 43706838 1
428 43706838 1
1657 43706838 1
1761 43706838 1
4427 43706838 1
3380 43706838 1
1764 43706838 1
4248 43706838 1
434 43706838 1
79 43706838 1
1765 43706838 1
1766 43706838 1
4365 43706838 1
437 43706838 1
84 43706838 1
372 43706838 1
668 43706838 1
2048 43706838 1
87 43706838 1
300 43706838 1
374 43706838 1
1768 43706838 1
2124 43706838 1
2883 43706838 1
1407 43706838 1
2667 43706838 1
94 43706838 1
3746 43706838 1
2125 43706838 1
1409 43706838 1
1410 43706838 1
306 43706838 1
1155 43706838 1
3025 43706838 1
2914 43706838 1
107 43706838 1
1022 43706838 1
2671 43706838 1
4428 43706838 1
4368 43706838 1
123 43706838 1
323 43706838 1
388 43706838 1
2058 43706838 1
448 43706838 1
1780 43706838 1
2481 43706838 1
450 43706838 1
3441 43706838 1
452 43706838 1
1782 43706838 1
1172 43706838 1
2917 43706838 1
1101 43706838 1
1175 43706838 1
943 43706838 1
1787 43706838 1
2782 43706838 1
148 43706838 1
2134 43706838 1
335 43706838 1
2136 43706838 1
1789 43706838 1
3391 43706838 1
157 43706838 1
1791 43706838 1
1924 43706838 1
1792 43706838 1
2139 43706838 1
160 43706838 1
2674 43706838 1
259 43706838 1
368 43706838 1
3 43706838 1
2142 43706838 1
4129 43706838 1
1793 43706838 1
8 43706838 1
1794 43706838 1
406 43706838 1
2145 43706838 1
409 43706838 1
1928 43706838 1
2679 43706838 1
35 43706838 1
868 43706838 1
636 43706838 1
4057 43706838 1
2350 43706838 1
2680 43706838 1
2919 43706838 1
2074 43706838 1
2682 43706838 1
1807 43706838 1
1650 43706838 1
282 43706838 1
45 43706838 1
2157 43706838 1
285 43706838 1
1809 43706838 1
1468 43706838 1
2920 43706838 1
887 43706838 1
2161 43706838 1
3148 43706838 1
4282 43706838 1
1678 43706838 1
1813 43706838 1
429 43706838 1
397 43706838 1
1814 43706838 1
72 43706838 1
2165 43706838 1
1815 43706838 1
435 43706838 1
2479 43706838 1
1818 43706838 1
436 43706838 1
3039 43706838 1
906 43706838 1
2689 43706838 1
1214 43706838 1
1822 43706838 1
304 43706838 1
97 43706838 1
98 43706838 1
2792 43706838 1
2088 43706838 1
677 43706838 1
1227 43706838 1
1949 43706838 1
106 43706838 1
2305 43706838 1
109 43706838 1
110 43706838 1
4571 43706838 1
1367 43706838 1
2927 43706838 1
316 43706838 1
319 43706838 1
2180 43706838 1
320 43706838 1
121 43706838 1
1504 43706838 1
786 43706838 1
390 43706838 1
1832 43706838 1
1833 43706838 1
136 43706838 1
1956 43706838 1
4572 43706838 1
391 43706838 1
392 43706838 1
1507 43706838 1
1836 43706838 1
1886 43706838 1
2186 43706838 1
1962 43706838 1
1238 43706838 1
2694 43706838 1
1515 43706838 1
461 43706838 1
367 43706838 1
616 43706838 1
1720 43706838 1
497 43706838 1
1246 43706838 1
2931 43706838 1
12 43706838 1
373 43706838 1
408 43706838 1
2195 43706838 1
1724 43706838 1
1725 43706838 1
2469 43706838 1
1347 43706838 1
4559 43706838 1
1251 43706838 1
1533 43706838 1
1730 43706838 1
4573 43706838 1
1892 43706838 1
29 43706838 1
1893 43706838 1
713 43706838 1
272 43706838 1
36 43706838 1
1735 43706838 1
274 43706838 1
1061 43706838 1
2204 43706838 1
1742 43706838 1
44 43706838 1
2033 43706838 1
342 43706838 1
4560 43706838 1
1654 43706838 1
508 43706838 1
52 43706838 1
2208 43706838 1
1747 43706838 1
2935 43706838 1
1754 43706838 1
1655 43706838 1
2813 43706838 1
427 43706838 1
68 43706838 1
293 43706838 1
1759 43706838 1
2664 43706838 1
1760 43706838 1
4426 43706838 1
1762 43706838 1
1659 43706838 1
4556 43706838 1
370 43706838 1
1767 43706838 1
1553 43706838 1
3743 43706838 1
441 43706838 1
301 43706838 1
1905 43706838 1
442 43706838 1
2218 43706838 1
2669 43706838 1
4574 43706838 1
531 43706838 1
1557 43706838 1
1772 43706838 1
2219 43706838 1
103 43706838 1
3699 43706838 1
1279 43706838 1
1773 43706838 1
1774 43706838 1
381 43706838 1
4558 43706838 1
1913 43706838 1
116 43706838 1
387 43706838 1
1285 43706838 1
446 43706838 1
2226 43706838 1
1778 43706838 1
1567 43706838 1
2227 43706838 1
1693 43706838 1
451 43706838 1
1574 43706838 1
2672 43706838 1
1575 43706838 1
1576 43706838 1
3029 43706838 1
1786 43706838 1
146 43706838 1
333 43706838 1
2230 43706838 1
2231 43706838 1
457 43706838 1
1581 43706838 1
1373 43706838 1
402 43706838 1
2 43706838 1
403 43706838 1
369 43706838 1
1651 43706838 1
3033 43706838 1
4575 43706838 1
410 43706838 1
4413 43706838 1
3373 43706838 1
2676 43706838 1
2068 43706838 1
20 43706838 1
2832 43706838 1
21 43706838 1
1798 43706838 1
1931 43706838 1
1803 43706838 1
2471 43706838 1
1805 43706838 1
2681 43706838 1
1935 43706838 1
2078 43706838 1
3957 43706838 1
1972 43706838 1
51 43706838 1
284 43706838 1
649 43706838 1
1810 43706838 1
2879 43706838 1
1310 43706838 1
1812 43706838 1
2242 43706838 1
1068 43706838 1
1656 43706838 1
4576 43706838 1
67 43706838 1
69 43706838 1
292 43706838 1
2687 43706838 1
430 43706838 1
1312 43706838 1
431 43706838 1
491 43706838 1
432 43706838 1
3487 43706838 1
74 43706838 1
296 43706838 1
2245 43706838 1
2246 43706838 1
1819 43706838 1
438 43706838 1
4577 43706838 1
439 43706838 1
1821 43706838 1
4262 43706838 1
92 43706838 1
302 43706838 1
2955 43706838 1
915 43706838 1
750 43706838 1
1325 43706838 1
1823 43706838 1
2250 43706838 1
678 43706838 1
445 43706838 1
311 43706838 1
1828 43706838 1
1950 43706838 1
4509 43706838 1
1829 43706838 1
984 43706838 1
386 43706838 1
4429 43706838 1
537 43706838 1
322 43706838 1
1332 43706838 1
1637 43706838 1
389 43706838 1
3997 43706838 1
3388 43706838 1
128 43706838 1
131 43706838 1
2848 43706838 1
2480 43706838 1
1337 43706838 1
1835 43706838 1
453 43706838 1
3389 43706838 1
1099 43706838 1
143 43706838 1
3049 43706838 1
1961 43706838 1
149 43706838 1
154 43706838 1
614 43706838 1
156 43706838 1
158 43706838 1
460 43706838 1
400 43706838 1
554 291649210 1
2887 291649210 1
21 291649210 1
566 291649210 1
572 291649210 1
552 291649210 1
27 291649210 1
574 291649210 1
605 291649210 1
592 291649210 1
568 291649210 1
579 291649210 1
79 274501289 1
1343 274501289 1
497 274501289 1
405 274501289 1
1436 274501289 1
4578 274501289 1
87 274501289 1
4579 274501289 1
301 274501289 1
3052 274501289 1
92 274501289 1
302 274501289 1
14 274501289 1
304 274501289 1
578 274501289 1
97 274501289 1
19 274501289 1
1347 274501289 1
20 274501289 1
21 274501289 1
22 274501289 1
25 274501289 1
27 274501289 1
29 274501289 1
3666 274501289 1
1773 274501289 1
4266 274501289 1
415 274501289 1
35 274501289 1
1845 274501289 1
1350 274501289 1
110 274501289 1
274 274501289 1
1501 274501289 1
1352 274501289 1
119 274501289 1
987 274501289 1
124 274501289 1
1846 274501289 1
538 274501289 1
125 274501289 1
1461 274501289 1
1565 274501289 1
46 274501289 1
1005 274501289 1
363 274501289 1
3667 274501289 1
51 274501289 1
1744 274501289 1
285 274501289 1
136 274501289 1
3668 274501289 1
1847 274501289 1
366 274501289 1
1848 274501289 1
2693 274501289 1
348 274501289 1
143 274501289 1
148 274501289 1
1349 274501289 1
335 274501289 1
151 274501289 1
293 274501289 1
71 274501289 1
458 274501289 1
154 274501289 1
72 274501289 1
74 274501289 1
296 274501289 1
160 274501289 1
1373 274501289 1
367 147721398 1
21 147721398 1
1714 147721398 1
2700 147721398 1
3376 147721398 1
27 147721398 1
2058 147721398 1
1708 147721398 1
786 147721398 1
174 147721398 1
3358 147721398 1
548 147721398 1
1029 147721398 1
211 147721398 1
1031 147721398 1
1373 147721398 1
2 21037719 1
462 21037719 1
3 21037719 1
405 21037719 1
1009 21037719 1
406 21037719 1
464 21037719 1
4580 21037719 1
465 21037719 1
2405 21037719 1
1010 21037719 1
3395 21037719 1
14 21037719 1
578 21037719 1
466 21037719 1
19 21037719 1
21 21037719 1
27 21037719 1
29 21037719 1
470 21037719 1
473 21037719 1
272 21037719 1
35 21037719 1
274 21037719 1
477 21037719 1
3400 21037719 1
480 21037719 1
481 21037719 1
46 21037719 1
2240 21037719 1
2413 21037719 1
4112 21037719 1
482 21037719 1
51 21037719 1
3782 21037719 1
177 21037719 1
484 21037719 1
1310 21037719 1
487 21037719 1
486 21037719 1
1013 21037719 1
2662 21037719 1
425 21037719 1
67 21037719 1
488 21037719 1
428 21037719 1
293 21037719 1
489 21037719 1
2417 21037719 1
3404 21037719 1
72 21037719 1
432 21037719 1
492 21037719 1
494 21037719 1
1616 21037719 1
296 21037719 1
74 21037719 1
434 21037719 1
79 21037719 1
1480 21037719 1
3381 21037719 1
301 21037719 1
1218 21037719 1
92 21037719 1
302 21037719 1
442 21037719 1
2406 21037719 1
304 21037719 1
3746 21037719 1
2925 21037719 1
467 21037719 1
468 21037719 1
3413 21037719 1
469 21037719 1
104 21037719 1
3414 21037719 1
474 21037719 1
475 21037719 1
476 21037719 1
4581 21037719 1
3416 21037719 1
2412 21037719 1
4582 21037719 1
483 21037719 1
2452 21037719 1
3418 21037719 1
485 21037719 1
1237 21037719 1
1425 21037719 1
1012 21037719 1
4125 21037719 1
3420 21037719 1
143 21037719 1
4583 21037719 1
3421 21037719 1
148 21037719 1
335 21037719 1
1788 21037719 1
1840 21037719 1
490 21037719 1
154 21037719 1
458 21037719 1
1014 21037719 1
156 21037719 1
157 21037719 1
460 21037719 1
160 21037719 1
4584 50725573 1
1115 50725573 1
1116 50725573 1
3669 50725573 1
4567 50725573 1
2487 50725573 1
3788 50725573 1
3210 50725573 1
2325 50725573 1
2489 50725573 1
2490 50725573 1
3792 50725573 1
4585 50725573 1
2491 50725573 1
2492 50725573 1
1131 50725573 1
4442 50725573 1
4443 50725573 1
3797 50725573 1
882 50725573 1
2495 50725573 1
4586 50725573 1
1142 50725573 1
4587 50725573 1
62 50725573 1
889 50725573 1
4445 50725573 1
4447 50725573 1
3215 50725573 1
4588 50725573 1
1145 50725573 1
1146 50725573 1
900 50725573 1
1147 50725573 1
4448 50725573 1
2403 50725573 1
2503 50725573 1
87 50725573 1
1151 50725573 1
909 50725573 1
300 50725573 1
4279 50725573 1
94 50725573 1
911 50725573 1
2125 50725573 1
1409 50725573 1
3804 50725573 1
1153 50725573 1
1158 50725573 1
1159 50725573 1
2507 50725573 1
1161 50725573 1
4480 50725573 1
1688 50725573 1
1163 50725573 1
388 50725573 1
323 50725573 1
4449 50725573 1
1164 50725573 1
4589 50725573 1
448 50725573 1
2508 50725573 1
1165 50725573 1
1166 50725573 1
4214 50725573 1
3226 50725573 1
1170 50725573 1
2342 50725573 1
3227 50725573 1
943 50725573 1
3810 50725573 1
2512 50725573 1
4590 50725573 1
3811 50725573 1
3812 50725573 1
1178 50725573 1
4591 50725573 1
2138 50725573 1
4218 50725573 1
2513 50725573 1
3443 50725573 1
846 50725573 1
3818 50725573 1
1185 50725573 1
3229 50725573 1
3821 50725573 1
4451 50725573 1
856 50725573 1
857 50725573 1
3823 50725573 1
4220 50725573 1
3231 50725573 1
3924 50725573 1
2515 50725573 1
3232 50725573 1
4221 50725573 1
2517 50725573 1
4592 50725573 1
1192 50725573 1
4222 50725573 1
1670 50725573 1
3828 50725573 1
3829 50725573 1
1194 50725573 1
1196 50725573 1
4501 50725573 1
874 50725573 1
1198 50725573 1
1200 50725573 1
3730 50725573 1
4114 50725573 1
3148 50725573 1
3832 50725573 1
899 50725573 1
4593 50725573 1
3247 50725573 1
4594 50725573 1
1209 50725573 1
4482 50725573 1
2165 50725573 1
77 50725573 1
1211 50725573 1
4595 50725573 1
906 50725573 1
3251 50725573 1
2535 50725573 1
3252 50725573 1
2361 50725573 1
2539 50725573 1
4596 50725573 1
1217 50725573 1
3253 50725573 1
2541 50725573 1
97 50725573 1
4597 50725573 1
4598 50725573 1
1223 50725573 1
2545 50725573 1
1224 50725573 1
919 50725573 1
1225 50725573 1
3688 50725573 1
1686 50725573 1
3260 50725573 1
930 50725573 1
119 50725573 1
1229 50725573 1
4599 50725573 1
4225 50725573 1
3847 50725573 1
1240 50725573 1
1241 50725573 1
1242 50725573 1
1244 50725573 1
847 50725573 1
4453 50725573 1
2364 50725573 1
1247 50725573 1
3269 50725573 1
1249 50725573 1
2195 50725573 1
4454 50725573 1
4600 50725573 1
2562 50725573 1
3272 50725573 1
4455 50725573 1
1251 50725573 1
3464 50725573 1
3856 50725573 1
2567 50725573 1
1263 50725573 1
2568 50725573 1
2569 50725573 1
511 50725573 1
895 50725573 1
1271 50725573 1
2571 50725573 1
1272 50725573 1
903 50725573 1
2574 50725573 1
442 50725573 1
918 50725573 1
4457 50725573 1
925 50725573 1
2581 50725573 1
3870 50725573 1
4601 50725573 1
686 50725573 1
4495 50725573 1
1284 50725573 1
1286 50725573 1
933 50725573 1
1287 50725573 1
4602 50725573 1
4458 50725573 1
3875 50725573 1
938 50725573 1
4459 50725573 1
939 50725573 1
1575 50725573 1
2061 50725573 1
2062 50725573 1
1291 50725573 1
2592 50725573 1
2593 50725573 1
2379 50725573 1
258 50725573 1
1293 50725573 1
1292 50725573 1
2594 50725573 1
1296 50725573 1
3707 50725573 1
3299 50725573 1
4055 50725573 1
3954 50725573 1
3300 50725573 1
855 50725573 1
4603 50725573 1
860 50725573 1
4439 50725573 1
1298 50725573 1
2597 50725573 1
2598 50725573 1
1301 50725573 1
2599 50725573 1
2601 50725573 1
867 50725573 1
1303 50725573 1
2605 50725573 1
4604 50725573 1
1306 50725573 1
883 50725573 1
1308 50725573 1
1307 50725573 1
2613 50725573 1
2614 50725573 1
1311 50725573 1
1312 50725573 1
3893 50725573 1
1313 50725573 1
4605 50725573 1
4462 50725573 1
2385 50725573 1
1314 50725573 1
4606 50725573 1
3308 50725573 1
4463 50725573 1
3312 50725573 1
915 50725573 1
3313 50725573 1
3896 50725573 1
921 50725573 1
2629 50725573 1
4464 50725573 1
1326 50725573 1
1330 50725573 1
1329 50725573 1
3323 50725573 1
131 50725573 1
4492 50725573 1
2635 50725573 1
1336 50725573 1
346 50725573 1
4607 50725573 1
952 50725573 1
615 168430127 1
79 168430127 1
367 168430127 1
3 168430127 1
723 168430127 1
81 168430127 1
2729 168430127 1
4187 168430127 1
4353 168430127 1
405 168430127 1
724 168430127 1
2882 168430127 1
301 168430127 1
1525 168430127 1
4354 168430127 1
4355 168430127 1
92 168430127 1
302 168430127 1
304 168430127 1
748 168430127 1
749 168430127 1
529 168430127 1
19 168430127 1
4384 168430127 1
4385 168430127 1
21 168430127 1
22 168430127 1
726 168430127 1
268 168430127 1
4178 168430127 1
728 168430127 1
27 168430127 1
2884 168430127 1
29 168430127 1
730 168430127 1
35 168430127 1
274 168430127 1
383 168430127 1
733 168430127 1
384 168430127 1
385 168430127 1
316 168430127 1
758 168430127 1
759 168430127 1
760 168430127 1
761 168430127 1
4243 168430127 1
762 168430127 1
786 168430127 1
447 168430127 1
46 168430127 1
644 168430127 1
737 168430127 1
51 168430127 1
764 168430127 1
4349 168430127 1
738 168430127 1
2476 168430127 1
739 168430127 1
767 168430127 1
486 168430127 1
2885 168430127 1
143 168430127 1
740 168430127 1
67 168430127 1
426 168430127 1
148 168430127 1
335 168430127 1
456 168430127 1
293 168430127 1
769 168430127 1
770 168430127 1
4608 168430127 1
490 168430127 1
4182 168430127 1
72 168430127 1
431 168430127 1
2886 168430127 1
156 168430127 1
771 168430127 1
432 168430127 1
550 168430127 1
296 168430127 1
160 168430127 1
434 168430127 1
98 432456574 1
21 432456574 1
307 432456574 1
322 432456574 1
27 432456574 1
350 432456574 1
282 432456574 1
4295 432456574 1
2771 432456574 1
154 432456574 1
4296 432456574 1
285 432456574 1
157 432456574 1
4294 432456574 1
4031 161046713 1
1722 161046713 1
1017 161046713 1
4035 161046713 1
92 161046713 1
1928 161046713 1
4395 161046713 1
16 161046713 1
529 161046713 1
98 161046713 1
19 161046713 1
21 161046713 1
4032 161046713 1
629 161046713 1
27 161046713 1
4265 161046713 1
29 161046713 1
4561 161046713 1
1497 161046713 1
35 161046713 1
4038 161046713 1
4562 161046713 1
119 161046713 1
124 161046713 1
1003 161046713 1
481 161046713 1
45 161046713 1
447 161046713 1
1028 161046713 1
51 161046713 1
53 161046713 1
136 161046713 1
58 161046713 1
4030 161046713 1
148 161046713 1
4034 161046713 1
71 161046713 1
154 161046713 1
4037 161046713 1
72 161046713 1
399 161046713 1
157 161046713 1
158 161046713 1
2005 216707242 1
4128 216707242 1
21 216707242 1
4035 216707242 1
4395 216707242 1
233 216707242 1
4399 216707242 1
4138 216707242 1
4139 216707242 1
2770 102773285 1
2123 102773285 1
21 102773285 1
1714 102773285 1
1850 102773285 1
1715 102773285 1
25 102773285 1
27 102773285 1
1851 102773285 1
2892 102773285 1
2896 102773285 1
157 102773285 1
2484 97942249 1
4211 97942249 1
2488 97942249 1
3209 97942249 1
4436 97942249 1
3210 97942249 1
3211 97942249 1
2492 97942249 1
4443 97942249 1
3213 97942249 1
2495 97942249 1
4213 97942249 1
4609 97942249 1
2498 97942249 1
3215 97942249 1
3216 97942249 1
3218 97942249 1
3217 97942249 1
3219 97942249 1
3221 97942249 1
2505 97942249 1
1153 97942249 1
2507 97942249 1
1163 97942249 1
1164 97942249 1
4449 97942249 1
3223 97942249 1
3224 97942249 1
2511 97942249 1
3225 97942249 1
3226 97942249 1
4216 97942249 1
3227 97942249 1
2512 97942249 1
2138 97942249 1
3229 97942249 1
3230 97942249 1
3232 97942249 1
2516 97942249 1
2518 97942249 1
2520 97942249 1
3234 97942249 1
3237 97942249 1
4222 97942249 1
3240 97942249 1
3241 97942249 1
3242 97942249 1
3243 97942249 1
1202 97942249 1
3244 97942249 1
2527 97942249 1
3246 97942249 1
2529 97942249 1
2530 97942249 1
3248 97942249 1
3250 97942249 1
3251 97942249 1
2533 97942249 1
2534 97942249 1
2535 97942249 1
2537 97942249 1
1217 97942249 1
3253 97942249 1
3254 97942249 1
2543 97942249 1
2546 97942249 1
3256 97942249 1
2547 97942249 1
3257 97942249 1
3258 97942249 1
2549 97942249 1
3260 97942249 1
2550 97942249 1
4452 97942249 1
3261 97942249 1
3262 97942249 1
1233 97942249 1
4224 97942249 1
3263 97942249 1
2555 97942249 1
2556 97942249 1
3266 97942249 1
1244 97942249 1
2559 97942249 1
2560 97942249 1
3269 97942249 1
3270 97942249 1
2562 97942249 1
3271 97942249 1
3272 97942249 1
2563 97942249 1
4455 97942249 1
3274 97942249 1
3273 97942249 1
3275 97942249 1
3277 97942249 1
2564 97942249 1
4229 97942249 1
4456 97942249 1
3279 97942249 1
2567 97942249 1
3280 97942249 1
1264 97942249 1
1266 97942249 1
3282 97942249 1
3286 97942249 1
1272 97942249 1
3287 97942249 1
2575 97942249 1
2576 97942249 1
4233 97942249 1
3288 97942249 1
2578 97942249 1
3289 97942249 1
2583 97942249 1
3291 97942249 1
1284 97942249 1
3292 97942249 1
4234 97942249 1
4235 97942249 1
3293 97942249 1
993 97942249 1
2587 97942249 1
3295 97942249 1
4610 97942249 1
3296 97942249 1
2592 97942249 1
1292 97942249 1
3300 97942249 1
3301 97942249 1
2596 97942249 1
2597 97942249 1
1298 97942249 1
21 97942249 1
4236 97942249 1
4105 97942249 1
2599 97942249 1
3302 97942249 1
3303 97942249 1
2607 97942249 1
4237 97942249 1
3305 97942249 1
3306 97942249 1
2610 97942249 1
2612 97942249 1
2613 97942249 1
2614 97942249 1
2616 97942249 1
2618 97942249 1
2621 97942249 1
3308 97942249 1
2622 97942249 1
3309 97942249 1
3310 97942249 1
4437 97942249 1
3311 97942249 1
3312 97942249 1
2625 97942249 1
2627 97942249 1
3316 97942249 1
3318 97942249 1
2629 97942249 1
4464 97942249 1
3319 97942249 1
3320 97942249 1
3321 97942249 1
3322 97942249 1
3323 97942249 1
3324 97942249 1
3325 97942249 1
2636 97942249 1
4465 97942249 1
3328 97942249 1
2640 97942249 1
1374 43090176 1
3176 43090176 1
3903 43090176 1
1115 43090176 1
1375 43090176 1
463 43090176 1
3177 43090176 1
1377 43090176 1
1378 43090176 1
623 43090176 1
2897 43090176 1
3523 43090176 1
1379 43090176 1
14 43090176 1
2030 43090176 1
1051 43090176 1
4357 43090176 1
1380 43090176 1
25 43090176 1
27 43090176 1
3088 43090176 1
3090 43090176 1
1382 43090176 1
256 43090176 1
4433 43090176 1
1387 43090176 1
276 43090176 1
2330 43090176 1
3095 43090176 1
46 43090176 1
645 43090176 1
3186 43090176 1
2698 43090176 1
3530 43090176 1
3613 43090176 1
1396 43090176 1
1897 43090176 1
1399 43090176 1
1400 43090176 1
3100 43090176 1
1401 43090176 1
3431 43090176 1
1403 43090176 1
3102 43090176 1
3054 43090176 1
2663 43090176 1
1404 43090176 1
3533 43090176 1
2880 43090176 1
4611 43090176 1
1405 43090176 1
3534 43090176 1
79 43090176 1
3104 43090176 1
81 43090176 1
3535 43090176 1
300 43090176 1
89 43090176 1
1407 43090176 1
3107 43090176 1
94 43090176 1
675 43090176 1
1410 43090176 1
813 43090176 1
1414 43090176 1
1415 43090176 1
1416 43090176 1
3199 43090176 1
681 43090176 1
1419 43090176 1
1420 43090176 1
1422 43090176 1
1423 43090176 1
323 43090176 1
3118 43090176 1
3202 43090176 1
3119 43090176 1
3206 43090176 1
327 43090176 1
1167 43090176 1
4612 43090176 1
1425 43090176 1
3121 43090176 1
1426 43090176 1
1427 43090176 1
1175 43090176 1
148 43090176 1
2135 43090176 1
1429 43090176 1
1430 43090176 1
399 43090176 1
157 43090176 1
822 43090176 1
3620 43090176 1
1180 43090176 1
160 43090176 1
2141 43090176 1
618 43090176 1
4017 43090176 1
4529 43090176 1
621 43090176 1
1439 43090176 1
1438 43090176 1
4386 43090176 1
1928 43090176 1
624 43090176 1
19 43090176 1
3134 43090176 1
4613 43090176 1
1443 43090176 1
4614 43090176 1
631 43090176 1
1445 43090176 1
1447 43090176 1
35 43090176 1
1449 43090176 1
1450 43090176 1
636 43090176 1
1452 43090176 1
1451 43090176 1
3141 43090176 1
1456 43090176 1
1459 43090176 1
642 43090176 1
1462 43090176 1
506 43090176 1
3184 43090176 1
1464 43090176 1
1974 43090176 1
3146 43090176 1
285 43090176 1
3147 43090176 1
1466 43090176 1
1467 43090176 1
1469 43090176 1
3626 43090176 1
1363 43090176 1
2684 43090176 1
4615 43090176 1
1475 43090176 1
1473 43090176 1
3150 43090176 1
4616 43090176 1
1476 43090176 1
2164 43090176 1
2860 43090176 1
3153 43090176 1
3450 43090176 1
1481 43090176 1
1218 43090176 1
3197 43090176 1
1486 43090176 1
304 43090176 1
1487 43090176 1
3005 43090176 1
3198 43090176 1
1490 43090176 1
1491 43090176 1
677 43090176 1
1495 43090176 1
3635 43090176 1
3843 43090176 1
320 43090176 1
3163 43090176 1
1370 43090176 1
3165 43090176 1
1506 43090176 1
1092 43090176 1
3166 43090176 1
1959 43090176 1
3167 43090176 1
840 43090176 1
4617 43090176 1
1511 43090176 1
1510 43090176 1
702 43090176 1
1514 43090176 1
844 43090176 1
1032 43090176 1
1517 43090176 1
1518 43090176 1
800 43090176 1
1520 43090176 1
3461 43090176 1
497 43090176 1
1246 43090176 1
1521 43090176 1
1522 43090176 1
1523 43090176 1
1524 43090176 1
4618 43090176 1
1526 43090176 1
1527 43090176 1
1528 43090176 1
1532 43090176 1
22 43090176 1
4270 43090176 1
4271 43090176 1
1535 43090176 1
29 43090176 1
3181 43090176 1
3091 43090176 1
414 43090176 1
1733 43090176 1
272 43090176 1
2196 43090176 1
274 43090176 1
805 43090176 1
1063 43090176 1
2656 43090176 1
2659 43090176 1
512 43090176 1
511 43090176 1
2661 43090176 1
4272 43090176 1
741 43090176 1
1544 43090176 1
1269 43090176 1
293 43090176 1
1546 43090176 1
810 43090176 1
1547 43090176 1
519 43090176 1
2816 43090176 1
1548 43090176 1
2211 43090176 1
1550 43090176 1
1551 43090176 1
1903 43090176 1
1552 43090176 1
1078 43090176 1
83 43090176 1
301 43090176 1
812 43090176 1
4432 43090176 1
307 43090176 1
1556 43090176 1
1557 43090176 1
103 43090176 1
2221 43090176 1
1281 43090176 1
3200 43090176 1
3580 43090176 1
1561 43090176 1
3114 43090176 1
2224 43090176 1
1563 43090176 1
3117 43090176 1
1564 43090176 1
1565 43090176 1
1566 43090176 1
817 43090176 1
3582 43090176 1
1567 43090176 1
3205 43090176 1
1090 43090176 1
3583 43090176 1
1570 43090176 1
3207 43090176 1
1573 43090176 1
1577 43090176 1
333 43090176 1
151 43090176 1
821 43090176 1
823 43090176 1
1583 43090176 1
1373 43090176 1
3172 43090176 1
262 43090176 1
3126 43090176 1
1586 43090176 1
1042 43090176 1
1589 43090176 1
1588 43090176 1
1591 43090176 1
1592 43090176 1
1593 43090176 1
3129 43090176 1
21 43090176 1
629 43090176 1
4273 43090176 1
1600 43090176 1
1799 43090176 1
827 43090176 1
1605 43090176 1
1606 43090176 1
3182 43090176 1
51 43090176 1
1611 43090176 1
284 43090176 1
649 43090176 1
1309 43090176 1
1310 43090176 1
67 43090176 1
292 43090176 1
431 43090176 1
3152 43090176 1
1616 43090176 1
1615 43090176 1
296 43090176 1
74 43090176 1
836 43090176 1
1817 43090176 1
2696 43090176 1
1819 43090176 1
1619 43090176 1
669 43090176 1
92 43090176 1
302 43090176 1
3157 43090176 1
1625 43090176 1
1624 43090176 1
750 43090176 1
1626 43090176 1
1627 43090176 1
2250 43090176 1
445 43090176 1
2957 43090176 1
1632 43090176 1
3161 43090176 1
1634 43090176 1
3162 43090176 1
1328 43090176 1
3601 43090176 1
3201 43090176 1
1635 43090176 1
1636 43090176 1
1638 43090176 1
3494 43090176 1
3604 43090176 1
128 43090176 1
131 43090176 1
1334 43090176 1
1641 43090176 1
4619 43090176 1
143 43090176 1
395 43090176 1
2267 43090176 1
1644 43090176 1
3168 43090176 1
841 43090176 1
1645 43090176 1
4391 43090176 1
1646 43090176 1
3170 43090176 1
156 43090176 1
460 43090176 1
550 43090176 1
3851 49498735 1
4620 49498735 1
847 49498735 1
3783 49498735 1
4584 49498735 1
3669 49498735 1
3786 49498735 1
1711 49498735 1
3788 49498735 1
2854 49498735 1
1730 49498735 1
4573 49498735 1
501 49498735 1
2971 49498735 1
3671 49498735 1
4621 49498735 1
3792 49498735 1
4477 49498735 1
1061 49498735 1
3795 49498735 1
2031 49498735 1
4485 49498735 1
4622 49498735 1
1672 49498735 1
877 49498735 1
2033 49498735 1
4486 49498735 1
3693 49498735 1
4623 49498735 1
2003 49498735 1
882 49498735 1
2209 49498735 1
4502 49498735 1
3018 49498735 1
2038 49498735 1
394 49498735 1
425 49498735 1
892 49498735 1
893 49498735 1
2984 49498735 1
3696 49498735 1
894 49498735 1
2040 49498735 1
3800 49498735 1
2041 49498735 1
3020 49498735 1
3697 49498735 1
900 49498735 1
2043 49498735 1
901 49498735 1
3021 49498735 1
903 49498735 1
3022 49498735 1
3915 49498735 1
2937 49498735 1
2047 49498735 1
3435 49498735 1
375 49498735 1
4624 49498735 1
3866 49498735 1
914 49498735 1
1409 49498735 1
918 49498735 1
2670 49498735 1
1557 49498735 1
4625 49498735 1
3699 49498735 1
3806 49498735 1
3968 49498735 1
1688 49498735 1
2057 49498735 1
387 49498735 1
931 49498735 1
124 49498735 1
388 49498735 1
324 49498735 1
4626 49498735 1
3872 49498735 1
933 49498735 1
3702 49498735 1
3703 49498735 1
2995 49498735 1
938 49498735 1
1426 49498735 1
4627 49498735 1
939 49498735 1
1100 49498735 1
3809 49498735 1
3751 49498735 1
940 49498735 1
4628 49498735 1
945 49498735 1
2060 49498735 1
3031 49498735 1
1178 49498735 1
2062 49498735 1
3705 49498735 1
2964 49498735 1
3815 49498735 1
3678 49498735 1
258 49498735 1
3817 49498735 1
1295 49498735 1
3679 49498735 1
849 49498735 1
3680 49498735 1
4629 49498735 1
3033 49498735 1
1353 49498735 1
3820 49498735 1
3681 49498735 1
4630 49498735 1
4438 49498735 1
2067 49498735 1
264 49498735 1
855 49498735 1
856 49498735 1
857 49498735 1
3823 49498735 1
860 49498735 1
4631 49498735 1
21 49498735 1
628 49498735 1
3135 49498735 1
2070 49498735 1
3682 49498735 1
865 49498735 1
1799 49498735 1
2073 49498735 1
4632 49498735 1
1670 49498735 1
3831 49498735 1
874 49498735 1
2076 49498735 1
280 49498735 1
2079 49498735 1
2080 49498735 1
880 49498735 1
2354 49498735 1
4633 49498735 1
884 49498735 1
886 49498735 1
3447 49498735 1
3832 49498735 1
4634 49498735 1
2081 49498735 1
3834 49498735 1
4576 49498735 1
1311 49498735 1
3994 49498735 1
4635 49498735 1
4636 49498735 1
906 49498735 1
4577 49498735 1
907 49498735 1
4637 49498735 1
3837 49498735 1
4638 49498735 1
528 49498735 1
4639 49498735 1
2955 49498735 1
780 49498735 1
917 49498735 1
3687 49498735 1
921 49498735 1
3688 49498735 1
4640 49498735 1
926 49498735 1
2957 49498735 1
2091 49498735 1
3044 49498735 1
4506 49498735 1
930 49498735 1
4641 49498735 1
4642 49498735 1
4643 49498735 1
3997 49498735 1
3045 49498735 1
2994 49498735 1
131 49498735 1
2395 49498735 1
1236 49498735 1
4507 49498735 1
2095 49498735 1
2996 49498735 1
2850 49498735 1
391 49498735 1
346 49498735 1
3456 49498735 1
996 49498735 1
696 49498735 1
941 49498735 1
3901 49498735 1
546 49498735 1
1961 49498735 1
3716 49498735 1
946 49498735 1
947 49498735 1
3390 49498735 1
2098 49498735 1
4557 117046274 1
1850 117046274 1
1111 117046274 1
4205 117046274 1
1112 117046274 1
1113 117046274 1
1853 117046274 1
1860 117046274 1
2422 117046274 1
1861 117046274 1
2774 117046274 1
94 117046274 1
1856 117046274 1
1849 117046274 1
21 117046274 1
1863 117046274 1
1101 117046274 1
1851 117046274 1
27 117046274 1
29 117046274 1
350 117046274 1
2813 117046274 1
1864 117046274 1
1866 117046274 1
2771 117046274 1
1110 117046274 1
72 117046274 1
399 117046274 1
1868 117046274 1
157 117046274 1
1855 117046274 1
2861 117046274 1
1373 117046274 1
339 210041383 1
14 210041383 1
4644 210041383 1
344 210041383 1
21 210041383 1
1533 210041383 1
351 210041383 1
272 210041383 1
35 210041383 1
353 210041383 1
274 210041383 1
4645 210041383 1
340 210041383 1
46 210041383 1
1989 210041383 1
51 210041383 1
1744 210041383 1
343 210041383 1
345 210041383 1
348 210041383 1
349 210041383 1
293 210041383 1
71 210041383 1
356 210041383 1
296 210041383 1
79 210041383 1
301 210041383 1
302 210041383 1
92 210041383 1
304 210041383 1
1036 210041383 1
354 210041383 1
357 210041383 1
119 210041383 1
124 210041383 1
129 210041383 1
1991 210041383 1
1337 210041383 1
143 210041383 1
350 210041383 1
148 210041383 1
335 210041383 1
4646 210041383 1
1037 210041383 1
3172 307289516 1
800 307289516 1
3176 307289516 1
538 307289516 1
2058 307289516 1
1063 307289516 1
1439 307289516 1
3205 307289516 1
3130 307289516 1
1570 307289516 1
1541 307289516 1
1467 307289516 1
3645 307289516 1
2719 307289516 1
1897 307289516 1
1639 307289516 1
1573 307289516 1
21 307289516 1
813 307289516 1
4273 307289516 1
4271 307289516 1
840 307289516 1
27 307289516 1
514 307289516 1
3192 307289516 1
1476 307289516 1
1512 307289516 1
1537 307289516 1
827 307289516 1
3200 307289516 1
72 307289516 1
2164 307289516 1
821 307289516 1
3182 307289516 1
3534 307289516 1
1583 307289516 1
3141 307289516 1
2 59809760 1
9 59809760 1
406 59809760 1
4647 59809760 1
555 59809760 1
577 59809760 1
16 59809760 1
578 59809760 1
561 59809760 1
562 59809760 1
4163 59809760 1
4648 59809760 1
579 59809760 1
19 59809760 1
565 59809760 1
2398 59809760 1
4164 59809760 1
21 59809760 1
268 59809760 1
25 59809760 1
27 59809760 1
3773 59809760 1
29 59809760 1
569 59809760 1
272 59809760 1
571 59809760 1
2460 59809760 1
573 59809760 1
574 59809760 1
4649 59809760 1
2401 59809760 1
553 59809760 1
4166 59809760 1
2003 59809760 1
51 59809760 1
285 59809760 1
177 59809760 1
563 59809760 1
62 59809760 1
2859 59809760 1
592 59809760 1
425 59809760 1
568 59809760 1
67 59809760 1
428 59809760 1
70 59809760 1
71 59809760 1
72 59809760 1
432 59809760 1
434 59809760 1
4168 59809760 1
4170 59809760 1
4171 59809760 1
81 59809760 1
551 59809760 1
597 59809760 1
87 59809760 1
599 59809760 1
1623 59809760 1
2668 59809760 1
914 59809760 1
97 59809760 1
564 59809760 1
603 59809760 1
566 59809760 1
567 59809760 1
1825 59809760 1
572 59809760 1
4172 59809760 1
4650 59809760 1
605 59809760 1
556 59809760 1
554 59809760 1
557 59809760 1
558 59809760 1
608 59809760 1
609 59809760 1
4173 59809760 1
560 59809760 1
136 59809760 1
4174 59809760 1
4175 59809760 1
3772 59809760 1
350 59809760 1
333 59809760 1
335 59809760 1
151 59809760 1
611 59809760 1
1987 59809760 1
154 59809760 1
4177 59809760 1
613 59809760 1
399 59809760 1
157 59809760 1
156 59809760 1
3775 59809760 1
160 59809760 1
79 265426770 1
1365 265426770 1
3 265426770 1
596 265426770 1
551 265426770 1
598 265426770 1
597 265426770 1
405 265426770 1
575 265426770 1
576 265426770 1
555 265426770 1
300 265426770 1
301 265426770 1
776 265426770 1
302 265426770 1
14 265426770 1
1487 265426770 1
304 265426770 1
914 265426770 1
564 265426770 1
581 265426770 1
603 265426770 1
602 265426770 1
21 265426770 1
566 265426770 1
583 265426770 1
27 265426770 1
4239 265426770 1
584 265426770 1
4228 265426770 1
35 265426770 1
572 265426770 1
274 265426770 1
574 265426770 1
4231 265426770 1
1358 265426770 1
538 265426770 1
480 265426770 1
323 265426770 1
1743 265426770 1
605 265426770 1
46 265426770 1
553 265426770 1
554 265426770 1
606 265426770 1
1653 265426770 1
558 265426770 1
609 265426770 1
2182 265426770 1
560 265426770 1
285 265426770 1
4167 265426770 1
563 265426770 1
1099 265426770 1
591 265426770 1
1108 265426770 1
143 265426770 1
1109 265426770 1
350 265426770 1
568 265426770 1
333 265426770 1
67 265426770 1
335 265426770 1
611 265426770 1
292 265426770 1
293 265426770 1
614 265426770 1
4217 265426770 1
156 265426770 1
74 265426770 1
296 265426770 1
160 265426770 1
79 293731094 1
2083 293731094 1
1482 293731094 1
2046 293731094 1
575 293731094 1
2937 293731094 1
463 293731094 1
2026 293731094 1
2049 293731094 1
623 293731094 1
2066 293731094 1
2067 293731094 1
777 293731094 1
376 293731094 1
92 293731094 1
2853 293731094 1
14 293731094 1
16 293731094 1
443 293731094 1
3017 293731094 1
581 293731094 1
98 293731094 1
21 293731094 1
307 293731094 1
2069 293731094 1
22 293731094 1
2054 293731094 1
1155 293731094 1
27 293731094 1
378 293731094 1
35 293731094 1
311 293731094 1
1802 293731094 1
110 293731094 1
2959 293731094 1
1742 293731094 1
123 293731094 1
2058 293731094 1
538 293731094 1
481 293731094 1
642 293731094 1
2034 293731094 1
46 293731094 1
129 293731094 1
131 293731094 1
2080 293731094 1
51 293731094 1
285 293731094 1
1810 293731094 1
2036 293731094 1
1093 293731094 1
1746 293731094 1
392 293731094 1
451 293731094 1
1426 293731094 1
2038 293731094 1
1784 293731094 1
143 293731094 1
943 293731094 1
350 293731094 1
2039 293731094 1
395 293731094 1
1578 293731094 1
67 293731094 1
426 293731094 1
1787 293731094 1
333 293731094 1
2040 293731094 1
148 293731094 1
456 293731094 1
335 293731094 1
292 293731094 1
1813 293731094 1
594 293731094 1
2060 293731094 1
946 293731094 1
154 293731094 1
458 293731094 1
459 293731094 1
2695 293731094 1
156 293731094 1
74 293731094 1
1180 293731094 1
1764 293731094 1
495 87429715 1
0 87429715 1
847 87429715 1
2319 87429715 1
1114 87429715 1
617 87429715 1
2364 87429715 1
405 87429715 1
463 87429715 1
4378 87429715 1
1527 87429715 1
14 87429715 1
498 87429715 1
578 87429715 1
2030 87429715 1
1529 87429715 1
581 87429715 1
1347 87429715 1
22 87429715 1
268 87429715 1
27 87429715 1
2932 87429715 1
4402 87429715 1
414 87429715 1
415 87429715 1
4651 87429715 1
272 87429715 1
274 87429715 1
2031 87429715 1
3002 87429715 1
2330 87429715 1
1390 87429715 1
1391 87429715 1
2034 87429715 1
46 87429715 1
3740 87429715 1
4652 87429715 1
2904 87429715 1
1137 87429715 1
1139 87429715 1
2659 87429715 1
1746 87429715 1
1897 87429715 1
1143 87429715 1
4338 87429715 1
2039 87429715 1
654 87429715 1
514 87429715 1
741 87429715 1
293 87429715 1
3980 87429715 1
71 87429715 1
658 87429715 1
294 87429715 1
518 87429715 1
517 87429715 1
4653 87429715 1
901 87429715 1
522 87429715 1
182 87429715 1
79 87429715 1
81 87429715 1
1903 87429715 1
4654 87429715 1
668 87429715 1
300 87429715 1
301 87429715 1
94 87429715 1
2668 87429715 1
914 87429715 1
674 87429715 1
4422 87429715 1
752 87429715 1
2856 87429715 1
103 87429715 1
378 87429715 1
680 87429715 1
682 87429715 1
757 87429715 1
4428 87429715 1
1913 87429715 1
4380 87429715 1
124 87429715 1
123 87429715 1
323 87429715 1
1089 87429715 1
3983 87429715 1
3439 87429715 1
3013 87429715 1
2130 87429715 1
1571 87429715 1
1574 87429715 1
1575 87429715 1
2132 87429715 1
1783 87429715 1
1784 87429715 1
333 87429715 1
148 87429715 1
335 87429715 1
2728 87429715 1
2137 87429715 1
1580 87429715 1
157 87429715 1
160 87429715 1
846 87429715 1
618 87429715 1
1436 87429715 1
622 87429715 1
2422 87429715 1
1928 87429715 1
1594 87429715 1
624 87429715 1
19 87429715 1
1299 87429715 1
21 87429715 1
1189 87429715 1
1190 87429715 1
631 87429715 1
2071 87429715 1
4655 87429715 1
271 87429715 1
867 87429715 1
1801 87429715 1
35 87429715 1
636 87429715 1
1453 87429715 1
3955 87429715 1
639 87429715 1
4423 87429715 1
641 87429715 1
643 87429715 1
644 87429715 1
646 87429715 1
51 87429715 1
223 87429715 1
285 87429715 1
649 87429715 1
161 87429715 1
1363 87429715 1
650 87429715 1
4339 87429715 1
655 87429715 1
67 87429715 1
515 87429715 1
431 87429715 1
72 87429715 1
661 87429715 1
295 87429715 1
74 87429715 1
296 87429715 1
1816 87429715 1
1617 87429715 1
3039 87429715 1
4340 87429715 1
671 87429715 1
2953 87429715 1
92 87429715 1
302 87429715 1
240 87429715 1
304 87429715 1
98 87429715 1
750 87429715 1
1488 87429715 1
1628 87429715 1
2250 87429715 1
532 87429715 1
1495 87429715 1
926 87429715 1
2393 87429715 1
109 87429715 1
110 87429715 1
4343 87429715 1
1501 87429715 1
1367 87429715 1
316 87429715 1
4276 87429715 1
319 87429715 1
1328 87429715 1
119 87429715 1
2959 87429715 1
3996 87429715 1
1370 87429715 1
3453 87429715 1
131 87429715 1
1334 87429715 1
2261 87429715 1
690 87429715 1
1235 87429715 1
2801 87429715 1
1641 87429715 1
346 87429715 1
1642 87429715 1
3048 87429715 1
1099 87429715 1
4344 87429715 1
143 87429715 1
4345 87429715 1
154 87429715 1
702 87429715 1
156 87429715 1
772 87429715 1
704 87429715 1
952 87429715 1
550 87429715 1
774 97066890 1
4656 97066890 1
261 97066890 1
1114 97066890 1
2729 97066890 1
1722 97066890 1
405 97066890 1
6 97066890 1
4657 97066890 1
4658 97066890 1
11 97066890 1
1796 97066890 1
1843 97066890 1
2774 97066890 1
265 97066890 1
4329 97066890 1
578 97066890 1
1726 97066890 1
1347 97066890 1
20 97066890 1
21 97066890 1
4659 97066890 1
24 97066890 1
1892 97066890 1
26 97066890 1
28 97066890 1
27 97066890 1
29 97066890 1
31 97066890 1
1383 97066890 1
35 97066890 1
1803 97066890 1
277 97066890 1
41 97066890 1
4660 97066890 1
51 97066890 1
52 97066890 1
970 97066890 1
54 97066890 1
4661 97066890 1
58 97066890 1
59 97066890 1
60 97066890 1
2208 97066890 1
61 97066890 1
63 97066890 1
2115 97066890 1
486 97066890 1
65 97066890 1
514 97066890 1
2813 97066890 1
2742 97066890 1
71 97066890 1
659 97066890 1
2419 97066890 1
72 97066890 1
662 97066890 1
4662 97066890 1
4245 97066890 1
1547 97066890 1
78 97066890 1
4663 97066890 1
1944 97066890 1
81 97066890 1
83 97066890 1
87 97066890 1
4664 97066890 1
1321 97066890 1
2717 97066890 1
92 97066890 1
4665 97066890 1
443 97066890 1
2719 97066890 1
96 97066890 1
97 97066890 1
4666 97066890 1
4667 97066890 1
103 97066890 1
4668 97066890 1
2174 97066890 1
107 97066890 1
311 97066890 1
1499 97066890 1
110 97066890 1
111 97066890 1
2722 97066890 1
4557 97066890 1
196 97066890 1
316 97066890 1
4025 97066890 1
985 97066890 1
4389 97066890 1
2752 97066890 1
4495 97066890 1
119 97066890 1
322 97066890 1
124 97066890 1
1422 97066890 1
4669 97066890 1
2723 97066890 1
2261 97066890 1
1089 97066890 1
4670 97066890 1
136 97066890 1
1955 97066890 1
2183 97066890 1
1641 97066890 1
2726 97066890 1
4671 97066890 1
141 97066890 1
148 97066890 1
151 97066890 1
2231 97066890 1
152 97066890 1
154 97066890 1
158 97066890 1
1705 32417223 1
2439 32417223 1
2440 32417223 1
1709 32417223 1
1710 32417223 1
3033 32417223 1
2444 32417223 1
2697 32417223 1
914 32417223 1
21 32417223 1
27 32417223 1
2428 32417223 1
2429 32417223 1
2490 32417223 1
4267 32417223 1
1712 32417223 1
2431 32417223 1
1716 32417223 1
2433 32417223 1
330 32417223 1
2457 32417223 1
2437 32417223 1
1718 32417223 1
582 32182710 1
2439 32182710 1
2440 32182710 1
2455 32182710 1
21 32182710 1
2431 32182710 1
2457 32182710 1
81 32182710 1
27 32182710 1
2428 32182710 1
2427 32182710 1
2429 32182710 1
2437 32182710 1
2458 32182710 1
614 32182710 1
432 32182710 1
16 32182710 1
2433 32182710 1
2438 32182710 1
2449 32182710 1
21 172901970 1
3407 172901970 1
4080 172901970 1
27 172901970 1
482 172901970 1
3397 172901970 1
4087 172901970 1
4093 172901970 1
716 283207769 1
1871 283207769 1
79 283207769 1
1872 283207769 1
846 283207769 1
1461 283207769 1
46 283207769 1
372 283207769 1
301 283207769 1
51 283207769 1
1843 283207769 1
376 283207769 1
92 283207769 1
302 283207769 1
285 283207769 1
14 283207769 1
304 283207769 1
1883 283207769 1
450 283207769 1
2997 283207769 1
346 283207769 1
21 283207769 1
1380 283207769 1
1873 283207769 1
143 283207769 1
1875 283207769 1
27 283207769 1
29 283207769 1
350 283207769 1
148 283207769 1
335 283207769 1
717 283207769 1
293 283207769 1
867 283207769 1
35 283207769 1
2771 283207769 1
274 283207769 1
952 283207769 1
3718 283207769 1
296 283207769 1
74 283207769 1
773 283207769 1
160 283207769 1
4049 290709262 1
41 290709262 1
81 290709262 1
322 290709262 1
2247 290709262 1
284 290709262 1
326 290709262 1
1955 290709262 1
55 290709262 1
60 290709262 1
17 290709262 1
61 290709262 1
1920 290709262 1
1347 290709262 1
21 290709262 1
26 290709262 1
64 290709262 1
101 290709262 1
27 290709262 1
4040 290709262 1
103 290709262 1
30 290709262 1
1948 290709262 1
107 290709262 1
152 290709262 1
72 290709262 1
157 290709262 1
313 290709262 1
2963 498776216 1
846 498776216 1
259 498776216 1
847 498776216 1
258 498776216 1
4672 498776216 1
2805 498776216 1
856 498776216 1
824 498776216 1
21 498776216 1
1190 498776216 1
25 498776216 1
26 498776216 1
4500 498776216 1
4409 498776216 1
2806 498776216 1
32 498776216 1
414 498776216 1
2834 498776216 1
867 498776216 1
2073 498776216 1
2973 498776216 1
34 498776216 1
2785 498776216 1
4621 498776216 1
2807 498776216 1
4673 498776216 1
2471 498776216 1
4674 498776216 1
1061 498776216 1
48 498776216 1
2355 498776216 1
2776 498776216 1
2981 498776216 1
59 498776216 1
2839 498776216 1
288 498776216 1
1068 498776216 1
4675 498776216 1
394 498776216 1
64 498776216 1
652 498776216 1
2662 498776216 1
514 498776216 1
654 498776216 1
4676 498776216 1
3510 498776216 1
901 498776216 1
2778 498776216 1
4048 498776216 1
76 498776216 1
2816 498776216 1
1149 498776216 1
3039 498776216 1
4051 498776216 1
4353 498776216 1
83 498776216 1
3435 498776216 1
1905 498776216 1
91 498776216 1
1152 498776216 1
3040 498776216 1
4061 498776216 1
2720 498776216 1
2670 498776216 1
4415 498776216 1
309 498776216 1
1227 498776216 1
2751 498776216 1
111 498776216 1
682 498776216 1
113 498776216 1
1912 498776216 1
2752 498776216 1
4375 498776216 1
117 498776216 1
124 498776216 1
2847 498776216 1
4677 498776216 1
3164 498776216 1
3120 498776216 1
131 498776216 1
2753 498776216 1
1237 498776216 1
2858 498776216 1
4678 498776216 1
1642 498776216 1
1100 498776216 1
4289 498776216 1
332 498776216 1
941 498776216 1
3847 498776216 1
1104 498776216 1
1340 498776216 1
155 498776216 1
337 498776216 1
4564 251591698 1
21 251591698 1
2998 251591698 1
512 251591698 1
81 251591698 1
154 251591698 1
2886 251591698 1
27 251591698 1
385 251591698 1
1015 260710985 1
4244 260710985 1
3033 260710985 1
2697 260710985 1
623 260710985 1
2423 260710985 1
14 260710985 1
2424 260710985 1
16 260710985 1
578 260710985 1
19 260710985 1
500 260710985 1
2068 260710985 1
21 260710985 1
27 260710985 1
29 260710985 1
713 260710985 1
2427 260710985 1
2428 260710985 1
2429 260710985 1
271 260710985 1
272 260710985 1
35 260710985 1
2430 260710985 1
636 260710985 1
274 260710985 1
1669 260710985 1
2431 260710985 1
46 260710985 1
4679 260710985 1
51 260710985 1
53 260710985 1
3683 260710985 1
285 260710985 1
2433 260710985 1
512 260710985 1
2701 260710985 1
2813 260710985 1
793 260710985 1
67 260710985 1
2437 260710985 1
293 260710985 1
292 260710985 1
71 260710985 1
1761 260710985 1
431 260710985 1
72 260710985 1
432 260710985 1
295 260710985 1
74 260710985 1
296 260710985 1
2438 260710985 1
79 260710985 1
2439 260710985 1
2440 260710985 1
2441 260710985 1
81 260710985 1
2442 260710985 1
2443 260710985 1
2444 260710985 1
300 260710985 1
301 260710985 1
302 260710985 1
92 260710985 1
304 260710985 1
443 260710985 1
98 260710985 1
1907 260710985 1
1947 260710985 1
531 260710985 1
2250 260710985 1
2448 260710985 1
311 260710985 1
2958 260710985 1
110 260710985 1
1367 260710985 1
2449 260710985 1
4557 260710985 1
4680 260710985 1
119 260710985 1
323 260710985 1
2450 260710985 1
2857 260710985 1
447 260710985 1
131 260710985 1
1093 260710985 1
391 260710985 1
2456 260710985 1
2455 260710985 1
2699 260710985 1
2457 260710985 1
1099 260710985 1
143 260710985 1
148 260710985 1
335 260710985 1
2458 260710985 1
154 260710985 1
3369 260710985 1
156 260710985 1
157 260710985 1
521 187534827 1
1970 187534827 1
190 187534827 1
21 187534827 1
544 187534827 1
1981 187534827 1
27 187534827 1
1966 187534827 1
4513 187534827 1
4514 187534827 1
164 187534827 1
4518 187534827 1
1982 187534827 1
4681 187534827 1
1975 187534827 1
207 187534827 1
1968 187534827 1
1965 187534827 1
201 187534827 1
1111 248789864 1
6 248789864 1
1708 248789864 1
1112 248789864 1
1651 248789864 1
87 248789864 1
706 248789864 1
4023 248789864 1
2668 248789864 1
97 248789864 1
19 248789864 1
581 248789864 1
20 248789864 1
21 248789864 1
307 248789864 1
22 248789864 1
3375 248789864 1
25 248789864 1
2109 248789864 1
27 248789864 1
29 248789864 1
1383 248789864 1
2196 248789864 1
2199 248789864 1
1713 248789864 1
276 248789864 1
1714 248789864 1
1715 248789864 1
538 248789864 1
786 248789864 1
282 248789864 1
1005 248789864 1
589 248789864 1
1610 248789864 1
51 248789864 1
3782 248789864 1
136 248789864 1
2162 248789864 1
1426 248789864 1
2115 248789864 1
1717 248789864 1
2859 248789864 1
141 248789864 1
64 248789864 1
1923 248789864 1
350 248789864 1
67 248789864 1
4682 248789864 1
69 248789864 1
1758 248789864 1
1840 248789864 1
154 248789864 1
72 248789864 1
2695 248789864 1
432 248789864 1
156 248789864 1
157 248789864 1
595 248789864 1
260 22844077 1
2320 22844077 1
2105 22844077 1
3735 22844077 1
2106 22844077 1
4567 22844077 1
16 22844077 1
17 22844077 1
18 22844077 1
1891 22844077 1
411 22844077 1
4357 22844077 1
22 22844077 1
267 22844077 1
268 22844077 1
24 22844077 1
25 22844077 1
26 22844077 1
27 22844077 1
29 22844077 1
4040 22844077 1
270 22844077 1
4041 22844077 1
272 22844077 1
4683 22844077 1
1736 22844077 1
276 22844077 1
277 22844077 1
2203 22844077 1
4359 22844077 1
43 22844077 1
3507 22844077 1
50 22844077 1
2207 22844077 1
52 22844077 1
177 22844077 1
55 22844077 1
60 22844077 1
57 22844077 1
2208 22844077 1
3741 22844077 1
61 22844077 1
4044 22844077 1
63 22844077 1
486 22844077 1
590 22844077 1
4046 22844077 1
64 22844077 1
66 22844077 1
1898 22844077 1
425 22844077 1
428 22844077 1
1758 22844077 1
2713 22844077 1
519 22844077 1
434 22844077 1
3742 22844077 1
2989 22844077 1
3435 22844077 1
89 22844077 1
303 22844077 1
4052 22844077 1
93 22844077 1
2668 22844077 1
2718 22844077 1
4366 22844077 1
1409 22844077 1
2780 22844077 1
102 22844077 1
103 22844077 1
4053 22844077 1
1773 22844077 1
2820 22844077 1
108 22844077 1
1909 22844077 1
1022 22844077 1
3748 22844077 1
682 22844077 1
1911 22844077 1
116 22844077 1
4375 22844077 1
1914 22844077 1
4369 22844077 1
4684 22844077 1
132 22844077 1
1090 22844077 1
2823 22844077 1
2131 22844077 1
2726 22844077 1
1920 22844077 1
1426 22844077 1
141 22844077 1
1922 22844077 1
146 22844077 1
335 22844077 1
4372 22844077 1
2136 22844077 1
4054 22844077 1
152 22844077 1
160 22844077 1
2 22844077 1
261 22844077 1
262 22844077 1
6 22844077 1
8 22844077 1
3753 22844077 1
406 22844077 1
706 22844077 1
15 22844077 1
19 22844077 1
2425 22844077 1
20 22844077 1
21 22844077 1
3721 22844077 1
3708 22844077 1
28 22844077 1
2149 22844077 1
4056 22844077 1
1930 22844077 1
4358 22844077 1
2735 22844077 1
3757 22844077 1
2471 22844077 1
278 22844077 1
2682 22844077 1
1062 22844077 1
2789 22844077 1
2156 22844077 1
51 22844077 1
4196 22844077 1
54 22844077 1
2476 22844077 1
2739 22844077 1
3991 22844077 1
4197 22844077 1
65 22844077 1
2741 22844077 1
67 22844077 1
4363 22844077 1
4676 22844077 1
72 22844077 1
2744 22844077 1
74 22844077 1
4498 22844077 1
78 22844077 1
4060 22844077 1
2247 22844077 1
2168 22844077 1
90 22844077 1
3511 22844077 1
2844 22844077 1
99 22844077 1
2172 22844077 1
100 22844077 1
4367 22844077 1
2748 22844077 1
309 22844077 1
1948 22844077 1
4685 22844077 1
105 22844077 1
4686 22844077 1
2796 22844077 1
311 22844077 1
1499 22844077 1
312 22844077 1
111 22844077 1
4065 22844077 1
2752 22844077 1
1953 22844077 1
2753 22844077 1
133 22844077 1
2692 22844077 1
1955 22844077 1
2183 22844077 1
4371 22844077 1
138 22844077 1
1958 22844077 1
2801 22844077 1
1957 22844077 1
1960 22844077 1
2185 22844077 1
147 22844077 1
149 22844077 1
2268 22844077 1
1238 22844077 1
1963 22844077 1
154 22844077 1
155 22844077 1
156 22844077 1
2190 22844077 1
4186 121827022 1
367 121827022 1
3 121827022 1
723 121827022 1
745 121827022 1
4187 121827022 1
405 121827022 1
724 121827022 1
746 121827022 1
87 121827022 1
959 121827022 1
301 121827022 1
4354 121827022 1
4355 121827022 1
302 121827022 1
92 121827022 1
748 121827022 1
304 121827022 1
749 121827022 1
97 121827022 1
529 121827022 1
19 121827022 1
4384 121827022 1
4385 121827022 1
20 121827022 1
21 121827022 1
307 121827022 1
725 121827022 1
268 121827022 1
25 121827022 1
27 121827022 1
29 121827022 1
729 121827022 1
730 121827022 1
731 121827022 1
35 121827022 1
274 121827022 1
733 121827022 1
758 121827022 1
759 121827022 1
761 121827022 1
481 121827022 1
46 121827022 1
4192 121827022 1
737 121827022 1
764 121827022 1
51 121827022 1
4349 121827022 1
738 121827022 1
136 121827022 1
766 121827022 1
739 121827022 1
4180 121827022 1
767 121827022 1
2004 121827022 1
486 121827022 1
143 121827022 1
4350 121827022 1
67 121827022 1
148 121827022 1
768 121827022 1
428 121827022 1
293 121827022 1
743 121827022 1
4608 121827022 1
769 121827022 1
490 121827022 1
399 121827022 1
432 121827022 1
156 121827022 1
771 121827022 1
157 121827022 1
4185 121827022 1
296 121827022 1
434 121827022 1
160 121827022 1
79 275248083 1
1765 275248083 1
368 275248083 1
369 275248083 1
370 275248083 1
1315 275248083 1
1651 275248083 1
372 275248083 1
440 275248083 1
4438 275248083 1
374 275248083 1
2954 275248083 1
21 275248083 1
22 275248083 1
377 275248083 1
27 275248083 1
1773 275248083 1
415 275248083 1
2073 275248083 1
110 275248083 1
382 275248083 1
504 275248083 1
386 275248083 1
4506 275248083 1
320 275248083 1
116 275248083 1
125 275248083 1
389 275248083 1
46 275248083 1
129 275248083 1
131 275248083 1
1236 275248083 1
1747 275248083 1
450 275248083 1
1749 275248083 1
392 275248083 1
2672 275248083 1
393 275248083 1
143 275248083 1
1655 275248083 1
2814 275248083 1
333 275248083 1
427 275248083 1
2016 275248083 1
1788 275248083 1
1840 275248083 1
396 275248083 1
72 275248083 1
295 275248083 1
400 275248083 1
160 275248083 1
2 45929373 1
258 45929373 1
3 45929373 1
2468 45929373 1
405 45929373 1
575 45929373 1
1651 45929373 1
576 45929373 1
4647 45929373 1
555 45929373 1
776 45929373 1
577 45929373 1
14 45929373 1
16 45929373 1
562 45929373 1
579 45929373 1
19 45929373 1
581 45929373 1
21 45929373 1
22 45929373 1
27 45929373 1
29 45929373 1
584 45929373 1
414 45929373 1
272 45929373 1
585 45929373 1
35 45929373 1
586 45929373 1
573 45929373 1
274 45929373 1
574 45929373 1
1452 45929373 1
1358 45929373 1
1361 45929373 1
2474 45929373 1
3774 45929373 1
588 45929373 1
481 45929373 1
46 45929373 1
553 45929373 1
4166 45929373 1
51 45929373 1
285 45929373 1
4167 45929373 1
563 45929373 1
486 45929373 1
348 45929373 1
1364 45929373 1
592 45929373 1
593 45929373 1
568 45929373 1
67 45929373 1
70 45929373 1
293 45929373 1
71 45929373 1
72 45929373 1
74 45929373 1
296 45929373 1
79 45929373 1
596 45929373 1
81 45929373 1
551 45929373 1
552 45929373 1
598 45929373 1
597 45929373 1
300 45929373 1
301 45929373 1
599 45929373 1
92 45929373 1
302 45929373 1
3746 45929373 1
1487 45929373 1
304 45929373 1
914 45929373 1
564 45929373 1
603 45929373 1
602 45929373 1
566 45929373 1
567 45929373 1
681 45929373 1
572 45929373 1
109 45929373 1
3728 45929373 1
3771 45929373 1
119 45929373 1
124 45929373 1
323 45929373 1
538 45929373 1
605 45929373 1
554 45929373 1
556 45929373 1
606 45929373 1
557 45929373 1
558 45929373 1
609 45929373 1
607 45929373 1
560 45929373 1
3734 45929373 1
610 45929373 1
1337 45929373 1
1425 45929373 1
3772 45929373 1
143 45929373 1
333 45929373 1
148 45929373 1
335 45929373 1
611 45929373 1
151 45929373 1
614 45929373 1
613 45929373 1
399 45929373 1
156 45929373 1
157 45929373 1
160 45929373 1
575 314725957 1
463 314725957 1
2026 314725957 1
2066 314725957 1
2067 314725957 1
14 314725957 1
2028 314725957 1
498 314725957 1
16 314725957 1
581 314725957 1
2069 314725957 1
21 314725957 1
22 314725957 1
629 314725957 1
4592 314725957 1
35 314725957 1
274 314725957 1
3378 314725957 1
1742 314725957 1
642 314725957 1
2034 314725957 1
282 314725957 1
46 314725957 1
2079 314725957 1
51 314725957 1
2035 314725957 1
2036 314725957 1
1746 314725957 1
2038 314725957 1
514 314725957 1
67 314725957 1
2040 314725957 1
293 314725957 1
1813 314725957 1
431 314725957 1
661 314725957 1
2045 314725957 1
1764 314725957 1
296 314725957 1
79 314725957 1
1816 314725957 1
2083 314725957 1
4469 314725957 1
1214 314725957 1
2937 314725957 1
372 314725957 1
2049 314725957 1
2085 314725957 1
301 314725957 1
92 314725957 1
302 314725957 1
376 314725957 1
304 314725957 1
443 314725957 1
307 314725957 1
2054 314725957 1
2089 314725957 1
1155 314725957 1
531 314725957 1
1279 314725957 1
3026 314725957 1
378 314725957 1
1558 314725957 1
311 314725957 1
754 314725957 1
1500 314725957 1
110 314725957 1
317 314725957 1
123 314725957 1
3997 314725957 1
129 314725957 1
688 314725957 1
131 314725957 1
2093 314725957 1
1337 314725957 1
392 314725957 1
451 314725957 1
2454 314725957 1
346 314725957 1
1426 314725957 1
3048 314725957 1
143 314725957 1
1784 314725957 1
350 314725957 1
2059 314725957 1
1578 314725957 1
2313 314725957 1
1787 314725957 1
148 314725957 1
458 314725957 1
459 314725957 1
2097 314725957 1
2695 314725957 1
156 314725957 1
1180 314725957 1
160 314725957 1
773 314725957 1
1993 40359068 1
1342 40359068 1
367 40359068 1
2 40359068 1
3334 40359068 1
1111 40359068 1
1995 40359068 1
1112 40359068 1
163 40359068 1
3372 40359068 1
1997 40359068 1
165 40359068 1
2000 40359068 1
4207 40359068 1
2894 40359068 1
21 40359068 1
167 40359068 1
25 40359068 1
27 40359068 1
2281 40359068 1
1021 40359068 1
169 40359068 1
1110 40359068 1
171 40359068 1
1023 40359068 1
4475 40359068 1
1850 40359068 1
3643 40359068 1
4204 40359068 1
173 40359068 1
174 40359068 1
1026 40359068 1
1027 40359068 1
53 40359068 1
1856 40359068 1
179 40359068 1
1863 40359068 1
4335 40359068 1
3993 40359068 1
2005 40359068 1
4351 40359068 1
432 40359068 1
185 40359068 1
4473 40359068 1
1016 40359068 1
2890 40359068 1
1819 40359068 1
1857 40359068 1
186 40359068 1
237 40359068 1
2892 40359068 1
4474 40359068 1
1860 40359068 1
4007 40359068 1
1861 40359068 1
94 40359068 1
1018 40359068 1
2893 40359068 1
4334 40359068 1
3634 40359068 1
98 40359068 1
2009 40359068 1
3383 40359068 1
1020 40359068 1
1851 40359068 1
193 40359068 1
1865 40359068 1
4336 40359068 1
2012 40359068 1
1855 40359068 1
243 40359068 1
4332 40359068 1
4205 40359068 1
4687 40359068 1
198 40359068 1
1113 40359068 1
1853 40359068 1
4333 40359068 1
1859 40359068 1
199 40359068 1
1029 40359068 1
1641 40359068 1
2015 40359068 1
1348 40359068 1
1866 40359068 1
4208 40359068 1
1351 40359068 1
157 40359068 1
211 40359068 1
1031 40359068 1
4209 40359068 1
1373 40359068 1
196 359511622 1
316 359511622 1
322 359511622 1
1563 359511622 1
4688 359511622 1
4660 359511622 1
405 359511622 1
4657 359511622 1
4658 359511622 1
4669 359511622 1
4665 359511622 1
58 359511622 1
4666 359511622 1
21 359511622 1
4671 359511622 1
4659 359511622 1
4689 359511622 1
26 359511622 1
27 359511622 1
4668 359511622 1
151 359511622 1
1495 359511622 1
2231 359511622 1
4690 359511622 1
108 359511622 1
659 359511622 1
383 359511622 1
2235 359511622 1
162 34965095 1
3057 34965095 1
1660 34965095 1
4264 34965095 1
163 34965095 1
851 34965095 1
4691 34965095 1
1663 34965095 1
27 34965095 1
1664 34965095 1
1666 34965095 1
1667 34965095 1
169 34965095 1
3062 34965095 1
1671 34965095 1
171 34965095 1
1672 34965095 1
877 34965095 1
4692 34965095 1
972 34965095 1
894 34965095 1
895 34965095 1
1681 34965095 1
4693 34965095 1
4694 34965095 1
297 34965095 1
3070 34965095 1
3803 34965095 1
2999 34965095 1
910 34965095 1
1409 34965095 1
3072 34965095 1
3360 34965095 1
925 34965095 1
1685 34965095 1
3075 34965095 1
4695 34965095 1
1688 34965095 1
1689 34965095 1
198 34965095 1
933 34965095 1
1691 34965095 1
939 34965095 1
3079 34965095 1
2016 34965095 1
3779 34965095 1
3056 34965095 1
4696 34965095 1
1661 34965095 1
4393 34965095 1
4438 34965095 1
856 34965095 1
857 34965095 1
4298 34965095 1
21 34965095 1
3060 34965095 1
1665 34965095 1
3061 34965095 1
2998 34965095 1
1670 34965095 1
3063 34965095 1
3777 34965095 1
3067 34965095 1
880 34965095 1
1674 34965095 1
4697 34965095 1
1675 34965095 1
1676 34965095 1
1677 34965095 1
1678 34965095 1
1680 34965095 1
898 34965095 1
3069 34965095 1
4698 34965095 1
4168 34965095 1
4699 34965095 1
4564 34965095 1
4596 34965095 1
3837 34965095 1
3071 34965095 1
4639 34965095 1
3073 34965095 1
917 34965095 1
3074 34965095 1
1684 34965095 1
3076 34965095 1
1686 34965095 1
3077 34965095 1
1687 34965095 1
4506 34965095 1
930 34965095 1
2994 34965095 1
935 34965095 1
1236 34965095 1
1237 34965095 1
1337 34965095 1
4700 34965095 1
1339 34965095 1
1695 34965095 1
941 34965095 1
1697 34965095 1
4701 34965095 1
1698 34965095 1
3081 34965095 1
1719 49939257 1
367 49939257 1
2468 49939257 1
1720 49939257 1
1721 49939257 1
1722 49939257 1
405 49939257 1
1246 49939257 1
463 49939257 1
407 49939257 1
2650 49939257 1
4702 49939257 1
3016 49939257 1
14 49939257 1
16 49939257 1
1724 49939257 1
1725 49939257 1
2030 49939257 1
411 49939257 1
581 49939257 1
582 49939257 1
1728 49939257 1
22 49939257 1
268 49939257 1
1730 49939257 1
25 49939257 1
1892 49939257 1
27 49939257 1
29 49939257 1
2281 49939257 1
713 49939257 1
413 49939257 1
414 49939257 1
272 49939257 1
415 49939257 1
3344 49939257 1
2807 49939257 1
1734 49939257 1
36 49939257 1
274 49939257 1
1735 49939257 1
504 49939257 1
1739 49939257 1
1740 49939257 1
1741 49939257 1
419 49939257 1
1742 49939257 1
2655 49939257 1
481 49939257 1
46 49939257 1
342 49939257 1
2475 49939257 1
1654 49939257 1
508 49939257 1
422 49939257 1
2905 49939257 1
1139 49939257 1
177 49939257 1
1746 49939257 1
1749 49939257 1
1750 49939257 1
1143 49939257 1
1655 49939257 1
1755 49939257 1
514 49939257 1
425 49939257 1
741 49939257 1
427 49939257 1
428 49939257 1
293 49939257 1
1758 49939257 1
1657 49939257 1
2664 49939257 1
1760 49939257 1
398 49939257 1
1761 49939257 1
1764 49939257 1
434 49939257 1
79 49939257 1
2123 49939257 1
1765 49939257 1
1766 49939257 1
81 49939257 1
370 49939257 1
437 49939257 1
372 49939257 1
87 49939257 1
300 49939257 1
441 49939257 1
301 49939257 1
374 49939257 1
2883 49939257 1
442 49939257 1
94 49939257 1
2668 49939257 1
1409 49939257 1
1275 49939257 1
4574 49939257 1
1770 49939257 1
531 49939257 1
1557 49939257 1
1772 49939257 1
104 49939257 1
1774 49939257 1
379 49939257 1
381 49939257 1
1022 49939257 1
4558 49939257 1
323 49939257 1
388 49939257 1
2058 49939257 1
129 49939257 1
448 49939257 1
1778 49939257 1
1780 49939257 1
3808 49939257 1
450 49939257 1
451 49939257 1
452 49939257 1
1426 49939257 1
1782 49939257 1
2672 49939257 1
3751 49939257 1
1175 49939257 1
455 49939257 1
333 49939257 1
3810 49939257 1
2016 49939257 1
148 49939257 1
335 49939257 1
151 49939257 1
1178 49939257 1
1791 49939257 1
1792 49939257 1
160 49939257 1
402 49939257 1
2 49939257 1
3 49939257 1
368 49939257 1
369 49939257 1
1793 49939257 1
406 49939257 1
1795 49939257 1
2675 49939257 1
3034 49939257 1
19 49939257 1
2147 49939257 1
21 49939257 1
1799 49939257 1
2073 49939257 1
416 49939257 1
1800 49939257 1
35 49939257 1
4057 49939257 1
417 49939257 1
2471 49939257 1
1804 49939257 1
2074 49939257 1
2472 49939257 1
2474 49939257 1
282 49939257 1
51 49939257 1
285 49939257 1
649 49939257 1
2920 49939257 1
1811 49939257 1
2684 49939257 1
2922 49939257 1
2859 49939257 1
1812 49939257 1
1656 49939257 1
4275 49939257 1
67 49939257 1
397 49939257 1
430 49939257 1
1814 49939257 1
431 49939257 1
72 49939257 1
432 49939257 1
595 49939257 1
295 49939257 1
74 49939257 1
296 49939257 1
433 49939257 1
1815 49939257 1
77 49939257 1
435 49939257 1
1817 49939257 1
3039 49939257 1
1818 49939257 1
1315 49939257 1
439 49939257 1
438 49939257 1
1820 49939257 1
1319 49939257 1
1821 49939257 1
92 49939257 1
302 49939257 1
376 49939257 1
304 49939257 1
97 49939257 1
2792 49939257 1
2363 49939257 1
1823 49939257 1
1824 49939257 1
2250 49939257 1
105 49939257 1
532 49939257 1
106 49939257 1
445 49939257 1
311 49939257 1
110 49939257 1
1831 49939257 1
386 49939257 1
316 49939257 1
320 49939257 1
121 49939257 1
3164 49939257 1
390 49939257 1
1833 49939257 1
131 49939257 1
2480 49939257 1
136 49939257 1
4572 49939257 1
449 49939257 1
392 49939257 1
1835 49939257 1
453 49939257 1
143 49939257 1
1961 49939257 1
2313 49939257 1
149 49939257 1
4703 49939257 1
1512 49939257 1
154 49939257 1
614 49939257 1
459 49939257 1
2695 49939257 1
156 49939257 1
1841 49939257 1
461 49939257 1
400 49939257 1
401 49939257 1
716 26553971 1
162 26553971 1
3057 26553971 1
1660 26553971 1
4508 26553971 1
163 26553971 1
3780 26553971 1
4691 26553971 1
4704 26553971 1
1664 26553971 1
1666 26553971 1
1667 26553971 1
2933 26553971 1
4705 26553971 1
3062 26553971 1
3795 26553971 1
3065 26553971 1
3796 26553971 1
1672 26553971 1
877 26553971 1
718 26553971 1
3695 26553971 1
3799 26553971 1
3068 26553971 1
972 26553971 1
894 26553971 1
895 26553971 1
896 26553971 1
1681 26553971 1
3697 26553971 1
4088 26553971 1
4706 26553971 1
4694 26553971 1
4487 26553971 1
910 26553971 1
442 26553971 1
2125 26553971 1
3072 26553971 1
3360 26553971 1
1874 26553971 1
925 26553971 1
1685 26553971 1
3075 26553971 1
4695 26553971 1
4601 26553971 1
1688 26553971 1
1689 26553971 1
931 26553971 1
124 26553971 1
933 26553971 1
3873 26553971 1
3778 26553971 1
4307 26553971 1
1691 26553971 1
939 26553971 1
4627 26553971 1
4707 26553971 1
4708 26553971 1
3079 26553971 1
2016 26553971 1
3779 26553971 1
2945 26553971 1
717 26553971 1
4709 26553971 1
1178 26553971 1
3056 26553971 1
1661 26553971 1
4438 26553971 1
856 26553971 1
857 26553971 1
4631 26553971 1
2676 26553971 1
21 26553971 1
3060 26553971 1
4710 26553971 1
1665 26553971 1
3061 26553971 1
4711 26553971 1
3776 26553971 1
4712 26553971 1
1670 26553971 1
3063 26553971 1
4713 26553971 1
3067 26553971 1
880 26553971 1
4633 26553971 1
4714 26553971 1
1674 26553971 1
2921 26553971 1
1675 26553971 1
1676 26553971 1
1677 26553971 1
1678 26553971 1
1680 26553971 1
3069 26553971 1
4698 26553971 1
3835 26553971 1
906 26553971 1
1683 26553971 1
4596 26553971 1
1684 26553971 1
4715 26553971 1
3076 26553971 1
1686 26553971 1
4506 26553971 1
930 26553971 1
4716 26553971 1
935 26553971 1
4717 26553971 1
1236 26553971 1
2850 26553971 1
1337 26553971 1
1339 26553971 1
1694 26553971 1
1695 26553971 1
941 26553971 1
1696 26553971 1
1697 26553971 1
4703 26553971 1
3390 26553971 1
1698 26553971 1
3081 26553971 1
4718 26553971 1
1342 41405468 1
162 41405468 1
4211 41405468 1
3669 41405468 1
2487 41405468 1
165 41405468 1
2898 41405468 1
1019 41405468 1
27 41405468 1
4278 41405468 1
1125 41405468 1
1127 41405468 1
415 41405468 1
2491 41405468 1
174 41405468 1
2707 41405468 1
1142 41405468 1
4212 41405468 1
4213 41405468 1
1753 41405468 1
4135 41405468 1
3214 41405468 1
654 41405468 1
3218 41405468 1
186 41405468 1
4279 41405468 1
94 41405468 1
2050 41405468 1
2011 41405468 1
193 41405468 1
378 41405468 1
2508 41405468 1
4307 41405468 1
4214 41405468 1
4215 41405468 1
1169 41405468 1
4216 41405468 1
2513 41405468 1
4297 41405468 1
4219 41405468 1
1185 41405468 1
1998 41405468 1
4220 41405468 1
1662 41405468 1
218 41405468 1
2521 41405468 1
2523 41405468 1
4516 41405468 1
1202 41405468 1
2005 41405468 1
4223 41405468 1
3249 41405468 1
1483 41405468 1
2534 41405468 1
2924 41405468 1
4719 41405468 1
3257 41405468 1
3259 41405468 1
3260 41405468 1
2553 41405468 1
4224 41405468 1
4472 41405468 1
3263 41405468 1
2555 41405468 1
3265 41405468 1
4226 41405468 1
2188 41405468 1
253 41405468 1
367 41405468 1
1244 41405468 1
4227 41405468 1
1520 41405468 1
3639 41405468 1
1994 41405468 1
2559 41405468 1
1999 41405468 1
4600 41405468 1
4229 41405468 1
4230 41405468 1
3569 41405468 1
3279 41405468 1
3280 41405468 1
2568 41405468 1
4232 41405468 1
3647 41405468 1
1547 41405468 1
4337 41405468 1
4006 41405468 1
979 41405468 1
3287 41405468 1
4066 41405468 1
4007 41405468 1
4233 41405468 1
2218 41405468 1
307 41405468 1
3288 41405468 1
1280 41405468 1
2582 41405468 1
3291 41405468 1
198 41405468 1
3292 41405468 1
1565 41405468 1
4234 41405468 1
1344 41405468 1
4235 41405468 1
4459 41405468 1
4610 41405468 1
3296 41405468 1
3297 41405468 1
4016 41405468 1
1373 41405468 1
2 41405468 1
1995 41405468 1
213 41405468 1
3301 41405468 1
2597 41405468 1
1300 41405468 1
21 41405468 1
4236 41405468 1
4331 41405468 1
2599 41405468 1
1023 41405468 1
2608 41405468 1
1938 41405468 1
4237 41405468 1
223 41405468 1
2611 41405468 1
1310 41405468 1
1068 41405468 1
1842 41405468 1
4462 41405468 1
1617 41405468 1
2620 41405468 1
4238 41405468 1
237 41405468 1
2387 41405468 1
4437 41405468 1
3318 41405468 1
2991 41405468 1
3319 41405468 1
4240 41405468 1
989 41405468 1
4370 41405468 1
1029 41405468 1
542 41405468 1
3326 41405468 1
2638 41405468 1
4241 41405468 1
1341 41405468 1
337 41405468 1
495 253631550 1
497 253631550 1
371 253631550 1
7 253631550 1
3669 253631550 1
623 253631550 1
13 253631550 1
1118 253631550 1
4268 253631550 1
265 253631550 1
14 253631550 1
1121 253631550 1
578 253631550 1
2030 253631550 1
18 253631550 1
1879 253631550 1
1347 253631550 1
22 253631550 1
268 253631550 1
24 253631550 1
269 253631550 1
25 253631550 1
26 253631550 1
630 253631550 1
27 253631550 1
2109 253631550 1
29 253631550 1
32 253631550 1
414 253631550 1
272 253631550 1
635 253631550 1
274 253631550 1
504 253631550 1
1538 253631550 1
277 253631550 1
1742 253631550 1
1132 253631550 1
1391 253631550 1
46 253631550 1
48 253631550 1
2656 253631550 1
53 253631550 1
55 253631550 1
61 253631550 1
288 253631550 1
63 253631550 1
512 253631550 1
2809 253631550 1
1143 253631550 1
2935 253631550 1
64 253631550 1
289 253631550 1
66 253631550 1
68 253631550 1
4570 253631550 1
293 253631550 1
2663 253631550 1
71 253631550 1
1900 253631550 1
1547 253631550 1
79 253631550 1
3742 253631550 1
81 253631550 1
1902 253631550 1
665 253631550 1
1552 253631550 1
667 253631550 1
1553 253631550 1
300 253631550 1
301 253631550 1
88 253631550 1
91 253631550 1
95 253631550 1
4366 253631550 1
1409 253631550 1
307 253631550 1
1414 253631550 1
2780 253631550 1
101 253631550 1
102 253631550 1
4053 253631550 1
103 253631550 1
2939 253631550 1
108 253631550 1
313 253631550 1
682 253631550 1
1560 253631550 1
1776 253631550 1
317 253631550 1
318 253631550 1
116 253631550 1
686 253631550 1
118 253631550 1
124 253631550 1
123 253631550 1
1422 253631550 1
2058 253631550 1
538 253631550 1
125 253631550 1
323 253631550 1
129 253631550 1
1025 253631550 1
4684 253631550 1
135 253631550 1
326 253631550 1
327 253631550 1
1093 253631550 1
4720 253631550 1
347 253631550 1
141 253631550 1
1576 253631550 1
331 253631550 1
1427 253631550 1
1372 253631550 1
146 253631550 1
333 253631550 1
148 253631550 1
335 253631550 1
2827 253631550 1
2728 253631550 1
152 253631550 1
2061 253631550 1
701 253631550 1
153 253631550 1
458 253631550 1
157 253631550 1
2233 253631550 1
160 253631550 1
1925 253631550 1
1181 253631550 1
259 253631550 1
261 253631550 1
3 253631550 1
2142 253631550 1
1294 253631550 1
618 253631550 1
1586 253631550 1
6 253631550 1
1651 253631550 1
11 253631550 1
621 253631550 1
706 253631550 1
2730 253631550 1
1927 253631550 1
1843 253631550 1
1597 253631550 1
19 253631550 1
1188 253631550 1
2147 253631550 1
21 253631550 1
629 253631550 1
4409 253631550 1
631 253631550 1
28 253631550 1
2071 253631550 1
2679 253631550 1
863 253631550 1
1446 253631550 1
31 253631550 1
271 253631550 1
2463 253631550 1
1191 253631550 1
1448 253631550 1
35 253631550 1
1604 253631550 1
40 253631550 1
3758 253631550 1
4058 253631550 1
4535 253631550 1
41 253631550 1
2682 253631550 1
420 253631550 1
1461 253631550 1
282 253631550 1
51 253631550 1
284 253631550 1
285 253631550 1
54 253631550 1
649 253631550 1
58 253631550 1
59 253631550 1
2161 253631550 1
1068 253631550 1
652 253631550 1
65 253631550 1
290 253631550 1
67 253631550 1
515 253631550 1
292 253631550 1
72 253631550 1
1206 253631550 1
432 253631550 1
595 253631550 1
295 253631550 1
1615 253631550 1
74 253631550 1
296 253631550 1
75 253631550 1
77 253631550 1
1617 253631550 1
2167 253631550 1
1315 253631550 1
1618 253631550 1
4721 253631550 1
299 253631550 1
671 253631550 1
2952 253631550 1
92 253631550 1
302 253631550 1
304 253631550 1
2087 253631550 1
676 253631550 1
98 253631550 1
1488 253631550 1
309 253631550 1
1948 253631550 1
678 253631550 1
105 253631550 1
4063 253631550 1
1227 253631550 1
1495 253631550 1
311 253631550 1
109 253631550 1
110 253631550 1
111 253631550 1
316 253631550 1
4722 253631550 1
1503 253631550 1
319 253631550 1
2180 253631550 1
117 253631550 1
322 253631550 1
119 253631550 1
1504 253631550 1
786 253631550 1
128 253631550 1
688 253631550 1
131 253631550 1
608 253631550 1
133 253631550 1
1955 253631550 1
2183 253631550 1
542 253631550 1
3976 253631550 1
1958 253631550 1
2801 253631550 1
1640 253631550 1
4678 253631550 1
328 253631550 1
330 253631550 1
2693 253631550 1
329 253631550 1
3048 253631550 1
1099 253631550 1
143 253631550 1
332 253631550 1
350 253631550 1
2313 253631550 1
147 253631550 1
334 253631550 1
1963 253631550 1
154 253631550 1
614 253631550 1
155 253631550 1
336 253631550 1
3458 253631550 1
156 253631550 1
337 253631550 1
2 234349647 1
3 234349647 1
405 234349647 1
575 234349647 1
576 234349647 1
406 234349647 1
555 234349647 1
14 234349647 1
16 234349647 1
4723 234349647 1
579 234349647 1
19 234349647 1
21 234349647 1
22 234349647 1
27 234349647 1
29 234349647 1
272 234349647 1
35 234349647 1
3732 234349647 1
586 234349647 1
1604 234349647 1
274 234349647 1
574 234349647 1
1358 234349647 1
276 234349647 1
1360 234349647 1
1361 234349647 1
3774 234349647 1
481 234349647 1
46 234349647 1
553 234349647 1
51 234349647 1
285 234349647 1
177 234349647 1
4167 234349647 1
563 234349647 1
591 234349647 1
348 234349647 1
592 234349647 1
425 234349647 1
568 234349647 1
426 234349647 1
67 234349647 1
293 234349647 1
71 234349647 1
72 234349647 1
432 234349647 1
296 234349647 1
434 234349647 1
79 234349647 1
551 234349647 1
597 234349647 1
598 234349647 1
300 234349647 1
301 234349647 1
599 234349647 1
302 234349647 1
92 234349647 1
1487 234349647 1
304 234349647 1
601 234349647 1
564 234349647 1
602 234349647 1
603 234349647 1
1154 234349647 1
566 234349647 1
570 234349647 1
572 234349647 1
119 234349647 1
124 234349647 1
323 234349647 1
538 234349647 1
605 234349647 1
447 234349647 1
554 234349647 1
556 234349647 1
448 234349647 1
606 234349647 1
558 234349647 1
607 234349647 1
608 234349647 1
609 234349647 1
560 234349647 1
2182 234349647 1
3734 234349647 1
143 234349647 1
350 234349647 1
395 234349647 1
333 234349647 1
148 234349647 1
456 234349647 1
335 234349647 1
3716 234349647 1
151 234349647 1
2728 234349647 1
154 234349647 1
614 234349647 1
613 234349647 1
156 234349647 1
157 234349647 1
160 234349647 1
4169 39811227 1
2104 39811227 1
597 39811227 1
555 39811227 1
561 39811227 1
4648 39811227 1
579 39811227 1
98 39811227 1
564 39811227 1
19 39811227 1
603 39811227 1
307 39811227 1
21 39811227 1
566 39811227 1
1356 39811227 1
25 39811227 1
29 39811227 1
569 39811227 1
571 39811227 1
572 39811227 1
573 39811227 1
574 39811227 1
317 39811227 1
587 39811227 1
119 39811227 1
1107 39811227 1
124 39811227 1
605 39811227 1
553 39811227 1
556 39811227 1
554 39811227 1
51 39811227 1
557 39811227 1
607 39811227 1
560 39811227 1
346 39811227 1
2402 39811227 1
568 39811227 1
71 39811227 1
1987 39811227 1
4177 39811227 1
613 39811227 1
495 387835596 1
3425 387835596 1
2319 387835596 1
405 387835596 1
1378 387835596 1
623 387835596 1
1118 387835596 1
14 387835596 1
1122 387835596 1
1726 387835596 1
2030 387835596 1
4178 387835596 1
728 387835596 1
25 387835596 1
27 387835596 1
415 387835596 1
2111 387835596 1
478 387835596 1
1133 387835596 1
735 387835596 1
1743 387835596 1
46 387835596 1
645 387835596 1
1392 387835596 1
1137 387835596 1
4349 387835596 1
53 387835596 1
1139 387835596 1
4179 387835596 1
739 387835596 1
62 387835596 1
1143 387835596 1
1401 387835596 1
654 387835596 1
514 387835596 1
4047 387835596 1
2907 387835596 1
518 387835596 1
434 387835596 1
79 387835596 1
1766 387835596 1
81 387835596 1
4724 387835596 1
747 387835596 1
300 387835596 1
443 387835596 1
914 387835596 1
749 387835596 1
751 387835596 1
3025 387835596 1
752 387835596 1
378 387835596 1
757 387835596 1
687 387835596 1
758 387835596 1
759 387835596 1
760 387835596 1
123 387835596 1
1422 387835596 1
2058 387835596 1
762 387835596 1
1025 387835596 1
764 387835596 1
3440 387835596 1
693 387835596 1
1175 387835596 1
148 387835596 1
335 387835596 1
2136 387835596 1
4608 387835596 1
3030 387835596 1
458 387835596 1
153 387835596 1
1178 387835596 1
157 387835596 1
1180 387835596 1
160 387835596 1
1431 387835596 1
846 387835596 1
259 387835596 1
3 387835596 1
723 387835596 1
2729 387835596 1
618 387835596 1
724 387835596 1
850 387835596 1
621 387835596 1
1928 387835596 1
624 387835596 1
1186 387835596 1
1187 387835596 1
19 387835596 1
1188 387835596 1
1444 387835596 1
2071 387835596 1
4725 387835596 1
730 387835596 1
731 387835596 1
4348 387835596 1
271 387835596 1
35 387835596 1
732 387835596 1
636 387835596 1
417 387835596 1
1453 387835596 1
733 387835596 1
1461 387835596 1
282 387835596 1
45 387835596 1
506 387835596 1
1974 387835596 1
2762 387835596 1
285 387835596 1
2476 387835596 1
2647 387835596 1
652 387835596 1
424 387835596 1
4275 387835596 1
4350 387835596 1
742 387835596 1
794 387835596 1
515 387835596 1
1205 387835596 1
72 387835596 1
2860 387835596 1
1208 387835596 1
1210 387835596 1
3450 387835596 1
436 387835596 1
2923 387835596 1
4353 387835596 1
1484 387835596 1
1215 387835596 1
1216 387835596 1
2924 387835596 1
304 387835596 1
2171 387835596 1
98 387835596 1
2792 387835596 1
4726 387835596 1
1488 387835596 1
677 387835596 1
105 387835596 1
109 387835596 1
110 387835596 1
316 387835596 1
2180 387835596 1
761 387835596 1
1370 387835596 1
786 387835596 1
4192 387835596 1
688 387835596 1
3770 387835596 1
3046 387835596 1
1956 387835596 1
391 387835596 1
767 387835596 1
4124 387835596 1
546 387835596 1
3169 387835596 1
490 387835596 1
1512 387835596 1
459 387835596 1
1515 387835596 1
1032 387835596 1
367 387835596 1
616 387835596 1
1520 387835596 1
3462 387835596 1
163 387835596 1
1248 387835596 1
12 387835596 1
1525 387835596 1
4702 387835596 1
498 387835596 1
578 387835596 1
581 387835596 1
4727 387835596 1
22 387835596 1
726 387835596 1
268 387835596 1
727 387835596 1
2281 387835596 1
729 387835596 1
29 387835596 1
3464 387835596 1
272 387835596 1
635 387835596 1
274 387835596 1
1255 387835596 1
2031 387835596 1
44 387835596 1
3740 387835596 1
508 387835596 1
2659 387835596 1
4181 387835596 1
511 387835596 1
512 387835596 1
740 387835596 1
741 387835596 1
1269 387835596 1
293 387835596 1
3980 387835596 1
1547 387835596 1
745 387835596 1
1903 387835596 1
83 387835596 1
2666 387835596 1
301 387835596 1
1555 387835596 1
307 387835596 1
1275 387835596 1
1276 387835596 1
1773 387835596 1
3479 387835596 1
2940 387835596 1
2821 387835596 1
317 387835596 1
1913 387835596 1
129 387835596 1
763 387835596 1
1567 387835596 1
1089 387835596 1
1569 387835596 1
3013 387835596 1
1093 387835596 1
1571 387835596 1
1575 387835596 1
2228 387835596 1
1576 387835596 1
1578 387835596 1
333 387835596 1
769 387835596 1
1290 387835596 1
771 387835596 1
4185 387835596 1
1038 387835596 1
721 387835596 1
262 387835596 1
4187 387835596 1
1586 387835596 1
1042 387835596 1
3483 387835596 1
1594 387835596 1
1299 387835596 1
2677 387835596 1
725 387835596 1
21 387835596 1
629 387835596 1
867 387835596 1
1602 387835596 1
1805 387835596 1
3955 387835596 1
3036 387835596 1
4243 387835596 1
641 387835596 1
736 387835596 1
644 387835596 1
3957 387835596 1
4679 387835596 1
737 387835596 1
51 387835596 1
223 387835596 1
738 387835596 1
1309 387835596 1
3960 387835596 1
4189 387835596 1
1068 387835596 1
67 387835596 1
292 387835596 1
2951 387835596 1
431 387835596 1
432 387835596 1
295 387835596 1
74 387835596 1
296 387835596 1
1617 387835596 1
746 387835596 1
673 387835596 1
92 387835596 1
302 387835596 1
748 387835596 1
3489 387835596 1
750 387835596 1
1325 387835596 1
1628 387835596 1
2884 387835596 1
678 387835596 1
445 387835596 1
311 387835596 1
1327 387835596 1
1328 387835596 1
1638 387835596 1
128 387835596 1
131 387835596 1
4193 387835596 1
542 387835596 1
765 387835596 1
610 387835596 1
1337 387835596 1
1641 387835596 1
1099 387835596 1
4194 387835596 1
2263 387835596 1
143 387835596 1
2264 387835596 1
350 387835596 1
768 387835596 1
770 387835596 1
154 387835596 1
156 387835596 1
772 387835596 1
550 387835596 1
21 36127967 1
2038 36127967 1
2040 36127967 1
3460 294038273 1
564 294038273 1
98 294038273 1
4649 294038273 1
21 294038273 1
566 294038273 1
551 294038273 1
27 294038273 1
29 294038273 1
569 294038273 1
554 294038273 1
555 294038273 1
558 294038273 1
571 294038273 1
572 294038273 1
53 294038273 1
399 294038273 1
157 294038273 1
560 294038273 1
574 294038273 1
4728 294038273 1
339 360344843 1
623 360344843 1
14 360344843 1
4644 360344843 1
344 360344843 1
21 360344843 1
4468 360344843 1
351 360344843 1
35 360344843 1
353 360344843 1
4301 360344843 1
4645 360344843 1
46 360344843 1
1989 360344843 1
830 360344843 1
51 360344843 1
1744 360344843 1
1990 360344843 1
285 360344843 1
486 360344843 1
4302 360344843 1
348 360344843 1
4290 360344843 1
349 360344843 1
71 360344843 1
356 360344843 1
79 360344843 1
4279 360344843 1
92 360344843 1
3726 360344843 1
110 360344843 1
354 360344843 1
119 360344843 1
124 360344843 1
388 360344843 1
1234 360344843 1
4201 360344843 1
1574 360344843 1
4280 360344843 1
143 360344843 1
148 360344843 1
352 360344843 1
4646 360344843 1
160 360344843 1
1037 360344843 1
1759 285516588 1
4379 285516588 1
21 285516588 1
680 285516588 1
81 285516588 1
72 285516588 1
27 285516588 1
704 285516588 1
2017 285516588 1
655 285516588 1
161 285516588 1
1039 193619580 1
618 193619580 1
497 193619580 1
1041 193619580 1
1042 193619580 1
11 193619580 1
706 193619580 1
4309 193619580 1
4311 193619580 1
1044 193619580 1
4729 193619580 1
14 193619580 1
1045 193619580 1
1046 193619580 1
2898 193619580 1
1050 193619580 1
21 193619580 1
1189 193619580 1
4000 193619580 1
1052 193619580 1
4312 193619580 1
1053 193619580 1
27 193619580 1
3377 193619580 1
1601 193619580 1
1056 193619580 1
272 193619580 1
35 193619580 1
636 193619580 1
1057 193619580 1
1058 193619580 1
274 193619580 1
1059 193619580 1
1060 193619580 1
4019 193619580 1
1061 193619580 1
1062 193619580 1
4001 193619580 1
4315 193619580 1
4314 193619580 1
3570 193619580 1
282 193619580 1
1065 193619580 1
1463 193619580 1
589 193619580 1
1066 193619580 1
51 193619580 1
285 193619580 1
4317 193619580 1
649 193619580 1
1310 193619580 1
1069 193619580 1
1474 193619580 1
4003 193619580 1
1071 193619580 1
67 193619580 1
1072 193619580 1
293 193619580 1
292 193619580 1
1073 193619580 1
431 193619580 1
72 193619580 1
4611 193619580 1
295 193619580 1
74 193619580 1
296 193619580 1
3534 193619580 1
1076 193619580 1
77 193619580 1
79 193619580 1
4319 193619580 1
1077 193619580 1
1315 193619580 1
301 193619580 1
92 193619580 1
302 193619580 1
4320 193619580 1
304 193619580 1
4730 193619580 1
4321 193619580 1
4731 193619580 1
1366 193619580 1
307 193619580 1
4324 193619580 1
1080 193619580 1
1081 193619580 1
1082 193619580 1
4010 193619580 1
4267 193619580 1
4012 193619580 1
1085 193619580 1
317 193619580 1
2822 193619580 1
1086 193619580 1
1087 193619580 1
1914 193619580 1
786 193619580 1
389 193619580 1
688 193619580 1
3770 193619580 1
1089 193619580 1
2692 193619580 1
4014 193619580 1
1092 193619580 1
4015 193619580 1
1094 193619580 1
1096 193619580 1
1098 193619580 1
1099 193619580 1
143 193619580 1
4028 193619580 1
350 193619580 1
395 193619580 1
333 193619580 1
148 193619580 1
2944 193619580 1
2230 193619580 1
701 193619580 1
154 193619580 1
156 193619580 1
1106 193619580 1
1032 193619580 1
160 193619580 1
339 171918553 1
4198 171918553 1
185 171918553 1
340 171918553 1
173 171918553 1
341 171918553 1
237 171918553 1
4202 171918553 1
1992 171918553 1
94 171918553 1
2000 171918553 1
4299 171918553 1
21 171918553 1
27 171918553 1
1348 171918553 1
4200 171918553 1
211 171918553 1
357 171918553 1
1037 171918553 1
2756 228778787 1
322 228778787 1
197 228778787 1
526 228778787 1
176 228778787 1
2763 228778787 1
509 228778787 1
187 228778787 1
2765 228778787 1
527 228778787 1
2758 228778787 1
200 228778787 1
2766 228778787 1
2767 228778787 1
21 228778787 1
4732 228778787 1
204 228778787 1
27 228778787 1
1967 228778787 1
251 228778787 1
242 228778787 1
4518 228778787 1
194 228778787 1
207 228778787 1
72 228778787 1
519 228778787 1
3851 291110389 1
2404 291110389 1
1480 291110389 1
405 291110389 1
4733 291110389 1
1009 291110389 1
2422 291110389 1
465 291110389 1
2405 291110389 1
1010 291110389 1
3394 291110389 1
94 291110389 1
2407 291110389 1
98 291110389 1
19 291110389 1
21 291110389 1
469 291110389 1
27 291110389 1
29 291110389 1
471 291110389 1
473 291110389 1
3414 291110389 1
4122 291110389 1
476 291110389 1
2409 291110389 1
2410 291110389 1
2412 291110389 1
2413 291110389 1
482 291110389 1
483 291110389 1
51 291110389 1
53 291110389 1
484 291110389 1
1012 291110389 1
1642 291110389 1
487 291110389 1
1013 291110389 1
3389 291110389 1
3421 291110389 1
488 291110389 1
1840 291110389 1
489 291110389 1
490 291110389 1
2417 291110389 1
154 291110389 1
72 291110389 1
1014 291110389 1
2861 291110389 1
2420 291110389 1
4044 83861665 1
21 83861665 1
2998 83861665 1
1003 83861665 1
27 83861665 1
16 83861665 1
716 313887512 1
79 313887512 1
1872 313887512 1
4495 313887512 1
4508 313887512 1
2937 313887512 1
4306 313887512 1
2048 313887512 1
787 313887512 1
51 313887512 1
2422 313887512 1
3780 313887512 1
53 313887512 1
376 313887512 1
94 313887512 1
98 313887512 1
2676 313887512 1
21 313887512 1
307 313887512 1
1873 313887512 1
1874 313887512 1
27 313887512 1
29 313887512 1
350 313887512 1
1279 313887512 1
717 313887512 1
3442 313887512 1
2861 313887512 1
211 313887512 1
160 313887512 1
367 51978065 1
2 51978065 1
618 51978065 1
497 51978065 1
1436 51978065 1
2774 51978065 1
14 51978065 1
578 51978065 1
19 51978065 1
581 51978065 1
21 51978065 1
1189 51978065 1
711 51978065 1
27 51978065 1
631 51978065 1
29 51978065 1
2071 51978065 1
2679 51978065 1
1446 51978065 1
4327 51978065 1
35 51978065 1
1703 51978065 1
274 51978065 1
1061 51978065 1
2074 51978065 1
954 51978065 1
480 51978065 1
641 51978065 1
644 51978065 1
46 51978065 1
3740 51978065 1
708 51978065 1
1137 51978065 1
51 51978065 1
53 51978065 1
285 51978065 1
4497 51978065 1
2921 51978065 1
2646 51978065 1
2647 51978065 1
424 51978065 1
654 51978065 1
2813 51978065 1
3696 51978065 1
293 51978065 1
72 51978065 1
518 51978065 1
432 51978065 1
492 51978065 1
295 51978065 1
74 51978065 1
296 51978065 1
77 51978065 1
79 51978065 1
705 51978065 1
81 51978065 1
2641 51978065 1
3381 51978065 1
3435 51978065 1
707 51978065 1
300 51978065 1
301 51978065 1
709 51978065 1
92 51978065 1
302 51978065 1
2642 51978065 1
304 51978065 1
780 51978065 1
98 51978065 1
2643 51978065 1
750 51978065 1
1488 51978065 1
677 51978065 1
2220 51978065 1
109 51978065 1
1501 51978065 1
4557 51978065 1
316 51978065 1
323 51978065 1
786 51978065 1
1832 51978065 1
688 51978065 1
131 51978065 1
3011 51978065 1
1425 51978065 1
143 51978065 1
4583 51978065 1
712 51978065 1
148 51978065 1
151 51978065 1
955 51978065 1
490 51978065 1
458 51978065 1
154 51978065 1
2467 51978065 1
157 51978065 1
715 51978065 1
158 51978065 1
4734 51978065 1
550 51978065 1
160 51978065 1
957 303651216 1
4244 303651216 1
2697 303651216 1
3059 303651216 1
218 303651216 1
21 303651216 1
3663 303651216 1
4105 303651216 1
2428 303651216 1
2429 303651216 1
4396 303651216 1
2433 303651216 1
973 303651216 1
974 303651216 1
4284 303651216 1
4735 303651216 1
2438 303651216 1
4292 303651216 1
2440 303651216 1
2444 303651216 1
1018 303651216 1
980 303651216 1
4680 303651216 1
3164 303651216 1
3664 303651216 1
3665 303651216 1
2456 303651216 1
2457 303651216 1
997 303651216 1
2458 303651216 1
1517 239876668 1
1518 239876668 1
3085 239876668 1
1374 239876668 1
800 239876668 1
3176 239876668 1
3461 239876668 1
405 239876668 1
1521 239876668 1
3563 239876668 1
4736 239876668 1
4618 239876668 1
623 239876668 1
2897 239876668 1
4269 239876668 1
4268 239876668 1
4737 239876668 1
14 239876668 1
1528 239876668 1
1047 239876668 1
1726 239876668 1
2030 239876668 1
1531 239876668 1
581 239876668 1
1051 239876668 1
4357 239876668 1
22 239876668 1
4271 239876668 1
1380 239876668 1
4270 239876668 1
27 239876668 1
29 239876668 1
3088 239876668 1
3090 239876668 1
4541 239876668 1
3641 239876668 1
3091 239876668 1
3181 239876668 1
1536 239876668 1
415 239876668 1
272 239876668 1
1385 239876668 1
3092 239876668 1
805 239876668 1
274 239876668 1
1129 239876668 1
4433 239876668 1
1387 239876668 1
1061 239876668 1
1538 239876668 1
277 239876668 1
2031 239876668 1
3642 239876668 1
1389 239876668 1
1742 239876668 1
1743 239876668 1
2901 239876668 1
806 239876668 1
1063 239876668 1
46 239876668 1
2656 239876668 1
2904 239876668 1
3097 239876668 1
2698 239876668 1
1541 239876668 1
1395 239876668 1
1897 239876668 1
4738 239876668 1
1399 239876668 1
4739 239876668 1
3531 239876668 1
1143 239876668 1
1400 239876668 1
4272 239876668 1
1403 239876668 1
514 239876668 1
3102 239876668 1
1544 239876668 1
293 239876668 1
1546 239876668 1
2936 239876668 1
3193 239876668 1
519 239876668 1
4740 239876668 1
1547 239876668 1
3534 239876668 1
3472 239876668 1
3471 239876668 1
1405 239876668 1
79 239876668 1
1548 239876668 1
3104 239876668 1
81 239876668 1
1550 239876668 1
1903 239876668 1
83 239876668 1
3435 239876668 1
301 239876668 1
89 239876668 1
3107 239876668 1
94 239876668 1
95 239876668 1
812 239876668 1
4432 239876668 1
4741 239876668 1
307 239876668 1
1556 239876668 1
813 239876668 1
1415 239876668 1
103 239876668 1
1558 239876668 1
570 239876668 1
681 239876668 1
1419 239876668 1
3580 239876668 1
1560 239876668 1
1913 239876668 1
3114 239876668 1
2224 239876668 1
1562 239876668 1
1368 239876668 1
125 239876668 1
538 239876668 1
2058 239876668 1
1564 239876668 1
3202 239876668 1
3119 239876668 1
130 239876668 1
129 239876668 1
1566 239876668 1
2226 239876668 1
3582 239876668 1
1089 239876668 1
3205 239876668 1
1090 239876668 1
3583 239876668 1
3984 239876668 1
4612 239876668 1
3121 239876668 1
1572 239876668 1
1573 239876668 1
1426 239876668 1
3584 239876668 1
1576 239876668 1
333 239876668 1
2016 239876668 1
148 239876668 1
335 239876668 1
151 239876668 1
458 239876668 1
399 239876668 1
157 239876668 1
822 239876668 1
821 239876668 1
3124 239876668 1
1583 239876668 1
160 239876668 1
1582 239876668 1
2 239876668 1
4742 239876668 1
1181 239876668 1
3543 239876668 1
1584 239876668 1
618 239876668 1
1585 239876668 1
262 239876668 1
3125 239876668 1
3126 239876668 1
3587 239876668 1
1586 239876668 1
1042 239876668 1
1651 239876668 1
1439 239876668 1
1588 239876668 1
1438 239876668 1
4386 239876668 1
3129 239876668 1
3130 239876668 1
624 239876668 1
19 239876668 1
21 239876668 1
3134 239876668 1
4273 239876668 1
1443 239876668 1
4614 239876668 1
2071 239876668 1
1445 239876668 1
1600 239876668 1
1799 239876668 1
2283 239876668 1
35 239876668 1
1449 239876668 1
636 239876668 1
827 239876668 1
1605 239876668 1
1453 239876668 1
2947 239876668 1
1606 239876668 1
3182 239876668 1
4534 239876668 1
3141 239876668 1
3653 239876668 1
1609 239876668 1
4274 239876668 1
1461 239876668 1
641 239876668 1
257 239876668 1
1464 239876668 1
1974 239876668 1
51 239876668 1
3146 239876668 1
1611 239876668 1
3147 239876668 1
285 239876668 1
1466 239876668 1
1467 239876668 1
649 239876668 1
1472 239876668 1
3658 239876668 1
1475 239876668 1
67 239876668 1
1204 239876668 1
3629 239876668 1
1476 239876668 1
72 239876668 1
1206 239876668 1
2164 239876668 1
4743 239876668 1
2860 239876668 1
1208 239876668 1
834 239876668 1
1615 239876668 1
74 239876668 1
296 239876668 1
836 239876668 1
3153 239876668 1
1480 239876668 1
1481 239876668 1
2863 239876668 1
1485 239876668 1
1486 239876668 1
92 239876668 1
302 239876668 1
2170 239876668 1
304 239876668 1
2087 239876668 1
1624 239876668 1
3005 239876668 1
4493 239876668 1
750 239876668 1
1626 239876668 1
1825 239876668 1
1628 239876668 1
677 239876668 1
1493 239876668 1
1629 239876668 1
105 239876668 1
1630 239876668 1
106 239876668 1
445 239876668 1
1631 239876668 1
1632 239876668 1
3161 239876668 1
110 239876668 1
316 239876668 1
4389 239876668 1
3601 239876668 1
3163 239876668 1
121 239876668 1
1636 239876668 1
1107 239876668 1
1370 239876668 1
1637 239876668 1
1113 239876668 1
2259 239876668 1
1638 239876668 1
3203 239876668 1
3558 239876668 1
688 239876668 1
131 239876668 1
4554 239876668 1
608 239876668 1
1506 239876668 1
1092 239876668 1
1639 239876668 1
1643 239876668 1
1099 239876668 1
3208 239876668 1
1509 239876668 1
3167 239876668 1
840 239876668 1
143 239876668 1
3978 239876668 1
1644 239876668 1
3168 239876668 1
1645 239876668 1
154 239876668 1
614 239876668 1
4391 239876668 1
702 239876668 1
1718 239876668 1
1646 239876668 1
156 239876668 1
4620 43124180 1
3783 43124180 1
3015 43124180 1
162 43124180 1
4744 43124180 1
4745 43124180 1
3669 43124180 1
4746 43124180 1
3335 43124180 1
4747 43124180 1
2854 43124180 1
4277 43124180 1
4704 43124180 1
4347 43124180 1
1667 43124180 1
3344 43124180 1
4478 43124180 1
3796 43124180 1
[truncated: 340,520 more chars]
