# Supplementary material for: Dynamic guided metric representation learning for multi-view clustering
Source: PeerJ Comput Sci. 2022 Mar 8;8:e922. doi: 10.7717/peerj-cs.922 (PMC9044235; doi:10.7717/peerj-cs.922)
Supplement: Supplemental Information 2 [file peerj-cs-08-922-s002.zip › football/olympics/olympics-tweets500.mtx]

18455 464 515393
0 309857915 2.0000
0 144836578 1.0000
0 156218577 2.0000
0 283207769 2.0000
0 275248083 1.0000
0 49629605 1.0000
0 244889280 1.0000
0 265916293 1.0000
1 309857915 2.0000
1 144836578 1.0000
1 156218577 2.0000
1 283207769 2.0000
1 275248083 1.0000
1 49629605 1.0000
1 244889280 1.0000
1 265916293 1.0000
2 309857915 1.0000
2 113449381 2.0000
2 62540002 1.0000
2 292252720 1.0000
2 248905643 1.0000
2 97898140 1.0000
2 278133623 1.0000
2 37792771 1.0000
2 290709262 1.0000
2 314725957 1.0000
2 83861665 1.0000
2 303651216 1.0000
2 43124180 1.0000
2 24485503 1.0000
2 300135017 5.0000
2 35364809 2.0000
2 26589987 6.0000
2 200497519 1.0000
2 267856439 1.0000
2 436104499 1.0000
3 309857915 12.0000
3 40095510 1.0000
3 64654685 1.0000
3 37921383 4.0000
3 341963514 1.0000
4 309857915 1.0000
4 217184995 1.0000
4 61623625 1.0000
4 270843834 1.0000
4 253026113 1.0000
4 316996084 1.0000
4 225098832 2.0000
4 330552692 1.0000
4 37704287 1.0000
4 20359647 1.0000
4 98196849 2.0000
4 120160897 1.0000
4 52397436 2.0000
4 238623655 4.0000
4 65013070 1.0000
4 293601868 1.0000
4 245095610 1.0000
4 288370527 1.0000
4 160950525 1.0000
4 61608179 1.0000
4 19909703 3.0000
4 287781981 1.0000
4 233600234 1.0000
4 287566895 2.0000
4 101227454 1.0000
4 401646950 1.0000
4 275575393 2.0000
4 17209595 1.0000
4 180918836 1.0000
4 205643354 3.0000
4 87171486 3.0000
4 237389906 1.0000
4 247300697 2.0000
4 167376496 1.0000
4 52069104 2.0000
4 74167153 2.0000
4 51590707 1.0000
4 19762524 4.0000
4 161351710 1.0000
4 404865623 1.0000
4 32583477 2.0000
4 28463717 1.0000
4 86122715 3.0000
4 277384132 1.0000
4 21593526 1.0000
4 61804151 1.0000
4 166121210 1.0000
4 270369842 1.0000
4 102465497 1.0000
4 432456574 1.0000
4 49939257 1.0000
4 234349647 3.0000
4 39811227 1.0000
4 360344843 1.0000
4 228778787 1.0000
4 313887512 1.0000
4 234365719 1.0000
4 220808838 1.0000
4 260452085 2.0000
4 103683026 1.0000
4 79818725 1.0000
4 175149644 1.0000
4 58926395 1.0000
4 35408223 2.0000
4 51826812 1.0000
4 263355828 1.0000
4 279229632 2.0000
4 291001606 1.0000
4 21036119 1.0000
4 265916293 2.0000
4 310287657 1.0000
4 264133481 1.0000
4 358675720 1.0000
4 284544203 1.0000
4 73449571 1.0000
4 83828959 1.0000
4 127945292 3.0000
4 146442319 1.0000
4 273124345 1.0000
4 227817944 1.0000
4 260961646 1.0000
4 270556083 2.0000
4 341963514 4.0000
4 259802833 1.0000
4 243323060 1.0000
4 103820454 2.0000
4 89021438 1.0000
4 240653346 1.0000
4 109813877 3.0000
4 228751987 1.0000
4 295884713 1.0000
4 288327871 1.0000
4 152402774 3.0000
4 266182205 4.0000
4 297389481 1.0000
5 309857915 1.0000
5 78746900 1.0000
5 217356882 1.0000
5 172376896 1.0000
5 218196055 1.0000
5 69276015 2.0000
5 292252720 1.0000
5 92882460 2.0000
5 287781981 1.0000
5 247300697 2.0000
5 294784543 1.0000
5 53029040 1.0000
5 295637500 1.0000
5 199278443 1.0000
5 105803824 1.0000
5 204409050 1.0000
5 97066890 1.0000
5 32417223 1.0000
5 291110389 1.0000
5 228305414 1.0000
5 65153448 1.0000
5 244889280 2.0000
5 51826812 1.0000
5 17084497 1.0000
5 108441763 1.0000
5 219949262 1.0000
5 29727994 1.0000
5 37397798 1.0000
5 250649493 1.0000
5 266182205 1.0000
6 309857915 1.0000
6 231410365 1.0000
6 92882460 3.0000
6 251591698 1.0000
6 18395247 1.0000
6 60825979 1.0000
6 111553960 1.0000
7 309857915 2.0000
7 19229473 1.0000
7 213617119 3.0000
7 33268497 4.0000
7 77843712 3.0000
7 231410365 2.0000
7 248740740 1.0000
7 78746900 18.0000
7 217356882 1.0000
7 28308356 1.0000
7 14123683 1.0000
7 272476423 1.0000
7 243323755 1.0000
7 270843834 1.0000
7 193870085 1.0000
7 54498003 1.0000
7 244085895 2.0000
7 225098832 3.0000
7 218196055 1.0000
7 20359647 1.0000
7 281059193 2.0000
7 56824454 1.0000
7 98196849 3.0000
7 120160897 6.0000
7 246398288 1.0000
7 274645950 2.0000
7 104572995 4.0000
7 88687403 1.0000
7 53103918 1.0000
7 213273098 7.0000
7 31508216 1.0000
7 178616491 4.0000
7 293601868 1.0000
7 121240793 5.0000
7 220746642 1.0000
7 288370527 1.0000
7 155320364 1.0000
7 45814400 1.0000
7 219540700 25.0000
7 92882460 4.0000
7 287781981 1.0000
7 193723322 1.0000
7 233600234 2.0000
7 32340805 1.0000
7 87171486 1.0000
7 78922403 1.0000
7 39973326 5.0000
7 105622153 3.0000
7 227082076 1.0000
7 89713248 3.0000
7 244081862 1.0000
7 51590707 2.0000
7 247694811 3.0000
7 261872648 1.0000
7 404865623 2.0000
7 31702589 49.0000
7 300414286 3.0000
7 61771888 14.0000
7 238084775 1.0000
7 115997168 1.0000
7 218273099 1.0000
7 294784543 1.0000
7 32408442 1.0000
7 277172506 1.0000
7 31408930 2.0000
7 229483237 4.0000
7 61804151 2.0000
7 162749920 3.0000
7 270369842 2.0000
7 57339651 3.0000
7 199278443 6.0000
7 155320577 3.0000
7 105803824 3.0000
7 102465497 1.0000
7 43706838 1.0000
7 21037719 1.0000
7 161046713 2.0000
7 59809760 1.0000
7 265426770 3.0000
7 293731094 2.0000
7 283207769 3.0000
7 251591698 2.0000
7 22844077 1.0000
7 275248083 1.0000
7 45929373 4.0000
7 314725957 2.0000
7 49939257 1.0000
7 26553971 61.0000
7 41405468 1.0000
7 234349647 1.0000
7 39811227 5.0000
7 294038273 2.0000
7 360344843 1.0000
7 171918553 18.0000
7 291110389 5.0000
7 303651216 5.0000
7 239876668 1.0000
7 38411534 1.0000
7 169863467 1.0000
7 326694732 1.0000
7 158887692 3.0000
7 67562950 3.0000
7 49629605 3.0000
7 120872742 1.0000
7 223396377 1.0000
7 71975446 1.0000
7 220808838 1.0000
7 260452085 3.0000
7 23136154 1.0000
7 18395247 4.0000
7 111610909 13.0000
7 203018453 8.0000
7 228305414 2.0000
7 70628641 1.0000
7 242081101 1.0000
7 142681025 1.0000
7 60825979 35.0000
7 79818725 1.0000
7 134823513 4.0000
7 175149644 9.0000
7 269858934 1.0000
7 38824843 1.0000
7 35408223 7.0000
7 244889280 2.0000
7 280242371 4.0000
7 419872351 2.0000
7 263355828 1.0000
7 37921383 1.0000
7 291001606 2.0000
7 148305295 1.0000
7 105971448 3.0000
7 247540843 1.0000
7 132213280 1.0000
7 310287657 1.0000
7 358675720 1.0000
7 284544203 2.0000
7 66129243 3.0000
7 73449571 6.0000
7 20505122 2.0000
7 111553960 6.0000
7 172724815 2.0000
7 17311797 5.0000
7 569096933 4.0000
7 273124345 1.0000
7 108441763 2.0000
7 270556083 1.0000
7 43856340 1.0000
7 259802833 1.0000
7 243323060 2.0000
7 240653346 1.0000
7 85669614 1.0000
7 43328523 2.0000
7 306623675 1.0000
7 53732896 3.0000
7 544574749 5.0000
7 305278762 1.0000
7 145778558 1.0000
7 19239587 1.0000
7 84095841 2.0000
8 309857915 4.0000
8 254056558 1.0000
8 384851943 1.0000
8 51590707 2.0000
8 50725573 3.0000
8 168430127 1.0000
8 169863467 2.0000
8 119370087 1.0000
8 175149644 1.0000
8 280242371 1.0000
8 153531301 1.0000
8 88986768 1.0000
8 132213280 1.0000
8 83828959 1.0000
8 269304331 1.0000
8 122950681 1.0000
9 309857915 2.0000
9 217184995 2.0000
9 205715380 2.0000
9 197096489 1.0000
9 130380538 1.0000
9 217356882 5.0000
9 319682752 1.0000
9 172376896 1.0000
9 193870085 1.0000
9 54498003 1.0000
9 213711945 1.0000
9 225098832 1.0000
9 218196055 1.0000
9 37704287 2.0000
9 45112524 1.0000
9 120160897 1.0000
9 48683091 1.0000
9 212203422 1.0000
9 238623655 1.0000
9 65013070 1.0000
9 31508216 2.0000
9 156218577 1.0000
9 45814400 1.0000
9 219540700 1.0000
9 92882460 2.0000
9 34882196 1.0000
9 22062686 1.0000
9 104063340 1.0000
9 180918836 1.0000
9 39973326 2.0000
9 237389906 1.0000
9 89713248 11.0000
9 261872648 1.0000
9 43328128 2.0000
9 32583477 1.0000
9 115997168 1.0000
9 218273099 1.0000
9 21593526 1.0000
9 31408930 1.0000
9 69607162 1.0000
9 32399396 3.0000
9 274501289 1.0000
9 50725573 1.0000
9 161046713 3.0000
9 49498735 1.0000
9 210041383 1.0000
9 32182710 2.0000
9 275248083 2.0000
9 314725957 1.0000
9 34965095 4.0000
9 49939257 1.0000
9 41405468 1.0000
9 43124180 4.0000
9 94003338 4.0000
9 109214716 1.0000
9 188841247 2.0000
9 86206737 1.0000
9 35364809 3.0000
9 300631153 1.0000
9 263355828 1.0000
9 148305295 1.0000
9 52702397 1.0000
9 247540843 1.0000
9 22815199 1.0000
9 264133481 1.0000
9 73449571 1.0000
9 83828959 3.0000
9 271563330 2.0000
9 111553960 2.0000
9 147509786 1.0000
9 58434192 1.0000
9 273124345 1.0000
9 179170204 1.0000
9 202243824 1.0000
9 88041971 9.0000
9 240653346 1.0000
9 267295547 1.0000
9 225082998 3.0000
9 305278762 1.0000
9 257932524 1.0000
9 84095841 1.0000
10 309857915 1.0000
10 29426580 1.0000
10 45112524 2.0000
10 20359647 1.0000
10 274645950 1.0000
10 88687403 1.0000
10 401646950 1.0000
10 104063340 1.0000
10 165882825 1.0000
10 277384132 1.0000
10 225539878 3.0000
10 27272269 1.0000
10 228298620 1.0000
10 49498735 5.0000
10 283207769 1.0000
10 275248083 2.0000
10 234349647 1.0000
10 158887692 1.0000
10 18395247 1.0000
10 142681025 1.0000
10 52068189 1.0000
10 175149644 1.0000
10 269858934 5.0000
10 122483510 1.0000
10 419872351 1.0000
10 295116564 1.0000
10 247540843 1.0000
10 61986109 1.0000
10 214136684 2.0000
10 58434192 4.0000
10 569096933 2.0000
10 270556083 1.0000
10 240653346 2.0000
10 29727994 1.0000
10 266182205 2.0000
11 309857915 1.0000
11 243323755 1.0000
11 244085895 1.0000
11 238623655 1.0000
11 261872648 1.0000
11 300631153 2.0000
11 136661659 1.0000
12 309857915 2.0000
12 19229473 2.0000
12 98810867 7.0000
12 33268497 1.0000
12 205715380 2.0000
12 197096489 4.0000
12 77843712 3.0000
12 231410365 1.0000
12 236854083 4.0000
12 288238089 2.0000
12 248740740 1.0000
12 444198452 1.0000
12 78746900 2.0000
12 130380538 2.0000
12 56077244 2.0000
12 61623625 1.0000
12 336031649 2.0000
12 28308356 2.0000
12 204454773 1.0000
12 319682752 3.0000
12 14123683 3.0000
12 272476423 2.0000
12 172376896 1.0000
12 243323755 11.0000
12 270418444 2.0000
12 193870085 1.0000
12 113449381 1.0000
12 40095510 2.0000
12 316996084 3.0000
12 40714791 1.0000
12 267278705 3.0000
12 213711945 3.0000
12 244085895 2.0000
12 330552692 1.0000
12 218196055 1.0000
12 29206300 1.0000
12 30693879 1.0000
12 37704287 2.0000
12 45112524 2.0000
12 281059193 2.0000
12 56824454 2.0000
12 98196849 1.0000
12 53898929 1.0000
12 144836578 3.0000
12 120160897 1.0000
12 246398288 2.0000
12 48683091 4.0000
12 59785937 1.0000
12 69276015 2.0000
12 238623655 2.0000
12 62540002 1.0000
12 254056558 5.0000
12 65013070 4.0000
12 104572995 3.0000
12 48300575 2.0000
12 213273098 3.0000
12 292713073 3.0000
12 56408315 1.0000
12 181107202 2.0000
12 31508216 1.0000
12 293601868 1.0000
12 121240793 17.0000
12 245095610 1.0000
12 266591831 1.0000
12 288370527 1.0000
12 66308941 1.0000
12 256955184 3.0000
12 45814400 2.0000
12 19909703 1.0000
12 92882460 2.0000
12 193723322 5.0000
12 233600234 4.0000
12 244444830 13.0000
12 22062686 4.0000
12 401646950 1.0000
12 104063340 5.0000
12 275575393 2.0000
12 70643606 2.0000
12 29972400 2.0000
12 180918836 5.0000
12 248905643 2.0000
12 25780453 1.0000
12 205643354 2.0000
12 32340805 1.0000
12 78922403 2.0000
12 173752759 3.0000
12 247300697 2.0000
12 227082076 1.0000
12 167376496 5.0000
12 52069104 2.0000
12 89713248 4.0000
12 74167153 2.0000
12 51590707 3.0000
12 247694811 1.0000
12 261872648 3.0000
12 161351710 2.0000
12 404865623 1.0000
12 300414286 1.0000
12 165882825 1.0000
12 61771888 1.0000
12 28463717 1.0000
12 115997168 3.0000
12 274996668 4.0000
12 268445866 1.0000
12 218273099 1.0000
12 277384132 3.0000
12 283727817 4.0000
12 224697273 1.0000
12 32408442 2.0000
12 85423286 3.0000
12 97898140 1.0000
12 278133623 1.0000
12 46141376 2.0000
12 31408930 3.0000
12 61804151 2.0000
12 162749920 4.0000
12 166121210 2.0000
12 225539878 6.0000
12 270369842 3.0000
12 34269240 2.0000
12 69607162 3.0000
12 237318555 1.0000
12 37792771 2.0000
12 199278443 1.0000
12 155320577 1.0000
12 27272269 2.0000
12 228298620 4.0000
12 113852838 1.0000
12 102465497 1.0000
12 291649210 1.0000
12 274501289 5.0000
12 147721398 1.0000
12 21037719 3.0000
12 168430127 1.0000
12 97942249 9.0000
12 49498735 3.0000
12 265426770 1.0000
12 293731094 1.0000
12 87429715 1.0000
12 97066890 1.0000
12 32417223 1.0000
12 32182710 8.0000
12 283207769 3.0000
12 290709262 2.0000
12 251591698 3.0000
12 248789864 2.0000
12 22844077 1.0000
12 121827022 1.0000
12 275248083 4.0000
12 45929373 3.0000
12 314725957 8.0000
12 40359068 2.0000
12 359511622 1.0000
12 26553971 2.0000
12 253631550 5.0000
12 234349647 2.0000
12 387835596 1.0000
12 36127967 1.0000
12 360344843 3.0000
12 285516588 3.0000
12 228778787 1.0000
12 291110389 2.0000
12 83861665 5.0000
12 313887512 2.0000
12 51978065 1.0000
12 303651216 1.0000
12 43124180 3.0000
12 83855918 2.0000
12 169967749 2.0000
12 208742566 2.0000
12 38411534 2.0000
12 258426023 5.0000
12 100570359 6.0000
12 326694732 1.0000
12 46705581 3.0000
12 234365719 1.0000
12 393590044 1.0000
12 120872742 2.0000
12 57933449 1.0000
12 267256508 4.0000
12 223396377 2.0000
12 54003221 1.0000
12 160979509 1.0000
12 154659914 1.0000
12 220808838 2.0000
12 260452085 2.0000
12 103683026 2.0000
12 220997138 1.0000
12 111610909 1.0000
12 562630483 1.0000
12 24485503 2.0000
12 188841247 2.0000
12 86206737 2.0000
12 228305414 2.0000
12 70628641 1.0000
12 101017618 4.0000
12 242081101 6.0000
12 52068189 4.0000
12 60825979 1.0000
12 134563275 1.0000
12 47608522 1.0000
12 35364809 3.0000
12 79818725 1.0000
12 196669891 1.0000
12 32878627 3.0000
12 300631153 7.0000
12 193354205 2.0000
12 58926395 6.0000
12 269858934 3.0000
12 38824843 1.0000
12 35408223 3.0000
12 150455104 1.0000
12 65187067 2.0000
12 244889280 1.0000
12 419872351 1.0000
12 263355828 1.0000
12 26589987 3.0000
12 279229632 3.0000
12 153531301 2.0000
12 291001606 4.0000
12 174185700 2.0000
12 21036119 5.0000
12 88986768 3.0000
12 52702397 3.0000
12 105971448 3.0000
12 247540843 3.0000
12 22815199 3.0000
12 132213280 2.0000
12 61986109 1.0000
12 267289093 1.0000
12 265916293 4.0000
12 264133481 1.0000
12 358675720 5.0000
12 284544203 1.0000
12 66129243 1.0000
12 235139268 2.0000
12 69551985 1.0000
12 502248046 1.0000
12 200497519 6.0000
12 20505122 1.0000
12 267856439 1.0000
12 17084497 1.0000
12 83828959 1.0000
12 49980783 12.0000
12 127945292 3.0000
12 271563330 3.0000
12 111553960 1.0000
12 136661659 5.0000
12 172724815 1.0000
12 146442319 1.0000
12 17311797 3.0000
12 147509786 1.0000
12 269304331 3.0000
12 58434192 1.0000
12 569096933 1.0000
12 313296185 2.0000
12 273124345 3.0000
12 179170204 5.0000
12 108441763 1.0000
12 185688167 3.0000
12 205951712 5.0000
12 260961646 1.0000
12 558829275 1.0000
12 150020524 4.0000
12 290609656 2.0000
12 341963514 1.0000
12 436104499 2.0000
12 43856340 1.0000
12 29246770 1.0000
12 259802833 1.0000
12 243323060 1.0000
12 103820454 2.0000
12 89021438 1.0000
12 179213911 7.0000
12 420790483 3.0000
12 240653346 3.0000
12 85669614 2.0000
12 219949262 3.0000
12 267295547 4.0000
12 29727994 9.0000
12 43328523 3.0000
12 72015785 1.0000
12 37397798 2.0000
12 295884713 6.0000
12 53732896 7.0000
12 544574749 3.0000
12 288327871 3.0000
12 225082998 1.0000
12 250649493 2.0000
12 305278762 2.0000
12 165746428 3.0000
12 123054246 6.0000
12 156380350 3.0000
12 152402774 1.0000
12 266182205 1.0000
12 257932524 2.0000
12 37653495 1.0000
12 297389481 1.0000
12 267308679 2.0000
12 122950681 3.0000
13 309857915 1.0000
13 288238089 1.0000
13 78746900 1.0000
13 113449381 1.0000
13 29206300 1.0000
13 20359647 2.0000
13 98196849 1.0000
13 53898929 1.0000
13 48683091 1.0000
13 62540002 1.0000
13 104572995 1.0000
13 88687403 3.0000
13 155320364 1.0000
13 104063340 5.0000
13 78922403 2.0000
13 115997168 1.0000
13 277384132 1.0000
13 283727817 2.0000
13 294784543 1.0000
13 85423286 1.0000
13 278133623 1.0000
13 166121210 1.0000
13 181223330 1.0000
13 202098639 1.0000
13 102465497 4.0000
13 168430127 1.0000
13 432456574 1.0000
13 161046713 1.0000
13 43090176 1.0000
13 265426770 1.0000
13 32417223 1.0000
13 498776216 1.0000
13 387835596 1.0000
13 291110389 1.0000
13 30395398 5.0000
13 208742566 1.0000
13 169863467 1.0000
13 24485503 1.0000
13 203018453 1.0000
13 142681025 1.0000
13 300135017 2.0000
13 35364809 1.0000
13 269858934 1.0000
13 65187067 1.0000
13 51826812 1.0000
13 26589987 2.0000
13 200497519 1.0000
13 267856439 1.0000
13 17084497 3.0000
13 127945292 1.0000
13 17311797 1.0000
13 179170204 1.0000
13 108441763 2.0000
13 202243824 1.0000
13 179213911 1.0000
13 218264611 1.0000
13 544574749 1.0000
13 122950681 1.0000
14 309857915 10.0000
14 33268497 1.0000
14 231410365 2.0000
14 204454773 1.0000
14 244085895 3.0000
14 53898929 1.0000
14 59785937 1.0000
14 256955184 1.0000
14 193723322 1.0000
14 244444830 1.0000
14 22062686 1.0000
14 17209595 1.0000
14 37792771 1.0000
14 181223330 1.0000
14 34965095 1.0000
14 360344843 1.0000
14 313887512 1.0000
14 169967749 1.0000
14 208742566 1.0000
14 100570359 1.0000
14 220808838 1.0000
14 23136154 1.0000
14 188841247 1.0000
14 175149644 1.0000
14 150455104 1.0000
14 265916293 5.0000
14 264133481 3.0000
14 502248046 1.0000
14 127945292 1.0000
14 279681266 1.0000
14 313296185 1.0000
14 179170204 1.0000
14 108441763 1.0000
14 202243824 1.0000
14 341963514 1.0000
14 29246770 1.0000
14 43328523 1.0000
14 218264611 1.0000
14 288327871 1.0000
14 164122451 2.0000
14 19239587 2.0000
15 309857915 1.0000
15 229047451 1.0000
15 19229473 1.0000
15 217184995 2.0000
15 77843712 1.0000
15 248740740 1.0000
15 78746900 1.0000
15 217356882 1.0000
15 61623625 1.0000
15 28308356 2.0000
15 204454773 1.0000
15 319682752 1.0000
15 14123683 5.0000
15 172376896 2.0000
15 243323755 1.0000
15 270843834 2.0000
15 316996084 1.0000
15 40714791 1.0000
15 267278705 1.0000
15 213711945 1.0000
15 225098832 2.0000
15 29206300 2.0000
15 20359647 1.0000
15 281059193 1.0000
15 56824454 2.0000
15 53898929 1.0000
15 120160897 1.0000
15 246398288 1.0000
15 69276015 1.0000
15 254056558 1.0000
15 104572995 2.0000
15 48300575 1.0000
15 292713073 1.0000
15 245095610 2.0000
15 292252720 3.0000
15 288370527 5.0000
15 66308941 1.0000
15 156218577 1.0000
15 384851943 1.0000
15 45814400 1.0000
15 287781981 1.0000
15 22062686 1.0000
15 101227454 3.0000
15 104063340 1.0000
15 275575393 1.0000
15 32340805 1.0000
15 173752759 4.0000
15 39973326 3.0000
15 247300697 2.0000
15 105622153 4.0000
15 227082076 1.0000
15 167376496 1.0000
15 74167153 1.0000
15 51590707 4.0000
15 31702589 1.0000
15 165882825 3.0000
15 32583477 1.0000
15 61771888 4.0000
15 268445866 1.0000
15 277384132 2.0000
15 224697273 1.0000
15 277172506 1.0000
15 97898140 1.0000
15 53029040 4.0000
15 31408930 1.0000
15 162749920 1.0000
15 166121210 5.0000
15 225539878 1.0000
15 34269240 2.0000
15 237318555 1.0000
15 199278443 8.0000
15 49290658 1.0000
15 155320577 1.0000
15 27272269 1.0000
15 32399396 1.0000
15 204409050 1.0000
15 43706838 1.0000
15 291649210 1.0000
15 274501289 1.0000
15 21037719 1.0000
15 50725573 2.0000
15 43090176 2.0000
15 117046274 3.0000
15 307289516 1.0000
15 59809760 2.0000
15 265426770 1.0000
15 293731094 1.0000
15 32182710 2.0000
15 283207769 1.0000
15 251591698 1.0000
15 260710985 1.0000
15 22844077 1.0000
15 121827022 1.0000
15 45929373 1.0000
15 40359068 8.0000
15 49939257 3.0000
15 26553971 2.0000
15 253631550 1.0000
15 234349647 1.0000
15 39811227 3.0000
15 36127967 1.0000
15 285516588 1.0000
15 193619580 1.0000
15 83861665 3.0000
15 303651216 1.0000
15 239876668 2.0000
15 30395398 2.0000
15 196195164 5.0000
15 258426023 1.0000
15 169863467 2.0000
15 100570359 3.0000
15 158887692 2.0000
15 49629605 2.0000
15 268484639 1.0000
15 94003338 2.0000
15 267256508 3.0000
15 142225011 2.0000
15 54003221 1.0000
15 160979509 1.0000
15 260452085 3.0000
15 111610909 1.0000
15 562630483 1.0000
15 203018453 1.0000
15 86206737 1.0000
15 228305414 1.0000
15 70628641 1.0000
15 52068189 1.0000
15 300135017 1.0000
15 134563275 1.0000
15 79818725 1.0000
15 119370087 1.0000
15 193354205 2.0000
15 175149644 1.0000
15 269858934 1.0000
15 38824843 1.0000
15 150455104 1.0000
15 244889280 1.0000
15 280242371 1.0000
15 419872351 2.0000
15 37921383 2.0000
15 265192550 1.0000
15 148305295 3.0000
15 52702397 2.0000
15 61986109 1.0000
15 310287657 1.0000
15 358675720 2.0000
15 235139268 2.0000
15 73449571 1.0000
15 20505122 2.0000
15 49980783 5.0000
15 127945292 2.0000
15 279681266 2.0000
15 136661659 3.0000
15 146442319 1.0000
15 569096933 3.0000
15 210627341 1.0000
15 273124345 1.0000
15 108441763 1.0000
15 205951712 1.0000
15 227817944 1.0000
15 270556083 2.0000
15 341963514 1.0000
15 436104499 2.0000
15 43856340 1.0000
15 29246770 2.0000
15 259802833 2.0000
15 243323060 1.0000
15 103820454 1.0000
15 89021438 1.0000
15 85669614 1.0000
15 219949262 1.0000
15 109813877 1.0000
15 37397798 2.0000
15 306623675 1.0000
15 218264611 1.0000
15 544574749 1.0000
15 164122451 1.0000
15 25189194 3.0000
15 123054246 1.0000
15 156380350 1.0000
15 152402774 1.0000
15 266182205 2.0000
15 257932524 3.0000
15 27014314 3.0000
16 309857915 1.0000
16 205715380 2.0000
16 197096489 1.0000
16 288238089 1.0000
16 61623625 3.0000
16 336031649 3.0000
16 204454773 2.0000
16 319682752 1.0000
16 272476423 1.0000
16 270843834 1.0000
16 244085895 5.0000
16 30693879 1.0000
16 45112524 3.0000
16 53898929 3.0000
16 246398288 1.0000
16 59785937 3.0000
16 48300575 1.0000
16 264522245 2.0000
16 292713073 1.0000
16 181107202 1.0000
16 178616491 3.0000
16 220746642 1.0000
16 156218577 2.0000
16 264446848 9.0000
16 101227454 2.0000
16 275575393 1.0000
16 167376496 1.0000
16 89713248 1.0000
16 74167153 1.0000
16 19762524 2.0000
16 404865623 1.0000
16 268445866 7.0000
16 218273099 3.0000
16 283727817 3.0000
16 31408930 2.0000
16 162749920 4.0000
16 34269240 3.0000
16 69607162 2.0000
16 155320577 2.0000
16 181223330 1.0000
16 204409050 1.0000
16 168430127 1.0000
16 117046274 1.0000
16 97066890 1.0000
16 294038273 5.0000
16 360344843 1.0000
16 285516588 5.0000
16 258426023 1.0000
16 100570359 1.0000
16 268484639 1.0000
16 54003221 1.0000
16 562630483 3.0000
16 228305414 1.0000
16 175149644 3.0000
16 65153448 3.0000
16 35408223 1.0000
16 150455104 4.0000
16 70360628 1.0000
16 263355828 1.0000
16 247540843 2.0000
16 267289093 1.0000
16 264133481 1.0000
16 69551985 3.0000
16 502248046 2.0000
16 17084497 3.0000
16 172724815 1.0000
16 280655080 2.0000
16 146442319 2.0000
16 147509786 1.0000
16 313296185 10.0000
16 273124345 1.0000
16 108441763 2.0000
16 185688167 1.0000
16 205951712 1.0000
16 290609656 4.0000
16 29246770 1.0000
16 259802833 1.0000
16 89021438 1.0000
16 288327871 1.0000
16 152402774 1.0000
17 309857915 7.0000
17 61623625 4.0000
17 212203422 1.0000
17 59785937 1.0000
17 213273098 4.0000
17 384851943 4.0000
17 19909703 1.0000
17 264446848 4.0000
17 34882196 9.0000
17 101227454 1.0000
17 104063340 1.0000
17 70643606 1.0000
17 25780453 1.0000
17 227082076 1.0000
17 115997168 1.0000
17 218273099 1.0000
17 283727817 4.0000
17 21593526 1.0000
17 197186352 1.0000
17 162749920 1.0000
17 225539878 1.0000
17 204409050 1.0000
17 22844077 1.0000
17 313887512 1.0000
17 83855918 2.0000
17 169967749 1.0000
17 258426023 1.0000
17 58926395 1.0000
17 65153448 1.0000
17 150455104 1.0000
17 26589987 1.0000
17 83828959 1.0000
17 280655080 7.0000
17 260961646 1.0000
17 341963514 1.0000
17 85669614 1.0000
17 219949262 1.0000
17 544574749 1.0000
17 266182205 1.0000
17 257932524 1.0000
17 297389481 2.0000
17 84095841 1.0000
18 309857915 6.0000
18 229047451 1.0000
18 19229473 5.0000
18 213617119 2.0000
18 98810867 3.0000
18 33268497 1.0000
18 217184995 4.0000
18 205715380 1.0000
18 197096489 8.0000
18 77843712 8.0000
18 188264147 1.0000
18 231410365 4.0000
18 236854083 7.0000
18 288238089 5.0000
18 248740740 5.0000
18 84095155 2.0000
18 78746900 3.0000
18 56077244 4.0000
18 217356882 1.0000
18 61623625 10.0000
18 336031649 6.0000
18 28308356 4.0000
18 204454773 17.0000
18 319682752 11.0000
18 14123683 6.0000
18 272476423 1.0000
18 172376896 1.0000
18 243323755 7.0000
18 270418444 7.0000
18 270843834 9.0000
18 193870085 2.0000
18 54498003 1.0000
18 277981997 4.0000
18 113449381 14.0000
18 40095510 16.0000
18 253026113 1.0000
18 40714791 8.0000
18 267278705 3.0000
18 253007695 1.0000
18 213711945 7.0000
18 225098832 6.0000
18 330552692 4.0000
18 28455329 6.0000
18 29206300 4.0000
18 30693879 10.0000
18 37704287 7.0000
18 20359647 5.0000
18 281059193 5.0000
18 56824454 6.0000
18 98196849 7.0000
18 53898929 3.0000
18 144836578 7.0000
18 120160897 8.0000
18 52397436 5.0000
18 246398288 12.0000
18 48683091 4.0000
18 212203422 4.0000
18 59785937 5.0000
18 69276015 2.0000
18 238623655 3.0000
18 62540002 3.0000
18 254056558 6.0000
18 65013070 20.0000
18 104572995 4.0000
18 88687403 6.0000
18 48300575 6.0000
18 53103918 1.0000
18 213273098 6.0000
18 292713073 9.0000
18 56408315 3.0000
18 181107202 5.0000
18 178616491 8.0000
18 293601868 2.0000
18 121240793 9.0000
18 220746642 17.0000
18 245095610 17.0000
18 288370527 8.0000
18 66308941 8.0000
18 256955184 12.0000
18 160950525 5.0000
18 156218577 1.0000
18 384851943 5.0000
18 155320364 2.0000
18 45814400 2.0000
18 61608179 3.0000
18 19909703 10.0000
18 92882460 2.0000
18 287781981 9.0000
18 193723322 6.0000
18 264446848 8.0000
18 61358313 2.0000
18 233600234 4.0000
18 287566895 3.0000
18 244444830 3.0000
18 22062686 1.0000
18 101227454 9.0000
18 104063340 1.0000
18 275575393 7.0000
18 70643606 1.0000
18 17209595 7.0000
18 29972400 5.0000
18 180918836 6.0000
18 248905643 1.0000
18 205643354 7.0000
18 87171486 1.0000
18 39973326 9.0000
18 237389906 4.0000
18 247300697 8.0000
18 105622153 2.0000
18 227082076 7.0000
18 167376496 12.0000
18 52069104 4.0000
18 89713248 4.0000
18 74167153 4.0000
18 244081862 2.0000
18 51590707 4.0000
18 247694811 6.0000
18 19762524 8.0000
18 261872648 9.0000
18 43328128 1.0000
18 161351710 7.0000
18 216837549 7.0000
18 404865623 4.0000
18 31702589 2.0000
18 300414286 1.0000
18 61771888 1.0000
18 28463717 2.0000
18 115997168 9.0000
18 268445866 5.0000
18 218273099 9.0000
18 86122715 1.0000
18 277384132 4.0000
18 283727817 1.0000
18 294784543 4.0000
18 32408442 4.0000
18 277172506 5.0000
18 24224320 7.0000
18 21593526 13.0000
18 91082908 1.0000
18 276908282 3.0000
18 91588813 1.0000
18 85423286 12.0000
18 97898140 5.0000
18 53029040 3.0000
18 352317874 1.0000
18 278133623 6.0000
18 46141376 2.0000
18 295637500 5.0000
18 31408930 7.0000
18 61804151 2.0000
18 197186352 2.0000
18 162749920 1.0000
18 166121210 5.0000
18 207604346 5.0000
18 270369842 5.0000
18 34269240 9.0000
18 69607162 3.0000
18 237318555 8.0000
18 37792771 1.0000
18 199278443 2.0000
18 117377731 2.0000
18 155320577 10.0000
18 181223330 1.0000
18 202098639 2.0000
18 27272269 10.0000
18 32399396 5.0000
18 228298620 19.0000
18 113852838 1.0000
18 102465497 2.0000
18 204409050 12.0000
18 43706838 1.0000
18 291649210 7.0000
18 274501289 7.0000
18 147721398 4.0000
18 21037719 25.0000
18 168430127 18.0000
18 432456574 8.0000
18 161046713 2.0000
18 97942249 3.0000
18 43090176 3.0000
18 49498735 1.0000
18 117046274 3.0000
18 210041383 3.0000
18 307289516 6.0000
18 59809760 2.0000
18 265426770 4.0000
18 293731094 6.0000
18 32417223 5.0000
18 32182710 4.0000
18 172901970 4.0000
18 283207769 3.0000
18 290709262 4.0000
18 251591698 2.0000
18 260710985 8.0000
18 187534827 1.0000
18 248789864 1.0000
18 22844077 1.0000
18 121827022 12.0000
18 275248083 2.0000
18 45929373 4.0000
18 314725957 4.0000
18 40359068 2.0000
18 34965095 1.0000
18 49939257 3.0000
18 41405468 2.0000
18 253631550 4.0000
18 234349647 7.0000
18 39811227 1.0000
18 387835596 4.0000
18 36127967 2.0000
18 294038273 6.0000
18 360344843 2.0000
18 285516588 1.0000
18 193619580 4.0000
18 228778787 2.0000
18 291110389 5.0000
18 83861665 5.0000
18 313887512 2.0000
18 51978065 13.0000
18 43124180 2.0000
18 30395398 1.0000
18 83855918 2.0000
18 169967749 1.0000
18 208742566 6.0000
18 38411534 2.0000
18 258426023 1.0000
18 169863467 6.0000
18 100570359 2.0000
18 326694732 1.0000
18 236979026 3.0000
18 158887692 6.0000
18 46705581 2.0000
18 234365719 6.0000
18 49629605 2.0000
18 268484639 5.0000
18 120872742 1.0000
18 57933449 6.0000
18 94003338 5.0000
18 267256508 7.0000
18 142225011 2.0000
18 223396377 4.0000
18 71975446 1.0000
18 54003221 2.0000
18 451403451 4.0000
18 160979509 5.0000
18 154659914 9.0000
18 220808838 4.0000
18 260452085 6.0000
18 103683026 4.0000
18 23136154 9.0000
18 220997138 2.0000
18 111610909 1.0000
18 562630483 5.0000
18 24485503 2.0000
18 203018453 1.0000
18 29968837 3.0000
18 188841247 1.0000
18 228305414 11.0000
18 101017618 7.0000
18 242081101 5.0000
18 142681025 15.0000
18 52068189 3.0000
18 60825979 1.0000
18 300135017 7.0000
18 134563275 5.0000
18 47608522 4.0000
18 79818725 25.0000
18 119370087 6.0000
18 196669891 5.0000
18 32878627 2.0000
18 300631153 1.0000
18 193354205 7.0000
18 134823513 7.0000
18 175149644 1.0000
18 58926395 1.0000
18 269858934 2.0000
18 38824843 10.0000
18 65153448 1.0000
18 35408223 5.0000
18 150455104 2.0000
18 244889280 3.0000
18 280242371 3.0000
18 329112005 3.0000
18 122483510 1.0000
18 419872351 3.0000
18 70360628 2.0000
18 263355828 2.0000
18 37921383 4.0000
18 295116564 1.0000
18 265192550 3.0000
18 279229632 10.0000
18 153531301 6.0000
18 291001606 1.0000
18 174185700 3.0000
18 21036119 5.0000
18 88986768 1.0000
18 148305295 6.0000
18 52702397 7.0000
18 105971448 2.0000
18 247540843 15.0000
18 22815199 1.0000
18 132213280 5.0000
18 61986109 2.0000
18 267289093 4.0000
18 265916293 1.0000
18 310287657 4.0000
18 264133481 5.0000
18 358675720 3.0000
18 284544203 6.0000
18 66129243 4.0000
18 235139268 1.0000
18 69551985 5.0000
18 502248046 3.0000
18 200497519 4.0000
18 73449571 12.0000
18 20505122 7.0000
18 267856439 1.0000
18 17084497 6.0000
18 83828959 6.0000
18 49980783 3.0000
18 127945292 11.0000
18 271563330 12.0000
18 279681266 11.0000
18 111553960 1.0000
18 136661659 7.0000
18 172724815 11.0000
18 280655080 3.0000
18 17311797 1.0000
18 182737724 2.0000
18 147509786 4.0000
18 269304331 3.0000
18 58434192 4.0000
18 569096933 1.0000
18 313296185 2.0000
18 210627341 14.0000
18 273124345 5.0000
18 179170204 2.0000
18 108441763 11.0000
18 202243824 1.0000
18 185688167 16.0000
18 205951712 3.0000
18 227817944 6.0000
18 88041971 1.0000
18 260961646 4.0000
18 558829275 1.0000
18 270556083 10.0000
18 150020524 1.0000
18 290609656 4.0000
18 341963514 6.0000
18 436104499 5.0000
18 43856340 14.0000
18 29246770 4.0000
18 259802833 2.0000
18 243323060 7.0000
18 103820454 6.0000
18 89021438 11.0000
18 179213911 8.0000
18 420790483 14.0000
18 240653346 6.0000
18 85669614 3.0000
18 219949262 2.0000
18 267295547 3.0000
18 29727994 9.0000
18 109813877 4.0000
18 43328523 2.0000
18 283969647 1.0000
18 233109396 4.0000
18 228751987 14.0000
18 37397798 16.0000
18 306623675 10.0000
18 295884713 4.0000
18 218264611 1.0000
18 544574749 1.0000
18 288327871 6.0000
18 225082998 4.0000
18 164122451 1.0000
18 250649493 6.0000
18 305278762 2.0000
18 25189194 1.0000
18 165746428 5.0000
18 145778558 3.0000
18 19239587 4.0000
18 123054246 1.0000
18 156380350 6.0000
18 152402774 4.0000
18 266182205 7.0000
18 257932524 1.0000
18 37653495 6.0000
18 297389481 2.0000
18 84095841 5.0000
18 267308679 4.0000
18 122950681 10.0000
19 309857915 9.0000
19 61623625 2.0000
19 22062686 3.0000
19 161046713 1.0000
19 87429715 1.0000
19 70628641 1.0000
19 358675720 1.0000
19 313296185 27.0000
19 273124345 1.0000
20 309857915 2.0000
20 19229473 5.0000
20 213617119 1.0000
20 217184995 5.0000
20 217356882 1.0000
20 204454773 2.0000
20 319682752 1.0000
20 14123683 2.0000
20 172376896 5.0000
20 270418444 1.0000
20 54498003 1.0000
20 40714791 1.0000
20 213711945 2.0000
20 29426580 1.0000
20 28455329 1.0000
20 45112524 2.0000
20 144836578 1.0000
20 52397436 1.0000
20 246398288 1.0000
20 48683091 1.0000
20 212203422 1.0000
20 69276015 1.0000
20 104572995 2.0000
20 264522245 1.0000
20 254147817 1.0000
20 292713073 1.0000
20 220746642 1.0000
20 45814400 2.0000
20 61608179 2.0000
20 287781981 1.0000
20 193723322 1.0000
20 233600234 2.0000
20 287566895 3.0000
20 244444830 1.0000
20 401646950 1.0000
20 275575393 2.0000
20 17209595 1.0000
20 87171486 10.0000
20 39973326 1.0000
20 237389906 1.0000
20 247300697 2.0000
20 89713248 1.0000
20 244081862 2.0000
20 19762524 2.0000
20 43328128 1.0000
20 161351710 1.0000
20 31702589 1.0000
20 32583477 1.0000
20 218273099 2.0000
20 86122715 6.0000
20 277172506 1.0000
20 21593526 1.0000
20 91082908 2.0000
20 91588813 3.0000
20 85423286 1.0000
20 97898140 1.0000
20 162749920 1.0000
20 207604346 1.0000
20 237318555 1.0000
20 49290658 1.0000
20 117377731 2.0000
20 181223330 1.0000
20 27272269 3.0000
20 228298620 1.0000
20 105803824 1.0000
20 102465497 2.0000
20 291649210 4.0000
20 274501289 1.0000
20 147721398 1.0000
20 432456574 3.0000
20 216707242 1.0000
20 43090176 1.0000
20 307289516 1.0000
20 59809760 1.0000
20 97066890 2.0000
20 32182710 2.0000
20 283207769 2.0000
20 251591698 1.0000
20 260710985 1.0000
20 121827022 1.0000
20 40359068 3.0000
20 39811227 4.0000
20 36127967 1.0000
20 360344843 1.0000
20 285516588 1.0000
20 83861665 1.0000
20 51978065 2.0000
20 83855918 1.0000
20 169967749 1.0000
20 38411534 2.0000
20 258426023 1.0000
20 234365719 1.0000
20 120872742 4.0000
20 94003338 1.0000
20 54003221 1.0000
20 451403451 1.0000
20 160979509 1.0000
20 260452085 1.0000
20 23136154 1.0000
20 220997138 1.0000
20 203018453 2.0000
20 29968837 1.0000
20 86206737 1.0000
20 228305414 1.0000
20 70628641 1.0000
20 47608522 1.0000
20 79818725 1.0000
20 119370087 1.0000
20 134823513 1.0000
20 269858934 1.0000
20 35408223 1.0000
20 150455104 1.0000
20 122483510 1.0000
20 279229632 1.0000
20 21036119 1.0000
20 264133481 1.0000
20 358675720 5.0000
20 502248046 1.0000
20 200497519 3.0000
20 73449571 2.0000
20 127945292 1.0000
20 136661659 1.0000
20 172724815 2.0000
20 146442319 2.0000
20 269304331 1.0000
20 313296185 1.0000
20 273124345 1.0000
20 179170204 1.0000
20 202243824 1.0000
20 558829275 1.0000
20 270556083 1.0000
20 290609656 1.0000
20 436104499 1.0000
20 43856340 1.0000
20 29246770 1.0000
20 259802833 2.0000
20 243323060 2.0000
20 267295547 1.0000
20 37397798 1.0000
20 306623675 2.0000
20 218264611 1.0000
20 250649493 1.0000
20 145778558 1.0000
20 19239587 1.0000
20 122950681 3.0000
21 309857915 10.0000
21 229047451 1.0000
21 98810867 4.0000
21 77843712 1.0000
21 231410365 1.0000
21 213711945 2.0000
21 30693879 1.0000
21 292713073 1.0000
21 288370527 3.0000
21 160950525 2.0000
21 264446848 1.0000
21 233600234 1.0000
21 275575393 1.0000
21 70643606 1.0000
21 17209595 1.0000
21 74167153 1.0000
21 51590707 1.0000
21 294784543 1.0000
21 97898140 1.0000
21 278133623 1.0000
21 181223330 1.0000
21 21037719 2.0000
21 248789864 1.0000
21 39811227 1.0000
21 83855918 2.0000
21 67562950 1.0000
21 65153448 1.0000
21 280242371 1.0000
21 66129243 1.0000
21 69551985 1.0000
21 200497519 1.0000
21 58434192 1.0000
21 436104499 1.0000
21 53732896 1.0000
21 544574749 1.0000
21 288327871 2.0000
21 305278762 1.0000
21 122950681 1.0000
22 309857915 49.0000
22 236854083 5.0000
22 277981997 1.0000
22 28455329 2.0000
22 213273098 1.0000
22 266591831 2.0000
22 384851943 2.0000
22 261872648 1.0000
22 283727817 1.0000
22 91082908 5.0000
22 197186352 9.0000
22 166121210 4.0000
22 161046713 11.0000
22 87429715 3.0000
22 32417223 1.0000
22 251591698 4.0000
22 285516588 1.0000
22 208742566 1.0000
22 67562950 50.0000
22 54003221 4.0000
22 103683026 1.0000
22 29968837 5.0000
22 47608522 1.0000
22 263355828 2.0000
22 280655080 5.0000
22 313296185 1.0000
22 267308679 4.0000
23 309857915 64.0000
23 229047451 1.0000
23 77843712 1.0000
23 236854083 23.0000
23 56077244 1.0000
23 336031649 1.0000
23 204454773 1.0000
23 14123683 5.0000
23 193870085 1.0000
23 277981997 6.0000
23 253026113 2.0000
23 28455329 6.0000
23 29206300 2.0000
23 98196849 1.0000
23 52397436 1.0000
23 59785937 1.0000
23 254056558 1.0000
23 65013070 1.0000
23 88687403 2.0000
23 48300575 1.0000
23 213273098 2.0000
23 245095610 3.0000
23 266591831 4.0000
23 66308941 1.0000
23 384851943 11.0000
23 61608179 2.0000
23 193723322 3.0000
23 287566895 1.0000
23 22062686 1.0000
23 101227454 18.0000
23 29972400 2.0000
23 248905643 1.0000
23 167376496 1.0000
23 74167153 1.0000
23 261872648 6.0000
23 404865623 1.0000
23 31702589 1.0000
23 283727817 23.0000
23 224697273 1.0000
23 21593526 1.0000
23 91082908 126.0000
23 352317874 1.0000
23 31408930 1.0000
23 197186352 175.0000
23 166121210 10.0000
23 69607162 1.0000
23 237318555 1.0000
23 199278443 1.0000
23 161046713 12.0000
23 117046274 1.0000
23 59809760 1.0000
23 265426770 1.0000
23 87429715 26.0000
23 97066890 1.0000
23 32417223 2.0000
23 251591698 11.0000
23 260710985 1.0000
23 314725957 1.0000
23 294038273 1.0000
23 285516588 19.0000
23 51978065 2.0000
23 169967749 1.0000
23 208742566 1.0000
23 158887692 1.0000
23 67562950 110.0000
23 49629605 1.0000
23 54003221 12.0000
23 451403451 1.0000
23 154659914 1.0000
23 103683026 3.0000
23 29968837 18.0000
23 52068189 9.0000
23 47608522 6.0000
23 79818725 1.0000
23 35408223 2.0000
23 280242371 3.0000
23 263355828 16.0000
23 132213280 1.0000
23 264133481 1.0000
23 293995981 1.0000
23 83828959 1.0000
23 49980783 2.0000
23 127945292 1.0000
23 271563330 2.0000
23 280655080 25.0000
23 147509786 1.0000
23 569096933 1.0000
23 313296185 10.0000
23 179170204 1.0000
23 205951712 2.0000
23 227817944 2.0000
23 260961646 10.0000
23 341963514 1.0000
23 243323060 1.0000
23 89021438 1.0000
23 219949262 3.0000
23 72015785 36.0000
23 228751987 1.0000
23 295884713 1.0000
23 544574749 1.0000
23 257932524 2.0000
23 267308679 19.0000
24 309857915 1.0000
24 33268497 1.0000
24 157311000 1.0000
24 188264147 1.0000
24 231410365 3.0000
24 236854083 1.0000
24 288238089 1.0000
24 56077244 1.0000
24 336031649 2.0000
24 319682752 1.0000
24 243323755 1.0000
24 270418444 5.0000
24 277981997 2.0000
24 113449381 3.0000
24 253026113 3.0000
24 218196055 1.0000
24 29206300 1.0000
24 37704287 1.0000
24 20359647 1.0000
24 56824454 2.0000
24 144836578 1.0000
24 120160897 4.0000
24 246398288 2.0000
24 212203422 1.0000
24 254056558 4.0000
24 65013070 4.0000
24 88687403 1.0000
24 213273098 3.0000
24 292713073 1.0000
24 181107202 1.0000
24 178616491 4.0000
24 220746642 6.0000
24 288370527 9.0000
24 66308941 1.0000
24 193723322 1.0000
24 233600234 3.0000
24 101227454 1.0000
24 401646950 1.0000
24 275575393 4.0000
24 70643606 1.0000
24 29972400 1.0000
24 180918836 2.0000
24 78922403 2.0000
24 247300697 3.0000
24 227082076 1.0000
24 167376496 1.0000
24 52069104 1.0000
24 51590707 1.0000
24 247694811 1.0000
24 261872648 1.0000
24 43328128 1.0000
24 216837549 1.0000
24 115997168 1.0000
24 283727817 1.0000
24 224697273 1.0000
24 21593526 1.0000
24 91082908 1.0000
24 85423286 3.0000
24 97898140 1.0000
24 278133623 3.0000
24 31408930 1.0000
24 207604346 3.0000
24 69607162 1.0000
24 237318555 1.0000
24 199278443 1.0000
24 155320577 1.0000
24 181223330 2.0000
24 27272269 1.0000
24 32399396 1.0000
24 228298620 2.0000
24 274501289 1.0000
24 43090176 2.0000
24 117046274 1.0000
24 307289516 1.0000
24 265426770 2.0000
24 293731094 1.0000
24 97066890 1.0000
24 32417223 1.0000
24 32182710 2.0000
24 283207769 1.0000
24 290709262 1.0000
24 251591698 1.0000
24 260710985 1.0000
24 248789864 1.0000
24 275248083 2.0000
24 49939257 3.0000
24 253631550 2.0000
24 234349647 1.0000
24 39811227 1.0000
24 36127967 1.0000
24 193619580 1.0000
24 228778787 1.0000
24 83861665 1.0000
24 236979026 3.0000
24 158887692 3.0000
24 234365719 1.0000
24 393590044 2.0000
24 54003221 1.0000
24 160979509 2.0000
24 154659914 1.0000
24 220808838 5.0000
24 260452085 1.0000
24 23136154 5.0000
24 220997138 1.0000
24 24485503 2.0000
24 188841247 1.0000
24 242081101 1.0000
24 142681025 1.0000
24 52068189 1.0000
24 47608522 1.0000
24 300631153 1.0000
24 193354205 1.0000
24 175149644 1.0000
24 269858934 1.0000
24 329112005 2.0000
24 419872351 1.0000
24 279229632 2.0000
24 153531301 1.0000
24 291001606 1.0000
24 174185700 1.0000
24 267289093 1.0000
24 265916293 1.0000
24 310287657 1.0000
24 284544203 1.0000
24 66129243 2.0000
24 69551985 1.0000
24 502248046 2.0000
24 20505122 5.0000
24 267856439 1.0000
24 127945292 1.0000
24 279681266 1.0000
24 280655080 1.0000
24 58434192 2.0000
24 569096933 1.0000
24 313296185 1.0000
24 210627341 1.0000
24 179170204 10.0000
24 270556083 1.0000
24 43856340 2.0000
24 29246770 1.0000
24 89021438 1.0000
24 420790483 5.0000
24 240653346 4.0000
24 109813877 1.0000
24 295884713 3.0000
24 218264611 1.0000
24 544574749 1.0000
24 288327871 2.0000
24 165746428 1.0000
24 156380350 1.0000
24 297389481 2.0000
24 122950681 3.0000
25 309857915 2.0000
25 229047451 5.0000
25 33268497 4.0000
25 197096489 9.0000
25 288238089 1.0000
25 84095155 1.0000
25 272476423 1.0000
25 316996084 2.0000
25 253007695 1.0000
25 225098832 3.0000
25 28455329 2.0000
25 29206300 1.0000
25 37704287 1.0000
25 20359647 1.0000
25 144836578 1.0000
25 120160897 1.0000
25 52397436 2.0000
25 238623655 1.0000
25 48300575 1.0000
25 264522245 3.0000
25 31508216 1.0000
25 178616491 1.0000
25 266591831 1.0000
25 288370527 3.0000
25 384851943 2.0000
25 155320364 1.0000
25 61608179 1.0000
25 193723322 1.0000
25 264446848 1.0000
25 287566895 1.0000
25 244444830 1.0000
25 101227454 2.0000
25 104063340 1.0000
25 275575393 1.0000
25 180918836 1.0000
25 25780453 1.0000
25 205643354 1.0000
25 87171486 1.0000
25 173752759 17.0000
25 247300697 2.0000
25 167376496 1.0000
25 74167153 1.0000
25 261872648 3.0000
25 43328128 1.0000
25 161351710 1.0000
25 274996668 1.0000
25 218273099 2.0000
25 86122715 1.0000
25 283727817 2.0000
25 224697273 1.0000
25 21593526 1.0000
25 91082908 1.0000
25 97898140 2.0000
25 53029040 1.0000
25 31408930 1.0000
25 69607162 2.0000
25 155320577 1.0000
25 27272269 2.0000
25 32399396 3.0000
25 228298620 1.0000
25 204409050 10.0000
25 21037719 5.0000
25 432456574 3.0000
25 161046713 1.0000
25 49498735 1.0000
25 307289516 1.0000
25 87429715 1.0000
25 32182710 1.0000
25 22844077 1.0000
25 275248083 1.0000
25 314725957 1.0000
25 359511622 1.0000
25 253631550 1.0000
25 39811227 2.0000
25 294038273 3.0000
25 360344843 1.0000
25 285516588 2.0000
25 83861665 2.0000
25 303651216 2.0000
25 169967749 1.0000
25 169863467 2.0000
25 326694732 2.0000
25 236979026 1.0000
25 67562950 1.0000
25 94003338 1.0000
25 223396377 4.0000
25 54003221 2.0000
25 160979509 1.0000
25 23136154 3.0000
25 562630483 3.0000
25 101017618 1.0000
25 52068189 3.0000
25 300631153 1.0000
25 193354205 2.0000
25 134823513 2.0000
25 58926395 1.0000
25 269858934 1.0000
25 65153448 1.0000
25 263355828 1.0000
25 295116564 2.0000
25 279229632 1.0000
25 105971448 2.0000
25 247540843 2.0000
25 267289093 1.0000
25 265916293 1.0000
25 310287657 1.0000
25 264133481 1.0000
25 502248046 2.0000
25 83828959 2.0000
25 127945292 3.0000
25 136661659 2.0000
25 172724815 2.0000
25 280655080 4.0000
25 146442319 1.0000
25 269304331 2.0000
25 210627341 1.0000
25 273124345 2.0000
25 205951712 1.0000
25 227817944 1.0000
25 88041971 1.0000
25 270556083 1.0000
25 29246770 2.0000
25 243323060 1.0000
25 219949262 5.0000
25 295884713 1.0000
25 288327871 1.0000
25 250649493 1.0000
25 165746428 1.0000
25 145778558 1.0000
25 266182205 2.0000
25 257932524 1.0000
25 297389481 1.0000
25 267308679 2.0000
26 309857915 1.0000
26 61623625 3.0000
26 193723322 1.0000
26 290709262 1.0000
26 239876668 1.0000
26 29246770 1.0000
27 309857915 4.0000
27 229047451 1.0000
27 19229473 3.0000
27 98810867 3.0000
27 217184995 3.0000
27 205715380 5.0000
27 197096489 1.0000
27 77843712 1.0000
27 188264147 1.0000
27 231410365 1.0000
27 236854083 1.0000
27 288238089 2.0000
27 248740740 1.0000
27 78746900 1.0000
27 217356882 2.0000
27 61623625 2.0000
27 336031649 1.0000
27 28308356 2.0000
27 204454773 2.0000
27 319682752 3.0000
27 14123683 1.0000
27 172376896 2.0000
27 270418444 1.0000
27 270843834 2.0000
27 193870085 1.0000
27 54498003 3.0000
27 113449381 1.0000
27 40095510 1.0000
27 40714791 1.0000
27 267278705 2.0000
27 253007695 1.0000
27 213711945 1.0000
27 29426580 1.0000
27 29206300 3.0000
27 30693879 1.0000
27 37704287 2.0000
27 20359647 1.0000
27 281059193 1.0000
27 53898929 4.0000
27 120160897 1.0000
27 52397436 5.0000
27 246398288 1.0000
27 59785937 1.0000
27 238623655 1.0000
27 62540002 3.0000
27 104572995 1.0000
27 88687403 1.0000
27 292713073 5.0000
27 31508216 1.0000
27 178616491 1.0000
27 220746642 1.0000
27 256955184 1.0000
27 156218577 1.0000
27 155320364 2.0000
27 45814400 2.0000
27 61608179 3.0000
27 92882460 1.0000
27 193723322 3.0000
27 264446848 1.0000
27 61358313 1.0000
27 22062686 1.0000
27 101227454 2.0000
27 470195113 1.0000
27 104063340 1.0000
27 275575393 1.0000
27 70643606 3.0000
27 29972400 1.0000
27 180918836 1.0000
27 248905643 1.0000
27 87171486 2.0000
27 78922403 1.0000
27 39973326 2.0000
27 247300697 1.0000
27 105622153 1.0000
27 227082076 2.0000
27 167376496 1.0000
27 52069104 2.0000
27 89713248 2.0000
27 74167153 1.0000
27 244081862 1.0000
27 51590707 2.0000
27 247694811 3.0000
27 261872648 4.0000
27 43328128 1.0000
27 216837549 1.0000
27 404865623 2.0000
27 31702589 1.0000
27 300414286 1.0000
27 165882825 2.0000
27 32583477 3.0000
27 28463717 1.0000
27 115997168 3.0000
27 274996668 1.0000
27 218273099 1.0000
27 277384132 2.0000
27 283727817 6.0000
27 294784543 1.0000
27 224697273 1.0000
27 32408442 1.0000
27 277172506 2.0000
27 21593526 2.0000
27 91082908 1.0000
27 91588813 1.0000
27 85423286 1.0000
27 53029040 1.0000
27 352317874 1.0000
27 295637500 3.0000
27 31408930 2.0000
27 61804151 3.0000
27 162749920 3.0000
27 166121210 1.0000
27 225539878 1.0000
27 207604346 1.0000
27 270369842 2.0000
27 34269240 1.0000
27 69607162 1.0000
27 237318555 1.0000
27 199278443 1.0000
27 117377731 2.0000
27 155320577 3.0000
27 202098639 1.0000
27 27272269 1.0000
27 32399396 1.0000
27 228298620 2.0000
27 204409050 1.0000
27 291649210 1.0000
27 274501289 1.0000
27 21037719 1.0000
27 50725573 1.0000
27 168430127 1.0000
27 432456574 1.0000
27 161046713 3.0000
27 216707242 2.0000
27 43090176 2.0000
27 117046274 1.0000
27 59809760 1.0000
27 293731094 1.0000
27 87429715 3.0000
27 97066890 1.0000
27 32417223 2.0000
27 32182710 1.0000
27 290709262 1.0000
27 260710985 1.0000
27 248789864 1.0000
27 22844077 2.0000
27 275248083 3.0000
27 314725957 2.0000
27 40359068 1.0000
27 359511622 2.0000
27 34965095 2.0000
27 49939257 2.0000
27 41405468 1.0000
27 253631550 2.0000
27 39811227 1.0000
27 36127967 1.0000
27 294038273 1.0000
27 360344843 2.0000
27 285516588 2.0000
27 291110389 2.0000
27 83861665 1.0000
27 313887512 3.0000
27 51978065 1.0000
27 303651216 1.0000
27 43124180 1.0000
27 30395398 1.0000
27 83855918 15.0000
27 169967749 3.0000
27 208742566 1.0000
27 258426023 2.0000
27 169863467 1.0000
27 100570359 1.0000
27 234365719 3.0000
27 49629605 1.0000
27 393590044 1.0000
27 57933449 3.0000
27 94003338 2.0000
27 267256508 2.0000
27 142225011 3.0000
27 160979509 1.0000
27 154659914 1.0000
27 220808838 1.0000
27 260452085 2.0000
27 103683026 1.0000
27 23136154 6.0000
27 220997138 2.0000
27 29968837 2.0000
27 101017618 1.0000
27 242081101 1.0000
27 142681025 1.0000
27 52068189 1.0000
27 300135017 1.0000
27 47608522 1.0000
27 35364809 1.0000
27 79818725 1.0000
27 119370087 1.0000
27 32878627 1.0000
27 300631153 1.0000
27 193354205 1.0000
27 175149644 1.0000
27 58926395 2.0000
27 65153448 1.0000
27 35408223 1.0000
27 244889280 1.0000
27 419872351 1.0000
27 263355828 1.0000
27 26589987 1.0000
27 37921383 5.0000
27 295116564 1.0000
27 153531301 1.0000
27 52702397 1.0000
27 247540843 2.0000
27 22815199 1.0000
27 310287657 3.0000
27 66129243 1.0000
27 235139268 1.0000
27 69551985 1.0000
27 502248046 2.0000
27 73449571 3.0000
27 20505122 1.0000
27 83828959 1.0000
27 49980783 1.0000
27 127945292 1.0000
27 271563330 1.0000
27 279681266 2.0000
27 111553960 1.0000
27 214136684 1.0000
27 136661659 2.0000
27 172724815 1.0000
27 280655080 1.0000
27 17311797 2.0000
27 182737724 3.0000
27 269304331 1.0000
27 58434192 5.0000
27 313296185 2.0000
27 210627341 2.0000
27 179170204 2.0000
27 108441763 6.0000
27 185688167 1.0000
27 478981691 1.0000
27 205951712 1.0000
27 260961646 2.0000
27 150020524 2.0000
27 290609656 1.0000
27 341963514 3.0000
27 43856340 2.0000
27 243323060 2.0000
27 179213911 1.0000
27 240653346 1.0000
27 85669614 2.0000
27 267295547 1.0000
27 29727994 1.0000
27 109813877 1.0000
27 233109396 3.0000
27 37397798 2.0000
27 295884713 3.0000
27 218264611 1.0000
27 53732896 1.0000
27 225082998 2.0000
27 164122451 1.0000
27 305278762 2.0000
27 25189194 1.0000
27 145778558 2.0000
27 19239587 1.0000
27 152402774 1.0000
27 257932524 4.0000
27 297389481 1.0000
27 84095841 1.0000
27 267308679 1.0000
27 122950681 1.0000
28 309857915 7.0000
28 217356882 1.0000
28 61623625 3.0000
28 277981997 1.0000
28 253026113 1.0000
28 37704287 3.0000
28 144836578 1.0000
28 48683091 2.0000
28 213273098 1.0000
28 384851943 5.0000
28 264446848 6.0000
28 34882196 6.0000
28 173752759 2.0000
28 86122715 1.0000
28 283727817 6.0000
28 277172506 1.0000
28 97898140 6.0000
28 352317874 1.0000
28 265426770 1.0000
28 87429715 1.0000
28 290709262 1.0000
28 285516588 5.0000
28 303651216 1.0000
28 258426023 1.0000
28 100570359 1.0000
28 267256508 2.0000
28 54003221 1.0000
28 64654685 1.0000
28 35408223 1.0000
28 419872351 1.0000
28 148305295 8.0000
28 280655080 11.0000
28 313296185 1.0000
28 257932524 1.0000
29 309857915 8.0000
29 316996084 1.0000
29 45112524 1.0000
29 59785937 1.0000
29 56408315 1.0000
29 292252720 4.0000
29 384851943 2.0000
29 264446848 1.0000
29 165882825 1.0000
29 283727817 1.0000
29 49939257 1.0000
29 228778787 1.0000
29 169967749 2.0000
29 38824843 1.0000
29 35408223 1.0000
29 58434192 1.0000
29 313296185 1.0000
29 260961646 1.0000
29 290609656 3.0000
29 179213911 1.0000
29 219949262 1.0000
29 257932524 1.0000
29 84095841 1.0000
29 122950681 1.0000
30 309857915 6.0000
30 295637500 2.0000
30 52702397 2.0000
30 295884713 2.0000
31 309857915 6.0000
31 295637500 2.0000
31 52702397 2.0000
31 295884713 2.0000
32 309857915 2.0000
32 229047451 1.0000
32 19229473 6.0000
32 157311000 1.0000
32 231410365 3.0000
32 288238089 1.0000
32 78746900 1.0000
32 217356882 1.0000
32 336031649 1.0000
32 319682752 1.0000
32 243323755 1.0000
32 270418444 1.0000
32 193870085 3.0000
32 316996084 1.0000
32 40714791 1.0000
32 330552692 2.0000
32 218196055 1.0000
32 281059193 1.0000
32 56824454 2.0000
32 98196849 1.0000
32 52397436 2.0000
32 246398288 1.0000
32 212203422 1.0000
32 59785937 1.0000
32 69276015 25.0000
32 88687403 2.0000
32 264522245 1.0000
32 181107202 3.0000
32 31508216 3.0000
32 288370527 1.0000
32 256955184 1.0000
32 155320364 1.0000
32 61358313 2.0000
32 233600234 1.0000
32 22062686 2.0000
32 470195113 1.0000
32 17209595 2.0000
32 87171486 4.0000
32 78922403 1.0000
32 173752759 1.0000
32 105622153 2.0000
32 89713248 2.0000
32 244081862 1.0000
32 247694811 2.0000
32 161351710 1.0000
32 86122715 6.0000
32 91082908 9.0000
32 91588813 2.0000
32 53029040 2.0000
32 295637500 2.0000
32 197186352 6.0000
32 69607162 1.0000
32 37792771 1.0000
32 199278443 1.0000
32 117377731 2.0000
32 202098639 1.0000
32 102465497 1.0000
32 274501289 1.0000
32 21037719 1.0000
32 161046713 2.0000
32 216707242 3.0000
32 43090176 1.0000
32 49498735 1.0000
32 265426770 1.0000
32 32182710 1.0000
32 172901970 3.0000
32 260710985 3.0000
32 121827022 2.0000
32 45929373 1.0000
32 40359068 1.0000
32 34965095 4.0000
32 49939257 1.0000
32 26553971 4.0000
32 234349647 3.0000
32 360344843 1.0000
32 313887512 1.0000
32 303651216 1.0000
32 43124180 3.0000
32 169967749 2.0000
32 38411534 4.0000
32 53009311 3.0000
32 236979026 1.0000
32 46705581 3.0000
32 393590044 1.0000
32 120872742 2.0000
32 94003338 1.0000
32 142225011 1.0000
32 160979509 1.0000
32 154659914 1.0000
32 24485503 1.0000
32 188841247 1.0000
32 70628641 4.0000
32 101017618 3.0000
32 142681025 1.0000
32 52068189 1.0000
32 60825979 3.0000
32 119370087 1.0000
32 32878627 1.0000
32 193354205 1.0000
32 269858934 1.0000
32 65153448 1.0000
32 122483510 1.0000
32 295116564 1.0000
32 153531301 1.0000
32 174185700 1.0000
32 88986768 2.0000
32 105971448 1.0000
32 132213280 3.0000
32 267289093 2.0000
32 310287657 1.0000
32 358675720 1.0000
32 235139268 4.0000
32 200497519 1.0000
32 73449571 1.0000
32 293995981 1.0000
32 20505122 1.0000
32 17084497 1.0000
32 83828959 1.0000
32 210627341 1.0000
32 108441763 1.0000
32 478981691 1.0000
32 88041971 2.0000
32 270556083 1.0000
32 341963514 1.0000
32 436104499 1.0000
32 103820454 1.0000
32 85669614 1.0000
32 72015785 1.0000
32 283969647 1.0000
32 218264611 1.0000
32 250649493 7.0000
32 305278762 1.0000
32 165746428 1.0000
32 19239587 1.0000
32 123054246 1.0000
32 152402774 1.0000
32 37653495 1.0000
32 297389481 1.0000
32 27014314 7.0000
32 122950681 1.0000
33 309857915 1.0000
33 229047451 1.0000
33 28308356 1.0000
33 270418444 1.0000
33 52397436 1.0000
33 254056558 1.0000
33 244444830 1.0000
33 295637500 1.0000
33 61804151 2.0000
33 32399396 1.0000
33 43706838 1.0000
33 21037719 1.0000
33 43090176 1.0000
33 49498735 1.0000
33 59809760 1.0000
33 172901970 1.0000
33 275248083 1.0000
33 34965095 1.0000
33 41405468 11.0000
33 291110389 1.0000
33 160979509 1.0000
33 242081101 1.0000
33 119370087 1.0000
33 174185700 1.0000
33 88986768 1.0000
33 132213280 1.0000
33 310287657 1.0000
33 210627341 1.0000
33 341963514 1.0000
33 436104499 1.0000
33 225082998 1.0000
33 165746428 1.0000
33 84095841 1.0000
34 309857915 1.0000
34 231410365 1.0000
34 113449381 1.0000
34 40714791 1.0000
34 30693879 4.0000
34 20359647 1.0000
34 56824454 6.0000
34 212203422 1.0000
34 59785937 1.0000
34 69276015 2.0000
34 292252720 1.0000
34 219540700 1.0000
34 104063340 1.0000
34 89713248 2.0000
34 404865623 1.0000
34 24224320 1.0000
34 97898140 2.0000
34 278133623 2.0000
34 295637500 1.0000
34 229483237 1.0000
34 162749920 1.0000
34 117377731 2.0000
34 32182710 1.0000
34 34965095 1.0000
34 39811227 1.0000
34 294038273 1.0000
34 228778787 1.0000
34 120872742 1.0000
34 79818725 1.0000
34 193354205 1.0000
34 21036119 1.0000
34 247540843 1.0000
34 284544203 1.0000
34 17084497 3.0000
34 83828959 1.0000
34 58434192 1.0000
34 179213911 1.0000
34 306623675 1.0000
35 309857915 1.0000
35 292713073 1.0000
35 31508216 1.0000
35 70643606 1.0000
35 19762524 1.0000
35 61771888 1.0000
35 277384132 1.0000
35 37792771 1.0000
35 199278443 1.0000
35 172901970 1.0000
35 38411534 1.0000
35 142225011 1.0000
35 562630483 1.0000
35 188841247 1.0000
35 101017618 1.0000
35 52068189 1.0000
35 88986768 1.0000
35 127945292 1.0000
35 58434192 1.0000
35 544574749 1.0000
36 309857915 10.0000
36 19229473 3.0000
36 98810867 2.0000
36 33268497 3.0000
36 217184995 1.0000
36 205715380 1.0000
36 197096489 4.0000
36 77843712 1.0000
36 188264147 1.0000
36 231410365 1.0000
36 236854083 7.0000
36 288238089 5.0000
36 248740740 4.0000
36 84095155 1.0000
36 444198452 4.0000
36 78746900 6.0000
36 130380538 3.0000
36 56077244 1.0000
36 217356882 1.0000
36 61623625 4.0000
36 336031649 2.0000
36 28308356 3.0000
36 204454773 4.0000
36 319682752 7.0000
36 14123683 3.0000
36 272476423 3.0000
36 172376896 13.0000
36 243323755 9.0000
36 270418444 2.0000
36 270843834 2.0000
36 193870085 1.0000
36 54498003 5.0000
36 277981997 3.0000
36 113449381 8.0000
36 40095510 4.0000
36 316996084 2.0000
36 40714791 2.0000
36 267278705 1.0000
36 213711945 11.0000
36 244085895 2.0000
36 225098832 3.0000
36 29426580 2.0000
36 28455329 3.0000
36 218196055 2.0000
36 29206300 3.0000
36 30693879 2.0000
36 45112524 3.0000
36 281059193 5.0000
36 98196849 8.0000
36 53898929 3.0000
36 144836578 2.0000
36 120160897 6.0000
36 52397436 5.0000
36 48683091 3.0000
36 212203422 3.0000
36 59785937 3.0000
36 69276015 1.0000
36 238623655 4.0000
36 62540002 5.0000
36 254056558 1.0000
36 65013070 1.0000
36 104572995 3.0000
36 88687403 8.0000
36 48300575 6.0000
36 264522245 3.0000
36 53103918 1.0000
36 213273098 1.0000
36 292713073 3.0000
36 56408315 9.0000
36 181107202 4.0000
36 31508216 3.0000
36 178616491 1.0000
36 293601868 1.0000
36 121240793 6.0000
36 220746642 6.0000
36 245095610 3.0000
36 292252720 2.0000
36 66308941 2.0000
36 256955184 3.0000
36 156218577 2.0000
36 384851943 4.0000
36 155320364 6.0000
36 45814400 1.0000
36 61608179 6.0000
36 19909703 3.0000
36 92882460 5.0000
36 287781981 3.0000
36 193723322 7.0000
36 264446848 6.0000
36 61358313 1.0000
36 34882196 3.0000
36 233600234 7.0000
36 287566895 1.0000
36 244444830 9.0000
36 22062686 1.0000
36 101227454 3.0000
36 401646950 11.0000
36 470195113 1.0000
36 104063340 7.0000
36 275575393 1.0000
36 70643606 9.0000
36 17209595 1.0000
36 29972400 4.0000
36 180918836 1.0000
36 248905643 4.0000
36 25780453 2.0000
36 205643354 2.0000
36 87171486 1.0000
36 173752759 4.0000
36 39973326 3.0000
36 237389906 1.0000
36 247300697 6.0000
36 105622153 5.0000
36 227082076 2.0000
36 167376496 4.0000
36 52069104 3.0000
36 89713248 3.0000
36 74167153 6.0000
36 244081862 1.0000
36 51590707 5.0000
36 247694811 6.0000
36 19762524 2.0000
36 261872648 4.0000
36 161351710 4.0000
36 404865623 1.0000
36 31702589 1.0000
36 165882825 4.0000
36 32583477 6.0000
36 61771888 1.0000
36 238084775 2.0000
36 115997168 1.0000
36 274996668 5.0000
36 268445866 5.0000
36 218273099 4.0000
36 86122715 3.0000
36 277384132 3.0000
36 283727817 2.0000
36 294784543 3.0000
36 224697273 1.0000
36 32408442 3.0000
36 277172506 7.0000
36 24224320 2.0000
36 21593526 4.0000
36 91082908 1.0000
36 85423286 5.0000
36 97898140 5.0000
36 53029040 4.0000
36 352317874 2.0000
36 278133623 7.0000
36 46141376 3.0000
36 295637500 6.0000
36 229483237 1.0000
36 61804151 4.0000
36 197186352 2.0000
36 162749920 4.0000
36 166121210 7.0000
36 225539878 3.0000
36 207604346 1.0000
36 270369842 5.0000
36 34269240 1.0000
36 69607162 4.0000
36 57339651 1.0000
36 237318555 6.0000
36 37792771 1.0000
36 199278443 4.0000
36 155320577 5.0000
36 181223330 4.0000
36 202098639 5.0000
36 27272269 2.0000
36 32399396 4.0000
36 228298620 4.0000
36 204409050 4.0000
36 43706838 2.0000
36 274501289 3.0000
36 147721398 2.0000
36 21037719 6.0000
36 50725573 4.0000
36 168430127 2.0000
36 432456574 7.0000
36 161046713 3.0000
36 216707242 2.0000
36 43090176 1.0000
36 49498735 4.0000
36 117046274 1.0000
36 210041383 1.0000
36 307289516 3.0000
36 59809760 1.0000
36 265426770 3.0000
36 293731094 2.0000
36 87429715 3.0000
36 97066890 6.0000
36 32417223 11.0000
36 32182710 10.0000
36 172901970 5.0000
36 283207769 5.0000
36 290709262 7.0000
36 498776216 4.0000
36 251591698 4.0000
36 260710985 3.0000
36 248789864 2.0000
36 22844077 2.0000
36 275248083 3.0000
36 45929373 4.0000
36 314725957 6.0000
36 40359068 1.0000
36 359511622 4.0000
36 34965095 5.0000
36 49939257 2.0000
36 26553971 3.0000
36 41405468 6.0000
36 253631550 4.0000
36 234349647 4.0000
36 39811227 2.0000
36 36127967 1.0000
36 294038273 2.0000
36 360344843 2.0000
36 285516588 7.0000
36 193619580 1.0000
36 228778787 2.0000
36 291110389 5.0000
36 83861665 2.0000
36 313887512 7.0000
36 51978065 3.0000
36 303651216 7.0000
36 239876668 1.0000
36 30395398 3.0000
36 83855918 1.0000
36 169967749 12.0000
36 208742566 7.0000
36 38411534 7.0000
36 53009311 1.0000
36 258426023 3.0000
36 169863467 1.0000
36 100570359 3.0000
36 326694732 5.0000
36 236979026 5.0000
36 158887692 2.0000
36 46705581 1.0000
36 234365719 6.0000
36 49629605 1.0000
36 268484639 7.0000
36 393590044 3.0000
36 120872742 3.0000
36 57933449 4.0000
36 94003338 3.0000
36 142225011 3.0000
36 223396377 2.0000
36 71975446 1.0000
36 54003221 4.0000
36 451403451 2.0000
36 160979509 5.0000
36 154659914 1.0000
36 220808838 4.0000
36 260452085 9.0000
36 64654685 3.0000
36 103683026 9.0000
36 23136154 1.0000
36 220997138 3.0000
36 111610909 4.0000
36 562630483 6.0000
36 24485503 5.0000
36 203018453 3.0000
36 29968837 6.0000
36 86206737 2.0000
36 228305414 9.0000
36 70628641 20.0000
36 101017618 2.0000
36 242081101 6.0000
36 142681025 7.0000
36 52068189 4.0000
36 60825979 1.0000
36 300135017 2.0000
36 134563275 2.0000
36 47608522 10.0000
36 35364809 2.0000
36 79818725 6.0000
36 119370087 2.0000
36 32878627 6.0000
36 300631153 1.0000
36 193354205 3.0000
36 134823513 1.0000
36 175149644 4.0000
36 58926395 4.0000
36 269858934 3.0000
36 38824843 5.0000
36 65153448 2.0000
36 35408223 5.0000
36 150455104 2.0000
36 244889280 5.0000
36 280242371 1.0000
36 51826812 2.0000
36 329112005 1.0000
36 419872351 6.0000
36 70360628 1.0000
36 263355828 6.0000
36 26589987 6.0000
36 37921383 2.0000
36 295116564 3.0000
36 265192550 1.0000
36 279229632 2.0000
36 153531301 2.0000
36 291001606 4.0000
36 21036119 8.0000
36 88986768 6.0000
36 148305295 3.0000
36 52702397 7.0000
36 247540843 4.0000
36 22815199 3.0000
36 132213280 9.0000
36 61986109 5.0000
36 267289093 4.0000
36 265916293 5.0000
36 310287657 7.0000
36 264133481 1.0000
36 358675720 7.0000
36 284544203 9.0000
36 66129243 6.0000
36 235139268 3.0000
36 69551985 3.0000
36 502248046 1.0000
36 200497519 3.0000
36 293995981 1.0000
36 20505122 6.0000
36 17084497 1.0000
36 83828959 6.0000
36 49980783 7.0000
36 127945292 4.0000
36 271563330 2.0000
36 279681266 5.0000
36 111553960 2.0000
36 214136684 1.0000
36 136661659 3.0000
36 172724815 3.0000
36 280655080 3.0000
36 146442319 2.0000
36 182737724 3.0000
36 147509786 5.0000
36 269304331 3.0000
36 58434192 4.0000
36 569096933 1.0000
36 313296185 1.0000
36 210627341 3.0000
36 273124345 4.0000
36 179170204 6.0000
36 108441763 1.0000
36 202243824 4.0000
36 185688167 6.0000
36 478981691 2.0000
36 205951712 3.0000
36 227817944 12.0000
36 88041971 2.0000
36 260961646 6.0000
36 558829275 1.0000
36 270556083 5.0000
36 150020524 2.0000
36 290609656 8.0000
36 341963514 6.0000
36 436104499 4.0000
36 43856340 1.0000
36 29246770 4.0000
36 259802833 10.0000
36 243323060 5.0000
36 103820454 4.0000
36 89021438 4.0000
36 179213911 8.0000
36 420790483 6.0000
36 240653346 2.0000
36 85669614 4.0000
36 219949262 1.0000
36 267295547 2.0000
36 29727994 7.0000
36 109813877 5.0000
36 43328523 2.0000
36 72015785 1.0000
36 283969647 6.0000
36 37397798 2.0000
36 295884713 8.0000
36 218264611 3.0000
36 53732896 1.0000
36 544574749 2.0000
36 288327871 4.0000
36 225082998 7.0000
36 164122451 2.0000
36 250649493 7.0000
36 305278762 1.0000
36 25189194 1.0000
36 165746428 1.0000
36 145778558 1.0000
36 19239587 2.0000
36 123054246 9.0000
36 156380350 2.0000
36 152402774 2.0000
36 266182205 2.0000
36 257932524 5.0000
36 37653495 8.0000
36 297389481 2.0000
36 267308679 10.0000
36 27014314 1.0000
36 122950681 1.0000
37 309857915 1.0000
37 319682752 1.0000
37 243323755 2.0000
37 213711945 1.0000
37 56824454 1.0000
37 59785937 1.0000
37 32583477 1.0000
37 277384132 1.0000
37 162749920 1.0000
37 237318555 2.0000
37 290709262 1.0000
37 57933449 1.0000
37 279229632 1.0000
37 153531301 1.0000
37 69551985 1.0000
37 49980783 1.0000
37 172724815 1.0000
37 280655080 2.0000
37 313296185 2.0000
37 219949262 1.0000
38 309857915 1.0000
38 205715380 1.0000
38 77843712 1.0000
38 236854083 1.0000
38 248740740 2.0000
38 217356882 1.0000
38 336031649 1.0000
38 319682752 2.0000
38 14123683 5.0000
38 243323755 2.0000
38 267278705 1.0000
38 213711945 1.0000
38 330552692 3.0000
38 28455329 2.0000
38 37704287 3.0000
38 45112524 1.0000
38 20359647 1.0000
38 56824454 3.0000
38 144836578 1.0000
38 297380894 1.0000
38 212203422 6.0000
38 59785937 1.0000
38 69276015 7.0000
38 104572995 1.0000
38 264522245 2.0000
38 178616491 2.0000
38 256955184 1.0000
38 155320364 1.0000
38 45814400 3.0000
38 287781981 3.0000
38 193723322 3.0000
38 22062686 1.0000
38 275575393 1.0000
38 25780453 1.0000
38 205643354 1.0000
38 227082076 1.0000
38 52069104 1.0000
38 74167153 2.0000
38 51590707 2.0000
38 247694811 1.0000
38 19762524 1.0000
38 404865623 1.0000
38 165882825 1.0000
38 32583477 3.0000
38 28463717 1.0000
38 218273099 2.0000
38 277384132 2.0000
38 97898140 1.0000
38 162749920 1.0000
38 166121210 1.0000
38 207604346 3.0000
38 237318555 2.0000
38 117377731 4.0000
38 155320577 1.0000
38 21037719 2.0000
38 50725573 1.0000
38 307289516 3.0000
38 32417223 1.0000
38 32182710 2.0000
38 290709262 2.0000
38 260710985 1.0000
38 22844077 1.0000
38 121827022 1.0000
38 253631550 3.0000
38 387835596 1.0000
38 294038273 2.0000
38 360344843 2.0000
38 171918553 1.0000
38 83861665 2.0000
38 239876668 1.0000
38 169863467 1.0000
38 236979026 1.0000
38 46705581 1.0000
38 234365719 1.0000
38 120872742 2.0000
38 57933449 1.0000
38 94003338 2.0000
38 223396377 2.0000
38 160979509 1.0000
38 23136154 2.0000
38 562630483 1.0000
38 70628641 1.0000
38 300135017 1.0000
38 35364809 1.0000
38 119370087 1.0000
38 300631153 1.0000
38 134823513 1.0000
38 58926395 1.0000
38 38824843 1.0000
38 150455104 1.0000
38 26589987 2.0000
38 279229632 2.0000
38 153531301 1.0000
38 52702397 1.0000
38 105971448 1.0000
38 61986109 1.0000
38 265916293 1.0000
38 264133481 3.0000
38 358675720 1.0000
38 66129243 1.0000
38 69551985 2.0000
38 200497519 1.0000
38 20505122 2.0000
38 83828959 1.0000
38 49980783 1.0000
38 127945292 2.0000
38 172724815 1.0000
38 280655080 2.0000
38 146442319 1.0000
38 313296185 2.0000
38 210627341 1.0000
38 227817944 1.0000
38 270556083 1.0000
38 150020524 2.0000
38 240653346 1.0000
38 219949262 2.0000
38 72015785 1.0000
38 306623675 1.0000
38 53732896 1.0000
38 27014314 1.0000
39 309857915 2.0000
39 113449381 1.0000
39 244085895 1.0000
39 30693879 1.0000
39 37704287 1.0000
39 160950525 1.0000
39 287781981 1.0000
39 244444830 1.0000
39 180918836 1.0000
39 261872648 2.0000
39 32583477 1.0000
39 91082908 1.0000
39 197186352 2.0000
39 202098639 1.0000
39 172901970 1.0000
39 275248083 1.0000
39 39811227 1.0000
39 228778787 1.0000
39 94003338 1.0000
39 29968837 1.0000
39 228305414 1.0000
39 263355828 3.0000
39 279229632 1.0000
39 313296185 1.0000
39 108441763 1.0000
39 227817944 1.0000
39 260961646 2.0000
39 89021438 1.0000
39 420790483 1.0000
39 29727994 1.0000
40 309857915 6.0000
40 33268497 7.0000
40 197096489 3.0000
40 231410365 1.0000
40 288238089 1.0000
40 444198452 1.0000
40 56077244 2.0000
40 61623625 2.0000
40 336031649 1.0000
40 204454773 1.0000
40 319682752 5.0000
40 14123683 2.0000
40 272476423 8.0000
40 243323755 6.0000
40 270418444 3.0000
40 270843834 3.0000
40 193870085 2.0000
40 113449381 4.0000
40 40095510 1.0000
40 253026113 2.0000
40 316996084 4.0000
40 40714791 5.0000
40 267278705 1.0000
40 28455329 3.0000
40 218196055 2.0000
40 29206300 5.0000
40 30693879 5.0000
40 37704287 2.0000
40 45112524 1.0000
40 20359647 1.0000
40 56824454 4.0000
40 98196849 4.0000
40 144836578 1.0000
40 120160897 4.0000
40 52397436 2.0000
40 246398288 3.0000
40 48683091 1.0000
40 212203422 1.0000
40 59785937 4.0000
40 238623655 10.0000
40 62540002 3.0000
40 254056558 3.0000
40 65013070 1.0000
40 104572995 2.0000
40 88687403 8.0000
40 48300575 1.0000
40 264522245 5.0000
40 53103918 1.0000
40 213273098 1.0000
40 254147817 2.0000
40 292713073 6.0000
40 181107202 3.0000
40 293601868 2.0000
40 121240793 4.0000
40 220746642 3.0000
40 266591831 3.0000
40 288370527 4.0000
40 256955184 3.0000
40 160950525 3.0000
40 384851943 2.0000
40 155320364 4.0000
40 61608179 1.0000
40 19909703 2.0000
40 92882460 6.0000
40 193723322 3.0000
40 264446848 1.0000
40 34882196 4.0000
40 244444830 10.0000
40 22062686 1.0000
40 101227454 1.0000
40 470195113 2.0000
40 104063340 3.0000
40 275575393 1.0000
40 70643606 3.0000
40 29972400 2.0000
40 180918836 9.0000
40 25780453 4.0000
40 205643354 4.0000
40 87171486 1.0000
40 247300697 7.0000
40 105622153 2.0000
40 227082076 6.0000
40 167376496 3.0000
40 52069104 1.0000
40 89713248 1.0000
40 74167153 6.0000
40 244081862 1.0000
40 51590707 1.0000
40 247694811 3.0000
40 19762524 1.0000
40 261872648 1.0000
40 43328128 7.0000
40 31702589 1.0000
40 165882825 2.0000
40 32583477 3.0000
40 61771888 1.0000
40 115997168 1.0000
40 218273099 3.0000
40 86122715 2.0000
40 277384132 1.0000
40 283727817 1.0000
40 294784543 2.0000
40 224697273 1.0000
40 277172506 2.0000
40 91082908 2.0000
40 91588813 1.0000
40 85423286 4.0000
40 97898140 4.0000
40 278133623 4.0000
40 46141376 1.0000
40 295637500 1.0000
40 31408930 2.0000
40 61804151 1.0000
40 197186352 3.0000
40 162749920 2.0000
40 225539878 1.0000
40 207604346 2.0000
40 270369842 1.0000
40 69607162 6.0000
40 237318555 2.0000
40 37792771 1.0000
40 199278443 1.0000
40 155320577 1.0000
40 202098639 2.0000
40 27272269 14.0000
40 32399396 4.0000
40 228298620 1.0000
40 102465497 5.0000
40 204409050 9.0000
40 21037719 3.0000
40 168430127 3.0000
40 432456574 2.0000
40 161046713 3.0000
40 49498735 5.0000
40 117046274 3.0000
40 307289516 1.0000
40 265426770 1.0000
40 293731094 3.0000
40 87429715 2.0000
40 97066890 2.0000
40 32417223 1.0000
40 32182710 2.0000
40 172901970 2.0000
40 283207769 1.0000
40 290709262 1.0000
40 498776216 1.0000
40 251591698 1.0000
40 260710985 2.0000
40 22844077 1.0000
40 121827022 1.0000
40 45929373 3.0000
40 314725957 1.0000
40 40359068 1.0000
40 34965095 1.0000
40 49939257 3.0000
40 26553971 1.0000
40 41405468 2.0000
40 253631550 5.0000
40 39811227 2.0000
40 36127967 1.0000
40 285516588 13.0000
40 193619580 2.0000
40 228778787 1.0000
40 291110389 6.0000
40 83861665 6.0000
40 313887512 1.0000
40 303651216 3.0000
40 239876668 3.0000
40 30395398 1.0000
40 83855918 11.0000
40 169967749 3.0000
40 208742566 4.0000
40 38411534 2.0000
40 258426023 1.0000
40 169863467 5.0000
40 100570359 2.0000
40 236979026 3.0000
40 46705581 1.0000
40 49629605 3.0000
40 268484639 2.0000
40 393590044 4.0000
40 57933449 1.0000
40 267256508 3.0000
40 223396377 8.0000
40 54003221 1.0000
40 451403451 3.0000
40 154659914 2.0000
40 220808838 3.0000
40 260452085 2.0000
40 103683026 2.0000
40 23136154 2.0000
40 18395247 1.0000
40 220997138 3.0000
40 111610909 1.0000
40 562630483 3.0000
40 188841247 3.0000
40 228305414 4.0000
40 70628641 1.0000
40 101017618 1.0000
40 242081101 4.0000
40 142681025 5.0000
40 52068189 1.0000
40 60825979 2.0000
40 134563275 1.0000
40 47608522 1.0000
40 79818725 3.0000
40 32878627 2.0000
40 300631153 2.0000
40 193354205 2.0000
40 134823513 4.0000
40 175149644 2.0000
40 269858934 1.0000
40 38824843 1.0000
40 65153448 1.0000
40 35408223 1.0000
40 244889280 9.0000
40 329112005 3.0000
40 70360628 3.0000
40 263355828 6.0000
40 26589987 1.0000
40 295116564 5.0000
40 279229632 2.0000
40 153531301 2.0000
40 174185700 10.0000
40 21036119 2.0000
40 148305295 1.0000
40 247540843 2.0000
40 22815199 2.0000
40 61986109 15.0000
40 267289093 6.0000
40 310287657 4.0000
40 264133481 1.0000
40 358675720 2.0000
40 284544203 1.0000
40 66129243 10.0000
40 69551985 2.0000
40 502248046 1.0000
40 200497519 3.0000
40 73449571 4.0000
40 20505122 6.0000
40 83828959 4.0000
40 49980783 1.0000
40 127945292 2.0000
40 279681266 2.0000
40 214136684 5.0000
40 136661659 1.0000
40 172724815 7.0000
40 280655080 3.0000
40 182737724 2.0000
40 269304331 3.0000
40 210627341 4.0000
40 273124345 8.0000
40 179170204 1.0000
40 108441763 2.0000
40 185688167 4.0000
40 205951712 2.0000
40 227817944 1.0000
40 88041971 1.0000
40 260961646 1.0000
40 270556083 7.0000
40 290609656 1.0000
40 341963514 3.0000
40 436104499 1.0000
40 43856340 2.0000
40 29246770 1.0000
40 259802833 3.0000
40 243323060 3.0000
40 103820454 2.0000
40 89021438 1.0000
40 179213911 1.0000
40 420790483 3.0000
40 240653346 6.0000
40 85669614 4.0000
40 219949262 3.0000
40 267295547 2.0000
40 29727994 1.0000
40 109813877 3.0000
40 283969647 3.0000
40 228751987 3.0000
40 37397798 3.0000
40 306623675 1.0000
40 295884713 2.0000
40 218264611 1.0000
40 53732896 1.0000
40 288327871 3.0000
40 225082998 1.0000
40 250649493 3.0000
40 305278762 1.0000
40 165746428 1.0000
40 145778558 4.0000
40 156380350 1.0000
40 152402774 1.0000
40 257932524 9.0000
40 37653495 1.0000
40 297389481 1.0000
40 267308679 2.0000
40 122950681 2.0000
41 309857915 2.0000
41 229047451 3.0000
41 19229473 2.0000
41 205715380 10.0000
41 197096489 5.0000
41 77843712 4.0000
41 231410365 1.0000
41 236854083 6.0000
41 288238089 1.0000
41 248740740 3.0000
41 444198452 12.0000
41 130380538 1.0000
41 56077244 9.0000
41 204454773 6.0000
41 319682752 2.0000
41 14123683 1.0000
41 270418444 1.0000
41 270843834 1.0000
41 54498003 2.0000
41 40095510 2.0000
41 244085895 14.0000
41 225098832 1.0000
41 28455329 8.0000
41 218196055 2.0000
41 37704287 1.0000
41 45112524 3.0000
41 281059193 2.0000
41 98196849 1.0000
41 53898929 4.0000
41 144836578 2.0000
41 52397436 1.0000
41 212203422 1.0000
41 59785937 3.0000
41 62540002 1.0000
41 104572995 1.0000
41 88687403 2.0000
41 292713073 5.0000
41 56408315 1.0000
41 178616491 2.0000
41 220746642 1.0000
41 245095610 3.0000
41 66308941 2.0000
41 256955184 2.0000
41 155320364 1.0000
41 92882460 1.0000
41 193723322 2.0000
41 264446848 5.0000
41 34882196 2.0000
41 287566895 5.0000
41 22062686 1.0000
41 101227454 4.0000
41 401646950 2.0000
41 275575393 3.0000
41 70643606 2.0000
41 17209595 1.0000
41 29972400 10.0000
41 248905643 1.0000
41 25780453 3.0000
41 205643354 1.0000
41 247300697 1.0000
41 227082076 2.0000
41 167376496 1.0000
41 52069104 3.0000
41 74167153 2.0000
41 51590707 1.0000
41 247694811 1.0000
41 19762524 2.0000
41 261872648 1.0000
41 161351710 1.0000
41 31702589 2.0000
41 300414286 3.0000
41 165882825 1.0000
41 32583477 2.0000
41 61771888 2.0000
41 115997168 1.0000
41 268445866 1.0000
41 277384132 1.0000
41 294784543 2.0000
41 224697273 1.0000
41 32408442 1.0000
41 277172506 3.0000
41 24224320 1.0000
41 21593526 2.0000
41 85423286 1.0000
41 97898140 7.0000
41 53029040 3.0000
41 295637500 5.0000
41 31408930 1.0000
41 229483237 4.0000
41 61804151 2.0000
41 197186352 3.0000
41 162749920 13.0000
41 225539878 2.0000
41 207604346 3.0000
41 270369842 1.0000
41 34269240 2.0000
41 69607162 1.0000
41 155320577 3.0000
41 181223330 1.0000
41 202098639 2.0000
41 102465497 1.0000
41 204409050 2.0000
41 291649210 1.0000
41 21037719 1.0000
41 50725573 2.0000
41 168430127 2.0000
41 432456574 3.0000
41 43090176 1.0000
41 49498735 4.0000
41 307289516 10.0000
41 59809760 1.0000
41 293731094 1.0000
41 87429715 1.0000
41 97066890 5.0000
41 172901970 3.0000
41 290709262 1.0000
41 251591698 1.0000
41 260710985 2.0000
41 22844077 3.0000
41 275248083 3.0000
41 45929373 2.0000
41 314725957 2.0000
41 359511622 1.0000
41 49939257 1.0000
41 253631550 1.0000
41 234349647 1.0000
41 387835596 2.0000
41 294038273 1.0000
41 360344843 17.0000
41 285516588 2.0000
41 193619580 1.0000
41 291110389 1.0000
41 313887512 3.0000
41 51978065 4.0000
41 303651216 1.0000
41 239876668 3.0000
41 43124180 1.0000
41 30395398 2.0000
41 83855918 4.0000
41 208742566 2.0000
41 258426023 3.0000
41 169863467 2.0000
41 100570359 4.0000
41 158887692 1.0000
41 234365719 6.0000
41 268484639 1.0000
41 393590044 1.0000
41 120872742 1.0000
41 94003338 1.0000
41 223396377 1.0000
41 54003221 1.0000
41 160979509 1.0000
41 220808838 2.0000
41 64654685 12.0000
41 103683026 3.0000
41 23136154 2.0000
41 562630483 1.0000
41 29968837 6.0000
41 228305414 2.0000
41 242081101 1.0000
41 142681025 5.0000
41 47608522 2.0000
41 119370087 2.0000
41 32878627 1.0000
41 193354205 2.0000
41 134823513 1.0000
41 58926395 2.0000
41 269858934 1.0000
41 38824843 6.0000
41 65153448 7.0000
41 150455104 2.0000
41 280242371 5.0000
41 51826812 1.0000
41 329112005 1.0000
41 263355828 5.0000
41 26589987 1.0000
41 265192550 3.0000
41 153531301 1.0000
41 291001606 1.0000
41 174185700 1.0000
41 88986768 1.0000
41 148305295 1.0000
41 247540843 2.0000
41 132213280 2.0000
41 61986109 1.0000
41 267289093 2.0000
41 265916293 3.0000
41 310287657 4.0000
41 358675720 1.0000
41 66129243 1.0000
41 69551985 2.0000
41 73449571 3.0000
41 267856439 1.0000
41 83828959 5.0000
41 127945292 6.0000
41 271563330 1.0000
41 279681266 2.0000
41 136661659 5.0000
41 172724815 3.0000
41 280655080 1.0000
41 146442319 4.0000
41 269304331 4.0000
41 210627341 2.0000
41 273124345 1.0000
41 179170204 1.0000
41 108441763 6.0000
41 202243824 3.0000
41 185688167 1.0000
41 205951712 2.0000
41 227817944 5.0000
41 260961646 1.0000
41 558829275 1.0000
41 270556083 2.0000
41 150020524 3.0000
41 341963514 2.0000
41 436104499 1.0000
41 29246770 1.0000
41 259802833 2.0000
41 243323060 1.0000
41 103820454 1.0000
41 89021438 4.0000
41 179213911 2.0000
41 85669614 1.0000
41 219949262 2.0000
41 267295547 3.0000
41 29727994 4.0000
41 283969647 1.0000
41 233109396 2.0000
41 37397798 2.0000
41 295884713 3.0000
41 544574749 2.0000
41 225082998 3.0000
41 164122451 4.0000
41 305278762 1.0000
41 25189194 3.0000
41 19239587 1.0000
41 123054246 1.0000
41 156380350 4.0000
41 266182205 2.0000
41 297389481 3.0000
41 84095841 2.0000
41 267308679 3.0000
41 122950681 1.0000
42 309857915 1.0000
42 92882460 1.0000
42 36127967 1.0000
42 305278762 1.0000
43 309857915 7.0000
43 229047451 1.0000
43 19229473 1.0000
43 61623625 1.0000
43 204454773 1.0000
43 20359647 1.0000
43 281059193 2.0000
43 246398288 1.0000
43 254056558 1.0000
43 245095610 1.0000
43 288370527 1.0000
43 384851943 2.0000
43 287781981 1.0000
43 193723322 1.0000
43 287566895 1.0000
43 22062686 1.0000
43 104063340 2.0000
43 17209595 1.0000
43 167376496 1.0000
43 52069104 2.0000
43 28463717 1.0000
43 278133623 1.0000
43 295637500 1.0000
43 155320577 1.0000
43 291649210 6.0000
43 21037719 3.0000
43 43090176 1.0000
43 307289516 1.0000
43 260710985 1.0000
43 40359068 1.0000
43 34965095 1.0000
43 39811227 2.0000
43 303651216 1.0000
43 169967749 1.0000
43 169863467 1.0000
43 100570359 1.0000
43 234365719 1.0000
43 160979509 1.0000
43 154659914 1.0000
43 111610909 1.0000
43 242081101 1.0000
43 47608522 3.0000
43 79818725 4.0000
43 193354205 1.0000
43 269858934 1.0000
43 38824843 2.0000
43 70360628 1.0000
43 174185700 1.0000
43 105971448 1.0000
43 69551985 1.0000
43 214136684 1.0000
43 280655080 1.0000
43 182737724 2.0000
43 58434192 1.0000
43 270556083 1.0000
43 341963514 1.0000
43 436104499 1.0000
43 43856340 1.0000
43 243323060 1.0000
43 109813877 1.0000
43 165746428 1.0000
43 145778558 1.0000
44 309857915 5.0000
44 229047451 5.0000
44 33268497 2.0000
44 217184995 22.0000
44 197096489 4.0000
44 77843712 3.0000
44 231410365 6.0000
44 236854083 1.0000
44 288238089 4.0000
44 248740740 1.0000
44 444198452 2.0000
44 56077244 5.0000
44 61623625 7.0000
44 319682752 5.0000
44 14123683 1.0000
44 272476423 1.0000
44 243323755 2.0000
44 270418444 3.0000
44 54498003 3.0000
44 277981997 2.0000
44 113449381 3.0000
44 40095510 2.0000
44 253026113 3.0000
44 316996084 22.0000
44 40714791 1.0000
44 267278705 2.0000
44 213711945 1.0000
44 244085895 6.0000
44 225098832 6.0000
44 28455329 30.0000
44 218196055 1.0000
44 29206300 1.0000
44 37704287 5.0000
44 45112524 1.0000
44 20359647 1.0000
44 281059193 1.0000
44 56824454 1.0000
44 98196849 18.0000
44 53898929 2.0000
44 144836578 6.0000
44 52397436 6.0000
44 246398288 20.0000
44 48683091 1.0000
44 59785937 1.0000
44 238623655 2.0000
44 254056558 13.0000
44 65013070 17.0000
44 104572995 1.0000
44 88687403 18.0000
44 264522245 1.0000
44 53103918 1.0000
44 213273098 1.0000
44 254147817 6.0000
44 292713073 4.0000
44 181107202 5.0000
44 121240793 1.0000
44 220746642 13.0000
44 245095610 14.0000
44 292252720 4.0000
44 288370527 14.0000
44 66308941 1.0000
44 160950525 13.0000
44 156218577 7.0000
44 384851943 16.0000
44 61608179 2.0000
44 19909703 3.0000
44 287781981 6.0000
44 193723322 2.0000
44 34882196 2.0000
44 233600234 15.0000
44 287566895 2.0000
44 244444830 8.0000
44 22062686 4.0000
44 101227454 3.0000
44 401646950 8.0000
44 470195113 1.0000
44 104063340 1.0000
44 70643606 12.0000
44 29972400 3.0000
44 180918836 3.0000
44 248905643 4.0000
44 205643354 13.0000
44 87171486 3.0000
44 39973326 1.0000
44 237389906 1.0000
44 247300697 1.0000
44 227082076 4.0000
44 167376496 3.0000
44 74167153 1.0000
44 244081862 2.0000
44 51590707 1.0000
44 247694811 4.0000
44 19762524 1.0000
44 261872648 7.0000
44 43328128 14.0000
44 161351710 6.0000
44 216837549 5.0000
44 404865623 7.0000
44 165882825 10.0000
44 32583477 9.0000
44 61771888 1.0000
44 268445866 3.0000
44 218273099 4.0000
44 277384132 11.0000
44 283727817 5.0000
44 224697273 7.0000
44 277172506 2.0000
44 24224320 1.0000
44 21593526 5.0000
44 91082908 2.0000
44 85423286 2.0000
44 97898140 1.0000
44 352317874 3.0000
44 278133623 3.0000
44 46141376 2.0000
44 31408930 3.0000
44 61804151 6.0000
44 197186352 3.0000
44 162749920 1.0000
44 166121210 1.0000
44 207604346 5.0000
44 34269240 2.0000
44 69607162 8.0000
44 237318555 2.0000
44 37792771 2.0000
44 181223330 4.0000
44 32399396 4.0000
44 228298620 21.0000
44 102465497 1.0000
44 204409050 4.0000
44 43706838 3.0000
44 291649210 3.0000
44 21037719 3.0000
44 50725573 2.0000
44 168430127 6.0000
44 432456574 18.0000
44 43090176 1.0000
44 49498735 3.0000
44 117046274 5.0000
44 210041383 1.0000
44 307289516 3.0000
44 59809760 3.0000
44 265426770 1.0000
44 293731094 1.0000
44 87429715 1.0000
44 97066890 1.0000
44 32417223 2.0000
44 172901970 1.0000
44 283207769 2.0000
44 248789864 1.0000
44 22844077 1.0000
44 121827022 1.0000
44 45929373 2.0000
44 314725957 2.0000
44 40359068 1.0000
44 359511622 3.0000
44 49939257 1.0000
44 234349647 1.0000
44 387835596 6.0000
44 294038273 2.0000
44 285516588 9.0000
44 83861665 1.0000
44 51978065 2.0000
44 239876668 3.0000
44 43124180 3.0000
44 83855918 4.0000
44 169967749 9.0000
44 208742566 3.0000
44 258426023 2.0000
44 169863467 8.0000
44 100570359 3.0000
44 236979026 8.0000
44 158887692 6.0000
44 234365719 2.0000
44 49629605 5.0000
44 268484639 2.0000
44 393590044 20.0000
44 57933449 3.0000
44 94003338 1.0000
44 267256508 4.0000
44 223396377 40.0000
44 54003221 1.0000
44 451403451 6.0000
44 154659914 2.0000
44 220808838 2.0000
44 260452085 1.0000
44 103683026 1.0000
44 23136154 2.0000
44 18395247 5.0000
44 220997138 1.0000
44 111610909 1.0000
44 562630483 6.0000
44 24485503 1.0000
44 29968837 14.0000
44 188841247 1.0000
44 228305414 14.0000
44 101017618 1.0000
44 242081101 14.0000
44 142681025 2.0000
44 52068189 1.0000
44 134563275 1.0000
44 47608522 2.0000
44 35364809 1.0000
44 79818725 1.0000
44 196669891 2.0000
44 32878627 1.0000
44 193354205 1.0000
44 134823513 1.0000
44 269858934 5.0000
44 65153448 1.0000
44 35408223 3.0000
44 150455104 2.0000
44 244889280 1.0000
44 280242371 1.0000
44 329112005 5.0000
44 263355828 9.0000
44 26589987 2.0000
44 295116564 1.0000
44 279229632 12.0000
44 21036119 8.0000
44 52702397 1.0000
44 105971448 2.0000
44 247540843 4.0000
44 22815199 2.0000
44 132213280 1.0000
44 61986109 5.0000
44 267289093 2.0000
44 265916293 3.0000
44 310287657 1.0000
44 264133481 3.0000
44 358675720 8.0000
44 69551985 1.0000
44 502248046 1.0000
44 200497519 5.0000
44 73449571 2.0000
44 267856439 1.0000
44 17084497 4.0000
44 127945292 5.0000
44 271563330 7.0000
44 136661659 12.0000
44 172724815 6.0000
44 280655080 11.0000
44 146442319 4.0000
44 147509786 3.0000
44 269304331 1.0000
44 569096933 1.0000
44 313296185 1.0000
44 273124345 7.0000
44 108441763 1.0000
44 185688167 2.0000
44 205951712 2.0000
44 227817944 5.0000
44 260961646 4.0000
44 270556083 7.0000
44 150020524 3.0000
44 341963514 1.0000
44 43856340 4.0000
44 29246770 4.0000
44 243323060 6.0000
44 103820454 7.0000
44 89021438 1.0000
44 179213911 2.0000
44 420790483 2.0000
44 240653346 1.0000
44 219949262 8.0000
44 267295547 5.0000
44 109813877 2.0000
44 283969647 1.0000
44 228751987 1.0000
44 306623675 1.0000
44 295884713 3.0000
44 544574749 2.0000
44 288327871 4.0000
44 225082998 2.0000
44 164122451 2.0000
44 250649493 2.0000
44 305278762 2.0000
44 165746428 6.0000
44 145778558 3.0000
44 123054246 3.0000
44 156380350 2.0000
44 152402774 1.0000
44 266182205 8.0000
44 257932524 5.0000
44 297389481 1.0000
44 84095841 2.0000
44 267308679 6.0000
44 122950681 4.0000
45 309857915 3.0000
45 98810867 1.0000
45 33268497 5.0000
45 217184995 3.0000
45 197096489 2.0000
45 77843712 2.0000
45 231410365 2.0000
45 236854083 3.0000
45 288238089 1.0000
45 84095155 1.0000
45 444198452 7.0000
45 61623625 1.0000
45 28308356 4.0000
45 204454773 2.0000
45 319682752 8.0000
45 14123683 5.0000
45 272476423 2.0000
45 172376896 4.0000
45 270418444 1.0000
45 270843834 3.0000
45 193870085 1.0000
45 54498003 3.0000
45 277981997 2.0000
45 113449381 3.0000
45 40095510 1.0000
45 316996084 1.0000
45 40714791 4.0000
45 267278705 2.0000
45 213711945 1.0000
45 244085895 1.0000
45 225098832 1.0000
45 29426580 1.0000
45 28455329 1.0000
45 218196055 2.0000
45 29206300 2.0000
45 37704287 1.0000
45 20359647 2.0000
45 281059193 7.0000
45 56824454 1.0000
45 98196849 2.0000
45 53898929 1.0000
45 120160897 1.0000
45 52397436 3.0000
45 246398288 1.0000
45 48683091 1.0000
45 212203422 1.0000
45 59785937 3.0000
45 69276015 1.0000
45 238623655 3.0000
45 254056558 3.0000
45 65013070 3.0000
45 88687403 3.0000
45 48300575 2.0000
45 53103918 1.0000
45 213273098 2.0000
45 292713073 3.0000
45 181107202 1.0000
45 31508216 4.0000
45 220746642 1.0000
45 66308941 2.0000
45 256955184 3.0000
45 156218577 1.0000
45 384851943 3.0000
45 155320364 4.0000
45 61608179 3.0000
45 19909703 4.0000
45 92882460 3.0000
45 287781981 2.0000
45 193723322 2.0000
45 264446848 3.0000
45 61358313 1.0000
45 34882196 2.0000
45 233600234 1.0000
45 287566895 1.0000
45 22062686 1.0000
45 101227454 4.0000
45 401646950 1.0000
45 104063340 1.0000
45 275575393 2.0000
45 17209595 2.0000
45 29972400 1.0000
45 180918836 1.0000
45 248905643 3.0000
45 205643354 1.0000
45 32340805 1.0000
45 247300697 4.0000
45 105622153 5.0000
45 167376496 7.0000
45 52069104 2.0000
45 89713248 2.0000
45 51590707 1.0000
45 247694811 1.0000
45 19762524 1.0000
45 43328128 1.0000
45 161351710 2.0000
45 165882825 1.0000
45 61771888 1.0000
45 115997168 1.0000
45 218273099 5.0000
45 277384132 2.0000
45 283727817 3.0000
45 294784543 12.0000
45 277172506 1.0000
45 24224320 1.0000
45 21593526 4.0000
45 91082908 1.0000
45 91588813 2.0000
45 85423286 2.0000
45 53029040 1.0000
45 278133623 2.0000
45 46141376 1.0000
45 295637500 1.0000
45 166121210 5.0000
45 225539878 1.0000
45 207604346 1.0000
45 34269240 4.0000
45 69607162 4.0000
45 237318555 2.0000
45 155320577 3.0000
45 202098639 2.0000
45 27272269 1.0000
45 32399396 2.0000
45 228298620 5.0000
45 102465497 3.0000
45 204409050 1.0000
45 43706838 2.0000
45 291649210 2.0000
45 274501289 2.0000
45 21037719 7.0000
45 50725573 1.0000
45 168430127 2.0000
45 161046713 2.0000
45 49498735 2.0000
45 117046274 3.0000
45 307289516 2.0000
45 265426770 1.0000
45 293731094 4.0000
45 97066890 1.0000
45 32417223 6.0000
45 32182710 3.0000
45 290709262 7.0000
45 251591698 3.0000
45 260710985 4.0000
45 248789864 4.0000
45 22844077 3.0000
45 275248083 12.0000
45 314725957 3.0000
45 49939257 1.0000
45 253631550 2.0000
45 234349647 1.0000
45 39811227 8.0000
45 387835596 2.0000
45 36127967 1.0000
45 294038273 8.0000
45 360344843 2.0000
45 228778787 1.0000
45 291110389 7.0000
45 313887512 1.0000
45 51978065 7.0000
45 239876668 2.0000
45 43124180 1.0000
45 30395398 3.0000
45 83855918 1.0000
45 169967749 1.0000
45 208742566 3.0000
45 38411534 1.0000
45 258426023 1.0000
45 169863467 2.0000
45 100570359 1.0000
45 236979026 1.0000
45 158887692 4.0000
45 234365719 1.0000
45 268484639 2.0000
45 393590044 2.0000
45 120872742 1.0000
45 57933449 4.0000
45 94003338 3.0000
45 142225011 3.0000
45 154659914 2.0000
45 220808838 1.0000
45 260452085 1.0000
45 64654685 2.0000
45 103683026 3.0000
45 220997138 4.0000
45 562630483 3.0000
45 24485503 1.0000
45 203018453 1.0000
45 29968837 3.0000
45 188841247 3.0000
45 228305414 1.0000
45 101017618 4.0000
45 242081101 1.0000
45 142681025 1.0000
45 52068189 1.0000
45 60825979 1.0000
45 300135017 2.0000
45 134563275 3.0000
45 47608522 1.0000
45 79818725 7.0000
45 119370087 2.0000
45 196669891 1.0000
45 32878627 2.0000
45 300631153 3.0000
45 193354205 3.0000
45 134823513 1.0000
45 175149644 3.0000
45 58926395 1.0000
45 269858934 1.0000
45 38824843 5.0000
45 65153448 1.0000
45 35408223 1.0000
45 150455104 3.0000
45 280242371 4.0000
45 263355828 2.0000
45 26589987 3.0000
45 295116564 1.0000
45 153531301 1.0000
45 291001606 1.0000
45 174185700 1.0000
45 21036119 2.0000
45 148305295 1.0000
45 52702397 1.0000
45 105971448 1.0000
45 247540843 4.0000
45 22815199 1.0000
45 132213280 5.0000
45 61986109 2.0000
45 267289093 2.0000
45 310287657 2.0000
45 264133481 1.0000
45 358675720 1.0000
45 66129243 3.0000
45 235139268 2.0000
45 502248046 2.0000
45 73449571 1.0000
45 20505122 1.0000
45 17084497 5.0000
45 83828959 2.0000
45 127945292 2.0000
45 279681266 2.0000
45 214136684 1.0000
45 136661659 4.0000
45 172724815 2.0000
45 17311797 1.0000
45 182737724 3.0000
45 147509786 1.0000
45 269304331 1.0000
45 58434192 2.0000
45 210627341 1.0000
45 273124345 4.0000
45 108441763 1.0000
45 202243824 3.0000
45 205951712 1.0000
45 270556083 2.0000
45 150020524 1.0000
45 290609656 1.0000
45 341963514 2.0000
45 43856340 2.0000
45 259802833 1.0000
45 243323060 2.0000
45 103820454 2.0000
45 89021438 1.0000
45 179213911 2.0000
45 219949262 1.0000
45 29727994 1.0000
45 43328523 5.0000
45 233109396 1.0000
45 228751987 4.0000
45 37397798 7.0000
45 306623675 1.0000
45 295884713 3.0000
45 53732896 2.0000
45 288327871 2.0000
45 305278762 1.0000
45 165746428 4.0000
45 145778558 1.0000
45 123054246 2.0000
45 152402774 1.0000
45 266182205 3.0000
45 257932524 3.0000
45 297389481 2.0000
45 84095841 2.0000
45 267308679 2.0000
45 122950681 6.0000
46 309857915 6.0000
46 319682752 1.0000
46 213711945 1.0000
46 225098832 1.0000
46 45112524 1.0000
46 384851943 3.0000
46 283727817 5.0000
46 277172506 1.0000
46 21593526 1.0000
46 91082908 1.0000
46 265426770 1.0000
46 285516588 1.0000
46 239876668 1.0000
46 43124180 1.0000
46 267256508 1.0000
46 64654685 1.0000
46 193354205 1.0000
46 65153448 1.0000
46 88986768 1.0000
46 148305295 3.0000
46 279681266 1.0000
46 182737724 1.0000
46 147509786 1.0000
46 313296185 4.0000
46 150020524 2.0000
46 179213911 1.0000
46 109813877 1.0000
46 306623675 1.0000
46 145778558 1.0000
46 267308679 1.0000
47 309857915 3.0000
47 77843712 1.0000
47 236854083 3.0000
47 61623625 2.0000
47 172376896 2.0000
47 244085895 2.0000
47 37704287 3.0000
47 45112524 12.0000
47 52397436 2.0000
47 48683091 1.0000
47 178616491 1.0000
47 155320364 2.0000
47 92882460 3.0000
47 264446848 2.0000
47 34882196 6.0000
47 180918836 1.0000
47 248905643 3.0000
47 25780453 1.0000
47 261872648 3.0000
47 32583477 1.0000
47 277384132 1.0000
47 283727817 3.0000
47 224697273 3.0000
47 352317874 2.0000
47 278133623 1.0000
47 295637500 1.0000
47 162749920 1.0000
47 225539878 6.0000
47 270369842 1.0000
47 102465497 3.0000
47 210041383 2.0000
47 265426770 1.0000
47 32182710 5.0000
47 251591698 1.0000
47 360344843 1.0000
47 291110389 1.0000
47 30395398 1.0000
47 169967749 1.0000
47 100570359 3.0000
47 234365719 1.0000
47 94003338 1.0000
47 223396377 1.0000
47 220997138 1.0000
47 562630483 1.0000
47 24485503 1.0000
47 188841247 2.0000
47 228305414 1.0000
47 70628641 2.0000
47 35408223 4.0000
47 174185700 3.0000
47 105971448 2.0000
47 267289093 1.0000
47 264133481 1.0000
47 69551985 1.0000
47 267856439 1.0000
47 49980783 1.0000
47 280655080 1.0000
47 313296185 3.0000
47 273124345 1.0000
47 179170204 1.0000
47 108441763 1.0000
47 436104499 3.0000
47 43856340 1.0000
47 29246770 1.0000
47 103820454 1.0000
47 219949262 4.0000
47 267295547 1.0000
47 218264611 1.0000
47 156380350 1.0000
47 257932524 2.0000
47 122950681 1.0000
48 309857915 1.0000
48 229047451 2.0000
48 98810867 1.0000
48 33268497 2.0000
48 217184995 5.0000
48 197096489 9.0000
48 77843712 5.0000
48 231410365 2.0000
48 236854083 1.0000
48 288238089 1.0000
48 78746900 3.0000
48 56077244 1.0000
48 61623625 7.0000
48 204454773 2.0000
48 319682752 2.0000
48 14123683 2.0000
48 272476423 3.0000
48 243323755 2.0000
48 270418444 2.0000
48 277981997 2.0000
48 113449381 1.0000
48 40095510 3.0000
48 253026113 1.0000
48 316996084 1.0000
48 40714791 1.0000
48 267278705 3.0000
48 253007695 1.0000
48 225098832 2.0000
48 29426580 1.0000
48 28455329 2.0000
48 30693879 1.0000
48 37704287 2.0000
48 45112524 4.0000
48 20359647 1.0000
48 98196849 3.0000
48 53898929 3.0000
48 144836578 7.0000
48 120160897 4.0000
48 52397436 2.0000
48 246398288 2.0000
48 48683091 2.0000
48 212203422 2.0000
48 59785937 1.0000
48 238623655 1.0000
48 254056558 8.0000
48 65013070 4.0000
48 104572995 1.0000
48 88687403 2.0000
48 264522245 5.0000
48 254147817 1.0000
48 292713073 1.0000
48 56408315 2.0000
48 181107202 5.0000
48 178616491 4.0000
48 121240793 2.0000
48 220746642 1.0000
48 245095610 1.0000
48 288370527 1.0000
48 66308941 8.0000
48 256955184 3.0000
48 160950525 1.0000
48 156218577 2.0000
48 384851943 1.0000
48 155320364 2.0000
48 61608179 2.0000
48 19909703 1.0000
48 92882460 4.0000
48 287781981 2.0000
48 193723322 2.0000
48 264446848 4.0000
48 61358313 3.0000
48 34882196 3.0000
48 233600234 4.0000
48 287566895 2.0000
48 244444830 5.0000
48 101227454 2.0000
48 401646950 2.0000
48 470195113 1.0000
48 104063340 1.0000
48 275575393 3.0000
48 70643606 1.0000
48 29972400 3.0000
48 180918836 3.0000
48 25780453 3.0000
48 205643354 5.0000
48 87171486 1.0000
48 78922403 2.0000
48 237389906 1.0000
48 247300697 5.0000
48 227082076 1.0000
48 167376496 3.0000
48 52069104 2.0000
48 74167153 1.0000
48 51590707 3.0000
48 247694811 1.0000
48 43328128 3.0000
48 216837549 2.0000
48 404865623 1.0000
48 165882825 11.0000
48 32583477 6.0000
48 115997168 4.0000
48 274996668 3.0000
48 268445866 6.0000
48 218273099 2.0000
48 283727817 1.0000
48 224697273 2.0000
48 21593526 3.0000
48 91082908 1.0000
48 85423286 1.0000
48 97898140 1.0000
48 352317874 2.0000
48 31408930 3.0000
48 61804151 3.0000
48 162749920 4.0000
48 225539878 2.0000
48 207604346 1.0000
48 270369842 2.0000
48 34269240 2.0000
48 37792771 2.0000
48 199278443 2.0000
48 155320577 1.0000
48 181223330 1.0000
48 202098639 1.0000
48 32399396 4.0000
48 228298620 2.0000
48 113852838 1.0000
48 102465497 1.0000
48 204409050 1.0000
48 43706838 6.0000
48 274501289 2.0000
48 147721398 2.0000
48 21037719 2.0000
48 50725573 3.0000
48 168430127 2.0000
48 43090176 2.0000
48 49498735 1.0000
48 117046274 1.0000
48 307289516 1.0000
48 265426770 1.0000
48 32417223 2.0000
48 32182710 8.0000
48 251591698 2.0000
48 187534827 1.0000
48 121827022 1.0000
48 49939257 1.0000
48 253631550 2.0000
48 39811227 2.0000
48 387835596 1.0000
48 36127967 2.0000
48 360344843 1.0000
48 285516588 5.0000
48 193619580 1.0000
48 228778787 2.0000
48 291110389 1.0000
48 303651216 1.0000
48 30395398 3.0000
48 83855918 3.0000
48 169967749 5.0000
48 208742566 1.0000
48 258426023 1.0000
48 100570359 5.0000
48 236979026 8.0000
48 46705581 1.0000
48 234365719 3.0000
48 268484639 2.0000
48 393590044 1.0000
48 120872742 2.0000
48 57933449 3.0000
48 94003338 2.0000
48 267256508 1.0000
48 71975446 1.0000
48 54003221 1.0000
48 451403451 2.0000
48 160979509 1.0000
48 220808838 3.0000
48 260452085 1.0000
48 103683026 1.0000
48 23136154 1.0000
48 18395247 2.0000
48 220997138 8.0000
48 24485503 1.0000
48 203018453 1.0000
48 29968837 1.0000
48 188841247 2.0000
48 228305414 1.0000
48 142681025 1.0000
48 52068189 11.0000
48 134563275 2.0000
48 47608522 1.0000
48 79818725 5.0000
48 196669891 2.0000
48 32878627 1.0000
48 300631153 1.0000
48 58926395 2.0000
48 269858934 2.0000
48 65153448 2.0000
48 35408223 3.0000
48 150455104 2.0000
48 244889280 2.0000
48 280242371 2.0000
48 51826812 2.0000
48 329112005 2.0000
48 263355828 2.0000
48 26589987 18.0000
48 265192550 1.0000
48 279229632 4.0000
48 291001606 1.0000
48 21036119 2.0000
48 88986768 1.0000
48 148305295 2.0000
48 52702397 1.0000
48 105971448 1.0000
48 247540843 4.0000
48 22815199 3.0000
48 132213280 2.0000
48 61986109 3.0000
48 267289093 2.0000
48 265916293 4.0000
48 310287657 2.0000
48 264133481 1.0000
48 358675720 1.0000
48 284544203 2.0000
48 66129243 6.0000
48 69551985 1.0000
48 502248046 1.0000
48 200497519 3.0000
48 73449571 2.0000
48 20505122 2.0000
48 267856439 5.0000
48 17084497 3.0000
48 83828959 2.0000
48 49980783 3.0000
48 127945292 3.0000
48 271563330 1.0000
48 279681266 2.0000
48 136661659 5.0000
48 172724815 3.0000
48 280655080 5.0000
48 146442319 2.0000
48 182737724 2.0000
48 147509786 8.0000
48 269304331 4.0000
48 58434192 2.0000
48 569096933 1.0000
48 313296185 4.0000
48 210627341 1.0000
48 273124345 4.0000
48 179170204 4.0000
48 185688167 2.0000
48 478981691 1.0000
48 205951712 3.0000
48 227817944 1.0000
48 260961646 4.0000
48 270556083 1.0000
48 150020524 4.0000
48 290609656 2.0000
48 341963514 1.0000
48 436104499 1.0000
48 259802833 4.0000
48 243323060 2.0000
48 103820454 4.0000
48 89021438 4.0000
48 179213911 3.0000
48 240653346 5.0000
48 85669614 1.0000
48 219949262 2.0000
48 267295547 2.0000
48 109813877 5.0000
48 43328523 1.0000
48 233109396 1.0000
48 306623675 1.0000
48 295884713 3.0000
48 53732896 2.0000
48 288327871 2.0000
48 225082998 1.0000
48 164122451 1.0000
48 305278762 1.0000
48 165746428 5.0000
48 123054246 5.0000
48 156380350 2.0000
48 152402774 7.0000
48 266182205 1.0000
48 297389481 2.0000
48 267308679 2.0000
48 122950681 2.0000
49 309857915 17.0000
49 229047451 5.0000
49 19229473 1.0000
49 98810867 13.0000
49 33268497 7.0000
49 217184995 4.0000
49 205715380 5.0000
49 157311000 1.0000
49 197096489 8.0000
49 77843712 3.0000
49 188264147 1.0000
49 231410365 2.0000
49 236854083 5.0000
49 288238089 7.0000
49 248740740 1.0000
49 444198452 10.0000
49 78746900 1.0000
49 130380538 1.0000
49 56077244 8.0000
49 61623625 6.0000
49 336031649 2.0000
49 28308356 4.0000
49 204454773 6.0000
49 319682752 5.0000
49 14123683 8.0000
49 272476423 5.0000
49 172376896 9.0000
49 243323755 6.0000
49 270418444 12.0000
49 270843834 3.0000
49 193870085 2.0000
49 54498003 11.0000
49 277981997 9.0000
49 113449381 2.0000
49 40095510 3.0000
49 253026113 2.0000
49 316996084 1.0000
49 40714791 6.0000
49 267278705 4.0000
49 253007695 1.0000
49 213711945 8.0000
49 244085895 4.0000
49 225098832 6.0000
49 330552692 1.0000
49 29426580 4.0000
49 28455329 2.0000
49 218196055 14.0000
49 29206300 5.0000
49 30693879 17.0000
49 37704287 5.0000
49 45112524 7.0000
49 20359647 4.0000
49 281059193 7.0000
49 56824454 6.0000
49 98196849 4.0000
49 53898929 13.0000
49 144836578 9.0000
49 120160897 6.0000
49 52397436 16.0000
49 246398288 4.0000
49 48683091 7.0000
49 212203422 3.0000
49 59785937 6.0000
49 69276015 1.0000
49 238623655 6.0000
49 62540002 9.0000
49 254056558 3.0000
49 65013070 4.0000
49 104572995 3.0000
49 88687403 9.0000
49 48300575 4.0000
49 264522245 6.0000
49 213273098 3.0000
49 292713073 4.0000
49 56408315 5.0000
49 181107202 2.0000
49 31508216 3.0000
49 178616491 8.0000
49 121240793 3.0000
49 220746642 5.0000
49 245095610 3.0000
49 292252720 3.0000
49 288370527 4.0000
49 66308941 1.0000
49 256955184 3.0000
49 160950525 5.0000
49 156218577 1.0000
49 384851943 1.0000
49 155320364 16.0000
49 45814400 4.0000
49 219540700 2.0000
49 61608179 12.0000
49 19909703 6.0000
49 92882460 9.0000
49 287781981 2.0000
49 193723322 3.0000
49 264446848 13.0000
49 61358313 6.0000
49 34882196 4.0000
49 233600234 4.0000
49 287566895 3.0000
49 244444830 9.0000
49 22062686 3.0000
49 101227454 1.0000
49 401646950 6.0000
49 470195113 6.0000
49 104063340 6.0000
49 275575393 15.0000
49 70643606 3.0000
49 17209595 4.0000
49 29972400 8.0000
49 180918836 7.0000
49 248905643 2.0000
49 25780453 7.0000
49 205643354 5.0000
49 32340805 1.0000
49 87171486 3.0000
49 78922403 6.0000
49 173752759 1.0000
49 39973326 2.0000
49 237389906 3.0000
49 247300697 2.0000
49 105622153 3.0000
49 227082076 15.0000
49 167376496 5.0000
49 52069104 1.0000
49 89713248 2.0000
49 74167153 3.0000
49 244081862 1.0000
49 51590707 11.0000
49 247694811 6.0000
49 19762524 2.0000
49 261872648 17.0000
49 43328128 2.0000
49 161351710 5.0000
49 216837549 1.0000
49 165882825 6.0000
49 32583477 7.0000
49 61771888 2.0000
49 238084775 1.0000
49 115997168 3.0000
49 274996668 10.0000
49 268445866 3.0000
49 218273099 11.0000
49 277384132 2.0000
49 283727817 2.0000
49 294784543 5.0000
49 224697273 1.0000
49 32408442 1.0000
49 277172506 5.0000
49 24224320 3.0000
49 21593526 6.0000
49 91082908 1.0000
49 91588813 3.0000
49 85423286 8.0000
49 97898140 11.0000
49 53029040 4.0000
49 352317874 2.0000
49 278133623 6.0000
49 46141376 2.0000
49 295637500 5.0000
49 31408930 1.0000
49 61804151 8.0000
49 197186352 8.0000
49 162749920 11.0000
49 166121210 4.0000
49 225539878 4.0000
49 207604346 8.0000
49 270369842 5.0000
49 69607162 5.0000
49 57339651 1.0000
49 237318555 5.0000
49 37792771 6.0000
49 199278443 2.0000
49 49290658 2.0000
49 155320577 15.0000
49 181223330 3.0000
49 202098639 7.0000
49 27272269 7.0000
49 32399396 10.0000
49 228298620 3.0000
49 113852838 1.0000
49 102465497 6.0000
49 204409050 7.0000
49 43706838 2.0000
49 291649210 2.0000
49 274501289 10.0000
49 147721398 2.0000
49 21037719 6.0000
49 50725573 3.0000
49 168430127 6.0000
49 432456574 4.0000
49 161046713 1.0000
49 216707242 1.0000
49 97942249 3.0000
49 43090176 3.0000
49 49498735 2.0000
49 117046274 6.0000
49 210041383 4.0000
49 307289516 4.0000
49 59809760 1.0000
49 265426770 3.0000
49 293731094 4.0000
49 87429715 3.0000
49 97066890 2.0000
49 32417223 6.0000
49 32182710 10.0000
49 172901970 3.0000
49 283207769 1.0000
49 290709262 5.0000
49 498776216 1.0000
49 251591698 4.0000
49 260710985 7.0000
49 22844077 2.0000
49 275248083 10.0000
49 45929373 7.0000
49 314725957 4.0000
49 34965095 6.0000
49 49939257 9.0000
49 41405468 8.0000
49 253631550 8.0000
49 234349647 5.0000
49 39811227 2.0000
49 387835596 3.0000
49 36127967 3.0000
49 294038273 3.0000
49 360344843 10.0000
49 285516588 5.0000
49 193619580 3.0000
49 228778787 4.0000
49 291110389 5.0000
49 83861665 6.0000
49 313887512 4.0000
49 51978065 8.0000
49 303651216 7.0000
49 239876668 2.0000
49 43124180 3.0000
49 30395398 5.0000
49 83855918 10.0000
49 169967749 6.0000
49 208742566 12.0000
49 38411534 7.0000
49 258426023 16.0000
49 169863467 5.0000
49 100570359 4.0000
49 326694732 5.0000
49 236979026 6.0000
49 158887692 1.0000
49 46705581 3.0000
49 234365719 1.0000
49 49629605 1.0000
49 268484639 8.0000
49 393590044 5.0000
49 120872742 5.0000
49 57933449 5.0000
49 94003338 8.0000
49 267256508 1.0000
49 142225011 4.0000
49 223396377 2.0000
49 54003221 1.0000
49 451403451 2.0000
49 160979509 5.0000
49 154659914 2.0000
49 220808838 8.0000
49 260452085 3.0000
49 103683026 5.0000
49 23136154 11.0000
49 220997138 6.0000
49 111610909 7.0000
49 562630483 2.0000
49 109214716 1.0000
49 24485503 1.0000
49 203018453 2.0000
49 29968837 3.0000
49 188841247 4.0000
49 228305414 3.0000
49 70628641 13.0000
49 101017618 2.0000
49 242081101 11.0000
49 142681025 8.0000
49 52068189 9.0000
49 134563275 12.0000
49 47608522 8.0000
49 35364809 4.0000
49 79818725 4.0000
49 119370087 4.0000
49 196669891 2.0000
49 32878627 5.0000
49 300631153 7.0000
49 193354205 5.0000
49 134823513 3.0000
49 175149644 4.0000
49 58926395 3.0000
49 269858934 4.0000
49 38824843 10.0000
49 65153448 6.0000
49 35408223 2.0000
49 150455104 3.0000
49 65187067 1.0000
49 244889280 8.0000
49 280242371 7.0000
49 51826812 4.0000
49 329112005 3.0000
49 419872351 4.0000
49 263355828 6.0000
49 26589987 3.0000
49 295116564 2.0000
49 265192550 2.0000
49 279229632 2.0000
49 153531301 7.0000
49 174185700 5.0000
49 21036119 7.0000
49 88986768 11.0000
49 148305295 4.0000
49 52702397 8.0000
49 247540843 9.0000
49 132213280 8.0000
49 61986109 9.0000
49 267289093 4.0000
49 265916293 8.0000
49 310287657 2.0000
49 264133481 7.0000
49 358675720 6.0000
49 66129243 18.0000
49 235139268 4.0000
49 69551985 3.0000
49 502248046 2.0000
49 200497519 6.0000
49 73449571 7.0000
49 20505122 11.0000
49 267856439 3.0000
49 17084497 19.0000
49 83828959 12.0000
49 49980783 28.0000
49 127945292 4.0000
49 271563330 5.0000
49 279681266 3.0000
49 214136684 1.0000
49 136661659 2.0000
49 172724815 17.0000
49 280655080 3.0000
49 146442319 5.0000
49 17311797 1.0000
49 182737724 6.0000
49 147509786 11.0000
49 269304331 2.0000
49 58434192 1.0000
49 569096933 6.0000
49 313296185 2.0000
49 210627341 2.0000
49 273124345 14.0000
49 179170204 6.0000
49 108441763 7.0000
49 202243824 8.0000
49 185688167 9.0000
49 205951712 4.0000
49 227817944 3.0000
49 88041971 2.0000
49 260961646 4.0000
49 270556083 6.0000
49 150020524 10.0000
49 290609656 4.0000
49 341963514 6.0000
49 436104499 8.0000
49 43856340 9.0000
49 29246770 10.0000
49 259802833 3.0000
49 243323060 21.0000
49 103820454 5.0000
49 89021438 4.0000
49 179213911 7.0000
49 240653346 3.0000
49 85669614 6.0000
49 219949262 13.0000
49 267295547 3.0000
49 29727994 13.0000
49 109813877 3.0000
49 43328523 8.0000
49 283969647 3.0000
49 233109396 1.0000
49 228751987 4.0000
49 37397798 7.0000
49 295884713 9.0000
49 53732896 2.0000
49 544574749 1.0000
49 288327871 3.0000
49 225082998 6.0000
49 164122451 5.0000
49 250649493 20.0000
49 305278762 13.0000
49 165746428 4.0000
49 145778558 5.0000
49 19239587 5.0000
49 123054246 2.0000
49 156380350 1.0000
49 152402774 8.0000
49 266182205 3.0000
49 257932524 4.0000
49 37653495 9.0000
49 297389481 1.0000
49 84095841 2.0000
49 267308679 10.0000
49 27014314 4.0000
49 122950681 7.0000
50 309857915 1.0000
50 231410365 1.0000
50 204454773 1.0000
50 243323755 2.0000
50 213711945 2.0000
50 98196849 2.0000
50 69276015 3.0000
50 238623655 1.0000
50 121240793 2.0000
50 66308941 1.0000
50 34882196 1.0000
50 104063340 1.0000
50 17209595 1.0000
50 87171486 2.0000
50 237389906 1.0000
50 227082076 1.0000
50 89713248 1.0000
50 53029040 1.0000
50 295637500 1.0000
50 37792771 1.0000
50 32417223 1.0000
50 360344843 1.0000
50 51978065 1.0000
50 120872742 1.0000
50 451403451 1.0000
50 86206737 4.0000
50 134823513 2.0000
50 58926395 1.0000
50 265192550 1.0000
50 279229632 1.0000
50 174185700 2.0000
50 247540843 1.0000
50 267856439 3.0000
50 127945292 1.0000
50 17311797 1.0000
50 37397798 1.0000
50 27014314 1.0000
51 309857915 2.0000
51 229047451 2.0000
51 217184995 2.0000
51 248740740 1.0000
51 204454773 2.0000
51 319682752 1.0000
51 14123683 1.0000
51 272476423 1.0000
51 270418444 1.0000
51 270843834 1.0000
51 54498003 1.0000
51 277981997 1.0000
51 113449381 3.0000
51 40095510 1.0000
51 316996084 1.0000
51 40714791 1.0000
51 244085895 1.0000
51 225098832 2.0000
51 20359647 2.0000
51 52397436 1.0000
51 246398288 1.0000
51 48683091 2.0000
51 212203422 1.0000
51 238623655 2.0000
51 254056558 3.0000
51 65013070 1.0000
51 264522245 1.0000
51 213273098 1.0000
51 292713073 1.0000
51 121240793 3.0000
51 256955184 3.0000
51 287781981 1.0000
51 264446848 2.0000
51 61358313 1.0000
51 233600234 1.0000
51 101227454 1.0000
51 104063340 1.0000
51 275575393 2.0000
51 29972400 2.0000
51 247300697 1.0000
51 227082076 1.0000
51 74167153 2.0000
51 244081862 1.0000
51 51590707 1.0000
51 32583477 1.0000
51 274996668 1.0000
51 268445866 1.0000
51 277172506 1.0000
51 21593526 1.0000
51 278133623 1.0000
51 197186352 1.0000
51 69607162 1.0000
51 117377731 1.0000
51 155320577 2.0000
51 27272269 1.0000
51 102465497 2.0000
51 274501289 1.0000
51 210041383 2.0000
51 59809760 2.0000
51 293731094 3.0000
51 32182710 2.0000
51 248789864 2.0000
51 275248083 1.0000
51 49939257 1.0000
51 234349647 1.0000
51 193619580 1.0000
51 83861665 1.0000
51 51978065 1.0000
51 208742566 1.0000
51 258426023 1.0000
51 393590044 1.0000
51 223396377 2.0000
51 451403451 1.0000
51 18395247 1.0000
51 228305414 1.0000
51 142681025 1.0000
51 60825979 1.0000
51 119370087 1.0000
51 193354205 2.0000
51 134823513 2.0000
51 269858934 1.0000
51 280242371 1.0000
51 419872351 4.0000
51 279229632 1.0000
51 291001606 1.0000
51 174185700 1.0000
51 247540843 2.0000
51 358675720 1.0000
51 73449571 1.0000
51 20505122 1.0000
51 49980783 1.0000
51 279681266 1.0000
51 111553960 2.0000
51 172724815 1.0000
51 569096933 1.0000
51 313296185 1.0000
51 185688167 1.0000
51 270556083 2.0000
51 341963514 1.0000
51 43856340 1.0000
51 29246770 1.0000
51 243323060 2.0000
51 240653346 1.0000
51 109813877 1.0000
51 72015785 3.0000
51 228751987 2.0000
51 37397798 3.0000
51 53732896 2.0000
51 165746428 1.0000
51 19239587 1.0000
51 84095841 1.0000
52 309857915 1.0000
52 19229473 5.0000
52 98810867 3.0000
52 33268497 1.0000
52 197096489 2.0000
52 77843712 3.0000
52 231410365 1.0000
52 288238089 3.0000
52 248740740 1.0000
52 78746900 1.0000
52 56077244 1.0000
52 217356882 12.0000
52 61623625 3.0000
52 336031649 1.0000
52 28308356 4.0000
52 319682752 2.0000
52 14123683 3.0000
52 172376896 8.0000
52 243323755 2.0000
52 270418444 1.0000
52 270843834 1.0000
52 193870085 4.0000
52 54498003 2.0000
52 277981997 1.0000
52 113449381 1.0000
52 40095510 2.0000
52 253026113 1.0000
52 316996084 2.0000
52 40714791 1.0000
52 244085895 1.0000
52 330552692 4.0000
52 29426580 1.0000
52 28455329 1.0000
52 37704287 1.0000
52 45112524 1.0000
52 20359647 2.0000
52 281059193 2.0000
52 98196849 1.0000
52 120160897 1.0000
52 52397436 3.0000
52 297380894 1.0000
52 246398288 2.0000
52 48683091 1.0000
52 212203422 1.0000
52 59785937 1.0000
52 238623655 2.0000
52 254056558 4.0000
52 65013070 2.0000
52 104572995 2.0000
52 88687403 3.0000
52 264522245 1.0000
52 53103918 1.0000
52 292713073 1.0000
52 56408315 1.0000
52 181107202 1.0000
52 31508216 3.0000
52 178616491 1.0000
52 293601868 1.0000
52 121240793 1.0000
52 220746642 1.0000
52 245095610 1.0000
52 292252720 1.0000
52 288370527 1.0000
52 66308941 2.0000
52 256955184 3.0000
52 160950525 1.0000
52 156218577 1.0000
52 155320364 4.0000
52 45814400 2.0000
52 61608179 6.0000
52 287781981 1.0000
52 193723322 2.0000
52 61358313 1.0000
52 233600234 1.0000
52 287566895 1.0000
52 22062686 2.0000
52 101227454 1.0000
52 401646950 1.0000
52 470195113 1.0000
52 104063340 3.0000
52 275575393 1.0000
52 70643606 3.0000
52 17209595 2.0000
52 29972400 1.0000
52 180918836 1.0000
52 248905643 3.0000
52 205643354 4.0000
52 32340805 2.0000
52 87171486 1.0000
52 173752759 2.0000
52 39973326 1.0000
52 247300697 2.0000
52 105622153 5.0000
52 227082076 4.0000
52 167376496 2.0000
52 51590707 2.0000
52 247694811 2.0000
52 261872648 2.0000
52 43328128 1.0000
52 161351710 4.0000
52 31702589 2.0000
52 165882825 1.0000
52 61771888 7.0000
52 238084775 2.0000
52 268445866 2.0000
52 218273099 1.0000
52 86122715 3.0000
52 294784543 2.0000
52 224697273 2.0000
52 32408442 1.0000
52 21593526 1.0000
52 91082908 1.0000
52 91588813 5.0000
52 85423286 3.0000
52 31408930 2.0000
52 229483237 4.0000
52 61804151 2.0000
52 166121210 2.0000
52 225539878 2.0000
52 207604346 2.0000
52 270369842 3.0000
52 237318555 2.0000
52 37792771 2.0000
52 199278443 1.0000
52 49290658 1.0000
52 117377731 2.0000
52 27272269 3.0000
52 228298620 3.0000
52 105803824 2.0000
52 113852838 1.0000
52 204409050 6.0000
52 43706838 1.0000
52 274501289 1.0000
52 147721398 4.0000
52 168430127 10.0000
52 161046713 2.0000
52 49498735 1.0000
52 117046274 2.0000
52 59809760 1.0000
52 293731094 2.0000
52 32417223 2.0000
52 172901970 2.0000
52 283207769 1.0000
52 290709262 2.0000
52 251591698 3.0000
52 22844077 2.0000
52 121827022 7.0000
52 275248083 1.0000
52 40359068 5.0000
52 34965095 2.0000
52 49939257 2.0000
52 26553971 2.0000
52 41405468 3.0000
52 253631550 2.0000
52 234349647 1.0000
52 36127967 3.0000
52 294038273 1.0000
52 360344843 2.0000
52 285516588 1.0000
52 193619580 7.0000
52 291110389 1.0000
52 51978065 1.0000
52 303651216 1.0000
52 43124180 1.0000
52 30395398 4.0000
52 169967749 1.0000
52 208742566 3.0000
52 38411534 9.0000
52 258426023 3.0000
52 169863467 1.0000
52 158887692 2.0000
52 46705581 11.0000
52 234365719 1.0000
52 393590044 2.0000
52 120872742 3.0000
52 57933449 8.0000
52 142225011 2.0000
52 223396377 5.0000
52 160979509 1.0000
52 220808838 2.0000
52 103683026 2.0000
52 23136154 1.0000
52 18395247 4.0000
52 220997138 1.0000
52 111610909 3.0000
52 562630483 1.0000
52 109214716 1.0000
52 24485503 1.0000
52 203018453 5.0000
52 29968837 1.0000
52 188841247 2.0000
52 86206737 3.0000
52 228305414 1.0000
52 70628641 1.0000
52 101017618 2.0000
52 142681025 5.0000
52 52068189 1.0000
52 134563275 1.0000
52 47608522 2.0000
52 35364809 1.0000
52 196669891 2.0000
52 300631153 5.0000
52 193354205 1.0000
52 134823513 1.0000
52 58926395 1.0000
52 35408223 2.0000
52 65187067 1.0000
52 280242371 1.0000
52 51826812 3.0000
52 329112005 2.0000
52 26589987 4.0000
52 295116564 2.0000
52 265192550 1.0000
52 279229632 1.0000
52 153531301 1.0000
52 291001606 2.0000
52 21036119 4.0000
52 88986768 6.0000
52 148305295 1.0000
52 52702397 3.0000
52 105971448 1.0000
52 247540843 5.0000
52 22815199 1.0000
52 132213280 1.0000
52 61986109 1.0000
52 267289093 2.0000
52 265916293 2.0000
52 264133481 2.0000
52 358675720 1.0000
52 66129243 2.0000
52 235139268 2.0000
52 502248046 2.0000
52 73449571 2.0000
52 293995981 1.0000
52 20505122 1.0000
52 267856439 1.0000
52 83828959 1.0000
52 127945292 4.0000
52 111553960 1.0000
52 136661659 4.0000
52 172724815 1.0000
52 17311797 2.0000
52 182737724 3.0000
52 269304331 2.0000
52 58434192 1.0000
52 210627341 2.0000
52 179170204 1.0000
52 108441763 6.0000
52 185688167 1.0000
52 478981691 1.0000
52 88041971 1.0000
52 270556083 1.0000
52 150020524 1.0000
52 290609656 1.0000
52 436104499 1.0000
52 29246770 4.0000
52 259802833 1.0000
52 243323060 2.0000
52 103820454 2.0000
52 89021438 2.0000
52 179213911 3.0000
52 420790483 2.0000
52 240653346 2.0000
52 219949262 1.0000
52 267295547 1.0000
52 43328523 1.0000
52 283969647 1.0000
52 306623675 2.0000
52 218264611 1.0000
52 544574749 2.0000
52 225082998 3.0000
52 250649493 5.0000
52 305278762 2.0000
52 25189194 2.0000
52 165746428 3.0000
52 145778558 3.0000
52 19239587 4.0000
52 156380350 2.0000
52 266182205 4.0000
52 37653495 2.0000
52 27014314 1.0000
52 122950681 1.0000
53 309857915 3.0000
53 229047451 6.0000
53 19229473 11.0000
53 213617119 1.0000
53 98810867 10.0000
53 33268497 9.0000
53 217184995 13.0000
53 205715380 8.0000
53 157311000 3.0000
53 197096489 12.0000
53 77843712 9.0000
53 188264147 3.0000
53 231410365 3.0000
53 236854083 3.0000
53 288238089 6.0000
53 248740740 3.0000
53 444198452 1.0000
53 130380538 5.0000
53 56077244 5.0000
53 217356882 8.0000
53 61623625 9.0000
53 336031649 4.0000
53 28308356 3.0000
53 76415133 1.0000
53 204454773 8.0000
53 319682752 3.0000
53 14123683 8.0000
53 272476423 4.0000
53 172376896 2.0000
53 243323755 8.0000
53 270418444 6.0000
53 270843834 6.0000
53 193870085 10.0000
53 54498003 5.0000
53 277981997 10.0000
53 113449381 12.0000
53 40095510 4.0000
53 253026113 5.0000
53 316996084 3.0000
53 40714791 8.0000
53 267278705 3.0000
53 253007695 1.0000
53 213711945 7.0000
53 244085895 3.0000
53 225098832 8.0000
53 330552692 6.0000
53 29426580 4.0000
53 28455329 11.0000
53 218196055 1.0000
53 29206300 2.0000
53 30693879 2.0000
53 37704287 2.0000
53 45112524 2.0000
53 20359647 6.0000
53 281059193 3.0000
53 56824454 2.0000
53 98196849 18.0000
53 144836578 11.0000
53 120160897 11.0000
53 52397436 3.0000
53 246398288 7.0000
53 48683091 2.0000
53 212203422 5.0000
53 59785937 1.0000
53 69276015 11.0000
53 238623655 4.0000
53 62540002 5.0000
53 274645950 5.0000
53 254056558 8.0000
53 65013070 3.0000
53 104572995 7.0000
53 88687403 8.0000
53 48300575 3.0000
53 264522245 2.0000
53 53103918 2.0000
53 213273098 7.0000
53 292713073 9.0000
53 56408315 6.0000
53 181107202 15.0000
53 31508216 4.0000
53 178616491 6.0000
53 293601868 1.0000
53 121240793 20.0000
53 220746642 12.0000
53 245095610 8.0000
53 266591831 1.0000
53 292252720 2.0000
53 288370527 11.0000
53 66308941 1.0000
53 256955184 7.0000
53 160950525 4.0000
53 156218577 4.0000
53 384851943 13.0000
53 155320364 14.0000
53 45814400 5.0000
53 219540700 4.0000
53 61608179 9.0000
53 19909703 8.0000
53 92882460 3.0000
53 287781981 12.0000
53 193723322 10.0000
53 264446848 5.0000
53 61358313 15.0000
53 34882196 5.0000
53 233600234 10.0000
53 287566895 11.0000
53 244444830 7.0000
53 22062686 3.0000
53 101227454 2.0000
53 401646950 4.0000
53 470195113 3.0000
53 104063340 3.0000
53 275575393 6.0000
53 70643606 4.0000
53 17209595 6.0000
53 29972400 7.0000
53 180918836 11.0000
53 248905643 4.0000
53 205643354 2.0000
53 32340805 6.0000
53 87171486 2.0000
53 78922403 2.0000
53 173752759 20.0000
53 39973326 2.0000
53 237389906 1.0000
53 247300697 6.0000
53 105622153 5.0000
53 227082076 8.0000
53 167376496 11.0000
53 52069104 5.0000
53 89713248 3.0000
53 74167153 6.0000
53 244081862 3.0000
53 51590707 5.0000
53 247694811 8.0000
53 19762524 6.0000
53 261872648 13.0000
53 43328128 13.0000
53 161351710 6.0000
53 216837549 4.0000
53 404865623 1.0000
53 300414286 9.0000
53 165882825 10.0000
53 32583477 12.0000
53 28463717 5.0000
53 238084775 1.0000
53 115997168 6.0000
53 274996668 10.0000
53 268445866 5.0000
53 218273099 7.0000
53 86122715 5.0000
53 277384132 2.0000
53 283727817 3.0000
53 294784543 9.0000
53 224697273 8.0000
53 32408442 2.0000
53 277172506 8.0000
53 24224320 5.0000
53 21593526 12.0000
53 91082908 1.0000
53 276908282 3.0000
53 91588813 8.0000
53 85423286 12.0000
53 97898140 4.0000
53 53029040 4.0000
53 352317874 1.0000
53 278133623 9.0000
53 46141376 2.0000
53 295637500 5.0000
53 31408930 2.0000
53 229483237 1.0000
53 61804151 5.0000
53 197186352 2.0000
53 162749920 10.0000
53 166121210 1.0000
53 225539878 6.0000
53 207604346 10.0000
53 270369842 5.0000
53 34269240 9.0000
53 69607162 6.0000
53 57339651 1.0000
53 237318555 6.0000
53 37792771 3.0000
53 199278443 8.0000
53 117377731 5.0000
53 155320577 12.0000
53 181223330 3.0000
53 202098639 14.0000
53 27272269 22.0000
53 32399396 2.0000
53 228298620 10.0000
53 105803824 3.0000
53 113852838 4.0000
53 102465497 7.0000
53 204409050 11.0000
53 43706838 8.0000
53 291649210 4.0000
53 274501289 12.0000
53 147721398 6.0000
53 21037719 3.0000
53 50725573 2.0000
53 168430127 29.0000
53 432456574 7.0000
53 161046713 4.0000
53 216707242 3.0000
53 97942249 9.0000
53 43090176 3.0000
53 49498735 9.0000
53 117046274 7.0000
53 210041383 3.0000
53 307289516 5.0000
53 59809760 12.0000
53 265426770 3.0000
53 293731094 3.0000
53 87429715 2.0000
53 97066890 2.0000
53 32417223 4.0000
53 32182710 11.0000
53 172901970 7.0000
53 283207769 4.0000
53 290709262 6.0000
53 498776216 2.0000
53 251591698 4.0000
53 260710985 13.0000
53 187534827 2.0000
53 248789864 4.0000
53 22844077 3.0000
53 121827022 19.0000
53 275248083 3.0000
53 45929373 6.0000
53 314725957 5.0000
53 40359068 4.0000
53 34965095 4.0000
53 49939257 5.0000
53 41405468 1.0000
53 234349647 8.0000
53 39811227 21.0000
53 387835596 3.0000
53 36127967 3.0000
53 294038273 10.0000
53 360344843 10.0000
53 285516588 12.0000
53 193619580 5.0000
53 228778787 7.0000
53 291110389 5.0000
53 83861665 4.0000
53 51978065 14.0000
53 303651216 2.0000
53 239876668 4.0000
53 43124180 6.0000
53 30395398 8.0000
53 83855918 25.0000
53 169967749 10.0000
53 208742566 10.0000
53 38411534 16.0000
53 258426023 1.0000
53 169863467 11.0000
53 100570359 2.0000
53 326694732 4.0000
53 236979026 8.0000
53 158887692 7.0000
53 67562950 3.0000
53 46705581 12.0000
53 234365719 4.0000
53 49629605 7.0000
53 268484639 4.0000
53 393590044 5.0000
53 120872742 12.0000
53 57933449 4.0000
53 94003338 3.0000
53 267256508 8.0000
53 142225011 8.0000
53 223396377 46.0000
53 54003221 1.0000
53 451403451 8.0000
53 160979509 4.0000
53 154659914 3.0000
53 220808838 19.0000
53 260452085 8.0000
53 64654685 4.0000
53 103683026 4.0000
53 23136154 2.0000
53 18395247 1.0000
53 220997138 10.0000
53 111610909 20.0000
53 562630483 4.0000
53 109214716 4.0000
53 24485503 4.0000
53 203018453 1.0000
53 29968837 2.0000
53 188841247 10.0000
53 86206737 9.0000
53 228305414 17.0000
53 70628641 12.0000
53 101017618 4.0000
53 242081101 6.0000
53 142681025 7.0000
53 52068189 10.0000
53 60825979 4.0000
53 300135017 4.0000
53 134563275 4.0000
53 47608522 5.0000
53 35364809 2.0000
53 79818725 12.0000
53 119370087 9.0000
53 196669891 6.0000
53 32878627 4.0000
53 300631153 9.0000
53 193354205 4.0000
53 134823513 17.0000
53 175149644 1.0000
53 58926395 7.0000
53 269858934 11.0000
53 38824843 8.0000
53 65153448 2.0000
53 35408223 7.0000
53 150455104 7.0000
53 244889280 5.0000
53 280242371 8.0000
53 51826812 1.0000
53 329112005 9.0000
53 419872351 2.0000
53 70360628 1.0000
53 263355828 3.0000
53 26589987 4.0000
53 37921383 3.0000
53 295116564 8.0000
53 265192550 9.0000
53 279229632 1.0000
53 153531301 5.0000
53 291001606 9.0000
53 174185700 12.0000
53 21036119 7.0000
53 88986768 3.0000
53 148305295 5.0000
53 52702397 5.0000
53 105971448 2.0000
53 247540843 8.0000
53 22815199 7.0000
53 132213280 4.0000
53 61986109 3.0000
53 267289093 11.0000
53 265916293 4.0000
53 310287657 7.0000
53 264133481 10.0000
53 358675720 11.0000
53 284544203 5.0000
53 66129243 3.0000
53 235139268 11.0000
53 69551985 2.0000
53 502248046 5.0000
53 200497519 7.0000
53 73449571 15.0000
53 293995981 10.0000
53 20505122 8.0000
53 267856439 2.0000
53 17084497 7.0000
53 83828959 4.0000
53 49980783 3.0000
53 127945292 4.0000
53 271563330 10.0000
53 279681266 2.0000
53 111553960 9.0000
53 214136684 2.0000
53 136661659 18.0000
53 172724815 5.0000
53 280655080 2.0000
53 146442319 13.0000
53 17311797 2.0000
53 182737724 3.0000
53 147509786 3.0000
53 269304331 5.0000
53 58434192 5.0000
53 569096933 4.0000
53 313296185 4.0000
53 210627341 4.0000
53 273124345 5.0000
53 179170204 4.0000
53 108441763 8.0000
53 202243824 2.0000
53 185688167 5.0000
53 478981691 1.0000
53 205951712 12.0000
53 227817944 8.0000
53 88041971 2.0000
53 260961646 2.0000
53 270556083 4.0000
53 150020524 3.0000
53 290609656 7.0000
53 341963514 5.0000
53 43856340 7.0000
53 29246770 8.0000
53 259802833 8.0000
53 243323060 11.0000
53 103820454 12.0000
53 89021438 2.0000
53 179213911 7.0000
53 420790483 8.0000
53 240653346 5.0000
53 85669614 4.0000
53 219949262 9.0000
53 267295547 12.0000
53 29727994 5.0000
53 109813877 9.0000
53 43328523 19.0000
53 72015785 3.0000
53 283969647 12.0000
53 233109396 3.0000
53 228751987 11.0000
53 37397798 4.0000
53 306623675 2.0000
53 295884713 14.0000
53 218264611 6.0000
53 53732896 3.0000
53 544574749 4.0000
53 288327871 1.0000
53 225082998 9.0000
53 164122451 2.0000
53 250649493 11.0000
53 305278762 4.0000
53 165746428 5.0000
53 145778558 6.0000
53 19239587 5.0000
53 123054246 7.0000
53 156380350 7.0000
53 152402774 8.0000
53 266182205 7.0000
53 257932524 3.0000
53 37653495 14.0000
53 297389481 19.0000
53 84095841 11.0000
53 267308679 5.0000
53 27014314 1.0000
53 122950681 2.0000
54 309857915 9.0000
54 229047451 14.0000
54 19229473 9.0000
54 213617119 2.0000
54 98810867 21.0000
54 33268497 14.0000
54 217184995 24.0000
54 205715380 10.0000
54 157311000 3.0000
54 197096489 29.0000
54 77843712 12.0000
54 188264147 5.0000
54 231410365 6.0000
54 236854083 14.0000
54 288238089 18.0000
54 248740740 13.0000
54 84095155 3.0000
54 444198452 20.0000
54 78746900 9.0000
54 130380538 5.0000
54 56077244 9.0000
54 217356882 8.0000
54 61623625 16.0000
54 336031649 8.0000
54 28308356 12.0000
54 204454773 21.0000
54 319682752 14.0000
54 14123683 16.0000
54 172376896 9.0000
54 243323755 18.0000
54 270418444 19.0000
54 270843834 14.0000
54 193870085 9.0000
54 54498003 14.0000
54 277981997 13.0000
54 113449381 17.0000
54 40095510 14.0000
54 253026113 1.0000
54 316996084 10.0000
54 40714791 21.0000
54 267278705 10.0000
54 213711945 10.0000
54 244085895 14.0000
54 225098832 14.0000
54 330552692 10.0000
54 29426580 5.0000
54 28455329 2.0000
54 218196055 10.0000
54 29206300 13.0000
54 30693879 11.0000
54 37704287 10.0000
54 45112524 7.0000
54 20359647 7.0000
54 281059193 10.0000
54 56824454 4.0000
54 98196849 7.0000
54 53898929 19.0000
54 144836578 11.0000
54 120160897 17.0000
54 52397436 12.0000
54 246398288 13.0000
54 48683091 11.0000
54 212203422 5.0000
54 59785937 5.0000
54 69276015 7.0000
54 238623655 12.0000
54 62540002 13.0000
54 274645950 4.0000
54 254056558 10.0000
54 65013070 17.0000
54 104572995 8.0000
54 88687403 3.0000
54 48300575 5.0000
54 264522245 20.0000
54 53103918 5.0000
54 213273098 18.0000
54 254147817 2.0000
54 292713073 18.0000
54 56408315 10.0000
54 181107202 24.0000
54 31508216 7.0000
54 178616491 3.0000
54 293601868 3.0000
54 121240793 12.0000
54 220746642 20.0000
54 245095610 10.0000
54 292252720 8.0000
54 288370527 16.0000
54 66308941 2.0000
54 256955184 5.0000
54 160950525 5.0000
54 156218577 10.0000
54 384851943 2.0000
54 155320364 12.0000
54 45814400 8.0000
54 219540700 4.0000
54 61608179 7.0000
54 19909703 9.0000
54 92882460 11.0000
54 287781981 11.0000
54 193723322 18.0000
54 264446848 2.0000
54 61358313 7.0000
54 34882196 12.0000
54 233600234 14.0000
54 287566895 15.0000
54 244444830 15.0000
54 22062686 4.0000
54 101227454 9.0000
54 401646950 11.0000
54 470195113 2.0000
54 104063340 15.0000
54 275575393 9.0000
54 70643606 9.0000
54 17209595 11.0000
54 29972400 17.0000
54 180918836 12.0000
54 248905643 8.0000
54 25780453 8.0000
54 205643354 25.0000
54 32340805 5.0000
54 87171486 2.0000
54 78922403 7.0000
54 173752759 2.0000
54 39973326 9.0000
54 237389906 5.0000
54 247300697 7.0000
54 105622153 11.0000
54 227082076 17.0000
54 167376496 24.0000
54 52069104 12.0000
54 89713248 9.0000
54 74167153 12.0000
54 244081862 3.0000
54 51590707 20.0000
54 247694811 13.0000
54 19762524 14.0000
54 261872648 21.0000
54 43328128 11.0000
54 161351710 8.0000
54 216837549 6.0000
54 404865623 3.0000
54 31702589 2.0000
54 300414286 4.0000
54 165882825 20.0000
54 32583477 20.0000
54 61771888 5.0000
54 28463717 3.0000
54 115997168 12.0000
54 274996668 6.0000
54 268445866 9.0000
54 218273099 11.0000
54 86122715 7.0000
54 277384132 13.0000
54 283727817 7.0000
54 294784543 12.0000
54 224697273 14.0000
54 32408442 7.0000
54 277172506 11.0000
54 24224320 11.0000
54 21593526 19.0000
54 91082908 6.0000
54 276908282 1.0000
54 68395469 1.0000
54 91588813 4.0000
54 85423286 14.0000
54 97898140 9.0000
54 53029040 11.0000
54 352317874 6.0000
54 278133623 17.0000
54 46141376 12.0000
54 295637500 3.0000
54 31408930 10.0000
54 229483237 1.0000
54 61804151 18.0000
54 197186352 3.0000
54 162749920 11.0000
54 166121210 25.0000
54 225539878 11.0000
54 207604346 12.0000
54 270369842 18.0000
54 34269240 7.0000
54 69607162 7.0000
54 57339651 1.0000
54 237318555 15.0000
54 37792771 7.0000
54 199278443 7.0000
54 117377731 15.0000
54 155320577 13.0000
54 181223330 7.0000
54 202098639 20.0000
54 27272269 31.0000
54 32399396 10.0000
54 228298620 27.0000
54 105803824 4.0000
54 113852838 3.0000
54 102465497 26.0000
54 204409050 5.0000
54 43706838 11.0000
54 291649210 11.0000
54 274501289 15.0000
54 147721398 9.0000
54 21037719 15.0000
54 50725573 11.0000
54 168430127 18.0000
54 432456574 22.0000
54 161046713 14.0000
54 216707242 4.0000
54 97942249 1.0000
54 43090176 16.0000
54 49498735 11.0000
54 117046274 17.0000
54 210041383 3.0000
54 307289516 13.0000
54 59809760 8.0000
54 265426770 5.0000
54 293731094 10.0000
54 87429715 7.0000
54 97066890 13.0000
54 32417223 14.0000
54 32182710 17.0000
54 172901970 7.0000
54 283207769 9.0000
54 290709262 5.0000
54 498776216 4.0000
54 251591698 18.0000
54 260710985 28.0000
54 187534827 2.0000
54 248789864 11.0000
54 22844077 9.0000
54 121827022 10.0000
54 275248083 14.0000
54 45929373 15.0000
54 314725957 10.0000
54 40359068 3.0000
54 359511622 8.0000
54 34965095 21.0000
54 49939257 11.0000
54 26553971 6.0000
54 41405468 10.0000
54 253631550 10.0000
54 234349647 12.0000
54 39811227 9.0000
54 387835596 7.0000
54 36127967 15.0000
54 294038273 16.0000
54 360344843 5.0000
54 285516588 19.0000
54 193619580 13.0000
54 228778787 11.0000
54 291110389 7.0000
54 83861665 11.0000
54 313887512 6.0000
54 51978065 8.0000
54 303651216 13.0000
54 239876668 9.0000
54 43124180 6.0000
54 30395398 27.0000
54 83855918 10.0000
54 169967749 10.0000
54 208742566 26.0000
54 38411534 8.0000
54 258426023 7.0000
54 169863467 7.0000
54 100570359 12.0000
54 326694732 7.0000
54 236979026 32.0000
54 158887692 5.0000
54 67562950 2.0000
54 46705581 8.0000
54 234365719 9.0000
54 49629605 10.0000
54 268484639 19.0000
54 393590044 9.0000
54 120872742 10.0000
54 57933449 8.0000
54 94003338 1.0000
54 267256508 12.0000
54 142225011 6.0000
54 223396377 6.0000
54 71975446 2.0000
54 54003221 7.0000
54 451403451 5.0000
54 160979509 5.0000
54 154659914 12.0000
54 220808838 18.0000
54 260452085 14.0000
54 64654685 8.0000
54 103683026 12.0000
54 23136154 16.0000
54 18395247 1.0000
54 220997138 15.0000
54 111610909 20.0000
54 562630483 12.0000
54 109214716 2.0000
54 24485503 5.0000
54 203018453 5.0000
54 29968837 7.0000
54 188841247 16.0000
54 86206737 9.0000
54 228305414 11.0000
54 70628641 9.0000
54 101017618 11.0000
54 242081101 25.0000
54 142681025 12.0000
54 52068189 1.0000
54 60825979 6.0000
54 300135017 1.0000
54 134563275 10.0000
54 47608522 13.0000
54 35364809 11.0000
54 79818725 11.0000
54 119370087 17.0000
54 196669891 5.0000
54 32878627 21.0000
54 300631153 15.0000
54 193354205 8.0000
54 134823513 9.0000
54 175149644 20.0000
54 58926395 10.0000
54 269858934 16.0000
54 38824843 7.0000
54 65153448 14.0000
54 35408223 11.0000
54 150455104 11.0000
54 65187067 1.0000
54 244889280 7.0000
54 280242371 8.0000
54 51826812 1.0000
54 329112005 25.0000
54 122483510 1.0000
54 419872351 5.0000
54 70360628 1.0000
54 263355828 15.0000
54 26589987 5.0000
54 37921383 6.0000
54 295116564 23.0000
54 265192550 9.0000
54 279229632 9.0000
54 153531301 13.0000
54 291001606 12.0000
54 174185700 8.0000
54 21036119 12.0000
54 88986768 7.0000
54 148305295 13.0000
54 52702397 23.0000
54 105971448 4.0000
54 247540843 17.0000
54 22815199 7.0000
54 132213280 10.0000
54 61986109 15.0000
54 267289093 15.0000
54 265916293 6.0000
54 310287657 11.0000
54 264133481 24.0000
54 358675720 14.0000
54 284544203 4.0000
54 66129243 23.0000
54 235139268 2.0000
54 69551985 4.0000
54 502248046 8.0000
54 200497519 13.0000
54 73449571 26.0000
54 293995981 3.0000
54 20505122 22.0000
54 267856439 11.0000
54 17084497 17.0000
54 83828959 14.0000
54 49980783 16.0000
54 127945292 23.0000
54 271563330 19.0000
54 279681266 10.0000
54 111553960 4.0000
54 214136684 2.0000
54 136661659 12.0000
54 172724815 19.0000
54 280655080 3.0000
54 146442319 4.0000
54 17311797 15.0000
54 182737724 6.0000
54 147509786 29.0000
54 269304331 12.0000
54 58434192 28.0000
54 569096933 20.0000
54 313296185 10.0000
54 210627341 14.0000
54 273124345 13.0000
54 179170204 5.0000
54 108441763 15.0000
54 202243824 11.0000
54 185688167 19.0000
54 478981691 2.0000
54 205951712 6.0000
54 227817944 13.0000
54 88041971 3.0000
54 260961646 6.0000
54 558829275 3.0000
54 270556083 12.0000
54 150020524 17.0000
54 290609656 13.0000
54 341963514 7.0000
54 436104499 5.0000
54 43856340 26.0000
54 29246770 5.0000
54 259802833 18.0000
54 243323060 18.0000
54 103820454 36.0000
54 89021438 3.0000
54 179213911 6.0000
54 420790483 2.0000
54 240653346 40.0000
54 85669614 9.0000
54 219949262 7.0000
54 267295547 11.0000
54 29727994 11.0000
54 109813877 34.0000
54 43328523 26.0000
54 283969647 13.0000
54 233109396 3.0000
54 228751987 14.0000
54 37397798 13.0000
54 306623675 9.0000
54 295884713 11.0000
54 218264611 14.0000
54 53732896 15.0000
54 544574749 8.0000
54 288327871 11.0000
54 225082998 8.0000
54 164122451 8.0000
54 250649493 18.0000
54 305278762 16.0000
54 25189194 14.0000
54 165746428 17.0000
54 145778558 12.0000
54 19239587 9.0000
54 123054246 3.0000
54 156380350 12.0000
54 152402774 8.0000
54 266182205 22.0000
54 257932524 20.0000
54 37653495 4.0000
54 297389481 8.0000
54 84095841 14.0000
54 267308679 23.0000
54 27014314 3.0000
54 122950681 13.0000
55 309857915 1.0000
55 98810867 3.0000
55 33268497 4.0000
55 217184995 5.0000
55 197096489 4.0000
55 231410365 2.0000
55 288238089 3.0000
55 444198452 1.0000
55 130380538 1.0000
55 56077244 1.0000
55 61623625 3.0000
55 336031649 5.0000
55 204454773 1.0000
55 319682752 4.0000
55 14123683 2.0000
55 270843834 2.0000
55 193870085 1.0000
55 277981997 5.0000
55 113449381 5.0000
55 40095510 1.0000
55 40714791 4.0000
55 267278705 2.0000
55 213711945 1.0000
55 244085895 1.0000
55 225098832 3.0000
55 28455329 2.0000
55 218196055 4.0000
55 29206300 3.0000
55 30693879 4.0000
55 37704287 3.0000
55 20359647 4.0000
55 281059193 2.0000
55 56824454 4.0000
55 98196849 3.0000
55 53898929 3.0000
55 144836578 3.0000
55 120160897 5.0000
55 52397436 1.0000
55 246398288 3.0000
55 48683091 2.0000
55 59785937 1.0000
55 238623655 1.0000
55 254056558 6.0000
55 65013070 8.0000
55 104572995 1.0000
55 88687403 4.0000
55 264522245 3.0000
55 53103918 1.0000
55 292713073 7.0000
55 56408315 1.0000
55 121240793 2.0000
55 220746642 2.0000
55 245095610 8.0000
55 288370527 6.0000
55 256955184 2.0000
55 156218577 3.0000
55 155320364 2.0000
55 45814400 1.0000
55 219540700 1.0000
55 61608179 1.0000
55 193723322 5.0000
55 264446848 1.0000
55 61358313 1.0000
55 34882196 2.0000
55 233600234 2.0000
55 287566895 1.0000
55 244444830 4.0000
55 401646950 3.0000
55 104063340 2.0000
55 275575393 4.0000
55 29972400 5.0000
55 180918836 3.0000
55 248905643 5.0000
55 25780453 1.0000
55 205643354 4.0000
55 87171486 1.0000
55 78922403 1.0000
55 237389906 1.0000
55 247300697 3.0000
55 227082076 10.0000
55 167376496 1.0000
55 89713248 1.0000
55 74167153 5.0000
55 244081862 1.0000
55 51590707 3.0000
55 247694811 1.0000
55 19762524 1.0000
55 261872648 1.0000
55 216837549 3.0000
55 165882825 3.0000
55 32583477 2.0000
55 218273099 2.0000
55 86122715 1.0000
55 283727817 4.0000
55 277172506 2.0000
55 24224320 1.0000
55 21593526 2.0000
55 91588813 2.0000
55 85423286 2.0000
55 352317874 3.0000
55 278133623 2.0000
55 46141376 4.0000
55 295637500 1.0000
55 31408930 3.0000
55 61804151 2.0000
55 197186352 1.0000
55 162749920 9.0000
55 207604346 4.0000
55 34269240 2.0000
55 69607162 1.0000
55 237318555 3.0000
55 37792771 1.0000
55 181223330 2.0000
55 202098639 2.0000
55 27272269 1.0000
55 32399396 2.0000
55 228298620 4.0000
55 43706838 4.0000
55 291649210 4.0000
55 274501289 1.0000
55 21037719 2.0000
55 50725573 5.0000
55 168430127 1.0000
55 432456574 1.0000
55 43090176 1.0000
55 49498735 1.0000
55 117046274 2.0000
55 307289516 3.0000
55 265426770 1.0000
55 293731094 2.0000
55 32182710 1.0000
55 283207769 1.0000
55 290709262 1.0000
55 251591698 3.0000
55 260710985 1.0000
55 121827022 1.0000
55 45929373 1.0000
55 314725957 4.0000
55 359511622 1.0000
55 49939257 3.0000
55 26553971 1.0000
55 41405468 1.0000
55 253631550 2.0000
55 234349647 3.0000
55 39811227 2.0000
55 36127967 7.0000
55 294038273 2.0000
55 285516588 2.0000
55 193619580 4.0000
55 239876668 1.0000
55 30395398 2.0000
55 169967749 3.0000
55 208742566 2.0000
55 38411534 1.0000
55 258426023 1.0000
55 169863467 6.0000
55 100570359 2.0000
55 236979026 3.0000
55 158887692 3.0000
55 234365719 1.0000
55 268484639 3.0000
55 393590044 3.0000
55 120872742 1.0000
55 94003338 2.0000
55 267256508 3.0000
55 223396377 2.0000
55 451403451 2.0000
55 154659914 2.0000
55 220808838 1.0000
55 260452085 1.0000
55 103683026 1.0000
55 23136154 2.0000
55 220997138 8.0000
55 111610909 1.0000
55 562630483 3.0000
55 109214716 1.0000
55 24485503 1.0000
55 29968837 1.0000
55 228305414 2.0000
55 101017618 1.0000
55 242081101 5.0000
55 52068189 4.0000
55 79818725 1.0000
55 119370087 3.0000
55 196669891 1.0000
55 193354205 3.0000
55 134823513 2.0000
55 58926395 1.0000
55 269858934 2.0000
55 65153448 2.0000
55 35408223 4.0000
55 150455104 1.0000
55 280242371 4.0000
55 122483510 1.0000
55 419872351 4.0000
55 70360628 1.0000
55 263355828 5.0000
55 26589987 2.0000
55 295116564 2.0000
55 279229632 3.0000
55 153531301 2.0000
55 291001606 2.0000
55 174185700 2.0000
55 148305295 3.0000
55 105971448 2.0000
55 247540843 3.0000
55 22815199 2.0000
55 267289093 5.0000
55 265916293 3.0000
55 310287657 2.0000
55 264133481 2.0000
55 284544203 1.0000
55 66129243 5.0000
55 69551985 1.0000
55 502248046 3.0000
55 200497519 3.0000
55 73449571 3.0000
55 20505122 2.0000
55 17084497 1.0000
55 83828959 5.0000
55 49980783 2.0000
55 127945292 3.0000
55 271563330 2.0000
55 279681266 3.0000
55 136661659 2.0000
55 172724815 2.0000
55 280655080 1.0000
55 146442319 4.0000
55 182737724 2.0000
55 269304331 5.0000
55 58434192 4.0000
55 313296185 1.0000
55 210627341 3.0000
55 273124345 1.0000
55 179170204 4.0000
55 108441763 3.0000
55 185688167 2.0000
55 205951712 4.0000
55 227817944 1.0000
55 260961646 1.0000
55 270556083 4.0000
55 150020524 6.0000
55 290609656 2.0000
55 341963514 1.0000
55 43856340 4.0000
55 29246770 3.0000
55 103820454 1.0000
55 89021438 1.0000
55 179213911 2.0000
55 240653346 4.0000
55 85669614 1.0000
55 219949262 5.0000
55 109813877 1.0000
55 43328523 3.0000
55 283969647 2.0000
55 228751987 5.0000
55 37397798 1.0000
55 53732896 1.0000
55 544574749 1.0000
55 288327871 3.0000
55 225082998 2.0000
55 164122451 1.0000
55 250649493 1.0000
55 165746428 1.0000
55 145778558 1.0000
55 123054246 1.0000
55 156380350 1.0000
55 266182205 1.0000
55 257932524 3.0000
55 297389481 5.0000
55 122950681 1.0000
56 309857915 1.0000
56 229047451 2.0000
56 98810867 2.0000
56 205715380 1.0000
56 197096489 1.0000
56 77843712 1.0000
56 236854083 1.0000
56 288238089 2.0000
56 56077244 1.0000
56 61623625 1.0000
56 28308356 5.0000
56 319682752 5.0000
56 14123683 2.0000
56 172376896 1.0000
56 270843834 1.0000
56 40095510 2.0000
56 40714791 1.0000
56 244085895 2.0000
56 225098832 4.0000
56 29426580 5.0000
56 28455329 1.0000
56 45112524 1.0000
56 20359647 1.0000
56 56824454 4.0000
56 53898929 3.0000
56 52397436 1.0000
56 212203422 2.0000
56 69276015 1.0000
56 238623655 1.0000
56 274645950 1.0000
56 264522245 1.0000
56 213273098 2.0000
56 121240793 2.0000
56 245095610 1.0000
56 256955184 2.0000
56 155320364 1.0000
56 45814400 1.0000
56 219540700 1.0000
56 61608179 2.0000
56 92882460 1.0000
56 287781981 1.0000
56 34882196 1.0000
56 22062686 1.0000
56 101227454 2.0000
56 401646950 1.0000
56 104063340 6.0000
56 275575393 1.0000
56 180918836 1.0000
56 248905643 1.0000
56 25780453 2.0000
56 39973326 1.0000
56 227082076 2.0000
56 167376496 1.0000
56 89713248 1.0000
56 51590707 6.0000
56 247694811 2.0000
56 261872648 1.0000
56 31702589 1.0000
56 165882825 3.0000
56 274996668 1.0000
56 218273099 1.0000
56 86122715 4.0000
56 294784543 1.0000
56 224697273 3.0000
56 277172506 1.0000
56 91082908 1.0000
56 85423286 1.0000
56 97898140 2.0000
56 352317874 1.0000
56 197186352 1.0000
56 166121210 3.0000
56 225539878 2.0000
56 207604346 1.0000
56 270369842 1.0000
56 237318555 3.0000
56 199278443 1.0000
56 155320577 1.0000
56 32399396 1.0000
56 274501289 1.0000
56 21037719 1.0000
56 50725573 1.0000
56 168430127 1.0000
56 432456574 1.0000
56 161046713 3.0000
56 117046274 1.0000
56 59809760 1.0000
56 265426770 1.0000
56 32182710 2.0000
56 283207769 1.0000
56 251591698 3.0000
56 260710985 1.0000
56 248789864 1.0000
56 49939257 1.0000
56 39811227 1.0000
56 294038273 1.0000
56 360344843 1.0000
56 193619580 1.0000
56 83861665 1.0000
56 313887512 1.0000
56 303651216 5.0000
56 169967749 3.0000
56 258426023 1.0000
56 100570359 1.0000
56 236979026 1.0000
56 234365719 1.0000
56 49629605 1.0000
56 57933449 1.0000
56 94003338 1.0000
56 160979509 1.0000
56 23136154 2.0000
56 220997138 1.0000
56 562630483 3.0000
56 203018453 14.0000
56 29968837 2.0000
56 228305414 1.0000
56 70628641 6.0000
56 101017618 2.0000
56 52068189 1.0000
56 60825979 1.0000
56 47608522 1.0000
56 79818725 1.0000
56 175149644 2.0000
56 269858934 1.0000
56 38824843 1.0000
56 65153448 1.0000
56 150455104 3.0000
56 280242371 2.0000
56 419872351 1.0000
56 26589987 1.0000
56 295116564 1.0000
56 279229632 1.0000
56 153531301 1.0000
56 88986768 2.0000
56 247540843 1.0000
56 358675720 1.0000
56 69551985 1.0000
56 200497519 1.0000
56 73449571 1.0000
56 20505122 1.0000
56 17084497 1.0000
56 83828959 3.0000
56 49980783 2.0000
56 279681266 2.0000
56 172724815 3.0000
56 58434192 1.0000
56 569096933 3.0000
56 313296185 1.0000
56 210627341 2.0000
56 150020524 3.0000
56 43856340 1.0000
56 259802833 1.0000
56 219949262 4.0000
56 283969647 1.0000
56 228751987 1.0000
56 37397798 1.0000
56 250649493 1.0000
56 305278762 2.0000
56 165746428 1.0000
56 123054246 1.0000
56 152402774 1.0000
56 257932524 1.0000
56 37653495 1.0000
56 84095841 1.0000
56 122950681 1.0000
57 309857915 2.0000
57 78746900 1.0000
57 61623625 1.0000
57 253026113 1.0000
57 225098832 1.0000
57 69276015 2.0000
57 65013070 2.0000
57 181107202 1.0000
57 292252720 1.0000
57 256955184 1.0000
57 104063340 1.0000
57 275575393 1.0000
57 32340805 1.0000
57 300414286 1.0000
57 218273099 1.0000
57 32408442 1.0000
57 166121210 1.0000
57 204409050 1.0000
57 168430127 1.0000
57 432456574 2.0000
57 49498735 1.0000
57 34965095 1.0000
57 83861665 1.0000
57 303651216 1.0000
57 43124180 1.0000
57 326694732 1.0000
57 223396377 2.0000
57 562630483 1.0000
57 203018453 1.0000
57 70628641 1.0000
57 419872351 1.0000
57 291001606 1.0000
57 264133481 1.0000
57 235139268 1.0000
57 280655080 1.0000
57 185688167 1.0000
57 227817944 1.0000
57 88041971 1.0000
57 219949262 1.0000
57 283969647 1.0000
57 37397798 1.0000
57 218264611 1.0000
57 123054246 1.0000
58 309857915 1.0000
58 225098832 1.0000
58 213273098 1.0000
58 292713073 1.0000
58 181107202 1.0000
58 293601868 1.0000
58 288370527 1.0000
58 160950525 1.0000
58 155320364 1.0000
58 45814400 1.0000
58 287566895 1.0000
58 275575393 3.0000
58 17209595 1.0000
58 115997168 1.0000
58 294784543 1.0000
58 34269240 1.0000
58 155320577 1.0000
58 32399396 1.0000
58 97942249 1.0000
58 43090176 1.0000
58 307289516 2.0000
58 97066890 1.0000
58 32182710 1.0000
58 22844077 1.0000
58 49939257 1.0000
58 41405468 1.0000
58 193619580 1.0000
58 169863467 1.0000
58 326694732 1.0000
58 57933449 1.0000
58 188841247 1.0000
58 228305414 1.0000
58 134563275 1.0000
58 134823513 1.0000
58 174185700 1.0000
58 105971448 1.0000
58 111553960 1.0000
58 58434192 2.0000
58 210627341 1.0000
58 108441763 1.0000
58 43856340 2.0000
58 122950681 1.0000
59 309857915 1.0000
59 217184995 1.0000
59 231410365 2.0000
59 243323755 1.0000
59 40095510 1.0000
59 98196849 1.0000
59 292713073 1.0000
59 61608179 1.0000
59 233600234 1.0000
59 275575393 2.0000
59 70643606 1.0000
59 247300697 1.0000
59 167376496 1.0000
59 247694811 1.0000
59 21593526 1.0000
59 34269240 1.0000
59 155320577 1.0000
59 228298620 1.0000
59 307289516 1.0000
59 172901970 4.0000
59 45929373 1.0000
59 40359068 1.0000
59 36127967 1.0000
59 29968837 1.0000
59 86206737 1.0000
59 70628641 1.0000
59 101017618 1.0000
59 242081101 1.0000
59 142681025 1.0000
59 52068189 1.0000
59 300135017 1.0000
59 119370087 1.0000
59 280242371 1.0000
59 329112005 1.0000
59 267289093 1.0000
59 172724815 1.0000
59 478981691 1.0000
59 270556083 1.0000
59 89021438 2.0000
59 37397798 1.0000
59 295884713 2.0000
59 225082998 1.0000
59 25189194 1.0000
59 84095841 5.0000
60 309857915 2.0000
60 229047451 3.0000
60 19229473 3.0000
60 213617119 1.0000
60 98810867 1.0000
60 217184995 2.0000
60 77843712 5.0000
60 188264147 1.0000
60 231410365 2.0000
60 236854083 4.0000
60 288238089 4.0000
60 248740740 1.0000
60 444198452 1.0000
60 78746900 1.0000
60 130380538 2.0000
60 56077244 6.0000
60 217356882 8.0000
60 336031649 1.0000
60 28308356 15.0000
60 204454773 1.0000
60 319682752 9.0000
60 14123683 4.0000
60 172376896 15.0000
60 243323755 5.0000
60 270843834 3.0000
60 193870085 9.0000
60 54498003 11.0000
60 277981997 8.0000
60 113449381 2.0000
60 253026113 3.0000
60 316996084 1.0000
60 40714791 10.0000
60 267278705 4.0000
60 253007695 2.0000
60 244085895 2.0000
60 225098832 3.0000
60 330552692 2.0000
60 29426580 23.0000
60 218196055 1.0000
60 29206300 5.0000
60 30693879 3.0000
60 37704287 2.0000
60 20359647 2.0000
60 281059193 3.0000
60 56824454 8.0000
60 98196849 11.0000
60 53898929 1.0000
60 144836578 4.0000
60 120160897 1.0000
60 52397436 5.0000
60 297380894 1.0000
60 246398288 5.0000
60 48683091 1.0000
60 212203422 1.0000
60 59785937 5.0000
60 69276015 1.0000
60 62540002 8.0000
60 274645950 1.0000
60 254056558 4.0000
60 65013070 1.0000
60 104572995 2.0000
60 88687403 4.0000
60 48300575 1.0000
60 213273098 6.0000
60 254147817 1.0000
60 292713073 2.0000
60 56408315 1.0000
60 181107202 1.0000
60 31508216 2.0000
60 178616491 4.0000
60 293601868 5.0000
60 121240793 3.0000
60 220746642 3.0000
60 245095610 3.0000
60 266591831 1.0000
60 292252720 9.0000
60 288370527 4.0000
60 66308941 2.0000
60 256955184 4.0000
60 160950525 3.0000
60 384851943 1.0000
60 45814400 11.0000
60 219540700 1.0000
60 61608179 6.0000
60 19909703 6.0000
60 287781981 3.0000
60 193723322 3.0000
60 264446848 1.0000
60 34882196 11.0000
60 233600234 5.0000
60 287566895 4.0000
60 244444830 4.0000
60 22062686 10.0000
60 101227454 1.0000
60 401646950 1.0000
60 470195113 3.0000
60 104063340 1.0000
60 275575393 4.0000
60 70643606 5.0000
60 17209595 1.0000
60 29972400 1.0000
60 180918836 7.0000
60 248905643 3.0000
60 205643354 2.0000
60 32340805 1.0000
60 87171486 4.0000
60 78922403 3.0000
60 173752759 5.0000
60 247300697 7.0000
60 105622153 2.0000
60 227082076 5.0000
60 167376496 1.0000
60 52069104 1.0000
60 89713248 5.0000
60 74167153 4.0000
60 244081862 4.0000
60 51590707 7.0000
60 247694811 8.0000
60 19762524 2.0000
60 261872648 3.0000
60 43328128 2.0000
60 161351710 4.0000
60 216837549 1.0000
60 404865623 2.0000
60 165882825 1.0000
60 32583477 4.0000
60 61771888 4.0000
60 238084775 8.0000
60 115997168 4.0000
60 268445866 3.0000
60 218273099 9.0000
60 86122715 3.0000
60 277384132 4.0000
60 283727817 2.0000
60 294784543 12.0000
60 224697273 1.0000
60 32408442 3.0000
60 24224320 2.0000
60 21593526 7.0000
60 91082908 7.0000
60 68395469 1.0000
60 91588813 12.0000
60 85423286 2.0000
60 97898140 2.0000
60 53029040 6.0000
60 278133623 3.0000
60 295637500 2.0000
60 31408930 2.0000
60 61804151 2.0000
60 197186352 26.0000
60 166121210 26.0000
60 207604346 10.0000
60 270369842 5.0000
60 34269240 3.0000
60 237318555 1.0000
60 199278443 9.0000
60 49290658 1.0000
60 117377731 3.0000
60 155320577 3.0000
60 181223330 2.0000
60 202098639 3.0000
60 27272269 4.0000
60 32399396 2.0000
60 228298620 7.0000
60 105803824 5.0000
60 102465497 14.0000
60 204409050 5.0000
60 43706838 5.0000
60 291649210 2.0000
60 274501289 11.0000
60 147721398 9.0000
60 21037719 13.0000
60 168430127 1.0000
60 432456574 3.0000
60 161046713 16.0000
60 216707242 5.0000
60 97942249 1.0000
60 43090176 1.0000
60 49498735 3.0000
60 117046274 8.0000
60 210041383 1.0000
60 307289516 1.0000
60 59809760 3.0000
60 265426770 1.0000
60 293731094 3.0000
60 87429715 5.0000
60 97066890 5.0000
60 32417223 1.0000
60 32182710 1.0000
60 172901970 7.0000
60 283207769 4.0000
60 290709262 2.0000
60 251591698 12.0000
60 260710985 7.0000
60 248789864 5.0000
60 22844077 2.0000
60 275248083 1.0000
60 45929373 5.0000
60 314725957 1.0000
60 40359068 6.0000
60 359511622 1.0000
60 34965095 6.0000
60 41405468 3.0000
60 253631550 5.0000
60 234349647 1.0000
60 39811227 14.0000
60 387835596 2.0000
60 294038273 4.0000
60 285516588 1.0000
60 291110389 8.0000
60 83861665 4.0000
60 313887512 7.0000
60 51978065 5.0000
60 303651216 3.0000
60 239876668 1.0000
60 43124180 1.0000
60 30395398 3.0000
60 83855918 3.0000
60 169967749 3.0000
60 208742566 1.0000
60 38411534 9.0000
60 258426023 1.0000
60 169863467 10.0000
60 100570359 2.0000
60 236979026 3.0000
60 158887692 5.0000
60 46705581 2.0000
60 234365719 4.0000
60 49629605 1.0000
60 268484639 5.0000
60 393590044 7.0000
60 120872742 8.0000
60 57933449 14.0000
60 94003338 11.0000
60 267256508 1.0000
60 142225011 5.0000
60 223396377 1.0000
60 54003221 7.0000
60 451403451 2.0000
60 160979509 7.0000
60 260452085 2.0000
60 103683026 2.0000
60 23136154 1.0000
60 18395247 5.0000
60 220997138 1.0000
60 111610909 3.0000
60 562630483 4.0000
60 203018453 5.0000
60 29968837 1.0000
60 188841247 1.0000
60 86206737 5.0000
60 228305414 4.0000
60 70628641 10.0000
60 101017618 1.0000
60 242081101 3.0000
60 142681025 6.0000
60 52068189 7.0000
60 60825979 6.0000
60 300135017 1.0000
60 134563275 1.0000
60 47608522 19.0000
60 79818725 6.0000
60 32878627 4.0000
60 193354205 4.0000
60 134823513 5.0000
60 175149644 8.0000
60 58926395 1.0000
60 269858934 7.0000
60 38824843 3.0000
60 65153448 1.0000
60 35408223 1.0000
60 150455104 1.0000
60 65187067 1.0000
60 244889280 5.0000
60 280242371 2.0000
60 51826812 2.0000
60 329112005 1.0000
60 419872351 4.0000
60 70360628 3.0000
60 263355828 2.0000
60 26589987 1.0000
60 295116564 1.0000
60 265192550 2.0000
60 279229632 4.0000
60 153531301 8.0000
60 174185700 1.0000
60 21036119 13.0000
60 88986768 8.0000
60 148305295 1.0000
60 52702397 19.0000
60 247540843 2.0000
60 22815199 3.0000
60 132213280 15.0000
60 267289093 1.0000
60 265916293 2.0000
60 310287657 3.0000
60 264133481 4.0000
60 358675720 6.0000
60 284544203 1.0000
60 66129243 3.0000
60 235139268 15.0000
60 69551985 2.0000
60 502248046 2.0000
60 200497519 8.0000
60 73449571 8.0000
60 20505122 4.0000
60 267856439 4.0000
60 17084497 11.0000
60 83828959 4.0000
60 127945292 12.0000
60 271563330 4.0000
60 279681266 2.0000
60 111553960 4.0000
60 136661659 4.0000
60 172724815 2.0000
60 146442319 1.0000
60 17311797 5.0000
60 182737724 10.0000
60 147509786 5.0000
60 269304331 3.0000
60 58434192 5.0000
60 569096933 6.0000
60 313296185 1.0000
60 273124345 4.0000
60 179170204 5.0000
60 108441763 3.0000
60 185688167 2.0000
60 205951712 1.0000
60 227817944 5.0000
60 260961646 1.0000
60 270556083 8.0000
60 150020524 1.0000
60 290609656 5.0000
60 341963514 3.0000
60 436104499 1.0000
60 43856340 9.0000
60 29246770 5.0000
60 259802833 1.0000
60 243323060 7.0000
60 103820454 6.0000
60 179213911 4.0000
60 420790483 1.0000
60 240653346 6.0000
60 219949262 15.0000
60 267295547 1.0000
60 29727994 9.0000
60 43328523 1.0000
60 283969647 2.0000
60 228751987 4.0000
60 37397798 3.0000
60 306623675 2.0000
60 295884713 3.0000
60 218264611 10.0000
60 53732896 3.0000
60 288327871 1.0000
60 225082998 4.0000
60 151087889 2.0000
60 250649493 20.0000
60 305278762 1.0000
60 165746428 4.0000
60 145778558 9.0000
60 19239587 7.0000
60 123054246 2.0000
60 156380350 4.0000
60 152402774 5.0000
60 266182205 9.0000
60 257932524 14.0000
60 37653495 9.0000
60 297389481 3.0000
60 84095841 2.0000
60 267308679 2.0000
60 27014314 2.0000
60 122950681 9.0000
61 309857915 1.0000
61 229047451 1.0000
61 19229473 2.0000
61 98810867 3.0000
61 217184995 7.0000
61 205715380 2.0000
61 157311000 2.0000
61 197096489 1.0000
61 77843712 1.0000
61 231410365 1.0000
61 236854083 1.0000
61 248740740 2.0000
61 444198452 4.0000
61 56077244 2.0000
61 217356882 37.0000
61 28308356 5.0000
61 204454773 2.0000
61 14123683 8.0000
61 172376896 1.0000
61 243323755 2.0000
61 270843834 5.0000
61 193870085 1.0000
61 54498003 1.0000
61 277981997 1.0000
61 113449381 2.0000
61 253026113 10.0000
61 316996084 1.0000
61 40714791 1.0000
61 29426580 3.0000
61 29206300 4.0000
61 30693879 3.0000
61 37704287 1.0000
61 20359647 1.0000
61 281059193 1.0000
61 56824454 7.0000
61 98196849 3.0000
61 144836578 1.0000
61 120160897 1.0000
61 297380894 45.0000
61 246398288 1.0000
61 48683091 3.0000
61 212203422 6.0000
61 59785937 1.0000
61 69276015 18.0000
61 238623655 2.0000
61 62540002 2.0000
61 274645950 19.0000
61 254056558 7.0000
61 65013070 2.0000
61 104572995 4.0000
61 88687403 7.0000
61 48300575 4.0000
61 264522245 5.0000
61 213273098 1.0000
61 292713073 3.0000
61 121240793 9.0000
61 220746642 1.0000
61 266591831 8.0000
61 292252720 4.0000
61 288370527 1.0000
61 256955184 3.0000
61 160950525 2.0000
61 156218577 1.0000
61 155320364 2.0000
61 45814400 1.0000
61 219540700 8.0000
61 61608179 1.0000
61 19909703 1.0000
61 287781981 3.0000
61 193723322 2.0000
61 264446848 1.0000
61 61358313 1.0000
61 34882196 1.0000
61 287566895 1.0000
61 244444830 4.0000
61 22062686 2.0000
61 401646950 5.0000
61 470195113 1.0000
61 104063340 2.0000
61 275575393 3.0000
61 70643606 2.0000
61 17209595 1.0000
61 29972400 2.0000
61 180918836 2.0000
61 248905643 1.0000
61 32340805 1.0000
61 87171486 64.0000
61 78922403 1.0000
61 39973326 1.0000
61 237389906 1.0000
61 247300697 1.0000
61 105622153 8.0000
61 227082076 2.0000
61 52069104 1.0000
61 89713248 2.0000
61 74167153 1.0000
61 244081862 2.0000
61 51590707 2.0000
61 247694811 3.0000
61 19762524 1.0000
61 261872648 1.0000
61 43328128 6.0000
61 161351710 1.0000
61 216837549 1.0000
61 404865623 1.0000
61 300414286 2.0000
61 165882825 1.0000
61 32583477 1.0000
61 61771888 2.0000
61 28463717 1.0000
61 238084775 1.0000
61 115997168 2.0000
61 268445866 1.0000
61 218273099 2.0000
61 86122715 55.0000
61 283727817 2.0000
61 224697273 8.0000
61 32408442 1.0000
61 24224320 1.0000
61 21593526 2.0000
61 91082908 1.0000
61 91588813 18.0000
61 53029040 2.0000
61 278133623 2.0000
61 31408930 1.0000
61 229483237 10.0000
61 61804151 2.0000
61 197186352 4.0000
61 166121210 2.0000
61 225539878 3.0000
61 207604346 3.0000
61 270369842 2.0000
61 34269240 2.0000
61 69607162 1.0000
61 237318555 2.0000
61 37792771 1.0000
61 199278443 3.0000
61 117377731 2.0000
61 155320577 3.0000
61 202098639 2.0000
61 27272269 1.0000
61 32399396 5.0000
61 102465497 1.0000
61 204409050 31.0000
61 43706838 7.0000
61 274501289 1.0000
61 147721398 7.0000
61 21037719 3.0000
61 50725573 5.0000
61 168430127 5.0000
61 432456574 1.0000
61 216707242 5.0000
61 49498735 1.0000
61 117046274 9.0000
61 307289516 1.0000
61 265426770 2.0000
61 87429715 1.0000
61 32417223 3.0000
61 32182710 8.0000
61 172901970 12.0000
61 283207769 2.0000
61 251591698 2.0000
61 260710985 6.0000
61 187534827 1.0000
61 121827022 6.0000
61 275248083 2.0000
61 45929373 2.0000
61 49939257 4.0000
61 26553971 7.0000
61 41405468 21.0000
61 253631550 1.0000
61 234349647 2.0000
61 39811227 5.0000
61 387835596 2.0000
61 294038273 2.0000
61 285516588 1.0000
61 193619580 4.0000
61 171918553 1.0000
61 228778787 1.0000
61 291110389 2.0000
61 83861665 2.0000
61 313887512 2.0000
61 303651216 2.0000
61 239876668 1.0000
61 83855918 3.0000
61 169967749 1.0000
61 208742566 1.0000
61 38411534 9.0000
61 169863467 2.0000
61 236979026 1.0000
61 67562950 1.0000
61 234365719 1.0000
61 49629605 1.0000
61 268484639 1.0000
61 393590044 1.0000
61 120872742 2.0000
61 57933449 5.0000
61 94003338 4.0000
61 267256508 1.0000
61 142225011 4.0000
61 451403451 5.0000
61 154659914 1.0000
61 260452085 17.0000
61 64654685 1.0000
61 103683026 1.0000
61 23136154 1.0000
61 18395247 14.0000
61 220997138 2.0000
61 562630483 1.0000
61 203018453 5.0000
61 86206737 2.0000
61 70628641 12.0000
61 242081101 4.0000
61 52068189 1.0000
61 60825979 2.0000
61 134563275 4.0000
61 47608522 2.0000
61 35364809 1.0000
61 119370087 11.0000
61 196669891 2.0000
61 32878627 1.0000
61 300631153 3.0000
61 193354205 1.0000
61 134823513 2.0000
61 175149644 1.0000
61 58926395 5.0000
61 38824843 1.0000
61 150455104 2.0000
61 65187067 13.0000
61 51826812 3.0000
61 122483510 1.0000
61 26589987 9.0000
61 295116564 1.0000
61 265192550 2.0000
61 153531301 2.0000
61 291001606 6.0000
61 21036119 1.0000
61 88986768 3.0000
61 148305295 3.0000
61 52702397 3.0000
61 105971448 2.0000
61 247540843 1.0000
61 22815199 2.0000
61 132213280 2.0000
61 61986109 1.0000
61 265916293 2.0000
61 310287657 3.0000
61 264133481 1.0000
61 358675720 1.0000
61 66129243 1.0000
61 235139268 5.0000
61 502248046 2.0000
61 200497519 2.0000
61 73449571 10.0000
61 267856439 1.0000
61 83828959 3.0000
61 127945292 2.0000
61 111553960 2.0000
61 172724815 2.0000
61 280655080 2.0000
61 146442319 1.0000
61 17311797 1.0000
61 182737724 1.0000
61 269304331 6.0000
61 58434192 3.0000
61 313296185 1.0000
61 210627341 3.0000
61 273124345 2.0000
61 179170204 4.0000
61 108441763 5.0000
61 185688167 4.0000
61 205951712 1.0000
61 227817944 2.0000
61 270556083 4.0000
61 150020524 1.0000
61 290609656 4.0000
61 341963514 2.0000
61 436104499 1.0000
61 43856340 2.0000
61 29246770 4.0000
61 243323060 3.0000
61 89021438 5.0000
61 179213911 2.0000
61 420790483 1.0000
61 240653346 1.0000
61 29727994 4.0000
61 109813877 1.0000
61 43328523 1.0000
61 283969647 16.0000
61 37397798 3.0000
61 295884713 2.0000
61 218264611 3.0000
61 544574749 1.0000
61 164122451 1.0000
61 250649493 8.0000
61 305278762 1.0000
61 25189194 1.0000
61 145778558 2.0000
61 19239587 1.0000
61 123054246 2.0000
61 152402774 2.0000
61 257932524 1.0000
61 37653495 3.0000
61 297389481 1.0000
61 27014314 4.0000
61 122950681 4.0000
62 309857915 3.0000
62 98810867 2.0000
62 217184995 1.0000
62 205715380 1.0000
62 197096489 2.0000
62 77843712 7.0000
62 231410365 1.0000
62 248740740 1.0000
62 56077244 3.0000
62 28308356 1.0000
62 204454773 2.0000
62 319682752 1.0000
62 14123683 3.0000
62 272476423 1.0000
62 270843834 2.0000
62 54498003 1.0000
62 277981997 1.0000
62 40095510 2.0000
62 40714791 1.0000
62 267278705 1.0000
62 213711945 5.0000
62 225098832 4.0000
62 29426580 1.0000
62 218196055 3.0000
62 29206300 1.0000
62 30693879 2.0000
62 45112524 3.0000
62 20359647 1.0000
62 281059193 1.0000
62 56824454 6.0000
62 53898929 1.0000
62 144836578 1.0000
62 120160897 2.0000
62 52397436 1.0000
62 246398288 1.0000
62 48683091 2.0000
62 212203422 2.0000
62 69276015 1.0000
62 62540002 3.0000
62 254056558 1.0000
62 104572995 8.0000
62 88687403 1.0000
62 48300575 1.0000
62 264522245 3.0000
62 53103918 1.0000
62 213273098 2.0000
62 254147817 2.0000
62 178616491 1.0000
62 121240793 6.0000
62 220746642 1.0000
62 245095610 3.0000
62 256955184 1.0000
62 160950525 2.0000
62 45814400 3.0000
62 219540700 1.0000
62 61608179 2.0000
62 92882460 2.0000
62 287781981 3.0000
62 193723322 3.0000
62 264446848 4.0000
62 61358313 2.0000
62 34882196 4.0000
62 244444830 4.0000
62 470195113 2.0000
62 275575393 3.0000
62 180918836 4.0000
62 25780453 1.0000
62 205643354 1.0000
62 227082076 2.0000
62 167376496 1.0000
62 74167153 1.0000
62 51590707 1.0000
62 247694811 1.0000
62 19762524 1.0000
62 261872648 3.0000
62 404865623 2.0000
62 28463717 1.0000
62 115997168 1.0000
62 274996668 2.0000
62 268445866 1.0000
62 218273099 2.0000
62 283727817 1.0000
62 294784543 2.0000
62 277172506 2.0000
62 21593526 4.0000
62 85423286 1.0000
62 97898140 1.0000
62 197186352 1.0000
62 162749920 9.0000
62 166121210 3.0000
62 207604346 3.0000
62 270369842 1.0000
62 34269240 1.0000
62 69607162 1.0000
62 199278443 1.0000
62 155320577 1.0000
62 202098639 1.0000
62 27272269 1.0000
62 32399396 2.0000
62 228298620 2.0000
62 291649210 1.0000
62 274501289 1.0000
62 50725573 2.0000
62 168430127 1.0000
62 43090176 1.0000
62 49498735 1.0000
62 117046274 3.0000
62 210041383 3.0000
62 59809760 4.0000
62 265426770 1.0000
62 293731094 3.0000
62 87429715 1.0000
62 97066890 1.0000
62 32182710 1.0000
62 172901970 1.0000
62 283207769 2.0000
62 290709262 2.0000
62 260710985 2.0000
62 248789864 2.0000
62 121827022 1.0000
62 275248083 1.0000
62 49939257 5.0000
62 39811227 1.0000
62 360344843 4.0000
62 228778787 3.0000
62 291110389 2.0000
62 83861665 1.0000
62 30395398 2.0000
62 208742566 2.0000
62 258426023 1.0000
62 100570359 1.0000
62 234365719 1.0000
62 49629605 1.0000
62 57933449 1.0000
62 94003338 2.0000
62 267256508 1.0000
62 142225011 1.0000
62 71975446 1.0000
62 54003221 2.0000
62 451403451 1.0000
62 160979509 1.0000
62 154659914 6.0000
62 220808838 1.0000
62 260452085 2.0000
62 23136154 1.0000
62 220997138 1.0000
62 203018453 2.0000
62 29968837 1.0000
62 188841247 1.0000
62 228305414 5.0000
62 101017618 4.0000
62 242081101 1.0000
62 142681025 6.0000
62 52068189 2.0000
62 300135017 1.0000
62 47608522 2.0000
62 79818725 7.0000
62 119370087 1.0000
62 32878627 2.0000
62 134823513 2.0000
62 175149644 2.0000
62 58926395 1.0000
62 269858934 1.0000
62 65153448 3.0000
62 150455104 1.0000
62 244889280 2.0000
62 51826812 1.0000
62 329112005 2.0000
62 419872351 1.0000
62 70360628 1.0000
62 26589987 2.0000
62 265192550 1.0000
62 279229632 1.0000
62 153531301 1.0000
62 291001606 1.0000
62 21036119 2.0000
62 52702397 2.0000
62 105971448 2.0000
62 61986109 3.0000
62 267289093 4.0000
62 310287657 1.0000
62 66129243 1.0000
62 69551985 1.0000
62 73449571 5.0000
62 20505122 1.0000
62 83828959 7.0000
62 49980783 1.0000
62 279681266 4.0000
62 136661659 3.0000
62 172724815 2.0000
62 182737724 1.0000
62 269304331 1.0000
62 569096933 1.0000
62 210627341 1.0000
62 273124345 6.0000
62 179170204 1.0000
62 260961646 1.0000
62 150020524 2.0000
62 290609656 1.0000
62 341963514 2.0000
62 43856340 2.0000
62 29246770 6.0000
62 259802833 2.0000
62 103820454 4.0000
62 179213911 5.0000
62 420790483 4.0000
62 85669614 1.0000
62 219949262 2.0000
62 267295547 3.0000
62 29727994 5.0000
62 109813877 1.0000
62 43328523 2.0000
62 283969647 1.0000
62 228751987 1.0000
62 37397798 1.0000
62 295884713 1.0000
62 53732896 1.0000
62 288327871 1.0000
62 25189194 3.0000
62 165746428 1.0000
62 145778558 1.0000
62 152402774 2.0000
62 257932524 1.0000
63 309857915 1.0000
63 229047451 1.0000
63 19229473 16.0000
63 213617119 3.0000
63 98810867 2.0000
63 33268497 1.0000
63 205715380 2.0000
63 197096489 1.0000
63 77843712 4.0000
63 231410365 2.0000
63 236854083 4.0000
63 288238089 2.0000
63 248740740 1.0000
63 78746900 2.0000
63 130380538 1.0000
63 217356882 2.0000
63 204454773 3.0000
63 319682752 1.0000
63 14123683 3.0000
63 172376896 2.0000
63 243323755 2.0000
63 270418444 1.0000
63 270843834 1.0000
63 54498003 3.0000
63 277981997 2.0000
63 113449381 1.0000
63 40095510 1.0000
63 267278705 3.0000
63 213711945 1.0000
63 225098832 2.0000
63 29426580 2.0000
63 28455329 3.0000
63 29206300 2.0000
63 30693879 2.0000
63 37704287 2.0000
63 45112524 3.0000
63 20359647 1.0000
63 281059193 2.0000
63 56824454 1.0000
63 98196849 1.0000
63 53898929 1.0000
63 120160897 2.0000
63 52397436 2.0000
63 246398288 3.0000
63 48683091 1.0000
63 212203422 3.0000
63 59785937 1.0000
63 69276015 1.0000
63 62540002 2.0000
63 274645950 1.0000
63 104572995 3.0000
63 88687403 2.0000
63 48300575 1.0000
63 292713073 5.0000
63 56408315 1.0000
63 31508216 2.0000
63 178616491 10.0000
63 245095610 1.0000
63 292252720 1.0000
63 66308941 2.0000
63 256955184 2.0000
63 155320364 3.0000
63 45814400 1.0000
63 61608179 2.0000
63 193723322 1.0000
63 264446848 1.0000
63 61358313 2.0000
63 34882196 2.0000
63 233600234 2.0000
63 287566895 2.0000
63 244444830 3.0000
63 22062686 3.0000
63 101227454 2.0000
63 401646950 1.0000
63 470195113 1.0000
63 104063340 3.0000
63 275575393 7.0000
63 70643606 2.0000
63 29972400 1.0000
63 180918836 1.0000
63 248905643 2.0000
63 205643354 1.0000
63 87171486 3.0000
63 78922403 3.0000
63 173752759 1.0000
63 39973326 2.0000
63 247300697 2.0000
63 227082076 1.0000
63 52069104 1.0000
63 89713248 2.0000
63 74167153 1.0000
63 51590707 1.0000
63 247694811 7.0000
63 19762524 2.0000
63 43328128 1.0000
63 216837549 1.0000
63 404865623 1.0000
63 165882825 1.0000
63 32583477 3.0000
63 238084775 1.0000
63 268445866 1.0000
63 277384132 4.0000
63 283727817 7.0000
63 294784543 2.0000
63 277172506 3.0000
63 24224320 1.0000
63 21593526 1.0000
63 91588813 1.0000
63 97898140 5.0000
63 53029040 2.0000
63 278133623 3.0000
63 46141376 1.0000
63 295637500 1.0000
63 31408930 1.0000
63 229483237 1.0000
63 197186352 1.0000
63 162749920 1.0000
63 166121210 1.0000
63 225539878 2.0000
63 207604346 1.0000
63 270369842 3.0000
63 34269240 1.0000
63 69607162 2.0000
63 199278443 4.0000
63 117377731 2.0000
63 155320577 1.0000
63 181223330 1.0000
63 202098639 4.0000
63 27272269 1.0000
63 32399396 1.0000
63 228298620 4.0000
63 113852838 1.0000
63 102465497 2.0000
63 204409050 1.0000
63 43706838 2.0000
63 291649210 2.0000
63 274501289 3.0000
63 147721398 3.0000
63 21037719 1.0000
63 50725573 3.0000
63 432456574 2.0000
63 97942249 2.0000
63 43090176 1.0000
63 117046274 1.0000
63 32417223 2.0000
63 32182710 1.0000
63 172901970 1.0000
63 283207769 1.0000
63 290709262 1.0000
63 251591698 2.0000
63 260710985 3.0000
63 248789864 1.0000
63 22844077 4.0000
63 275248083 1.0000
63 45929373 1.0000
63 314725957 1.0000
63 34965095 1.0000
63 49939257 3.0000
63 41405468 1.0000
63 253631550 2.0000
63 234349647 5.0000
63 387835596 1.0000
63 294038273 1.0000
63 360344843 2.0000
63 285516588 4.0000
63 228778787 1.0000
63 83861665 1.0000
63 313887512 2.0000
63 51978065 3.0000
63 43124180 4.0000
63 30395398 6.0000
63 83855918 1.0000
63 169967749 1.0000
63 208742566 1.0000
63 38411534 5.0000
63 196195164 3.0000
63 258426023 1.0000
63 169863467 2.0000
63 100570359 2.0000
63 326694732 3.0000
63 236979026 1.0000
63 158887692 1.0000
63 268484639 5.0000
63 393590044 3.0000
63 120872742 1.0000
63 94003338 1.0000
63 267256508 2.0000
63 142225011 1.0000
63 54003221 1.0000
63 160979509 2.0000
63 154659914 1.0000
63 260452085 1.0000
63 64654685 3.0000
63 103683026 2.0000
63 23136154 1.0000
63 220997138 2.0000
63 111610909 5.0000
63 24485503 5.0000
63 203018453 1.0000
63 29968837 2.0000
63 188841247 1.0000
63 86206737 1.0000
63 228305414 1.0000
63 70628641 3.0000
63 101017618 1.0000
63 142681025 3.0000
63 52068189 3.0000
63 134563275 1.0000
63 47608522 3.0000
63 32878627 2.0000
63 300631153 1.0000
63 134823513 1.0000
63 58926395 2.0000
63 38824843 4.0000
63 35408223 2.0000
63 150455104 1.0000
63 280242371 1.0000
63 51826812 2.0000
63 329112005 2.0000
63 419872351 1.0000
63 70360628 1.0000
63 263355828 6.0000
63 26589987 2.0000
63 265192550 2.0000
63 279229632 2.0000
63 153531301 6.0000
63 291001606 1.0000
63 174185700 1.0000
63 52702397 3.0000
63 105971448 1.0000
63 247540843 1.0000
63 132213280 1.0000
63 61986109 1.0000
63 267289093 3.0000
63 310287657 1.0000
63 358675720 1.0000
63 66129243 5.0000
63 235139268 2.0000
63 502248046 2.0000
63 200497519 1.0000
63 73449571 1.0000
63 20505122 6.0000
63 267856439 1.0000
63 83828959 4.0000
63 49980783 2.0000
63 127945292 7.0000
63 271563330 2.0000
63 111553960 2.0000
63 182737724 2.0000
63 147509786 1.0000
63 269304331 2.0000
63 58434192 4.0000
63 569096933 1.0000
63 210627341 2.0000
63 108441763 2.0000
63 202243824 2.0000
63 185688167 1.0000
63 205951712 3.0000
63 88041971 2.0000
63 260961646 2.0000
63 270556083 4.0000
63 150020524 2.0000
63 290609656 2.0000
63 341963514 1.0000
63 436104499 3.0000
63 43856340 4.0000
63 29246770 1.0000
63 259802833 1.0000
63 243323060 1.0000
63 89021438 4.0000
63 179213911 1.0000
63 240653346 1.0000
63 85669614 1.0000
63 219949262 4.0000
63 267295547 2.0000
63 228751987 1.0000
63 37397798 2.0000
63 306623675 1.0000
63 295884713 2.0000
63 218264611 2.0000
63 53732896 2.0000
63 288327871 1.0000
63 225082998 1.0000
63 164122451 3.0000
63 305278762 1.0000
63 25189194 1.0000
63 165746428 3.0000
63 19239587 2.0000
63 123054246 6.0000
63 156380350 2.0000
63 152402774 1.0000
63 266182205 2.0000
63 257932524 3.0000
63 297389481 3.0000
63 267308679 2.0000
63 122950681 3.0000
64 309857915 5.0000
64 205715380 1.0000
64 236854083 2.0000
64 56077244 1.0000
64 217356882 1.0000
64 28308356 1.0000
64 270418444 1.0000
64 277981997 2.0000
64 218196055 1.0000
64 120160897 1.0000
64 62540002 1.0000
64 104572995 1.0000
64 213273098 2.0000
64 288370527 1.0000
64 160950525 1.0000
64 193723322 1.0000
64 205643354 1.0000
64 227082076 1.0000
64 244081862 1.0000
64 261872648 2.0000
64 218273099 1.0000
64 91588813 2.0000
64 278133623 1.0000
64 31408930 1.0000
64 34269240 2.0000
64 237318555 1.0000
64 181223330 1.0000
64 32417223 2.0000
64 283207769 1.0000
64 260710985 2.0000
64 34965095 1.0000
64 39811227 1.0000
64 303651216 1.0000
64 258426023 1.0000
64 236979026 1.0000
64 94003338 1.0000
64 54003221 1.0000
64 451403451 1.0000
64 154659914 1.0000
64 29968837 1.0000
64 228305414 1.0000
64 242081101 1.0000
64 79818725 1.0000
64 269858934 1.0000
64 35408223 9.0000
64 244889280 1.0000
64 291001606 8.0000
64 148305295 1.0000
64 105971448 1.0000
64 61986109 1.0000
64 267289093 1.0000
64 69551985 1.0000
64 73449571 2.0000
64 267856439 1.0000
64 83828959 1.0000
64 205951712 1.0000
64 103820454 3.0000
64 43328523 1.0000
64 72015785 1.0000
64 295884713 1.0000
64 53732896 3.0000
64 544574749 1.0000
64 288327871 1.0000
65 309857915 1.0000
65 213617119 1.0000
65 225098832 1.0000
65 52397436 1.0000
65 212203422 1.0000
65 203018453 1.0000
65 242081101 1.0000
65 150455104 1.0000
65 66129243 1.0000
66 309857915 3.0000
66 57933449 2.0000
66 69551985 2.0000
66 53732896 2.0000
67 309857915 3.0000
67 319682752 1.0000
67 54498003 1.0000
67 28455329 2.0000
67 218196055 2.0000
67 238623655 1.0000
67 292252720 1.0000
67 287566895 1.0000
67 401646950 1.0000
67 29972400 2.0000
67 162749920 1.0000
67 225539878 2.0000
67 34269240 2.0000
67 49498735 1.0000
67 275248083 1.0000
67 291110389 1.0000
67 43124180 2.0000
67 30395398 3.0000
67 208742566 1.0000
67 38411534 1.0000
67 258426023 1.0000
67 120872742 1.0000
67 57933449 2.0000
67 223396377 1.0000
67 24485503 1.0000
67 29968837 1.0000
67 35364809 1.0000
67 134823513 1.0000
67 58926395 1.0000
67 38824843 1.0000
67 174185700 1.0000
67 267289093 1.0000
67 265916293 3.0000
67 66129243 5.0000
67 69551985 4.0000
67 200497519 3.0000
67 58434192 1.0000
67 205951712 1.0000
67 85669614 3.0000
67 53732896 8.0000
68 309857915 1.0000
68 225539878 2.0000
68 47608522 1.0000
68 26589987 1.0000
68 228751987 1.0000
69 309857915 11.0000
69 229047451 6.0000
69 19229473 2.0000
69 98810867 5.0000
69 33268497 7.0000
69 217184995 4.0000
69 205715380 5.0000
69 197096489 4.0000
69 77843712 1.0000
69 188264147 2.0000
69 231410365 2.0000
69 236854083 13.0000
69 288238089 10.0000
69 248740740 1.0000
69 444198452 4.0000
69 130380538 3.0000
69 56077244 5.0000
69 217356882 2.0000
69 61623625 4.0000
69 336031649 1.0000
69 28308356 1.0000
69 76415133 1.0000
69 204454773 2.0000
69 14123683 1.0000
69 272476423 1.0000
69 172376896 1.0000
69 243323755 1.0000
69 270418444 3.0000
69 270843834 2.0000
69 193870085 6.0000
69 54498003 1.0000
69 277981997 4.0000
69 40095510 2.0000
69 253026113 2.0000
69 40714791 4.0000
69 267278705 1.0000
69 213711945 4.0000
69 244085895 4.0000
69 225098832 2.0000
69 28455329 4.0000
69 218196055 9.0000
69 29206300 7.0000
69 30693879 8.0000
69 37704287 2.0000
69 45112524 7.0000
69 20359647 7.0000
69 281059193 2.0000
69 56824454 3.0000
69 98196849 1.0000
69 53898929 11.0000
69 144836578 3.0000
69 120160897 3.0000
69 52397436 4.0000
69 246398288 2.0000
69 48683091 1.0000
69 212203422 2.0000
69 59785937 3.0000
69 69276015 2.0000
69 238623655 5.0000
69 62540002 8.0000
69 254056558 3.0000
69 65013070 3.0000
69 104572995 2.0000
69 48300575 1.0000
69 264522245 1.0000
69 53103918 3.0000
69 213273098 5.0000
69 292713073 3.0000
69 56408315 3.0000
69 181107202 11.0000
69 31508216 1.0000
69 178616491 1.0000
69 293601868 2.0000
69 121240793 2.0000
69 220746642 2.0000
69 245095610 2.0000
69 292252720 1.0000
69 288370527 1.0000
69 66308941 1.0000
69 256955184 3.0000
69 160950525 2.0000
69 73637003 1.0000
69 156218577 1.0000
69 155320364 4.0000
69 61608179 3.0000
69 19909703 3.0000
69 92882460 3.0000
69 287781981 2.0000
69 193723322 5.0000
69 264446848 5.0000
69 61358313 8.0000
69 34882196 3.0000
69 233600234 2.0000
69 287566895 2.0000
69 244444830 5.0000
69 22062686 1.0000
69 101227454 3.0000
69 401646950 5.0000
69 104063340 12.0000
69 275575393 4.0000
69 17209595 2.0000
69 29972400 5.0000
69 180918836 1.0000
69 248905643 1.0000
69 25780453 7.0000
69 205643354 6.0000
69 32340805 1.0000
69 87171486 3.0000
69 78922403 1.0000
69 39973326 1.0000
69 237389906 3.0000
69 247300697 5.0000
69 105622153 2.0000
69 227082076 2.0000
69 167376496 1.0000
69 52069104 3.0000
69 89713248 3.0000
69 74167153 2.0000
69 51590707 6.0000
69 247694811 2.0000
69 19762524 1.0000
69 261872648 5.0000
69 43328128 1.0000
69 161351710 7.0000
69 216837549 1.0000
69 165882825 5.0000
69 32583477 5.0000
69 28463717 2.0000
69 238084775 1.0000
69 115997168 6.0000
69 274996668 12.0000
69 268445866 2.0000
69 218273099 3.0000
69 86122715 1.0000
69 277384132 2.0000
69 283727817 4.0000
69 294784543 4.0000
69 224697273 4.0000
69 277172506 2.0000
69 21593526 1.0000
69 91588813 3.0000
69 85423286 3.0000
69 97898140 3.0000
69 53029040 1.0000
69 278133623 6.0000
69 295637500 2.0000
69 31408930 3.0000
69 229483237 4.0000
69 61804151 6.0000
69 197186352 1.0000
69 162749920 12.0000
69 166121210 1.0000
69 225539878 11.0000
69 207604346 2.0000
69 270369842 1.0000
69 34269240 5.0000
69 69607162 3.0000
69 237318555 4.0000
69 37792771 5.0000
69 199278443 3.0000
69 155320577 3.0000
69 181223330 3.0000
69 202098639 4.0000
69 27272269 3.0000
69 32399396 8.0000
69 228298620 5.0000
69 105803824 1.0000
69 113852838 1.0000
69 102465497 3.0000
69 204409050 1.0000
69 43706838 1.0000
69 291649210 2.0000
69 274501289 3.0000
69 147721398 1.0000
69 21037719 6.0000
69 50725573 4.0000
69 168430127 2.0000
69 432456574 7.0000
69 161046713 3.0000
69 97942249 1.0000
69 43090176 3.0000
69 49498735 9.0000
69 117046274 3.0000
69 210041383 1.0000
69 265426770 2.0000
69 293731094 2.0000
69 87429715 3.0000
69 97066890 3.0000
69 32417223 5.0000
69 32182710 4.0000
69 172901970 2.0000
69 283207769 2.0000
69 498776216 1.0000
69 251591698 5.0000
69 260710985 1.0000
69 248789864 1.0000
69 22844077 1.0000
69 121827022 3.0000
69 275248083 4.0000
69 45929373 1.0000
69 314725957 9.0000
69 40359068 1.0000
69 34965095 5.0000
69 49939257 6.0000
69 41405468 3.0000
69 253631550 5.0000
69 234349647 1.0000
69 39811227 4.0000
69 36127967 8.0000
69 294038273 4.0000
69 360344843 11.0000
69 285516588 4.0000
69 193619580 2.0000
69 171918553 15.0000
69 228778787 4.0000
69 291110389 3.0000
69 83861665 1.0000
69 313887512 2.0000
69 51978065 2.0000
69 303651216 4.0000
69 239876668 4.0000
69 43124180 2.0000
69 30395398 4.0000
69 83855918 3.0000
69 169967749 4.0000
69 208742566 7.0000
69 258426023 7.0000
69 169863467 8.0000
69 100570359 2.0000
69 326694732 3.0000
69 236979026 3.0000
69 158887692 3.0000
69 46705581 5.0000
69 234365719 2.0000
69 49629605 10.0000
69 393590044 1.0000
69 120872742 4.0000
69 57933449 4.0000
69 94003338 7.0000
69 267256508 3.0000
69 223396377 1.0000
69 71975446 2.0000
69 54003221 3.0000
69 451403451 3.0000
69 160979509 2.0000
69 154659914 1.0000
69 220808838 3.0000
69 64654685 2.0000
69 103683026 1.0000
69 23136154 9.0000
69 18395247 1.0000
69 220997138 1.0000
69 111610909 2.0000
69 562630483 1.0000
69 24485503 3.0000
69 203018453 3.0000
69 29968837 5.0000
69 188841247 9.0000
69 228305414 1.0000
69 101017618 2.0000
69 242081101 6.0000
69 142681025 2.0000
69 52068189 2.0000
69 134563275 1.0000
69 47608522 2.0000
69 35364809 3.0000
69 79818725 5.0000
69 119370087 4.0000
69 196669891 1.0000
69 32878627 4.0000
69 300631153 1.0000
69 193354205 2.0000
69 134823513 2.0000
69 175149644 1.0000
69 58926395 1.0000
69 269858934 4.0000
69 38824843 2.0000
69 65153448 7.0000
69 35408223 6.0000
69 150455104 2.0000
69 65187067 2.0000
69 244889280 6.0000
69 280242371 7.0000
69 329112005 1.0000
69 419872351 6.0000
69 70360628 2.0000
69 263355828 6.0000
69 26589987 8.0000
69 37921383 1.0000
69 295116564 1.0000
69 265192550 1.0000
69 279229632 4.0000
69 291001606 3.0000
69 174185700 3.0000
69 21036119 10.0000
69 88986768 1.0000
69 148305295 1.0000
69 52702397 1.0000
69 247540843 4.0000
69 22815199 1.0000
69 61986109 7.0000
69 267289093 6.0000
69 265916293 5.0000
69 310287657 2.0000
69 358675720 5.0000
69 66129243 4.0000
69 235139268 2.0000
69 69551985 2.0000
69 502248046 9.0000
69 73449571 4.0000
69 20505122 5.0000
69 267856439 10.0000
69 83828959 6.0000
69 49980783 11.0000
69 127945292 3.0000
69 271563330 4.0000
69 279681266 6.0000
69 136661659 2.0000
69 172724815 4.0000
69 182737724 4.0000
69 147509786 5.0000
69 269304331 1.0000
69 58434192 3.0000
69 569096933 4.0000
69 313296185 2.0000
69 210627341 2.0000
69 273124345 6.0000
69 179170204 14.0000
69 108441763 1.0000
69 202243824 5.0000
69 185688167 5.0000
69 478981691 1.0000
69 205951712 1.0000
69 227817944 1.0000
69 260961646 5.0000
69 558829275 1.0000
69 270556083 2.0000
69 150020524 12.0000
69 290609656 2.0000
69 341963514 6.0000
69 436104499 8.0000
69 43856340 8.0000
69 29246770 4.0000
69 243323060 4.0000
69 179213911 5.0000
69 420790483 2.0000
69 240653346 4.0000
69 85669614 7.0000
69 219949262 11.0000
69 29727994 4.0000
69 109813877 2.0000
69 43328523 12.0000
69 233109396 1.0000
69 228751987 4.0000
69 306623675 1.0000
69 295884713 11.0000
69 53732896 3.0000
69 544574749 3.0000
69 288327871 2.0000
69 225082998 5.0000
69 164122451 2.0000
69 250649493 1.0000
69 305278762 9.0000
69 165746428 2.0000
69 145778558 1.0000
69 19239587 1.0000
69 123054246 14.0000
69 156380350 5.0000
69 152402774 5.0000
69 266182205 1.0000
69 257932524 1.0000
69 37653495 6.0000
69 297389481 2.0000
69 267308679 1.0000
69 122950681 5.0000
70 309857915 1.0000
70 213711945 1.0000
70 261872648 1.0000
70 43328128 1.0000
70 49629605 1.0000
70 29968837 1.0000
70 329112005 2.0000
70 148305295 1.0000
70 279681266 1.0000
70 240653346 1.0000
70 267295547 1.0000
71 309857915 1.0000
71 98810867 1.0000
71 130380538 2.0000
71 61623625 1.0000
71 319682752 1.0000
71 14123683 1.0000
71 243323755 3.0000
71 277981997 1.0000
71 40095510 2.0000
71 213711945 1.0000
71 244085895 1.0000
71 218196055 1.0000
71 29206300 1.0000
71 37704287 1.0000
71 98196849 1.0000
71 144836578 1.0000
71 120160897 1.0000
71 48683091 1.0000
71 212203422 1.0000
71 59785937 1.0000
71 62540002 1.0000
71 104572995 1.0000
71 213273098 1.0000
71 181107202 1.0000
71 31508216 1.0000
71 220746642 2.0000
71 19909703 1.0000
71 92882460 2.0000
71 193723322 2.0000
71 244444830 3.0000
71 101227454 3.0000
71 70643606 1.0000
71 227082076 2.0000
71 52069104 3.0000
71 89713248 5.0000
71 51590707 5.0000
71 247694811 1.0000
71 19762524 5.0000
71 261872648 1.0000
71 43328128 3.0000
71 165882825 1.0000
71 32583477 1.0000
71 277384132 1.0000
71 294784543 3.0000
71 97898140 1.0000
71 278133623 1.0000
71 162749920 2.0000
71 34269240 1.0000
71 37792771 1.0000
71 32399396 1.0000
71 102465497 1.0000
71 21037719 2.0000
71 168430127 2.0000
71 49498735 1.0000
71 307289516 1.0000
71 265426770 1.0000
71 32182710 2.0000
71 251591698 1.0000
71 22844077 2.0000
71 121827022 1.0000
71 275248083 1.0000
71 45929373 3.0000
71 253631550 1.0000
71 387835596 1.0000
71 360344843 2.0000
71 258426023 1.0000
71 49629605 1.0000
71 57933449 1.0000
71 267256508 2.0000
71 223396377 1.0000
71 23136154 3.0000
71 18395247 1.0000
71 24485503 1.0000
71 29968837 1.0000
71 101017618 3.0000
71 60825979 1.0000
71 134563275 1.0000
71 119370087 2.0000
71 193354205 2.0000
71 134823513 1.0000
71 175149644 1.0000
71 58926395 1.0000
71 329112005 7.0000
71 279229632 1.0000
71 291001606 1.0000
71 148305295 4.0000
71 267289093 1.0000
71 358675720 2.0000
71 66129243 1.0000
71 279681266 2.0000
71 136661659 1.0000
71 172724815 1.0000
71 269304331 1.0000
71 273124345 2.0000
71 179170204 1.0000
71 108441763 1.0000
71 185688167 1.0000
71 260961646 1.0000
71 270556083 2.0000
71 150020524 6.0000
71 341963514 1.0000
71 43856340 1.0000
71 240653346 1.0000
71 267295547 2.0000
71 288327871 1.0000
71 164122451 1.0000
71 305278762 2.0000
71 165746428 1.0000
71 156380350 1.0000
71 152402774 1.0000
71 122950681 1.0000
72 309857915 6.0000
72 229047451 5.0000
72 19229473 2.0000
72 98810867 11.0000
72 33268497 12.0000
72 217184995 4.0000
72 197096489 7.0000
72 77843712 5.0000
72 231410365 4.0000
72 236854083 4.0000
72 288238089 3.0000
72 248740740 2.0000
72 444198452 5.0000
72 78746900 6.0000
72 130380538 4.0000
72 56077244 4.0000
72 217356882 1.0000
72 61623625 2.0000
72 336031649 5.0000
72 28308356 2.0000
72 204454773 16.0000
72 319682752 10.0000
72 14123683 22.0000
72 272476423 1.0000
72 172376896 5.0000
72 270418444 4.0000
72 270843834 4.0000
72 193870085 7.0000
72 54498003 10.0000
72 277981997 3.0000
72 113449381 5.0000
72 40095510 8.0000
72 253026113 1.0000
72 316996084 2.0000
72 40714791 7.0000
72 267278705 8.0000
72 213711945 15.0000
72 244085895 3.0000
72 225098832 10.0000
72 28455329 2.0000
72 218196055 5.0000
72 29206300 4.0000
72 30693879 3.0000
72 37704287 6.0000
72 45112524 14.0000
72 20359647 3.0000
72 281059193 6.0000
72 56824454 9.0000
72 98196849 7.0000
72 53898929 5.0000
72 144836578 7.0000
72 120160897 3.0000
72 52397436 2.0000
72 246398288 3.0000
72 48683091 9.0000
72 212203422 6.0000
72 59785937 2.0000
72 238623655 2.0000
72 62540002 3.0000
72 254056558 4.0000
72 65013070 3.0000
72 104572995 10.0000
72 88687403 8.0000
72 48300575 3.0000
72 264522245 15.0000
72 213273098 2.0000
72 254147817 2.0000
72 292713073 6.0000
72 56408315 2.0000
72 181107202 6.0000
72 31508216 5.0000
72 121240793 3.0000
72 220746642 4.0000
72 245095610 3.0000
72 292252720 1.0000
72 288370527 3.0000
72 66308941 7.0000
72 256955184 9.0000
72 160950525 1.0000
72 156218577 5.0000
72 384851943 3.0000
72 155320364 5.0000
72 219540700 1.0000
72 61608179 6.0000
72 19909703 7.0000
72 92882460 3.0000
72 287781981 1.0000
72 193723322 4.0000
72 264446848 8.0000
72 61358313 6.0000
72 34882196 4.0000
72 233600234 7.0000
72 287566895 2.0000
72 244444830 2.0000
72 22062686 6.0000
72 101227454 8.0000
72 401646950 6.0000
72 470195113 1.0000
72 104063340 5.0000
72 275575393 5.0000
72 70643606 1.0000
72 17209595 3.0000
72 29972400 8.0000
72 180918836 8.0000
72 248905643 2.0000
72 25780453 8.0000
72 205643354 6.0000
72 32340805 2.0000
72 78922403 1.0000
72 173752759 1.0000
72 39973326 6.0000
72 237389906 1.0000
72 247300697 7.0000
72 227082076 4.0000
72 167376496 4.0000
72 52069104 3.0000
72 89713248 5.0000
72 74167153 2.0000
72 244081862 2.0000
72 51590707 16.0000
72 247694811 4.0000
72 19762524 4.0000
72 261872648 9.0000
72 43328128 1.0000
72 161351710 3.0000
72 216837549 2.0000
72 31702589 2.0000
72 165882825 1.0000
72 32583477 5.0000
72 61771888 3.0000
72 238084775 1.0000
72 115997168 7.0000
72 274996668 15.0000
72 268445866 7.0000
72 218273099 2.0000
72 277384132 2.0000
72 283727817 1.0000
72 294784543 3.0000
72 224697273 6.0000
72 32408442 10.0000
72 277172506 6.0000
72 24224320 1.0000
72 21593526 7.0000
72 91082908 2.0000
72 91588813 6.0000
72 85423286 8.0000
72 97898140 10.0000
72 53029040 1.0000
72 278133623 3.0000
72 46141376 6.0000
72 295637500 5.0000
72 31408930 2.0000
72 229483237 2.0000
72 61804151 2.0000
72 162749920 10.0000
72 166121210 14.0000
72 225539878 11.0000
72 207604346 3.0000
72 270369842 12.0000
72 34269240 4.0000
72 69607162 4.0000
72 237318555 4.0000
72 37792771 5.0000
72 199278443 3.0000
72 155320577 4.0000
72 181223330 2.0000
72 202098639 1.0000
72 27272269 7.0000
72 32399396 5.0000
72 228298620 9.0000
72 105803824 5.0000
72 102465497 6.0000
72 204409050 1.0000
72 43706838 2.0000
72 291649210 8.0000
72 274501289 9.0000
72 21037719 7.0000
72 50725573 10.0000
72 168430127 4.0000
72 432456574 5.0000
72 43090176 3.0000
72 49498735 7.0000
72 117046274 4.0000
72 210041383 4.0000
72 307289516 11.0000
72 59809760 2.0000
72 265426770 4.0000
72 293731094 4.0000
72 87429715 1.0000
72 97066890 4.0000
72 32417223 4.0000
72 32182710 7.0000
72 283207769 5.0000
72 290709262 9.0000
72 498776216 3.0000
72 251591698 2.0000
72 260710985 6.0000
72 248789864 8.0000
72 22844077 1.0000
72 121827022 17.0000
72 275248083 11.0000
72 45929373 2.0000
72 314725957 4.0000
72 40359068 1.0000
72 359511622 1.0000
72 34965095 8.0000
72 49939257 14.0000
72 26553971 12.0000
72 41405468 5.0000
72 253631550 4.0000
72 234349647 3.0000
72 39811227 3.0000
72 387835596 5.0000
72 36127967 3.0000
72 294038273 5.0000
72 360344843 9.0000
72 285516588 3.0000
72 193619580 3.0000
72 291110389 8.0000
72 83861665 6.0000
72 313887512 3.0000
72 303651216 6.0000
72 43124180 4.0000
72 30395398 7.0000
72 83855918 2.0000
72 208742566 6.0000
72 38411534 4.0000
72 258426023 1.0000
72 169863467 6.0000
72 100570359 9.0000
72 326694732 4.0000
72 236979026 1.0000
72 158887692 1.0000
72 67562950 2.0000
72 46705581 7.0000
72 234365719 1.0000
72 49629605 8.0000
72 268484639 1.0000
72 393590044 1.0000
72 120872742 3.0000
72 57933449 3.0000
72 94003338 8.0000
72 267256508 2.0000
72 142225011 1.0000
72 223396377 6.0000
72 54003221 4.0000
72 451403451 1.0000
72 160979509 3.0000
72 154659914 1.0000
72 220808838 3.0000
72 260452085 3.0000
72 64654685 1.0000
72 103683026 2.0000
72 23136154 8.0000
72 18395247 1.0000
72 220997138 3.0000
72 111610909 3.0000
72 562630483 2.0000
72 24485503 9.0000
72 203018453 3.0000
72 29968837 2.0000
72 188841247 4.0000
72 86206737 4.0000
72 228305414 6.0000
72 70628641 3.0000
72 242081101 10.0000
72 142681025 2.0000
72 52068189 7.0000
72 60825979 1.0000
72 300135017 49.0000
72 134563275 5.0000
72 47608522 7.0000
72 35364809 10.0000
72 79818725 14.0000
72 196669891 1.0000
72 32878627 2.0000
72 300631153 6.0000
72 193354205 4.0000
72 134823513 9.0000
72 175149644 6.0000
72 58926395 5.0000
72 269858934 7.0000
72 38824843 2.0000
72 65153448 11.0000
72 35408223 4.0000
72 150455104 7.0000
72 244889280 3.0000
72 280242371 1.0000
72 51826812 1.0000
72 329112005 1.0000
72 419872351 3.0000
72 70360628 2.0000
72 263355828 4.0000
72 26589987 3.0000
72 295116564 5.0000
72 265192550 1.0000
72 279229632 7.0000
72 153531301 5.0000
72 291001606 5.0000
72 174185700 4.0000
72 21036119 5.0000
72 88986768 4.0000
72 148305295 8.0000
72 52702397 7.0000
72 105971448 6.0000
72 247540843 6.0000
72 22815199 9.0000
72 132213280 7.0000
72 61986109 2.0000
72 267289093 3.0000
72 265916293 3.0000
72 310287657 2.0000
72 264133481 1.0000
72 358675720 7.0000
72 284544203 1.0000
72 66129243 7.0000
72 235139268 1.0000
72 69551985 7.0000
72 502248046 2.0000
72 200497519 3.0000
72 73449571 9.0000
72 20505122 2.0000
72 267856439 4.0000
72 17084497 8.0000
72 83828959 10.0000
72 49980783 3.0000
72 127945292 3.0000
72 271563330 2.0000
72 279681266 2.0000
72 111553960 1.0000
72 136661659 5.0000
72 172724815 4.0000
72 280655080 3.0000
72 146442319 2.0000
72 17311797 4.0000
72 182737724 12.0000
72 147509786 5.0000
72 269304331 4.0000
72 58434192 5.0000
72 569096933 1.0000
72 313296185 3.0000
72 210627341 5.0000
72 273124345 6.0000
72 179170204 14.0000
72 108441763 5.0000
72 202243824 9.0000
72 185688167 3.0000
72 205951712 4.0000
72 227817944 1.0000
72 260961646 2.0000
72 270556083 9.0000
72 150020524 13.0000
72 290609656 10.0000
72 341963514 2.0000
72 436104499 8.0000
72 43856340 9.0000
72 29246770 8.0000
72 259802833 8.0000
72 243323060 2.0000
72 103820454 5.0000
72 89021438 2.0000
72 179213911 9.0000
72 420790483 3.0000
72 240653346 6.0000
72 85669614 3.0000
72 219949262 3.0000
72 267295547 3.0000
72 29727994 6.0000
72 109813877 5.0000
72 43328523 6.0000
72 72015785 5.0000
72 283969647 6.0000
72 233109396 4.0000
72 228751987 2.0000
72 37397798 8.0000
72 306623675 1.0000
72 295884713 5.0000
72 218264611 1.0000
72 53732896 7.0000
72 544574749 4.0000
72 288327871 3.0000
72 225082998 3.0000
72 164122451 15.0000
72 250649493 4.0000
72 305278762 10.0000
72 25189194 3.0000
72 165746428 6.0000
72 145778558 7.0000
72 19239587 4.0000
72 123054246 5.0000
72 156380350 2.0000
72 152402774 13.0000
72 257932524 6.0000
72 84095841 3.0000
72 267308679 7.0000
72 27014314 3.0000
72 122950681 8.0000
73 309857915 15.0000
73 229047451 20.0000
73 19229473 8.0000
73 213617119 5.0000
73 98810867 37.0000
73 33268497 28.0000
73 217184995 48.0000
73 205715380 16.0000
73 157311000 1.0000
73 197096489 54.0000
73 77843712 21.0000
73 188264147 4.0000
73 231410365 12.0000
73 236854083 22.0000
73 288238089 20.0000
73 248740740 12.0000
73 84095155 1.0000
73 444198452 11.0000
73 78746900 48.0000
73 130380538 13.0000
73 56077244 5.0000
73 217356882 15.0000
73 61623625 25.0000
73 336031649 18.0000
73 28308356 11.0000
73 204454773 26.0000
73 319682752 23.0000
73 14123683 9.0000
73 272476423 10.0000
73 172376896 17.0000
73 243323755 19.0000
73 270418444 16.0000
73 270843834 15.0000
73 193870085 17.0000
73 54498003 21.0000
73 277981997 11.0000
73 113449381 32.0000
73 40095510 16.0000
73 253026113 10.0000
73 316996084 8.0000
73 40714791 20.0000
73 267278705 27.0000
73 213711945 25.0000
73 244085895 15.0000
73 225098832 20.0000
73 330552692 6.0000
73 29426580 4.0000
73 28455329 12.0000
73 218196055 9.0000
73 29206300 11.0000
73 30693879 10.0000
73 37704287 13.0000
73 45112524 15.0000
73 20359647 13.0000
73 281059193 14.0000
73 56824454 22.0000
73 98196849 40.0000
73 53898929 18.0000
73 144836578 25.0000
73 120160897 25.0000
73 52397436 21.0000
73 297380894 2.0000
73 246398288 37.0000
73 48683091 16.0000
73 212203422 16.0000
73 59785937 14.0000
73 69276015 9.0000
73 238623655 10.0000
73 62540002 12.0000
73 274645950 9.0000
73 254056558 31.0000
73 65013070 35.0000
73 104572995 13.0000
73 88687403 14.0000
73 48300575 11.0000
73 264522245 39.0000
73 53103918 7.0000
73 213273098 14.0000
73 254147817 7.0000
73 292713073 22.0000
73 56408315 13.0000
73 181107202 20.0000
73 31508216 9.0000
73 178616491 13.0000
73 293601868 7.0000
73 121240793 29.0000
73 220746642 34.0000
73 245095610 20.0000
73 266591831 3.0000
73 292252720 7.0000
73 288370527 35.0000
73 66308941 7.0000
73 256955184 23.0000
73 160950525 10.0000
73 156218577 9.0000
73 384851943 8.0000
73 155320364 18.0000
73 45814400 13.0000
73 219540700 3.0000
73 61608179 33.0000
73 19909703 19.0000
73 92882460 16.0000
73 287781981 16.0000
73 193723322 20.0000
73 264446848 21.0000
73 61358313 15.0000
73 34882196 29.0000
73 233600234 22.0000
73 287566895 13.0000
73 244444830 22.0000
73 22062686 16.0000
73 101227454 10.0000
73 401646950 8.0000
73 470195113 4.0000
73 104063340 16.0000
73 275575393 15.0000
73 70643606 19.0000
73 17209595 9.0000
73 29972400 20.0000
73 180918836 18.0000
73 248905643 15.0000
73 25780453 11.0000
73 205643354 26.0000
73 32340805 14.0000
73 87171486 5.0000
73 78922403 7.0000
73 173752759 6.0000
73 39973326 12.0000
73 237389906 3.0000
73 247300697 16.0000
73 105622153 24.0000
73 227082076 44.0000
73 167376496 18.0000
73 52069104 15.0000
73 89713248 12.0000
73 74167153 14.0000
73 244081862 4.0000
73 51590707 39.0000
73 247694811 14.0000
73 19762524 16.0000
73 261872648 17.0000
73 43328128 29.0000
73 161351710 14.0000
73 216837549 15.0000
73 404865623 9.0000
73 31702589 12.0000
73 300414286 5.0000
73 165882825 19.0000
73 32583477 37.0000
73 61771888 38.0000
73 28463717 2.0000
73 238084775 3.0000
73 115997168 14.0000
73 274996668 10.0000
73 268445866 23.0000
73 218273099 22.0000
73 86122715 5.0000
73 277384132 16.0000
73 283727817 26.0000
73 294784543 11.0000
73 224697273 16.0000
73 32408442 12.0000
73 277172506 16.0000
73 24224320 14.0000
73 21593526 46.0000
73 91082908 6.0000
73 276908282 2.0000
73 68395469 1.0000
73 91588813 15.0000
73 85423286 28.0000
73 97898140 18.0000
73 53029040 14.0000
73 352317874 5.0000
73 278133623 39.0000
73 46141376 22.0000
73 295637500 10.0000
73 31408930 13.0000
73 229483237 5.0000
73 61804151 16.0000
73 197186352 4.0000
73 162749920 36.0000
73 166121210 17.0000
73 225539878 23.0000
73 207604346 12.0000
73 270369842 29.0000
73 34269240 14.0000
73 69607162 12.0000
73 57339651 3.0000
73 237318555 13.0000
73 37792771 12.0000
73 199278443 20.0000
73 49290658 1.0000
73 117377731 15.0000
73 155320577 20.0000
73 181223330 23.0000
73 202098639 19.0000
73 27272269 24.0000
73 32399396 17.0000
73 228298620 25.0000
73 105803824 3.0000
73 113852838 5.0000
73 102465497 14.0000
73 204409050 18.0000
73 43706838 22.0000
73 291649210 14.0000
73 274501289 15.0000
73 147721398 16.0000
73 21037719 30.0000
73 50725573 18.0000
73 168430127 25.0000
73 432456574 23.0000
73 161046713 24.0000
73 216707242 1.0000
73 97942249 11.0000
73 43090176 14.0000
73 49498735 11.0000
73 117046274 16.0000
73 210041383 10.0000
73 307289516 20.0000
73 59809760 17.0000
73 265426770 3.0000
73 293731094 21.0000
73 87429715 11.0000
73 97066890 16.0000
73 32417223 17.0000
73 32182710 36.0000
73 172901970 8.0000
73 283207769 28.0000
73 290709262 17.0000
73 498776216 6.0000
73 251591698 21.0000
73 260710985 28.0000
73 248789864 24.0000
73 22844077 11.0000
73 121827022 13.0000
73 275248083 23.0000
73 45929373 13.0000
73 314725957 19.0000
73 40359068 15.0000
73 359511622 7.0000
73 34965095 22.0000
73 49939257 19.0000
73 26553971 27.0000
73 41405468 9.0000
73 253631550 29.0000
73 234349647 14.0000
73 39811227 15.0000
73 387835596 13.0000
73 36127967 9.0000
73 294038273 27.0000
73 360344843 20.0000
73 285516588 30.0000
73 193619580 13.0000
73 171918553 1.0000
73 228778787 28.0000
73 291110389 13.0000
73 83861665 14.0000
73 313887512 9.0000
73 51978065 18.0000
73 303651216 14.0000
73 239876668 16.0000
73 43124180 19.0000
73 30395398 19.0000
73 83855918 19.0000
73 169967749 14.0000
73 208742566 24.0000
73 38411534 18.0000
73 196195164 10.0000
73 258426023 12.0000
73 169863467 20.0000
73 100570359 19.0000
73 326694732 6.0000
73 236979026 16.0000
73 158887692 15.0000
73 67562950 5.0000
73 46705581 10.0000
73 234365719 19.0000
73 49629605 8.0000
73 268484639 13.0000
73 393590044 18.0000
73 120872742 11.0000
73 57933449 13.0000
73 94003338 17.0000
73 267256508 24.0000
73 142225011 11.0000
73 223396377 22.0000
73 71975446 8.0000
73 54003221 10.0000
73 451403451 14.0000
73 160979509 23.0000
73 154659914 14.0000
73 220808838 9.0000
73 260452085 17.0000
73 64654685 17.0000
73 103683026 20.0000
73 23136154 23.0000
73 18395247 2.0000
73 220997138 33.0000
73 111610909 14.0000
73 562630483 11.0000
73 109214716 4.0000
73 24485503 28.0000
73 203018453 14.0000
73 29968837 20.0000
73 188841247 19.0000
73 86206737 10.0000
73 228305414 26.0000
73 70628641 10.0000
73 101017618 15.0000
73 242081101 23.0000
73 142681025 20.0000
73 52068189 22.0000
73 60825979 16.0000
73 300135017 5.0000
73 134563275 12.0000
73 47608522 18.0000
73 35364809 10.0000
73 79818725 29.0000
73 119370087 16.0000
73 196669891 3.0000
73 32878627 5.0000
73 300631153 30.0000
73 193354205 15.0000
73 134823513 26.0000
73 175149644 13.0000
73 58926395 15.0000
73 269858934 27.0000
73 38824843 6.0000
73 65153448 24.0000
73 35408223 19.0000
73 150455104 24.0000
73 65187067 11.0000
73 244889280 15.0000
73 280242371 23.0000
73 51826812 6.0000
73 329112005 11.0000
73 419872351 17.0000
73 70360628 1.0000
73 263355828 14.0000
73 26589987 16.0000
73 37921383 27.0000
73 295116564 10.0000
73 265192550 23.0000
73 279229632 17.0000
73 153531301 41.0000
73 291001606 20.0000
73 174185700 15.0000
73 21036119 21.0000
73 88986768 16.0000
73 148305295 27.0000
73 52702397 23.0000
73 105971448 12.0000
73 247540843 27.0000
73 22815199 14.0000
73 132213280 18.0000
73 61986109 18.0000
73 267289093 20.0000
73 265916293 18.0000
73 310287657 8.0000
73 264133481 15.0000
73 358675720 16.0000
73 284544203 12.0000
73 66129243 21.0000
73 235139268 13.0000
73 69551985 20.0000
73 502248046 15.0000
73 200497519 39.0000
73 73449571 28.0000
73 293995981 8.0000
73 20505122 15.0000
73 267856439 10.0000
73 17084497 24.0000
73 83828959 26.0000
73 49980783 30.0000
73 127945292 13.0000
73 271563330 24.0000
73 279681266 20.0000
73 111553960 34.0000
73 214136684 5.0000
73 136661659 38.0000
73 172724815 9.0000
73 280655080 20.0000
73 146442319 17.0000
73 17311797 12.0000
73 182737724 16.0000
73 147509786 11.0000
73 269304331 20.0000
73 58434192 18.0000
73 569096933 37.0000
73 313296185 9.0000
73 210627341 33.0000
73 273124345 15.0000
73 179170204 14.0000
73 108441763 28.0000
73 202243824 14.0000
73 185688167 18.0000
73 205951712 16.0000
73 227817944 15.0000
73 88041971 6.0000
73 260961646 11.0000
73 558829275 2.0000
73 270556083 23.0000
73 150020524 13.0000
73 290609656 19.0000
73 341963514 17.0000
73 436104499 8.0000
73 43856340 13.0000
73 29246770 9.0000
73 259802833 16.0000
73 243323060 37.0000
73 103820454 36.0000
73 89021438 13.0000
73 179213911 15.0000
73 420790483 22.0000
73 240653346 21.0000
73 85669614 7.0000
73 219949262 29.0000
73 267295547 28.0000
73 29727994 13.0000
73 109813877 16.0000
73 43328523 20.0000
73 72015785 4.0000
73 283969647 5.0000
73 233109396 6.0000
73 228751987 18.0000
73 37397798 13.0000
73 306623675 7.0000
73 295884713 22.0000
73 218264611 9.0000
73 53732896 12.0000
73 544574749 15.0000
73 288327871 9.0000
73 225082998 16.0000
73 164122451 12.0000
73 250649493 16.0000
73 305278762 10.0000
73 25189194 14.0000
73 165746428 24.0000
73 145778558 28.0000
73 19239587 24.0000
73 123054246 22.0000
73 156380350 13.0000
73 152402774 18.0000
73 266182205 22.0000
73 257932524 5.0000
73 37653495 16.0000
73 297389481 20.0000
73 84095841 6.0000
73 267308679 14.0000
73 27014314 47.0000
73 122950681 24.0000
74 309857915 2.0000
74 229047451 2.0000
74 19229473 2.0000
74 98810867 2.0000
74 33268497 3.0000
74 217184995 1.0000
74 197096489 5.0000
74 77843712 2.0000
74 231410365 1.0000
74 236854083 1.0000
74 248740740 1.0000
74 78746900 3.0000
74 56077244 2.0000
74 217356882 1.0000
74 61623625 1.0000
74 336031649 1.0000
74 28308356 1.0000
74 204454773 2.0000
74 319682752 1.0000
74 14123683 3.0000
74 272476423 1.0000
74 172376896 2.0000
74 270418444 2.0000
74 193870085 3.0000
74 54498003 1.0000
74 277981997 1.0000
74 113449381 1.0000
74 40095510 1.0000
74 253026113 1.0000
74 40714791 2.0000
74 267278705 2.0000
74 213711945 2.0000
74 244085895 5.0000
74 225098832 2.0000
74 28455329 1.0000
74 37704287 1.0000
74 45112524 1.0000
74 98196849 2.0000
74 144836578 1.0000
74 120160897 1.0000
74 52397436 1.0000
74 48683091 1.0000
74 238623655 2.0000
74 62540002 1.0000
74 65013070 1.0000
74 104572995 1.0000
74 88687403 5.0000
74 264522245 1.0000
74 53103918 2.0000
74 213273098 2.0000
74 254147817 1.0000
74 56408315 1.0000
74 181107202 1.0000
74 121240793 7.0000
74 220746642 1.0000
74 245095610 3.0000
74 292252720 2.0000
74 288370527 1.0000
74 256955184 1.0000
74 384851943 1.0000
74 155320364 1.0000
74 92882460 2.0000
74 264446848 1.0000
74 233600234 1.0000
74 287566895 2.0000
74 244444830 3.0000
74 401646950 3.0000
74 70643606 2.0000
74 29972400 6.0000
74 180918836 2.0000
74 248905643 1.0000
74 32340805 1.0000
74 78922403 2.0000
74 247300697 3.0000
74 227082076 2.0000
74 52069104 3.0000
74 89713248 1.0000
74 74167153 6.0000
74 244081862 1.0000
74 51590707 4.0000
74 19762524 1.0000
74 261872648 2.0000
74 216837549 3.0000
74 31702589 1.0000
74 165882825 3.0000
74 61771888 3.0000
74 28463717 1.0000
74 115997168 1.0000
74 274996668 2.0000
74 294784543 1.0000
74 224697273 2.0000
74 277172506 2.0000
74 24224320 2.0000
74 91082908 3.0000
74 91588813 1.0000
74 85423286 1.0000
74 97898140 1.0000
74 53029040 1.0000
74 352317874 1.0000
74 46141376 2.0000
74 295637500 1.0000
74 61804151 3.0000
74 197186352 7.0000
74 162749920 1.0000
74 166121210 18.0000
74 225539878 1.0000
74 270369842 1.0000
74 34269240 4.0000
74 69607162 1.0000
74 199278443 2.0000
74 155320577 4.0000
74 181223330 1.0000
74 32399396 1.0000
74 228298620 2.0000
74 105803824 2.0000
74 113852838 1.0000
74 291649210 1.0000
74 50725573 2.0000
74 168430127 2.0000
74 432456574 1.0000
74 161046713 2.0000
74 216707242 1.0000
74 117046274 1.0000
74 307289516 3.0000
74 59809760 1.0000
74 265426770 2.0000
74 87429715 1.0000
74 32417223 2.0000
74 32182710 2.0000
74 283207769 1.0000
74 251591698 1.0000
74 260710985 1.0000
74 121827022 1.0000
74 45929373 1.0000
74 314725957 3.0000
74 40359068 2.0000
74 34965095 4.0000
74 41405468 1.0000
74 253631550 3.0000
74 234349647 3.0000
74 387835596 1.0000
74 36127967 3.0000
74 294038273 4.0000
74 360344843 5.0000
74 193619580 1.0000
74 291110389 2.0000
74 313887512 1.0000
74 43124180 2.0000
74 30395398 10.0000
74 169967749 1.0000
74 208742566 2.0000
74 38411534 1.0000
74 196195164 2.0000
74 258426023 1.0000
74 169863467 4.0000
74 236979026 1.0000
74 158887692 2.0000
74 234365719 1.0000
74 49629605 2.0000
74 268484639 1.0000
74 393590044 2.0000
74 120872742 1.0000
74 57933449 1.0000
74 142225011 1.0000
74 223396377 1.0000
74 154659914 2.0000
74 260452085 1.0000
74 220997138 1.0000
74 111610909 3.0000
74 562630483 2.0000
74 109214716 1.0000
74 24485503 3.0000
74 203018453 1.0000
74 29968837 1.0000
74 188841247 2.0000
74 86206737 1.0000
74 70628641 2.0000
74 142681025 1.0000
74 60825979 5.0000
74 300135017 1.0000
74 47608522 1.0000
74 79818725 6.0000
74 134823513 2.0000
74 38824843 2.0000
74 150455104 5.0000
74 419872351 1.0000
74 26589987 2.0000
74 37921383 1.0000
74 265192550 1.0000
74 279229632 3.0000
74 148305295 1.0000
74 52702397 1.0000
74 22815199 5.0000
74 132213280 2.0000
74 310287657 2.0000
74 358675720 2.0000
74 284544203 3.0000
74 66129243 3.0000
74 69551985 1.0000
74 73449571 3.0000
74 293995981 1.0000
74 83828959 2.0000
74 49980783 4.0000
74 127945292 2.0000
74 271563330 4.0000
74 279681266 2.0000
74 111553960 1.0000
74 136661659 4.0000
74 172724815 1.0000
74 182737724 1.0000
74 58434192 2.0000
74 569096933 2.0000
74 313296185 2.0000
74 210627341 5.0000
74 273124345 1.0000
74 179170204 1.0000
74 108441763 1.0000
74 185688167 1.0000
74 205951712 1.0000
74 227817944 1.0000
74 88041971 2.0000
74 270556083 2.0000
74 150020524 2.0000
74 290609656 2.0000
74 341963514 3.0000
74 29246770 3.0000
74 243323060 3.0000
74 89021438 1.0000
74 179213911 2.0000
74 420790483 2.0000
74 240653346 3.0000
74 219949262 2.0000
74 267295547 1.0000
74 43328523 2.0000
74 228751987 2.0000
74 37397798 1.0000
74 218264611 1.0000
74 53732896 1.0000
74 288327871 1.0000
74 225082998 3.0000
74 250649493 1.0000
74 305278762 3.0000
74 25189194 1.0000
74 165746428 1.0000
74 19239587 1.0000
74 123054246 2.0000
74 257932524 1.0000
74 37653495 1.0000
74 84095841 1.0000
74 27014314 1.0000
74 122950681 2.0000
75 309857915 4.0000
75 229047451 7.0000
75 19229473 8.0000
75 213617119 2.0000
75 98810867 8.0000
75 33268497 7.0000
75 217184995 14.0000
75 205715380 3.0000
75 157311000 1.0000
75 197096489 33.0000
75 77843712 13.0000
75 188264147 2.0000
75 231410365 11.0000
75 236854083 8.0000
75 288238089 3.0000
75 248740740 9.0000
75 84095155 2.0000
75 444198452 4.0000
75 130380538 4.0000
75 56077244 3.0000
75 217356882 3.0000
75 61623625 39.0000
75 336031649 2.0000
75 28308356 9.0000
75 76415133 1.0000
75 204454773 15.0000
75 319682752 13.0000
75 14123683 7.0000
75 272476423 6.0000
75 172376896 5.0000
75 243323755 15.0000
75 270418444 2.0000
75 270843834 4.0000
75 193870085 13.0000
75 54498003 9.0000
75 277981997 10.0000
75 113449381 16.0000
75 40095510 17.0000
75 253026113 16.0000
75 316996084 20.0000
75 40714791 14.0000
75 267278705 9.0000
75 213711945 19.0000
75 225098832 7.0000
75 330552692 2.0000
75 29426580 1.0000
75 28455329 9.0000
75 218196055 4.0000
75 29206300 8.0000
75 37704287 4.0000
75 45112524 16.0000
75 20359647 23.0000
75 281059193 2.0000
75 56824454 5.0000
75 98196849 10.0000
75 53898929 8.0000
75 144836578 16.0000
75 120160897 8.0000
75 52397436 5.0000
75 297380894 1.0000
75 246398288 30.0000
75 48683091 6.0000
75 212203422 8.0000
75 59785937 3.0000
75 69276015 3.0000
75 238623655 27.0000
75 62540002 8.0000
75 274645950 9.0000
75 254056558 34.0000
75 65013070 32.0000
75 104572995 8.0000
75 88687403 42.0000
75 48300575 2.0000
75 264522245 7.0000
75 53103918 10.0000
75 213273098 2.0000
75 254147817 6.0000
75 292713073 22.0000
75 56408315 8.0000
75 181107202 27.0000
75 31508216 6.0000
75 293601868 3.0000
75 121240793 34.0000
75 220746642 40.0000
75 245095610 10.0000
75 266591831 6.0000
75 292252720 4.0000
75 288370527 35.0000
75 66308941 2.0000
75 256955184 14.0000
75 160950525 14.0000
75 156218577 1.0000
75 384851943 30.0000
75 155320364 4.0000
75 45814400 5.0000
75 219540700 4.0000
75 61608179 11.0000
75 19909703 5.0000
75 92882460 5.0000
75 287781981 6.0000
75 193723322 15.0000
75 61358313 3.0000
75 34882196 17.0000
75 233600234 23.0000
75 287566895 9.0000
75 244444830 21.0000
75 22062686 2.0000
75 101227454 3.0000
75 401646950 7.0000
75 470195113 5.0000
75 104063340 3.0000
75 275575393 33.0000
75 70643606 5.0000
75 17209595 3.0000
75 29972400 2.0000
75 180918836 14.0000
75 248905643 9.0000
75 25780453 7.0000
75 205643354 18.0000
75 32340805 2.0000
75 87171486 16.0000
75 78922403 2.0000
75 173752759 6.0000
75 39973326 1.0000
75 237389906 10.0000
75 247300697 45.0000
75 105622153 5.0000
75 227082076 15.0000
75 167376496 23.0000
75 52069104 9.0000
75 74167153 9.0000
75 244081862 7.0000
75 51590707 4.0000
75 247694811 16.0000
75 19762524 4.0000
75 261872648 18.0000
75 43328128 73.0000
75 161351710 16.0000
75 216837549 6.0000
75 404865623 9.0000
75 300414286 1.0000
75 165882825 44.0000
75 32583477 39.0000
75 61771888 1.0000
75 28463717 16.0000
75 238084775 3.0000
75 115997168 1.0000
75 268445866 11.0000
75 218273099 21.0000
75 86122715 14.0000
75 277384132 9.0000
75 283727817 7.0000
75 294784543 4.0000
75 224697273 21.0000
75 32408442 2.0000
75 277172506 8.0000
75 24224320 17.0000
75 21593526 16.0000
75 91082908 8.0000
75 276908282 8.0000
75 68395469 1.0000
75 91588813 2.0000
75 85423286 35.0000
75 97898140 6.0000
75 53029040 3.0000
75 352317874 7.0000
75 278133623 20.0000
75 46141376 7.0000
75 295637500 4.0000
75 31408930 10.0000
75 229483237 3.0000
75 61804151 1.0000
75 197186352 7.0000
75 166121210 12.0000
75 225539878 4.0000
75 207604346 15.0000
75 270369842 3.0000
75 34269240 18.0000
75 69607162 14.0000
75 57339651 2.0000
75 237318555 11.0000
75 37792771 5.0000
75 199278443 11.0000
75 155320577 8.0000
75 181223330 16.0000
75 202098639 10.0000
75 27272269 9.0000
75 32399396 9.0000
75 228298620 25.0000
75 105803824 1.0000
75 113852838 8.0000
75 102465497 57.0000
75 204409050 40.0000
75 43706838 8.0000
75 291649210 17.0000
75 274501289 11.0000
75 147721398 2.0000
75 21037719 17.0000
75 50725573 3.0000
75 168430127 22.0000
75 432456574 40.0000
75 161046713 2.0000
75 216707242 3.0000
75 97942249 2.0000
75 43090176 11.0000
75 49498735 9.0000
75 117046274 31.0000
75 210041383 1.0000
75 307289516 2.0000
75 59809760 24.0000
75 265426770 8.0000
75 293731094 25.0000
75 87429715 2.0000
75 97066890 8.0000
75 32417223 9.0000
75 32182710 6.0000
75 172901970 7.0000
75 283207769 13.0000
75 290709262 7.0000
75 498776216 9.0000
75 251591698 12.0000
75 260710985 10.0000
75 187534827 2.0000
75 22844077 5.0000
75 121827022 41.0000
75 275248083 3.0000
75 45929373 10.0000
75 314725957 4.0000
75 40359068 3.0000
75 359511622 11.0000
75 34965095 10.0000
75 49939257 5.0000
75 26553971 2.0000
75 41405468 5.0000
75 253631550 8.0000
75 234349647 18.0000
75 39811227 15.0000
75 387835596 9.0000
75 294038273 17.0000
75 285516588 25.0000
75 193619580 32.0000
75 171918553 1.0000
75 228778787 8.0000
75 83861665 13.0000
75 313887512 3.0000
75 51978065 31.0000
75 303651216 3.0000
75 239876668 6.0000
75 43124180 3.0000
75 30395398 11.0000
75 83855918 22.0000
75 169967749 16.0000
75 208742566 29.0000
75 38411534 5.0000
75 53009311 1.0000
75 196195164 1.0000
75 258426023 6.0000
75 169863467 16.0000
75 100570359 1.0000
75 326694732 17.0000
75 236979026 18.0000
75 158887692 30.0000
75 67562950 3.0000
75 46705581 7.0000
75 234365719 8.0000
75 49629605 7.0000
75 268484639 5.0000
75 393590044 19.0000
75 120872742 9.0000
75 57933449 8.0000
75 94003338 19.0000
75 267256508 18.0000
75 223396377 49.0000
75 54003221 5.0000
75 451403451 10.0000
75 160979509 7.0000
75 154659914 28.0000
75 220808838 40.0000
75 260452085 18.0000
75 103683026 18.0000
75 23136154 17.0000
75 18395247 23.0000
75 220997138 13.0000
75 111610909 2.0000
75 562630483 10.0000
75 109214716 1.0000
75 24485503 6.0000
75 203018453 1.0000
75 29968837 9.0000
75 188841247 8.0000
75 86206737 4.0000
75 228305414 28.0000
75 70628641 7.0000
75 101017618 8.0000
75 242081101 18.0000
75 142681025 17.0000
75 52068189 5.0000
75 60825979 11.0000
75 300135017 1.0000
75 134563275 4.0000
75 47608522 5.0000
75 35364809 7.0000
75 79818725 22.0000
75 119370087 15.0000
75 196669891 4.0000
75 32878627 2.0000
75 300631153 13.0000
75 193354205 8.0000
75 134823513 10.0000
75 175149644 2.0000
75 58926395 7.0000
75 269858934 45.0000
75 38824843 4.0000
75 65153448 4.0000
75 35408223 27.0000
75 150455104 8.0000
75 244889280 17.0000
75 280242371 16.0000
75 51826812 23.0000
75 329112005 13.0000
75 122483510 1.0000
75 419872351 18.0000
75 263355828 9.0000
75 26589987 2.0000
75 295116564 25.0000
75 265192550 19.0000
75 279229632 20.0000
75 153531301 11.0000
75 291001606 7.0000
75 174185700 17.0000
75 21036119 5.0000
75 88986768 12.0000
75 148305295 11.0000
75 52702397 8.0000
75 105971448 3.0000
75 247540843 19.0000
75 22815199 15.0000
75 132213280 14.0000
75 61986109 12.0000
75 267289093 3.0000
75 265916293 4.0000
75 310287657 14.0000
75 264133481 53.0000
75 358675720 20.0000
75 284544203 6.0000
75 66129243 4.0000
75 235139268 17.0000
75 69551985 3.0000
75 502248046 29.0000
75 200497519 34.0000
75 73449571 42.0000
75 293995981 1.0000
75 20505122 18.0000
75 267856439 23.0000
75 17084497 1.0000
75 83828959 5.0000
75 49980783 9.0000
75 127945292 9.0000
75 271563330 19.0000
75 279681266 5.0000
75 111553960 3.0000
75 214136684 16.0000
75 136661659 21.0000
75 172724815 9.0000
75 280655080 9.0000
75 146442319 6.0000
75 17311797 2.0000
75 182737724 19.0000
75 147509786 4.0000
75 269304331 28.0000
75 58434192 17.0000
75 569096933 6.0000
75 313296185 7.0000
75 210627341 8.0000
75 273124345 14.0000
75 179170204 6.0000
75 108441763 7.0000
75 202243824 2.0000
75 185688167 15.0000
75 478981691 2.0000
75 205951712 4.0000
75 227817944 16.0000
75 88041971 2.0000
75 260961646 15.0000
75 558829275 2.0000
75 270556083 14.0000
75 150020524 10.0000
75 290609656 6.0000
75 341963514 18.0000
75 436104499 5.0000
75 43856340 7.0000
75 29246770 6.0000
75 259802833 10.0000
75 243323060 33.0000
75 103820454 22.0000
75 89021438 6.0000
75 179213911 10.0000
75 420790483 13.0000
75 240653346 20.0000
75 85669614 6.0000
75 219949262 16.0000
75 267295547 22.0000
75 29727994 5.0000
75 109813877 22.0000
75 43328523 24.0000
75 72015785 2.0000
75 283969647 9.0000
75 228751987 12.0000
75 37397798 2.0000
75 306623675 6.0000
75 295884713 26.0000
75 218264611 10.0000
75 53732896 8.0000
75 544574749 3.0000
75 288327871 10.0000
75 225082998 13.0000
75 164122451 2.0000
75 151087889 1.0000
75 250649493 21.0000
75 56446819 1.0000
75 305278762 1.0000
75 165746428 17.0000
75 145778558 32.0000
75 123054246 9.0000
75 156380350 19.0000
75 152402774 14.0000
75 266182205 23.0000
75 257932524 35.0000
75 37653495 8.0000
75 297389481 35.0000
75 84095841 7.0000
75 267308679 14.0000
75 27014314 2.0000
75 122950681 5.0000
76 309857915 6.0000
76 229047451 7.0000
76 213617119 1.0000
76 98810867 7.0000
76 33268497 9.0000
76 217184995 3.0000
76 205715380 3.0000
76 197096489 10.0000
76 77843712 8.0000
76 231410365 3.0000
76 236854083 7.0000
76 288238089 4.0000
76 248740740 1.0000
76 84095155 1.0000
76 444198452 5.0000
76 78746900 4.0000
76 130380538 1.0000
76 56077244 6.0000
76 217356882 1.0000
76 61623625 5.0000
76 336031649 2.0000
76 28308356 4.0000
76 204454773 3.0000
76 319682752 5.0000
76 14123683 1.0000
76 272476423 5.0000
76 172376896 2.0000
76 243323755 7.0000
76 270418444 1.0000
76 270843834 2.0000
76 193870085 4.0000
76 54498003 5.0000
76 277981997 5.0000
76 113449381 4.0000
76 40095510 1.0000
76 316996084 3.0000
76 40714791 6.0000
76 267278705 3.0000
76 253007695 1.0000
76 213711945 6.0000
76 244085895 1.0000
76 225098832 5.0000
76 29426580 4.0000
76 28455329 11.0000
76 29206300 3.0000
76 30693879 3.0000
76 37704287 4.0000
76 45112524 7.0000
76 20359647 3.0000
76 281059193 1.0000
76 56824454 2.0000
76 98196849 7.0000
76 53898929 3.0000
76 144836578 8.0000
76 120160897 2.0000
76 52397436 8.0000
76 246398288 8.0000
76 48683091 3.0000
76 212203422 5.0000
76 59785937 4.0000
76 238623655 1.0000
76 62540002 3.0000
76 274645950 3.0000
76 254056558 5.0000
76 65013070 6.0000
76 104572995 7.0000
76 88687403 7.0000
76 48300575 1.0000
76 264522245 14.0000
76 53103918 1.0000
76 213273098 1.0000
76 292713073 14.0000
76 56408315 5.0000
76 181107202 6.0000
76 178616491 3.0000
76 293601868 1.0000
76 121240793 8.0000
76 220746642 6.0000
76 245095610 6.0000
76 266591831 1.0000
76 292252720 4.0000
76 288370527 9.0000
76 66308941 2.0000
76 256955184 6.0000
76 156218577 5.0000
76 384851943 24.0000
76 155320364 7.0000
76 45814400 3.0000
76 61608179 4.0000
76 19909703 1.0000
76 92882460 2.0000
76 287781981 7.0000
76 193723322 1.0000
76 264446848 3.0000
76 61358313 3.0000
76 34882196 12.0000
76 233600234 5.0000
76 287566895 9.0000
76 244444830 5.0000
76 101227454 7.0000
76 401646950 2.0000
76 470195113 3.0000
76 104063340 9.0000
76 275575393 10.0000
76 70643606 1.0000
76 29972400 12.0000
76 180918836 4.0000
76 248905643 1.0000
76 25780453 2.0000
76 205643354 3.0000
76 32340805 16.0000
76 87171486 3.0000
76 78922403 2.0000
76 39973326 1.0000
76 237389906 2.0000
76 247300697 1.0000
76 105622153 6.0000
76 227082076 9.0000
76 167376496 6.0000
76 52069104 8.0000
76 89713248 1.0000
76 74167153 3.0000
76 244081862 1.0000
76 51590707 3.0000
76 247694811 7.0000
76 19762524 1.0000
76 261872648 8.0000
76 43328128 11.0000
76 216837549 7.0000
76 404865623 4.0000
76 31702589 2.0000
76 165882825 7.0000
76 32583477 21.0000
76 61771888 2.0000
76 28463717 3.0000
76 115997168 1.0000
76 274996668 4.0000
76 268445866 4.0000
76 218273099 1.0000
76 86122715 3.0000
76 277384132 7.0000
76 283727817 3.0000
76 294784543 4.0000
76 224697273 3.0000
76 32408442 3.0000
76 277172506 7.0000
76 24224320 4.0000
76 21593526 8.0000
76 91082908 1.0000
76 276908282 1.0000
76 85423286 14.0000
76 97898140 6.0000
76 53029040 2.0000
76 352317874 3.0000
76 278133623 1.0000
76 46141376 2.0000
76 31408930 5.0000
76 229483237 1.0000
76 61804151 3.0000
76 197186352 2.0000
76 162749920 2.0000
76 166121210 11.0000
76 225539878 2.0000
76 270369842 4.0000
76 34269240 5.0000
76 69607162 4.0000
76 57339651 1.0000
76 237318555 11.0000
76 37792771 3.0000
76 199278443 8.0000
76 155320577 7.0000
76 181223330 3.0000
76 202098639 2.0000
76 27272269 5.0000
76 32399396 11.0000
76 228298620 5.0000
76 113852838 2.0000
76 102465497 4.0000
76 204409050 7.0000
76 43706838 1.0000
76 291649210 4.0000
76 274501289 4.0000
76 147721398 3.0000
76 21037719 6.0000
76 50725573 4.0000
76 168430127 6.0000
76 432456574 11.0000
76 161046713 4.0000
76 43090176 2.0000
76 49498735 5.0000
76 117046274 7.0000
76 307289516 4.0000
76 59809760 1.0000
76 265426770 6.0000
76 87429715 5.0000
76 97066890 4.0000
76 32417223 4.0000
76 32182710 4.0000
76 172901970 5.0000
76 283207769 3.0000
76 290709262 1.0000
76 498776216 1.0000
76 251591698 10.0000
76 260710985 4.0000
76 248789864 3.0000
76 22844077 2.0000
76 121827022 6.0000
76 275248083 4.0000
76 45929373 4.0000
76 314725957 1.0000
76 40359068 1.0000
76 359511622 2.0000
76 34965095 2.0000
76 49939257 1.0000
76 41405468 5.0000
76 253631550 2.0000
76 234349647 3.0000
76 39811227 6.0000
76 387835596 5.0000
76 36127967 2.0000
76 294038273 7.0000
76 360344843 1.0000
76 285516588 18.0000
76 193619580 7.0000
76 228778787 1.0000
76 83861665 2.0000
76 313887512 10.0000
76 51978065 1.0000
76 303651216 16.0000
76 239876668 1.0000
76 43124180 1.0000
76 30395398 4.0000
76 83855918 16.0000
76 169967749 11.0000
76 208742566 6.0000
76 38411534 1.0000
76 196195164 1.0000
76 258426023 2.0000
76 169863467 6.0000
76 100570359 2.0000
76 326694732 6.0000
76 236979026 3.0000
76 158887692 6.0000
76 67562950 2.0000
76 46705581 1.0000
76 234365719 4.0000
76 268484639 4.0000
76 393590044 1.0000
76 120872742 3.0000
76 57933449 2.0000
76 94003338 11.0000
76 267256508 5.0000
76 223396377 4.0000
76 54003221 3.0000
76 451403451 4.0000
76 160979509 4.0000
76 154659914 2.0000
76 260452085 6.0000
76 64654685 1.0000
76 103683026 10.0000
76 23136154 4.0000
76 18395247 2.0000
76 220997138 6.0000
76 111610909 8.0000
76 562630483 4.0000
76 24485503 2.0000
76 203018453 3.0000
76 29968837 15.0000
76 188841247 5.0000
76 86206737 2.0000
76 228305414 5.0000
76 101017618 8.0000
76 242081101 5.0000
76 142681025 1.0000
76 52068189 3.0000
76 60825979 2.0000
76 300135017 1.0000
76 134563275 4.0000
76 47608522 2.0000
76 35364809 1.0000
76 79818725 5.0000
76 119370087 1.0000
76 196669891 1.0000
76 32878627 4.0000
76 300631153 1.0000
76 193354205 2.0000
76 134823513 7.0000
76 175149644 2.0000
76 58926395 5.0000
76 269858934 10.0000
76 38824843 1.0000
76 65153448 5.0000
76 35408223 18.0000
76 150455104 1.0000
76 65187067 1.0000
76 244889280 7.0000
76 280242371 7.0000
76 51826812 2.0000
76 329112005 3.0000
76 419872351 3.0000
76 263355828 7.0000
76 26589987 3.0000
76 37921383 1.0000
76 295116564 7.0000
76 279229632 4.0000
76 153531301 5.0000
76 291001606 4.0000
76 174185700 2.0000
76 21036119 7.0000
76 88986768 4.0000
76 52702397 8.0000
76 105971448 10.0000
76 247540843 10.0000
76 22815199 3.0000
76 132213280 6.0000
76 61986109 5.0000
76 267289093 3.0000
76 265916293 1.0000
76 310287657 9.0000
76 264133481 8.0000
76 358675720 12.0000
76 284544203 2.0000
76 66129243 3.0000
76 502248046 7.0000
76 200497519 12.0000
76 73449571 6.0000
76 20505122 9.0000
76 267856439 5.0000
76 17084497 5.0000
76 83828959 8.0000
76 49980783 3.0000
76 127945292 9.0000
76 271563330 19.0000
76 279681266 6.0000
76 111553960 1.0000
76 214136684 2.0000
76 136661659 7.0000
76 172724815 3.0000
76 280655080 14.0000
76 146442319 7.0000
76 182737724 6.0000
76 147509786 3.0000
76 269304331 6.0000
76 58434192 3.0000
76 569096933 1.0000
76 313296185 1.0000
76 210627341 9.0000
76 273124345 9.0000
76 179170204 2.0000
76 108441763 7.0000
76 202243824 7.0000
76 185688167 1.0000
76 205951712 5.0000
76 227817944 5.0000
76 88041971 1.0000
76 260961646 10.0000
76 270556083 8.0000
76 150020524 2.0000
76 290609656 3.0000
76 341963514 2.0000
76 436104499 5.0000
76 43856340 2.0000
76 29246770 8.0000
76 259802833 4.0000
76 243323060 10.0000
76 103820454 8.0000
76 89021438 7.0000
76 179213911 1.0000
76 420790483 6.0000
76 240653346 1.0000
76 85669614 2.0000
76 219949262 16.0000
76 267295547 6.0000
76 29727994 8.0000
76 109813877 10.0000
76 43328523 4.0000
76 72015785 2.0000
76 283969647 7.0000
76 228751987 8.0000
76 37397798 1.0000
76 295884713 10.0000
76 218264611 8.0000
76 225082998 2.0000
76 164122451 1.0000
76 250649493 8.0000
76 305278762 1.0000
76 25189194 1.0000
76 165746428 5.0000
76 145778558 5.0000
76 123054246 2.0000
76 156380350 3.0000
76 152402774 4.0000
76 266182205 5.0000
76 257932524 23.0000
76 37653495 4.0000
76 297389481 13.0000
76 84095841 2.0000
76 267308679 5.0000
76 27014314 5.0000
76 122950681 1.0000
77 309857915 3.0000
77 56077244 1.0000
77 30693879 4.0000
77 56824454 2.0000
77 59785937 1.0000
77 61608179 1.0000
77 115997168 1.0000
77 283727817 1.0000
77 162749920 4.0000
77 166121210 1.0000
77 237318555 1.0000
77 161046713 1.0000
77 32417223 1.0000
77 251591698 1.0000
77 275248083 1.0000
77 360344843 1.0000
77 134823513 1.0000
77 20505122 1.0000
77 17084497 1.0000
77 127945292 1.0000
77 569096933 1.0000
77 219949262 1.0000
77 233109396 1.0000
78 309857915 5.0000
78 229047451 5.0000
78 19229473 1.0000
78 217184995 3.0000
78 197096489 5.0000
78 77843712 5.0000
78 236854083 4.0000
78 248740740 9.0000
78 56077244 5.0000
78 61623625 1.0000
78 204454773 1.0000
78 319682752 6.0000
78 14123683 11.0000
78 172376896 4.0000
78 270843834 1.0000
78 54498003 2.0000
78 277981997 1.0000
78 113449381 1.0000
78 40095510 2.0000
78 253026113 1.0000
78 267278705 1.0000
78 213711945 4.0000
78 225098832 6.0000
78 29426580 2.0000
78 28455329 4.0000
78 29206300 1.0000
78 30693879 11.0000
78 45112524 1.0000
78 20359647 3.0000
78 281059193 3.0000
78 56824454 8.0000
78 98196849 5.0000
78 53898929 1.0000
78 144836578 1.0000
78 120160897 1.0000
78 212203422 8.0000
78 59785937 4.0000
78 65013070 1.0000
78 104572995 2.0000
78 48300575 1.0000
78 264522245 3.0000
78 213273098 2.0000
78 245095610 1.0000
78 256955184 2.0000
78 160950525 2.0000
78 155320364 2.0000
78 45814400 1.0000
78 61608179 11.0000
78 19909703 2.0000
78 287781981 1.0000
78 193723322 3.0000
78 264446848 1.0000
78 34882196 1.0000
78 287566895 1.0000
78 244444830 3.0000
78 101227454 1.0000
78 401646950 2.0000
78 29972400 2.0000
78 25780453 1.0000
78 205643354 1.0000
78 78922403 2.0000
78 39973326 1.0000
78 247300697 7.0000
78 227082076 11.0000
78 167376496 2.0000
78 52069104 3.0000
78 89713248 6.0000
78 74167153 1.0000
78 247694811 1.0000
78 261872648 2.0000
78 165882825 1.0000
78 32583477 1.0000
78 115997168 1.0000
78 268445866 6.0000
78 218273099 3.0000
78 277384132 1.0000
78 283727817 2.0000
78 224697273 5.0000
78 277172506 6.0000
78 21593526 4.0000
78 85423286 2.0000
78 97898140 1.0000
78 278133623 1.0000
78 46141376 4.0000
78 295637500 4.0000
78 31408930 2.0000
78 162749920 5.0000
78 166121210 3.0000
78 207604346 3.0000
78 270369842 3.0000
78 69607162 6.0000
78 57339651 1.0000
78 237318555 8.0000
78 155320577 1.0000
78 202098639 1.0000
78 27272269 3.0000
78 228298620 1.0000
78 204409050 1.0000
78 43706838 3.0000
78 291649210 4.0000
78 274501289 4.0000
78 21037719 1.0000
78 161046713 2.0000
78 117046274 1.0000
78 59809760 1.0000
78 87429715 1.0000
78 32417223 3.0000
78 498776216 2.0000
78 251591698 5.0000
78 187534827 1.0000
78 248789864 6.0000
78 275248083 3.0000
78 314725957 1.0000
78 41405468 1.0000
78 234349647 1.0000
78 39811227 6.0000
78 294038273 4.0000
78 360344843 4.0000
78 83861665 2.0000
78 313887512 1.0000
78 303651216 1.0000
78 239876668 1.0000
78 30395398 3.0000
78 258426023 2.0000
78 169863467 1.0000
78 158887692 1.0000
78 234365719 2.0000
78 49629605 2.0000
78 268484639 2.0000
78 57933449 2.0000
78 94003338 2.0000
78 160979509 5.0000
78 154659914 1.0000
78 260452085 3.0000
78 103683026 1.0000
78 23136154 5.0000
78 220997138 1.0000
78 188841247 2.0000
78 70628641 2.0000
78 242081101 2.0000
78 142681025 1.0000
78 47608522 3.0000
78 35364809 2.0000
78 79818725 5.0000
78 193354205 1.0000
78 134823513 3.0000
78 58926395 3.0000
78 269858934 2.0000
78 38824843 1.0000
78 150455104 2.0000
78 280242371 1.0000
78 70360628 2.0000
78 263355828 3.0000
78 26589987 1.0000
78 265192550 1.0000
78 279229632 1.0000
78 153531301 5.0000
78 291001606 1.0000
78 174185700 1.0000
78 148305295 2.0000
78 52702397 4.0000
78 247540843 1.0000
78 265916293 1.0000
78 310287657 1.0000
78 358675720 1.0000
78 284544203 2.0000
78 66129243 3.0000
78 69551985 3.0000
78 73449571 3.0000
78 20505122 1.0000
78 17084497 5.0000
78 83828959 1.0000
78 49980783 1.0000
78 127945292 3.0000
78 271563330 1.0000
78 279681266 5.0000
78 280655080 1.0000
78 146442319 1.0000
78 182737724 2.0000
78 569096933 3.0000
78 210627341 1.0000
78 273124345 2.0000
78 202243824 3.0000
78 185688167 1.0000
78 205951712 1.0000
78 227817944 4.0000
78 260961646 1.0000
78 270556083 1.0000
78 150020524 3.0000
78 290609656 1.0000
78 29246770 5.0000
78 243323060 3.0000
78 103820454 1.0000
78 89021438 5.0000
78 179213911 1.0000
78 85669614 1.0000
78 219949262 1.0000
78 267295547 1.0000
78 109813877 1.0000
78 233109396 1.0000
78 228751987 3.0000
78 37397798 1.0000
78 306623675 2.0000
78 218264611 2.0000
78 53732896 1.0000
78 225082998 1.0000
78 250649493 2.0000
78 305278762 1.0000
78 25189194 2.0000
78 152402774 3.0000
78 266182205 3.0000
78 257932524 1.0000
78 297389481 3.0000
78 84095841 7.0000
79 309857915 21.0000
79 229047451 58.0000
79 19229473 19.0000
79 98810867 52.0000
79 33268497 34.0000
79 217184995 53.0000
79 205715380 32.0000
79 157311000 7.0000
79 197096489 57.0000
79 77843712 25.0000
79 188264147 10.0000
79 231410365 30.0000
79 236854083 18.0000
79 288238089 40.0000
79 248740740 23.0000
79 84095155 7.0000
79 444198452 26.0000
79 78746900 16.0000
79 130380538 34.0000
79 56077244 39.0000
79 217356882 3.0000
79 61623625 36.0000
79 336031649 28.0000
79 28308356 33.0000
79 204454773 21.0000
79 319682752 39.0000
79 14123683 34.0000
79 272476423 23.0000
79 172376896 13.0000
79 243323755 36.0000
79 270418444 14.0000
79 270843834 22.0000
79 193870085 17.0000
79 54498003 48.0000
79 277981997 27.0000
79 113449381 92.0000
79 40095510 33.0000
79 253026113 18.0000
79 316996084 30.0000
79 40714791 49.0000
79 267278705 57.0000
79 253007695 2.0000
79 213711945 49.0000
79 244085895 18.0000
79 225098832 28.0000
79 330552692 24.0000
79 29426580 15.0000
79 28455329 47.0000
79 218196055 10.0000
79 29206300 32.0000
79 30693879 11.0000
79 37704287 17.0000
79 45112524 31.0000
79 20359647 38.0000
79 281059193 52.0000
79 56824454 37.0000
79 98196849 26.0000
79 53898929 20.0000
79 144836578 19.0000
79 120160897 18.0000
79 52397436 35.0000
79 246398288 27.0000
79 48683091 29.0000
79 212203422 55.0000
79 59785937 27.0000
79 69276015 11.0000
79 238623655 25.0000
79 62540002 40.0000
79 274645950 12.0000
79 254056558 38.0000
79 65013070 50.0000
79 104572995 30.0000
79 88687403 39.0000
79 48300575 29.0000
79 264522245 59.0000
79 53103918 11.0000
79 213273098 60.0000
79 254147817 13.0000
79 292713073 36.0000
79 56408315 110.0000
79 181107202 25.0000
79 31508216 14.0000
79 178616491 18.0000
79 293601868 34.0000
79 121240793 63.0000
79 220746642 43.0000
79 245095610 54.0000
79 266591831 9.0000
79 292252720 22.0000
79 288370527 35.0000
79 66308941 26.0000
79 256955184 47.0000
79 160950525 9.0000
79 156218577 26.0000
79 384851943 55.0000
79 155320364 33.0000
79 45814400 11.0000
79 219540700 11.0000
79 61608179 26.0000
79 19909703 48.0000
79 92882460 13.0000
79 287781981 35.0000
79 193723322 64.0000
79 264446848 9.0000
79 61358313 18.0000
79 34882196 54.0000
79 233600234 53.0000
79 287566895 45.0000
79 244444830 59.0000
79 22062686 15.0000
79 101227454 28.0000
79 401646950 34.0000
79 470195113 20.0000
79 104063340 27.0000
79 275575393 30.0000
79 70643606 38.0000
79 17209595 32.0000
79 29972400 27.0000
79 180918836 26.0000
79 248905643 28.0000
79 25780453 11.0000
79 205643354 61.0000
79 32340805 23.0000
79 87171486 30.0000
79 78922403 22.0000
79 173752759 4.0000
79 39973326 9.0000
79 237389906 23.0000
79 247300697 25.0000
79 105622153 19.0000
79 227082076 41.0000
79 167376496 63.0000
79 52069104 45.0000
79 89713248 22.0000
79 74167153 27.0000
79 244081862 13.0000
79 51590707 32.0000
79 247694811 39.0000
79 19762524 34.0000
79 261872648 67.0000
79 43328128 27.0000
79 161351710 12.0000
79 216837549 34.0000
79 404865623 22.0000
79 31702589 7.0000
79 300414286 34.0000
79 165882825 33.0000
79 32583477 45.0000
79 61771888 11.0000
79 28463717 16.0000
79 238084775 1.0000
79 115997168 35.0000
79 274996668 32.0000
79 268445866 49.0000
79 218273099 37.0000
79 86122715 20.0000
79 277384132 65.0000
79 283727817 16.0000
79 294784543 50.0000
79 224697273 66.0000
79 32408442 10.0000
79 277172506 15.0000
79 24224320 41.0000
79 21593526 39.0000
79 91082908 37.0000
79 276908282 8.0000
79 91588813 9.0000
79 85423286 34.0000
79 97898140 43.0000
79 53029040 48.0000
79 352317874 10.0000
79 278133623 92.0000
79 46141376 40.0000
79 295637500 41.0000
79 31408930 27.0000
79 229483237 12.0000
79 61804151 28.0000
79 197186352 42.0000
79 162749920 54.0000
79 166121210 30.0000
79 225539878 31.0000
79 207604346 28.0000
79 270369842 40.0000
79 34269240 44.0000
79 69607162 35.0000
79 237318555 36.0000
79 37792771 44.0000
79 199278443 83.0000
79 49290658 2.0000
79 117377731 28.0000
79 155320577 52.0000
79 181223330 22.0000
79 202098639 43.0000
79 27272269 37.0000
79 32399396 33.0000
79 228298620 45.0000
79 105803824 1.0000
79 113852838 16.0000
79 102465497 50.0000
79 204409050 52.0000
79 43706838 58.0000
79 291649210 30.0000
79 274501289 25.0000
79 147721398 52.0000
79 21037719 32.0000
79 50725573 23.0000
79 168430127 40.0000
79 432456574 52.0000
79 161046713 18.0000
79 216707242 12.0000
79 97942249 30.0000
79 43090176 56.0000
79 49498735 32.0000
79 117046274 47.0000
79 210041383 16.0000
79 307289516 56.0000
79 59809760 67.0000
79 265426770 39.0000
79 293731094 37.0000
79 87429715 20.0000
79 97066890 44.0000
79 32417223 20.0000
79 32182710 44.0000
79 172901970 38.0000
79 283207769 36.0000
79 290709262 61.0000
79 498776216 18.0000
79 251591698 35.0000
79 260710985 62.0000
79 187534827 10.0000
79 248789864 22.0000
79 22844077 46.0000
79 121827022 34.0000
79 275248083 28.0000
79 45929373 25.0000
79 314725957 75.0000
79 40359068 8.0000
79 359511622 34.0000
79 34965095 23.0000
79 49939257 30.0000
79 26553971 10.0000
79 41405468 26.0000
79 253631550 33.0000
79 234349647 48.0000
79 39811227 45.0000
79 387835596 40.0000
79 36127967 20.0000
79 294038273 46.0000
79 360344843 43.0000
79 285516588 49.0000
79 193619580 37.0000
79 228778787 35.0000
79 291110389 24.0000
79 83861665 26.0000
79 313887512 95.0000
79 51978065 44.0000
79 303651216 22.0000
79 239876668 36.0000
79 43124180 15.0000
79 30395398 6.0000
79 83855918 52.0000
79 169967749 34.0000
79 208742566 53.0000
79 38411534 22.0000
79 53009311 1.0000
79 196195164 1.0000
79 258426023 16.0000
79 169863467 55.0000
79 100570359 17.0000
79 326694732 16.0000
79 236979026 46.0000
79 158887692 23.0000
79 67562950 3.0000
79 46705581 31.0000
79 234365719 36.0000
79 49629605 28.0000
79 268484639 43.0000
79 393590044 32.0000
79 120872742 40.0000
79 57933449 37.0000
79 94003338 37.0000
79 267256508 43.0000
79 142225011 26.0000
79 223396377 40.0000
79 71975446 11.0000
79 54003221 15.0000
79 451403451 31.0000
79 160979509 32.0000
79 154659914 31.0000
79 220808838 39.0000
79 260452085 57.0000
79 64654685 17.0000
79 103683026 87.0000
79 23136154 24.0000
79 18395247 3.0000
79 220997138 34.0000
79 111610909 16.0000
79 562630483 30.0000
79 109214716 4.0000
79 24485503 19.0000
79 203018453 14.0000
79 29968837 35.0000
79 188841247 31.0000
79 86206737 13.0000
79 228305414 59.0000
79 70628641 28.0000
79 101017618 49.0000
79 242081101 77.0000
79 142681025 35.0000
79 52068189 60.0000
79 60825979 41.0000
79 300135017 15.0000
79 134563275 29.0000
79 47608522 31.0000
79 35364809 31.0000
79 79818725 48.0000
79 119370087 33.0000
79 196669891 26.0000
79 32878627 36.0000
79 300631153 25.0000
79 193354205 19.0000
79 134823513 54.0000
79 175149644 5.0000
79 58926395 37.0000
79 269858934 28.0000
79 38824843 37.0000
79 65153448 41.0000
79 35408223 74.0000
79 150455104 46.0000
79 65187067 31.0000
79 244889280 35.0000
79 280242371 38.0000
79 51826812 19.0000
79 329112005 36.0000
79 122483510 6.0000
79 419872351 51.0000
79 70360628 5.0000
79 263355828 41.0000
79 26589987 15.0000
79 37921383 5.0000
79 295116564 26.0000
79 265192550 40.0000
79 279229632 43.0000
79 153531301 19.0000
79 291001606 42.0000
79 174185700 35.0000
79 21036119 28.0000
79 88986768 22.0000
79 148305295 36.0000
79 52702397 37.0000
79 105971448 31.0000
79 247540843 36.0000
79 22815199 25.0000
79 132213280 60.0000
79 61986109 19.0000
79 267289093 32.0000
79 265916293 45.0000
79 310287657 42.0000
79 264133481 63.0000
79 358675720 88.0000
79 284544203 25.0000
79 66129243 32.0000
79 235139268 13.0000
79 69551985 37.0000
79 502248046 28.0000
79 200497519 22.0000
79 73449571 36.0000
79 293995981 19.0000
79 20505122 40.0000
79 267856439 19.0000
79 17084497 13.0000
79 83828959 26.0000
79 49980783 38.0000
79 127945292 26.0000
79 271563330 78.0000
79 279681266 24.0000
79 111553960 5.0000
79 214136684 13.0000
79 136661659 46.0000
79 172724815 35.0000
79 280655080 41.0000
79 146442319 39.0000
79 17311797 9.0000
79 182737724 34.0000
79 147509786 42.0000
79 269304331 45.0000
79 58434192 34.0000
79 569096933 31.0000
79 313296185 28.0000
79 210627341 60.0000
79 273124345 37.0000
79 179170204 22.0000
79 108441763 52.0000
79 202243824 17.0000
79 185688167 50.0000
79 478981691 5.0000
79 205951712 45.0000
79 227817944 101.0000
79 88041971 8.0000
79 260961646 55.0000
79 558829275 3.0000
79 270556083 76.0000
79 150020524 19.0000
79 290609656 30.0000
79 341963514 70.0000
79 436104499 17.0000
79 43856340 22.0000
79 29246770 32.0000
79 259802833 138.0000
79 243323060 64.0000
79 103820454 57.0000
79 89021438 64.0000
79 179213911 56.0000
79 420790483 14.0000
79 240653346 25.0000
79 85669614 25.0000
79 219949262 35.0000
79 267295547 49.0000
79 29727994 34.0000
79 109813877 31.0000
79 43328523 26.0000
79 72015785 1.0000
79 283969647 70.0000
79 233109396 21.0000
79 228751987 62.0000
79 37397798 30.0000
79 306623675 45.0000
79 295884713 64.0000
79 218264611 22.0000
79 53732896 31.0000
79 544574749 9.0000
79 288327871 39.0000
79 225082998 34.0000
79 164122451 42.0000
79 250649493 21.0000
79 56446819 2.0000
79 305278762 19.0000
79 25189194 2.0000
79 165746428 46.0000
79 145778558 19.0000
79 19239587 21.0000
79 123054246 26.0000
79 156380350 59.0000
79 152402774 48.0000
79 266182205 90.0000
79 257932524 82.0000
79 37653495 15.0000
79 297389481 48.0000
79 84095841 32.0000
79 267308679 86.0000
79 27014314 9.0000
79 122950681 46.0000
80 309857915 2.0000
80 229047451 1.0000
80 213617119 1.0000
80 217184995 2.0000
80 205715380 1.0000
80 157311000 1.0000
80 77843712 2.0000
80 231410365 3.0000
80 236854083 2.0000
80 288238089 4.0000
80 444198452 3.0000
80 78746900 2.0000
80 130380538 2.0000
80 56077244 2.0000
80 61623625 3.0000
80 28308356 5.0000
80 204454773 3.0000
80 14123683 1.0000
80 272476423 1.0000
80 172376896 4.0000
80 243323755 4.0000
80 54498003 4.0000
80 113449381 3.0000
80 40095510 2.0000
80 316996084 5.0000
80 40714791 5.0000
80 267278705 1.0000
80 213711945 3.0000
80 225098832 1.0000
80 29426580 2.0000
80 28455329 1.0000
80 218196055 1.0000
80 29206300 2.0000
80 30693879 2.0000
80 37704287 1.0000
80 45112524 6.0000
80 20359647 2.0000
80 281059193 2.0000
80 56824454 2.0000
80 98196849 3.0000
80 53898929 1.0000
80 144836578 1.0000
80 120160897 2.0000
80 52397436 2.0000
80 246398288 1.0000
80 48683091 1.0000
80 212203422 1.0000
80 238623655 1.0000
80 62540002 1.0000
80 254056558 1.0000
80 65013070 1.0000
80 104572995 3.0000
80 48300575 1.0000
80 264522245 1.0000
80 292713073 3.0000
80 56408315 7.0000
80 181107202 2.0000
80 31508216 2.0000
80 178616491 1.0000
80 121240793 1.0000
80 220746642 1.0000
80 292252720 1.0000
80 288370527 1.0000
80 66308941 1.0000
80 256955184 1.0000
80 160950525 2.0000
80 384851943 2.0000
80 45814400 3.0000
80 61608179 2.0000
80 287781981 2.0000
80 193723322 3.0000
80 264446848 1.0000
80 34882196 6.0000
80 233600234 1.0000
80 287566895 4.0000
80 244444830 1.0000
80 22062686 1.0000
80 101227454 1.0000
80 401646950 3.0000
80 104063340 5.0000
80 275575393 2.0000
80 70643606 1.0000
80 29972400 4.0000
80 180918836 3.0000
80 248905643 1.0000
80 25780453 1.0000
80 32340805 2.0000
80 247300697 2.0000
80 105622153 1.0000
80 227082076 5.0000
80 52069104 7.0000
80 74167153 2.0000
80 51590707 1.0000
80 247694811 3.0000
80 43328128 1.0000
80 165882825 1.0000
80 32583477 3.0000
80 115997168 1.0000
80 274996668 6.0000
80 268445866 1.0000
80 218273099 3.0000
80 283727817 1.0000
80 294784543 3.0000
80 224697273 2.0000
80 32408442 1.0000
80 277172506 1.0000
80 91082908 2.0000
80 91588813 1.0000
80 85423286 2.0000
80 97898140 2.0000
80 53029040 3.0000
80 278133623 1.0000
80 61804151 2.0000
80 197186352 2.0000
80 162749920 1.0000
80 166121210 1.0000
80 225539878 1.0000
80 207604346 1.0000
80 270369842 1.0000
80 34269240 1.0000
80 69607162 2.0000
80 237318555 1.0000
80 199278443 2.0000
80 155320577 1.0000
80 202098639 2.0000
80 27272269 11.0000
80 32399396 3.0000
80 228298620 1.0000
80 102465497 2.0000
80 204409050 4.0000
80 43706838 1.0000
80 291649210 3.0000
80 274501289 2.0000
80 21037719 3.0000
80 50725573 7.0000
80 168430127 2.0000
80 432456574 1.0000
80 49498735 1.0000
80 117046274 2.0000
80 210041383 1.0000
80 307289516 1.0000
80 59809760 4.0000
80 293731094 1.0000
80 87429715 2.0000
80 97066890 2.0000
80 32417223 2.0000
80 172901970 1.0000
80 283207769 1.0000
80 290709262 2.0000
80 251591698 2.0000
80 260710985 3.0000
80 248789864 2.0000
80 22844077 1.0000
80 121827022 3.0000
80 275248083 2.0000
80 45929373 2.0000
80 314725957 1.0000
80 34965095 3.0000
80 49939257 1.0000
80 253631550 2.0000
80 234349647 2.0000
80 39811227 4.0000
80 387835596 1.0000
80 36127967 3.0000
80 294038273 4.0000
80 360344843 2.0000
80 193619580 1.0000
80 228778787 1.0000
80 291110389 3.0000
80 83861665 2.0000
80 51978065 1.0000
80 43124180 1.0000
80 83855918 3.0000
80 169967749 4.0000
80 208742566 2.0000
80 38411534 2.0000
80 258426023 1.0000
80 169863467 3.0000
80 326694732 3.0000
80 236979026 1.0000
80 158887692 4.0000
80 268484639 2.0000
80 120872742 1.0000
80 57933449 3.0000
80 94003338 2.0000
80 267256508 1.0000
80 71975446 2.0000
80 160979509 1.0000
80 154659914 1.0000
80 64654685 2.0000
80 103683026 1.0000
80 23136154 2.0000
80 24485503 3.0000
80 203018453 1.0000
80 188841247 2.0000
80 70628641 1.0000
80 242081101 1.0000
80 52068189 1.0000
80 300135017 1.0000
80 134563275 1.0000
80 79818725 1.0000
80 119370087 1.0000
80 196669891 3.0000
80 300631153 3.0000
80 193354205 1.0000
80 134823513 1.0000
80 175149644 1.0000
80 269858934 1.0000
80 38824843 1.0000
80 65153448 2.0000
80 35408223 7.0000
80 65187067 1.0000
80 244889280 2.0000
80 419872351 2.0000
80 263355828 1.0000
80 26589987 3.0000
80 265192550 5.0000
80 279229632 2.0000
80 153531301 4.0000
80 174185700 1.0000
80 21036119 4.0000
80 88986768 3.0000
80 148305295 1.0000
80 52702397 1.0000
80 22815199 2.0000
80 265916293 3.0000
80 310287657 1.0000
80 264133481 1.0000
80 358675720 1.0000
80 66129243 1.0000
80 235139268 4.0000
80 69551985 2.0000
80 502248046 4.0000
80 73449571 1.0000
80 20505122 2.0000
80 267856439 4.0000
80 17084497 4.0000
80 83828959 4.0000
80 49980783 5.0000
80 127945292 4.0000
80 271563330 3.0000
80 279681266 2.0000
80 214136684 2.0000
80 136661659 1.0000
80 280655080 1.0000
80 182737724 1.0000
80 58434192 4.0000
80 569096933 1.0000
80 313296185 1.0000
80 210627341 1.0000
80 273124345 4.0000
80 179170204 1.0000
80 108441763 2.0000
80 202243824 2.0000
80 185688167 1.0000
80 478981691 1.0000
80 270556083 2.0000
80 290609656 3.0000
80 436104499 3.0000
80 43856340 4.0000
80 259802833 1.0000
80 243323060 2.0000
80 179213911 1.0000
80 420790483 1.0000
80 219949262 3.0000
80 109813877 3.0000
80 72015785 3.0000
80 283969647 2.0000
80 228751987 2.0000
80 37397798 3.0000
80 295884713 2.0000
80 218264611 2.0000
80 288327871 2.0000
80 225082998 1.0000
80 164122451 5.0000
80 250649493 6.0000
80 25189194 1.0000
80 165746428 1.0000
80 19239587 1.0000
80 156380350 1.0000
80 152402774 3.0000
80 37653495 1.0000
80 297389481 2.0000
80 84095841 2.0000
80 267308679 2.0000
80 27014314 1.0000
80 122950681 4.0000
81 309857915 1.0000
81 229047451 4.0000
81 98810867 1.0000
81 33268497 1.0000
81 217184995 2.0000
81 197096489 1.0000
81 77843712 4.0000
81 231410365 1.0000
81 444198452 2.0000
81 130380538 4.0000
81 61623625 1.0000
81 204454773 2.0000
81 319682752 4.0000
81 172376896 3.0000
81 243323755 3.0000
81 270418444 2.0000
81 270843834 1.0000
81 54498003 2.0000
81 277981997 1.0000
81 113449381 1.0000
81 40095510 2.0000
81 253026113 2.0000
81 40714791 3.0000
81 267278705 1.0000
81 213711945 5.0000
81 225098832 5.0000
81 28455329 1.0000
81 218196055 1.0000
81 29206300 2.0000
81 30693879 1.0000
81 37704287 2.0000
81 20359647 2.0000
81 98196849 1.0000
81 144836578 5.0000
81 120160897 3.0000
81 48683091 1.0000
81 59785937 2.0000
81 62540002 6.0000
81 254056558 1.0000
81 65013070 6.0000
81 104572995 1.0000
81 48300575 3.0000
81 53103918 1.0000
81 213273098 4.0000
81 292713073 3.0000
81 56408315 9.0000
81 31508216 5.0000
81 178616491 1.0000
81 293601868 1.0000
81 121240793 6.0000
81 220746642 1.0000
81 266591831 1.0000
81 288370527 2.0000
81 61608179 1.0000
81 19909703 1.0000
81 92882460 3.0000
81 287781981 1.0000
81 193723322 5.0000
81 264446848 1.0000
81 61358313 2.0000
81 34882196 2.0000
81 233600234 1.0000
81 287566895 5.0000
81 244444830 2.0000
81 401646950 3.0000
81 470195113 1.0000
81 104063340 2.0000
81 275575393 3.0000
81 70643606 2.0000
81 29972400 1.0000
81 180918836 3.0000
81 25780453 1.0000
81 205643354 2.0000
81 87171486 11.0000
81 247300697 3.0000
81 227082076 2.0000
81 52069104 5.0000
81 89713248 1.0000
81 74167153 1.0000
81 244081862 2.0000
81 51590707 2.0000
81 247694811 3.0000
81 19762524 1.0000
81 261872648 2.0000
81 43328128 6.0000
81 161351710 1.0000
81 404865623 1.0000
81 32583477 1.0000
81 28463717 1.0000
81 115997168 2.0000
81 218273099 3.0000
81 86122715 1.0000
81 283727817 3.0000
81 294784543 1.0000
81 224697273 1.0000
81 277172506 1.0000
81 24224320 4.0000
81 21593526 15.0000
81 91082908 1.0000
81 97898140 4.0000
81 53029040 3.0000
81 278133623 3.0000
81 295637500 4.0000
81 162749920 6.0000
81 166121210 1.0000
81 225539878 3.0000
81 207604346 1.0000
81 270369842 1.0000
81 69607162 3.0000
81 57339651 1.0000
81 199278443 3.0000
81 155320577 1.0000
81 181223330 1.0000
81 202098639 1.0000
81 27272269 2.0000
81 228298620 2.0000
81 102465497 2.0000
81 204409050 7.0000
81 291649210 1.0000
81 274501289 5.0000
81 50725573 3.0000
81 97942249 5.0000
81 43090176 3.0000
81 49498735 2.0000
81 117046274 1.0000
81 210041383 1.0000
81 59809760 4.0000
81 265426770 1.0000
81 293731094 2.0000
81 87429715 5.0000
81 32182710 1.0000
81 283207769 3.0000
81 290709262 1.0000
81 251591698 7.0000
81 260710985 1.0000
81 22844077 3.0000
81 121827022 1.0000
81 275248083 2.0000
81 45929373 2.0000
81 314725957 1.0000
81 49939257 2.0000
81 41405468 8.0000
81 253631550 1.0000
81 234349647 1.0000
81 39811227 1.0000
81 387835596 1.0000
81 294038273 1.0000
81 360344843 3.0000
81 193619580 1.0000
81 291110389 1.0000
81 313887512 1.0000
81 51978065 1.0000
81 303651216 1.0000
81 43124180 1.0000
81 83855918 2.0000
81 38411534 2.0000
81 169863467 4.0000
81 100570359 2.0000
81 326694732 1.0000
81 158887692 3.0000
81 46705581 1.0000
81 234365719 2.0000
81 49629605 1.0000
81 268484639 4.0000
81 57933449 1.0000
81 94003338 2.0000
81 267256508 6.0000
81 223396377 1.0000
81 54003221 1.0000
81 451403451 1.0000
81 160979509 2.0000
81 220808838 1.0000
81 260452085 2.0000
81 103683026 4.0000
81 220997138 2.0000
81 24485503 2.0000
81 188841247 2.0000
81 70628641 1.0000
81 101017618 6.0000
81 52068189 1.0000
81 134563275 6.0000
81 47608522 2.0000
81 79818725 5.0000
81 196669891 4.0000
81 32878627 1.0000
81 300631153 1.0000
81 193354205 2.0000
81 134823513 13.0000
81 175149644 1.0000
81 58926395 1.0000
81 269858934 5.0000
81 38824843 3.0000
81 65153448 4.0000
81 35408223 1.0000
81 150455104 4.0000
81 51826812 6.0000
81 122483510 1.0000
81 263355828 2.0000
81 26589987 1.0000
81 295116564 1.0000
81 153531301 1.0000
81 291001606 1.0000
81 52702397 2.0000
81 22815199 3.0000
81 132213280 3.0000
81 267289093 1.0000
81 265916293 1.0000
81 310287657 1.0000
81 264133481 1.0000
81 358675720 3.0000
81 284544203 4.0000
81 66129243 1.0000
81 235139268 1.0000
81 69551985 1.0000
81 73449571 2.0000
81 267856439 3.0000
81 17084497 1.0000
81 83828959 4.0000
81 49980783 2.0000
81 127945292 1.0000
81 271563330 1.0000
81 279681266 1.0000
81 172724815 1.0000
81 280655080 1.0000
81 146442319 2.0000
81 182737724 1.0000
81 569096933 6.0000
81 210627341 1.0000
81 273124345 2.0000
81 179170204 3.0000
81 202243824 3.0000
81 185688167 1.0000
81 227817944 4.0000
81 88041971 1.0000
81 270556083 3.0000
81 150020524 2.0000
81 290609656 2.0000
81 341963514 3.0000
81 436104499 4.0000
81 43856340 3.0000
81 29246770 1.0000
81 259802833 1.0000
81 243323060 4.0000
81 103820454 2.0000
81 89021438 2.0000
81 179213911 1.0000
81 219949262 11.0000
81 29727994 3.0000
81 43328523 3.0000
81 283969647 1.0000
81 228751987 5.0000
81 37397798 5.0000
81 218264611 1.0000
81 225082998 3.0000
81 164122451 3.0000
81 250649493 1.0000
81 19239587 2.0000
81 123054246 4.0000
81 156380350 1.0000
81 152402774 1.0000
81 266182205 5.0000
81 257932524 37.0000
81 37653495 6.0000
81 297389481 3.0000
81 84095841 1.0000
81 267308679 3.0000
81 27014314 1.0000
82 309857915 5.0000
82 217184995 1.0000
82 205715380 2.0000
82 197096489 2.0000
82 231410365 3.0000
82 236854083 2.0000
82 288238089 3.0000
82 444198452 1.0000
82 130380538 1.0000
82 61623625 4.0000
82 28308356 1.0000
82 204454773 2.0000
82 319682752 2.0000
82 14123683 6.0000
82 172376896 3.0000
82 243323755 5.0000
82 270418444 1.0000
82 54498003 1.0000
82 113449381 10.0000
82 316996084 1.0000
82 267278705 2.0000
82 213711945 4.0000
82 244085895 1.0000
82 29426580 2.0000
82 28455329 3.0000
82 29206300 5.0000
82 30693879 1.0000
82 37704287 2.0000
82 281059193 1.0000
82 56824454 5.0000
82 98196849 3.0000
82 144836578 2.0000
82 120160897 2.0000
82 52397436 2.0000
82 48683091 5.0000
82 59785937 3.0000
82 69276015 1.0000
82 238623655 2.0000
82 62540002 2.0000
82 254056558 2.0000
82 65013070 1.0000
82 88687403 3.0000
82 48300575 6.0000
82 53103918 2.0000
82 292713073 3.0000
82 56408315 1.0000
82 181107202 1.0000
82 31508216 1.0000
82 178616491 1.0000
82 121240793 1.0000
82 220746642 4.0000
82 245095610 1.0000
82 288370527 1.0000
82 66308941 5.0000
82 256955184 1.0000
82 160950525 4.0000
82 156218577 5.0000
82 155320364 1.0000
82 45814400 1.0000
82 61608179 2.0000
82 193723322 9.0000
82 264446848 1.0000
82 61358313 1.0000
82 34882196 1.0000
82 233600234 3.0000
82 287566895 1.0000
82 244444830 12.0000
82 401646950 3.0000
82 470195113 1.0000
82 104063340 5.0000
82 275575393 3.0000
82 70643606 1.0000
82 17209595 2.0000
82 29972400 1.0000
82 180918836 4.0000
82 248905643 1.0000
82 205643354 2.0000
82 167376496 2.0000
82 52069104 3.0000
82 89713248 2.0000
82 51590707 8.0000
82 247694811 4.0000
82 19762524 4.0000
82 43328128 3.0000
82 161351710 2.0000
82 216837549 1.0000
82 32583477 5.0000
82 61771888 1.0000
82 115997168 1.0000
82 218273099 3.0000
82 86122715 1.0000
82 277384132 5.0000
82 283727817 2.0000
82 224697273 1.0000
82 277172506 2.0000
82 24224320 2.0000
82 21593526 1.0000
82 85423286 4.0000
82 97898140 4.0000
82 53029040 1.0000
82 278133623 2.0000
82 197186352 1.0000
82 166121210 2.0000
82 225539878 1.0000
82 270369842 3.0000
82 34269240 4.0000
82 57339651 1.0000
82 237318555 1.0000
82 37792771 1.0000
82 199278443 5.0000
82 181223330 4.0000
82 202098639 4.0000
82 27272269 8.0000
82 43706838 1.0000
82 291649210 2.0000
82 274501289 3.0000
82 147721398 1.0000
82 21037719 3.0000
82 50725573 2.0000
82 168430127 2.0000
82 432456574 1.0000
82 161046713 1.0000
82 43090176 3.0000
82 49498735 1.0000
82 307289516 1.0000
82 265426770 3.0000
82 293731094 2.0000
82 87429715 1.0000
82 97066890 2.0000
82 32182710 1.0000
82 283207769 2.0000
82 290709262 1.0000
82 251591698 3.0000
82 260710985 1.0000
82 187534827 1.0000
82 22844077 3.0000
82 275248083 2.0000
82 45929373 5.0000
82 314725957 3.0000
82 49939257 3.0000
82 253631550 1.0000
82 234349647 1.0000
82 294038273 1.0000
82 193619580 1.0000
82 83861665 1.0000
82 303651216 1.0000
82 239876668 2.0000
82 43124180 3.0000
82 30395398 4.0000
82 83855918 1.0000
82 208742566 6.0000
82 38411534 2.0000
82 100570359 2.0000
82 236979026 2.0000
82 49629605 5.0000
82 268484639 3.0000
82 393590044 1.0000
82 120872742 2.0000
82 57933449 3.0000
82 94003338 1.0000
82 267256508 3.0000
82 142225011 2.0000
82 54003221 1.0000
82 451403451 1.0000
82 160979509 2.0000
82 220808838 1.0000
82 260452085 3.0000
82 103683026 2.0000
82 23136154 3.0000
82 220997138 1.0000
82 111610909 1.0000
82 562630483 3.0000
82 24485503 6.0000
82 29968837 1.0000
82 188841247 1.0000
82 86206737 1.0000
82 101017618 1.0000
82 242081101 1.0000
82 52068189 1.0000
82 134563275 4.0000
82 47608522 7.0000
82 35364809 1.0000
82 119370087 2.0000
82 32878627 2.0000
82 300631153 1.0000
82 193354205 3.0000
82 134823513 1.0000
82 58926395 2.0000
82 269858934 4.0000
82 38824843 1.0000
82 65153448 1.0000
82 35408223 2.0000
82 150455104 3.0000
82 244889280 1.0000
82 280242371 3.0000
82 329112005 4.0000
82 419872351 4.0000
82 263355828 1.0000
82 26589987 6.0000
82 291001606 4.0000
82 174185700 1.0000
82 21036119 7.0000
82 88986768 3.0000
82 148305295 3.0000
82 52702397 2.0000
82 105971448 6.0000
82 247540843 1.0000
82 132213280 4.0000
82 61986109 1.0000
82 265916293 2.0000
82 264133481 5.0000
82 358675720 4.0000
82 66129243 3.0000
82 69551985 1.0000
82 502248046 1.0000
82 200497519 3.0000
82 73449571 1.0000
82 20505122 1.0000
82 267856439 14.0000
82 17084497 2.0000
82 49980783 2.0000
82 127945292 4.0000
82 271563330 2.0000
82 279681266 1.0000
82 172724815 3.0000
82 280655080 1.0000
82 146442319 2.0000
82 58434192 7.0000
82 569096933 1.0000
82 179170204 2.0000
82 108441763 4.0000
82 202243824 1.0000
82 185688167 4.0000
82 478981691 1.0000
82 270556083 1.0000
82 150020524 1.0000
82 436104499 2.0000
82 43856340 1.0000
82 259802833 2.0000
82 103820454 1.0000
82 89021438 1.0000
82 179213911 4.0000
82 420790483 2.0000
82 85669614 2.0000
82 219949262 2.0000
82 29727994 4.0000
82 109813877 1.0000
82 37397798 2.0000
82 306623675 1.0000
82 295884713 7.0000
82 218264611 3.0000
82 544574749 2.0000
82 288327871 2.0000
82 225082998 2.0000
82 164122451 1.0000
82 250649493 1.0000
82 305278762 1.0000
82 165746428 5.0000
82 19239587 1.0000
82 123054246 3.0000
82 156380350 1.0000
82 152402774 6.0000
82 266182205 9.0000
82 257932524 3.0000
82 37653495 2.0000
82 297389481 4.0000
82 84095841 1.0000
82 267308679 2.0000
82 122950681 3.0000
83 309857915 1.0000
83 74167153 1.0000
83 87429715 3.0000
83 268484639 1.0000
83 280655080 6.0000
84 309857915 4.0000
84 229047451 5.0000
84 19229473 1.0000
84 98810867 6.0000
84 33268497 4.0000
84 217184995 3.0000
84 205715380 3.0000
84 197096489 18.0000
84 77843712 7.0000
84 231410365 1.0000
84 236854083 12.0000
84 288238089 4.0000
84 248740740 10.0000
84 444198452 14.0000
84 78746900 2.0000
84 130380538 3.0000
84 56077244 11.0000
84 217356882 8.0000
84 61623625 3.0000
84 336031649 2.0000
84 28308356 4.0000
84 76415133 1.0000
84 204454773 1.0000
84 319682752 6.0000
84 14123683 12.0000
84 272476423 2.0000
84 172376896 3.0000
84 243323755 1.0000
84 270418444 1.0000
84 270843834 3.0000
84 193870085 1.0000
84 54498003 8.0000
84 277981997 10.0000
84 113449381 2.0000
84 253026113 1.0000
84 316996084 1.0000
84 40714791 3.0000
84 267278705 1.0000
84 213711945 12.0000
84 244085895 13.0000
84 225098832 12.0000
84 330552692 1.0000
84 29426580 1.0000
84 28455329 11.0000
84 218196055 2.0000
84 29206300 4.0000
84 30693879 6.0000
84 45112524 27.0000
84 20359647 5.0000
84 281059193 7.0000
84 56824454 2.0000
84 98196849 1.0000
84 53898929 7.0000
84 52397436 4.0000
84 297380894 1.0000
84 246398288 1.0000
84 212203422 2.0000
84 59785937 13.0000
84 69276015 4.0000
84 238623655 2.0000
84 62540002 2.0000
84 254056558 1.0000
84 104572995 14.0000
84 88687403 1.0000
84 48300575 1.0000
84 264522245 32.0000
84 53103918 2.0000
84 213273098 4.0000
84 292713073 3.0000
84 56408315 2.0000
84 181107202 2.0000
84 31508216 1.0000
84 178616491 4.0000
84 293601868 2.0000
84 220746642 1.0000
84 245095610 11.0000
84 266591831 1.0000
84 288370527 3.0000
84 66308941 1.0000
84 256955184 10.0000
84 160950525 1.0000
84 156218577 1.0000
84 384851943 1.0000
84 155320364 16.0000
84 45814400 2.0000
84 219540700 1.0000
84 61608179 2.0000
84 19909703 2.0000
84 92882460 1.0000
84 287781981 6.0000
84 264446848 12.0000
84 61358313 2.0000
84 34882196 2.0000
84 287566895 4.0000
84 244444830 1.0000
84 22062686 1.0000
84 101227454 8.0000
84 401646950 2.0000
84 470195113 1.0000
84 104063340 6.0000
84 275575393 18.0000
84 70643606 1.0000
84 17209595 1.0000
84 29972400 25.0000
84 180918836 1.0000
84 248905643 3.0000
84 25780453 26.0000
84 205643354 4.0000
84 78922403 3.0000
84 173752759 1.0000
84 39973326 2.0000
84 237389906 1.0000
84 247300697 8.0000
84 227082076 2.0000
84 167376496 3.0000
84 52069104 1.0000
84 89713248 4.0000
84 74167153 10.0000
84 244081862 1.0000
84 51590707 1.0000
84 247694811 1.0000
84 19762524 3.0000
84 261872648 8.0000
84 43328128 1.0000
84 216837549 2.0000
84 404865623 2.0000
84 31702589 1.0000
84 165882825 1.0000
84 32583477 5.0000
84 115997168 2.0000
84 268445866 25.0000
84 218273099 5.0000
84 86122715 1.0000
84 283727817 1.0000
84 294784543 6.0000
84 224697273 21.0000
84 32408442 1.0000
84 277172506 11.0000
84 21593526 5.0000
84 91082908 7.0000
84 85423286 1.0000
84 97898140 23.0000
84 53029040 2.0000
84 352317874 5.0000
84 278133623 1.0000
84 46141376 7.0000
84 295637500 6.0000
84 31408930 4.0000
84 229483237 2.0000
84 61804151 1.0000
84 197186352 2.0000
84 162749920 26.0000
84 166121210 3.0000
84 225539878 20.0000
84 207604346 2.0000
84 270369842 1.0000
84 34269240 3.0000
84 69607162 8.0000
84 237318555 10.0000
84 37792771 2.0000
84 49290658 1.0000
84 155320577 9.0000
84 181223330 2.0000
84 202098639 2.0000
84 27272269 7.0000
84 228298620 1.0000
84 105803824 1.0000
84 204409050 4.0000
84 43706838 1.0000
84 291649210 5.0000
84 274501289 2.0000
84 21037719 6.0000
84 50725573 2.0000
84 168430127 1.0000
84 432456574 6.0000
84 161046713 5.0000
84 49498735 7.0000
84 117046274 2.0000
84 307289516 25.0000
84 293731094 2.0000
84 87429715 1.0000
84 97066890 19.0000
84 32417223 9.0000
84 32182710 3.0000
84 172901970 1.0000
84 290709262 2.0000
84 498776216 4.0000
84 251591698 4.0000
84 260710985 1.0000
84 248789864 6.0000
84 22844077 2.0000
84 275248083 3.0000
84 40359068 1.0000
84 359511622 3.0000
84 34965095 2.0000
84 49939257 1.0000
84 26553971 2.0000
84 41405468 1.0000
84 253631550 3.0000
84 234349647 1.0000
84 39811227 7.0000
84 387835596 4.0000
84 36127967 5.0000
84 294038273 6.0000
84 360344843 34.0000
84 285516588 21.0000
84 193619580 2.0000
84 228778787 1.0000
84 291110389 4.0000
84 83861665 1.0000
84 313887512 5.0000
84 51978065 4.0000
84 303651216 2.0000
84 239876668 2.0000
84 30395398 6.0000
84 83855918 12.0000
84 169967749 5.0000
84 208742566 5.0000
84 258426023 3.0000
84 169863467 7.0000
84 100570359 10.0000
84 236979026 1.0000
84 158887692 3.0000
84 46705581 2.0000
84 234365719 6.0000
84 49629605 4.0000
84 268484639 18.0000
84 120872742 6.0000
84 57933449 11.0000
84 94003338 1.0000
84 267256508 1.0000
84 223396377 1.0000
84 71975446 12.0000
84 54003221 2.0000
84 451403451 2.0000
84 160979509 4.0000
84 220808838 3.0000
84 260452085 4.0000
84 103683026 7.0000
84 23136154 1.0000
84 18395247 3.0000
84 220997138 4.0000
84 111610909 2.0000
84 562630483 16.0000
84 24485503 3.0000
84 29968837 11.0000
84 188841247 1.0000
84 228305414 3.0000
84 70628641 4.0000
84 101017618 5.0000
84 242081101 2.0000
84 142681025 2.0000
84 52068189 1.0000
84 35364809 1.0000
84 79818725 3.0000
84 196669891 1.0000
84 32878627 1.0000
84 300631153 2.0000
84 193354205 1.0000
84 134823513 4.0000
84 175149644 12.0000
84 58926395 2.0000
84 269858934 6.0000
84 38824843 8.0000
84 65153448 42.0000
84 150455104 5.0000
84 65187067 8.0000
84 244889280 2.0000
84 280242371 4.0000
84 51826812 3.0000
84 329112005 2.0000
84 419872351 2.0000
84 70360628 2.0000
84 263355828 9.0000
84 26589987 2.0000
84 295116564 4.0000
84 265192550 1.0000
84 279229632 1.0000
84 153531301 8.0000
84 291001606 5.0000
84 174185700 2.0000
84 21036119 1.0000
84 88986768 1.0000
84 148305295 1.0000
84 52702397 5.0000
84 105971448 1.0000
84 247540843 6.0000
84 22815199 2.0000
84 61986109 11.0000
84 267289093 2.0000
84 265916293 6.0000
84 310287657 4.0000
84 264133481 8.0000
84 358675720 2.0000
84 66129243 10.0000
84 235139268 2.0000
84 69551985 2.0000
84 502248046 2.0000
84 200497519 1.0000
84 73449571 4.0000
84 20505122 2.0000
84 17084497 2.0000
84 83828959 25.0000
84 49980783 11.0000
84 127945292 5.0000
84 271563330 2.0000
84 279681266 16.0000
84 111553960 3.0000
84 214136684 2.0000
84 136661659 2.0000
84 172724815 15.0000
84 280655080 4.0000
84 146442319 11.0000
84 17311797 2.0000
84 182737724 7.0000
84 147509786 2.0000
84 269304331 11.0000
84 58434192 3.0000
84 569096933 18.0000
84 313296185 2.0000
84 210627341 9.0000
84 273124345 14.0000
84 179170204 1.0000
84 108441763 11.0000
84 202243824 1.0000
84 185688167 4.0000
84 478981691 1.0000
84 205951712 2.0000
84 227817944 3.0000
84 260961646 6.0000
84 558829275 1.0000
84 270556083 2.0000
84 150020524 14.0000
84 290609656 8.0000
84 341963514 8.0000
84 436104499 2.0000
84 43856340 1.0000
84 29246770 6.0000
84 259802833 5.0000
84 243323060 1.0000
84 103820454 2.0000
84 89021438 3.0000
84 179213911 2.0000
84 420790483 1.0000
84 85669614 1.0000
84 219949262 5.0000
84 29727994 7.0000
84 109813877 1.0000
84 43328523 7.0000
84 72015785 1.0000
84 283969647 3.0000
84 233109396 2.0000
84 228751987 1.0000
84 37397798 6.0000
84 306623675 2.0000
84 295884713 7.0000
84 218264611 1.0000
84 53732896 1.0000
84 544574749 3.0000
84 288327871 5.0000
84 225082998 2.0000
84 164122451 3.0000
84 305278762 1.0000
84 25189194 1.0000
84 165746428 1.0000
84 145778558 5.0000
84 123054246 2.0000
84 156380350 3.0000
84 152402774 7.0000
84 266182205 1.0000
84 257932524 7.0000
84 37653495 2.0000
84 297389481 5.0000
84 84095841 8.0000
84 267308679 19.0000
85 309857915 2.0000
85 167376496 1.0000
85 248789864 1.0000
85 329112005 1.0000
85 89021438 1.0000
86 309857915 11.0000
86 229047451 11.0000
86 19229473 1.0000
86 98810867 7.0000
86 33268497 9.0000
86 217184995 8.0000
86 197096489 3.0000
86 77843712 14.0000
86 231410365 5.0000
86 236854083 4.0000
86 288238089 6.0000
86 248740740 2.0000
86 444198452 3.0000
86 78746900 1.0000
86 56077244 14.0000
86 336031649 4.0000
86 28308356 4.0000
86 204454773 7.0000
86 319682752 10.0000
86 14123683 6.0000
86 272476423 4.0000
86 172376896 5.0000
86 243323755 11.0000
86 270418444 1.0000
86 270843834 3.0000
86 193870085 2.0000
86 54498003 11.0000
86 277981997 10.0000
86 113449381 4.0000
86 40095510 2.0000
86 253026113 1.0000
86 316996084 4.0000
86 40714791 28.0000
86 267278705 3.0000
86 213711945 6.0000
86 244085895 5.0000
86 225098832 1.0000
86 330552692 2.0000
86 29426580 4.0000
86 28455329 6.0000
86 218196055 1.0000
86 29206300 4.0000
86 37704287 2.0000
86 45112524 10.0000
86 20359647 2.0000
86 281059193 4.0000
86 56824454 4.0000
86 98196849 15.0000
86 53898929 5.0000
86 144836578 7.0000
86 120160897 4.0000
86 52397436 9.0000
86 297380894 1.0000
86 246398288 4.0000
86 48683091 5.0000
86 212203422 3.0000
86 59785937 6.0000
86 238623655 5.0000
86 62540002 4.0000
86 274645950 1.0000
86 254056558 8.0000
86 65013070 4.0000
86 104572995 12.0000
86 88687403 8.0000
86 48300575 1.0000
86 264522245 14.0000
86 53103918 1.0000
86 213273098 3.0000
86 254147817 4.0000
86 292713073 6.0000
86 56408315 9.0000
86 181107202 3.0000
86 178616491 4.0000
86 121240793 1.0000
86 220746642 14.0000
86 245095610 5.0000
86 266591831 1.0000
86 292252720 10.0000
86 288370527 4.0000
86 66308941 4.0000
86 256955184 5.0000
86 160950525 3.0000
86 156218577 1.0000
86 384851943 5.0000
86 155320364 5.0000
86 45814400 4.0000
86 219540700 1.0000
86 61608179 6.0000
86 19909703 1.0000
86 92882460 3.0000
86 287781981 1.0000
86 193723322 2.0000
86 264446848 2.0000
86 61358313 3.0000
86 34882196 9.0000
86 233600234 13.0000
86 287566895 4.0000
86 244444830 12.0000
86 22062686 5.0000
86 101227454 4.0000
86 401646950 4.0000
86 470195113 1.0000
86 104063340 14.0000
86 275575393 10.0000
86 70643606 2.0000
86 17209595 2.0000
86 29972400 5.0000
86 180918836 7.0000
86 248905643 4.0000
86 25780453 9.0000
86 32340805 4.0000
86 87171486 1.0000
86 78922403 1.0000
86 39973326 1.0000
86 237389906 2.0000
86 247300697 6.0000
86 105622153 8.0000
86 227082076 10.0000
86 167376496 1.0000
86 52069104 8.0000
86 89713248 3.0000
86 74167153 5.0000
86 244081862 2.0000
86 51590707 4.0000
86 247694811 7.0000
86 19762524 4.0000
86 261872648 4.0000
86 43328128 9.0000
86 161351710 1.0000
86 404865623 1.0000
86 31702589 1.0000
86 300414286 1.0000
86 165882825 8.0000
86 32583477 3.0000
86 61771888 6.0000
86 28463717 2.0000
86 238084775 1.0000
86 115997168 3.0000
86 274996668 4.0000
86 268445866 5.0000
86 218273099 5.0000
86 277384132 2.0000
86 283727817 1.0000
86 294784543 5.0000
86 224697273 4.0000
86 32408442 5.0000
86 277172506 1.0000
86 24224320 2.0000
86 21593526 15.0000
86 91082908 6.0000
86 276908282 1.0000
86 91588813 3.0000
86 85423286 8.0000
86 97898140 9.0000
86 53029040 6.0000
86 352317874 3.0000
86 278133623 1.0000
86 46141376 1.0000
86 295637500 6.0000
86 31408930 3.0000
86 229483237 1.0000
86 61804151 3.0000
86 197186352 1.0000
86 162749920 4.0000
86 166121210 6.0000
86 225539878 6.0000
86 207604346 4.0000
86 270369842 3.0000
86 34269240 7.0000
86 69607162 6.0000
86 57339651 1.0000
86 237318555 3.0000
86 37792771 3.0000
86 199278443 6.0000
86 155320577 4.0000
86 181223330 5.0000
86 202098639 8.0000
86 27272269 19.0000
86 32399396 5.0000
86 228298620 7.0000
86 113852838 6.0000
86 102465497 12.0000
86 204409050 16.0000
86 43706838 2.0000
86 291649210 9.0000
86 274501289 5.0000
86 21037719 8.0000
86 50725573 3.0000
86 168430127 5.0000
86 432456574 7.0000
86 161046713 3.0000
86 43090176 1.0000
86 49498735 7.0000
86 117046274 9.0000
86 210041383 4.0000
86 307289516 10.0000
86 59809760 11.0000
86 265426770 7.0000
86 87429715 4.0000
86 97066890 14.0000
86 32417223 5.0000
86 32182710 7.0000
86 172901970 8.0000
86 283207769 8.0000
86 290709262 5.0000
86 498776216 1.0000
86 251591698 5.0000
86 260710985 4.0000
86 248789864 1.0000
86 22844077 1.0000
86 121827022 2.0000
86 45929373 1.0000
86 314725957 2.0000
86 34965095 8.0000
86 49939257 3.0000
86 26553971 2.0000
86 41405468 5.0000
86 253631550 8.0000
86 234349647 5.0000
86 39811227 9.0000
86 387835596 9.0000
86 36127967 7.0000
86 294038273 5.0000
86 360344843 4.0000
86 285516588 2.0000
86 193619580 2.0000
86 228778787 2.0000
86 291110389 4.0000
86 83861665 8.0000
86 313887512 7.0000
86 51978065 3.0000
86 303651216 2.0000
86 239876668 5.0000
86 43124180 2.0000
86 30395398 3.0000
86 83855918 9.0000
86 169967749 14.0000
86 208742566 2.0000
86 38411534 4.0000
86 258426023 3.0000
86 169863467 6.0000
86 100570359 3.0000
86 326694732 3.0000
86 236979026 3.0000
86 158887692 4.0000
86 67562950 2.0000
86 234365719 5.0000
86 268484639 5.0000
86 393590044 8.0000
86 120872742 6.0000
86 57933449 15.0000
86 94003338 19.0000
86 267256508 3.0000
86 142225011 1.0000
86 223396377 8.0000
86 451403451 4.0000
86 160979509 3.0000
86 154659914 2.0000
86 220808838 3.0000
86 260452085 4.0000
86 103683026 6.0000
86 23136154 11.0000
86 220997138 2.0000
86 111610909 5.0000
86 562630483 5.0000
86 24485503 4.0000
86 203018453 3.0000
86 29968837 8.0000
86 188841247 5.0000
86 86206737 4.0000
86 228305414 7.0000
86 70628641 6.0000
86 101017618 10.0000
86 242081101 13.0000
86 142681025 4.0000
86 52068189 3.0000
86 60825979 3.0000
86 300135017 25.0000
86 134563275 2.0000
86 47608522 4.0000
86 35364809 2.0000
86 79818725 3.0000
86 119370087 7.0000
86 196669891 10.0000
86 32878627 7.0000
86 300631153 4.0000
86 193354205 2.0000
86 134823513 12.0000
86 175149644 3.0000
86 58926395 4.0000
86 269858934 3.0000
86 38824843 2.0000
86 65153448 6.0000
86 35408223 5.0000
86 150455104 11.0000
86 65187067 4.0000
86 244889280 5.0000
86 280242371 6.0000
86 51826812 2.0000
86 122483510 1.0000
86 419872351 4.0000
86 70360628 2.0000
86 263355828 6.0000
86 26589987 9.0000
86 295116564 9.0000
86 265192550 3.0000
86 279229632 2.0000
86 153531301 6.0000
86 291001606 5.0000
86 174185700 4.0000
86 21036119 11.0000
86 88986768 3.0000
86 148305295 1.0000
86 52702397 4.0000
86 105971448 3.0000
86 247540843 8.0000
86 22815199 8.0000
86 132213280 13.0000
86 61986109 8.0000
86 267289093 4.0000
86 265916293 3.0000
86 310287657 2.0000
86 264133481 4.0000
86 358675720 10.0000
86 284544203 8.0000
86 235139268 6.0000
86 69551985 5.0000
86 502248046 3.0000
86 200497519 6.0000
86 73449571 4.0000
86 293995981 1.0000
86 20505122 6.0000
86 17084497 7.0000
86 83828959 10.0000
86 49980783 21.0000
86 127945292 4.0000
86 271563330 5.0000
86 279681266 5.0000
86 111553960 2.0000
86 214136684 2.0000
86 136661659 7.0000
86 172724815 17.0000
86 280655080 18.0000
86 146442319 5.0000
86 182737724 10.0000
86 147509786 3.0000
86 269304331 6.0000
86 58434192 6.0000
86 569096933 7.0000
86 313296185 1.0000
86 210627341 8.0000
86 273124345 8.0000
86 179170204 7.0000
86 108441763 3.0000
86 202243824 4.0000
86 185688167 3.0000
86 205951712 1.0000
86 227817944 5.0000
86 260961646 3.0000
86 270556083 2.0000
86 150020524 4.0000
86 290609656 2.0000
86 341963514 9.0000
86 436104499 2.0000
86 43856340 5.0000
86 29246770 3.0000
86 259802833 5.0000
86 243323060 12.0000
86 103820454 7.0000
86 89021438 2.0000
86 179213911 6.0000
86 420790483 2.0000
86 240653346 2.0000
86 85669614 3.0000
86 219949262 8.0000
86 267295547 3.0000
86 29727994 5.0000
86 109813877 6.0000
86 43328523 4.0000
86 72015785 3.0000
86 283969647 5.0000
86 233109396 3.0000
86 228751987 13.0000
86 37397798 9.0000
86 306623675 2.0000
86 295884713 6.0000
86 218264611 5.0000
86 53732896 3.0000
86 544574749 2.0000
86 288327871 3.0000
86 225082998 3.0000
86 164122451 5.0000
86 250649493 11.0000
86 305278762 3.0000
86 25189194 1.0000
86 165746428 5.0000
86 145778558 3.0000
86 19239587 2.0000
86 123054246 6.0000
86 156380350 8.0000
86 152402774 6.0000
86 266182205 6.0000
86 257932524 8.0000
86 37653495 2.0000
86 297389481 4.0000
86 84095841 19.0000
86 267308679 9.0000
86 27014314 2.0000
86 122950681 3.0000
87 309857915 15.0000
87 229047451 9.0000
87 19229473 12.0000
87 98810867 21.0000
87 33268497 10.0000
87 217184995 7.0000
87 205715380 11.0000
87 157311000 1.0000
87 197096489 12.0000
87 77843712 19.0000
87 188264147 6.0000
87 231410365 8.0000
87 236854083 32.0000
87 288238089 8.0000
87 248740740 5.0000
87 84095155 2.0000
87 444198452 6.0000
87 78746900 8.0000
87 130380538 26.0000
87 56077244 9.0000
87 217356882 4.0000
87 61623625 12.0000
87 336031649 5.0000
87 28308356 6.0000
87 76415133 1.0000
87 204454773 10.0000
87 319682752 13.0000
87 14123683 14.0000
87 272476423 8.0000
87 172376896 4.0000
87 243323755 9.0000
87 270418444 12.0000
87 270843834 13.0000
87 193870085 6.0000
87 54498003 11.0000
87 277981997 16.0000
87 113449381 4.0000
87 40095510 8.0000
87 253026113 2.0000
87 316996084 5.0000
87 40714791 5.0000
87 267278705 3.0000
87 253007695 1.0000
87 213711945 14.0000
87 244085895 5.0000
87 225098832 13.0000
87 330552692 1.0000
87 29426580 7.0000
87 28455329 7.0000
87 218196055 8.0000
87 29206300 4.0000
87 30693879 6.0000
87 37704287 2.0000
87 45112524 11.0000
87 20359647 7.0000
87 281059193 7.0000
87 56824454 16.0000
87 98196849 13.0000
87 53898929 4.0000
87 144836578 7.0000
87 120160897 6.0000
87 52397436 8.0000
87 297380894 1.0000
87 246398288 7.0000
87 48683091 8.0000
87 212203422 8.0000
87 59785937 15.0000
87 69276015 6.0000
87 238623655 4.0000
87 62540002 14.0000
87 274645950 2.0000
87 254056558 4.0000
87 65013070 6.0000
87 104572995 5.0000
87 88687403 13.0000
87 48300575 14.0000
87 264522245 17.0000
87 53103918 4.0000
87 213273098 14.0000
87 292713073 10.0000
87 56408315 15.0000
87 181107202 22.0000
87 31508216 3.0000
87 178616491 8.0000
87 293601868 5.0000
87 121240793 19.0000
87 220746642 8.0000
87 245095610 4.0000
87 266591831 1.0000
87 292252720 13.0000
87 288370527 6.0000
87 66308941 2.0000
87 256955184 10.0000
87 160950525 5.0000
87 156218577 6.0000
87 384851943 12.0000
87 155320364 3.0000
87 45814400 6.0000
87 219540700 1.0000
87 61608179 7.0000
87 19909703 5.0000
87 92882460 9.0000
87 287781981 7.0000
87 193723322 17.0000
87 61358313 8.0000
87 34882196 8.0000
87 233600234 4.0000
87 287566895 23.0000
87 244444830 3.0000
87 22062686 9.0000
87 101227454 14.0000
87 401646950 2.0000
87 470195113 1.0000
87 104063340 23.0000
87 275575393 9.0000
87 70643606 6.0000
87 17209595 9.0000
87 29972400 10.0000
87 180918836 10.0000
87 248905643 6.0000
87 25780453 5.0000
87 205643354 8.0000
87 32340805 15.0000
87 87171486 3.0000
87 78922403 4.0000
87 173752759 2.0000
87 237389906 3.0000
87 247300697 7.0000
87 105622153 22.0000
87 227082076 13.0000
87 167376496 8.0000
87 52069104 4.0000
87 89713248 11.0000
87 74167153 14.0000
87 244081862 1.0000
87 51590707 9.0000
87 247694811 16.0000
87 19762524 12.0000
87 261872648 27.0000
87 43328128 7.0000
87 161351710 2.0000
87 216837549 4.0000
87 404865623 4.0000
87 31702589 2.0000
87 300414286 6.0000
87 165882825 6.0000
87 32583477 8.0000
87 61771888 5.0000
87 28463717 1.0000
87 238084775 2.0000
87 115997168 6.0000
87 274996668 6.0000
87 268445866 8.0000
87 218273099 4.0000
87 86122715 6.0000
87 277384132 9.0000
87 283727817 24.0000
87 294784543 6.0000
87 224697273 11.0000
87 32408442 11.0000
87 277172506 25.0000
87 24224320 23.0000
87 21593526 12.0000
87 91082908 7.0000
87 276908282 1.0000
87 68395469 1.0000
87 91588813 8.0000
87 85423286 6.0000
87 97898140 15.0000
87 53029040 12.0000
87 352317874 1.0000
87 278133623 18.0000
87 46141376 4.0000
87 295637500 2.0000
87 31408930 3.0000
87 229483237 4.0000
87 61804151 4.0000
87 197186352 5.0000
87 162749920 8.0000
87 166121210 10.0000
87 225539878 13.0000
87 207604346 6.0000
87 270369842 19.0000
87 34269240 6.0000
87 69607162 9.0000
87 57339651 1.0000
87 237318555 18.0000
87 37792771 14.0000
87 199278443 24.0000
87 117377731 2.0000
87 155320577 4.0000
87 181223330 18.0000
87 202098639 19.0000
87 27272269 17.0000
87 32399396 14.0000
87 228298620 9.0000
87 105803824 5.0000
87 113852838 1.0000
87 102465497 5.0000
87 204409050 5.0000
87 43706838 11.0000
87 291649210 6.0000
87 274501289 12.0000
87 147721398 5.0000
87 21037719 4.0000
87 50725573 5.0000
87 168430127 3.0000
87 432456574 11.0000
87 161046713 7.0000
87 97942249 5.0000
87 43090176 14.0000
87 49498735 10.0000
87 117046274 6.0000
87 210041383 6.0000
87 307289516 7.0000
87 59809760 4.0000
87 265426770 6.0000
87 293731094 12.0000
87 87429715 4.0000
87 97066890 11.0000
87 32417223 16.0000
87 32182710 11.0000
87 172901970 7.0000
87 283207769 9.0000
87 290709262 5.0000
87 498776216 12.0000
87 251591698 18.0000
87 260710985 12.0000
87 248789864 7.0000
87 22844077 5.0000
87 121827022 7.0000
87 275248083 12.0000
87 45929373 4.0000
87 314725957 19.0000
87 40359068 1.0000
87 359511622 10.0000
87 34965095 13.0000
87 49939257 6.0000
87 41405468 6.0000
87 253631550 11.0000
87 234349647 7.0000
87 39811227 13.0000
87 387835596 7.0000
87 36127967 2.0000
87 294038273 4.0000
87 360344843 12.0000
87 285516588 13.0000
87 193619580 5.0000
87 228778787 6.0000
87 291110389 7.0000
87 83861665 1.0000
87 313887512 17.0000
87 51978065 6.0000
87 303651216 22.0000
87 239876668 5.0000
87 43124180 8.0000
87 30395398 4.0000
87 83855918 7.0000
87 169967749 10.0000
87 208742566 17.0000
87 38411534 14.0000
87 196195164 2.0000
87 258426023 5.0000
87 169863467 5.0000
87 100570359 6.0000
87 326694732 2.0000
87 236979026 9.0000
87 158887692 11.0000
87 67562950 13.0000
87 46705581 6.0000
87 234365719 10.0000
87 49629605 6.0000
87 268484639 24.0000
87 393590044 5.0000
87 120872742 21.0000
87 57933449 6.0000
87 94003338 18.0000
87 267256508 5.0000
87 142225011 7.0000
87 223396377 3.0000
87 71975446 3.0000
87 54003221 8.0000
87 451403451 1.0000
87 160979509 4.0000
87 220808838 13.0000
87 260452085 11.0000
87 64654685 17.0000
87 103683026 18.0000
87 23136154 5.0000
87 18395247 4.0000
87 220997138 9.0000
87 111610909 9.0000
87 562630483 23.0000
87 109214716 3.0000
87 24485503 13.0000
87 203018453 9.0000
87 29968837 5.0000
87 188841247 14.0000
87 86206737 5.0000
87 228305414 3.0000
87 70628641 7.0000
87 101017618 16.0000
87 242081101 23.0000
87 142681025 7.0000
87 52068189 7.0000
87 60825979 5.0000
87 300135017 1.0000
87 134563275 9.0000
87 47608522 8.0000
87 35364809 12.0000
87 79818725 7.0000
87 119370087 5.0000
87 196669891 2.0000
87 32878627 25.0000
87 300631153 12.0000
87 193354205 3.0000
87 134823513 10.0000
87 175149644 11.0000
87 58926395 16.0000
87 269858934 10.0000
87 38824843 8.0000
87 65153448 14.0000
87 35408223 20.0000
87 150455104 10.0000
87 65187067 5.0000
87 244889280 9.0000
87 280242371 8.0000
87 51826812 3.0000
87 329112005 9.0000
87 122483510 1.0000
87 419872351 23.0000
87 70360628 3.0000
87 263355828 16.0000
87 26589987 14.0000
87 37921383 15.0000
87 295116564 3.0000
87 265192550 1.0000
87 279229632 8.0000
87 153531301 23.0000
87 291001606 19.0000
87 174185700 5.0000
87 21036119 6.0000
87 88986768 5.0000
87 148305295 14.0000
87 52702397 13.0000
87 105971448 8.0000
87 247540843 9.0000
87 22815199 8.0000
87 132213280 17.0000
87 61986109 9.0000
87 267289093 9.0000
87 265916293 10.0000
87 310287657 5.0000
87 264133481 19.0000
87 358675720 12.0000
87 284544203 10.0000
87 66129243 18.0000
87 235139268 8.0000
87 69551985 6.0000
87 502248046 7.0000
87 200497519 7.0000
87 73449571 6.0000
87 293995981 2.0000
87 20505122 17.0000
87 267856439 4.0000
87 17084497 3.0000
87 83828959 10.0000
87 49980783 19.0000
87 127945292 12.0000
87 271563330 10.0000
87 279681266 20.0000
87 111553960 9.0000
87 214136684 2.0000
87 136661659 15.0000
87 172724815 17.0000
87 280655080 7.0000
87 146442319 13.0000
87 17311797 5.0000
87 182737724 16.0000
87 147509786 6.0000
87 269304331 5.0000
87 58434192 9.0000
87 569096933 15.0000
87 313296185 4.0000
87 210627341 11.0000
87 273124345 8.0000
87 179170204 15.0000
87 108441763 8.0000
87 202243824 6.0000
87 185688167 6.0000
87 478981691 2.0000
87 205951712 12.0000
87 227817944 7.0000
87 88041971 1.0000
87 260961646 8.0000
87 558829275 1.0000
87 270556083 8.0000
87 150020524 5.0000
87 290609656 11.0000
87 341963514 24.0000
87 436104499 6.0000
87 43856340 6.0000
87 29246770 5.0000
87 259802833 20.0000
87 243323060 8.0000
87 103820454 10.0000
87 89021438 1.0000
87 179213911 23.0000
87 420790483 5.0000
87 240653346 15.0000
87 85669614 13.0000
87 219949262 19.0000
87 267295547 5.0000
87 29727994 20.0000
87 109813877 2.0000
87 43328523 11.0000
87 72015785 5.0000
87 283969647 7.0000
87 233109396 3.0000
87 228751987 10.0000
87 37397798 6.0000
87 306623675 4.0000
87 295884713 10.0000
87 218264611 8.0000
87 53732896 15.0000
87 544574749 5.0000
87 288327871 4.0000
87 225082998 4.0000
87 164122451 4.0000
87 250649493 12.0000
87 305278762 19.0000
87 25189194 2.0000
87 165746428 8.0000
87 145778558 16.0000
87 19239587 15.0000
87 123054246 15.0000
87 156380350 8.0000
87 152402774 1.0000
87 266182205 13.0000
87 257932524 19.0000
87 37653495 14.0000
87 297389481 14.0000
87 84095841 6.0000
87 267308679 14.0000
87 27014314 4.0000
87 122950681 20.0000
88 309857915 3.0000
88 229047451 2.0000
88 98810867 5.0000
88 33268497 2.0000
88 217184995 2.0000
88 205715380 3.0000
88 157311000 1.0000
88 197096489 1.0000
88 77843712 2.0000
88 188264147 1.0000
88 231410365 1.0000
88 236854083 6.0000
88 288238089 1.0000
88 248740740 3.0000
88 444198452 3.0000
88 78746900 2.0000
88 130380538 6.0000
88 56077244 1.0000
88 217356882 5.0000
88 61623625 3.0000
88 336031649 3.0000
88 28308356 5.0000
88 204454773 2.0000
88 319682752 1.0000
88 272476423 4.0000
88 172376896 2.0000
88 243323755 3.0000
88 270418444 2.0000
88 270843834 1.0000
88 193870085 2.0000
88 54498003 1.0000
88 277981997 6.0000
88 113449381 3.0000
88 40095510 2.0000
88 253026113 1.0000
88 316996084 1.0000
88 40714791 2.0000
88 213711945 3.0000
88 225098832 3.0000
88 330552692 1.0000
88 29426580 4.0000
88 28455329 4.0000
88 29206300 1.0000
88 37704287 2.0000
88 45112524 2.0000
88 281059193 4.0000
88 56824454 3.0000
88 98196849 3.0000
88 53898929 6.0000
88 144836578 1.0000
88 120160897 2.0000
88 52397436 2.0000
88 246398288 6.0000
88 48683091 2.0000
88 59785937 3.0000
88 69276015 1.0000
88 62540002 2.0000
88 254056558 3.0000
88 65013070 2.0000
88 104572995 2.0000
88 88687403 6.0000
88 48300575 4.0000
88 264522245 5.0000
88 213273098 3.0000
88 254147817 2.0000
88 181107202 1.0000
88 31508216 4.0000
88 178616491 1.0000
88 220746642 2.0000
88 245095610 4.0000
88 292252720 3.0000
88 288370527 1.0000
88 256955184 5.0000
88 155320364 10.0000
88 45814400 2.0000
88 219540700 1.0000
88 61608179 4.0000
88 19909703 1.0000
88 287781981 3.0000
88 193723322 2.0000
88 264446848 2.0000
88 61358313 5.0000
88 34882196 3.0000
88 233600234 6.0000
88 287566895 3.0000
88 244444830 3.0000
88 22062686 3.0000
88 101227454 5.0000
88 104063340 1.0000
88 275575393 8.0000
88 17209595 1.0000
88 29972400 4.0000
88 180918836 2.0000
88 248905643 3.0000
88 205643354 1.0000
88 32340805 4.0000
88 87171486 2.0000
88 78922403 3.0000
88 39973326 1.0000
88 247300697 1.0000
88 105622153 1.0000
88 227082076 3.0000
88 167376496 6.0000
88 89713248 2.0000
88 74167153 6.0000
88 244081862 3.0000
88 51590707 3.0000
88 247694811 1.0000
88 19762524 1.0000
88 261872648 8.0000
88 43328128 3.0000
88 216837549 1.0000
88 404865623 1.0000
88 165882825 2.0000
88 32583477 2.0000
88 61771888 3.0000
88 238084775 1.0000
88 115997168 1.0000
88 274996668 3.0000
88 218273099 1.0000
88 86122715 1.0000
88 277384132 3.0000
88 283727817 3.0000
88 224697273 4.0000
88 32408442 11.0000
88 277172506 1.0000
88 24224320 2.0000
88 21593526 1.0000
88 91082908 2.0000
88 91588813 1.0000
88 97898140 2.0000
88 278133623 3.0000
88 46141376 2.0000
88 31408930 1.0000
88 229483237 2.0000
88 197186352 2.0000
88 162749920 1.0000
88 166121210 1.0000
88 225539878 3.0000
88 207604346 3.0000
88 270369842 3.0000
88 34269240 1.0000
88 69607162 2.0000
88 57339651 1.0000
88 237318555 5.0000
88 37792771 3.0000
88 117377731 2.0000
88 155320577 2.0000
88 181223330 2.0000
88 27272269 1.0000
88 32399396 1.0000
88 228298620 1.0000
88 113852838 2.0000
88 204409050 2.0000
88 43706838 1.0000
88 291649210 2.0000
88 274501289 3.0000
88 147721398 2.0000
88 21037719 9.0000
88 432456574 4.0000
88 161046713 3.0000
88 49498735 5.0000
88 117046274 1.0000
88 59809760 2.0000
88 265426770 3.0000
88 293731094 1.0000
88 97066890 3.0000
88 32417223 3.0000
88 32182710 2.0000
88 172901970 29.0000
88 283207769 2.0000
88 290709262 3.0000
88 251591698 1.0000
88 248789864 1.0000
88 22844077 4.0000
88 121827022 7.0000
88 275248083 1.0000
88 45929373 1.0000
88 314725957 4.0000
88 40359068 2.0000
88 359511622 1.0000
88 26553971 3.0000
88 41405468 3.0000
88 253631550 1.0000
88 234349647 1.0000
88 39811227 4.0000
88 294038273 4.0000
88 360344843 1.0000
88 285516588 2.0000
88 193619580 1.0000
88 228778787 1.0000
88 291110389 7.0000
88 83861665 1.0000
88 313887512 2.0000
88 51978065 2.0000
88 239876668 2.0000
88 43124180 1.0000
88 30395398 3.0000
88 83855918 1.0000
88 169967749 1.0000
88 208742566 3.0000
88 38411534 1.0000
88 258426023 5.0000
88 169863467 5.0000
88 100570359 1.0000
88 236979026 2.0000
88 158887692 1.0000
88 67562950 1.0000
88 46705581 1.0000
88 234365719 5.0000
88 49629605 1.0000
88 268484639 2.0000
88 393590044 1.0000
88 120872742 1.0000
88 57933449 2.0000
88 94003338 2.0000
88 142225011 3.0000
88 223396377 5.0000
88 54003221 2.0000
88 451403451 1.0000
88 160979509 1.0000
88 154659914 3.0000
88 220808838 2.0000
88 260452085 5.0000
88 64654685 3.0000
88 103683026 3.0000
88 23136154 3.0000
88 220997138 2.0000
88 111610909 4.0000
88 562630483 2.0000
88 109214716 2.0000
88 203018453 5.0000
88 29968837 4.0000
88 188841247 3.0000
88 228305414 3.0000
88 70628641 6.0000
88 101017618 5.0000
88 242081101 2.0000
88 142681025 1.0000
88 52068189 1.0000
88 60825979 2.0000
88 47608522 1.0000
88 79818725 3.0000
88 32878627 2.0000
88 300631153 5.0000
88 193354205 3.0000
88 134823513 3.0000
88 58926395 1.0000
88 269858934 3.0000
88 38824843 3.0000
88 65153448 2.0000
88 35408223 1.0000
88 150455104 3.0000
88 65187067 1.0000
88 244889280 1.0000
88 280242371 4.0000
88 329112005 5.0000
88 419872351 2.0000
88 263355828 2.0000
88 26589987 1.0000
88 295116564 2.0000
88 265192550 8.0000
88 279229632 3.0000
88 153531301 1.0000
88 291001606 6.0000
88 174185700 5.0000
88 21036119 3.0000
88 148305295 2.0000
88 52702397 2.0000
88 247540843 3.0000
88 22815199 4.0000
88 132213280 3.0000
88 267289093 1.0000
88 265916293 1.0000
88 310287657 1.0000
88 264133481 5.0000
88 358675720 3.0000
88 284544203 2.0000
88 66129243 1.0000
88 235139268 2.0000
88 69551985 1.0000
88 502248046 1.0000
88 200497519 6.0000
88 73449571 2.0000
88 20505122 1.0000
88 17084497 3.0000
88 83828959 6.0000
88 49980783 2.0000
88 127945292 1.0000
88 271563330 1.0000
88 279681266 4.0000
88 172724815 3.0000
88 280655080 3.0000
88 146442319 3.0000
88 17311797 5.0000
88 182737724 2.0000
88 147509786 3.0000
88 269304331 1.0000
88 58434192 4.0000
88 569096933 5.0000
88 313296185 1.0000
88 210627341 4.0000
88 273124345 1.0000
88 179170204 1.0000
88 108441763 5.0000
88 202243824 1.0000
88 185688167 6.0000
88 205951712 2.0000
88 227817944 1.0000
88 260961646 1.0000
88 270556083 6.0000
88 150020524 1.0000
88 290609656 5.0000
88 341963514 2.0000
88 436104499 3.0000
88 43856340 2.0000
88 29246770 3.0000
88 259802833 2.0000
88 243323060 2.0000
88 103820454 5.0000
88 89021438 1.0000
88 240653346 3.0000
88 219949262 4.0000
88 29727994 3.0000
88 109813877 1.0000
88 72015785 6.0000
88 283969647 5.0000
88 228751987 1.0000
88 37397798 4.0000
88 295884713 3.0000
88 218264611 9.0000
88 53732896 2.0000
88 544574749 1.0000
88 288327871 2.0000
88 225082998 8.0000
88 164122451 1.0000
88 250649493 7.0000
88 305278762 1.0000
88 25189194 1.0000
88 165746428 3.0000
88 145778558 3.0000
88 123054246 4.0000
88 266182205 1.0000
88 257932524 5.0000
88 297389481 3.0000
88 27014314 3.0000
88 122950681 5.0000
89 309857915 3.0000
89 277981997 1.0000
89 56824454 1.0000
89 52397436 1.0000
89 264446848 2.0000
89 22062686 1.0000
89 104063340 1.0000
89 180918836 1.0000
89 261872648 2.0000
89 32583477 1.0000
89 24224320 1.0000
89 228298620 1.0000
89 102465497 2.0000
89 21037719 1.0000
89 307289516 1.0000
89 234349647 1.0000
89 43124180 1.0000
89 30395398 1.0000
89 169967749 1.0000
89 38411534 1.0000
89 100570359 1.0000
89 203018453 1.0000
89 26589987 1.0000
89 105971448 1.0000
89 267289093 1.0000
89 264133481 1.0000
89 49980783 2.0000
89 150020524 1.0000
89 267295547 1.0000
89 37653495 1.0000
90 309857915 9.0000
90 229047451 4.0000
90 19229473 1.0000
90 98810867 9.0000
90 33268497 3.0000
90 217184995 9.0000
90 205715380 2.0000
90 197096489 4.0000
90 77843712 3.0000
90 188264147 1.0000
90 231410365 2.0000
90 236854083 7.0000
90 288238089 3.0000
90 248740740 1.0000
90 444198452 4.0000
90 130380538 2.0000
90 56077244 2.0000
90 217356882 3.0000
90 61623625 4.0000
90 336031649 6.0000
90 28308356 1.0000
90 204454773 6.0000
90 319682752 2.0000
90 14123683 3.0000
90 272476423 3.0000
90 172376896 2.0000
90 243323755 4.0000
90 270418444 4.0000
90 270843834 1.0000
90 54498003 6.0000
90 277981997 9.0000
90 113449381 5.0000
90 40095510 4.0000
90 253026113 1.0000
90 40714791 3.0000
90 267278705 2.0000
90 213711945 2.0000
90 244085895 1.0000
90 225098832 3.0000
90 28455329 1.0000
90 218196055 2.0000
90 29206300 2.0000
90 37704287 5.0000
90 45112524 2.0000
90 281059193 3.0000
90 56824454 3.0000
90 98196849 1.0000
90 53898929 1.0000
90 144836578 8.0000
90 120160897 4.0000
90 52397436 5.0000
90 246398288 2.0000
90 48683091 1.0000
90 212203422 5.0000
90 238623655 3.0000
90 62540002 3.0000
90 254056558 2.0000
90 65013070 8.0000
90 104572995 7.0000
90 88687403 6.0000
90 48300575 3.0000
90 264522245 2.0000
90 53103918 1.0000
90 213273098 2.0000
90 292713073 4.0000
90 56408315 4.0000
90 181107202 5.0000
90 31508216 1.0000
90 178616491 6.0000
90 293601868 1.0000
90 121240793 8.0000
90 220746642 2.0000
90 266591831 1.0000
90 288370527 2.0000
90 66308941 5.0000
90 256955184 12.0000
90 160950525 5.0000
90 156218577 1.0000
90 384851943 1.0000
90 61608179 1.0000
90 19909703 2.0000
90 92882460 3.0000
90 193723322 3.0000
90 264446848 2.0000
90 61358313 4.0000
90 34882196 2.0000
90 233600234 4.0000
90 287566895 2.0000
90 244444830 3.0000
90 22062686 1.0000
90 101227454 1.0000
90 401646950 3.0000
90 104063340 5.0000
90 275575393 7.0000
90 70643606 1.0000
90 29972400 2.0000
90 180918836 1.0000
90 248905643 3.0000
90 25780453 3.0000
90 205643354 2.0000
90 78922403 1.0000
90 247300697 9.0000
90 105622153 2.0000
90 227082076 5.0000
90 167376496 9.0000
90 52069104 1.0000
90 89713248 1.0000
90 74167153 13.0000
90 51590707 3.0000
90 247694811 8.0000
90 261872648 4.0000
90 43328128 2.0000
90 161351710 2.0000
90 216837549 1.0000
90 165882825 6.0000
90 32583477 5.0000
90 61771888 1.0000
90 28463717 1.0000
90 115997168 3.0000
90 274996668 2.0000
90 268445866 5.0000
90 218273099 2.0000
90 86122715 2.0000
90 277384132 4.0000
90 283727817 7.0000
90 294784543 4.0000
90 224697273 4.0000
90 24224320 3.0000
90 21593526 3.0000
90 85423286 7.0000
90 53029040 2.0000
90 352317874 1.0000
90 278133623 3.0000
90 295637500 3.0000
90 31408930 2.0000
90 229483237 1.0000
90 61804151 2.0000
90 162749920 6.0000
90 166121210 6.0000
90 225539878 2.0000
90 207604346 2.0000
90 69607162 8.0000
90 237318555 1.0000
90 37792771 3.0000
90 199278443 4.0000
90 155320577 6.0000
90 181223330 1.0000
90 202098639 1.0000
90 27272269 3.0000
90 32399396 4.0000
90 228298620 3.0000
90 113852838 1.0000
90 102465497 3.0000
90 204409050 3.0000
90 291649210 1.0000
90 274501289 1.0000
90 147721398 1.0000
90 21037719 8.0000
90 50725573 9.0000
90 168430127 1.0000
90 432456574 3.0000
90 97942249 5.0000
90 43090176 3.0000
90 49498735 4.0000
90 117046274 3.0000
90 307289516 1.0000
90 265426770 1.0000
90 293731094 2.0000
90 87429715 1.0000
90 97066890 4.0000
90 32417223 2.0000
90 32182710 5.0000
90 290709262 7.0000
90 498776216 5.0000
90 251591698 4.0000
90 260710985 1.0000
90 248789864 3.0000
90 275248083 6.0000
90 45929373 1.0000
90 314725957 1.0000
90 359511622 1.0000
90 34965095 1.0000
90 49939257 4.0000
90 26553971 1.0000
90 41405468 1.0000
90 253631550 7.0000
90 234349647 3.0000
90 39811227 5.0000
90 387835596 6.0000
90 36127967 7.0000
90 294038273 4.0000
90 360344843 4.0000
90 285516588 12.0000
90 193619580 3.0000
90 228778787 1.0000
90 291110389 2.0000
90 83861665 3.0000
90 51978065 2.0000
90 303651216 19.0000
90 239876668 2.0000
90 43124180 1.0000
90 30395398 5.0000
90 83855918 1.0000
90 169967749 5.0000
90 208742566 2.0000
90 38411534 2.0000
90 258426023 3.0000
90 169863467 2.0000
90 100570359 1.0000
90 326694732 4.0000
90 236979026 3.0000
90 158887692 1.0000
90 46705581 1.0000
90 49629605 2.0000
90 393590044 6.0000
90 120872742 4.0000
90 57933449 2.0000
90 94003338 3.0000
90 267256508 1.0000
90 223396377 1.0000
90 54003221 3.0000
90 451403451 1.0000
90 160979509 3.0000
90 154659914 1.0000
90 220808838 8.0000
90 260452085 3.0000
90 23136154 5.0000
90 220997138 6.0000
90 111610909 3.0000
90 562630483 1.0000
90 109214716 1.0000
90 24485503 6.0000
90 29968837 4.0000
90 188841247 5.0000
90 228305414 5.0000
90 101017618 1.0000
90 242081101 4.0000
90 142681025 4.0000
90 52068189 5.0000
90 134563275 4.0000
90 47608522 5.0000
90 35364809 1.0000
90 79818725 4.0000
90 119370087 2.0000
90 196669891 2.0000
90 32878627 1.0000
90 300631153 5.0000
90 193354205 3.0000
90 134823513 7.0000
90 58926395 2.0000
90 269858934 6.0000
90 38824843 2.0000
90 65153448 4.0000
90 35408223 3.0000
90 244889280 4.0000
90 280242371 2.0000
90 51826812 2.0000
90 329112005 1.0000
90 419872351 3.0000
90 70360628 1.0000
90 263355828 3.0000
90 26589987 6.0000
90 295116564 3.0000
90 265192550 1.0000
90 279229632 4.0000
90 153531301 8.0000
90 291001606 3.0000
90 174185700 5.0000
90 21036119 6.0000
90 88986768 3.0000
90 148305295 1.0000
90 52702397 1.0000
90 105971448 1.0000
90 247540843 1.0000
90 22815199 3.0000
90 132213280 2.0000
90 61986109 3.0000
90 267289093 4.0000
90 265916293 4.0000
90 310287657 5.0000
90 264133481 2.0000
90 358675720 4.0000
90 284544203 4.0000
90 66129243 5.0000
90 235139268 2.0000
90 69551985 2.0000
90 502248046 3.0000
90 73449571 4.0000
90 20505122 2.0000
90 267856439 1.0000
90 17084497 7.0000
90 83828959 8.0000
90 49980783 9.0000
90 127945292 5.0000
90 271563330 4.0000
90 279681266 1.0000
90 136661659 9.0000
90 172724815 4.0000
90 280655080 4.0000
90 146442319 4.0000
90 182737724 5.0000
90 147509786 5.0000
90 269304331 3.0000
90 58434192 9.0000
90 569096933 1.0000
90 210627341 6.0000
90 273124345 3.0000
90 179170204 2.0000
90 108441763 2.0000
90 202243824 4.0000
90 185688167 1.0000
90 205951712 1.0000
90 227817944 2.0000
90 88041971 2.0000
90 260961646 1.0000
90 270556083 4.0000
90 150020524 5.0000
90 290609656 2.0000
90 341963514 3.0000
90 436104499 4.0000
90 43856340 7.0000
90 29246770 1.0000
90 259802833 1.0000
90 243323060 3.0000
90 103820454 3.0000
90 89021438 2.0000
90 179213911 2.0000
90 420790483 6.0000
90 240653346 4.0000
90 85669614 2.0000
90 219949262 2.0000
90 267295547 1.0000
90 29727994 2.0000
90 109813877 1.0000
90 43328523 2.0000
90 72015785 2.0000
90 283969647 1.0000
90 228751987 3.0000
90 37397798 2.0000
90 306623675 1.0000
90 295884713 12.0000
90 53732896 2.0000
90 544574749 1.0000
90 288327871 1.0000
90 225082998 2.0000
90 164122451 1.0000
90 250649493 2.0000
90 305278762 6.0000
90 25189194 1.0000
90 165746428 3.0000
90 145778558 3.0000
90 19239587 2.0000
90 123054246 7.0000
90 156380350 6.0000
90 152402774 4.0000
90 266182205 3.0000
90 257932524 2.0000
90 37653495 5.0000
90 297389481 5.0000
90 84095841 2.0000
90 267308679 5.0000
90 27014314 1.0000
90 122950681 2.0000
91 309857915 1.0000
91 19229473 2.0000
91 188264147 1.0000
91 231410365 1.0000
91 28308356 2.0000
91 225098832 1.0000
91 37704287 1.0000
91 297380894 7.0000
91 274645950 1.0000
91 31508216 1.0000
91 121240793 1.0000
91 266591831 1.0000
91 92882460 1.0000
91 61358313 1.0000
91 401646950 3.0000
91 70643606 1.0000
91 247300697 1.0000
91 105622153 1.0000
91 52069104 1.0000
91 74167153 1.0000
91 247694811 1.0000
91 31702589 1.0000
91 300414286 5.0000
91 218273099 1.0000
91 91588813 1.0000
91 229483237 42.0000
91 237318555 1.0000
91 27272269 2.0000
91 32399396 2.0000
91 105803824 2.0000
91 147721398 1.0000
91 307289516 1.0000
91 260710985 1.0000
91 45929373 1.0000
91 26553971 6.0000
91 41405468 9.0000
91 46705581 9.0000
91 393590044 1.0000
91 267256508 1.0000
91 64654685 2.0000
91 109214716 1.0000
91 86206737 1.0000
91 228305414 1.0000
91 242081101 1.0000
91 300135017 8.0000
91 175149644 5.0000
91 65153448 1.0000
91 65187067 6.0000
91 51826812 4.0000
91 37921383 3.0000
91 279229632 1.0000
91 61986109 1.0000
91 358675720 1.0000
91 235139268 4.0000
91 20505122 1.0000
91 136661659 2.0000
91 146442319 1.0000
91 269304331 2.0000
91 58434192 1.0000
91 478981691 1.0000
91 270556083 1.0000
91 341963514 1.0000
91 267295547 1.0000
91 19239587 1.0000
91 297389481 1.0000
92 309857915 1.0000
92 19229473 2.0000
92 98810867 1.0000
92 248740740 1.0000
92 78746900 2.0000
92 217356882 1.0000
92 172376896 1.0000
92 30693879 1.0000
92 246398288 2.0000
92 59785937 1.0000
92 62540002 2.0000
92 45814400 2.0000
92 219540700 1.0000
92 17209595 1.0000
92 180918836 1.0000
92 32340805 5.0000
92 39973326 2.0000
92 247300697 1.0000
92 227082076 1.0000
92 244081862 2.0000
92 283727817 3.0000
92 294784543 1.0000
92 32408442 1.0000
92 53029040 1.0000
92 34269240 1.0000
92 117377731 2.0000
92 155320577 1.0000
92 102465497 1.0000
92 147721398 1.0000
92 172901970 1.0000
92 314725957 1.0000
92 40359068 1.0000
92 49939257 1.0000
92 171918553 2.0000
92 313887512 1.0000
92 51978065 3.0000
92 196195164 1.0000
92 67562950 2.0000
92 154659914 2.0000
92 79818725 1.0000
92 193354205 1.0000
92 37921383 1.0000
92 132213280 1.0000
92 235139268 1.0000
92 20505122 2.0000
92 127945292 2.0000
92 111553960 1.0000
92 146442319 1.0000
92 58434192 1.0000
92 205951712 1.0000
92 341963514 1.0000
92 43856340 1.0000
92 85669614 1.0000
92 72015785 1.0000
92 266182205 1.0000
92 84095841 1.0000
92 122950681 1.0000
93 309857915 2.0000
93 19229473 2.0000
93 33268497 1.0000
93 248740740 1.0000
93 217356882 2.0000
93 336031649 1.0000
93 272476423 1.0000
93 172376896 1.0000
93 270418444 1.0000
93 37704287 1.0000
93 281059193 2.0000
93 69276015 1.0000
93 181107202 1.0000
93 292252720 1.0000
93 45814400 1.0000
93 61358313 1.0000
93 244444830 1.0000
93 22062686 2.0000
93 17209595 1.0000
93 29972400 1.0000
93 180918836 1.0000
93 39973326 1.0000
93 247300697 1.0000
93 19762524 1.0000
93 161351710 1.0000
93 32583477 1.0000
93 61771888 1.0000
93 218273099 1.0000
93 283727817 1.0000
93 24224320 1.0000
93 53029040 1.0000
93 61804151 3.0000
93 166121210 1.0000
93 225539878 2.0000
93 207604346 1.0000
93 155320577 1.0000
93 27272269 1.0000
93 102465497 1.0000
93 21037719 1.0000
93 50725573 1.0000
93 168430127 1.0000
93 87429715 1.0000
93 172901970 2.0000
93 45929373 1.0000
93 40359068 1.0000
93 36127967 1.0000
93 239876668 1.0000
93 38411534 1.0000
93 236979026 1.0000
93 23136154 1.0000
93 111610909 2.0000
93 203018453 1.0000
93 188841247 1.0000
93 86206737 1.0000
93 101017618 1.0000
93 242081101 1.0000
93 35364809 1.0000
93 269858934 1.0000
93 419872351 1.0000
93 174185700 1.0000
93 132213280 1.0000
93 265916293 1.0000
93 69551985 1.0000
93 20505122 1.0000
93 49980783 1.0000
93 569096933 1.0000
93 313296185 1.0000
93 273124345 1.0000
93 478981691 1.0000
93 260961646 1.0000
93 270556083 1.0000
93 150020524 1.0000
93 29246770 1.0000
93 267295547 1.0000
93 43328523 1.0000
93 295884713 1.0000
93 218264611 1.0000
93 288327871 1.0000
93 84095841 1.0000
93 27014314 1.0000
94 309857915 1.0000
94 98810867 3.0000
94 231410365 1.0000
94 288238089 2.0000
94 248740740 1.0000
94 61623625 1.0000
94 270418444 1.0000
94 54498003 3.0000
94 277981997 1.0000
94 316996084 1.0000
94 225098832 2.0000
94 30693879 2.0000
94 20359647 1.0000
94 98196849 2.0000
94 53898929 1.0000
94 212203422 1.0000
94 59785937 2.0000
94 62540002 1.0000
94 65013070 1.0000
94 104572995 1.0000
94 181107202 1.0000
94 160950525 1.0000
94 156218577 1.0000
94 264446848 2.0000
94 233600234 1.0000
94 25780453 1.0000
94 227082076 1.0000
94 167376496 1.0000
94 89713248 1.0000
94 51590707 1.0000
94 261872648 1.0000
94 216837549 1.0000
94 165882825 1.0000
94 115997168 1.0000
94 274996668 1.0000
94 295637500 1.0000
94 31408930 1.0000
94 32399396 1.0000
94 228298620 1.0000
94 291649210 1.0000
94 49498735 1.0000
94 45929373 1.0000
94 253631550 1.0000
94 234349647 1.0000
94 387835596 1.0000
94 294038273 2.0000
94 360344843 1.0000
94 291110389 1.0000
94 51978065 1.0000
94 258426023 1.0000
94 234365719 1.0000
94 49629605 1.0000
94 57933449 1.0000
94 94003338 1.0000
94 223396377 1.0000
94 71975446 2.0000
94 54003221 1.0000
94 451403451 1.0000
94 29968837 1.0000
94 101017618 1.0000
94 242081101 1.0000
94 196669891 1.0000
94 150455104 2.0000
94 280242371 1.0000
94 263355828 1.0000
94 26589987 2.0000
94 279229632 2.0000
94 21036119 1.0000
94 310287657 1.0000
94 502248046 1.0000
94 267856439 1.0000
94 83828959 2.0000
94 172724815 1.0000
94 269304331 1.0000
94 210627341 2.0000
94 273124345 3.0000
94 179170204 1.0000
94 290609656 3.0000
94 243323060 2.0000
94 420790483 1.0000
94 85669614 1.0000
94 267295547 1.0000
94 305278762 1.0000
94 165746428 1.0000
94 152402774 3.0000
94 266182205 1.0000
94 84095841 1.0000
95 309857915 6.0000
95 29426580 1.0000
95 53898929 1.0000
95 74167153 1.0000
95 91082908 4.0000
95 197186352 9.0000
95 34269240 1.0000
95 117046274 2.0000
95 329112005 1.0000
95 132213280 3.0000
95 264133481 1.0000
95 156380350 1.0000
96 309857915 9.0000
96 33268497 3.0000
96 205715380 1.0000
96 197096489 5.0000
96 28308356 2.0000
96 172376896 1.0000
96 253026113 3.0000
96 40714791 9.0000
96 244085895 7.0000
96 29426580 1.0000
96 37704287 2.0000
96 53898929 5.0000
96 120160897 1.0000
96 52397436 1.0000
96 238623655 1.0000
96 65013070 4.0000
96 88687403 3.0000
96 292713073 1.0000
96 56408315 1.0000
96 384851943 7.0000
96 193723322 7.0000
96 101227454 1.0000
96 29972400 1.0000
96 205643354 3.0000
96 87171486 3.0000
96 247300697 4.0000
96 105622153 5.0000
96 74167153 2.0000
96 19762524 1.0000
96 261872648 8.0000
96 43328128 2.0000
96 32583477 2.0000
96 61771888 1.0000
96 28463717 1.0000
96 268445866 1.0000
96 218273099 1.0000
96 86122715 11.0000
96 24224320 2.0000
96 91082908 8.0000
96 85423286 3.0000
96 352317874 7.0000
96 278133623 3.0000
96 31408930 2.0000
96 197186352 17.0000
96 34269240 6.0000
96 32399396 2.0000
96 204409050 2.0000
96 274501289 1.0000
96 147721398 4.0000
96 117046274 12.0000
96 293731094 5.0000
96 87429715 1.0000
96 32182710 1.0000
96 248789864 5.0000
96 275248083 4.0000
96 314725957 1.0000
96 40359068 1.0000
96 360344843 2.0000
96 285516588 21.0000
96 171918553 6.0000
96 83861665 1.0000
96 83855918 2.0000
96 46705581 3.0000
96 154659914 1.0000
96 220808838 5.0000
96 260452085 3.0000
96 64654685 1.0000
96 103683026 2.0000
96 203018453 16.0000
96 29968837 7.0000
96 242081101 1.0000
96 134563275 1.0000
96 32878627 3.0000
96 300631153 7.0000
96 329112005 5.0000
96 419872351 1.0000
96 263355828 13.0000
96 132213280 4.0000
96 61986109 3.0000
96 264133481 8.0000
96 502248046 2.0000
96 271563330 5.0000
96 269304331 1.0000
96 313296185 4.0000
96 108441763 3.0000
96 185688167 3.0000
96 205951712 3.0000
96 260961646 15.0000
96 341963514 3.0000
96 259802833 6.0000
96 103820454 2.0000
96 89021438 1.0000
96 43328523 17.0000
96 123054246 3.0000
96 156380350 10.0000
96 27014314 1.0000
97 309857915 1.0000
97 156218577 1.0000
97 261872648 1.0000
97 224697273 2.0000
97 29968837 1.0000
97 269304331 1.0000
97 341963514 1.0000
98 309857915 9.0000
98 229047451 2.0000
98 19229473 2.0000
98 213617119 1.0000
98 33268497 1.0000
98 217184995 1.0000
98 205715380 5.0000
98 231410365 6.0000
98 236854083 4.0000
98 288238089 2.0000
98 444198452 1.0000
98 130380538 2.0000
98 61623625 1.0000
98 336031649 3.0000
98 28308356 1.0000
98 319682752 1.0000
98 243323755 7.0000
98 270418444 3.0000
98 270843834 1.0000
98 54498003 1.0000
98 277981997 1.0000
98 113449381 2.0000
98 316996084 1.0000
98 40714791 1.0000
98 267278705 1.0000
98 213711945 6.0000
98 225098832 5.0000
98 330552692 1.0000
98 218196055 2.0000
98 37704287 5.0000
98 45112524 7.0000
98 20359647 1.0000
98 281059193 1.0000
98 56824454 5.0000
98 144836578 3.0000
98 52397436 1.0000
98 246398288 4.0000
98 48683091 6.0000
98 65013070 4.0000
98 88687403 1.0000
98 48300575 7.0000
98 213273098 4.0000
98 292713073 1.0000
98 56408315 6.0000
98 181107202 2.0000
98 31508216 1.0000
98 178616491 5.0000
98 121240793 10.0000
98 220746642 1.0000
98 292252720 1.0000
98 288370527 1.0000
98 256955184 1.0000
98 160950525 6.0000
98 156218577 3.0000
98 155320364 2.0000
98 45814400 2.0000
98 61608179 1.0000
98 19909703 1.0000
98 92882460 3.0000
98 193723322 1.0000
98 264446848 3.0000
98 34882196 1.0000
98 233600234 1.0000
98 101227454 2.0000
98 470195113 2.0000
98 104063340 3.0000
98 70643606 1.0000
98 17209595 2.0000
98 180918836 1.0000
98 248905643 2.0000
98 25780453 2.0000
98 78922403 1.0000
98 237389906 1.0000
98 105622153 1.0000
98 167376496 1.0000
98 52069104 9.0000
98 89713248 2.0000
98 247694811 2.0000
98 19762524 6.0000
98 261872648 2.0000
98 43328128 1.0000
98 404865623 4.0000
98 31702589 1.0000
98 32583477 3.0000
98 61771888 3.0000
98 115997168 3.0000
98 268445866 1.0000
98 218273099 3.0000
98 277384132 2.0000
98 283727817 2.0000
98 294784543 1.0000
98 224697273 1.0000
98 277172506 2.0000
98 24224320 2.0000
98 21593526 2.0000
98 91082908 1.0000
98 91588813 6.0000
98 97898140 4.0000
98 46141376 1.0000
98 295637500 1.0000
98 31408930 1.0000
98 61804151 1.0000
98 197186352 1.0000
98 166121210 8.0000
98 225539878 5.0000
98 34269240 1.0000
98 69607162 1.0000
98 237318555 2.0000
98 37792771 2.0000
98 155320577 1.0000
98 181223330 2.0000
98 202098639 2.0000
98 27272269 2.0000
98 32399396 4.0000
98 228298620 2.0000
98 102465497 3.0000
98 204409050 2.0000
98 43706838 2.0000
98 291649210 1.0000
98 147721398 2.0000
98 21037719 2.0000
98 50725573 2.0000
98 161046713 1.0000
98 43090176 4.0000
98 49498735 6.0000
98 210041383 2.0000
98 307289516 1.0000
98 59809760 1.0000
98 265426770 2.0000
98 293731094 2.0000
98 87429715 1.0000
98 97066890 3.0000
98 32182710 5.0000
98 283207769 4.0000
98 290709262 2.0000
98 260710985 4.0000
98 248789864 1.0000
98 22844077 6.0000
98 275248083 4.0000
98 45929373 5.0000
98 314725957 2.0000
98 40359068 1.0000
98 34965095 2.0000
98 49939257 1.0000
98 41405468 1.0000
98 253631550 2.0000
98 234349647 1.0000
98 39811227 1.0000
98 387835596 1.0000
98 294038273 4.0000
98 360344843 3.0000
98 285516588 3.0000
98 228778787 1.0000
98 291110389 4.0000
98 83861665 1.0000
98 313887512 1.0000
98 51978065 2.0000
98 239876668 4.0000
98 43124180 2.0000
98 30395398 7.0000
98 83855918 6.0000
98 208742566 6.0000
98 38411534 5.0000
98 100570359 4.0000
98 234365719 1.0000
98 268484639 2.0000
98 120872742 3.0000
98 57933449 2.0000
98 94003338 3.0000
98 267256508 3.0000
98 142225011 3.0000
98 223396377 1.0000
98 54003221 4.0000
98 451403451 1.0000
98 160979509 4.0000
98 154659914 1.0000
98 220808838 1.0000
98 260452085 2.0000
98 103683026 3.0000
98 220997138 2.0000
98 111610909 3.0000
98 562630483 6.0000
98 24485503 4.0000
98 203018453 1.0000
98 188841247 3.0000
98 86206737 3.0000
98 70628641 1.0000
98 242081101 3.0000
98 142681025 2.0000
98 52068189 4.0000
98 60825979 1.0000
98 47608522 9.0000
98 35364809 1.0000
98 119370087 2.0000
98 32878627 4.0000
98 300631153 4.0000
98 193354205 1.0000
98 134823513 6.0000
98 58926395 6.0000
98 269858934 2.0000
98 38824843 1.0000
98 65153448 3.0000
98 35408223 4.0000
98 150455104 1.0000
98 65187067 1.0000
98 244889280 3.0000
98 280242371 1.0000
98 51826812 2.0000
98 122483510 1.0000
98 419872351 1.0000
98 263355828 1.0000
98 26589987 2.0000
98 279229632 4.0000
98 153531301 5.0000
98 291001606 1.0000
98 174185700 5.0000
98 105971448 4.0000
98 247540843 1.0000
98 22815199 5.0000
98 132213280 3.0000
98 265916293 4.0000
98 310287657 3.0000
98 264133481 2.0000
98 66129243 4.0000
98 235139268 1.0000
98 69551985 1.0000
98 502248046 3.0000
98 200497519 9.0000
98 73449571 5.0000
98 267856439 4.0000
98 49980783 1.0000
98 127945292 4.0000
98 279681266 2.0000
98 172724815 1.0000
98 280655080 1.0000
98 146442319 4.0000
98 182737724 5.0000
98 147509786 1.0000
98 269304331 2.0000
98 58434192 5.0000
98 313296185 1.0000
98 210627341 4.0000
98 179170204 2.0000
98 108441763 2.0000
98 202243824 6.0000
98 185688167 8.0000
98 227817944 1.0000
98 270556083 1.0000
98 290609656 7.0000
98 436104499 1.0000
98 43856340 3.0000
98 29246770 1.0000
98 259802833 2.0000
98 243323060 2.0000
98 103820454 11.0000
98 89021438 4.0000
98 179213911 3.0000
98 240653346 3.0000
98 85669614 8.0000
98 219949262 3.0000
98 267295547 6.0000
98 29727994 2.0000
98 109813877 1.0000
98 43328523 6.0000
98 37397798 3.0000
98 295884713 4.0000
98 218264611 2.0000
98 53732896 9.0000
98 544574749 8.0000
98 288327871 5.0000
98 250649493 3.0000
98 305278762 3.0000
98 165746428 1.0000
98 19239587 4.0000
98 123054246 2.0000
98 156380350 7.0000
98 266182205 3.0000
98 257932524 1.0000
98 37653495 4.0000
98 297389481 2.0000
98 84095841 1.0000
98 267308679 7.0000
98 122950681 5.0000
99 309857915 3.0000
99 19229473 1.0000
99 98810867 2.0000
99 33268497 1.0000
99 197096489 2.0000
99 444198452 2.0000
99 204454773 1.0000
99 319682752 1.0000
99 172376896 1.0000
99 243323755 1.0000
99 270418444 2.0000
99 54498003 1.0000
99 113449381 1.0000
99 267278705 1.0000
99 330552692 1.0000
99 29426580 3.0000
99 30693879 1.0000
99 37704287 1.0000
99 20359647 1.0000
99 281059193 1.0000
99 56824454 1.0000
99 144836578 1.0000
99 120160897 1.0000
99 246398288 1.0000
99 69276015 2.0000
99 238623655 1.0000
99 254056558 1.0000
99 65013070 2.0000
99 88687403 2.0000
99 178616491 2.0000
99 288370527 1.0000
99 66308941 1.0000
99 155320364 2.0000
99 45814400 1.0000
99 92882460 1.0000
99 264446848 1.0000
99 233600234 1.0000
99 244444830 1.0000
99 22062686 1.0000
99 401646950 2.0000
99 275575393 2.0000
99 17209595 1.0000
99 29972400 2.0000
99 180918836 4.0000
99 205643354 1.0000
99 39973326 1.0000
99 247300697 1.0000
99 227082076 2.0000
99 167376496 2.0000
99 74167153 1.0000
99 216837549 1.0000
99 165882825 2.0000
99 115997168 1.0000
99 283727817 2.0000
99 21593526 1.0000
99 53029040 1.0000
99 278133623 1.0000
99 295637500 1.0000
99 207604346 1.0000
99 34269240 2.0000
99 69607162 1.0000
99 117377731 1.0000
99 181223330 1.0000
99 27272269 1.0000
99 32399396 1.0000
99 228298620 2.0000
99 102465497 1.0000
99 21037719 2.0000
99 50725573 3.0000
99 168430127 2.0000
99 161046713 1.0000
99 43090176 1.0000
99 117046274 1.0000
99 307289516 1.0000
99 293731094 1.0000
99 32417223 1.0000
99 121827022 1.0000
99 359511622 1.0000
99 253631550 1.0000
99 294038273 1.0000
99 360344843 2.0000
99 228778787 1.0000
99 291110389 1.0000
99 43124180 1.0000
99 208742566 1.0000
99 169863467 2.0000
99 236979026 1.0000
99 268484639 1.0000
99 94003338 1.0000
99 267256508 1.0000
99 54003221 1.0000
99 220808838 1.0000
99 260452085 2.0000
99 103683026 1.0000
99 242081101 1.0000
99 52068189 1.0000
99 134563275 2.0000
99 35364809 2.0000
99 79818725 1.0000
99 32878627 1.0000
99 300631153 1.0000
99 38824843 2.0000
99 65153448 2.0000
99 280242371 1.0000
99 329112005 1.0000
99 26589987 3.0000
99 279229632 1.0000
99 174185700 1.0000
99 21036119 5.0000
99 148305295 1.0000
99 52702397 1.0000
99 267289093 1.0000
99 310287657 2.0000
99 264133481 1.0000
99 69551985 1.0000
99 502248046 1.0000
99 200497519 1.0000
99 73449571 1.0000
99 83828959 1.0000
99 127945292 1.0000
99 136661659 1.0000
99 172724815 1.0000
99 280655080 1.0000
99 17311797 1.0000
99 147509786 1.0000
99 58434192 3.0000
99 210627341 4.0000
99 205951712 1.0000
99 558829275 1.0000
99 150020524 1.0000
99 341963514 1.0000
99 243323060 2.0000
99 89021438 2.0000
99 179213911 1.0000
99 420790483 1.0000
99 240653346 1.0000
99 85669614 4.0000
99 219949262 2.0000
99 29727994 1.0000
99 228751987 1.0000
99 295884713 1.0000
99 218264611 1.0000
99 145778558 1.0000
99 152402774 1.0000
99 37653495 3.0000
99 84095841 2.0000
99 122950681 1.0000
100 309857915 1.0000
100 197096489 1.0000
100 236854083 2.0000
100 288238089 1.0000
100 248740740 1.0000
100 56077244 1.0000
100 61623625 2.0000
100 28308356 1.0000
100 204454773 1.0000
100 319682752 1.0000
100 14123683 3.0000
100 272476423 2.0000
100 54498003 2.0000
100 213711945 1.0000
100 28455329 1.0000
100 218196055 1.0000
100 37704287 2.0000
100 45112524 3.0000
100 281059193 5.0000
100 56824454 1.0000
100 53898929 2.0000
100 144836578 2.0000
100 52397436 3.0000
100 212203422 2.0000
100 238623655 1.0000
100 48300575 1.0000
100 213273098 2.0000
100 292713073 2.0000
100 56408315 1.0000
100 293601868 1.0000
100 156218577 3.0000
100 384851943 1.0000
100 19909703 1.0000
100 193723322 1.0000
100 233600234 1.0000
100 401646950 2.0000
100 470195113 1.0000
100 275575393 1.0000
100 180918836 1.0000
100 52069104 1.0000
100 74167153 1.0000
100 51590707 5.0000
100 261872648 1.0000
100 404865623 1.0000
100 32583477 1.0000
100 115997168 1.0000
100 268445866 3.0000
100 294784543 1.0000
100 224697273 1.0000
100 277172506 1.0000
100 69607162 1.0000
100 237318555 3.0000
100 199278443 1.0000
100 155320577 1.0000
100 202098639 1.0000
100 43706838 2.0000
100 147721398 1.0000
100 161046713 4.0000
100 216707242 1.0000
100 43090176 1.0000
100 307289516 5.0000
100 87429715 2.0000
100 97066890 4.0000
100 32417223 4.0000
100 32182710 1.0000
100 290709262 4.0000
100 260710985 1.0000
100 49939257 3.0000
100 253631550 1.0000
100 234349647 1.0000
100 39811227 1.0000
100 360344843 1.0000
100 285516588 3.0000
100 291110389 6.0000
100 100570359 1.0000
100 326694732 1.0000
100 158887692 1.0000
100 268484639 1.0000
100 103683026 1.0000
100 220997138 1.0000
100 562630483 2.0000
100 29968837 1.0000
100 242081101 2.0000
100 52068189 1.0000
100 47608522 1.0000
100 32878627 1.0000
100 175149644 2.0000
100 38824843 1.0000
100 35408223 4.0000
100 329112005 1.0000
100 419872351 2.0000
100 263355828 1.0000
100 279229632 2.0000
100 153531301 2.0000
100 21036119 1.0000
100 148305295 2.0000
100 265916293 1.0000
100 358675720 1.0000
100 66129243 2.0000
100 69551985 2.0000
100 20505122 1.0000
100 267856439 1.0000
100 49980783 1.0000
100 127945292 1.0000
100 279681266 3.0000
100 280655080 1.0000
100 17311797 1.0000
100 269304331 1.0000
100 58434192 3.0000
100 273124345 1.0000
100 205951712 1.0000
100 270556083 2.0000
100 290609656 4.0000
100 420790483 1.0000
100 219949262 1.0000
100 37397798 1.0000
100 225082998 1.0000
100 250649493 1.0000
100 266182205 1.0000
100 267308679 1.0000
100 122950681 1.0000
101 309857915 2.0000
101 229047451 1.0000
101 205715380 2.0000
101 197096489 2.0000
101 77843712 4.0000
101 236854083 7.0000
101 288238089 5.0000
101 248740740 2.0000
101 78746900 1.0000
101 130380538 2.0000
101 56077244 4.0000
101 217356882 2.0000
101 61623625 6.0000
101 28308356 2.0000
101 204454773 2.0000
101 319682752 6.0000
101 14123683 13.0000
101 272476423 2.0000
101 243323755 1.0000
101 270418444 1.0000
101 54498003 8.0000
101 40095510 5.0000
101 316996084 1.0000
101 40714791 4.0000
101 267278705 3.0000
101 213711945 1.0000
101 225098832 1.0000
101 28455329 1.0000
101 218196055 4.0000
101 29206300 1.0000
101 30693879 1.0000
101 37704287 6.0000
101 45112524 10.0000
101 20359647 2.0000
101 281059193 12.0000
101 56824454 7.0000
101 98196849 2.0000
101 53898929 4.0000
101 144836578 4.0000
101 52397436 6.0000
101 246398288 1.0000
101 48683091 2.0000
101 212203422 3.0000
101 69276015 1.0000
101 238623655 1.0000
101 62540002 3.0000
101 254056558 1.0000
101 88687403 1.0000
101 48300575 1.0000
101 264522245 1.0000
101 213273098 4.0000
101 254147817 1.0000
101 292713073 6.0000
101 56408315 2.0000
101 178616491 1.0000
101 293601868 3.0000
101 245095610 1.0000
101 266591831 1.0000
101 292252720 1.0000
101 160950525 2.0000
101 156218577 3.0000
101 384851943 1.0000
101 155320364 2.0000
101 45814400 1.0000
101 61608179 1.0000
101 19909703 1.0000
101 92882460 1.0000
101 193723322 1.0000
101 233600234 2.0000
101 287566895 2.0000
101 401646950 3.0000
101 470195113 1.0000
101 275575393 5.0000
101 70643606 2.0000
101 17209595 1.0000
101 29972400 3.0000
101 180918836 2.0000
101 205643354 1.0000
101 32340805 1.0000
101 173752759 1.0000
101 247300697 1.0000
101 227082076 4.0000
101 167376496 1.0000
101 52069104 2.0000
101 74167153 1.0000
101 51590707 12.0000
101 247694811 2.0000
101 19762524 2.0000
101 261872648 2.0000
101 43328128 1.0000
101 161351710 2.0000
101 404865623 1.0000
101 31702589 1.0000
101 32583477 3.0000
101 28463717 1.0000
101 115997168 2.0000
101 268445866 6.0000
101 218273099 1.0000
101 277384132 1.0000
101 283727817 2.0000
101 294784543 2.0000
101 224697273 1.0000
101 32408442 2.0000
101 277172506 3.0000
101 21593526 1.0000
101 91082908 1.0000
101 85423286 2.0000
101 97898140 1.0000
101 53029040 1.0000
101 278133623 3.0000
101 295637500 3.0000
101 229483237 2.0000
101 197186352 2.0000
101 166121210 1.0000
101 207604346 1.0000
101 270369842 2.0000
101 34269240 1.0000
101 69607162 3.0000
101 237318555 4.0000
101 37792771 2.0000
101 199278443 4.0000
101 155320577 3.0000
101 181223330 2.0000
101 202098639 3.0000
101 228298620 1.0000
101 204409050 4.0000
101 43706838 4.0000
101 291649210 3.0000
101 274501289 2.0000
101 147721398 1.0000
101 21037719 1.0000
101 168430127 3.0000
101 432456574 1.0000
101 161046713 5.0000
101 216707242 1.0000
101 43090176 2.0000
101 307289516 17.0000
101 265426770 1.0000
101 87429715 3.0000
101 97066890 5.0000
101 32417223 18.0000
101 32182710 3.0000
101 290709262 8.0000
101 251591698 2.0000
101 260710985 4.0000
101 248789864 4.0000
101 22844077 4.0000
101 34965095 1.0000
101 49939257 7.0000
101 253631550 2.0000
101 234349647 3.0000
101 39811227 2.0000
101 387835596 7.0000
101 360344843 6.0000
101 285516588 13.0000
101 228778787 1.0000
101 291110389 7.0000
101 51978065 4.0000
101 303651216 1.0000
101 239876668 5.0000
101 30395398 2.0000
101 83855918 4.0000
101 196195164 1.0000
101 258426023 1.0000
101 169863467 1.0000
101 100570359 1.0000
101 326694732 2.0000
101 158887692 2.0000
101 67562950 1.0000
101 49629605 2.0000
101 268484639 3.0000
101 120872742 1.0000
101 94003338 2.0000
101 267256508 1.0000
101 71975446 1.0000
101 220808838 1.0000
101 260452085 1.0000
101 64654685 1.0000
101 103683026 4.0000
101 23136154 2.0000
101 220997138 1.0000
101 562630483 3.0000
101 29968837 3.0000
101 188841247 1.0000
101 228305414 1.0000
101 242081101 4.0000
101 142681025 1.0000
101 52068189 2.0000
101 134563275 3.0000
101 47608522 4.0000
101 32878627 3.0000
101 175149644 6.0000
101 269858934 1.0000
101 38824843 4.0000
101 65153448 3.0000
101 35408223 7.0000
101 150455104 2.0000
101 244889280 1.0000
101 280242371 1.0000
101 329112005 2.0000
101 419872351 4.0000
101 263355828 10.0000
101 265192550 1.0000
101 279229632 4.0000
101 153531301 6.0000
101 21036119 7.0000
101 148305295 6.0000
101 52702397 2.0000
101 105971448 1.0000
101 247540843 3.0000
101 267289093 1.0000
101 265916293 2.0000
101 358675720 2.0000
101 284544203 1.0000
101 66129243 10.0000
101 69551985 5.0000
101 200497519 2.0000
101 20505122 1.0000
101 267856439 1.0000
101 83828959 1.0000
101 49980783 1.0000
101 127945292 4.0000
101 271563330 3.0000
101 279681266 5.0000
101 111553960 1.0000
101 172724815 18.0000
101 280655080 2.0000
101 146442319 2.0000
101 17311797 2.0000
101 182737724 4.0000
101 147509786 2.0000
101 269304331 4.0000
101 58434192 6.0000
101 569096933 1.0000
101 313296185 1.0000
101 210627341 2.0000
101 273124345 2.0000
101 108441763 1.0000
101 185688167 2.0000
101 205951712 1.0000
101 227817944 4.0000
101 260961646 2.0000
101 270556083 5.0000
101 150020524 1.0000
101 290609656 6.0000
101 43856340 1.0000
101 259802833 1.0000
101 179213911 1.0000
101 420790483 1.0000
101 85669614 4.0000
101 219949262 2.0000
101 29727994 1.0000
101 43328523 2.0000
101 283969647 6.0000
101 37397798 3.0000
101 306623675 1.0000
101 288327871 1.0000
101 225082998 3.0000
101 250649493 3.0000
101 305278762 2.0000
101 123054246 1.0000
101 156380350 3.0000
101 152402774 2.0000
101 266182205 2.0000
101 37653495 1.0000
101 297389481 3.0000
101 84095841 1.0000
101 267308679 2.0000
101 122950681 2.0000
102 309857915 4.0000
102 229047451 1.0000
102 98810867 4.0000
102 33268497 3.0000
102 217184995 3.0000
102 205715380 2.0000
102 197096489 1.0000
102 236854083 1.0000
102 288238089 2.0000
102 444198452 2.0000
102 130380538 2.0000
102 56077244 4.0000
102 217356882 1.0000
102 61623625 3.0000
102 336031649 2.0000
102 204454773 2.0000
102 14123683 2.0000
102 272476423 1.0000
102 172376896 1.0000
102 270418444 1.0000
102 270843834 1.0000
102 54498003 3.0000
102 277981997 3.0000
102 40095510 2.0000
102 316996084 1.0000
102 213711945 1.0000
102 244085895 1.0000
102 225098832 3.0000
102 28455329 1.0000
102 218196055 1.0000
102 29206300 1.0000
102 20359647 1.0000
102 56824454 1.0000
102 53898929 4.0000
102 59785937 1.0000
102 69276015 2.0000
102 238623655 2.0000
102 62540002 3.0000
102 254056558 1.0000
102 48300575 1.0000
102 56408315 2.0000
102 181107202 2.0000
102 245095610 1.0000
102 288370527 2.0000
102 156218577 1.0000
102 45814400 1.0000
102 19909703 3.0000
102 264446848 3.0000
102 61358313 1.0000
102 34882196 1.0000
102 22062686 1.0000
102 401646950 7.0000
102 104063340 4.0000
102 70643606 1.0000
102 17209595 1.0000
102 29972400 1.0000
102 87171486 1.0000
102 247300697 1.0000
102 227082076 1.0000
102 89713248 3.0000
102 51590707 1.0000
102 247694811 3.0000
102 19762524 2.0000
102 161351710 2.0000
102 216837549 3.0000
102 32583477 4.0000
102 115997168 1.0000
102 274996668 5.0000
102 268445866 2.0000
102 218273099 1.0000
102 277384132 2.0000
102 277172506 1.0000
102 24224320 1.0000
102 91082908 3.0000
102 85423286 4.0000
102 97898140 2.0000
102 53029040 2.0000
102 352317874 1.0000
102 162749920 3.0000
102 166121210 3.0000
102 225539878 5.0000
102 207604346 1.0000
102 34269240 2.0000
102 69607162 1.0000
102 37792771 1.0000
102 155320577 2.0000
102 181223330 1.0000
102 202098639 2.0000
102 27272269 1.0000
102 228298620 1.0000
102 204409050 1.0000
102 291649210 1.0000
102 21037719 3.0000
102 168430127 1.0000
102 49498735 1.0000
102 117046274 1.0000
102 59809760 1.0000
102 293731094 3.0000
102 87429715 5.0000
102 32417223 1.0000
102 32182710 1.0000
102 283207769 1.0000
102 290709262 2.0000
102 251591698 1.0000
102 275248083 2.0000
102 45929373 3.0000
102 49939257 3.0000
102 41405468 1.0000
102 253631550 3.0000
102 234349647 2.0000
102 39811227 1.0000
102 36127967 1.0000
102 360344843 3.0000
102 285516588 1.0000
102 83861665 2.0000
102 313887512 1.0000
102 43124180 1.0000
102 30395398 2.0000
102 83855918 1.0000
102 169967749 7.0000
102 38411534 3.0000
102 258426023 1.0000
102 169863467 1.0000
102 100570359 2.0000
102 46705581 1.0000
102 268484639 1.0000
102 120872742 1.0000
102 267256508 1.0000
102 54003221 1.0000
102 451403451 1.0000
102 160979509 1.0000
102 23136154 4.0000
102 220997138 2.0000
102 111610909 2.0000
102 24485503 1.0000
102 203018453 1.0000
102 29968837 1.0000
102 86206737 2.0000
102 52068189 1.0000
102 134563275 2.0000
102 47608522 1.0000
102 35364809 3.0000
102 79818725 2.0000
102 119370087 1.0000
102 32878627 2.0000
102 300631153 1.0000
102 134823513 1.0000
102 175149644 1.0000
102 58926395 3.0000
102 269858934 2.0000
102 38824843 2.0000
102 65153448 1.0000
102 65187067 1.0000
102 244889280 2.0000
102 280242371 2.0000
102 329112005 1.0000
102 419872351 3.0000
102 263355828 2.0000
102 26589987 1.0000
102 295116564 1.0000
102 279229632 1.0000
102 153531301 3.0000
102 291001606 1.0000
102 174185700 2.0000
102 21036119 2.0000
102 88986768 1.0000
102 52702397 1.0000
102 247540843 1.0000
102 22815199 3.0000
102 61986109 3.0000
102 267289093 1.0000
102 265916293 1.0000
102 264133481 1.0000
102 66129243 3.0000
102 235139268 2.0000
102 69551985 1.0000
102 20505122 1.0000
102 17084497 4.0000
102 83828959 1.0000
102 49980783 5.0000
102 111553960 1.0000
102 214136684 1.0000
102 146442319 1.0000
102 147509786 2.0000
102 58434192 1.0000
102 210627341 1.0000
102 273124345 8.0000
102 179170204 1.0000
102 202243824 5.0000
102 185688167 2.0000
102 227817944 1.0000
102 270556083 3.0000
102 150020524 2.0000
102 341963514 1.0000
102 43856340 1.0000
102 243323060 1.0000
102 103820454 1.0000
102 179213911 2.0000
102 420790483 2.0000
102 240653346 1.0000
102 219949262 2.0000
102 29727994 1.0000
102 295884713 2.0000
102 53732896 2.0000
102 288327871 1.0000
102 305278762 2.0000
102 165746428 1.0000
102 145778558 1.0000
102 123054246 4.0000
102 156380350 1.0000
102 152402774 1.0000
102 257932524 2.0000
102 37653495 1.0000
102 297389481 3.0000
102 267308679 3.0000
102 122950681 1.0000
103 309857915 1.0000
103 61358313 1.0000
103 300135017 1.0000
103 218264611 1.0000
104 309857915 3.0000
104 229047451 6.0000
104 19229473 14.0000
104 213617119 5.0000
104 98810867 7.0000
104 33268497 8.0000
104 217184995 16.0000
104 205715380 6.0000
104 157311000 3.0000
104 197096489 15.0000
104 77843712 7.0000
104 188264147 4.0000
104 231410365 7.0000
104 236854083 8.0000
104 288238089 9.0000
104 248740740 15.0000
104 84095155 4.0000
104 444198452 3.0000
104 78746900 17.0000
104 130380538 4.0000
104 56077244 6.0000
104 217356882 25.0000
104 61623625 27.0000
104 336031649 10.0000
104 28308356 33.0000
104 204454773 7.0000
104 319682752 12.0000
104 14123683 18.0000
104 272476423 3.0000
104 172376896 13.0000
104 243323755 7.0000
104 270418444 7.0000
104 270843834 2.0000
104 193870085 15.0000
104 54498003 19.0000
104 277981997 13.0000
104 113449381 3.0000
104 40095510 8.0000
104 253026113 3.0000
104 316996084 4.0000
104 40714791 7.0000
104 267278705 4.0000
104 253007695 1.0000
104 213711945 4.0000
104 244085895 6.0000
104 225098832 12.0000
104 330552692 28.0000
104 29426580 17.0000
104 28455329 2.0000
104 218196055 6.0000
104 29206300 4.0000
104 30693879 7.0000
104 37704287 7.0000
104 45112524 4.0000
104 20359647 12.0000
104 281059193 14.0000
104 56824454 9.0000
104 98196849 3.0000
104 53898929 3.0000
104 144836578 5.0000
104 120160897 6.0000
104 52397436 11.0000
104 297380894 1.0000
104 246398288 22.0000
104 48683091 1.0000
104 212203422 10.0000
104 59785937 9.0000
104 69276015 10.0000
104 238623655 17.0000
104 62540002 8.0000
104 274645950 3.0000
104 254056558 13.0000
104 65013070 16.0000
104 104572995 9.0000
104 88687403 18.0000
104 48300575 1.0000
104 264522245 14.0000
104 53103918 5.0000
104 213273098 11.0000
104 292713073 8.0000
104 56408315 5.0000
104 181107202 4.0000
104 31508216 12.0000
104 178616491 3.0000
104 293601868 5.0000
104 121240793 27.0000
104 220746642 15.0000
104 245095610 12.0000
104 266591831 3.0000
104 292252720 24.0000
104 288370527 14.0000
104 66308941 4.0000
104 256955184 8.0000
104 160950525 5.0000
104 156218577 3.0000
104 384851943 1.0000
104 155320364 6.0000
104 45814400 13.0000
104 219540700 15.0000
104 61608179 21.0000
104 19909703 7.0000
104 92882460 3.0000
104 287781981 9.0000
104 193723322 7.0000
104 264446848 4.0000
104 61358313 13.0000
104 34882196 6.0000
104 233600234 5.0000
104 287566895 6.0000
104 244444830 6.0000
104 22062686 20.0000
104 101227454 8.0000
104 401646950 14.0000
104 470195113 6.0000
104 104063340 8.0000
104 275575393 10.0000
104 70643606 3.0000
104 17209595 7.0000
104 180918836 5.0000
104 248905643 6.0000
104 25780453 4.0000
104 205643354 8.0000
104 32340805 17.0000
104 87171486 17.0000
104 78922403 5.0000
104 173752759 45.0000
104 39973326 21.0000
104 237389906 8.0000
104 247300697 17.0000
104 105622153 33.0000
104 227082076 13.0000
104 167376496 6.0000
104 52069104 4.0000
104 89713248 14.0000
104 74167153 11.0000
104 244081862 11.0000
104 51590707 9.0000
104 247694811 9.0000
104 19762524 10.0000
104 261872648 11.0000
104 43328128 18.0000
104 161351710 10.0000
104 216837549 3.0000
104 404865623 7.0000
104 31702589 11.0000
104 300414286 16.0000
104 165882825 8.0000
104 32583477 17.0000
104 61771888 33.0000
104 28463717 2.0000
104 238084775 4.0000
104 115997168 11.0000
104 274996668 3.0000
104 268445866 4.0000
104 218273099 12.0000
104 86122715 5.0000
104 277384132 4.0000
104 294784543 11.0000
104 224697273 3.0000
104 32408442 8.0000
104 277172506 11.0000
104 24224320 9.0000
104 21593526 9.0000
104 91082908 25.0000
104 276908282 7.0000
104 91588813 13.0000
104 85423286 12.0000
104 97898140 4.0000
104 53029040 17.0000
104 352317874 1.0000
104 278133623 2.0000
104 46141376 7.0000
104 295637500 4.0000
104 31408930 9.0000
104 229483237 11.0000
104 61804151 14.0000
104 197186352 26.0000
104 162749920 11.0000
104 166121210 20.0000
104 225539878 9.0000
104 207604346 21.0000
104 270369842 15.0000
104 34269240 5.0000
104 69607162 4.0000
104 57339651 6.0000
104 237318555 9.0000
104 37792771 8.0000
104 199278443 11.0000
104 49290658 1.0000
104 117377731 24.0000
104 155320577 14.0000
104 181223330 9.0000
104 202098639 15.0000
104 27272269 9.0000
104 32399396 19.0000
104 228298620 26.0000
104 105803824 16.0000
104 113852838 6.0000
104 102465497 5.0000
104 204409050 11.0000
104 43706838 6.0000
104 291649210 9.0000
104 274501289 11.0000
104 147721398 8.0000
104 21037719 6.0000
104 50725573 6.0000
104 168430127 15.0000
104 432456574 12.0000
104 161046713 24.0000
104 216707242 4.0000
104 97942249 8.0000
104 43090176 10.0000
104 49498735 10.0000
104 117046274 15.0000
104 210041383 8.0000
104 307289516 9.0000
104 59809760 25.0000
104 265426770 5.0000
104 293731094 13.0000
104 87429715 5.0000
104 97066890 4.0000
104 32417223 1.0000
104 32182710 6.0000
104 172901970 7.0000
104 283207769 20.0000
104 290709262 9.0000
104 498776216 2.0000
104 251591698 17.0000
104 260710985 18.0000
104 248789864 7.0000
104 22844077 12.0000
104 121827022 35.0000
104 275248083 9.0000
104 45929373 21.0000
104 314725957 3.0000
104 40359068 4.0000
104 359511622 2.0000
104 34965095 20.0000
104 49939257 6.0000
104 26553971 80.0000
104 41405468 31.0000
104 253631550 8.0000
104 234349647 7.0000
104 39811227 4.0000
104 387835596 6.0000
104 294038273 17.0000
104 360344843 7.0000
104 285516588 6.0000
104 193619580 8.0000
104 171918553 22.0000
104 228778787 11.0000
104 291110389 7.0000
104 83861665 6.0000
104 313887512 52.0000
104 51978065 9.0000
104 303651216 46.0000
104 239876668 5.0000
104 43124180 22.0000
104 30395398 24.0000
104 83855918 9.0000
104 169967749 1.0000
104 208742566 12.0000
104 38411534 23.0000
104 196195164 3.0000
104 258426023 4.0000
104 169863467 16.0000
104 100570359 8.0000
104 326694732 6.0000
104 236979026 8.0000
104 158887692 12.0000
104 67562950 21.0000
104 46705581 28.0000
104 234365719 17.0000
104 49629605 10.0000
104 268484639 9.0000
104 393590044 8.0000
104 120872742 12.0000
104 57933449 8.0000
104 94003338 14.0000
104 267256508 6.0000
104 142225011 45.0000
104 223396377 26.0000
104 54003221 2.0000
104 451403451 12.0000
104 160979509 3.0000
104 154659914 8.0000
104 220808838 5.0000
104 260452085 10.0000
104 64654685 13.0000
104 103683026 15.0000
104 23136154 10.0000
104 18395247 1.0000
104 220997138 12.0000
104 111610909 33.0000
104 562630483 12.0000
104 109214716 6.0000
104 24485503 1.0000
104 203018453 15.0000
104 29968837 2.0000
104 188841247 20.0000
104 86206737 18.0000
104 228305414 7.0000
104 70628641 7.0000
104 101017618 11.0000
104 242081101 12.0000
104 142681025 5.0000
104 52068189 13.0000
104 60825979 31.0000
104 300135017 38.0000
104 134563275 6.0000
104 47608522 8.0000
104 35364809 6.0000
104 79818725 6.0000
104 119370087 12.0000
104 196669891 10.0000
104 32878627 9.0000
104 300631153 14.0000
104 193354205 10.0000
104 134823513 15.0000
104 175149644 22.0000
104 58926395 11.0000
104 269858934 7.0000
104 38824843 7.0000
104 65153448 4.0000
104 35408223 3.0000
104 150455104 8.0000
104 65187067 7.0000
104 244889280 5.0000
104 280242371 14.0000
104 51826812 3.0000
104 329112005 5.0000
104 419872351 14.0000
104 70360628 1.0000
104 26589987 5.0000
104 37921383 36.0000
104 295116564 8.0000
104 265192550 14.0000
104 279229632 6.0000
104 153531301 24.0000
104 291001606 6.0000
104 174185700 5.0000
104 21036119 14.0000
104 88986768 17.0000
104 148305295 8.0000
104 52702397 16.0000
104 105971448 10.0000
104 247540843 12.0000
104 22815199 35.0000
104 132213280 11.0000
104 61986109 8.0000
104 265916293 8.0000
104 310287657 11.0000
104 264133481 5.0000
104 358675720 13.0000
104 284544203 2.0000
104 66129243 7.0000
104 235139268 17.0000
104 69551985 6.0000
104 502248046 6.0000
104 200497519 7.0000
104 73449571 12.0000
104 293995981 2.0000
104 20505122 15.0000
104 267856439 2.0000
104 17084497 13.0000
104 83828959 6.0000
104 49980783 12.0000
104 127945292 17.0000
104 271563330 8.0000
104 279681266 10.0000
104 111553960 18.0000
104 214136684 3.0000
104 136661659 22.0000
104 172724815 2.0000
104 280655080 2.0000
104 146442319 7.0000
104 17311797 49.0000
104 182737724 9.0000
104 269304331 7.0000
104 58434192 7.0000
104 569096933 8.0000
104 313296185 4.0000
104 210627341 13.0000
104 273124345 16.0000
104 179170204 7.0000
104 108441763 17.0000
104 202243824 6.0000
104 185688167 9.0000
104 478981691 2.0000
104 205951712 8.0000
104 227817944 6.0000
104 88041971 1.0000
104 260961646 3.0000
104 270556083 11.0000
104 150020524 7.0000
104 290609656 10.0000
104 341963514 7.0000
104 436104499 2.0000
104 43856340 7.0000
104 29246770 9.0000
104 259802833 15.0000
104 243323060 17.0000
104 103820454 17.0000
104 89021438 7.0000
104 179213911 10.0000
104 420790483 11.0000
104 240653346 8.0000
104 85669614 2.0000
104 219949262 5.0000
104 267295547 11.0000
104 29727994 4.0000
104 109813877 9.0000
104 43328523 9.0000
104 72015785 19.0000
104 233109396 7.0000
104 228751987 12.0000
104 37397798 8.0000
104 306623675 3.0000
104 218264611 19.0000
104 53732896 10.0000
104 544574749 5.0000
104 288327871 7.0000
104 225082998 8.0000
104 164122451 1.0000
104 250649493 19.0000
104 305278762 10.0000
104 25189194 41.0000
104 165746428 7.0000
104 145778558 8.0000
104 19239587 16.0000
104 123054246 8.0000
104 156380350 3.0000
104 152402774 3.0000
104 266182205 16.0000
104 257932524 7.0000
104 37653495 24.0000
104 297389481 6.0000
104 84095841 9.0000
104 267308679 5.0000
104 27014314 29.0000
104 122950681 7.0000
105 309857915 1.0000
105 205715380 1.0000
105 77843712 1.0000
105 288238089 1.0000
105 336031649 2.0000
105 172376896 12.0000
105 243323755 1.0000
105 270418444 2.0000
105 54498003 1.0000
105 277981997 1.0000
105 113449381 2.0000
105 213711945 1.0000
105 29426580 1.0000
105 28455329 1.0000
105 218196055 1.0000
105 37704287 1.0000
105 45112524 2.0000
105 56824454 1.0000
105 52397436 1.0000
105 212203422 1.0000
105 274645950 1.0000
105 254147817 1.0000
105 121240793 1.0000
105 220746642 1.0000
105 66308941 1.0000
105 256955184 1.0000
105 384851943 2.0000
105 92882460 1.0000
105 287781981 1.0000
105 193723322 2.0000
105 264446848 1.0000
105 233600234 1.0000
105 244444830 1.0000
105 22062686 2.0000
105 101227454 1.0000
105 401646950 2.0000
105 275575393 1.0000
105 17209595 1.0000
105 29972400 1.0000
105 205643354 4.0000
105 173752759 2.0000
105 39973326 1.0000
105 237389906 1.0000
105 74167153 1.0000
105 51590707 1.0000
105 261872648 1.0000
105 165882825 1.0000
105 61771888 4.0000
105 115997168 1.0000
105 294784543 2.0000
105 224697273 1.0000
105 32408442 1.0000
105 53029040 1.0000
105 46141376 1.0000
105 197186352 1.0000
105 166121210 1.0000
105 270369842 1.0000
105 69607162 1.0000
105 181223330 1.0000
105 228298620 1.0000
105 204409050 1.0000
105 274501289 1.0000
105 147721398 1.0000
105 21037719 2.0000
105 168430127 1.0000
105 432456574 3.0000
105 49498735 1.0000
105 117046274 2.0000
105 293731094 1.0000
105 172901970 1.0000
105 248789864 2.0000
105 121827022 1.0000
105 314725957 1.0000
105 359511622 1.0000
105 34965095 1.0000
105 234349647 1.0000
105 36127967 1.0000
105 360344843 1.0000
105 285516588 1.0000
105 171918553 1.0000
105 291110389 1.0000
105 51978065 1.0000
105 303651216 1.0000
105 239876668 1.0000
105 38411534 3.0000
105 258426023 1.0000
105 169863467 2.0000
105 234365719 1.0000
105 120872742 1.0000
105 94003338 1.0000
105 142225011 1.0000
105 451403451 1.0000
105 160979509 1.0000
105 260452085 1.0000
105 23136154 2.0000
105 29968837 1.0000
105 188841247 1.0000
105 60825979 1.0000
105 196669891 1.0000
105 300631153 1.0000
105 269858934 1.0000
105 38824843 1.0000
105 150455104 2.0000
105 263355828 1.0000
105 26589987 1.0000
105 37921383 1.0000
105 295116564 1.0000
105 279229632 1.0000
105 153531301 1.0000
105 22815199 1.0000
105 132213280 2.0000
105 61986109 1.0000
105 265916293 1.0000
105 310287657 1.0000
105 264133481 3.0000
105 66129243 1.0000
105 235139268 1.0000
105 73449571 1.0000
105 267856439 1.0000
105 83828959 1.0000
105 49980783 1.0000
105 172724815 1.0000
105 280655080 1.0000
105 58434192 1.0000
105 313296185 3.0000
105 108441763 1.0000
105 227817944 1.0000
105 270556083 1.0000
105 150020524 2.0000
105 290609656 1.0000
105 436104499 1.0000
105 43856340 1.0000
105 89021438 1.0000
105 240653346 1.0000
105 85669614 1.0000
105 219949262 2.0000
105 43328523 2.0000
105 37397798 1.0000
105 295884713 1.0000
105 19239587 1.0000
105 123054246 1.0000
105 84095841 1.0000
105 267308679 1.0000
105 27014314 4.0000
106 309857915 1.0000
106 98810867 2.0000
106 33268497 1.0000
106 205715380 1.0000
106 188264147 1.0000
106 236854083 1.0000
106 288238089 1.0000
106 217356882 1.0000
106 28308356 2.0000
106 243323755 1.0000
106 193870085 1.0000
106 40714791 1.0000
106 37704287 1.0000
106 98196849 3.0000
106 246398288 2.0000
106 59785937 1.0000
106 104572995 1.0000
106 220746642 1.0000
106 292252720 1.0000
106 160950525 1.0000
106 156218577 1.0000
106 45814400 2.0000
106 61608179 1.0000
106 287781981 1.0000
106 233600234 1.0000
106 101227454 1.0000
106 275575393 1.0000
106 29972400 1.0000
106 180918836 1.0000
106 248905643 1.0000
106 25780453 1.0000
106 32340805 1.0000
106 51590707 1.0000
106 247694811 1.0000
106 43328128 1.0000
106 165882825 1.0000
106 115997168 1.0000
106 274996668 2.0000
106 294784543 2.0000
106 91588813 1.0000
106 53029040 3.0000
106 61804151 1.0000
106 69607162 1.0000
106 155320577 1.0000
106 202098639 3.0000
106 274501289 1.0000
106 43090176 1.0000
106 307289516 1.0000
106 97066890 1.0000
106 32182710 1.0000
106 251591698 1.0000
106 22844077 1.0000
106 45929373 1.0000
106 314725957 1.0000
106 49939257 2.0000
106 41405468 1.0000
106 234349647 1.0000
106 360344843 1.0000
106 303651216 2.0000
106 43124180 1.0000
106 30395398 1.0000
106 208742566 1.0000
106 38411534 1.0000
106 258426023 3.0000
106 169863467 1.0000
106 46705581 1.0000
106 268484639 2.0000
106 120872742 1.0000
106 267256508 1.0000
106 142225011 1.0000
106 54003221 1.0000
106 160979509 1.0000
106 109214716 1.0000
106 52068189 1.0000
106 300135017 2.0000
106 134563275 1.0000
106 47608522 2.0000
106 175149644 1.0000
106 35408223 1.0000
106 244889280 2.0000
106 280242371 3.0000
106 263355828 1.0000
106 279229632 1.0000
106 88986768 5.0000
106 52702397 2.0000
106 247540843 1.0000
106 73449571 1.0000
106 83828959 1.0000
106 127945292 3.0000
106 17311797 1.0000
106 58434192 2.0000
106 210627341 1.0000
106 179170204 1.0000
106 202243824 1.0000
106 205951712 1.0000
106 270556083 1.0000
106 179213911 3.0000
106 420790483 1.0000
106 219949262 1.0000
106 29727994 2.0000
106 53732896 1.0000
106 288327871 1.0000
106 225082998 1.0000
106 250649493 1.0000
106 305278762 3.0000
106 145778558 1.0000
106 123054246 2.0000
106 152402774 1.0000
107 309857915 4.0000
107 229047451 3.0000
107 19229473 3.0000
107 33268497 1.0000
107 217184995 2.0000
107 197096489 1.0000
107 188264147 1.0000
107 231410365 1.0000
107 78746900 3.0000
107 130380538 1.0000
107 56077244 1.0000
107 217356882 2.0000
107 61623625 2.0000
107 336031649 2.0000
107 28308356 3.0000
107 319682752 3.0000
107 270843834 3.0000
107 193870085 3.0000
107 113449381 1.0000
107 40095510 1.0000
107 40714791 3.0000
107 213711945 2.0000
107 244085895 1.0000
107 330552692 1.0000
107 28455329 1.0000
107 29206300 1.0000
107 37704287 1.0000
107 45112524 1.0000
107 53898929 1.0000
107 120160897 2.0000
107 52397436 1.0000
107 48683091 1.0000
107 59785937 1.0000
107 69276015 1.0000
107 264522245 3.0000
107 213273098 1.0000
107 292713073 1.0000
107 181107202 1.0000
107 220746642 1.0000
107 292252720 2.0000
107 288370527 6.0000
107 160950525 2.0000
107 156218577 1.0000
107 45814400 1.0000
107 61608179 1.0000
107 92882460 3.0000
107 287781981 2.0000
107 264446848 1.0000
107 61358313 4.0000
107 287566895 1.0000
107 244444830 1.0000
107 22062686 1.0000
107 101227454 4.0000
107 401646950 1.0000
107 104063340 1.0000
107 275575393 1.0000
107 70643606 1.0000
107 17209595 1.0000
107 29972400 1.0000
107 248905643 2.0000
107 25780453 3.0000
107 32340805 4.0000
107 173752759 6.0000
107 247300697 1.0000
107 227082076 1.0000
107 89713248 1.0000
107 74167153 1.0000
107 244081862 2.0000
107 51590707 1.0000
107 261872648 1.0000
107 43328128 1.0000
107 31702589 1.0000
107 165882825 1.0000
107 32583477 1.0000
107 61771888 3.0000
107 238084775 3.0000
107 115997168 1.0000
107 218273099 1.0000
107 224697273 1.0000
107 32408442 2.0000
107 21593526 3.0000
107 91082908 1.0000
107 91588813 1.0000
107 85423286 1.0000
107 53029040 4.0000
107 229483237 1.0000
107 61804151 1.0000
107 197186352 2.0000
107 162749920 1.0000
107 166121210 1.0000
107 270369842 2.0000
107 34269240 1.0000
107 69607162 1.0000
107 57339651 1.0000
107 237318555 1.0000
107 37792771 1.0000
107 49290658 1.0000
107 32399396 1.0000
107 102465497 1.0000
107 291649210 1.0000
107 274501289 1.0000
107 50725573 1.0000
107 168430127 2.0000
107 161046713 1.0000
107 43090176 1.0000
107 49498735 1.0000
107 307289516 1.0000
107 59809760 1.0000
107 87429715 1.0000
107 97066890 1.0000
107 32417223 1.0000
107 32182710 1.0000
107 290709262 1.0000
107 260710985 2.0000
107 248789864 2.0000
107 40359068 2.0000
107 359511622 1.0000
107 49939257 1.0000
107 26553971 1.0000
107 234349647 2.0000
107 39811227 2.0000
107 360344843 1.0000
107 285516588 1.0000
107 291110389 2.0000
107 51978065 2.0000
107 303651216 1.0000
107 30395398 1.0000
107 38411534 2.0000
107 100570359 2.0000
107 326694732 1.0000
107 236979026 3.0000
107 67562950 9.0000
107 46705581 1.0000
107 234365719 2.0000
107 393590044 2.0000
107 267256508 1.0000
107 160979509 1.0000
107 220808838 1.0000
107 103683026 1.0000
107 23136154 1.0000
107 111610909 2.0000
107 562630483 1.0000
107 29968837 1.0000
107 101017618 1.0000
107 242081101 2.0000
107 300135017 7.0000
107 134563275 1.0000
107 35364809 1.0000
107 79818725 1.0000
107 119370087 1.0000
107 32878627 1.0000
107 300631153 1.0000
107 134823513 1.0000
107 175149644 3.0000
107 38824843 1.0000
107 65153448 1.0000
107 244889280 1.0000
107 51826812 1.0000
107 122483510 1.0000
107 419872351 1.0000
107 263355828 2.0000
107 37921383 1.0000
107 295116564 2.0000
107 265192550 1.0000
107 279229632 2.0000
107 153531301 1.0000
107 52702397 2.0000
107 247540843 1.0000
107 22815199 3.0000
107 132213280 1.0000
107 61986109 1.0000
107 265916293 2.0000
107 69551985 2.0000
107 200497519 1.0000
107 73449571 1.0000
107 293995981 4.0000
107 20505122 1.0000
107 267856439 2.0000
107 49980783 2.0000
107 127945292 2.0000
107 279681266 2.0000
107 111553960 3.0000
107 136661659 1.0000
107 172724815 3.0000
107 280655080 1.0000
107 146442319 1.0000
107 17311797 2.0000
107 269304331 1.0000
107 569096933 2.0000
107 210627341 1.0000
107 273124345 2.0000
107 179170204 1.0000
107 108441763 1.0000
107 202243824 3.0000
107 478981691 1.0000
107 558829275 1.0000
107 270556083 1.0000
107 150020524 3.0000
107 341963514 1.0000
107 43856340 1.0000
107 259802833 1.0000
107 243323060 1.0000
107 103820454 2.0000
107 179213911 3.0000
107 267295547 1.0000
107 29727994 2.0000
107 72015785 1.0000
107 306623675 1.0000
107 295884713 1.0000
107 218264611 2.0000
107 544574749 1.0000
107 288327871 1.0000
107 225082998 2.0000
107 164122451 1.0000
107 250649493 1.0000
107 25189194 6.0000
107 19239587 2.0000
107 123054246 2.0000
107 266182205 1.0000
107 257932524 1.0000
107 267308679 1.0000
107 27014314 1.0000
107 122950681 3.0000
108 309857915 1.0000
108 33268497 1.0000
108 77843712 2.0000
108 231410365 2.0000
108 236854083 1.0000
108 248740740 1.0000
108 444198452 1.0000
108 217356882 2.0000
108 319682752 2.0000
108 172376896 1.0000
108 270418444 3.0000
108 270843834 1.0000
108 40095510 1.0000
108 316996084 2.0000
108 253007695 1.0000
108 213711945 1.0000
108 244085895 1.0000
108 330552692 3.0000
108 28455329 2.0000
108 218196055 1.0000
108 30693879 1.0000
108 281059193 1.0000
108 56824454 1.0000
108 144836578 1.0000
108 120160897 1.0000
108 52397436 2.0000
108 254056558 1.0000
108 264522245 1.0000
108 213273098 3.0000
108 178616491 1.0000
108 256955184 1.0000
108 160950525 2.0000
108 219540700 2.0000
108 61608179 1.0000
108 19909703 1.0000
108 287781981 1.0000
108 264446848 2.0000
108 61358313 1.0000
108 34882196 1.0000
108 233600234 1.0000
108 244444830 1.0000
108 101227454 1.0000
108 401646950 1.0000
108 180918836 4.0000
108 237389906 1.0000
108 247300697 1.0000
108 227082076 1.0000
108 74167153 2.0000
108 51590707 2.0000
108 247694811 2.0000
108 261872648 3.0000
108 43328128 1.0000
108 404865623 3.0000
108 115997168 1.0000
108 268445866 1.0000
108 294784543 1.0000
108 32408442 2.0000
108 21593526 1.0000
108 91082908 1.0000
108 91588813 1.0000
108 229483237 1.0000
108 61804151 2.0000
108 166121210 1.0000
108 237318555 1.0000
108 32399396 1.0000
108 228298620 2.0000
108 102465497 1.0000
108 291649210 1.0000
108 97066890 1.0000
108 32417223 1.0000
108 32182710 2.0000
108 283207769 1.0000
108 290709262 2.0000
108 34965095 1.0000
108 49939257 1.0000
108 39811227 2.0000
108 294038273 3.0000
108 171918553 1.0000
108 228778787 1.0000
108 303651216 1.0000
108 30395398 2.0000
108 169967749 1.0000
108 208742566 1.0000
108 38411534 1.0000
108 100570359 2.0000
108 158887692 2.0000
108 49629605 1.0000
108 120872742 2.0000
108 94003338 1.0000
108 142225011 1.0000
108 220808838 1.0000
108 23136154 1.0000
108 220997138 5.0000
108 111610909 1.0000
108 242081101 2.0000
108 52068189 1.0000
108 60825979 1.0000
108 300135017 1.0000
108 35364809 1.0000
108 79818725 1.0000
108 32878627 2.0000
108 175149644 3.0000
108 58926395 2.0000
108 269858934 1.0000
108 65153448 2.0000
108 26589987 1.0000
108 279229632 3.0000
108 21036119 2.0000
108 265916293 1.0000
108 293995981 1.0000
108 17084497 2.0000
108 83828959 2.0000
108 49980783 1.0000
108 111553960 1.0000
108 136661659 3.0000
108 172724815 1.0000
108 146442319 1.0000
108 17311797 1.0000
108 182737724 1.0000
108 269304331 6.0000
108 569096933 1.0000
108 313296185 1.0000
108 210627341 5.0000
108 179170204 5.0000
108 185688167 3.0000
108 227817944 1.0000
108 150020524 2.0000
108 290609656 1.0000
108 341963514 1.0000
108 436104499 1.0000
108 29246770 2.0000
108 259802833 2.0000
108 103820454 1.0000
108 89021438 1.0000
108 179213911 1.0000
108 420790483 1.0000
108 267295547 1.0000
108 37397798 1.0000
108 288327871 1.0000
108 225082998 2.0000
108 164122451 1.0000
108 250649493 1.0000
108 19239587 3.0000
108 156380350 1.0000
108 152402774 1.0000
108 37653495 2.0000
108 267308679 1.0000
109 309857915 1.0000
109 98810867 1.0000
109 205715380 1.0000
109 61623625 1.0000
109 272476423 2.0000
109 225098832 1.0000
109 53898929 1.0000
109 274645950 1.0000
109 121240793 1.0000
109 155320364 2.0000
109 264446848 2.0000
109 61358313 2.0000
109 104063340 2.0000
109 52069104 1.0000
109 89713248 1.0000
109 74167153 1.0000
109 32583477 2.0000
109 115997168 1.0000
109 46141376 2.0000
109 162749920 2.0000
109 225539878 1.0000
109 228298620 1.0000
109 117046274 1.0000
109 359511622 1.0000
109 258426023 1.0000
109 326694732 1.0000
109 94003338 1.0000
109 52068189 1.0000
109 300135017 1.0000
109 35364809 2.0000
109 51826812 1.0000
109 419872351 1.0000
109 21036119 5.0000
109 148305295 1.0000
109 49980783 1.0000
109 182737724 1.0000
109 147509786 1.0000
109 43856340 1.0000
109 29727994 1.0000
109 123054246 3.0000
110 309857915 3.0000
110 229047451 1.0000
110 19229473 2.0000
110 213617119 1.0000
110 98810867 2.0000
110 33268497 2.0000
110 217184995 1.0000
110 205715380 2.0000
110 157311000 1.0000
110 197096489 4.0000
110 77843712 3.0000
110 231410365 1.0000
110 236854083 5.0000
110 248740740 4.0000
110 444198452 1.0000
110 78746900 4.0000
110 130380538 1.0000
110 217356882 2.0000
110 61623625 2.0000
110 336031649 1.0000
110 28308356 4.0000
110 204454773 3.0000
110 319682752 6.0000
110 14123683 4.0000
110 172376896 7.0000
110 243323755 2.0000
110 270418444 2.0000
110 270843834 4.0000
110 54498003 6.0000
110 277981997 1.0000
110 113449381 3.0000
110 40095510 4.0000
110 253026113 2.0000
110 316996084 1.0000
110 40714791 3.0000
110 267278705 2.0000
110 213711945 3.0000
110 244085895 1.0000
110 225098832 4.0000
110 330552692 11.0000
110 28455329 1.0000
110 30693879 1.0000
110 37704287 2.0000
110 20359647 1.0000
110 281059193 1.0000
110 56824454 6.0000
110 98196849 3.0000
110 53898929 3.0000
110 120160897 4.0000
110 52397436 5.0000
110 246398288 2.0000
110 48683091 3.0000
110 212203422 1.0000
110 59785937 1.0000
110 69276015 5.0000
110 238623655 2.0000
110 62540002 2.0000
110 254056558 1.0000
110 65013070 3.0000
110 104572995 3.0000
110 88687403 2.0000
110 48300575 2.0000
110 264522245 1.0000
110 292713073 4.0000
110 181107202 2.0000
110 121240793 3.0000
110 220746642 4.0000
110 245095610 1.0000
110 292252720 3.0000
110 288370527 4.0000
110 66308941 3.0000
110 256955184 5.0000
110 160950525 2.0000
110 384851943 3.0000
110 45814400 2.0000
110 219540700 3.0000
110 61608179 6.0000
110 19909703 4.0000
110 92882460 2.0000
110 287781981 3.0000
110 264446848 2.0000
110 61358313 2.0000
110 34882196 6.0000
110 233600234 1.0000
110 287566895 4.0000
110 244444830 3.0000
110 22062686 1.0000
110 401646950 4.0000
110 470195113 1.0000
110 104063340 2.0000
110 275575393 11.0000
110 70643606 1.0000
110 17209595 1.0000
110 180918836 1.0000
110 248905643 2.0000
110 205643354 3.0000
110 32340805 1.0000
110 87171486 3.0000
110 173752759 6.0000
110 237389906 1.0000
110 247300697 1.0000
110 105622153 7.0000
110 227082076 2.0000
110 167376496 4.0000
110 52069104 1.0000
110 51590707 1.0000
110 247694811 2.0000
110 19762524 2.0000
110 261872648 3.0000
110 43328128 3.0000
110 161351710 2.0000
110 216837549 1.0000
110 31702589 3.0000
110 300414286 2.0000
110 165882825 2.0000
110 32583477 6.0000
110 61771888 31.0000
110 238084775 1.0000
110 115997168 3.0000
110 274996668 1.0000
110 268445866 5.0000
110 218273099 4.0000
110 277384132 2.0000
110 294784543 1.0000
110 224697273 1.0000
110 32408442 7.0000
110 277172506 2.0000
110 21593526 3.0000
110 91588813 1.0000
110 85423286 8.0000
110 97898140 2.0000
110 53029040 6.0000
110 278133623 1.0000
110 46141376 1.0000
110 31408930 1.0000
110 229483237 2.0000
110 61804151 1.0000
110 197186352 1.0000
110 162749920 5.0000
110 166121210 5.0000
110 225539878 5.0000
110 207604346 3.0000
110 270369842 3.0000
110 34269240 6.0000
110 69607162 2.0000
110 57339651 2.0000
110 237318555 5.0000
110 199278443 4.0000
110 117377731 1.0000
110 155320577 3.0000
110 202098639 1.0000
110 27272269 4.0000
110 32399396 3.0000
110 228298620 4.0000
110 105803824 4.0000
110 102465497 2.0000
110 204409050 3.0000
110 43706838 2.0000
110 274501289 2.0000
110 147721398 3.0000
110 21037719 8.0000
110 50725573 1.0000
110 432456574 2.0000
110 161046713 5.0000
110 97942249 1.0000
110 43090176 1.0000
110 117046274 3.0000
110 307289516 1.0000
110 59809760 3.0000
110 265426770 1.0000
110 293731094 2.0000
110 87429715 5.0000
110 32182710 4.0000
110 172901970 4.0000
110 283207769 3.0000
110 290709262 5.0000
110 251591698 4.0000
110 260710985 4.0000
110 248789864 3.0000
110 22844077 1.0000
110 121827022 10.0000
110 275248083 6.0000
110 45929373 2.0000
110 314725957 1.0000
110 40359068 2.0000
110 34965095 3.0000
110 26553971 153.0000
110 253631550 2.0000
110 234349647 2.0000
110 39811227 2.0000
110 387835596 2.0000
110 294038273 2.0000
110 360344843 2.0000
110 285516588 3.0000
110 193619580 2.0000
110 291110389 3.0000
110 83861665 3.0000
110 313887512 22.0000
110 51978065 12.0000
110 303651216 1.0000
110 239876668 1.0000
110 43124180 2.0000
110 83855918 10.0000
110 169967749 2.0000
110 208742566 1.0000
110 38411534 1.0000
110 196195164 1.0000
110 258426023 2.0000
110 169863467 6.0000
110 100570359 4.0000
110 236979026 2.0000
110 158887692 5.0000
110 46705581 3.0000
110 234365719 7.0000
110 49629605 1.0000
110 268484639 2.0000
110 393590044 2.0000
110 120872742 3.0000
110 57933449 2.0000
110 267256508 4.0000
110 142225011 6.0000
110 223396377 1.0000
110 54003221 1.0000
110 451403451 3.0000
110 160979509 1.0000
110 154659914 1.0000
110 260452085 2.0000
110 64654685 2.0000
110 103683026 1.0000
110 23136154 1.0000
110 220997138 3.0000
110 111610909 3.0000
110 562630483 1.0000
110 24485503 2.0000
110 203018453 1.0000
110 29968837 1.0000
110 86206737 5.0000
110 228305414 6.0000
110 70628641 3.0000
110 242081101 2.0000
110 142681025 1.0000
110 52068189 1.0000
110 60825979 1.0000
110 300135017 4.0000
110 134563275 2.0000
110 47608522 5.0000
110 79818725 5.0000
110 196669891 1.0000
110 32878627 1.0000
110 300631153 1.0000
110 193354205 1.0000
110 134823513 5.0000
110 175149644 6.0000
110 58926395 3.0000
110 269858934 6.0000
110 38824843 1.0000
110 65153448 2.0000
110 35408223 2.0000
110 150455104 7.0000
110 244889280 1.0000
110 280242371 3.0000
110 329112005 2.0000
110 419872351 3.0000
110 263355828 2.0000
110 37921383 9.0000
110 295116564 1.0000
110 265192550 4.0000
110 279229632 2.0000
110 153531301 1.0000
110 291001606 2.0000
110 174185700 2.0000
110 148305295 2.0000
110 52702397 3.0000
110 247540843 1.0000
110 22815199 3.0000
110 132213280 5.0000
110 267289093 3.0000
110 265916293 1.0000
110 310287657 1.0000
110 66129243 8.0000
110 235139268 2.0000
110 69551985 7.0000
110 502248046 3.0000
110 200497519 5.0000
110 73449571 5.0000
110 293995981 2.0000
110 20505122 2.0000
110 267856439 1.0000
110 17084497 3.0000
110 83828959 6.0000
110 49980783 2.0000
110 127945292 2.0000
110 271563330 2.0000
110 279681266 1.0000
110 111553960 2.0000
110 136661659 3.0000
110 172724815 3.0000
110 280655080 2.0000
110 146442319 1.0000
110 17311797 3.0000
110 182737724 2.0000
110 269304331 3.0000
110 58434192 4.0000
110 569096933 2.0000
110 313296185 3.0000
110 210627341 1.0000
110 273124345 8.0000
110 179170204 2.0000
110 108441763 1.0000
110 202243824 2.0000
110 185688167 4.0000
110 205951712 2.0000
110 227817944 1.0000
110 260961646 1.0000
110 558829275 1.0000
110 270556083 3.0000
110 150020524 3.0000
110 290609656 2.0000
110 341963514 2.0000
110 436104499 4.0000
110 43856340 3.0000
110 29246770 9.0000
110 259802833 2.0000
110 243323060 8.0000
110 103820454 3.0000
110 179213911 4.0000
110 420790483 1.0000
110 240653346 2.0000
110 219949262 1.0000
110 267295547 1.0000
110 29727994 1.0000
110 109813877 2.0000
110 43328523 1.0000
110 72015785 3.0000
110 283969647 3.0000
110 233109396 1.0000
110 295884713 4.0000
110 544574749 1.0000
110 288327871 1.0000
110 225082998 1.0000
110 250649493 4.0000
110 305278762 1.0000
110 25189194 3.0000
110 165746428 4.0000
110 145778558 1.0000
110 19239587 1.0000
110 156380350 2.0000
110 266182205 1.0000
110 257932524 1.0000
110 37653495 7.0000
110 297389481 4.0000
110 84095841 1.0000
110 267308679 2.0000
110 27014314 3.0000
111 309857915 19.0000
111 229047451 20.0000
111 19229473 9.0000
111 98810867 82.0000
111 33268497 30.0000
111 217184995 18.0000
111 205715380 11.0000
111 197096489 25.0000
111 77843712 22.0000
111 188264147 10.0000
111 231410365 56.0000
111 236854083 30.0000
111 288238089 11.0000
111 248740740 1.0000
111 444198452 91.0000
111 78746900 3.0000
111 130380538 22.0000
111 56077244 13.0000
111 61623625 5.0000
111 336031649 27.0000
111 28308356 7.0000
111 204454773 94.0000
111 319682752 4.0000
111 14123683 25.0000
111 272476423 8.0000
111 172376896 8.0000
111 243323755 45.0000
111 270418444 34.0000
111 270843834 17.0000
111 193870085 5.0000
111 54498003 5.0000
111 277981997 25.0000
111 113449381 30.0000
111 40095510 22.0000
111 253026113 3.0000
111 316996084 14.0000
111 40714791 22.0000
111 267278705 70.0000
111 253007695 1.0000
111 213711945 19.0000
111 244085895 3.0000
111 225098832 14.0000
111 330552692 21.0000
111 29426580 8.0000
111 28455329 8.0000
111 218196055 4.0000
111 29206300 52.0000
111 30693879 6.0000
111 37704287 22.0000
111 45112524 24.0000
111 20359647 46.0000
111 281059193 12.0000
111 56824454 18.0000
111 98196849 4.0000
111 53898929 8.0000
111 144836578 11.0000
111 120160897 28.0000
111 52397436 32.0000
111 297380894 2.0000
111 246398288 33.0000
111 48683091 17.0000
111 212203422 27.0000
111 59785937 35.0000
111 69276015 1.0000
111 238623655 7.0000
111 62540002 31.0000
111 274645950 18.0000
111 254056558 40.0000
111 65013070 31.0000
111 104572995 29.0000
111 88687403 31.0000
111 48300575 95.0000
111 264522245 36.0000
111 53103918 2.0000
111 213273098 63.0000
111 254147817 1.0000
111 292713073 36.0000
111 56408315 102.0000
111 181107202 24.0000
111 31508216 8.0000
111 178616491 94.0000
111 293601868 23.0000
111 121240793 4.0000
111 220746642 57.0000
111 245095610 14.0000
111 292252720 7.0000
111 288370527 18.0000
111 66308941 27.0000
111 256955184 38.0000
111 160950525 14.0000
111 156218577 52.0000
111 384851943 14.0000
111 155320364 12.0000
111 45814400 8.0000
111 219540700 3.0000
111 61608179 12.0000
111 19909703 10.0000
111 92882460 13.0000
111 287781981 15.0000
111 193723322 38.0000
111 264446848 6.0000
111 61358313 27.0000
111 34882196 32.0000
111 233600234 42.0000
111 287566895 26.0000
111 244444830 35.0000
111 22062686 17.0000
111 101227454 10.0000
111 401646950 25.0000
111 470195113 22.0000
111 104063340 18.0000
111 275575393 9.0000
111 70643606 19.0000
111 17209595 7.0000
111 29972400 6.0000
111 180918836 27.0000
111 248905643 5.0000
111 25780453 9.0000
111 205643354 11.0000
111 32340805 7.0000
111 87171486 14.0000
111 78922403 12.0000
111 173752759 2.0000
111 39973326 3.0000
111 237389906 28.0000
111 247300697 6.0000
111 105622153 1.0000
111 227082076 9.0000
111 167376496 35.0000
111 52069104 19.0000
111 89713248 9.0000
111 74167153 10.0000
111 244081862 12.0000
111 51590707 18.0000
111 247694811 81.0000
111 19762524 56.0000
111 261872648 18.0000
111 43328128 20.0000
111 161351710 7.0000
111 216837549 9.0000
111 404865623 25.0000
111 31702589 8.0000
111 300414286 2.0000
111 165882825 1.0000
111 32583477 27.0000
111 61771888 10.0000
111 28463717 3.0000
111 238084775 1.0000
111 115997168 82.0000
111 274996668 17.0000
111 268445866 31.0000
111 218273099 17.0000
111 86122715 4.0000
111 277384132 27.0000
111 283727817 28.0000
111 294784543 9.0000
111 224697273 5.0000
111 32408442 7.0000
111 277172506 19.0000
111 24224320 218.0000
111 21593526 29.0000
111 91082908 6.0000
111 276908282 1.0000
111 68395469 1.0000
111 91588813 5.0000
111 85423286 55.0000
111 97898140 20.0000
111 53029040 15.0000
111 352317874 2.0000
111 278133623 70.0000
111 46141376 26.0000
111 295637500 20.0000
111 31408930 26.0000
111 229483237 5.0000
111 61804151 62.0000
111 197186352 10.0000
111 162749920 27.0000
111 166121210 20.0000
111 225539878 90.0000
111 207604346 5.0000
111 270369842 11.0000
111 34269240 19.0000
111 69607162 20.0000
111 57339651 6.0000
111 237318555 27.0000
111 37792771 30.0000
111 199278443 29.0000
111 49290658 1.0000
111 117377731 6.0000
111 155320577 25.0000
111 181223330 31.0000
111 202098639 10.0000
111 27272269 18.0000
111 32399396 26.0000
111 228298620 32.0000
111 105803824 3.0000
111 113852838 5.0000
111 102465497 52.0000
111 204409050 13.0000
111 43706838 30.0000
111 291649210 22.0000
111 274501289 13.0000
111 147721398 2.0000
111 21037719 26.0000
111 50725573 21.0000
111 168430127 5.0000
111 432456574 36.0000
111 161046713 12.0000
111 97942249 3.0000
111 43090176 35.0000
111 49498735 31.0000
111 117046274 26.0000
111 210041383 6.0000
111 307289516 2.0000
111 59809760 29.0000
111 265426770 61.0000
111 293731094 38.0000
111 87429715 29.0000
111 97066890 52.0000
111 32417223 19.0000
111 32182710 9.0000
111 172901970 5.0000
111 283207769 35.0000
111 290709262 36.0000
111 498776216 9.0000
111 251591698 14.0000
111 260710985 6.0000
111 248789864 8.0000
111 22844077 43.0000
111 121827022 9.0000
111 275248083 27.0000
111 45929373 22.0000
111 314725957 33.0000
111 40359068 10.0000
111 359511622 3.0000
111 34965095 22.0000
111 49939257 16.0000
111 26553971 6.0000
111 41405468 11.0000
111 253631550 31.0000
111 234349647 75.0000
111 39811227 23.0000
111 387835596 33.0000
111 294038273 2.0000
111 360344843 36.0000
111 285516588 9.0000
111 193619580 20.0000
111 228778787 2.0000
111 291110389 6.0000
111 83861665 4.0000
111 313887512 9.0000
111 51978065 23.0000
111 303651216 3.0000
111 239876668 14.0000
111 43124180 11.0000
111 30395398 3.0000
111 83855918 54.0000
111 169967749 27.0000
111 208742566 24.0000
111 38411534 10.0000
111 196195164 4.0000
111 258426023 10.0000
111 169863467 17.0000
111 100570359 10.0000
111 326694732 31.0000
111 236979026 7.0000
111 158887692 29.0000
111 46705581 19.0000
111 234365719 10.0000
111 49629605 5.0000
111 268484639 66.0000
111 393590044 10.0000
111 120872742 37.0000
111 57933449 10.0000
111 94003338 25.0000
111 267256508 46.0000
111 142225011 9.0000
111 223396377 11.0000
111 71975446 3.0000
111 54003221 16.0000
111 451403451 14.0000
111 160979509 32.0000
111 154659914 8.0000
111 220808838 11.0000
111 260452085 25.0000
111 64654685 4.0000
111 103683026 16.0000
111 23136154 35.0000
111 18395247 2.0000
111 220997138 34.0000
111 111610909 16.0000
111 562630483 42.0000
111 109214716 14.0000
111 24485503 92.0000
111 203018453 7.0000
111 29968837 22.0000
111 188841247 28.0000
111 86206737 10.0000
111 228305414 23.0000
111 70628641 7.0000
111 101017618 48.0000
111 242081101 38.0000
111 142681025 23.0000
111 52068189 33.0000
111 60825979 3.0000
111 134563275 22.0000
111 47608522 20.0000
111 35364809 15.0000
111 79818725 45.0000
111 119370087 51.0000
111 196669891 3.0000
111 32878627 67.0000
111 300631153 37.0000
111 193354205 14.0000
111 134823513 28.0000
111 175149644 2.0000
111 58926395 35.0000
111 269858934 43.0000
111 38824843 23.0000
111 65153448 55.0000
111 35408223 15.0000
111 150455104 15.0000
111 65187067 21.0000
111 244889280 22.0000
111 280242371 19.0000
111 51826812 14.0000
111 329112005 24.0000
111 122483510 5.0000
111 419872351 37.0000
111 70360628 1.0000
111 263355828 84.0000
111 26589987 14.0000
111 295116564 16.0000
111 265192550 34.0000
111 279229632 31.0000
111 153531301 26.0000
111 291001606 56.0000
111 174185700 53.0000
111 21036119 17.0000
111 88986768 8.0000
111 148305295 18.0000
111 52702397 16.0000
111 105971448 89.0000
111 247540843 18.0000
111 22815199 35.0000
111 132213280 37.0000
111 61986109 1.0000
111 267289093 15.0000
111 265916293 10.0000
111 310287657 27.0000
111 264133481 68.0000
111 358675720 57.0000
111 284544203 8.0000
111 66129243 32.0000
111 235139268 15.0000
111 69551985 39.0000
111 502248046 70.0000
111 200497519 13.0000
111 73449571 27.0000
111 20505122 35.0000
111 267856439 53.0000
111 17084497 5.0000
111 83828959 16.0000
111 49980783 40.0000
111 127945292 39.0000
111 271563330 22.0000
111 279681266 4.0000
111 111553960 3.0000
111 214136684 5.0000
111 136661659 38.0000
111 172724815 22.0000
111 280655080 9.0000
111 146442319 16.0000
111 17311797 3.0000
111 182737724 43.0000
111 147509786 10.0000
111 269304331 16.0000
111 58434192 36.0000
111 569096933 12.0000
111 313296185 36.0000
111 210627341 34.0000
111 273124345 21.0000
111 179170204 37.0000
111 108441763 17.0000
111 202243824 18.0000
111 185688167 22.0000
111 478981691 4.0000
111 205951712 17.0000
111 227817944 27.0000
111 260961646 4.0000
111 558829275 15.0000
111 270556083 29.0000
111 150020524 7.0000
111 290609656 13.0000
111 341963514 48.0000
111 436104499 34.0000
111 43856340 25.0000
111 29246770 14.0000
111 259802833 9.0000
111 243323060 16.0000
111 103820454 41.0000
111 89021438 8.0000
111 179213911 25.0000
111 420790483 14.0000
111 240653346 23.0000
111 85669614 61.0000
111 219949262 21.0000
111 267295547 30.0000
111 29727994 23.0000
111 109813877 66.0000
111 43328523 53.0000
111 72015785 1.0000
111 283969647 15.0000
111 233109396 19.0000
111 228751987 19.0000
111 37397798 15.0000
111 306623675 5.0000
111 295884713 29.0000
111 218264611 13.0000
111 53732896 17.0000
111 544574749 45.0000
111 288327871 22.0000
111 225082998 13.0000
111 164122451 24.0000
111 250649493 8.0000
111 56446819 1.0000
111 305278762 10.0000
111 25189194 1.0000
111 165746428 82.0000
111 145778558 12.0000
111 19239587 5.0000
111 123054246 76.0000
111 156380350 40.0000
111 152402774 35.0000
111 266182205 40.0000
111 257932524 17.0000
111 37653495 16.0000
111 297389481 16.0000
111 84095841 11.0000
111 267308679 76.0000
111 27014314 2.0000
111 122950681 8.0000
112 309857915 1.0000
112 283727817 1.0000
112 294038273 1.0000
112 120872742 1.0000
112 263355828 1.0000
112 279229632 1.0000
112 17084497 1.0000
112 260961646 2.0000
112 103820454 1.0000
113 309857915 5.0000
113 61623625 3.0000
113 144836578 1.0000
113 292713073 1.0000
113 51590707 1.0000
113 85423286 1.0000
113 258426023 1.0000
113 220808838 1.0000
113 295884713 1.0000
114 309857915 5.0000
114 61623625 3.0000
114 144836578 1.0000
114 292713073 1.0000
114 51590707 1.0000
114 85423286 1.0000
114 258426023 1.0000
114 220808838 1.0000
114 295884713 1.0000
115 309857915 1.0000
115 243323755 1.0000
115 270418444 1.0000
115 30693879 1.0000
115 45112524 2.0000
115 59785937 1.0000
115 292252720 1.0000
115 256955184 2.0000
115 233600234 1.0000
115 104063340 1.0000
115 275575393 1.0000
115 29972400 1.0000
115 261872648 1.0000
115 34269240 1.0000
115 69607162 1.0000
115 27272269 1.0000
115 147721398 1.0000
115 22844077 1.0000
115 34965095 1.0000
115 41405468 1.0000
115 83861665 2.0000
115 38411534 1.0000
115 35408223 1.0000
115 200497519 1.0000
115 88041971 1.0000
115 53732896 1.0000
116 309857915 1.0000
116 19229473 2.0000
116 98810867 1.0000
116 205715380 1.0000
116 77843712 1.0000
116 56077244 1.0000
116 217356882 5.0000
116 61623625 1.0000
116 28308356 4.0000
116 204454773 1.0000
116 172376896 6.0000
116 243323755 2.0000
116 40095510 1.0000
116 316996084 1.0000
116 213711945 1.0000
116 28455329 1.0000
116 37704287 1.0000
116 20359647 3.0000
116 56824454 3.0000
116 98196849 2.0000
116 53898929 1.0000
116 52397436 1.0000
116 212203422 1.0000
116 62540002 1.0000
116 254056558 2.0000
116 104572995 1.0000
116 213273098 1.0000
116 31508216 1.0000
116 220746642 1.0000
116 245095610 1.0000
116 292252720 1.0000
116 256955184 2.0000
116 155320364 2.0000
116 45814400 1.0000
116 219540700 2.0000
116 287781981 1.0000
116 264446848 1.0000
116 287566895 1.0000
116 244444830 1.0000
116 22062686 1.0000
116 401646950 1.0000
116 70643606 4.0000
116 29972400 1.0000
116 180918836 1.0000
116 87171486 7.0000
116 39973326 1.0000
116 247300697 2.0000
116 105622153 7.0000
116 247694811 1.0000
116 261872648 1.0000
116 404865623 1.0000
116 300414286 1.0000
116 61771888 3.0000
116 238084775 3.0000
116 268445866 1.0000
116 218273099 1.0000
116 86122715 6.0000
116 294784543 1.0000
116 32408442 1.0000
116 91082908 1.0000
116 97898140 1.0000
116 53029040 1.0000
116 229483237 1.0000
116 162749920 1.0000
116 166121210 1.0000
116 117377731 3.0000
116 228298620 1.0000
116 102465497 1.0000
116 204409050 1.0000
116 43706838 1.0000
116 432456574 1.0000
116 161046713 2.0000
116 216707242 1.0000
116 49498735 1.0000
116 307289516 1.0000
116 87429715 2.0000
116 32417223 1.0000
116 32182710 1.0000
116 172901970 1.0000
116 290709262 2.0000
116 251591698 1.0000
116 248789864 1.0000
116 22844077 1.0000
116 121827022 1.0000
116 40359068 1.0000
116 49939257 1.0000
116 41405468 3.0000
116 234349647 1.0000
116 387835596 1.0000
116 360344843 1.0000
116 228778787 2.0000
116 303651216 3.0000
116 83855918 1.0000
116 169967749 1.0000
116 258426023 1.0000
116 100570359 1.0000
116 67562950 5.0000
116 49629605 1.0000
116 57933449 1.0000
116 94003338 1.0000
116 142225011 9.0000
116 54003221 1.0000
116 220808838 1.0000
116 64654685 1.0000
116 111610909 3.0000
116 203018453 2.0000
116 29968837 1.0000
116 70628641 3.0000
116 242081101 1.0000
116 300135017 1.0000
116 35364809 1.0000
116 119370087 3.0000
116 193354205 1.0000
116 134823513 1.0000
116 175149644 5.0000
116 58926395 2.0000
116 150455104 2.0000
116 65187067 2.0000
116 244889280 4.0000
116 37921383 1.0000
116 174185700 1.0000
116 21036119 2.0000
116 247540843 1.0000
116 22815199 1.0000
116 265916293 1.0000
116 310287657 3.0000
116 358675720 1.0000
116 66129243 1.0000
116 235139268 35.0000
116 69551985 2.0000
116 502248046 1.0000
116 83828959 1.0000
116 49980783 3.0000
116 271563330 1.0000
116 279681266 2.0000
116 136661659 1.0000
116 172724815 2.0000
116 182737724 1.0000
116 569096933 3.0000
116 210627341 1.0000
116 273124345 2.0000
116 179170204 1.0000
116 108441763 1.0000
116 260961646 1.0000
116 270556083 3.0000
116 436104499 1.0000
116 29246770 1.0000
116 243323060 1.0000
116 103820454 1.0000
116 420790483 2.0000
116 219949262 4.0000
116 267295547 1.0000
116 109813877 1.0000
116 72015785 1.0000
116 228751987 1.0000
116 37397798 1.0000
116 218264611 1.0000
116 53732896 1.0000
116 151087889 2.0000
116 250649493 6.0000
116 165746428 1.0000
116 152402774 1.0000
116 257932524 2.0000
116 122950681 1.0000
117 309857915 1.0000
117 205715380 1.0000
117 231410365 1.0000
117 248740740 1.0000
117 56077244 1.0000
117 61623625 1.0000
117 14123683 2.0000
117 270843834 1.0000
117 225098832 1.0000
117 37704287 1.0000
117 98196849 2.0000
117 53898929 1.0000
117 212203422 1.0000
117 274645950 1.0000
117 245095610 1.0000
117 288370527 2.0000
117 160950525 1.0000
117 92882460 1.0000
117 233600234 1.0000
117 70643606 1.0000
117 180918836 1.0000
117 237389906 1.0000
117 247300697 1.0000
117 227082076 1.0000
117 51590707 1.0000
117 247694811 1.0000
117 261872648 1.0000
117 161351710 1.0000
117 216837549 1.0000
117 32583477 3.0000
117 218273099 1.0000
117 352317874 1.0000
117 162749920 2.0000
117 34269240 1.0000
117 228298620 1.0000
117 105803824 1.0000
117 291649210 1.0000
117 265426770 1.0000
117 359511622 1.0000
117 294038273 1.0000
117 360344843 1.0000
117 291110389 1.0000
117 43124180 1.0000
117 83855918 1.0000
117 234365719 1.0000
117 393590044 1.0000
117 220997138 2.0000
117 101017618 1.0000
117 35364809 1.0000
117 193354205 2.0000
117 134823513 1.0000
117 35408223 1.0000
117 280242371 1.0000
117 122483510 1.0000
117 26589987 2.0000
117 291001606 1.0000
117 21036119 1.0000
117 148305295 2.0000
117 52702397 1.0000
117 61986109 1.0000
117 172724815 1.0000
117 147509786 1.0000
117 210627341 1.0000
117 185688167 1.0000
117 227817944 1.0000
117 270556083 1.0000
117 150020524 1.0000
117 341963514 1.0000
117 240653346 2.0000
117 306623675 1.0000
117 288327871 1.0000
117 164122451 1.0000
117 305278762 1.0000
118 309857915 12.0000
118 231410365 1.0000
118 204454773 1.0000
118 293601868 1.0000
118 384851943 2.0000
118 248905643 1.0000
118 117046274 1.0000
118 87429715 1.0000
118 45929373 1.0000
118 279229632 1.0000
118 49980783 1.0000
118 280655080 1.0000
118 569096933 1.0000
118 313296185 3.0000
118 205951712 1.0000
118 179213911 1.0000
118 25189194 1.0000
118 297389481 1.0000
118 267308679 1.0000
119 309857915 1.0000
119 243323755 1.0000
119 270843834 1.0000
119 48683091 1.0000
119 88687403 1.0000
119 48300575 1.0000
119 220746642 1.0000
119 19909703 1.0000
119 248905643 1.0000
119 87171486 1.0000
119 167376496 1.0000
119 89713248 1.0000
119 283727817 2.0000
119 46141376 5.0000
119 295637500 1.0000
119 202098639 1.0000
119 102465497 4.0000
119 43706838 1.0000
119 117046274 1.0000
119 265426770 2.0000
119 87429715 1.0000
119 283207769 1.0000
119 22844077 2.0000
119 314725957 1.0000
119 359511622 1.0000
119 234349647 2.0000
119 228778787 1.0000
119 23136154 1.0000
119 119370087 1.0000
119 134823513 1.0000
119 175149644 1.0000
119 329112005 1.0000
119 419872351 1.0000
119 70360628 1.0000
119 265192550 1.0000
119 132213280 2.0000
119 264133481 1.0000
119 358675720 6.0000
119 267856439 1.0000
119 127945292 1.0000
119 313296185 1.0000
119 210627341 2.0000
119 185688167 1.0000
119 290609656 1.0000
119 103820454 1.0000
119 85669614 1.0000
119 37397798 1.0000
119 544574749 1.0000
119 266182205 1.0000
119 267308679 1.0000
120 309857915 1.0000
120 229047451 2.0000
120 288238089 2.0000
120 61623625 1.0000
120 225098832 1.0000
120 30693879 1.0000
120 53898929 2.0000
120 144836578 2.0000
120 220746642 2.0000
120 193723322 1.0000
120 264446848 20.0000
120 237389906 1.0000
120 74167153 3.0000
120 51590707 3.0000
120 43328128 1.0000
120 161351710 1.0000
120 165882825 1.0000
120 85423286 1.0000
120 69607162 4.0000
120 181223330 1.0000
120 117046274 2.0000
120 265426770 2.0000
120 49939257 1.0000
120 285516588 1.0000
120 267256508 3.0000
120 220808838 2.0000
120 260452085 1.0000
120 119370087 1.0000
120 279229632 1.0000
120 200497519 3.0000
120 89021438 1.0000
121 309857915 1.0000
121 229047451 4.0000
121 288238089 2.0000
121 61623625 1.0000
121 225098832 3.0000
121 30693879 3.0000
121 281059193 1.0000
121 53898929 2.0000
121 144836578 2.0000
121 59785937 1.0000
121 220746642 4.0000
121 193723322 1.0000
121 264446848 21.0000
121 205643354 1.0000
121 237389906 1.0000
121 74167153 3.0000
121 51590707 3.0000
121 19762524 2.0000
121 43328128 1.0000
121 161351710 1.0000
121 165882825 1.0000
121 85423286 1.0000
121 69607162 4.0000
121 181223330 2.0000
121 291649210 1.0000
121 117046274 2.0000
121 265426770 2.0000
121 32182710 1.0000
121 172901970 1.0000
121 290709262 1.0000
121 49939257 1.0000
121 285516588 1.0000
121 193619580 1.0000
121 94003338 1.0000
121 267256508 3.0000
121 220808838 4.0000
121 260452085 1.0000
121 79818725 1.0000
121 119370087 1.0000
121 280242371 2.0000
121 279229632 2.0000
121 247540843 1.0000
121 61986109 1.0000
121 200497519 3.0000
121 293995981 1.0000
121 103820454 1.0000
121 89021438 1.0000
121 85669614 1.0000
121 306623675 1.0000
121 225082998 1.0000
122 309857915 1.0000
122 20359647 1.0000
122 264446848 1.0000
122 32583477 1.0000
122 69607162 1.0000
122 267256508 1.0000
122 280655080 1.0000
122 267295547 1.0000
122 283969647 1.0000
123 309857915 1.0000
123 288370527 1.0000
123 248905643 1.0000
123 97898140 1.0000
123 161046713 1.0000
123 36127967 1.0000
123 268484639 1.0000
123 47608522 1.0000
123 70360628 1.0000
123 89021438 1.0000
124 309857915 2.0000
124 229047451 1.0000
124 54498003 3.0000
124 244085895 1.0000
124 45112524 1.0000
124 281059193 1.0000
124 98196849 1.0000
124 52397436 1.0000
124 297380894 11.0000
124 238623655 4.0000
124 88687403 1.0000
124 292713073 1.0000
124 34882196 1.0000
124 22062686 2.0000
124 401646950 1.0000
124 32340805 1.0000
124 74167153 1.0000
124 53029040 2.0000
124 197186352 2.0000
124 162749920 1.0000
124 117377731 4.0000
124 32399396 1.0000
124 432456574 1.0000
124 59809760 1.0000
124 260710985 1.0000
124 359511622 2.0000
124 253631550 1.0000
124 234349647 1.0000
124 267256508 1.0000
124 154659914 1.0000
124 260452085 1.0000
124 18395247 1.0000
124 111610909 3.0000
124 109214716 1.0000
124 188841247 1.0000
124 196669891 24.0000
124 291001606 1.0000
124 52702397 1.0000
124 132213280 1.0000
124 61986109 1.0000
124 264133481 1.0000
124 235139268 1.0000
124 73449571 1.0000
124 49980783 1.0000
124 172724815 1.0000
124 146442319 1.0000
124 227817944 1.0000
124 150020524 2.0000
124 267295547 1.0000
124 109813877 2.0000
124 43328523 1.0000
124 156380350 1.0000
125 309857915 4.0000
125 19229473 8.0000
125 98810867 4.0000
125 217184995 1.0000
125 157311000 1.0000
125 77843712 2.0000
125 188264147 1.0000
125 236854083 1.0000
125 130380538 2.0000
125 217356882 2.0000
125 61623625 1.0000
125 28308356 1.0000
125 204454773 2.0000
125 172376896 4.0000
125 270418444 2.0000
125 193870085 1.0000
125 277981997 1.0000
125 113449381 2.0000
125 40095510 1.0000
125 40714791 5.0000
125 267278705 1.0000
125 213711945 7.0000
125 244085895 1.0000
125 225098832 1.0000
125 330552692 22.0000
125 29426580 2.0000
125 29206300 2.0000
125 37704287 2.0000
125 45112524 4.0000
125 20359647 2.0000
125 56824454 1.0000
125 120160897 1.0000
125 52397436 3.0000
125 297380894 1.0000
125 246398288 1.0000
125 212203422 1.0000
125 69276015 7.0000
125 238623655 5.0000
125 62540002 1.0000
125 48300575 2.0000
125 213273098 2.0000
125 292713073 1.0000
125 56408315 6.0000
125 31508216 2.0000
125 178616491 1.0000
125 121240793 1.0000
125 292252720 7.0000
125 288370527 2.0000
125 219540700 10.0000
125 61608179 2.0000
125 92882460 3.0000
125 287781981 2.0000
125 264446848 1.0000
125 34882196 5.0000
125 287566895 2.0000
125 244444830 1.0000
125 22062686 1.0000
125 70643606 2.0000
125 29972400 3.0000
125 180918836 3.0000
125 248905643 1.0000
125 32340805 1.0000
125 87171486 1.0000
125 78922403 2.0000
125 173752759 5.0000
125 39973326 2.0000
125 247300697 2.0000
125 105622153 3.0000
125 227082076 2.0000
125 74167153 1.0000
125 247694811 1.0000
125 161351710 1.0000
125 32583477 1.0000
125 61771888 1.0000
125 238084775 1.0000
125 268445866 3.0000
125 218273099 1.0000
125 86122715 2.0000
125 283727817 1.0000
125 294784543 4.0000
125 224697273 1.0000
125 277172506 3.0000
125 21593526 2.0000
125 91082908 7.0000
125 85423286 1.0000
125 352317874 1.0000
125 46141376 1.0000
125 295637500 1.0000
125 229483237 2.0000
125 61804151 1.0000
125 197186352 2.0000
125 166121210 2.0000
125 207604346 3.0000
125 270369842 1.0000
125 34269240 1.0000
125 237318555 1.0000
125 37792771 1.0000
125 199278443 3.0000
125 117377731 2.0000
125 155320577 1.0000
125 181223330 1.0000
125 202098639 1.0000
125 32399396 3.0000
125 228298620 2.0000
125 204409050 1.0000
125 274501289 2.0000
125 21037719 1.0000
125 161046713 2.0000
125 216707242 1.0000
125 117046274 2.0000
125 265426770 1.0000
125 87429715 1.0000
125 32417223 1.0000
125 172901970 4.0000
125 283207769 1.0000
125 251591698 4.0000
125 260710985 2.0000
125 275248083 2.0000
125 34965095 1.0000
125 26553971 1.0000
125 41405468 2.0000
125 234349647 1.0000
125 39811227 1.0000
125 360344843 1.0000
125 193619580 1.0000
125 291110389 2.0000
125 83861665 2.0000
125 51978065 2.0000
125 239876668 1.0000
125 43124180 3.0000
125 30395398 2.0000
125 208742566 1.0000
125 38411534 3.0000
125 258426023 1.0000
125 236979026 2.0000
125 67562950 1.0000
125 46705581 2.0000
125 234365719 1.0000
125 268484639 1.0000
125 393590044 2.0000
125 57933449 2.0000
125 94003338 3.0000
125 267256508 1.0000
125 54003221 1.0000
125 154659914 1.0000
125 260452085 2.0000
125 64654685 1.0000
125 562630483 1.0000
125 203018453 1.0000
125 188841247 3.0000
125 86206737 1.0000
125 228305414 1.0000
125 70628641 2.0000
125 101017618 1.0000
125 142681025 2.0000
125 134563275 2.0000
125 47608522 2.0000
125 79818725 1.0000
125 32878627 1.0000
125 134823513 2.0000
125 58926395 2.0000
125 38824843 2.0000
125 65153448 4.0000
125 35408223 2.0000
125 150455104 2.0000
125 65187067 1.0000
125 51826812 3.0000
125 70360628 1.0000
125 265192550 1.0000
125 21036119 1.0000
125 148305295 1.0000
125 52702397 2.0000
125 105971448 1.0000
125 247540843 1.0000
125 22815199 1.0000
125 132213280 3.0000
125 267289093 1.0000
125 265916293 1.0000
125 310287657 1.0000
125 235139268 1.0000
125 69551985 1.0000
125 200497519 1.0000
125 293995981 1.0000
125 20505122 2.0000
125 17084497 2.0000
125 83828959 2.0000
125 214136684 1.0000
125 146442319 1.0000
125 182737724 1.0000
125 269304331 1.0000
125 58434192 2.0000
125 569096933 1.0000
125 210627341 2.0000
125 179170204 1.0000
125 108441763 1.0000
125 185688167 3.0000
125 227817944 3.0000
125 88041971 2.0000
125 150020524 1.0000
125 290609656 2.0000
125 43856340 1.0000
125 29246770 1.0000
125 243323060 1.0000
125 103820454 1.0000
125 85669614 2.0000
125 29727994 1.0000
125 109813877 1.0000
125 43328523 1.0000
125 72015785 1.0000
125 37397798 1.0000
125 218264611 3.0000
125 53732896 2.0000
125 288327871 1.0000
125 250649493 2.0000
125 305278762 1.0000
125 25189194 1.0000
125 165746428 1.0000
125 145778558 1.0000
125 19239587 4.0000
125 156380350 1.0000
125 266182205 1.0000
125 257932524 2.0000
125 37653495 2.0000
125 297389481 2.0000
125 84095841 2.0000
125 267308679 1.0000
125 27014314 1.0000
126 309857915 4.0000
126 98810867 2.0000
126 205715380 1.0000
126 77843712 1.0000
126 56077244 2.0000
126 217356882 1.0000
126 61623625 1.0000
126 14123683 1.0000
126 172376896 1.0000
126 270418444 2.0000
126 270843834 1.0000
126 193870085 1.0000
126 54498003 1.0000
126 113449381 1.0000
126 40095510 1.0000
126 316996084 1.0000
126 40714791 1.0000
126 213711945 1.0000
126 225098832 1.0000
126 218196055 2.0000
126 29206300 1.0000
126 30693879 3.0000
126 37704287 1.0000
126 45112524 3.0000
126 56824454 1.0000
126 98196849 1.0000
126 53898929 2.0000
126 212203422 5.0000
126 59785937 1.0000
126 274645950 2.0000
126 104572995 1.0000
126 264522245 1.0000
126 213273098 1.0000
126 56408315 2.0000
126 181107202 2.0000
126 31508216 1.0000
126 178616491 2.0000
126 220746642 1.0000
126 160950525 1.0000
126 19909703 1.0000
126 92882460 2.0000
126 193723322 1.0000
126 264446848 2.0000
126 61358313 2.0000
126 287566895 2.0000
126 401646950 1.0000
126 275575393 2.0000
126 29972400 2.0000
126 248905643 3.0000
126 205643354 1.0000
126 78922403 2.0000
126 173752759 3.0000
126 237389906 1.0000
126 247300697 3.0000
126 74167153 1.0000
126 51590707 7.0000
126 261872648 2.0000
126 43328128 4.0000
126 161351710 2.0000
126 216837549 2.0000
126 32583477 5.0000
126 274996668 2.0000
126 268445866 1.0000
126 277384132 1.0000
126 277172506 2.0000
126 24224320 2.0000
126 85423286 3.0000
126 97898140 1.0000
126 278133623 5.0000
126 61804151 6.0000
126 162749920 2.0000
126 166121210 4.0000
126 69607162 1.0000
126 237318555 1.0000
126 199278443 1.0000
126 117377731 1.0000
126 202098639 1.0000
126 27272269 1.0000
126 32399396 2.0000
126 228298620 3.0000
126 291649210 1.0000
126 21037719 7.0000
126 50725573 1.0000
126 168430127 1.0000
126 49498735 2.0000
126 117046274 1.0000
126 210041383 3.0000
126 87429715 1.0000
126 32182710 3.0000
126 251591698 2.0000
126 260710985 1.0000
126 22844077 1.0000
126 314725957 3.0000
126 49939257 2.0000
126 253631550 2.0000
126 285516588 1.0000
126 171918553 1.0000
126 228778787 1.0000
126 83861665 1.0000
126 313887512 1.0000
126 51978065 1.0000
126 30395398 1.0000
126 83855918 5.0000
126 169967749 1.0000
126 208742566 1.0000
126 169863467 1.0000
126 67562950 1.0000
126 49629605 1.0000
126 120872742 1.0000
126 57933449 1.0000
126 267256508 1.0000
126 71975446 1.0000
126 220808838 1.0000
126 103683026 1.0000
126 562630483 4.0000
126 29968837 1.0000
126 134563275 1.0000
126 35364809 3.0000
126 193354205 6.0000
126 134823513 3.0000
126 269858934 2.0000
126 65153448 1.0000
126 35408223 3.0000
126 150455104 1.0000
126 263355828 1.0000
126 26589987 3.0000
126 295116564 1.0000
126 279229632 6.0000
126 291001606 2.0000
126 174185700 1.0000
126 21036119 1.0000
126 148305295 6.0000
126 52702397 1.0000
126 247540843 1.0000
126 22815199 1.0000
126 265916293 2.0000
126 310287657 1.0000
126 264133481 1.0000
126 69551985 1.0000
126 200497519 2.0000
126 20505122 2.0000
126 267856439 2.0000
126 17084497 1.0000
126 127945292 2.0000
126 271563330 2.0000
126 279681266 1.0000
126 136661659 1.0000
126 182737724 1.0000
126 269304331 1.0000
126 58434192 1.0000
126 210627341 1.0000
126 179170204 2.0000
126 202243824 1.0000
126 185688167 3.0000
126 205951712 3.0000
126 227817944 1.0000
126 260961646 1.0000
126 270556083 1.0000
126 150020524 2.0000
126 243323060 1.0000
126 103820454 3.0000
126 267295547 4.0000
126 109813877 1.0000
126 544574749 1.0000
126 288327871 1.0000
126 25189194 2.0000
126 165746428 1.0000
126 123054246 1.0000
126 266182205 1.0000
126 267308679 1.0000
126 122950681 3.0000
127 309857915 4.0000
127 19229473 3.0000
127 157311000 1.0000
127 231410365 3.0000
127 236854083 3.0000
127 248740740 1.0000
127 84095155 2.0000
127 444198452 1.0000
127 28308356 1.0000
127 204454773 1.0000
127 172376896 3.0000
127 243323755 1.0000
127 270843834 1.0000
127 253026113 1.0000
127 267278705 3.0000
127 244085895 1.0000
127 225098832 2.0000
127 29426580 1.0000
127 29206300 1.0000
127 30693879 3.0000
127 37704287 4.0000
127 45112524 2.0000
127 20359647 1.0000
127 281059193 1.0000
127 52397436 1.0000
127 212203422 1.0000
127 59785937 1.0000
127 62540002 1.0000
127 104572995 2.0000
127 88687403 4.0000
127 48300575 1.0000
127 56408315 1.0000
127 31508216 3.0000
127 245095610 1.0000
127 292252720 1.0000
127 288370527 1.0000
127 160950525 1.0000
127 155320364 2.0000
127 61608179 1.0000
127 287781981 1.0000
127 287566895 1.0000
127 401646950 1.0000
127 470195113 1.0000
127 104063340 1.0000
127 275575393 3.0000
127 17209595 1.0000
127 29972400 1.0000
127 180918836 1.0000
127 248905643 1.0000
127 25780453 1.0000
127 87171486 1.0000
127 247300697 2.0000
127 227082076 1.0000
127 89713248 1.0000
127 51590707 2.0000
127 161351710 2.0000
127 404865623 1.0000
127 32583477 1.0000
127 268445866 1.0000
127 283727817 2.0000
127 294784543 1.0000
127 91082908 1.0000
127 97898140 1.0000
127 53029040 1.0000
127 278133623 1.0000
127 295637500 1.0000
127 61804151 1.0000
127 197186352 1.0000
127 162749920 3.0000
127 166121210 1.0000
127 237318555 2.0000
127 117377731 1.0000
127 181223330 1.0000
127 202098639 2.0000
127 27272269 1.0000
127 228298620 1.0000
127 102465497 2.0000
127 291649210 1.0000
127 274501289 3.0000
127 147721398 1.0000
127 432456574 1.0000
127 161046713 1.0000
127 49498735 1.0000
127 293731094 3.0000
127 87429715 1.0000
127 32417223 2.0000
127 283207769 1.0000
127 290709262 1.0000
127 22844077 1.0000
127 40359068 1.0000
127 26553971 3.0000
127 41405468 2.0000
127 360344843 2.0000
127 51978065 1.0000
127 43124180 1.0000
127 169967749 1.0000
127 169863467 1.0000
127 100570359 1.0000
127 236979026 1.0000
127 393590044 1.0000
127 57933449 1.0000
127 94003338 2.0000
127 451403451 1.0000
127 64654685 1.0000
127 188841247 1.0000
127 52068189 3.0000
127 60825979 1.0000
127 134563275 2.0000
127 47608522 1.0000
127 35364809 1.0000
127 134823513 1.0000
127 58926395 2.0000
127 38824843 1.0000
127 65153448 1.0000
127 35408223 1.0000
127 263355828 1.0000
127 295116564 2.0000
127 279229632 1.0000
127 174185700 2.0000
127 21036119 1.0000
127 88986768 1.0000
127 247540843 2.0000
127 265916293 1.0000
127 264133481 1.0000
127 66129243 3.0000
127 49980783 1.0000
127 127945292 4.0000
127 271563330 3.0000
127 279681266 5.0000
127 111553960 2.0000
127 136661659 1.0000
127 182737724 1.0000
127 269304331 1.0000
127 569096933 1.0000
127 313296185 2.0000
127 210627341 1.0000
127 273124345 3.0000
127 108441763 1.0000
127 185688167 1.0000
127 227817944 1.0000
127 260961646 1.0000
127 270556083 3.0000
127 150020524 2.0000
127 43856340 1.0000
127 420790483 1.0000
127 85669614 1.0000
127 37397798 1.0000
127 544574749 2.0000
127 288327871 2.0000
127 19239587 2.0000
127 156380350 1.0000
127 152402774 2.0000
127 266182205 1.0000
127 257932524 1.0000
127 37653495 1.0000
127 267308679 3.0000
127 122950681 3.0000
128 309857915 1.0000
128 229047451 1.0000
128 98810867 1.0000
128 217356882 1.0000
128 37704287 1.0000
128 98196849 1.0000
128 246398288 1.0000
128 238623655 1.0000
128 104572995 1.0000
128 256955184 2.0000
128 105622153 1.0000
128 37792771 1.0000
128 117377731 5.0000
128 32399396 1.0000
128 147721398 1.0000
128 161046713 2.0000
128 83855918 1.0000
128 38411534 1.0000
128 236979026 1.0000
128 70628641 1.0000
128 47608522 1.0000
128 134823513 1.0000
128 70360628 1.0000
128 153531301 1.0000
128 247540843 1.0000
128 83828959 1.0000
128 127945292 1.0000
128 205951712 1.0000
128 29246770 1.0000
128 103820454 1.0000
128 233109396 16.0000
128 145778558 1.0000
129 309857915 7.0000
129 229047451 2.0000
129 19229473 4.0000
129 98810867 11.0000
129 33268497 12.0000
129 205715380 3.0000
129 157311000 1.0000
129 197096489 2.0000
129 77843712 1.0000
129 231410365 5.0000
129 236854083 19.0000
129 288238089 8.0000
129 248740740 1.0000
129 444198452 1.0000
129 78746900 1.0000
129 130380538 2.0000
129 56077244 7.0000
129 61623625 3.0000
129 336031649 2.0000
129 28308356 4.0000
129 204454773 5.0000
129 319682752 7.0000
129 272476423 1.0000
129 172376896 7.0000
129 243323755 30.0000
129 270418444 1.0000
129 270843834 2.0000
129 193870085 4.0000
129 54498003 2.0000
129 277981997 8.0000
129 113449381 9.0000
129 40095510 12.0000
129 253026113 1.0000
129 316996084 4.0000
129 40714791 1.0000
129 267278705 7.0000
129 213711945 3.0000
129 330552692 1.0000
129 29426580 10.0000
129 28455329 3.0000
129 218196055 1.0000
129 29206300 4.0000
129 37704287 7.0000
129 45112524 7.0000
129 281059193 12.0000
129 56824454 3.0000
129 98196849 10.0000
129 53898929 2.0000
129 144836578 4.0000
129 120160897 6.0000
129 52397436 10.0000
129 246398288 6.0000
129 48683091 8.0000
129 212203422 1.0000
129 59785937 8.0000
129 238623655 1.0000
129 62540002 5.0000
129 274645950 2.0000
129 254056558 1.0000
129 65013070 8.0000
129 104572995 2.0000
129 88687403 4.0000
129 53103918 3.0000
129 213273098 13.0000
129 292713073 13.0000
129 56408315 14.0000
129 181107202 7.0000
129 31508216 2.0000
129 178616491 4.0000
129 293601868 3.0000
129 121240793 2.0000
129 220746642 5.0000
129 245095610 3.0000
129 292252720 17.0000
129 288370527 7.0000
129 66308941 1.0000
129 256955184 3.0000
129 160950525 3.0000
129 156218577 5.0000
129 384851943 1.0000
129 155320364 5.0000
129 45814400 1.0000
129 219540700 1.0000
129 61608179 1.0000
129 19909703 12.0000
129 92882460 1.0000
129 287781981 1.0000
129 193723322 6.0000
129 264446848 1.0000
129 61358313 7.0000
129 34882196 13.0000
129 233600234 7.0000
129 287566895 1.0000
129 244444830 5.0000
129 22062686 3.0000
129 101227454 2.0000
129 401646950 5.0000
129 470195113 6.0000
129 104063340 15.0000
129 275575393 19.0000
129 70643606 11.0000
129 17209595 7.0000
129 29972400 5.0000
129 180918836 3.0000
129 205643354 7.0000
129 32340805 2.0000
129 87171486 4.0000
129 78922403 2.0000
129 247300697 5.0000
129 105622153 8.0000
129 227082076 3.0000
129 167376496 2.0000
129 52069104 13.0000
129 89713248 1.0000
129 74167153 1.0000
129 51590707 4.0000
129 247694811 28.0000
129 19762524 2.0000
129 261872648 6.0000
129 43328128 4.0000
129 161351710 4.0000
129 216837549 1.0000
129 404865623 2.0000
129 31702589 1.0000
129 32583477 8.0000
129 61771888 12.0000
129 28463717 1.0000
129 115997168 2.0000
129 268445866 3.0000
129 218273099 1.0000
129 86122715 2.0000
129 277384132 58.0000
129 283727817 17.0000
129 294784543 10.0000
129 224697273 6.0000
129 32408442 9.0000
129 277172506 7.0000
129 21593526 2.0000
129 91082908 9.0000
129 91588813 4.0000
129 85423286 1.0000
129 97898140 4.0000
129 53029040 15.0000
129 278133623 4.0000
129 46141376 2.0000
129 295637500 3.0000
129 31408930 6.0000
129 61804151 2.0000
129 162749920 6.0000
129 166121210 8.0000
129 225539878 8.0000
129 270369842 13.0000
129 34269240 6.0000
129 69607162 3.0000
129 57339651 4.0000
129 237318555 6.0000
129 37792771 8.0000
129 199278443 35.0000
129 155320577 1.0000
129 181223330 3.0000
129 202098639 14.0000
129 27272269 3.0000
129 32399396 1.0000
129 228298620 1.0000
129 113852838 3.0000
129 102465497 13.0000
129 204409050 1.0000
129 43706838 11.0000
129 291649210 1.0000
129 274501289 9.0000
129 147721398 6.0000
129 21037719 5.0000
129 50725573 8.0000
129 432456574 4.0000
129 161046713 11.0000
129 216707242 1.0000
129 43090176 3.0000
129 49498735 3.0000
129 117046274 2.0000
129 210041383 2.0000
129 307289516 2.0000
129 265426770 7.0000
129 293731094 5.0000
129 87429715 17.0000
129 97066890 8.0000
129 32417223 3.0000
129 32182710 6.0000
129 172901970 4.0000
129 283207769 20.0000
129 290709262 7.0000
129 498776216 3.0000
129 251591698 13.0000
129 260710985 15.0000
129 248789864 7.0000
129 22844077 11.0000
129 121827022 1.0000
129 275248083 9.0000
129 45929373 2.0000
129 314725957 9.0000
129 40359068 1.0000
129 359511622 7.0000
129 34965095 19.0000
129 49939257 10.0000
129 26553971 1.0000
129 41405468 2.0000
129 253631550 11.0000
129 234349647 6.0000
129 39811227 8.0000
129 387835596 3.0000
129 294038273 2.0000
129 360344843 10.0000
129 285516588 1.0000
129 193619580 5.0000
129 228778787 1.0000
129 291110389 2.0000
129 313887512 30.0000
129 303651216 1.0000
129 239876668 5.0000
129 43124180 8.0000
129 30395398 7.0000
129 83855918 3.0000
129 169967749 3.0000
129 208742566 12.0000
129 38411534 19.0000
129 258426023 7.0000
129 169863467 1.0000
129 100570359 6.0000
129 326694732 1.0000
129 236979026 11.0000
129 158887692 4.0000
129 67562950 1.0000
129 46705581 7.0000
129 49629605 10.0000
129 268484639 7.0000
129 393590044 14.0000
129 120872742 3.0000
129 57933449 3.0000
129 94003338 2.0000
129 267256508 3.0000
129 142225011 7.0000
129 223396377 3.0000
129 54003221 4.0000
129 451403451 2.0000
129 160979509 2.0000
129 154659914 1.0000
129 220808838 6.0000
129 260452085 3.0000
129 64654685 1.0000
129 103683026 25.0000
129 23136154 2.0000
129 220997138 5.0000
129 111610909 13.0000
129 562630483 6.0000
129 24485503 9.0000
129 29968837 1.0000
129 188841247 12.0000
129 86206737 2.0000
129 228305414 4.0000
129 70628641 5.0000
129 101017618 7.0000
129 242081101 11.0000
129 142681025 4.0000
129 52068189 20.0000
129 300135017 3.0000
129 134563275 5.0000
129 47608522 13.0000
129 35364809 9.0000
129 79818725 5.0000
129 119370087 1.0000
129 32878627 7.0000
129 300631153 2.0000
129 134823513 6.0000
129 175149644 8.0000
129 58926395 5.0000
129 269858934 3.0000
129 38824843 2.0000
129 65153448 16.0000
129 35408223 14.0000
129 150455104 3.0000
129 65187067 2.0000
129 244889280 10.0000
129 280242371 16.0000
129 51826812 7.0000
129 329112005 3.0000
129 419872351 22.0000
129 263355828 14.0000
129 26589987 2.0000
129 265192550 1.0000
129 279229632 9.0000
129 153531301 4.0000
129 291001606 13.0000
129 174185700 4.0000
129 21036119 3.0000
129 88986768 10.0000
129 148305295 7.0000
129 52702397 4.0000
129 105971448 8.0000
129 247540843 1.0000
129 22815199 7.0000
129 132213280 23.0000
129 267289093 1.0000
129 265916293 9.0000
129 310287657 2.0000
129 264133481 3.0000
129 358675720 10.0000
129 284544203 9.0000
129 66129243 1.0000
129 235139268 2.0000
129 69551985 4.0000
129 502248046 1.0000
129 200497519 6.0000
129 73449571 2.0000
129 20505122 15.0000
129 267856439 11.0000
129 17084497 5.0000
129 83828959 1.0000
129 49980783 6.0000
129 127945292 6.0000
129 271563330 12.0000
129 279681266 12.0000
129 111553960 2.0000
129 136661659 4.0000
129 172724815 3.0000
129 280655080 2.0000
129 146442319 6.0000
129 17311797 4.0000
129 182737724 6.0000
129 147509786 1.0000
129 269304331 4.0000
129 58434192 6.0000
129 569096933 28.0000
129 313296185 1.0000
129 210627341 2.0000
129 273124345 1.0000
129 179170204 6.0000
129 108441763 3.0000
129 202243824 8.0000
129 185688167 4.0000
129 478981691 2.0000
129 205951712 6.0000
129 227817944 2.0000
129 260961646 1.0000
129 270556083 16.0000
129 290609656 6.0000
129 341963514 7.0000
129 436104499 7.0000
129 43856340 2.0000
129 29246770 1.0000
129 259802833 24.0000
129 243323060 3.0000
129 103820454 6.0000
129 89021438 2.0000
129 179213911 10.0000
129 85669614 7.0000
129 219949262 5.0000
129 267295547 2.0000
129 29727994 14.0000
129 109813877 1.0000
129 43328523 3.0000
129 72015785 1.0000
129 37397798 1.0000
129 306623675 2.0000
129 295884713 3.0000
129 218264611 3.0000
129 53732896 8.0000
129 544574749 6.0000
129 288327871 5.0000
129 225082998 2.0000
129 250649493 3.0000
129 305278762 8.0000
129 25189194 1.0000
129 165746428 4.0000
129 145778558 1.0000
129 19239587 3.0000
129 123054246 10.0000
129 156380350 6.0000
129 152402774 6.0000
129 266182205 8.0000
129 257932524 3.0000
129 37653495 5.0000
129 297389481 9.0000
129 84095841 3.0000
129 267308679 10.0000
129 27014314 1.0000
129 122950681 4.0000
130 309857915 1.0000
130 19229473 1.0000
130 254056558 1.0000
130 178616491 1.0000
130 287781981 1.0000
130 89713248 1.0000
130 277172506 1.0000
130 295637500 1.0000
130 181223330 1.0000
130 260710985 1.0000
130 49939257 1.0000
130 41405468 1.0000
130 360344843 1.0000
130 393590044 1.0000
130 160979509 1.0000
130 64654685 1.0000
130 111610909 2.0000
130 242081101 1.0000
130 193354205 1.0000
130 65153448 5.0000
130 88986768 1.0000
130 22815199 1.0000
130 502248046 1.0000
130 202243824 1.0000
130 270556083 1.0000
130 164122451 1.0000
130 250649493 1.0000
130 122950681 1.0000
131 309857915 3.0000
131 229047451 1.0000
131 98810867 1.0000
131 217184995 1.0000
131 77843712 2.0000
131 248740740 1.0000
131 61623625 5.0000
131 336031649 1.0000
131 204454773 1.0000
131 172376896 1.0000
131 270843834 3.0000
131 193870085 1.0000
131 40714791 1.0000
131 213711945 1.0000
131 244085895 1.0000
131 225098832 1.0000
131 218196055 1.0000
131 29206300 1.0000
131 45112524 6.0000
131 20359647 1.0000
131 59785937 4.0000
131 104572995 3.0000
131 264522245 1.0000
131 245095610 3.0000
131 256955184 1.0000
131 101227454 1.0000
131 104063340 1.0000
131 25780453 2.0000
131 39973326 1.0000
131 244081862 1.0000
131 261872648 1.0000
131 115997168 1.0000
131 268445866 1.0000
131 277384132 1.0000
131 283727817 3.0000
131 294784543 1.0000
131 224697273 1.0000
131 277172506 2.0000
131 97898140 1.0000
131 46141376 1.0000
131 162749920 1.0000
131 225539878 2.0000
131 69607162 1.0000
131 57339651 1.0000
131 37792771 1.0000
131 113852838 1.0000
131 307289516 2.0000
131 97066890 1.0000
131 283207769 1.0000
131 26553971 1.0000
131 39811227 2.0000
131 285516588 1.0000
131 291110389 1.0000
131 51978065 1.0000
131 83855918 1.0000
131 169967749 1.0000
131 169863467 1.0000
131 268484639 3.0000
131 94003338 1.0000
131 71975446 1.0000
131 54003221 1.0000
131 160979509 1.0000
131 103683026 1.0000
131 562630483 16.0000
131 101017618 1.0000
131 79818725 1.0000
131 134823513 1.0000
131 58926395 1.0000
131 38824843 2.0000
131 35408223 1.0000
131 150455104 2.0000
131 65187067 1.0000
131 26589987 1.0000
131 265192550 1.0000
131 279229632 1.0000
131 88986768 1.0000
131 148305295 1.0000
131 247540843 1.0000
131 265916293 2.0000
131 66129243 1.0000
131 20505122 1.0000
131 83828959 2.0000
131 49980783 2.0000
131 271563330 2.0000
131 111553960 1.0000
131 269304331 2.0000
131 210627341 1.0000
131 108441763 2.0000
131 202243824 2.0000
131 205951712 7.0000
131 227817944 1.0000
131 436104499 1.0000
131 29246770 1.0000
131 259802833 1.0000
131 103820454 2.0000
131 37397798 3.0000
131 53732896 1.0000
131 288327871 1.0000
131 225082998 1.0000
131 305278762 1.0000
131 257932524 8.0000
131 267308679 2.0000
132 309857915 1.0000
132 231410365 1.0000
132 28308356 2.0000
132 204454773 2.0000
132 270843834 1.0000
132 253026113 1.0000
132 225098832 1.0000
132 28455329 1.0000
132 254056558 17.0000
132 48300575 1.0000
132 178616491 1.0000
132 244444830 2.0000
132 17209595 17.0000
132 248905643 1.0000
132 39973326 1.0000
132 105622153 1.0000
132 89713248 3.0000
132 28463717 1.0000
132 277384132 1.0000
132 283727817 2.0000
132 32408442 1.0000
132 24224320 1.0000
132 166121210 1.0000
132 34269240 1.0000
132 97066890 1.0000
132 248789864 3.0000
132 121827022 9.0000
132 193619580 2.0000
132 228778787 2.0000
132 51978065 5.0000
132 258426023 1.0000
132 54003221 1.0000
132 220808838 1.0000
132 64654685 3.0000
132 70628641 1.0000
132 47608522 2.0000
132 35364809 3.0000
132 32878627 1.0000
132 38824843 1.0000
132 329112005 1.0000
132 21036119 5.0000
132 132213280 3.0000
132 358675720 3.0000
132 280655080 1.0000
132 182737724 1.0000
132 569096933 1.0000
132 210627341 1.0000
132 185688167 1.0000
132 558829275 1.0000
132 267308679 1.0000
132 27014314 3.0000
133 309857915 5.0000
133 28308356 1.0000
133 172376896 1.0000
133 243323755 1.0000
133 270418444 2.0000
133 270843834 1.0000
133 54498003 1.0000
133 267278705 3.0000
133 213711945 1.0000
133 281059193 1.0000
133 52397436 2.0000
133 213273098 1.0000
133 220746642 1.0000
133 160950525 1.0000
133 156218577 1.0000
133 19909703 1.0000
133 470195113 1.0000
133 70643606 1.0000
133 17209595 1.0000
133 167376496 1.0000
133 51590707 2.0000
133 247694811 1.0000
133 43328128 1.0000
133 32583477 1.0000
133 237318555 4.0000
133 155320577 1.0000
133 307289516 2.0000
133 283207769 4.0000
133 290709262 2.0000
133 22844077 1.0000
133 49939257 3.0000
133 253631550 1.0000
133 258426023 1.0000
133 393590044 1.0000
133 94003338 1.0000
133 267256508 2.0000
133 451403451 1.0000
133 220808838 1.0000
133 103683026 4.0000
133 242081101 2.0000
133 52068189 3.0000
133 300631153 3.0000
133 150455104 2.0000
133 244889280 4.0000
133 419872351 1.0000
133 21036119 1.0000
133 132213280 1.0000
133 267289093 2.0000
133 358675720 1.0000
133 66129243 1.0000
133 69551985 1.0000
133 200497519 6.0000
133 267856439 2.0000
133 147509786 1.0000
133 569096933 3.0000
133 103820454 1.0000
133 250649493 2.0000
133 123054246 3.0000
133 122950681 1.0000
134 309857915 5.0000
134 28308356 1.0000
134 172376896 1.0000
134 243323755 1.0000
134 270418444 2.0000
134 270843834 1.0000
134 54498003 1.0000
134 267278705 3.0000
134 213711945 1.0000
134 281059193 1.0000
134 52397436 2.0000
134 213273098 1.0000
134 220746642 1.0000
134 160950525 1.0000
134 156218577 1.0000
134 19909703 1.0000
134 470195113 1.0000
134 70643606 1.0000
134 17209595 1.0000
134 167376496 1.0000
134 51590707 2.0000
134 247694811 1.0000
134 43328128 1.0000
134 32583477 1.0000
134 237318555 4.0000
134 155320577 1.0000
134 307289516 2.0000
134 283207769 4.0000
134 290709262 2.0000
134 22844077 1.0000
134 49939257 3.0000
134 253631550 1.0000
134 258426023 1.0000
134 393590044 1.0000
134 94003338 1.0000
134 267256508 2.0000
134 451403451 1.0000
134 220808838 1.0000
134 103683026 4.0000
134 242081101 2.0000
134 52068189 3.0000
134 300631153 3.0000
134 150455104 2.0000
134 244889280 4.0000
134 419872351 1.0000
134 21036119 1.0000
134 132213280 1.0000
134 267289093 2.0000
134 358675720 1.0000
134 66129243 1.0000
134 69551985 1.0000
134 200497519 6.0000
134 267856439 2.0000
134 147509786 1.0000
134 569096933 3.0000
134 103820454 1.0000
134 250649493 2.0000
134 123054246 3.0000
134 122950681 1.0000
135 309857915 3.0000
135 229047451 1.0000
135 19229473 7.0000
135 205715380 2.0000
135 197096489 1.0000
135 77843712 1.0000
135 231410365 1.0000
135 236854083 1.0000
135 288238089 2.0000
135 248740740 2.0000
135 130380538 1.0000
135 56077244 1.0000
135 217356882 1.0000
135 61623625 1.0000
135 172376896 1.0000
135 243323755 1.0000
135 193870085 1.0000
135 54498003 1.0000
135 277981997 1.0000
135 213711945 2.0000
135 29426580 1.0000
135 30693879 1.0000
135 45112524 1.0000
135 281059193 4.0000
135 98196849 1.0000
135 144836578 1.0000
135 120160897 2.0000
135 212203422 4.0000
135 213273098 1.0000
135 31508216 3.0000
135 220746642 2.0000
135 245095610 1.0000
135 292252720 2.0000
135 288370527 1.0000
135 66308941 1.0000
135 156218577 1.0000
135 45814400 1.0000
135 219540700 2.0000
135 61608179 2.0000
135 19909703 5.0000
135 287781981 1.0000
135 193723322 2.0000
135 61358313 1.0000
135 233600234 4.0000
135 22062686 2.0000
135 401646950 2.0000
135 17209595 4.0000
135 29972400 2.0000
135 180918836 3.0000
135 87171486 1.0000
135 247300697 2.0000
135 227082076 1.0000
135 89713248 1.0000
135 244081862 1.0000
135 247694811 3.0000
135 43328128 2.0000
135 404865623 1.0000
135 61771888 1.0000
135 268445866 1.0000
135 218273099 1.0000
135 86122715 1.0000
135 283727817 2.0000
135 91082908 4.0000
135 68395469 1.0000
135 91588813 2.0000
135 97898140 3.0000
135 278133623 2.0000
135 197186352 4.0000
135 162749920 1.0000
135 166121210 6.0000
135 207604346 3.0000
135 270369842 1.0000
135 69607162 1.0000
135 237318555 4.0000
135 199278443 2.0000
135 181223330 1.0000
135 27272269 1.0000
135 32399396 3.0000
135 204409050 1.0000
135 43706838 2.0000
135 291649210 3.0000
135 274501289 3.0000
135 21037719 2.0000
135 50725573 1.0000
135 49498735 1.0000
135 307289516 3.0000
135 265426770 2.0000
135 87429715 1.0000
135 97066890 3.0000
135 32417223 4.0000
135 172901970 1.0000
135 283207769 1.0000
135 251591698 1.0000
135 248789864 1.0000
135 121827022 1.0000
135 45929373 1.0000
135 40359068 1.0000
135 34965095 1.0000
135 26553971 3.0000
135 253631550 2.0000
135 234349647 6.0000
135 285516588 4.0000
135 291110389 1.0000
135 51978065 2.0000
135 43124180 7.0000
135 30395398 2.0000
135 83855918 3.0000
135 38411534 2.0000
135 258426023 3.0000
135 100570359 1.0000
135 236979026 1.0000
135 46705581 9.0000
135 393590044 2.0000
135 120872742 1.0000
135 94003338 1.0000
135 267256508 1.0000
135 54003221 1.0000
135 154659914 1.0000
135 103683026 1.0000
135 111610909 1.0000
135 562630483 5.0000
135 109214716 1.0000
135 203018453 2.0000
135 29968837 2.0000
135 188841247 3.0000
135 86206737 3.0000
135 228305414 3.0000
135 101017618 1.0000
135 242081101 1.0000
135 52068189 1.0000
135 60825979 4.0000
135 47608522 2.0000
135 35364809 3.0000
135 119370087 6.0000
135 196669891 1.0000
135 32878627 1.0000
135 300631153 2.0000
135 193354205 1.0000
135 65153448 1.0000
135 35408223 2.0000
135 329112005 4.0000
135 419872351 1.0000
135 263355828 5.0000
135 26589987 4.0000
135 265192550 3.0000
135 291001606 3.0000
135 174185700 2.0000
135 21036119 3.0000
135 88986768 1.0000
135 52702397 2.0000
135 247540843 1.0000
135 22815199 2.0000
135 132213280 1.0000
135 310287657 1.0000
135 358675720 1.0000
135 284544203 3.0000
135 66129243 6.0000
135 235139268 1.0000
135 200497519 3.0000
135 20505122 2.0000
135 267856439 1.0000
135 83828959 1.0000
135 271563330 1.0000
135 279681266 8.0000
135 172724815 3.0000
135 146442319 1.0000
135 269304331 2.0000
135 58434192 1.0000
135 569096933 1.0000
135 313296185 1.0000
135 210627341 1.0000
135 108441763 5.0000
135 185688167 2.0000
135 270556083 1.0000
135 150020524 3.0000
135 290609656 4.0000
135 43856340 1.0000
135 29246770 2.0000
135 259802833 2.0000
135 243323060 1.0000
135 103820454 1.0000
135 179213911 4.0000
135 267295547 1.0000
135 283969647 1.0000
135 228751987 1.0000
135 295884713 1.0000
135 218264611 2.0000
135 53732896 2.0000
135 544574749 1.0000
135 164122451 1.0000
135 165746428 1.0000
135 145778558 3.0000
135 19239587 3.0000
135 156380350 2.0000
135 152402774 1.0000
135 266182205 2.0000
135 37653495 17.0000
135 267308679 3.0000
136 309857915 1.0000
136 193723322 1.0000
136 167376496 1.0000
136 277384132 1.0000
136 57933449 1.0000
136 35408223 1.0000
136 200497519 1.0000
136 279681266 1.0000
136 260961646 1.0000
137 309857915 2.0000
137 33268497 2.0000
137 61623625 1.0000
137 253026113 1.0000
137 40714791 2.0000
137 29426580 1.0000
137 20359647 1.0000
137 120160897 1.0000
137 238623655 1.0000
137 65013070 1.0000
137 193723322 2.0000
137 233600234 1.0000
137 244444830 1.0000
137 237389906 1.0000
137 247300697 1.0000
137 167376496 2.0000
137 52069104 1.0000
137 51590707 1.0000
137 161351710 1.0000
137 32583477 1.0000
137 277384132 1.0000
137 237318555 1.0000
137 228298620 2.0000
137 21037719 1.0000
137 50725573 2.0000
137 432456574 1.0000
137 172901970 1.0000
137 26553971 1.0000
137 234349647 1.0000
137 360344843 1.0000
137 228778787 2.0000
137 83861665 1.0000
137 57933449 1.0000
137 111610909 1.0000
137 142681025 1.0000
137 196669891 1.0000
137 269858934 1.0000
137 35408223 1.0000
137 263355828 1.0000
137 279229632 1.0000
137 148305295 1.0000
137 61986109 1.0000
137 358675720 1.0000
137 200497519 1.0000
137 279681266 1.0000
137 172724815 1.0000
137 210627341 1.0000
137 260961646 5.0000
137 123054246 2.0000
138 309857915 1.0000
138 33268497 2.0000
138 77843712 1.0000
138 236854083 1.0000
138 288238089 1.0000
138 78746900 1.0000
138 336031649 3.0000
138 204454773 1.0000
138 319682752 1.0000
138 172376896 3.0000
138 277981997 1.0000
138 29426580 1.0000
138 45112524 1.0000
138 56824454 1.0000
138 144836578 1.0000
138 48683091 1.0000
138 254056558 1.0000
138 104572995 1.0000
138 220746642 1.0000
138 219540700 1.0000
138 287781981 1.0000
138 17209595 2.0000
138 180918836 2.0000
138 78922403 1.0000
138 39973326 1.0000
138 74167153 1.0000
138 161351710 1.0000
138 404865623 1.0000
138 28463717 1.0000
138 218273099 1.0000
138 294784543 1.0000
138 53029040 1.0000
138 61804151 2.0000
138 197186352 1.0000
138 225539878 1.0000
138 270369842 1.0000
138 69607162 1.0000
138 49290658 1.0000
138 117377731 1.0000
138 32399396 1.0000
138 228298620 2.0000
138 204409050 1.0000
138 307289516 1.0000
138 59809760 1.0000
138 32417223 2.0000
138 260710985 1.0000
138 121827022 1.0000
138 275248083 2.0000
138 34965095 1.0000
138 49939257 3.0000
138 39811227 1.0000
138 387835596 1.0000
138 294038273 1.0000
138 51978065 1.0000
138 30395398 1.0000
138 169863467 1.0000
138 234365719 1.0000
138 142225011 1.0000
138 451403451 1.0000
138 64654685 3.0000
138 23136154 1.0000
138 188841247 1.0000
138 70628641 1.0000
138 101017618 1.0000
138 134563275 1.0000
138 79818725 1.0000
138 32878627 1.0000
138 193354205 1.0000
138 134823513 1.0000
138 175149644 1.0000
138 35408223 1.0000
138 37921383 2.0000
138 295116564 1.0000
138 291001606 1.0000
138 174185700 1.0000
138 88986768 1.0000
138 247540843 1.0000
138 132213280 1.0000
138 284544203 1.0000
138 66129243 1.0000
138 235139268 1.0000
138 73449571 2.0000
138 293995981 2.0000
138 172724815 1.0000
138 146442319 1.0000
138 17311797 1.0000
138 273124345 1.0000
138 179170204 1.0000
138 108441763 1.0000
138 227817944 1.0000
138 259802833 1.0000
138 179213911 2.0000
138 219949262 1.0000
138 109813877 1.0000
138 37397798 1.0000
138 19239587 1.0000
138 152402774 1.0000
138 257932524 2.0000
139 309857915 1.0000
139 19229473 1.0000
139 54498003 1.0000
139 20359647 2.0000
139 66308941 2.0000
139 193723322 2.0000
139 287566895 1.0000
139 180918836 1.0000
139 247300697 2.0000
139 21593526 1.0000
139 91588813 1.0000
139 31408930 1.0000
139 207604346 1.0000
139 34269240 1.0000
139 228298620 2.0000
139 307289516 1.0000
139 59809760 2.0000
139 293731094 1.0000
139 290709262 1.0000
139 38411534 9.0000
139 326694732 1.0000
139 234365719 1.0000
139 268484639 2.0000
139 94003338 1.0000
139 142225011 1.0000
139 64654685 1.0000
139 142681025 1.0000
139 134823513 1.0000
139 38824843 2.0000
139 150455104 1.0000
139 267289093 3.0000
139 83828959 1.0000
139 280655080 1.0000
139 313296185 1.0000
139 179213911 1.0000
139 306623675 1.0000
139 19239587 2.0000
139 267308679 1.0000
140 309857915 2.0000
140 19229473 1.0000
140 33268497 2.0000
140 231410365 1.0000
140 444198452 1.0000
140 217356882 33.0000
140 61623625 2.0000
140 336031649 1.0000
140 28308356 7.0000
140 319682752 2.0000
140 243323755 2.0000
140 270843834 1.0000
140 277981997 1.0000
140 40095510 1.0000
140 40714791 1.0000
140 225098832 1.0000
140 330552692 32.0000
140 29426580 13.0000
140 28455329 4.0000
140 218196055 4.0000
140 45112524 11.0000
140 20359647 1.0000
140 56824454 1.0000
140 52397436 1.0000
140 246398288 1.0000
140 48683091 1.0000
140 69276015 17.0000
140 238623655 3.0000
140 62540002 1.0000
140 254056558 1.0000
140 104572995 1.0000
140 121240793 6.0000
140 220746642 3.0000
140 245095610 1.0000
140 256955184 1.0000
140 45814400 1.0000
140 193723322 1.0000
140 61358313 1.0000
140 34882196 3.0000
140 287566895 1.0000
140 244444830 1.0000
140 22062686 5.0000
140 104063340 2.0000
140 180918836 5.0000
140 32340805 1.0000
140 87171486 2.0000
140 78922403 7.0000
140 173752759 1.0000
140 105622153 9.0000
140 247694811 1.0000
140 261872648 1.0000
140 43328128 1.0000
140 161351710 8.0000
140 31702589 1.0000
140 238084775 1.0000
140 86122715 7.0000
140 277384132 1.0000
140 21593526 5.0000
140 276908282 1.0000
140 91588813 1.0000
140 85423286 1.0000
140 61804151 3.0000
140 270369842 3.0000
140 34269240 5.0000
140 237318555 1.0000
140 37792771 1.0000
140 199278443 1.0000
140 228298620 4.0000
140 102465497 1.0000
140 147721398 2.0000
140 168430127 13.0000
140 432456574 5.0000
140 216707242 20.0000
140 43090176 1.0000
140 117046274 1.0000
140 59809760 1.0000
140 97066890 1.0000
140 32417223 3.0000
140 32182710 1.0000
140 172901970 3.0000
140 187534827 1.0000
140 22844077 1.0000
140 121827022 14.0000
140 275248083 1.0000
140 40359068 2.0000
140 34965095 1.0000
140 193619580 1.0000
140 51978065 2.0000
140 303651216 10.0000
140 239876668 2.0000
140 30395398 1.0000
140 169967749 5.0000
140 208742566 1.0000
[truncated: 10,690,091 more chars]
