# Supplementary material for: Dynamic guided metric representation learning for multi-view clustering
Source: PeerJ Comput Sci. 2022 Mar 8;8:e922. doi: 10.7717/peerj-cs.922 (PMC9044235; doi:10.7717/peerj-cs.922)
Supplement: Supplemental Information 2 [file peerj-cs-08-922-s002.zip › football/olympics/olympics-lists500.features]

66416336
64017764
45691649
71827735
25354863
49148337
72111273
70546999
36995330
33937685
37545527
74819550
74817343
68772775
74502975
51928228
73570014
75282303
37192824
9462348
73541530
40465980
2691973
49148044
55000309
5193009
49058836
47582027
69499125
18804205
36286291
4213116
74294614
53437492
44666026
74147729
37332701
57456692
41658032
50184903
65785986
63824874
44959011
72968190
21946261
66759330
61373054
48814195
66137673
47922910
53266686
65914352
36281469
75973343
31170648
44586488
70616481
50891320
66779097
66649415
60363052
62632557
74448416
7618252
42902272
71146197
69441539
65980382
74948832
30368386
34343804
66649689
56177312
75045568
73204854
8791441
71882934
75039970
35904921
73787335
65095716
66592083
32971441
10937255
75595234
20639250
48366105
74457466
19588737
23104118
31456218
66531052
74445111
18689264
74566756
65306210
48565235
74457190
75973435
72270854
35171806
72788642
52063323
64519167
21980580
2746021
65213237
51379993
52658898
74356645
74071047
15171111
66995030
51067052
48069519
54014298
64222415
26450895
70002376
74252717
63221132
29665111
30897385
74552598
74451449
73992298
69134502
50891425
18101397
74620327
74330607
72650727
30167675
5911835
11851756
37013035
60166019
75078512
73576171
63120163
54803730
71298289
73837504
74542174
45206901
35046696
51829941
16943958
74254349
20205041
33050332
76358165
8515417
75668606
69001523
72813774
74199761
65137754
53575326
64045053
65752011
47584746
74505140
70327858
33922264
65362673
74591071
5389548
1412273
35607637
1322477
65621866
9341847
69134043
63348593
56989001
591529
68060449
63665406
2021193
66889507
33252090
47608456
53431081
48185679
63246450
59087276
74050029
584574
33253527
16156228
42868061
45222344
34383125
10104635
63597559
19766157
19342773
70119450
59221103
2530411
66473588
61074476
24998286
54620161
73223044
66604730
47584895
43034165
31585276
13452824
516435
55029762
66010015
46062667
2092538
69347282
26155482
60166004
2350949
51059537
22641798
31030842
75638067
44862611
65354060
20165990
67747224
60363314
14389772
20289918
23008379
46316511
70983439
75162894
47872975
5738629
36689363
74040418
6026993
74752312
4959978
70538114
60729048
43521489
64179972
76296230
74648299
73945670
664377
20793287
67598378
70565095
43154716
3482355
867287
41148624
58389885
74391812
73743974
71179500
51677879
65416287
53945354
72915126
53515295
31865179
1988114
5693660
69130556
54828417
74464551
58615979
75721530
74461901
66188627
64511766
53867190
22673184
1117339
73228097
70641851
74540620
69157347
60226469
74540634
74559634
11585071
73253508
73961571
60775955
53088660
56304028
74670378
74544252
74865038
68340650
75503989
72884041
66971819
73319462
65801051
74498480
1906923
66586100
73682444
72801595
75028917
62227803
646485
64966312
73797721
2666855
20209726
72609041
60056269
74728081
74915547
66206621
72256625
73948854
2011027
45690413
73693505
74612825
52660510
64754589
74074854
75875372
74111973
74404956
66984766
73984702
74749282
74438506
74381507
55703410
58117837
74438809
49057442
1458837
31457169
74106251
73984788
74328733
74440016
73756912
73853287
67606634
68774722
74397771
68349120
61961181
58435482
65636617
74463584
53752344
65851321
58561087
69784263
74593088
50962267
70628228
47596221
36721187
36721288
32197383
67446455
73915825
48926404
74756897
74809573
67881942
74041310
74028236
17287374
66479031
74459333
74577799
12483246
6086635
35472291
76537540
74596258
65614813
31203665
72941774
75811832
74412879
74536883
74436898
74626137
20046367
476916
74410574
73221216
4054995
73985088
13115503
54936368
32755304
2212877
26103359
74885936
74622889
4212823
31902600
60363108
17766511
50414737
34218924
23556802
74651918
66575102
74450393
49901762
4213112
74940902
1798070
67944925
74753450
58791151
6150645
63676433
74754399
31837349
74641373
50886204
69134052
51568851
30964789
73448218
70879072
7926826
69134058
35048373
74617365
60095522
30695009
49014276
49047137
75926272
73751396
73798471
74905621
74689968
71079307
59021079
73739932
2235910
74919823
25728926
73572017
70590336
74726355
14021003
74772986
37252388
74223476
74754507
66584380
50893358
33053733
35824407
51990905
66218746
73985068
74094625
73363426
53248266
68787595
46125042
74445745
53993077
74187215
53248278
16448986
53993082
74701207
60658646
74537721
25968316
47596322
7771783
32127454
60658868
74337880
66092736
32197417
26160077
66479069
74669050
60363324
74115109
68438502
70757938
48632980
74104467
74979478
73984854
73949002
66059070
12811167
36701231
74772796
64926736
74993155
72603193
61319729
43268924
69062451
74652280
75220618
68784066
74758523
70865316
50876360
75250872
75530556
5161827
74816008
62336942
75408604
62215643
11678276
69044797
71941408
23418457
36861808
2710300
75674508
74066527
75213178
9341798
10924860
74253725
61177871
66072595
74117154
74430100
74491732
2579947
74457606
58694856
25753427
31336385
75531518
74640511
74823909
73759556
75585676
68785314
53224256
67690309
31083428
74434890
44702257
6295111
69996759
33830521
56735754
70054885
69197680
41287951
31525100
36601262
47596232
62636405
54066604
59562004
71004735
64948690
31207923
48812164
40025530
31273843
75105365
47628609
64019699
34857115
62979467
73280977
52054226
74967222
64808430
53981529
36601274
54306870
54307596
72226429
69135436
70678940
37555738
37435014
74491346
61690836
74100967
73853739
32197325
73581778
69962607
35186112
76031337
36464061
74985022
49178143
73984917
65132877
44933810
40891108
74674607
13725215
71458311
36601206
24269943
74501621
50264325
69061174
52797816
72874373
21284904
75983206
75482104
73976607
75499977
34851699
56622832
68720186
74670063
74987278
74718733
73740154
53485852
74580397
70019691
74658969
74072969
72704049
74651076
71250245
76143251
74934492
74575820
74786931
75000328
75423579
23842297
31143444
74582646
75234410
60363300
932204
75531378
42512310
74644954
74047256
1297673
66899283
57201499
75987740
75194547
74394085
73572534
73196870
14060176
75027238
72204368
75110443
74389883
74668829
74536968
75501793
23003953
74920236
67571420
74421413
74483565
74461543
74609649
73578696
74702718
75084739
75206219
37259406
74634186
73387977
73281752
74694859
75230133
50778462
7586050
73572610
73916609
75346927
74547564
16672946
76526358
74536370
66231295
50725338
56624811
75653193
75276764
71835172
68775559
68775977
53889301
65715240
51136961
62602826
63676635
60700418
63833016
72741688
52716405
47596177
70493389
49058474
66285294
41872474
68735246
69175723
45027335
66900424
73985081
74703217
16652433
73208838
74446580
67147425
70386390
57094417
37154598
41739026
74951283
59607240
72961043
74647225
60363283
47596333
54006683
74916345
73385974
40789565
31686525
16505818
74712126
47912171
68342504
21959192
74457726
74721682
74693606
59844179
74699450
73263275
74652331
74693619
36658998
74117167
71913124
4213131
68827750
74450229
65927624
75025828
24794575
74477986
64389130
73999557
70793113
74915553
74913641
40301151
33023280
74622211
74667362
74135449
75274164
25467620
74341524
69421646
68786785
74431581
1233336
76038949
44108718
61378527
75772559
73338574
47596308
73988277
36083007
74329276
74339003
1233277
36042745
74572161
74695619
1232560
16505680
40459157
71833463
53296162
64024459
54340209
57051811
54067888
32587565
62905370
16507105
22740545
55293193
44181105
6570559
68340767
18542446
11884268
74535142
67306034
74261230
74704937
8034169
69442235
57330606
62530315
4445151
73753946
67269646
76621374
6646540
55205925
63839702
73281180
31229472
1003493
66473788
11925542
49912918
73076287
47596163
3900231
71966216
55558529
44863961
1242509
71551625
73948488
62382961
2407343
74491305
76869163
68352931
74874586
74605574
73999674
73910481
74619418
74507778
67682515
74718477
72032343
1698275
74548150
32633401
19471162
68012320
74943317
73766324
69190022
75235128
71050097
74386364
51219057
74577504
73476405
68654210
63910516
69127201
43527603
44666604
55689417
72940300
76331298
53680308
74928899
73956416
74040474
42487403
74745589
72550490
1404678
50997585
70512983
72921891
74605342
67175651
67677824
58932042
74537457
73124458
68020522
50024957
74673649
68640670
67612095
74723584
73239392
70276768
74769636
4553679
73952424
74937591
67506141
74631738
70415272
71813028
74423164
74569686
74453762
72766881
74559592
59353394
14697203
74406898
73432855
71437234
75717116
14393745
54497204
74548540
73010968
75358304
74247115
49263328
49529335
51222752
41113150
75011473
73798997
74565293
74999937
65041299
74550424
72179438
73956253
60743695
67451036
48327790
71425045
56624530
74338270
74393022
58949391
41165133
31541297
73629851
75454584
20617486
40024808
73416754
31326504
54929810
71443176
9696778
74434918
40757445
40102672
48050511
46875791
73524814
46701261
75056117
64325317
46619870
36071711
74596727
73618984
25161229
68082358
73284373
49261919
71417223
68784576
69139642
45713149
38543
74319042
42141021
18358582
16854607
4169418
15014903
67025974
49683380
44194313
36032128
73630767
76875897
47596200
52510596
66592530
59154737
41363227
44387928
11568160
74274170
75668048
19892123
35143001
25620202
72145476
53875433
54962648
72581454
67145267
34837939
73691821
67571658
63000048
49987871
48483542
21346686
54176870
55367508
20353719
73054352
34383332
73621519
54481134
70792148
59422593
4220683
56204130
74701443
74006352
53614262
46520258
74970217
63058664
49942529
18375233
45453493
5364289
49402170
61617718
54065552
72520086
51162370
57336886
10119799
74669277
64316799
33453718
2679407
65232870
46558450
73288973
33159150
74618057
51902202
74245078
19145332
75883447
64254553
47512315
66479118
24005355
74608334
47888538
70283195
73985119
53328390
34749590
68118523
73495046
34712332
55793271
74614914
62696988
61617802
9381340
74664706
74461090
51173644
45251434
70592075
11791703
25548515
8935199
9560750
23191519
74822266
73706454
14352827
30178237
42952266
74611780
5513399
73998729
73951390
42415998
71216496
13069399
33583690
16640159
1865380
74669837
69683707
73325335
47584947
21361655
673624
49182920
75509483
75182669
74627452
76093312
74988690
77032737
77212441
74594416
76540411
76857489
74650817
74978897
75052549
77186565
74947857
74750793
74649755
75560592
75088097
75041263
75190525
76594140
74735357
74658452
76489983
74733164
76595344
74946878
75078109
75637370
75036137
75313076
74622182
76303536
77188828
74620885
75667530
76499457
74944878
75038142
74466210
74669137
74592337
74736013
75952709
76821243
75973173
74620949
74984819
75997619
74986719
75090148
76539360
74542940
76735073
74850668
76321810
77134698
75274190
76967913
74912847
74728362
77064324
74450732
74812610
74838976
75599696
75282561
75753529
76779417
76936376
75008925
75030136
74781132
74830893
75530359
75075020
74547102
75586146
75110258
75732743
76059101
74987932
74835736
75975490
74935013
76330971
76545500
74471168
76497787
75026213
74597888
75246746
74494116
75247994
74622460
74969721
77134367
74811880
74729116
75002190
74923975
76626222
76193161
74483544
76246389
75526114
76942444
76324321
76012427
74834877
75055114
76744372
74617378
74970761
77193674
76536675
74762184
74638806
75761054
75044226
74489524
74838772
74460407
74566943
77209076
75226253
75778537
74944539
76181763
74975678
74655133
75991456
74600500
75166673
76431878
75953335
74555597
74891135
75470650
74627002
74715281
76036470
77191607
76089362
77032222
76825584
76336125
74925946
74779393
74659068
74948827
76295255
74670399
75295334
75006981
77077031
75300614
76121569
76667364
75102693
74923221
74654067
76538878
76318536
75028926
74875959
76918296
74544304
74668583
76162102
74721038
75573879
74663855
74450176
74573001
75342035
76368934
74457809
74944296
74757878
75753159
76510757
75045812
76912777
74902424
76083468
75974912
74696525
75509881
75241866
74863986
75532985
76077965
76777895
75004712
74837383
74651573
75168312
74790309
75375292
74889861
74732933
77218498
75666428
74936737
74596490
77138131
74723029
75757414
74983088
75035231
75487981
75013125
74434165
75826584
75247117
74476038
74669836
75972980
75972193
77044765
76871841
74501402
74500434
75421827
75021907
75095691
60866663
16789399
71091241
8556951
64443612
18209826
66232242
30503640
63072163
53045857
74492539
73244298
70391698
4737218
57117636
69571201
75668906
17933866
70618880
32443085
65613508
75587185
74922069
74970613
75173469
57084483
75028259
74846981
73925590
76441888
62999386
62125755
68599868
63035834
75944081
66806943
75719933
76135527
74944981
75721819
62871524
74488579
76817225
66474334
77226799
75163656
74878568
70875771
60148169
74998177
75189530
74669227
73832148
67088507
75160389
74002151
76978668
64235622
73834108
75387582
74575608
70723549
65744907
61871604
75482120
74621001
75025053
74709857
75164842
75529139
73477807
65372792
74656718
68144049
65150170
68334366
75726325
67363225
75279394
75587528
75551862
71823574
76093258
74697787
72790855
65411225
76157239
76128622
75345440
66163638
74669550
74814593
74700977
74113230
74267300
69613690
60666701
73584355
74703713
75296096
69969496
66409990
71219392
69134255
69283702
61243828
74972901
65727313
72387944
66004072
75212552
70075856
75536837
74604444
71530624
73799374
75405953
74652012
74800582
73785944
64006147
75222286
77153896
75523067
66661878
62814744
74991246
61447922
73117171
62187073
74113182
75290324
74103180
73106289
74048163
74652958
74677177
74387469
65942416
63221192
74668333
73494289
73430145
63227822
74255650
73118865
71211559
76152141
74065341
74287173
65376182
74618483
75224137
68967882
76798685
73885657
68725511
74598092
74656460
74267167
77225295
71534110
74540737
74673790
68776292
74623423
70762236
62888814
61126212
75923138
74886566
74593620
75023217
75508548
75192789
65470920
75194845
75481830
73800043
73984832
73437343
75353600
75490523
71877540
74652173
75538073
74391566
74721238
74611427
71295214
75105641
74338781
73912956
73221560
73155546
74989980
77191601
68453108
72759365
65666918
75700632
73579057
74315898
69222173
75690221
61718732
68450400
74618222
66155514
76132864
74669662
74129233
73794575
71494925
63149891
74506995
75198545
73947572
75335344
66010624
73854766
75255287
70159621
66942777
66592551
74648562
72857391
77135159
75484900
75417764
71775052
75483792
73963645
72114151
72895451
75937834
73428606
74491503
76969080
74785090
62814594
71172605
62260128
66531176
75658455
74397859
65471623
74100392
66716479
63036050
73957434
75409273
74893762
75607784
70192047
75088821
71829330
76406215
74648084
64951830
70459192
69187096
74947179
73494628
74680264
75339360
64349188
60363267
74103696
71337649
75283195
75991252
68659179
64330544
74514143
63597270
74740655
75806124
76894497
64956732
75254015
66345595
74973345
75280206
63979951
74814980
75496657
64407642
69312522
74783701
68543439
75281036
68686844
74989432
75927046
75994524
75200932
74946153
75025819
75592297
74702392
74441776
71168046
70030753
72385368
65474842
75108822
51609263
57052636
64724971
36056497
42872871
64173511
46164646
59474727
43888382
66979665
44069200
62364789
1169458
71711269
74603722
73162278
72332652
73127413
73801512
598512
76594649
74658794
74605396
34269636
58360990
67899314
74613711
70722790
74612185
74342001
74608108
24191834
74391655
72567263
59440340
74707165
55536985
74681844
74612523
74831312
74546259
68672381
70645731
75056410
74578211
10745299
74767941
59078629
74623407
73871430
60700636
43706091
74697588
73988701
55356543
60694931
74488625
50409200
74278251
62363203
73340724
73314257
74543729
74700539
62363254
49257564
74699822
74545165
74395063
74674570
166791
66518250
19719249
20697660
71478102
74649467
70590050
57269181
74658534
68509431
3301867
52475237
12210854
36133661
37337063
18594834
31459708
146391
74658963
74610906
47325598
67370669
1919365
18460508
2225905
56775361
57236199
74755125
46021835
8620409
13028342
31227735
24665000
71635334
19978878
41772823
6796368
24666089
17948172
7827280
54205760
73988617
74768453
34404993
1921584
74669188
59508724
25236027
71017667
50035864
528095
7470571
15814896
23537987
72163989
24998364
9665110
53543579
35468361
62892008
74839427
19194895
25479186
22283407
76473805
49784376
37484447
37323874
75672443
74438246
73755261
71450104
29034574
51291204
25218539
22494373
12669522
44930401
16101168
19086767
71835
11853444
12507752
53178048
21705632
9939759
74594229
69274386
34955907
74591310
19353988
53178018
64380130
35986567
68885393
44666570
76637269
61895349
5657389
34889842
18594771
12557359
19521101
71605682
66979724
23234910
35536817
12187883
18184861
41830049
31457400
5514407
15028881
55030503
61097151
64190466
22933092
71357844
17084213
74820579
74337158
49490623
4011791
73420930
55559458
74857677
68784588
73984910
49255746
55318084
66126976
4485282
25957548
63191520
70230424
49882964
63666905
7661262
5572051
41098108
5572281
51316899
28922396
44877846
24278669
54203656
55481179
25071982
68012149
36491903
69532226
46465115
44852070
74754899
74502136
74878121
73986625
66216988
74446678
66286654
73951858
76182775
45839379
53178034
44053547
61914907
44953417
74111982
44317252
53649689
63676390
8177225
13074861
68112815
22554655
52720849
33857834
45588646
46882051
49403145
15288061
45189653
34467264
43825084
49979234
48075200
63545549
53580988
74949741
18104393
46427229
71810293
1070619
74923194
50994381
51784216
48690324
53581003
53203361
49454075
34822788
2849050
54466349
17028383
45628029
74044461
53941849
71132323
66990600
50116181
74872147
40314198
46783248
2219845
47915584
34449920
34015023
43346088
65306541
30888044
45322905
75916205
71510828
56207040
3293200
57709498
51325177
50886956
74434789
18177198
55992588
75674043
51822364
50432261
61553023
56574855
47362038
62887811
46279576
53583219
53442013
2235414
71240275
49575846
54203460
71236784
66873302
67747155
72212133
33191989
72578346
61499318
66551321
51784580
53431708
72801495
65336883
63836723
58159319
53243966
75717024
72440678
1854093
25198814
16814317
75357156
48847153
74873693
72959274
54029012
67340826
9104745
47509273
73847265
15825309
68136862
46135910
30491002
60855038
58160361
31522772
10669817
75462658
7926632
5939041
66288553
54466222
31517648
1177876
72748202
34030341
2759902
63111424
14308649
60166035
1783420
14051592
5703603
15501061
40307661
72228562
31456653
51174470
41278014
70525880
2378957
74890001
74654715
74002070
73984848
70818243
3737907
74550813
75055608
74676414
74728198
74815462
74457531
35349808
71518956
74394311
49063686
74585770
75024043
75417652
76927988
75475179
74436732
74779592
74882971
56535958
33661853
40584429
75178976
47295666
74789386
74570024
76187450
74522296
74537046
77068097
74412914
74646345
74977517
74525272
76377483
74865123
75246234
72739771
74610470
73993684
75181721
66011864
7479215
72060122
74543935
74459663
74069089
40584484
76325023
75828208
68378743
74614191
74567787
73571811
75556468
76377369
70775027
73678016
75106817
75255461
73989541
74851435
73997904
47190342
75989714
75776880
74597559
50816638
73031564
2406666
51222763
74832704
386528
64572497
72275084
61956131
14280712
42416022
18303557
54898394
20462871
62395701
18440236
45314122
51442865
19556756
35704161
23127217
70240627
53086513
33568045
16085505
45714078
31456436
34025023
73292959
37447121
14530036
67682560
31345815
60921719
30326880
74649000
32835831
74377709
66872870
74694910
48722414
70979738
74329126
67167842
74731148
74563134
30709188
33523888
40216731
74332312
19915574
74595600
15989417
68418801
59420097
69884527
57836664
73664472
22751555
52349646
72478164
61618019
74329498
30958558
71641466
20941903
43858824
37381678
74377319
50271200
49581444
56265348
67279321
32243454
74357590
15888795
56252954
63811401
35419577
17447909
74451636
59091908
70916019
71952518
69909823
50408999
20562112
75751500
37520678
36252130
35647321
41077197
29565989
54251094
32611861
20472427
61879759
44874927
71684193
49507306
63903234
34197413
72808867
40500914
66948504
44544687
71916857
72937890
74066603
74659881
34954793
46768425
69754208
18242351
33807040
75714906
19142765
22415925
35661011
16530978
31452150
40292987
53569137
41186372
74124888
68831034
62190761
47182889
70510684
66648222
74385126
41753812
70456952
74094666
75180343
17861491
48172875
75607827
76880926
32209150
73980185
30633923
50987206
51665973
21673127
74555802
68830964
33069453
17997878
74347009
62539583
74378987
69360674
74725194
74598434
45886519
32439961
13731121
23465050
64228781
57848254
75064417
57612706
71140300
74074588
32980165
25280202
70458279
74726361
14887395
30166711
62408574
64301558
75108645
66407847
73018535
74609003
74444989
74135056
76648108
74759782
66479184
52969583
70031546
74862004
43439988
51153187
74815370
72801470
72113995
59383247
31609661
45224632
32561336
25638979
74157975
74761840
74786188
50185791
1591034
74609366
74732515
73180374
76553054
31014779
74435538
74752003
61440196
20417559
54601453
75548801
75054158
301852
74722495
6874795
74468910
72202151
54858140
53452713
67287750
41791383
76902951
75988227
76322040
76289506
75531521
75902621
75529022
75547111
76085937
75752897
75836576
75616906
76100092
76972143
75930783
76332718
76856174
75762803
75775776
76137392
75603543
76882323
77202787
76047078
76007218
75551822
75485409
76110547
75510289
75801215
76283368
75991732
75776445
76110476
77097706
75493171
75576369
76246452
75592880
76067802
77001357
75760954
77132428
75512345
75487465
76097961
76462148
75472789
75488105
77148845
76890579
76337787
75804159
76465980
75803929
75967049
75558390
76050831
76310536
75483779
75505888
75957623
75543934
76674756
77141494
75478024
76069204
76160675
75511868
76690895
75799296
75493430
76164561
76802999
76083605
75807053
76485749
76638961
76806911
76964991
20661037
74665440
58964168
53258753
71450827
74768460
50722233
71999606
54752830
53248567
1154680
2680905
49260945
6446432
53990450
51062893
50255179
60311994
7628792
37257870
74594997
67744775
53993142
72388200
63364235
2203075
37219849
429212
51360943
73578591
74441973
49251878
59903536
42360252
66996776
994600
67943042
7456491
33860524
53544557
48510909
48230116
70876377
63986794
59735714
68774586
70496231
44948373
50408516
74356822
48571971
70052304
68377391
12669836
73996913
62703154
74435203
65577371
66473816
74252447
63664446
23001549
40454800
32138316
58845981
47841343
67158960
52591640
74990448
68226278
47588818
66760809
75363783
73680143
74669960
74641948
49782381
48564769
12060183
74413755
33519929
51105997
66755398
73976796
8421393
55956465
64742367
68685951
76540398
71477122
64833600
73715628
74384426
73989201
70994184
64208480
64164288
73067025
70305359
75057487
69673623
66310023
73320477
65007422
65160661
74074805
63269666
65714101
67283900
74344667
71660020
67215071
66346314
74199492
70483499
72969726
63221068
73834257
68698108
71152196
63718080
63594702
66851903
69134264
67201488
70946788
72072642
67796998
66248078
71426081
67649185
69356433
67345156
66593585
66412237
63375588
64593250
70850885
74578528
71990945
69211710
70706591
63547318
76609118
68812000
64882579
73689358
71651090
69071881
67361608
67165459
67943289
72591827
69260223
72833826
71303502
64061520
72109543
67569451
74377466
63837194
64083532
69554999
63411192
73825178
71913867
66406603
71276392
71210283
71367928
72904870
72762133
74572913
70981241
65989669
68010247
70398480
71900524
71899433
67821224
67217228
64675049
76439765
70579159
67792066
73083648
66330725
72829235
68772696
63759886
72832230
71925755
66133424
69856649
71259028
72199916
71151691
63546643
71810909
72596049
70863481
71097441
74599651
74759771
74426548
67785431
66123065
75664013
66627756
71255723
75087062
69746343
72170198
72787387
62508138
73378787
70367351
62063033
64952964
76417894
66594140
64851663
71831405
70333787
62922217
68159028
64299264
64272227
70826500
73260182
77192204
70931735
68388110
71015975
65039483
68750400
64334976
70732394
67013181
61900415
68230606
66063337
73802564
74395826
73985185
72795280
70677761
37072770
74123977
74814702
2081838
72977081
70710105
61893264
71466406
68810177
62362790
1595625
452010
71835536
33184557
4260940
67446821
11221380
49340327
74697890
67609521
50235999
74557677
74938068
73202093
72898170
72214971
74362232
60044079
73619386
23691206
74969085
41516963
66238815
74969039
74485617
76816979
73124202
74298223
74669979
75162021
75208924
73332861
37368304
74316130
74680711
59963330
18357953
6166324
74706280
32751762
46278485
37437417
66927267
31361481
13207602
74646967
74614888
70987753
74559966
26256321
74648326
6761120
72324711
22548044
31473969
53144262
16990703
46163014
50891292
2280910
1603695
41601540
8603350
17824538
37306048
13795947
8518667
9546942
11593424
68683217
7318981
1459533
42816829
51891594
74435587
67941186
52150114
61809671
41967243
48261620
18925868
70014197
55111736
664456
23050218
15602301
10529326
25303363
26224896
57832657
75966828
50358405
18171654
8336659
74604388
5360118
6867008
25441148
7721585
7203915
68748533
59875084
22642116
72480275
41234485
46574347
14963215
70331913
73372642
120670
1749608
42533591
63972216
4523423
33133762
40884727
523205
74490096
67943121
71603391
70354990
69976471
74703419
72443247
74593297
72959830
74576810
73795151
74656373
69468159
67468435
74512635
74665189
65750722
62626701
75931050
65754974
64824213
74585964
73866374
71018432
69958325
74798497
71541867
74652148
73111225
70021162
67842291
74984537
75112618
74460935
75318259
74325396
74058907
75366694
74120822
74502509
65878731
74456107
74487208
74204370
63619106
74461800
74910709
72174767
67709464
74193276
64478837
70778226
63038662
74564309
74270322
66982833
74877115
66866013
72043878
73014179
73822762
69841198
68734735
76911661
74441863
74516114
70199691
65577232
74598636
75022040
75978851
74831543
71469701
69241994
74660314
74051847
68198750
64057524
73756879
66407759
62624941
66689306
74008638
53925336
45696288
73963172
12079680
1942489
19627987
73740199
53529418
6093871
3495710
60154846
35762874
31089547
76132047
71555362
74691730
74574708
46123575
67730387
69862868
74746145
74748200
75676136
74588651
70811967
74990577
74697269
67841404
74697798
74638272
73881611
37471141
74335114
43152340
66231334
53350384
5572928
2379186
70769774
43724481
5572228
28863129
30144804
55350237
56869513
74753216
37483794
61078001
13003419
73999944
48740417
74006491
70180392
60499661
74296082
60151846
72109190
65350047
74405123
57238916
44876081
65620954
72140147
74871067
16941389
51255222
61074865
45333544
74510550
22775335
53007501
71780242
71437778
75270929
71590980
55350690
46842267
49674093
71712119
74942178
73957186
46558871
43716405
51082457
74838446
16833418
74729779
16097320
69132328
74669627
50083927
76479925
73998686
63829199
75018796
74007534
75461071
67942770
69689813
32728558
16742870
9525529
73168217
73946234
66531236
69527259
56669377
74670257
67909124
72353800
63838659
74571874
43916786
68703190
22766929
17376932
74297399
44168524
69925966
53581595
71991063
6643237
68120975
45750126
47550596
1685817
59070954
56971426
73207267
73910082
58728680
53293475
31708749
63836896
58206933
2009496
67716403
75257357
70943418
51695278
53939765
74456450
58432650
49260155
74715757
29070535
57092129
73648603
51836113
75194982
59889986
51857547
73791532
7628595
74441012
43647377
66919764
9239497
76919700
75211781
74846935
74603771
68783791
75403533
74006747
73098692
68011935
70455397
74727875
65165026
74699152
73813506
75979761
648117
74757892
74591725
69629377
74598542
74684956
74744786
73756644
74699333
74614714
75407737
44893114
52980860
74949423
52931875
74605249
72944739
1095717
70825089
73475928
69754586
75106412
4213134
66663819
35043578
71632479
36525870
36704730
2487208
5441306
50030694
3206011
62898091
2260524
16892603
13431793
74976422
2066114
67588425
6941399
33327601
13431730
53483854
74522614
22766236
9703770
74466514
13431820
7678030
40318667
3738580
15552177
70806929
72617200
41103229
74428959
55537123
74696856
50418381
74625985
48331202
7926051
18430320
13596555
36286277
62152093
74528788
17219473
74814384
287487
73039972
65829901
5613756
74415923
49192175
55294949
29843919
20288693
62851074
51549876
66250130
74525129
65517417
63009949
72737408
73184184
31198725
74320991
67768727
296949
49120178
45821235
75054700
12662047
25366409
75646029
41406764
15416565
7734363
74464517
72035744
4478677
11831182
17936017
72665536
74611696
49250913
74652451
76180405
74721828
74471870
69933258
65795753
58620578
73882245
67521962
74476169
52578320
4815098
44590066
72193892
66592398
49789027
2369322
141719
30609991
72673563
75579730
73616711
73938617
73774965
74338917
73199645
33113867
9497906
30558486
54285032
4369930
76295077
15899324
17375805
74516677
75922675
74093547
48965399
49077288
2474229
11958689
54752937
67664643
73342359
48331743
65219880
40528073
52118385
73596638
49346133
2256216
2660962
23207122
57005512
74595402
76797423
54694489
70161437
6371822
74914071
75223556
75104402
50353951
55496498
1467187
75185156
55997034
50592746
17334119
33265667
43130089
55583954
58852694
71975793
54928762
71177847
54361526
66987585
55783132
68186014
70870965
69785302
54449178
64321325
68800165
67470133
59577582
61317225
59031025
66685786
64884319
70054995
70515553
59355672
71176986
58355647
71597764
76464158
65996308
66994667
65944500
56662207
65788473
65539264
69344801
67403974
67272378
58521379
54586692
66618385
66949919
61498077
73552496
52564251
59065566
65022681
72738268
73319728
71411930
67864200
64699928
53502783
60495973
59303266
71986171
71528681
62569306
63012682
63010784
65166600
63076650
57268803
70481002
68769919
76313915
62651972
54997033
74017805
54805928
69856605
58225973
57059490
67042397
66300713
65201222
60574749
63364564
60963863
56600925
76437261
65322273
63738121
58456641
52532661
58928592
64070971
60300666
58731498
54819549
64177819
61966731
72900906
59221076
77026346
70611271
73691096
57651067
69537636
65767902
74712310
53403926
62709921
64083752
73904427
53541268
53322568
59374832
72696983
73313619
64078465
66469064
54042508
57077761
63116048
68826621
54552073
68789247
60937426
70610037
54339408
53756746
68023081
53916060
57831426
58152009
72717686
42676204
20938979
41567079
19000884
72057630
74704131
74687460
74599316
75265984
88035
53099315
75190664
67957740
66007048
74621910
74598869
71157176
19738172
62830410
55285176
72870894
74122295
46859579
55867808
60363255
70157234
71390695
68794070
72487189
71108060
50462147
31974382
69173652
761929
60718822
75759814
31456705
73126490
6763715
56365325
23314933
4483146
31458462
35464608
68787344
72899650
66217014
46154010
46375082
73748789
22257177
73595204
21360306
70192725
11922513
12385178
13533179
50106209
31194095
71921664
49076383
66669680
44922981
44730616
40418128
63976187
47120237
10273981
45885189
1229485
72286505
53466888
13342542
53396307
46965765
66590993
56992657
15061679
18554111
46513077
8018767
65995770
218958
1597938
62140329
30962183
40576593
66473839
2549967
50361606
48035328
3951167
63903701
74941570
76242850
74560497
74919766
72205269
74659550
74640598
74532121
74775897
75718697
73676112
74243754
74952410
74716675
74592313
74699240
74035021
74673986
74221545
74725657
75418447
75698111
74861234
74994638
74782177
75661033
75873582
75218476
74940699
74705707
75611446
74482535
74417401
74895187
75470039
75050592
72376015
75655202
75028755
75335184
75103537
73267169
74876075
74614850
75176648
75294348
74891326
74886675
74645486
76288774
75019262
74670579
72551877
74925970
76575826
74748274
75284275
74971495
74938484
75015950
75668456
75037209
74841256
74661215
75099566
74858737
74572252
73598798
74599528
74814996
73536552
74953791
76202635
75081178
76286935
75749816
75283986
74435227
75282048
40046289
17089932
61880392
36182792
22707634
17819900
67896609
60812638
53957128
25831050
15136863
33162651
156425
43745202
72265878
68762562
75364272
69063284
70458664
44859165
50397505
69272721
65209230
66698455
66705062
75313774
8072051
41678153
61503141
12676258
20075467
26056536
56706897
75080412
70515521
51960329
76643505
74599247
68684069
45640661
42561355
55718928
56135250
26230293
71277720
54479833
62516227
59992841
8223596
10076965
49913439
64051219
66947704
69833210
72352867
50736248
67089827
73643864
60729396
67783263
54925515
70099319
60110244
67934851
73015620
58015684
33765880
75701710
73410247
64853592
54629184
51446306
24992716
6474009
65491190
58815709
69834368
48159186
30929659
49135112
17281984
51810532
4271637
67903678
50979103
69619760
45410792
73082408
64780000
10968797
8773107
72842237
67856273
73595815
71449727
69846764
15637878
62521298
16715298
54891142
71836040
54871669
69310331
55170729
62700898
72778930
35193339
72143048
62057463
68280413
3237834
49327696
66341920
480120
74891991
46459239
72653202
1014113
2568717
72258864
74392344
59046072
72329456
44935308
37513860
72576215
55753150
65362816
73161215
65055692
73516259
5572299
8874265
69912170
69797364
67999644
54527303
73103995
42016522
83088
36208035
30098902
73102004
64810773
54527280
73344977
68948643
5571989
20075784
69779649
74219561
53687818
36132951
72911848
70613399
49013410
74772317
69841325
68205710
59650958
62708019
12557075
50344165
74729676
44728105
74665362
74583911
74562429
74442717
74717758
74371747
74439770
74709939
74726560
74602144
74627174
74339974
74804949
75317497
75383503
72233599
73810941
74091063
74001220
71225916
73220685
74316683
77175454
75190971
74419124
74510029
74453195
75106758
50008177
68262169
73993823
74425824
74612773
74452413
74276988
75188013
74824178
48758761
74452065
74112373
48443173
73716067
75540667
74414146
74465374
65941939
74467362
75171467
75011247
76485691
72959024
56683337
73220845
57164341
52782562
74563165
68820460
72585168
74153893
73683911
74835710
75422560
73744696
12456782
42375426
75306199
40649094
33619583
70417644
17906127
74322762
21307077
50278280
31037041
53582440
47645549
4824729
14387806
74593325
7328967
13722517
6966362
2663785
721520
13729278
2976184
48802011
7810177
40552034
2976140
68532836
25319192
36396774
7328125
5556550
14766109
1676985
47237114
2568331
545963
67122700
15008601
10276318
56131934
66344417
42879016
73485957
55026656
63624436
25997198
14497849
73827096
74699044
41686273
65868054
74600986
75734719
76214220
73244699
71673304
73190429
75301211
75004967
75407278
73317254
75423904
75665517
74668273
69839837
75010941
74780026
75751898
74890516
75330269
71157834
75429236
75091167
75228684
76314545
75166007
76429174
74761983
70137302
75355491
75007662
75066297
77121571
74625278
74756255
71547217
76395964
75126736
72599372
74616685
73975516
75581349
74759253
70661560
74561166
73287775
75217640
75900730
75570905
74781078
74580691
74888346
76569935
74501977
75029172
74507702
71443269
73976497
75368081
74030460
71705388
75074907
74835949
74767982
74570803
75337901
75211676
76025882
74915284
71617513
73183540
71772719
75269127
71059718
75168541
74645441
75069455
74872369
74797038
75048278
75191997
75486046
74736515
74770957
74686424
75425385
74995880
75264514
74689706
76437419
74966153
74978456
75180298
74964820
75649802
74958650
75306803
74801210
75353894
74661130
75011178
74607327
76558711
77157759
75366404
75280979
75107497
74630439
74819915
75178039
74898647
74531452
74564493
73377739
75134763
75311113
74959661
75062260
75552611
75189916
74767480
75728671
75181025
74825574
76083162
76619451
75278486
76322927
75235144
76289471
75563528
75263263
75404085
74985688
76850864
74919921
75980719
75833479
74592289
74940354
75760980
75393048
74724818
75691991
75768627
74927354
75997037
75556456
77034775
74732535
77131640
77046257
75188357
75850105
74617382
76317802
74655352
75641556
75526039
75010766
76092901
74516365
77036047
76050781
75877833
76539788
76187440
74949642
76444033
74664775
75876853
74615068
76079112
75458601
76852684
74923311
75528318
74652507
74819911
75089833
75868794
75473329
76466788
74702373
13616097
75574370
74733191
19601665
74614726
74370566
5479097
51047817
997527
1247818
71306647
75073859
29988569
65164808
3743235
74911577
2923716
12799083
2066594
6921922
14788668
51994243
16647277
51600993
49249824
45548700
74659292
10362963
74676635
606600
75170535
74619111
66083449
74671352
64582647
76769163
63074258
48152495
65751401
19319010
58256687
37479064
455769
69915235
74754751
66330021
6362558
19201487
69630267
68880695
31297783
65310921
35551727
46445537
58260947
6220160
75354298
52243841
22764551
71034680
5874971
41487536
71217300
74407584
69127573
74774667
58293683
16085206
53621909
47581251
74396571
71922490
74135487
68774502
60363098
37236064
23106305
54062022
62392463
56605730
51759955
69959985
44310491
53088187
35929866
43286066
53582455
46788520
48022621
76429398
61949733
54799608
74431929
47513717
56275828
75902733
42999207
51908703
58955913
49115720
33328462
1936093
42177643
44850185
52410656
49267085
74693937
58274806
34010792
76828489
7967225
49613154
33050139
45959950
1795933
7628741
51537553
50075813
1124781
66300205
7937137
50735498
74145575
60592785
72938305
22257158
55101165
56681507
41164339
76500035
67659303
15804925
72648838
45037835
1527768
817064
13672561
44385609
61499932
53582334
50624856
14926899
5613967
44629311
68052468
1751605
58011053
31537990
74496016
8245333
807443
22680135
62898732
26251533
57646733
65994957
68012214
32176340
71094868
620554
63772928
74397790
36056311
50675588
21622850
9336907
14383315
62788917
3661804
53517565
21322396
1755604
56170488
45152996
53706841
72162266
74606351
64059188
69274222
42158799
36477986
65933007
59403542
64202480
34533602
71663971
68012199
1240742
67096658
58083564
30514396
1232796
75296853
47095138
54079850
63084038
58932183
21101371
17038190
45425343
2379128
74819224
4207232
4376077
9053603
53531519
18103879
63514644
53311760
31446573
44898234
74116331
6034640
74077126
34901168
70980143
19061092
67102553
1151361
1629036
29578049
32239766
31171649
60727870
10487170
5069343
45751620
68012242
70845088
23122213
15680489
30123790
34843077
69898918
50462925
37044551
46282527
61310882
28992148
53089642
56661546
59709591
57703045
37015429
74377022
51087480
68452596
55111945
73110509
40764491
48476192
74118238
73992285
23455664
73365789
74438030
73903702
21189548
49264012
74009053
59119365
32968283
73055668
44594643
31637338
70655056
17531119
49276738
48327231
47473615
44688011
56105058
33564630
72581400
72204392
23856173
1760325
64937298
50270531
51745381
75530566
75237234
74882917
75052848
75754597
75070221
75165829
75167999
76047312
75109364
75557124
76137811
75236713
75669099
75384901
74541184
76517633
77096975
74502959
67613640
70703109
74599780
74156969
51604604
73571408
51588300
16239304
15981283
65869
2160112
74823902
72504435
47351492
73128884
72901386
76402451
47777995
71056874
74629971
58489466
33591305
40808656
74101309
72348255
70014113
65088040
57451874
74720795
74703845
74330519
47596723
58160380
74452033
36218354
40660679
68714345
74460501
71142807
64187211
10531188
73513363
58255306
42414896
560744
45546493
29724007
344060
5892737
37210479
35132634
59721131
5934201
63474633
63579088
45369316
30128911
47124009
15484769
24578877
42954167
22762415
74667879
74670360
50483394
14728107
41008827
52558034
64987006
54203704
72958660
31628243
18360326
73984805
41269456
70667878
59486618
71120046
31598195
73884132
73025732
63677170
73700993
77168071
60087007
56409358
24793139
46067035
74648786
66901276
55160492
6970812
10939894
53690875
11639128
68996122
44622784
40301043
55057248
56964876
61971188
6188317
59258331
52719575
68027554
71815568
58656085
54868585
74865380
5512644
34558439
47943543
68268472
40293113
58809907
74657833
61884451
59491567
64716500
58887555
54935642
2830115
36455634
57333750
4213121
73567412
35973282
40184166
63631106
69904797
49938722
12079569
30936599
72498097
75725053
68309363
72304192
74353613
49712138
71068154
23326427
19137500
33548152
7253474
75083680
11359400
60739133
74120640
75462975
25154469
73837200
70299552
6199863
6668488
49529500
4661427
36360832
68011855
18995320
74715817
73354868
74544243
74395294
66286023
61554459
74380588
45368796
9843810
1993642
75094643
50115866
59500284
44218756
74493227
71089792
77230793
73035556
73604402
73728189
72212057
73095763
74790536
74329275
71707233
70336185
66927909
70478504
67228550
72807753
74764635
75589324
69356757
73208014
73271248
72942019
65778610
68469505
72641604
74761660
73594784
70055772
69369313
74187348
68596683
74236761
74505475
75007366
69555343
17659080
46696982
18217988
63147446
76969620
75577831
75603657
75671426
76153328
77195753
75643398
76998747
75425469
76061190
74961882
76111226
77113772
74895557
75641048
75957673
70876032
53387866
74516246
73583220
68958611
59249150
74618822
74312227
74563194
71295144
72120249
1384854
44212522
9608336
31295130
60057805
70290817
2713711
44021832
72171761
31777370
42620456
67534698
34381581
35800408
10899167
74510667
74241672
73490963
71348050
73265449
70504900
71144936
73263296
69561965
72654274
73359526
73996460
72103551
73181008
68912928
73558520
74296002
73943905
68458586
72797464
69819588
75699923
73979957
73335132
73564641
73384057
73227394
73546741
73561060
72052420
70511641
71088888
70950041
72627587
73006700
73217927
58575804
74760440
3969040
56564674
44499079
53178300
73576065
63159594
74438395
65049151
62532118
56624290
74380537
76746698
32273650
73958257
74106459
72529510
72446566
65111133
67599102
72655333
68590251
74647539
47547225
18666340
33288255
18667246
2379210
74003296
74782818
72773511
74857472
71036438
74342346
74715663
75303189
74714670
72550071
70164412
76664755
74617350
74645548
75077693
73937049
70648215
74593877
74573044
75042508
75017115
74833611
74008385
75759510
70417433
74056257
61641694
74559079
17637734
16798120
49572500
66745014
75193604
58570031
17716741
2846068
73165620
61179622
58982875
74553251
72874268
74988108
7292060
74577396
74676785
72932460
66675170
72788784
74153524
53911450
73433832
75053922
74059945
72959614
74714289
51688864
67569530
72804224
73773924
73292730
76592722
33553503
74111996
36560382
67891605
65807669
9824167
75484198
74869728
51854826
51225194
72527665
75500532
75696860
76045966
75588021
75978133
75290070
62390827
76096587
76150831
76674626
75755491
43065238
76944639
76408267
54005247
74380155
17342049
44760666
70690225
29455177
55793288
75432883
72194029
74122100
72683837
67883695
68665794
9664010
71359041
41758404
57692216
60794933
35616954
2146179
74536905
74464770
74599868
72729104
74544265
74488232
74071711
74425879
74055502
69197023
74632511
74543526
8848569
607186
74565791
1118169
30174007
74657796
74610422
74526783
57791976
74411368
73161999
74529034
69522273
74412036
74671868
69071385
74666990
65032577
74269197
75661051
72833017
51049541
16017770
71443453
75031812
75523327
53477498
37243641
66129951
60836880
66168222
58781860
18277436
67799175
65644049
56751079
66228977
2124340
52563978
46490818
52830833
64743160
75041190
75004928
75496218
76497434
70130638
76184438
74622077
72328313
73723115
74501096
74553441
76585100
74601352
76224027
74707703
74678124
74570658
75052094
74582353
74612963
70479118
76393394
66069605
74681054
74620311
73279821
74616977
74744250
75196454
71164240
74668873
75090939
75314723
75516385
74610127
75082910
75025462
73439370
74799679
77026319
75059785
74843169
75178173
74648266
75411723
75500723
74712842
76541236
75280809
75452828
76512508
75737178
76086452
74820843
75105765
77182777
75402651
75045804
76253223
30029947
41053101
50241438
21949684
33860901
59487128
31513392
21718721
76287732
60066822
74635162
77231710
53367077
67229661
17554766
48984915
71924489
67637194
74433384
70433110
70639446
71821992
73667190
7496624
74890732
74244824
65307011
51768518
69618047
59926268
19963471
74711640
74917453
57279599
32566280
17950866
56033645
56233745
63526241
74565116
68361470
68361514
75015068
56252418
68830878
61964519
37312966
20439982
17904468
46123595
9030867
10890705
37330839
12339659
26451088
74397496
53254440
73424549
75300129
74569176
74618632
74737917
74089195
75417718
74666933
68737764
74665541
34642702
76739698
74107054
56621377
41989090
58613684
75317687
3365521
6787288
3365231
12422938
9255585
46951531
77155299
53200894
53154278
66286281
1233210
6911993
76934006
60855709
71302028
75943514
56775646
74643257
64888145
37103863
76573466
75076461
72352568
24882559
74721136
22013148
25561919
35498176
48498072
34632086
25557107
62578283
72755239
75892216
69781696
12417518
76033731
60800853
74016150
43293683
45368815
66430013
63508641
64082120
60889010
69906704
58077739
60358963
73099493
61880595
68294308
61298877
72697238
74064578
58118667
66557402
67361197
74500829
74713278
4225474
53857761
67321281
56641025
75863412
35140122
