# Supplementary material for: Dynamic guided metric representation learning for multi-view clustering
Source: PeerJ Comput Sci. 2022 Mar 8;8:e922. doi: 10.7717/peerj-cs.922 (PMC9044235; doi:10.7717/peerj-cs.922)
Supplement: Supplemental Information 2 [file peerj-cs-08-922-s002.zip › football/olympics/olympics-listmerged500.mtx]

3097 464 64613
0 229047451 4.0000
0 19229473 2.0000
0 98810867 2.0000
0 205715380 2.0000
0 197096489 3.0000
0 188264147 1.0000
0 231410365 3.0000
0 236854083 4.0000
0 84095155 1.0000
0 444198452 1.0000
0 130380538 1.0000
0 217356882 2.0000
0 204454773 1.0000
0 14123683 2.0000
0 243323755 3.0000
0 113449381 4.0000
0 40095510 2.0000
0 40714791 1.0000
0 316996084 1.0000
0 267278705 3.0000
0 213711945 4.0000
0 330552692 1.0000
0 29426580 2.0000
0 28455329 1.0000
0 30693879 5.0000
0 37704287 1.0000
0 45112524 2.0000
0 20359647 1.0000
0 56824454 1.0000
0 144836578 1.0000
0 120160897 4.0000
0 246398288 3.0000
0 48683091 3.0000
0 212203422 1.0000
0 59785937 3.0000
0 69276015 1.0000
0 62540002 4.0000
0 274645950 1.0000
0 65013070 3.0000
0 88687403 1.0000
0 48300575 3.0000
0 213273098 2.0000
0 292713073 3.0000
0 56408315 3.0000
0 178616491 1.0000
0 293601868 1.0000
0 292252720 1.0000
0 288370527 2.0000
0 160950525 3.0000
0 155320364 1.0000
0 61608179 3.0000
0 19909703 2.0000
0 92882460 1.0000
0 193723322 3.0000
0 287781981 1.0000
0 264446848 1.0000
0 233600234 2.0000
0 34882196 3.0000
0 287566895 1.0000
0 244444830 3.0000
0 470195113 2.0000
0 101227454 1.0000
0 104063340 3.0000
0 275575393 4.0000
0 70643606 4.0000
0 17209595 1.0000
0 180918836 3.0000
0 205643354 2.0000
0 32340805 1.0000
0 78922403 2.0000
0 227082076 1.0000
0 52069104 1.0000
0 247694811 3.0000
0 19762524 3.0000
0 261872648 1.0000
0 43328128 3.0000
0 216837549 2.0000
0 404865623 1.0000
0 32583477 1.0000
0 61771888 1.0000
0 218273099 2.0000
0 277384132 2.0000
0 283727817 3.0000
0 32408442 2.0000
0 24224320 2.0000
0 277172506 1.0000
0 21593526 1.0000
0 91082908 1.0000
0 276908282 1.0000
0 68395469 1.0000
0 85423286 2.0000
0 53029040 3.0000
0 352317874 1.0000
0 278133623 2.0000
0 46141376 3.0000
0 295637500 3.0000
0 31408930 2.0000
0 162749920 2.0000
0 166121210 3.0000
0 34269240 2.0000
0 69607162 2.0000
0 237318555 2.0000
0 37792771 1.0000
0 199278443 3.0000
0 117377731 1.0000
0 155320577 1.0000
0 202098639 2.0000
0 27272269 1.0000
0 32399396 1.0000
0 102465497 2.0000
0 43706838 4.0000
0 274501289 3.0000
0 50725573 1.0000
0 168430127 1.0000
0 432456574 1.0000
0 102773285 1.0000
0 43090176 3.0000
0 59809760 4.0000
0 265426770 1.0000
0 293731094 1.0000
0 87429715 2.0000
0 97066890 13.0000
0 283207769 1.0000
0 498776216 2.0000
0 260710985 1.0000
0 248789864 1.0000
0 22844077 1.0000
0 121827022 1.0000
0 45929373 2.0000
0 40359068 1.0000
0 359511622 15.0000
0 34965095 1.0000
0 49939257 4.0000
0 26553971 1.0000
0 253631550 2.0000
0 234349647 2.0000
0 39811227 1.0000
0 387835596 6.0000
0 360344843 1.0000
0 193619580 1.0000
0 51978065 2.0000
0 303651216 1.0000
0 239876668 2.0000
0 43124180 1.0000
0 83855918 4.0000
0 208742566 2.0000
0 38411534 2.0000
0 53009311 1.0000
0 258426023 1.0000
0 100570359 7.0000
0 326694732 1.0000
0 236979026 3.0000
0 158887692 2.0000
0 46705581 3.0000
0 268484639 2.0000
0 393590044 1.0000
0 120872742 3.0000
0 57933449 5.0000
0 94003338 2.0000
0 267256508 3.0000
0 142225011 2.0000
0 54003221 5.0000
0 160979509 2.0000
0 154659914 1.0000
0 260452085 4.0000
0 64654685 1.0000
0 103683026 2.0000
0 23136154 1.0000
0 220997138 6.0000
0 111610909 7.0000
0 562630483 1.0000
0 109214716 1.0000
0 24485503 2.0000
0 29968837 1.0000
0 188841247 2.0000
0 86206737 2.0000
0 70628641 1.0000
0 101017618 3.0000
0 242081101 2.0000
0 142681025 2.0000
0 52068189 1.0000
0 134563275 4.0000
0 47608522 8.0000
0 35364809 1.0000
0 79818725 2.0000
0 223404067 1.0000
0 119370087 4.0000
0 32878627 3.0000
0 300631153 2.0000
0 193354205 1.0000
0 134823513 3.0000
0 58926395 7.0000
0 269858934 1.0000
0 38824843 2.0000
0 65153448 2.0000
0 35408223 1.0000
0 280242371 1.0000
0 329112005 20.0000
0 419872351 1.0000
0 70360628 19.0000
0 263355828 2.0000
0 26589987 1.0000
0 153531301 6.0000
0 291001606 3.0000
0 174185700 4.0000
0 52702397 3.0000
0 105971448 1.0000
0 132213280 2.0000
0 267289093 3.0000
0 310287657 1.0000
0 264133481 3.0000
0 358675720 2.0000
0 66129243 5.0000
0 69551985 3.0000
0 502248046 1.0000
0 200497519 3.0000
0 73449571 2.0000
0 20505122 3.0000
0 267856439 2.0000
0 17084497 7.0000
0 83828959 1.0000
0 49980783 1.0000
0 127945292 4.0000
0 271563330 1.0000
0 214136684 1.0000
0 146442319 3.0000
0 182737724 3.0000
0 269304331 2.0000
0 58434192 3.0000
0 313296185 1.0000
0 210627341 1.0000
0 273124345 2.0000
0 179170204 3.0000
0 202243824 1.0000
0 185688167 2.0000
0 478981691 1.0000
0 205951712 3.0000
0 227817944 2.0000
0 558829275 1.0000
0 150020524 1.0000
0 29855798 2.0000
0 290609656 2.0000
0 341963514 3.0000
0 436104499 2.0000
0 29246770 1.0000
0 43856340 3.0000
0 259802833 1.0000
0 243323060 1.0000
0 179213911 3.0000
0 420790483 1.0000
0 219949262 1.0000
0 267295547 3.0000
0 109813877 2.0000
0 43328523 1.0000
0 283969647 1.0000
0 295884713 3.0000
0 218264611 3.0000
0 53732896 3.0000
0 544574749 1.0000
0 25189194 1.0000
0 19239587 5.0000
0 156380350 3.0000
0 37653495 9.0000
0 297389481 1.0000
0 84095841 1.0000
0 122950681 4.0000
0 27014314 1.0000
0 267308679 2.0000
1 229047451 8.0000
1 309857915 1.0000
1 19229473 2.0000
1 213617119 1.0000
1 98810867 5.0000
1 33268497 3.0000
1 217184995 2.0000
1 205715380 3.0000
1 197096489 5.0000
1 157311000 2.0000
1 188264147 3.0000
1 77843712 1.0000
1 231410365 4.0000
1 236854083 8.0000
1 288238089 1.0000
1 248740740 1.0000
1 84095155 4.0000
1 444198452 2.0000
1 78746900 1.0000
1 130380538 6.0000
1 56077244 1.0000
1 217356882 2.0000
1 61623625 1.0000
1 336031649 1.0000
1 28308356 2.0000
1 76415133 1.0000
1 204454773 5.0000
1 319682752 2.0000
1 272476423 1.0000
1 14123683 7.0000
1 172376896 1.0000
1 243323755 5.0000
1 270418444 13.0000
1 270843834 2.0000
1 193870085 4.0000
1 54498003 2.0000
1 277981997 2.0000
1 113449381 13.0000
1 40095510 3.0000
1 253026113 1.0000
1 40714791 2.0000
1 316996084 1.0000
1 267278705 7.0000
1 253007695 1.0000
1 213711945 8.0000
1 330552692 1.0000
1 225098832 2.0000
1 244085895 1.0000
1 29426580 5.0000
1 28455329 1.0000
1 218196055 8.0000
1 29206300 1.0000
1 30693879 9.0000
1 37704287 4.0000
1 45112524 3.0000
1 20359647 1.0000
1 281059193 2.0000
1 56824454 3.0000
1 98196849 2.0000
1 53898929 1.0000
1 144836578 7.0000
1 120160897 6.0000
1 52397436 2.0000
1 297380894 1.0000
1 246398288 3.0000
1 48683091 16.0000
1 212203422 5.0000
1 59785937 8.0000
1 69276015 1.0000
1 238623655 1.0000
1 62540002 12.0000
1 274645950 5.0000
1 254056558 4.0000
1 65013070 5.0000
1 104572995 2.0000
1 88687403 2.0000
1 48300575 11.0000
1 264522245 6.0000
1 53103918 1.0000
1 213273098 3.0000
1 254147817 1.0000
1 49665998 1.0000
1 292713073 9.0000
1 56408315 16.0000
1 181107202 2.0000
1 31508216 2.0000
1 178616491 10.0000
1 293601868 3.0000
1 121240793 1.0000
1 220746642 1.0000
1 245095610 1.0000
1 266591831 1.0000
1 292252720 5.0000
1 288370527 3.0000
1 66308941 8.0000
1 256955184 4.0000
1 160950525 18.0000
1 73637003 2.0000
1 156218577 1.0000
1 384851943 1.0000
1 155320364 4.0000
1 45814400 4.0000
1 61608179 4.0000
1 219540700 3.0000
1 19909703 1.0000
1 92882460 9.0000
1 193723322 2.0000
1 287781981 3.0000
1 264446848 5.0000
1 61358313 3.0000
1 233600234 3.0000
1 34882196 12.0000
1 287566895 4.0000
1 244444830 5.0000
1 22062686 2.0000
1 470195113 1.0000
1 401646950 1.0000
1 101227454 4.0000
1 104063340 10.0000
1 275575393 12.0000
1 70643606 13.0000
1 17209595 6.0000
1 248905643 2.0000
1 180918836 4.0000
1 29972400 1.0000
1 25780453 1.0000
1 205643354 1.0000
1 32340805 6.0000
1 87171486 2.0000
1 173752759 2.0000
1 78922403 4.0000
1 39973326 2.0000
1 237389906 2.0000
1 105622153 1.0000
1 247300697 2.0000
1 167376496 2.0000
1 227082076 4.0000
1 52069104 4.0000
1 244081862 1.0000
1 74167153 1.0000
1 89713248 1.0000
1 51590707 1.0000
1 247694811 3.0000
1 19762524 19.0000
1 261872648 2.0000
1 161351710 3.0000
1 43328128 4.0000
1 216837549 5.0000
1 404865623 2.0000
1 165882825 1.0000
1 300414286 1.0000
1 31702589 4.0000
1 32583477 5.0000
1 238084775 1.0000
1 28463717 1.0000
1 61771888 2.0000
1 115997168 3.0000
1 268445866 4.0000
1 274996668 2.0000
1 218273099 1.0000
1 277384132 4.0000
1 86122715 1.0000
1 283727817 5.0000
1 294784543 1.0000
1 224697273 1.0000
1 32408442 4.0000
1 24224320 5.0000
1 277172506 1.0000
1 21593526 3.0000
1 91082908 4.0000
1 276908282 4.0000
1 68395469 1.0000
1 91588813 3.0000
1 85423286 3.0000
1 97898140 14.0000
1 53029040 4.0000
1 352317874 3.0000
1 278133623 8.0000
1 46141376 2.0000
1 295637500 7.0000
1 229483237 1.0000
1 31408930 5.0000
1 61804151 3.0000
1 162749920 5.0000
1 197186352 2.0000
1 166121210 4.0000
1 207604346 1.0000
1 225539878 5.0000
1 34269240 6.0000
1 270369842 3.0000
1 69607162 1.0000
1 57339651 1.0000
1 237318555 1.0000
1 37792771 4.0000
1 199278443 4.0000
1 49290658 1.0000
1 117377731 3.0000
1 155320577 9.0000
1 181223330 3.0000
1 202098639 5.0000
1 27272269 3.0000
1 32399396 1.0000
1 228298620 5.0000
1 105803824 1.0000
1 113852838 1.0000
1 102465497 2.0000
1 204409050 1.0000
1 43706838 19.0000
1 291649210 1.0000
1 274501289 4.0000
1 147721398 2.0000
1 21037719 5.0000
1 50725573 10.0000
1 168430127 2.0000
1 432456574 2.0000
1 161046713 2.0000
1 216707242 1.0000
1 102773285 1.0000
1 97942249 1.0000
1 43090176 9.0000
1 49498735 13.0000
1 117046274 3.0000
1 210041383 2.0000
1 307289516 1.0000
1 59809760 4.0000
1 265426770 2.0000
1 293731094 3.0000
1 87429715 9.0000
1 97066890 8.0000
1 32417223 2.0000
1 32182710 1.0000
1 172901970 1.0000
1 283207769 2.0000
1 290709262 1.0000
1 498776216 7.0000
1 251591698 1.0000
1 260710985 4.0000
1 187534827 1.0000
1 248789864 4.0000
1 22844077 2.0000
1 121827022 4.0000
1 275248083 4.0000
1 45929373 2.0000
1 314725957 3.0000
1 40359068 5.0000
1 359511622 4.0000
1 34965095 7.0000
1 49939257 12.0000
1 26553971 12.0000
1 41405468 5.0000
1 253631550 7.0000
1 234349647 2.0000
1 39811227 2.0000
1 387835596 10.0000
1 36127967 1.0000
1 294038273 2.0000
1 360344843 2.0000
1 285516588 1.0000
1 193619580 3.0000
1 171918553 2.0000
1 228778787 1.0000
1 291110389 3.0000
1 83861665 1.0000
1 313887512 3.0000
1 51978065 4.0000
1 303651216 2.0000
1 239876668 6.0000
1 43124180 15.0000
1 30395398 10.0000
1 83855918 23.0000
1 169967749 1.0000
1 208742566 2.0000
1 38411534 6.0000
1 53009311 4.0000
1 196195164 1.0000
1 258426023 4.0000
1 169863467 1.0000
1 100570359 14.0000
1 326694732 3.0000
1 236979026 1.0000
1 158887692 2.0000
1 67562950 2.0000
1 46705581 9.0000
1 234365719 1.0000
1 49629605 1.0000
1 268484639 11.0000
1 393590044 2.0000
1 120872742 6.0000
1 57933449 2.0000
1 94003338 1.0000
1 267256508 6.0000
1 142225011 3.0000
1 223396377 1.0000
1 54003221 7.0000
1 451403451 1.0000
1 160979509 13.0000
1 154659914 2.0000
1 220808838 2.0000
1 260452085 5.0000
1 64654685 2.0000
1 103683026 4.0000
1 23136154 5.0000
1 18395247 1.0000
1 220997138 9.0000
1 111610909 6.0000
1 562630483 3.0000
1 109214716 4.0000
1 24485503 14.0000
1 203018453 1.0000
1 29968837 2.0000
1 188841247 10.0000
1 86206737 3.0000
1 228305414 2.0000
1 70628641 5.0000
1 101017618 2.0000
1 242081101 3.0000
1 142681025 14.0000
1 52068189 2.0000
1 60825979 3.0000
1 300135017 3.0000
1 134563275 22.0000
1 47608522 14.0000
1 35364809 8.0000
1 79818725 3.0000
1 223404067 2.0000
1 119370087 9.0000
1 196669891 1.0000
1 32878627 6.0000
1 300631153 8.0000
1 193354205 2.0000
1 134823513 4.0000
1 175149644 1.0000
1 58926395 10.0000
1 269858934 2.0000
1 38824843 11.0000
1 65153448 17.0000
1 35408223 1.0000
1 150455104 1.0000
1 65187067 1.0000
1 244889280 1.0000
1 280242371 1.0000
1 51826812 3.0000
1 329112005 6.0000
1 122483510 1.0000
1 419872351 1.0000
1 70360628 6.0000
1 263355828 5.0000
1 26589987 7.0000
1 37921383 7.0000
1 295116564 1.0000
1 265192550 1.0000
1 279229632 2.0000
1 153531301 10.0000
1 291001606 6.0000
1 174185700 9.0000
1 21036119 4.0000
1 88986768 2.0000
1 148305295 2.0000
1 52702397 2.0000
1 105971448 15.0000
1 247540843 1.0000
1 22815199 5.0000
1 132213280 6.0000
1 61986109 1.0000
1 267289093 6.0000
1 265916293 2.0000
1 310287657 6.0000
1 264133481 7.0000
1 358675720 4.0000
1 284544203 2.0000
1 66129243 12.0000
1 235139268 1.0000
1 69551985 6.0000
1 502248046 2.0000
1 200497519 7.0000
1 73449571 5.0000
1 293995981 1.0000
1 20505122 6.0000
1 267856439 3.0000
1 17084497 4.0000
1 83828959 3.0000
1 49980783 2.0000
1 127945292 10.0000
1 279681266 1.0000
1 271563330 1.0000
1 111553960 2.0000
1 136661659 2.0000
1 214136684 2.0000
1 172724815 1.0000
1 17311797 1.0000
1 146442319 5.0000
1 280655080 1.0000
1 182737724 7.0000
1 147509786 1.0000
1 269304331 6.0000
1 58434192 11.0000
1 569096933 1.0000
1 313296185 4.0000
1 210627341 3.0000
1 273124345 2.0000
1 179170204 11.0000
1 108441763 4.0000
1 202243824 9.0000
1 185688167 12.0000
1 478981691 3.0000
1 205951712 1.0000
1 227817944 3.0000
1 260961646 1.0000
1 88041971 1.0000
1 558829275 7.0000
1 150020524 3.0000
1 29855798 2.0000
1 270556083 3.0000
1 290609656 7.0000
1 341963514 4.0000
1 436104499 2.0000
1 29246770 1.0000
1 43856340 3.0000
1 259802833 2.0000
1 103820454 2.0000
1 243323060 5.0000
1 89021438 1.0000
1 179213911 7.0000
1 420790483 2.0000
1 240653346 1.0000
1 85669614 9.0000
1 219949262 2.0000
1 267295547 5.0000
1 29727994 2.0000
1 109813877 4.0000
1 43328523 5.0000
1 72015785 1.0000
1 283969647 3.0000
1 228751987 2.0000
1 233109396 1.0000
1 306623675 1.0000
1 37397798 4.0000
1 295884713 6.0000
1 218264611 2.0000
1 53732896 5.0000
1 288327871 3.0000
1 544574749 2.0000
1 225082998 2.0000
1 151087889 2.0000
1 164122451 1.0000
1 250649493 2.0000
1 56446819 3.0000
1 305278762 2.0000
1 165746428 2.0000
1 25189194 4.0000
1 145778558 1.0000
1 19239587 7.0000
1 123054246 2.0000
1 156380350 15.0000
1 152402774 1.0000
1 266182205 1.0000
1 37653495 6.0000
1 257932524 1.0000
1 297389481 3.0000
1 84095841 2.0000
1 122950681 8.0000
1 27014314 2.0000
1 267308679 7.0000
2 229047451 2.0000
2 309857915 1.0000
2 19229473 1.0000
2 98810867 3.0000
2 217184995 2.0000
2 205715380 1.0000
2 197096489 3.0000
2 157311000 2.0000
2 188264147 4.0000
2 77843712 1.0000
2 231410365 3.0000
2 236854083 6.0000
2 288238089 1.0000
2 248740740 1.0000
2 84095155 3.0000
2 444198452 1.0000
2 56077244 1.0000
2 61623625 1.0000
2 336031649 1.0000
2 28308356 1.0000
2 204454773 2.0000
2 319682752 3.0000
2 272476423 1.0000
2 14123683 9.0000
2 243323755 4.0000
2 270418444 19.0000
2 270843834 1.0000
2 54498003 1.0000
2 277981997 1.0000
2 113449381 2.0000
2 40095510 1.0000
2 253026113 1.0000
2 40714791 1.0000
2 316996084 2.0000
2 267278705 3.0000
2 253007695 1.0000
2 213711945 5.0000
2 330552692 3.0000
2 225098832 3.0000
2 29426580 1.0000
2 28455329 1.0000
2 218196055 5.0000
2 29206300 1.0000
2 30693879 5.0000
2 37704287 7.0000
2 45112524 1.0000
2 20359647 2.0000
2 281059193 3.0000
2 56824454 3.0000
2 98196849 2.0000
2 53898929 1.0000
2 144836578 2.0000
2 120160897 4.0000
2 52397436 1.0000
2 297380894 1.0000
2 246398288 3.0000
2 48683091 8.0000
2 212203422 1.0000
2 59785937 6.0000
2 69276015 1.0000
2 238623655 1.0000
2 62540002 3.0000
2 274645950 3.0000
2 254056558 2.0000
2 65013070 2.0000
2 104572995 4.0000
2 88687403 1.0000
2 48300575 9.0000
2 53103918 1.0000
2 213273098 2.0000
2 254147817 1.0000
2 49665998 1.0000
2 292713073 3.0000
2 56408315 11.0000
2 181107202 3.0000
2 178616491 2.0000
2 293601868 5.0000
2 220746642 1.0000
2 245095610 1.0000
2 288370527 4.0000
2 66308941 3.0000
2 256955184 2.0000
2 160950525 16.0000
2 156218577 1.0000
2 384851943 1.0000
2 155320364 4.0000
2 61608179 1.0000
2 19909703 1.0000
2 193723322 1.0000
2 287781981 3.0000
2 264446848 2.0000
2 233600234 4.0000
2 34882196 5.0000
2 287566895 1.0000
2 244444830 3.0000
2 470195113 2.0000
2 401646950 2.0000
2 101227454 1.0000
2 275575393 11.0000
2 70643606 13.0000
2 248905643 1.0000
2 180918836 7.0000
2 29972400 1.0000
2 205643354 1.0000
2 78922403 3.0000
2 237389906 3.0000
2 247300697 2.0000
2 167376496 2.0000
2 227082076 3.0000
2 52069104 1.0000
2 244081862 3.0000
2 74167153 1.0000
2 51590707 1.0000
2 247694811 2.0000
2 19762524 17.0000
2 261872648 1.0000
2 161351710 1.0000
2 43328128 2.0000
2 216837549 9.0000
2 404865623 5.0000
2 31702589 1.0000
2 32583477 2.0000
2 28463717 1.0000
2 61771888 1.0000
2 115997168 2.0000
2 268445866 1.0000
2 218273099 2.0000
2 277384132 6.0000
2 86122715 1.0000
2 283727817 4.0000
2 294784543 1.0000
2 224697273 2.0000
2 32408442 1.0000
2 24224320 6.0000
2 277172506 1.0000
2 21593526 3.0000
2 91082908 1.0000
2 276908282 1.0000
2 68395469 2.0000
2 85423286 1.0000
2 97898140 5.0000
2 352317874 5.0000
2 278133623 5.0000
2 46141376 3.0000
2 295637500 2.0000
2 31408930 4.0000
2 197186352 1.0000
2 166121210 1.0000
2 207604346 1.0000
2 225539878 2.0000
2 34269240 6.0000
2 69607162 2.0000
2 57339651 1.0000
2 237318555 1.0000
2 199278443 1.0000
2 117377731 2.0000
2 155320577 4.0000
2 181223330 1.0000
2 202098639 3.0000
2 27272269 1.0000
2 32399396 1.0000
2 228298620 2.0000
2 113852838 1.0000
2 102465497 1.0000
2 204409050 1.0000
2 43706838 9.0000
2 291649210 1.0000
2 274501289 2.0000
2 147721398 2.0000
2 21037719 2.0000
2 168430127 2.0000
2 432456574 1.0000
2 161046713 2.0000
2 102773285 1.0000
2 43090176 9.0000
2 117046274 1.0000
2 307289516 2.0000
2 59809760 2.0000
2 265426770 2.0000
2 293731094 4.0000
2 87429715 9.0000
2 97066890 2.0000
2 32417223 1.0000
2 32182710 1.0000
2 172901970 1.0000
2 283207769 1.0000
2 290709262 1.0000
2 251591698 1.0000
2 260710985 4.0000
2 187534827 1.0000
2 248789864 1.0000
2 22844077 2.0000
2 121827022 1.0000
2 275248083 5.0000
2 45929373 2.0000
2 314725957 3.0000
2 40359068 2.0000
2 359511622 2.0000
2 34965095 1.0000
2 49939257 7.0000
2 41405468 1.0000
2 253631550 12.0000
2 234349647 3.0000
2 39811227 1.0000
2 387835596 10.0000
2 294038273 2.0000
2 285516588 1.0000
2 193619580 5.0000
2 171918553 1.0000
2 228778787 1.0000
2 291110389 2.0000
2 83861665 1.0000
2 313887512 2.0000
2 51978065 3.0000
2 239876668 8.0000
2 83855918 20.0000
2 169967749 1.0000
2 208742566 3.0000
2 38411534 1.0000
2 53009311 1.0000
2 258426023 2.0000
2 169863467 1.0000
2 100570359 13.0000
2 326694732 3.0000
2 236979026 2.0000
2 158887692 2.0000
2 234365719 1.0000
2 49629605 1.0000
2 268484639 9.0000
2 393590044 3.0000
2 120872742 3.0000
2 57933449 3.0000
2 94003338 1.0000
2 267256508 2.0000
2 142225011 1.0000
2 223396377 1.0000
2 54003221 8.0000
2 451403451 1.0000
2 160979509 10.0000
2 220808838 2.0000
2 260452085 4.0000
2 64654685 2.0000
2 103683026 2.0000
2 23136154 2.0000
2 18395247 2.0000
2 220997138 11.0000
2 111610909 4.0000
2 562630483 1.0000
2 203018453 1.0000
2 29968837 1.0000
2 228305414 1.0000
2 101017618 3.0000
2 242081101 4.0000
2 142681025 12.0000
2 52068189 2.0000
2 134563275 22.0000
2 47608522 7.0000
2 35364809 2.0000
2 79818725 2.0000
2 223404067 2.0000
2 119370087 10.0000
2 196669891 1.0000
2 32878627 8.0000
2 193354205 2.0000
2 134823513 4.0000
2 175149644 1.0000
2 58926395 7.0000
2 269858934 2.0000
2 38824843 12.0000
2 65153448 3.0000
2 35408223 1.0000
2 150455104 1.0000
2 65187067 1.0000
2 244889280 1.0000
2 280242371 2.0000
2 329112005 3.0000
2 419872351 2.0000
2 70360628 4.0000
2 263355828 4.0000
2 26589987 1.0000
2 37921383 1.0000
2 295116564 1.0000
2 279229632 2.0000
2 153531301 9.0000
2 291001606 2.0000
2 174185700 5.0000
2 21036119 2.0000
2 148305295 2.0000
2 52702397 1.0000
2 105971448 1.0000
2 132213280 2.0000
2 61986109 1.0000
2 267289093 2.0000
2 265916293 5.0000
2 310287657 3.0000
2 264133481 1.0000
2 358675720 4.0000
2 284544203 1.0000
2 66129243 19.0000
2 69551985 1.0000
2 502248046 4.0000
2 200497519 4.0000
2 73449571 3.0000
2 293995981 1.0000
2 20505122 6.0000
2 267856439 2.0000
2 17084497 2.0000
2 83828959 1.0000
2 49980783 1.0000
2 127945292 4.0000
2 279681266 1.0000
2 271563330 1.0000
2 136661659 1.0000
2 214136684 1.0000
2 172724815 1.0000
2 146442319 5.0000
2 280655080 1.0000
2 182737724 5.0000
2 147509786 1.0000
2 269304331 6.0000
2 58434192 8.0000
2 569096933 1.0000
2 313296185 2.0000
2 210627341 3.0000
2 273124345 1.0000
2 179170204 6.0000
2 108441763 1.0000
2 185688167 6.0000
2 478981691 3.0000
2 205951712 1.0000
2 227817944 3.0000
2 260961646 1.0000
2 558829275 5.0000
2 150020524 1.0000
2 29855798 2.0000
2 270556083 3.0000
2 290609656 6.0000
2 341963514 4.0000
2 436104499 5.0000
2 29246770 2.0000
2 43856340 6.0000
2 259802833 1.0000
2 103820454 1.0000
2 243323060 1.0000
2 89021438 1.0000
2 179213911 4.0000
2 420790483 3.0000
2 240653346 1.0000
2 85669614 8.0000
2 219949262 1.0000
2 267295547 1.0000
2 29727994 2.0000
2 109813877 4.0000
2 43328523 2.0000
2 72015785 1.0000
2 283969647 2.0000
2 228751987 2.0000
2 233109396 1.0000
2 306623675 1.0000
2 37397798 2.0000
2 295884713 5.0000
2 218264611 1.0000
2 53732896 12.0000
2 288327871 4.0000
2 544574749 1.0000
2 225082998 2.0000
2 151087889 1.0000
2 164122451 1.0000
2 165746428 2.0000
2 19239587 2.0000
2 123054246 2.0000
2 156380350 21.0000
2 152402774 1.0000
2 266182205 1.0000
2 37653495 1.0000
2 257932524 1.0000
2 297389481 3.0000
2 84095841 3.0000
2 122950681 9.0000
2 27014314 1.0000
2 267308679 4.0000
3 229047451 37.0000
3 98810867 25.0000
3 197096489 2.0000
3 236854083 2.0000
3 288238089 1.0000
3 130380538 1.0000
3 204454773 1.0000
3 14123683 3.0000
3 243323755 3.0000
3 270418444 2.0000
3 277981997 2.0000
3 113449381 2.0000
3 40095510 1.0000
3 213711945 65.0000
3 218196055 1.0000
3 30693879 65.0000
3 45112524 10.0000
3 120160897 4.0000
3 297380894 1.0000
3 48683091 6.0000
3 59785937 55.0000
3 62540002 26.0000
3 274645950 1.0000
3 254056558 1.0000
3 104572995 1.0000
3 48300575 2.0000
3 264522245 18.0000
3 56408315 1.0000
3 293601868 1.0000
3 121240793 1.0000
3 220746642 1.0000
3 288370527 1.0000
3 66308941 3.0000
3 160950525 3.0000
3 73637003 24.0000
3 92882460 1.0000
3 264446848 20.0000
3 34882196 55.0000
3 244444830 1.0000
3 22062686 1.0000
3 104063340 4.0000
3 275575393 5.0000
3 70643606 6.0000
3 17209595 3.0000
3 180918836 45.0000
3 237389906 16.0000
3 167376496 1.0000
3 74167153 1.0000
3 247694811 1.0000
3 19762524 6.0000
3 216837549 2.0000
3 404865623 1.0000
3 238084775 1.0000
3 268445866 19.0000
3 218273099 1.0000
3 277384132 1.0000
3 283727817 1.0000
3 24224320 28.0000
3 21593526 15.0000
3 68395469 1.0000
3 91588813 1.0000
3 85423286 12.0000
3 97898140 68.0000
3 352317874 1.0000
3 278133623 2.0000
3 295637500 41.0000
3 31408930 2.0000
3 162749920 1.0000
3 225539878 4.0000
3 34269240 1.0000
3 69607162 27.0000
3 37792771 2.0000
3 155320577 1.0000
3 181223330 12.0000
3 202098639 2.0000
3 228298620 1.0000
3 43706838 2.0000
3 274501289 1.0000
3 50725573 3.0000
3 49498735 1.0000
3 293731094 1.0000
3 87429715 2.0000
3 97066890 14.0000
3 32417223 1.0000
3 283207769 1.0000
3 290709262 8.0000
3 498776216 18.0000
3 248789864 5.0000
3 22844077 35.0000
3 275248083 1.0000
3 45929373 1.0000
3 314725957 2.0000
3 359511622 3.0000
3 49939257 2.0000
3 253631550 44.0000
3 387835596 3.0000
3 193619580 1.0000
3 239876668 2.0000
3 43124180 1.0000
3 30395398 2.0000
3 83855918 15.0000
3 38411534 1.0000
3 258426023 26.0000
3 100570359 4.0000
3 236979026 1.0000
3 268484639 2.0000
3 57933449 1.0000
3 94003338 34.0000
3 54003221 39.0000
3 160979509 67.0000
3 260452085 1.0000
3 64654685 38.0000
3 23136154 30.0000
3 220997138 1.0000
3 24485503 7.0000
3 188841247 1.0000
3 101017618 2.0000
3 142681025 6.0000
3 134563275 6.0000
3 47608522 29.0000
3 35364809 1.0000
3 119370087 2.0000
3 32878627 1.0000
3 58926395 41.0000
3 269858934 2.0000
3 38824843 4.0000
3 65153448 16.0000
3 35408223 1.0000
3 329112005 1.0000
3 70360628 1.0000
3 26589987 1.0000
3 37921383 57.0000
3 153531301 1.0000
3 291001606 2.0000
3 174185700 55.0000
3 52702397 2.0000
3 105971448 4.0000
3 267289093 1.0000
3 265916293 1.0000
3 264133481 2.0000
3 66129243 51.0000
3 69551985 48.0000
3 200497519 1.0000
3 73449571 1.0000
3 20505122 2.0000
3 17084497 2.0000
3 83828959 3.0000
3 136661659 7.0000
3 182737724 1.0000
3 269304331 1.0000
3 179170204 2.0000
3 202243824 1.0000
3 185688167 2.0000
3 205951712 1.0000
3 227817944 1.0000
3 150020524 23.0000
3 290609656 2.0000
3 341963514 23.0000
3 436104499 15.0000
3 43856340 1.0000
3 179213911 35.0000
3 420790483 10.0000
3 267295547 1.0000
3 29727994 1.0000
3 43328523 1.0000
3 37397798 1.0000
3 295884713 4.0000
3 53732896 3.0000
3 288327871 1.0000
3 164122451 1.0000
3 56446819 17.0000
3 25189194 1.0000
3 123054246 1.0000
3 156380350 14.0000
3 37653495 93.0000
3 122950681 3.0000
3 27014314 2.0000
4 229047451 11.0000
4 19229473 8.0000
4 98810867 8.0000
4 33268497 4.0000
4 205715380 1.0000
4 197096489 5.0000
4 157311000 2.0000
4 188264147 7.0000
4 77843712 1.0000
4 231410365 5.0000
4 236854083 13.0000
4 84095155 2.0000
4 444198452 4.0000
4 78746900 13.0000
4 130380538 11.0000
4 217356882 18.0000
4 61623625 1.0000
4 336031649 1.0000
4 28308356 13.0000
4 76415133 2.0000
4 204454773 8.0000
4 319682752 2.0000
4 14123683 79.0000
4 172376896 2.0000
4 243323755 7.0000
4 270418444 29.0000
4 193870085 13.0000
4 113449381 22.0000
4 40095510 3.0000
4 40714791 3.0000
4 267278705 2.0000
4 213711945 22.0000
4 330552692 2.0000
4 225098832 2.0000
4 244085895 2.0000
4 29426580 22.0000
4 218196055 13.0000
4 29206300 2.0000
4 30693879 60.0000
4 37704287 9.0000
4 45112524 54.0000
4 20359647 2.0000
4 56824454 12.0000
4 98196849 2.0000
4 144836578 2.0000
4 120160897 6.0000
4 297380894 40.0000
4 246398288 3.0000
4 48683091 30.0000
4 212203422 5.0000
4 59785937 28.0000
4 69276015 2.0000
4 62540002 39.0000
4 274645950 4.0000
4 254056558 5.0000
4 65013070 7.0000
4 104572995 1.0000
4 88687403 3.0000
4 48300575 47.0000
4 264522245 8.0000
4 49665998 3.0000
4 292713073 10.0000
4 56408315 15.0000
4 181107202 2.0000
4 31508216 34.0000
4 178616491 20.0000
4 293601868 6.0000
4 121240793 23.0000
4 292252720 13.0000
4 288370527 2.0000
4 66308941 14.0000
4 256955184 3.0000
4 160950525 40.0000
4 73637003 12.0000
4 156218577 5.0000
4 155320364 3.0000
4 45814400 11.0000
4 61608179 3.0000
4 219540700 3.0000
4 19909703 3.0000
4 92882460 33.0000
4 287781981 1.0000
4 264446848 9.0000
4 61358313 3.0000
4 233600234 8.0000
4 34882196 38.0000
4 287566895 1.0000
4 244444830 8.0000
4 22062686 20.0000
4 104063340 73.0000
4 275575393 37.0000
4 70643606 41.0000
4 17209595 22.0000
4 180918836 19.0000
4 29972400 7.0000
4 205643354 1.0000
4 32340805 28.0000
4 87171486 8.0000
4 173752759 22.0000
4 78922403 7.0000
4 39973326 18.0000
4 237389906 1.0000
4 105622153 2.0000
4 167376496 1.0000
4 227082076 3.0000
4 52069104 31.0000
4 244081862 3.0000
4 89713248 2.0000
4 51590707 3.0000
4 247694811 7.0000
4 19762524 46.0000
4 161351710 4.0000
4 43328128 2.0000
4 216837549 8.0000
4 404865623 2.0000
4 31702589 75.0000
4 238084775 4.0000
4 28463717 1.0000
4 61771888 13.0000
4 115997168 11.0000
4 268445866 4.0000
4 274996668 2.0000
4 218273099 3.0000
4 277384132 6.0000
4 86122715 8.0000
4 283727817 2.0000
4 32408442 10.0000
4 24224320 6.0000
4 277172506 1.0000
4 21593526 2.0000
4 91082908 8.0000
4 276908282 1.0000
4 68395469 2.0000
4 91588813 14.0000
4 85423286 4.0000
4 97898140 50.0000
4 53029040 25.0000
4 352317874 3.0000
4 278133623 7.0000
4 46141376 4.0000
4 295637500 6.0000
4 229483237 7.0000
4 31408930 4.0000
4 61804151 48.0000
4 162749920 77.0000
4 197186352 4.0000
4 166121210 3.0000
4 207604346 3.0000
4 225539878 77.0000
4 34269240 2.0000
4 270369842 11.0000
4 69607162 5.0000
4 237318555 1.0000
4 37792771 18.0000
4 199278443 3.0000
4 49290658 1.0000
4 117377731 3.0000
4 155320577 15.0000
4 202098639 5.0000
4 27272269 2.0000
4 32399396 3.0000
4 228298620 5.0000
4 105803824 7.0000
4 102465497 2.0000
4 204409050 1.0000
4 43706838 42.0000
4 274501289 4.0000
4 147721398 3.0000
4 21037719 1.0000
4 50725573 72.0000
4 168430127 4.0000
4 432456574 1.0000
4 161046713 3.0000
4 216707242 2.0000
4 97942249 31.0000
4 43090176 16.0000
4 49498735 55.0000
4 117046274 1.0000
4 210041383 2.0000
4 59809760 3.0000
4 265426770 2.0000
4 293731094 1.0000
4 87429715 17.0000
4 97066890 9.0000
4 32417223 3.0000
4 32182710 1.0000
4 172901970 1.0000
4 290709262 2.0000
4 498776216 13.0000
4 260710985 3.0000
4 248789864 2.0000
4 22844077 13.0000
4 121827022 1.0000
4 275248083 2.0000
4 45929373 8.0000
4 314725957 3.0000
4 40359068 24.0000
4 359511622 2.0000
4 34965095 33.0000
4 49939257 9.0000
4 26553971 45.0000
4 41405468 61.0000
4 253631550 24.0000
4 234349647 9.0000
4 39811227 1.0000
4 387835596 38.0000
4 360344843 14.0000
4 193619580 7.0000
4 171918553 3.0000
4 228778787 1.0000
4 291110389 1.0000
4 313887512 2.0000
4 51978065 5.0000
4 303651216 11.0000
4 239876668 16.0000
4 43124180 49.0000
4 30395398 51.0000
4 83855918 50.0000
4 208742566 8.0000
4 38411534 23.0000
4 53009311 1.0000
4 196195164 6.0000
4 258426023 4.0000
4 169863467 1.0000
4 100570359 35.0000
4 326694732 2.0000
4 236979026 4.0000
4 67562950 19.0000
4 46705581 38.0000
4 234365719 1.0000
4 268484639 16.0000
4 393590044 3.0000
4 120872742 2.0000
4 57933449 6.0000
4 94003338 6.0000
4 267256508 3.0000
4 142225011 14.0000
4 223396377 2.0000
4 71975446 46.0000
4 54003221 15.0000
4 451403451 2.0000
4 160979509 46.0000
4 154659914 1.0000
4 260452085 5.0000
4 64654685 29.0000
4 103683026 7.0000
4 23136154 7.0000
4 18395247 1.0000
4 220997138 29.0000
4 111610909 5.0000
4 562630483 1.0000
4 109214716 8.0000
4 24485503 43.0000
4 203018453 13.0000
4 188841247 25.0000
4 86206737 25.0000
4 228305414 1.0000
4 70628641 38.0000
4 101017618 2.0000
4 242081101 8.0000
4 142681025 41.0000
4 52068189 5.0000
4 60825979 6.0000
4 300135017 21.0000
4 134563275 40.0000
4 47608522 52.0000
4 35364809 46.0000
4 79818725 3.0000
4 223404067 2.0000
4 119370087 18.0000
4 32878627 10.0000
4 300631153 15.0000
4 193354205 1.0000
4 134823513 5.0000
4 58926395 11.0000
4 269858934 1.0000
4 38824843 44.0000
4 65153448 35.0000
4 35408223 2.0000
4 65187067 28.0000
4 244889280 2.0000
4 51826812 9.0000
4 329112005 14.0000
4 70360628 4.0000
4 263355828 6.0000
4 26589987 69.0000
4 37921383 88.0000
4 265192550 1.0000
4 279229632 4.0000
4 153531301 6.0000
4 291001606 1.0000
4 174185700 22.0000
4 21036119 16.0000
4 88986768 19.0000
4 148305295 2.0000
4 52702397 5.0000
4 105971448 35.0000
4 247540843 2.0000
4 22815199 41.0000
4 132213280 7.0000
4 267289093 1.0000
4 264133481 5.0000
4 358675720 6.0000
4 66129243 65.0000
4 235139268 2.0000
4 69551985 19.0000
4 200497519 5.0000
4 73449571 3.0000
4 20505122 10.0000
4 17084497 5.0000
4 83828959 55.0000
4 49980783 3.0000
4 127945292 8.0000
4 271563330 2.0000
4 111553960 18.0000
4 136661659 6.0000
4 172724815 1.0000
4 17311797 11.0000
4 146442319 6.0000
4 182737724 5.0000
4 269304331 11.0000
4 58434192 16.0000
4 313296185 1.0000
4 210627341 1.0000
4 273124345 2.0000
4 179170204 26.0000
4 108441763 3.0000
4 202243824 38.0000
4 185688167 25.0000
4 478981691 3.0000
4 227817944 4.0000
4 558829275 2.0000
4 150020524 8.0000
4 29855798 2.0000
4 270556083 4.0000
4 290609656 3.0000
4 341963514 4.0000
4 436104499 3.0000
4 29246770 2.0000
4 43856340 17.0000
4 259802833 2.0000
4 103820454 6.0000
4 243323060 2.0000
4 179213911 19.0000
4 420790483 2.0000
4 240653346 2.0000
4 85669614 7.0000
4 219949262 2.0000
4 29727994 17.0000
4 109813877 2.0000
4 43328523 5.0000
4 72015785 12.0000
4 228751987 1.0000
4 37397798 21.0000
4 295884713 5.0000
4 218264611 17.0000
4 53732896 37.0000
4 288327871 2.0000
4 544574749 5.0000
4 225082998 3.0000
4 151087889 4.0000
4 164122451 88.0000
4 250649493 11.0000
4 56446819 6.0000
4 305278762 5.0000
4 165746428 5.0000
4 25189194 79.0000
4 19239587 21.0000
4 156380350 48.0000
4 152402774 1.0000
4 266182205 3.0000
4 37653495 83.0000
4 297389481 3.0000
4 84095841 1.0000
4 122950681 11.0000
4 27014314 25.0000
4 267308679 14.0000
5 229047451 2.0000
5 19229473 1.0000
5 197096489 1.0000
5 188264147 1.0000
5 236854083 3.0000
5 84095155 1.0000
5 444198452 1.0000
5 130380538 2.0000
5 14123683 14.0000
5 270418444 6.0000
5 113449381 2.0000
5 213711945 2.0000
5 218196055 7.0000
5 30693879 8.0000
5 37704287 3.0000
5 45112524 12.0000
5 56824454 1.0000
5 144836578 1.0000
5 120160897 1.0000
5 48683091 3.0000
5 212203422 1.0000
5 59785937 3.0000
5 69276015 1.0000
5 62540002 8.0000
5 65013070 2.0000
5 48300575 7.0000
5 264522245 2.0000
5 49665998 1.0000
5 292713073 1.0000
5 56408315 4.0000
5 178616491 1.0000
5 293601868 1.0000
5 121240793 1.0000
5 66308941 2.0000
5 160950525 4.0000
5 73637003 1.0000
5 155320364 1.0000
5 92882460 6.0000
5 264446848 1.0000
5 34882196 6.0000
5 104063340 7.0000
5 275575393 3.0000
5 70643606 5.0000
5 180918836 2.0000
5 29972400 1.0000
5 52069104 2.0000
5 51590707 1.0000
5 19762524 3.0000
5 115997168 1.0000
5 277384132 2.0000
5 24224320 1.0000
5 97898140 7.0000
5 278133623 2.0000
5 295637500 2.0000
5 229483237 1.0000
5 31408930 1.0000
5 61804151 3.0000
5 162749920 3.0000
5 225539878 20.0000
5 34269240 2.0000
5 69607162 1.0000
5 181223330 1.0000
5 202098639 1.0000
5 43706838 3.0000
5 274501289 1.0000
5 50725573 9.0000
5 97942249 1.0000
5 43090176 1.0000
5 49498735 4.0000
5 87429715 2.0000
5 290709262 1.0000
5 260710985 1.0000
5 22844077 1.0000
5 275248083 1.0000
5 314725957 2.0000
5 49939257 4.0000
5 26553971 1.0000
5 41405468 2.0000
5 253631550 4.0000
5 387835596 4.0000
5 228778787 1.0000
5 291110389 2.0000
5 239876668 3.0000
5 43124180 1.0000
5 30395398 11.0000
5 83855918 12.0000
5 100570359 8.0000
5 326694732 1.0000
5 46705581 2.0000
5 268484639 4.0000
5 94003338 2.0000
5 267256508 1.0000
5 71975446 1.0000
5 54003221 4.0000
5 160979509 6.0000
5 260452085 1.0000
5 23136154 2.0000
5 220997138 4.0000
5 24485503 9.0000
5 142681025 3.0000
5 134563275 7.0000
5 47608522 25.0000
5 35364809 14.0000
5 32878627 2.0000
5 58926395 3.0000
5 38824843 6.0000
5 51826812 3.0000
5 329112005 3.0000
5 26589987 20.0000
5 153531301 4.0000
5 174185700 5.0000
5 148305295 1.0000
5 105971448 2.0000
5 265916293 1.0000
5 264133481 1.0000
5 66129243 4.0000
5 69551985 1.0000
5 73449571 1.0000
5 20505122 2.0000
5 83828959 32.0000
5 146442319 1.0000
5 182737724 1.0000
5 269304331 1.0000
5 58434192 3.0000
5 210627341 1.0000
5 179170204 3.0000
5 108441763 1.0000
5 202243824 2.0000
5 185688167 4.0000
5 43856340 3.0000
5 179213911 2.0000
5 85669614 3.0000
5 37397798 4.0000
5 53732896 19.0000
5 164122451 2.0000
5 250649493 1.0000
5 56446819 2.0000
5 305278762 1.0000
5 165746428 1.0000
5 156380350 15.0000
5 84095841 1.0000
6 229047451 3.0000
6 98810867 1.0000
6 204454773 1.0000
6 213711945 3.0000
6 30693879 8.0000
6 48683091 1.0000
6 59785937 1.0000
6 62540002 39.0000
6 48300575 1.0000
6 264522245 8.0000
6 178616491 1.0000
6 73637003 3.0000
6 264446848 3.0000
6 34882196 9.0000
6 180918836 12.0000
6 237389906 12.0000
6 115997168 2.0000
6 268445866 2.0000
6 24224320 13.0000
6 21593526 7.0000
6 85423286 2.0000
6 295637500 3.0000
6 181223330 8.0000
6 290709262 3.0000
6 498776216 6.0000
6 22844077 23.0000
6 193619580 1.0000
6 83855918 6.0000
6 258426023 3.0000
6 94003338 17.0000
6 54003221 1.0000
6 160979509 9.0000
6 64654685 3.0000
6 23136154 3.0000
6 24485503 10.0000
6 142681025 7.0000
6 47608522 1.0000
6 65153448 14.0000
6 37921383 9.0000
6 174185700 3.0000
6 21036119 4.0000
6 66129243 1.0000
6 69551985 1.0000
6 83828959 4.0000
6 136661659 32.0000
6 150020524 1.0000
6 341963514 2.0000
6 436104499 2.0000
6 420790483 8.0000
6 29727994 3.0000
6 56446819 20.0000
6 156380350 4.0000
6 37653495 10.0000
7 229047451 1.0000
7 270418444 1.0000
7 59785937 1.0000
7 62540002 1.0000
7 293601868 1.0000
7 160950525 1.0000
7 275575393 1.0000
7 180918836 1.0000
7 268445866 1.0000
7 283727817 1.0000
7 46141376 1.0000
7 258426023 1.0000
7 54003221 1.0000
7 29968837 1.0000
7 263355828 1.0000
7 174185700 1.0000
7 69551985 1.0000
7 210627341 1.0000
7 108441763 1.0000
7 341963514 1.0000
7 436104499 1.0000
8 229047451 55.0000
8 309857915 1.0000
8 19229473 3.0000
8 98810867 67.0000
8 33268497 15.0000
8 217184995 5.0000
8 205715380 26.0000
8 197096489 39.0000
8 157311000 21.0000
8 188264147 26.0000
8 77843712 9.0000
8 231410365 34.0000
8 236854083 40.0000
8 288238089 9.0000
8 248740740 1.0000
8 84095155 36.0000
8 444198452 23.0000
8 78746900 2.0000
8 130380538 30.0000
8 56077244 9.0000
8 217356882 1.0000
8 61623625 3.0000
8 336031649 7.0000
8 28308356 2.0000
8 76415133 14.0000
8 204454773 25.0000
8 319682752 12.0000
8 272476423 2.0000
8 14123683 51.0000
8 172376896 1.0000
8 243323755 39.0000
8 270418444 66.0000
8 270843834 6.0000
8 193870085 4.0000
8 54498003 9.0000
8 277981997 14.0000
8 113449381 55.0000
8 40095510 27.0000
8 253026113 1.0000
8 40714791 10.0000
8 316996084 13.0000
8 267278705 30.0000
8 253007695 2.0000
8 213711945 82.0000
8 330552692 21.0000
8 225098832 23.0000
8 29426580 5.0000
8 28455329 7.0000
8 218196055 43.0000
8 29206300 3.0000
8 30693879 91.0000
8 37704287 25.0000
8 45112524 40.0000
8 20359647 24.0000
8 281059193 10.0000
8 56824454 22.0000
8 98196849 11.0000
8 53898929 1.0000
8 144836578 30.0000
8 120160897 41.0000
8 52397436 5.0000
8 297380894 5.0000
8 246398288 36.0000
8 48683091 78.0000
8 212203422 32.0000
8 59785937 92.0000
8 69276015 6.0000
8 238623655 6.0000
8 62540002 94.0000
8 274645950 18.0000
8 254056558 13.0000
8 65013070 35.0000
8 104572995 15.0000
8 88687403 8.0000
8 48300575 78.0000
8 264522245 49.0000
8 53103918 7.0000
8 213273098 19.0000
8 254147817 4.0000
8 49665998 4.0000
8 292713073 32.0000
8 56408315 63.0000
8 181107202 13.0000
8 31508216 12.0000
8 178616491 37.0000
8 293601868 27.0000
8 121240793 10.0000
8 220746642 7.0000
8 245095610 4.0000
8 292252720 6.0000
8 288370527 25.0000
8 66308941 38.0000
8 256955184 25.0000
8 160950525 57.0000
8 73637003 23.0000
8 156218577 13.0000
8 384851943 2.0000
8 155320364 27.0000
8 45814400 1.0000
8 61608179 20.0000
8 219540700 2.0000
8 19909703 27.0000
8 92882460 75.0000
8 193723322 18.0000
8 287781981 20.0000
8 264446848 35.0000
8 61358313 30.0000
8 233600234 37.0000
8 34882196 88.0000
8 287566895 14.0000
8 244444830 42.0000
8 22062686 2.0000
8 470195113 16.0000
8 401646950 3.0000
8 101227454 8.0000
8 104063340 98.0000
8 275575393 41.0000
8 70643606 82.0000
8 17209595 7.0000
8 248905643 3.0000
8 180918836 78.0000
8 29972400 22.0000
8 205643354 23.0000
8 32340805 6.0000
8 173752759 1.0000
8 78922403 34.0000
8 39973326 1.0000
8 237389906 35.0000
8 247300697 4.0000
8 167376496 6.0000
8 227082076 30.0000
8 52069104 30.0000
8 244081862 24.0000
8 74167153 5.0000
8 51590707 12.0000
8 247694811 42.0000
8 19762524 49.0000
8 261872648 4.0000
8 161351710 24.0000
8 43328128 31.0000
8 216837549 30.0000
8 404865623 23.0000
8 300414286 1.0000
8 31702589 7.0000
8 32583477 27.0000
8 238084775 2.0000
8 28463717 3.0000
8 61771888 6.0000
8 115997168 17.0000
8 268445866 37.0000
8 274996668 13.0000
8 218273099 21.0000
8 277384132 27.0000
8 86122715 1.0000
8 283727817 34.0000
8 294784543 3.0000
8 224697273 10.0000
8 32408442 8.0000
8 24224320 53.0000
8 277172506 13.0000
8 21593526 21.0000
8 91082908 4.0000
8 276908282 14.0000
8 68395469 17.0000
8 91588813 4.0000
8 85423286 25.0000
8 97898140 133.0000
8 53029040 3.0000
8 352317874 39.0000
8 278133623 40.0000
8 46141376 14.0000
8 295637500 65.0000
8 31408930 29.0000
8 61804151 17.0000
8 162749920 58.0000
8 197186352 2.0000
8 166121210 14.0000
8 207604346 11.0000
8 225539878 75.0000
8 34269240 42.0000
8 270369842 6.0000
8 69607162 37.0000
8 57339651 13.0000
8 237318555 15.0000
8 37792771 38.0000
8 199278443 8.0000
8 49290658 2.0000
8 117377731 2.0000
8 155320577 38.0000
8 181223330 13.0000
8 202098639 44.0000
8 27272269 11.0000
8 32399396 4.0000
8 228298620 36.0000
8 105803824 1.0000
8 113852838 3.0000
8 102465497 27.0000
8 204409050 1.0000
8 43706838 79.0000
8 291649210 1.0000
8 274501289 24.0000
8 147721398 2.0000
8 21037719 31.0000
8 50725573 57.0000
8 168430127 27.0000
8 432456574 6.0000
8 161046713 11.0000
8 102773285 5.0000
8 97942249 7.0000
8 43090176 48.0000
8 49498735 65.0000
8 117046274 8.0000
8 210041383 15.0000
8 307289516 5.0000
8 59809760 29.0000
8 265426770 28.0000
8 293731094 30.0000
8 87429715 55.0000
8 97066890 51.0000
8 32417223 11.0000
8 32182710 4.0000
8 172901970 1.0000
8 283207769 17.0000
8 290709262 11.0000
8 498776216 18.0000
8 251591698 5.0000
8 260710985 36.0000
8 187534827 1.0000
8 248789864 18.0000
8 22844077 59.0000
8 121827022 20.0000
8 275248083 11.0000
8 45929373 36.0000
8 314725957 25.0000
8 40359068 2.0000
8 359511622 14.0000
8 34965095 8.0000
8 49939257 55.0000
8 26553971 15.0000
8 41405468 7.0000
8 253631550 74.0000
8 234349647 39.0000
8 39811227 9.0000
8 387835596 52.0000
8 294038273 6.0000
8 360344843 12.0000
8 285516588 4.0000
8 193619580 37.0000
8 171918553 1.0000
8 228778787 1.0000
8 291110389 9.0000
8 83861665 4.0000
8 313887512 9.0000
8 51978065 33.0000
8 303651216 1.0000
8 239876668 49.0000
8 43124180 30.0000
8 30395398 76.0000
8 83855918 68.0000
8 169967749 1.0000
8 208742566 21.0000
8 38411534 6.0000
8 53009311 4.0000
8 258426023 33.0000
8 169863467 10.0000
8 100570359 85.0000
8 326694732 32.0000
8 236979026 17.0000
8 158887692 18.0000
8 67562950 2.0000
8 46705581 22.0000
8 234365719 12.0000
8 49629605 3.0000
8 268484639 54.0000
8 393590044 15.0000
8 120872742 35.0000
8 57933449 23.0000
8 94003338 52.0000
8 267256508 30.0000
8 142225011 15.0000
8 223396377 9.0000
8 71975446 5.0000
8 54003221 60.0000
8 451403451 6.0000
8 160979509 132.0000
8 154659914 12.0000
8 220808838 5.0000
8 260452085 34.0000
8 64654685 11.0000
8 103683026 33.0000
8 23136154 29.0000
8 18395247 12.0000
8 220997138 53.0000
8 111610909 12.0000
8 562630483 25.0000
8 109214716 1.0000
8 24485503 109.0000
8 203018453 2.0000
8 29968837 14.0000
8 188841247 46.0000
8 86206737 8.0000
8 228305414 4.0000
8 70628641 4.0000
8 101017618 35.0000
8 242081101 30.0000
8 142681025 77.0000
8 52068189 27.0000
8 60825979 5.0000
8 300135017 3.0000
8 134563275 75.0000
8 47608522 66.0000
8 35364809 98.0000
8 79818725 24.0000
8 223404067 18.0000
8 119370087 49.0000
8 196669891 2.0000
8 32878627 43.0000
8 300631153 28.0000
8 193354205 4.0000
8 134823513 19.0000
8 175149644 3.0000
8 58926395 71.0000
8 269858934 24.0000
8 38824843 42.0000
8 65153448 107.0000
8 35408223 26.0000
8 150455104 1.0000
8 65187067 10.0000
8 244889280 4.0000
8 280242371 17.0000
8 51826812 4.0000
8 329112005 28.0000
8 122483510 1.0000
8 419872351 12.0000
8 70360628 15.0000
8 263355828 32.0000
8 26589987 62.0000
8 37921383 27.0000
8 295116564 1.0000
8 265192550 10.0000
8 279229632 11.0000
8 153531301 46.0000
8 291001606 37.0000
8 174185700 97.0000
8 21036119 29.0000
8 88986768 1.0000
8 148305295 9.0000
8 52702397 22.0000
8 105971448 79.0000
8 247540843 6.0000
8 22815199 6.0000
8 132213280 6.0000
8 61986109 1.0000
8 267289093 32.0000
8 265916293 16.0000
8 310287657 11.0000
8 264133481 34.0000
8 358675720 35.0000
8 284544203 9.0000
8 66129243 111.0000
8 235139268 1.0000
8 69551985 81.0000
8 502248046 32.0000
8 200497519 47.0000
8 73449571 39.0000
8 293995981 1.0000
8 20505122 43.0000
8 267856439 32.0000
8 17084497 16.0000
8 83828959 21.0000
8 49980783 9.0000
8 127945292 44.0000
8 279681266 10.0000
8 271563330 7.0000
8 111553960 2.0000
8 136661659 26.0000
8 214136684 5.0000
8 172724815 11.0000
8 17311797 2.0000
8 146442319 40.0000
8 280655080 2.0000
8 182737724 54.0000
8 147509786 1.0000
8 269304331 43.0000
8 58434192 61.0000
8 569096933 7.0000
8 313296185 35.0000
8 210627341 20.0000
8 273124345 20.0000
8 179170204 45.0000
8 108441763 16.0000
8 202243824 33.0000
8 185688167 62.0000
8 478981691 29.0000
8 205951712 25.0000
8 227817944 22.0000
8 260961646 1.0000
8 558829275 28.0000
8 150020524 28.0000
8 29855798 21.0000
8 270556083 36.0000
8 290609656 38.0000
8 341963514 40.0000
8 436104499 42.0000
8 29246770 20.0000
8 43856340 48.0000
8 259802833 31.0000
8 103820454 28.0000
8 243323060 8.0000
8 89021438 6.0000
8 179213911 82.0000
8 420790483 46.0000
8 240653346 6.0000
8 85669614 49.0000
8 219949262 10.0000
8 267295547 26.0000
8 29727994 25.0000
8 109813877 27.0000
8 43328523 37.0000
8 72015785 2.0000
8 283969647 11.0000
8 228751987 8.0000
8 233109396 3.0000
8 306623675 1.0000
8 37397798 7.0000
8 295884713 42.0000
8 218264611 6.0000
8 53732896 43.0000
8 288327871 25.0000
8 544574749 24.0000
8 225082998 12.0000
8 151087889 1.0000
8 164122451 52.0000
8 250649493 1.0000
8 56446819 24.0000
8 305278762 9.0000
8 165746428 29.0000
8 25189194 14.0000
8 145778558 14.0000
8 19239587 5.0000
8 123054246 29.0000
8 156380350 55.0000
8 152402774 3.0000
8 266182205 8.0000
8 37653495 30.0000
8 257932524 2.0000
8 297389481 25.0000
8 84095841 22.0000
8 122950681 48.0000
8 27014314 7.0000
8 267308679 41.0000
9 229047451 14.0000
9 19229473 1.0000
9 98810867 27.0000
9 33268497 8.0000
9 205715380 10.0000
9 197096489 11.0000
9 157311000 9.0000
9 188264147 12.0000
9 77843712 3.0000
9 231410365 11.0000
9 236854083 19.0000
9 288238089 2.0000
9 84095155 13.0000
9 444198452 12.0000
9 130380538 20.0000
9 56077244 1.0000
9 336031649 1.0000
9 76415133 6.0000
9 204454773 7.0000
9 319682752 4.0000
9 14123683 22.0000
9 243323755 12.0000
9 270418444 48.0000
9 193870085 4.0000
9 54498003 2.0000
9 277981997 15.0000
9 113449381 21.0000
9 40095510 11.0000
9 40714791 2.0000
9 316996084 4.0000
9 267278705 10.0000
9 213711945 21.0000
9 330552692 5.0000
9 225098832 7.0000
9 29426580 3.0000
9 28455329 1.0000
9 218196055 25.0000
9 30693879 20.0000
9 37704287 10.0000
9 45112524 15.0000
9 20359647 9.0000
9 281059193 3.0000
9 56824454 7.0000
9 98196849 6.0000
9 144836578 11.0000
9 120160897 15.0000
9 52397436 1.0000
9 297380894 4.0000
9 246398288 10.0000
9 48683091 23.0000
9 212203422 10.0000
9 59785937 22.0000
9 69276015 2.0000
9 62540002 30.0000
9 274645950 5.0000
9 254056558 2.0000
9 65013070 14.0000
9 104572995 9.0000
9 88687403 1.0000
9 48300575 40.0000
9 264522245 8.0000
9 53103918 3.0000
9 213273098 5.0000
9 292713073 17.0000
9 56408315 29.0000
9 181107202 5.0000
9 31508216 5.0000
9 178616491 20.0000
9 293601868 11.0000
9 220746642 1.0000
9 292252720 2.0000
9 288370527 8.0000
9 66308941 10.0000
9 256955184 9.0000
9 160950525 52.0000
9 73637003 1.0000
9 156218577 6.0000
9 155320364 8.0000
9 61608179 11.0000
9 19909703 9.0000
9 92882460 61.0000
9 193723322 4.0000
9 287781981 10.0000
9 264446848 8.0000
9 61358313 12.0000
9 233600234 11.0000
9 34882196 22.0000
9 287566895 4.0000
9 244444830 14.0000
9 22062686 1.0000
9 470195113 4.0000
9 101227454 6.0000
9 104063340 66.0000
9 275575393 22.0000
9 70643606 37.0000
9 17209595 2.0000
9 248905643 1.0000
9 180918836 17.0000
9 29972400 4.0000
9 205643354 7.0000
9 32340805 1.0000
9 78922403 12.0000
9 39973326 1.0000
9 237389906 9.0000
9 167376496 4.0000
9 227082076 10.0000
9 52069104 10.0000
9 244081862 10.0000
9 51590707 3.0000
9 247694811 12.0000
9 19762524 51.0000
9 261872648 2.0000
9 161351710 10.0000
9 43328128 12.0000
9 216837549 17.0000
9 404865623 7.0000
9 32583477 9.0000
9 61771888 2.0000
9 115997168 3.0000
9 268445866 11.0000
9 274996668 9.0000
9 218273099 11.0000
9 277384132 11.0000
9 86122715 1.0000
9 283727817 13.0000
9 224697273 2.0000
9 32408442 2.0000
9 24224320 14.0000
9 277172506 4.0000
9 21593526 3.0000
9 276908282 7.0000
9 68395469 6.0000
9 85423286 11.0000
9 97898140 26.0000
9 53029040 1.0000
9 352317874 13.0000
9 278133623 19.0000
9 46141376 4.0000
9 295637500 15.0000
9 31408930 11.0000
9 61804151 1.0000
9 162749920 18.0000
9 166121210 2.0000
9 207604346 3.0000
9 225539878 43.0000
9 34269240 15.0000
9 270369842 2.0000
9 69607162 2.0000
9 57339651 3.0000
9 237318555 5.0000
9 37792771 21.0000
9 199278443 1.0000
9 117377731 1.0000
9 155320577 18.0000
9 181223330 2.0000
9 202098639 19.0000
9 27272269 2.0000
9 32399396 1.0000
9 228298620 10.0000
9 102465497 7.0000
9 43706838 30.0000
9 274501289 7.0000
9 21037719 14.0000
9 50725573 31.0000
9 168430127 10.0000
9 432456574 2.0000
9 161046713 6.0000
9 102773285 1.0000
9 43090176 24.0000
9 49498735 49.0000
9 117046274 3.0000
9 210041383 6.0000
9 307289516 2.0000
9 59809760 8.0000
9 265426770 7.0000
9 293731094 8.0000
9 87429715 29.0000
9 97066890 8.0000
9 32417223 11.0000
9 283207769 6.0000
9 290709262 2.0000
9 498776216 9.0000
9 260710985 13.0000
9 248789864 7.0000
9 22844077 7.0000
9 121827022 8.0000
9 275248083 4.0000
9 45929373 14.0000
9 314725957 12.0000
9 40359068 1.0000
9 359511622 1.0000
9 34965095 7.0000
9 49939257 23.0000
9 26553971 14.0000
9 41405468 3.0000
9 253631550 24.0000
9 234349647 15.0000
9 39811227 3.0000
9 387835596 32.0000
9 294038273 2.0000
9 360344843 6.0000
9 193619580 9.0000
9 291110389 3.0000
9 313887512 3.0000
9 51978065 11.0000
9 239876668 17.0000
9 43124180 22.0000
9 30395398 47.0000
9 83855918 53.0000
9 208742566 5.0000
9 53009311 3.0000
9 196195164 1.0000
9 258426023 4.0000
9 169863467 2.0000
9 100570359 33.0000
9 326694732 9.0000
9 236979026 9.0000
9 158887692 5.0000
9 46705581 11.0000
9 234365719 3.0000
9 268484639 21.0000
9 393590044 8.0000
9 120872742 12.0000
9 57933449 8.0000
9 94003338 8.0000
9 267256508 9.0000
9 142225011 2.0000
9 223396377 2.0000
9 71975446 1.0000
9 54003221 17.0000
9 451403451 1.0000
9 160979509 39.0000
9 154659914 6.0000
9 260452085 11.0000
9 64654685 1.0000
9 103683026 13.0000
9 23136154 7.0000
9 18395247 2.0000
9 220997138 26.0000
9 111610909 5.0000
9 562630483 11.0000
9 109214716 1.0000
9 24485503 52.0000
9 29968837 5.0000
9 188841247 28.0000
9 86206737 6.0000
9 70628641 3.0000
9 101017618 10.0000
9 242081101 9.0000
9 142681025 21.0000
9 52068189 14.0000
9 60825979 2.0000
9 300135017 2.0000
9 134563275 55.0000
9 47608522 30.0000
9 35364809 62.0000
9 79818725 11.0000
9 223404067 6.0000
9 119370087 23.0000
9 196669891 1.0000
9 32878627 17.0000
9 300631153 27.0000
9 193354205 1.0000
9 134823513 8.0000
9 175149644 1.0000
9 58926395 22.0000
9 269858934 9.0000
9 38824843 39.0000
9 65153448 59.0000
9 35408223 8.0000
9 65187067 4.0000
9 280242371 4.0000
9 51826812 2.0000
9 329112005 8.0000
9 419872351 6.0000
9 70360628 6.0000
9 263355828 15.0000
9 26589987 19.0000
9 37921383 2.0000
9 265192550 6.0000
9 279229632 6.0000
9 153531301 18.0000
9 291001606 9.0000
9 174185700 22.0000
9 21036119 5.0000
9 88986768 1.0000
9 148305295 2.0000
9 52702397 9.0000
9 105971448 58.0000
9 247540843 1.0000
9 22815199 5.0000
9 132213280 4.0000
9 267289093 9.0000
9 265916293 8.0000
9 310287657 6.0000
9 264133481 11.0000
9 358675720 10.0000
9 284544203 4.0000
9 66129243 47.0000
9 69551985 19.0000
9 502248046 10.0000
9 200497519 20.0000
9 73449571 13.0000
9 20505122 24.0000
9 267856439 8.0000
9 83828959 9.0000
9 49980783 4.0000
9 127945292 22.0000
9 279681266 3.0000
9 271563330 3.0000
9 111553960 1.0000
9 136661659 1.0000
9 214136684 1.0000
9 172724815 2.0000
9 146442319 19.0000
9 182737724 17.0000
9 269304331 15.0000
9 58434192 25.0000
9 569096933 3.0000
9 313296185 10.0000
9 210627341 7.0000
9 273124345 10.0000
9 179170204 18.0000
9 108441763 3.0000
9 202243824 25.0000
9 185688167 24.0000
9 478981691 9.0000
9 205951712 7.0000
9 227817944 8.0000
9 558829275 9.0000
9 150020524 2.0000
9 29855798 7.0000
9 270556083 9.0000
9 290609656 14.0000
9 341963514 13.0000
9 436104499 13.0000
9 29246770 5.0000
9 43856340 19.0000
9 259802833 10.0000
9 103820454 7.0000
9 243323060 5.0000
9 179213911 23.0000
9 420790483 11.0000
9 240653346 1.0000
9 85669614 23.0000
9 219949262 3.0000
9 267295547 11.0000
9 29727994 2.0000
9 109813877 11.0000
9 43328523 14.0000
9 283969647 2.0000
9 228751987 3.0000
9 233109396 1.0000
9 37397798 8.0000
9 295884713 19.0000
9 218264611 1.0000
9 53732896 44.0000
9 288327871 7.0000
9 544574749 10.0000
9 225082998 1.0000
9 151087889 1.0000
9 164122451 1.0000
9 56446819 4.0000
9 305278762 5.0000
9 165746428 8.0000
9 25189194 8.0000
9 145778558 2.0000
9 19239587 1.0000
9 123054246 13.0000
9 156380350 53.0000
9 266182205 5.0000
9 37653495 7.0000
9 297389481 11.0000
9 84095841 11.0000
9 122950681 22.0000
9 27014314 1.0000
9 267308679 19.0000
10 229047451 39.0000
10 309857915 1.0000
10 19229473 13.0000
10 213617119 1.0000
10 98810867 33.0000
10 33268497 8.0000
10 217184995 3.0000
10 205715380 12.0000
10 197096489 28.0000
10 157311000 11.0000
10 188264147 29.0000
10 77843712 5.0000
10 231410365 17.0000
10 236854083 44.0000
10 288238089 5.0000
10 248740740 1.0000
10 84095155 19.0000
10 444198452 12.0000
10 78746900 2.0000
10 130380538 37.0000
10 56077244 2.0000
10 217356882 7.0000
10 61623625 2.0000
10 336031649 3.0000
10 28308356 7.0000
10 76415133 7.0000
10 204454773 22.0000
10 319682752 8.0000
10 272476423 1.0000
10 14123683 62.0000
10 172376896 3.0000
10 243323755 22.0000
10 270418444 99.0000
10 270843834 2.0000
10 193870085 30.0000
10 54498003 8.0000
10 277981997 21.0000
10 113449381 38.0000
10 40095510 14.0000
10 253026113 1.0000
10 40714791 8.0000
10 316996084 9.0000
10 267278705 21.0000
10 253007695 2.0000
10 213711945 46.0000
10 330552692 17.0000
10 225098832 10.0000
10 244085895 1.0000
10 29426580 21.0000
10 28455329 5.0000
10 218196055 50.0000
10 29206300 2.0000
10 30693879 88.0000
10 37704287 28.0000
10 45112524 15.0000
10 20359647 13.0000
10 281059193 7.0000
10 56824454 13.0000
10 98196849 7.0000
10 53898929 1.0000
10 144836578 21.0000
10 120160897 25.0000
10 52397436 4.0000
10 297380894 10.0000
10 246398288 17.0000
10 48683091 74.0000
10 212203422 20.0000
10 59785937 45.0000
10 69276015 5.0000
10 238623655 1.0000
10 62540002 97.0000
10 274645950 29.0000
10 254056558 9.0000
10 65013070 27.0000
10 104572995 10.0000
10 88687403 3.0000
10 48300575 106.0000
10 264522245 20.0000
10 53103918 2.0000
10 213273098 14.0000
10 254147817 1.0000
10 49665998 2.0000
10 292713073 32.0000
10 56408315 67.0000
10 181107202 6.0000
10 31508216 29.0000
10 178616491 33.0000
10 293601868 19.0000
10 121240793 5.0000
10 220746642 3.0000
10 245095610 2.0000
10 266591831 2.0000
10 292252720 27.0000
10 288370527 16.0000
10 66308941 33.0000
10 256955184 15.0000
10 160950525 130.0000
10 73637003 3.0000
10 156218577 9.0000
10 384851943 1.0000
10 155320364 18.0000
10 45814400 3.0000
10 61608179 16.0000
10 219540700 2.0000
10 19909703 16.0000
10 92882460 165.0000
10 193723322 13.0000
10 287781981 10.0000
10 264446848 14.0000
10 61358313 20.0000
10 233600234 17.0000
10 34882196 61.0000
10 287566895 8.0000
10 244444830 21.0000
10 22062686 12.0000
10 470195113 10.0000
10 401646950 2.0000
10 101227454 9.0000
10 104063340 190.0000
10 275575393 97.0000
10 70643606 95.0000
10 17209595 22.0000
10 248905643 5.0000
10 180918836 40.0000
10 29972400 11.0000
10 25780453 1.0000
10 205643354 12.0000
10 32340805 17.0000
10 87171486 3.0000
10 173752759 7.0000
10 78922403 16.0000
10 39973326 13.0000
10 237389906 18.0000
10 105622153 1.0000
10 247300697 4.0000
10 167376496 5.0000
10 227082076 13.0000
10 52069104 22.0000
10 244081862 10.0000
10 74167153 2.0000
10 89713248 2.0000
10 51590707 7.0000
10 247694811 19.0000
10 19762524 125.0000
10 261872648 5.0000
10 161351710 12.0000
10 43328128 19.0000
10 216837549 31.0000
10 404865623 19.0000
10 165882825 1.0000
10 300414286 1.0000
10 31702589 15.0000
10 32583477 13.0000
10 238084775 5.0000
10 28463717 1.0000
10 61771888 14.0000
10 115997168 5.0000
10 268445866 17.0000
10 274996668 7.0000
10 218273099 13.0000
10 277384132 35.0000
10 86122715 2.0000
10 283727817 25.0000
10 294784543 3.0000
10 224697273 5.0000
10 32408442 20.0000
10 24224320 25.0000
10 277172506 7.0000
10 21593526 10.0000
10 91082908 15.0000
10 276908282 9.0000
10 68395469 9.0000
10 91588813 17.0000
10 85423286 20.0000
10 97898140 89.0000
10 53029040 14.0000
10 352317874 20.0000
10 278133623 34.0000
10 46141376 9.0000
10 295637500 36.0000
10 229483237 1.0000
10 31408930 24.0000
10 61804151 9.0000
10 162749920 27.0000
10 197186352 3.0000
10 166121210 10.0000
10 207604346 3.0000
10 225539878 66.0000
10 34269240 40.0000
10 270369842 13.0000
10 69607162 9.0000
10 57339651 4.0000
10 237318555 9.0000
10 37792771 44.0000
10 199278443 12.0000
10 49290658 2.0000
10 117377731 7.0000
10 155320577 49.0000
10 181223330 2.0000
10 202098639 31.0000
10 27272269 5.0000
10 32399396 4.0000
10 228298620 24.0000
10 105803824 6.0000
10 113852838 3.0000
10 102465497 19.0000
10 204409050 2.0000
10 43706838 102.0000
10 291649210 1.0000
10 274501289 18.0000
10 147721398 6.0000
10 21037719 24.0000
10 50725573 62.0000
10 168430127 20.0000
10 432456574 5.0000
10 161046713 11.0000
10 216707242 1.0000
10 102773285 2.0000
10 97942249 1.0000
10 43090176 51.0000
10 49498735 129.0000
10 117046274 5.0000
10 210041383 8.0000
10 307289516 4.0000
10 59809760 16.0000
10 265426770 12.0000
10 293731094 24.0000
10 87429715 52.0000
10 97066890 23.0000
10 32417223 12.0000
10 32182710 3.0000
10 172901970 1.0000
10 283207769 10.0000
10 290709262 5.0000
10 498776216 30.0000
10 251591698 2.0000
10 260710985 19.0000
10 187534827 1.0000
10 248789864 21.0000
10 22844077 24.0000
10 121827022 14.0000
10 275248083 12.0000
10 45929373 20.0000
10 314725957 23.0000
10 40359068 10.0000
10 359511622 6.0000
10 34965095 70.0000
10 49939257 46.0000
10 26553971 77.0000
10 41405468 11.0000
10 253631550 63.0000
10 234349647 19.0000
10 39811227 7.0000
10 387835596 82.0000
10 36127967 1.0000
10 294038273 3.0000
10 360344843 10.0000
10 285516588 2.0000
10 193619580 15.0000
10 171918553 3.0000
10 228778787 2.0000
10 291110389 8.0000
10 83861665 1.0000
10 313887512 6.0000
10 51978065 25.0000
10 303651216 3.0000
10 239876668 35.0000
10 43124180 277.0000
10 30395398 151.0000
10 83855918 114.0000
10 169967749 1.0000
10 208742566 12.0000
10 38411534 17.0000
10 53009311 5.0000
10 196195164 5.0000
10 258426023 19.0000
10 169863467 3.0000
10 100570359 101.0000
10 326694732 24.0000
10 236979026 15.0000
10 158887692 11.0000
10 67562950 13.0000
10 46705581 84.0000
10 234365719 4.0000
10 49629605 1.0000
10 268484639 51.0000
10 393590044 10.0000
10 120872742 24.0000
10 57933449 13.0000
10 94003338 22.0000
10 267256508 20.0000
10 142225011 15.0000
10 223396377 6.0000
10 71975446 6.0000
10 54003221 37.0000
10 451403451 4.0000
10 160979509 100.0000
10 154659914 11.0000
10 220808838 3.0000
10 260452085 25.0000
10 64654685 13.0000
10 103683026 22.0000
10 23136154 18.0000
10 18395247 4.0000
10 220997138 62.0000
10 111610909 41.0000
10 562630483 11.0000
10 109214716 11.0000
10 24485503 132.0000
10 203018453 2.0000
10 29968837 8.0000
10 188841247 73.0000
10 86206737 43.0000
10 228305414 3.0000
10 70628641 17.0000
10 101017618 16.0000
10 242081101 17.0000
10 142681025 54.0000
10 52068189 17.0000
10 60825979 17.0000
10 300135017 17.0000
10 134563275 155.0000
10 47608522 89.0000
10 35364809 125.0000
10 79818725 15.0000
10 223404067 15.0000
10 119370087 53.0000
10 196669891 4.0000
10 32878627 32.0000
10 300631153 55.0000
10 193354205 7.0000
10 134823513 15.0000
10 175149644 2.0000
10 58926395 48.0000
10 269858934 12.0000
10 38824843 88.0000
10 65153448 157.0000
10 35408223 14.0000
10 150455104 1.0000
10 65187067 8.0000
10 244889280 2.0000
10 280242371 11.0000
10 51826812 8.0000
10 329112005 27.0000
10 122483510 1.0000
10 419872351 8.0000
10 70360628 13.0000
10 263355828 32.0000
10 26589987 48.0000
10 37921383 14.0000
10 295116564 1.0000
10 265192550 11.0000
10 279229632 6.0000
10 153531301 49.0000
10 291001606 23.0000
10 174185700 52.0000
10 21036119 11.0000
10 88986768 6.0000
10 148305295 5.0000
10 52702397 19.0000
10 105971448 176.0000
10 247540843 2.0000
10 22815199 27.0000
10 132213280 19.0000
10 61986109 1.0000
10 267289093 18.0000
10 265916293 12.0000
10 310287657 16.0000
10 264133481 23.0000
10 358675720 20.0000
10 284544203 5.0000
10 66129243 98.0000
10 235139268 1.0000
10 69551985 41.0000
10 502248046 21.0000
10 200497519 35.0000
10 73449571 19.0000
10 293995981 1.0000
10 20505122 47.0000
10 267856439 17.0000
10 17084497 8.0000
10 83828959 21.0000
10 49980783 4.0000
10 127945292 40.0000
10 279681266 5.0000
10 271563330 8.0000
10 111553960 7.0000
10 136661659 2.0000
10 214136684 4.0000
10 172724815 5.0000
10 17311797 10.0000
10 146442319 24.0000
10 280655080 1.0000
10 182737724 38.0000
10 147509786 1.0000
10 269304331 29.0000
10 58434192 53.0000
10 569096933 2.0000
10 313296185 22.0000
10 210627341 12.0000
10 273124345 14.0000
10 179170204 58.0000
10 108441763 12.0000
10 202243824 66.0000
10 185688167 47.0000
10 478981691 14.0000
10 205951712 23.0000
10 227817944 11.0000
10 260961646 1.0000
10 88041971 1.0000
10 558829275 27.0000
10 150020524 8.0000
10 29855798 15.0000
10 270556083 18.0000
10 290609656 32.0000
10 341963514 21.0000
10 436104499 22.0000
10 29246770 13.0000
10 43856340 46.0000
10 259802833 13.0000
10 103820454 10.0000
10 243323060 6.0000
10 89021438 2.0000
10 179213911 54.0000
10 420790483 16.0000
10 240653346 4.0000
10 85669614 48.0000
10 219949262 6.0000
10 267295547 16.0000
10 29727994 9.0000
10 109813877 26.0000
10 43328523 34.0000
10 72015785 2.0000
10 283969647 8.0000
10 228751987 5.0000
10 233109396 4.0000
10 306623675 1.0000
10 37397798 28.0000
10 295884713 34.0000
10 218264611 12.0000
10 53732896 60.0000
10 288327871 15.0000
10 544574749 20.0000
10 225082998 9.0000
10 151087889 5.0000
10 164122451 1.0000
10 250649493 4.0000
10 56446819 7.0000
10 305278762 11.0000
10 165746428 20.0000
10 25189194 40.0000
10 145778558 7.0000
10 19239587 37.0000
10 123054246 17.0000
10 156380350 109.0000
10 152402774 2.0000
10 266182205 6.0000
10 37653495 63.0000
10 257932524 1.0000
10 297389481 18.0000
10 84095841 17.0000
10 122950681 41.0000
10 27014314 18.0000
10 267308679 34.0000
11 229047451 30.0000
11 309857915 1.0000
11 19229473 4.0000
11 98810867 26.0000
11 33268497 22.0000
11 217184995 2.0000
11 205715380 23.0000
11 197096489 32.0000
11 157311000 25.0000
11 188264147 24.0000
11 77843712 6.0000
11 231410365 31.0000
11 236854083 30.0000
11 288238089 4.0000
11 248740740 2.0000
11 84095155 33.0000
11 444198452 17.0000
11 56077244 2.0000
11 61623625 4.0000
11 336031649 5.0000
11 28308356 5.0000
11 76415133 18.0000
11 204454773 22.0000
11 319682752 8.0000
11 272476423 1.0000
11 14123683 32.0000
11 172376896 2.0000
11 243323755 34.0000
11 270418444 67.0000
11 270843834 1.0000
11 54498003 5.0000
11 277981997 3.0000
11 113449381 37.0000
11 40095510 25.0000
11 253026113 2.0000
11 40714791 3.0000
11 316996084 15.0000
11 267278705 28.0000
11 253007695 3.0000
11 213711945 45.0000
11 330552692 20.0000
11 225098832 20.0000
11 244085895 1.0000
11 29426580 9.0000
11 28455329 7.0000
11 218196055 39.0000
11 29206300 2.0000
11 30693879 25.0000
11 37704287 24.0000
11 45112524 1.0000
11 20359647 21.0000
11 281059193 4.0000
11 56824454 10.0000
11 98196849 11.0000
11 53898929 1.0000
11 144836578 32.0000
11 120160897 35.0000
11 52397436 3.0000
11 246398288 24.0000
11 48683091 48.0000
11 212203422 23.0000
11 59785937 41.0000
11 69276015 3.0000
11 238623655 2.0000
11 62540002 40.0000
11 274645950 13.0000
11 254056558 4.0000
11 65013070 36.0000
11 104572995 15.0000
11 88687403 3.0000
11 48300575 58.0000
11 53103918 8.0000
11 213273098 23.0000
11 254147817 2.0000
11 49665998 3.0000
11 292713073 28.0000
11 56408315 45.0000
11 181107202 11.0000
11 293601868 33.0000
11 220746642 4.0000
11 245095610 3.0000
11 292252720 8.0000
11 288370527 21.0000
11 66308941 14.0000
11 256955184 15.0000
11 160950525 62.0000
11 156218577 10.0000
11 384851943 1.0000
11 155320364 34.0000
11 45814400 1.0000
11 61608179 24.0000
11 19909703 23.0000
11 92882460 2.0000
11 193723322 17.0000
11 287781981 21.0000
11 264446848 15.0000
11 233600234 28.0000
11 34882196 39.0000
11 287566895 10.0000
11 244444830 34.0000
11 470195113 17.0000
11 401646950 4.0000
11 101227454 8.0000
11 104063340 1.0000
11 275575393 32.0000
11 70643606 45.0000
11 17209595 7.0000
11 248905643 5.0000
11 180918836 38.0000
11 29972400 10.0000
11 205643354 19.0000
11 78922403 29.0000
11 237389906 27.0000
11 247300697 5.0000
11 167376496 4.0000
11 227082076 30.0000
11 52069104 28.0000
11 244081862 24.0000
11 74167153 3.0000
11 51590707 5.0000
11 247694811 33.0000
11 19762524 57.0000
11 261872648 3.0000
11 161351710 23.0000
11 43328128 32.0000
11 216837549 35.0000
11 404865623 19.0000
11 165882825 1.0000
11 31702589 3.0000
11 32583477 25.0000
11 28463717 2.0000
11 61771888 10.0000
11 115997168 4.0000
11 268445866 31.0000
11 274996668 15.0000
11 218273099 21.0000
11 277384132 22.0000
11 86122715 1.0000
11 283727817 20.0000
11 294784543 3.0000
11 224697273 9.0000
11 32408442 8.0000
11 24224320 35.0000
11 277172506 15.0000
11 21593526 17.0000
11 91082908 5.0000
11 276908282 14.0000
11 68395469 8.0000
11 85423286 13.0000
11 97898140 56.0000
11 53029040 5.0000
11 352317874 22.0000
11 278133623 38.0000
11 46141376 6.0000
11 295637500 33.0000
11 31408930 28.0000
11 162749920 16.0000
11 197186352 2.0000
11 166121210 7.0000
11 207604346 6.0000
11 225539878 3.0000
11 34269240 31.0000
11 270369842 12.0000
11 69607162 11.0000
11 57339651 14.0000
11 237318555 19.0000
11 199278443 12.0000
11 117377731 4.0000
11 155320577 32.0000
11 181223330 4.0000
11 202098639 36.0000
11 27272269 3.0000
11 32399396 6.0000
11 228298620 22.0000
11 113852838 1.0000
11 102465497 19.0000
11 204409050 1.0000
11 43706838 64.0000
11 291649210 2.0000
11 274501289 22.0000
11 147721398 5.0000
11 21037719 25.0000
11 168430127 29.0000
11 432456574 3.0000
11 161046713 9.0000
11 216707242 2.0000
11 102773285 1.0000
11 43090176 44.0000
11 117046274 4.0000
11 210041383 18.0000
11 307289516 3.0000
11 59809760 20.0000
11 265426770 27.0000
11 293731094 26.0000
11 87429715 36.0000
11 97066890 23.0000
11 32417223 1.0000
11 32182710 3.0000
11 172901970 1.0000
11 283207769 20.0000
11 290709262 4.0000
11 251591698 3.0000
11 260710985 22.0000
11 187534827 1.0000
11 248789864 9.0000
11 22844077 19.0000
11 121827022 21.0000
11 275248083 5.0000
11 45929373 29.0000
11 314725957 28.0000
11 40359068 6.0000
11 359511622 11.0000
11 34965095 1.0000
11 49939257 42.0000
11 41405468 6.0000
11 253631550 52.0000
11 234349647 33.0000
11 39811227 7.0000
11 387835596 61.0000
11 294038273 2.0000
11 360344843 12.0000
11 285516588 3.0000
11 193619580 29.0000
11 171918553 2.0000
11 228778787 1.0000
11 291110389 6.0000
11 83861665 1.0000
11 313887512 10.0000
11 51978065 32.0000
11 239876668 35.0000
11 83855918 48.0000
11 169967749 1.0000
11 208742566 17.0000
11 38411534 2.0000
11 53009311 1.0000
11 258426023 13.0000
11 169863467 4.0000
11 100570359 46.0000
11 326694732 21.0000
11 236979026 19.0000
11 158887692 23.0000
11 234365719 8.0000
11 49629605 3.0000
11 268484639 50.0000
11 393590044 14.0000
11 120872742 34.0000
11 57933449 22.0000
11 94003338 16.0000
11 267256508 25.0000
11 142225011 13.0000
11 223396377 1.0000
11 54003221 39.0000
11 451403451 5.0000
11 160979509 60.0000
11 154659914 12.0000
11 220808838 2.0000
11 260452085 34.0000
11 64654685 3.0000
11 103683026 26.0000
11 23136154 16.0000
11 18395247 1.0000
11 220997138 56.0000
11 111610909 18.0000
11 562630483 22.0000
11 109214716 1.0000
11 24485503 2.0000
11 203018453 4.0000
11 29968837 9.0000
11 188841247 2.0000
11 228305414 2.0000
11 70628641 7.0000
11 101017618 31.0000
11 242081101 28.0000
11 142681025 36.0000
11 52068189 24.0000
11 134563275 62.0000
11 47608522 30.0000
11 35364809 1.0000
11 79818725 16.0000
11 223404067 17.0000
11 119370087 30.0000
11 196669891 2.0000
11 32878627 32.0000
11 193354205 4.0000
11 134823513 21.0000
11 175149644 6.0000
11 58926395 35.0000
11 269858934 19.0000
11 38824843 50.0000
11 65153448 1.0000
11 35408223 19.0000
11 150455104 2.0000
11 244889280 3.0000
11 280242371 20.0000
11 329112005 17.0000
11 419872351 11.0000
11 70360628 12.0000
11 263355828 27.0000
11 37921383 2.0000
11 295116564 1.0000
11 279229632 11.0000
11 153531301 44.0000
11 291001606 34.0000
11 174185700 43.0000
11 21036119 11.0000
11 88986768 3.0000
11 148305295 8.0000
11 52702397 17.0000
11 247540843 3.0000
11 132213280 13.0000
11 61986109 2.0000
11 267289093 22.0000
11 265916293 12.0000
11 310287657 8.0000
11 264133481 34.0000
11 358675720 32.0000
11 284544203 10.0000
11 66129243 62.0000
11 69551985 37.0000
11 502248046 23.0000
11 200497519 38.0000
11 73449571 35.0000
11 293995981 2.0000
11 20505122 39.0000
11 267856439 26.0000
11 17084497 10.0000
11 83828959 10.0000
11 49980783 7.0000
11 127945292 30.0000
11 279681266 11.0000
11 271563330 2.0000
11 136661659 3.0000
11 214136684 2.0000
11 172724815 2.0000
11 146442319 34.0000
11 280655080 1.0000
11 182737724 34.0000
11 147509786 1.0000
11 269304331 33.0000
11 58434192 41.0000
11 569096933 6.0000
11 313296185 20.0000
11 210627341 21.0000
11 273124345 21.0000
11 179170204 42.0000
11 108441763 14.0000
11 185688167 50.0000
11 478981691 26.0000
11 205951712 25.0000
11 227817944 23.0000
11 260961646 2.0000
11 558829275 31.0000
11 150020524 12.0000
11 29855798 26.0000
11 270556083 30.0000
11 290609656 37.0000
11 341963514 30.0000
11 436104499 33.0000
11 29246770 10.0000
11 43856340 42.0000
11 259802833 19.0000
11 103820454 16.0000
11 243323060 12.0000
11 89021438 1.0000
11 179213911 39.0000
11 420790483 28.0000
11 240653346 2.0000
11 85669614 39.0000
11 219949262 6.0000
11 267295547 23.0000
11 29727994 4.0000
11 109813877 23.0000
11 43328523 30.0000
11 72015785 1.0000
11 283969647 8.0000
11 228751987 7.0000
11 233109396 1.0000
11 306623675 1.0000
11 37397798 9.0000
11 295884713 32.0000
11 218264611 10.0000
11 53732896 35.0000
11 288327871 19.0000
11 544574749 20.0000
11 225082998 8.0000
11 151087889 5.0000
11 164122451 4.0000
11 250649493 3.0000
11 165746428 23.0000
11 145778558 4.0000
11 19239587 11.0000
11 123054246 23.0000
11 156380350 55.0000
11 152402774 3.0000
11 266182205 10.0000
11 37653495 20.0000
11 257932524 1.0000
11 297389481 21.0000
11 84095841 26.0000
11 122950681 34.0000
11 27014314 8.0000
11 267308679 39.0000
12 229047451 13.0000
12 213617119 1.0000
12 98810867 31.0000
12 78746900 2.0000
12 204454773 1.0000
12 270418444 8.0000
12 277981997 1.0000
12 213711945 24.0000
12 30693879 23.0000
12 45112524 3.0000
12 48683091 1.0000
12 59785937 24.0000
12 62540002 17.0000
12 264522245 54.0000
12 178616491 9.0000
12 293601868 9.0000
12 66308941 2.0000
12 73637003 27.0000
12 155320364 10.0000
12 45814400 4.0000
12 264446848 10.0000
12 34882196 16.0000
12 17209595 1.0000
12 180918836 12.0000
12 237389906 6.0000
12 167376496 1.0000
12 216837549 8.0000
12 61771888 2.0000
12 115997168 1.0000
12 268445866 4.0000
12 24224320 5.0000
12 21593526 1.0000
12 68395469 6.0000
12 85423286 4.0000
12 97898140 26.0000
12 46141376 4.0000
12 295637500 11.0000
12 69607162 7.0000
12 155320577 1.0000
12 181223330 3.0000
12 43090176 14.0000
12 307289516 3.0000
12 97066890 6.0000
12 290709262 1.0000
12 498776216 15.0000
12 22844077 5.0000
12 359511622 1.0000
12 26553971 1.0000
12 253631550 9.0000
12 193619580 1.0000
12 239876668 11.0000
12 30395398 1.0000
12 83855918 2.0000
12 258426023 7.0000
12 326694732 2.0000
12 94003338 17.0000
12 54003221 18.0000
12 160979509 27.0000
12 64654685 9.0000
12 23136154 8.0000
12 220997138 1.0000
12 24485503 27.0000
12 188841247 1.0000
12 47608522 7.0000
12 58926395 8.0000
12 65153448 46.0000
12 37921383 76.0000
12 174185700 13.0000
12 105971448 2.0000
12 66129243 13.0000
12 69551985 19.0000
12 83828959 1.0000
12 111553960 1.0000
12 136661659 8.0000
12 146442319 6.0000
12 58434192 8.0000
12 210627341 10.0000
12 108441763 7.0000
12 558829275 5.0000
12 150020524 6.0000
12 341963514 5.0000
12 436104499 7.0000
12 179213911 10.0000
12 420790483 7.0000
12 85669614 2.0000
12 37397798 3.0000
12 295884713 1.0000
12 53732896 1.0000
12 56446819 18.0000
12 156380350 1.0000
12 37653495 17.0000
12 27014314 9.0000
13 229047451 13.0000
13 98810867 20.0000
13 77843712 3.0000
13 231410365 2.0000
13 204454773 1.0000
13 319682752 2.0000
13 243323755 3.0000
13 277981997 1.0000
13 213711945 21.0000
13 225098832 3.0000
13 30693879 20.0000
13 45112524 3.0000
13 20359647 3.0000
13 98196849 3.0000
13 48683091 1.0000
13 59785937 21.0000
13 62540002 15.0000
13 104572995 1.0000
13 264522245 35.0000
13 178616491 2.0000
13 66308941 1.0000
13 73637003 21.0000
13 287781981 1.0000
13 264446848 6.0000
13 233600234 1.0000
13 34882196 15.0000
13 287566895 2.0000
13 244444830 3.0000
13 17209595 1.0000
13 180918836 11.0000
13 78922403 3.0000
13 237389906 5.0000
13 167376496 1.0000
13 227082076 3.0000
13 244081862 4.0000
13 247694811 3.0000
13 404865623 2.0000
13 115997168 1.0000
13 268445866 4.0000
13 218273099 4.0000
13 24224320 5.0000
13 21593526 1.0000
13 85423286 4.0000
13 97898140 22.0000
13 295637500 10.0000
13 207604346 4.0000
13 69607162 6.0000
13 181223330 3.0000
13 59809760 6.0000
13 265426770 2.0000
13 97066890 4.0000
13 290709262 1.0000
13 498776216 10.0000
13 22844077 4.0000
13 45929373 3.0000
13 359511622 1.0000
13 253631550 8.0000
13 234349647 3.0000
13 39811227 4.0000
13 294038273 2.0000
13 193619580 1.0000
13 83855918 2.0000
13 258426023 5.0000
13 234365719 3.0000
13 94003338 14.0000
13 54003221 13.0000
13 160979509 22.0000
13 64654685 8.0000
13 23136154 7.0000
13 220997138 1.0000
13 24485503 18.0000
13 70628641 12.0000
13 242081101 2.0000
13 47608522 8.0000
13 79818725 5.0000
13 134823513 4.0000
13 58926395 7.0000
13 65153448 34.0000
13 37921383 59.0000
13 279229632 1.0000
13 174185700 11.0000
13 105971448 2.0000
13 358675720 3.0000
13 66129243 12.0000
13 69551985 17.0000
13 83828959 1.0000
13 49980783 3.0000
13 136661659 7.0000
13 227817944 4.0000
13 88041971 1.0000
13 150020524 4.0000
13 270556083 3.0000
13 341963514 5.0000
13 436104499 6.0000
13 29246770 2.0000
13 243323060 2.0000
13 179213911 8.0000
13 420790483 7.0000
13 85669614 2.0000
13 228751987 1.0000
13 37397798 1.0000
13 295884713 1.0000
13 164122451 1.0000
13 56446819 15.0000
13 156380350 1.0000
13 37653495 13.0000
14 229047451 1.0000
14 19229473 1.0000
14 98810867 1.0000
14 205715380 1.0000
14 197096489 4.0000
14 188264147 2.0000
14 231410365 1.0000
14 236854083 1.0000
14 130380538 2.0000
14 76415133 1.0000
14 14123683 4.0000
14 243323755 1.0000
14 193870085 1.0000
14 113449381 1.0000
14 316996084 1.0000
14 29426580 1.0000
14 218196055 2.0000
14 30693879 2.0000
14 37704287 2.0000
14 281059193 1.0000
14 48683091 3.0000
14 212203422 1.0000
14 59785937 1.0000
14 62540002 2.0000
14 65013070 1.0000
14 292713073 1.0000
14 56408315 1.0000
14 31508216 2.0000
14 292252720 1.0000
14 160950525 3.0000
14 92882460 3.0000
14 193723322 1.0000
14 61358313 1.0000
14 22062686 1.0000
14 470195113 1.0000
14 104063340 3.0000
14 275575393 3.0000
14 70643606 2.0000
14 52069104 1.0000
14 19762524 4.0000
14 404865623 1.0000
14 268445866 1.0000
14 277384132 1.0000
14 283727817 1.0000
14 24224320 1.0000
14 97898140 1.0000
14 352317874 1.0000
14 278133623 2.0000
14 295637500 2.0000
14 162749920 1.0000
14 225539878 3.0000
14 34269240 4.0000
14 69607162 1.0000
14 117377731 1.0000
14 155320577 2.0000
14 228298620 1.0000
14 43706838 1.0000
14 50725573 3.0000
14 49498735 3.0000
14 210041383 1.0000
14 293731094 2.0000
14 87429715 1.0000
14 275248083 1.0000
14 314725957 2.0000
14 34965095 3.0000
14 49939257 1.0000
14 26553971 3.0000
14 41405468 1.0000
14 253631550 3.0000
14 387835596 4.0000
14 239876668 1.0000
14 43124180 10.0000
14 30395398 7.0000
14 83855918 1.0000
14 100570359 1.0000
14 326694732 2.0000
14 46705581 6.0000
14 268484639 1.0000
14 160979509 2.0000
14 103683026 2.0000
14 24485503 8.0000
14 188841247 3.0000
14 86206737 2.0000
14 142681025 1.0000
14 60825979 1.0000
14 134563275 5.0000
14 47608522 2.0000
14 35364809 4.0000
14 119370087 1.0000
14 58926395 2.0000
14 38824843 2.0000
14 65153448 5.0000
14 51826812 1.0000
14 329112005 1.0000
14 26589987 1.0000
14 265192550 1.0000
14 174185700 1.0000
14 105971448 3.0000
14 22815199 2.0000
14 132213280 1.0000
14 66129243 2.0000
14 69551985 1.0000
14 73449571 1.0000
14 293995981 1.0000
14 20505122 1.0000
14 271563330 2.0000
14 146442319 1.0000
14 58434192 1.0000
14 179170204 1.0000
14 202243824 1.0000
14 185688167 1.0000
14 227817944 1.0000
14 290609656 1.0000
14 436104499 1.0000
14 240653346 1.0000
14 85669614 4.0000
14 109813877 1.0000
14 53732896 3.0000
14 25189194 2.0000
14 19239587 1.0000
14 156380350 2.0000
14 122950681 1.0000
14 267308679 1.0000
15 229047451 1.0000
15 19229473 1.0000
15 78746900 1.0000
15 217356882 1.0000
15 28308356 1.0000
15 14123683 1.0000
15 270418444 1.0000
15 270843834 1.0000
15 113449381 1.0000
15 213711945 1.0000
15 29426580 1.0000
15 30693879 1.0000
15 56824454 1.0000
15 120160897 1.0000
15 52397436 1.0000
15 297380894 1.0000
15 48683091 1.0000
15 62540002 1.0000
15 274645950 1.0000
15 65013070 1.0000
15 48300575 1.0000
15 292713073 1.0000
15 56408315 1.0000
15 178616491 2.0000
15 293601868 1.0000
15 121240793 1.0000
15 66308941 1.0000
15 256955184 1.0000
15 160950525 1.0000
15 155320364 1.0000
15 45814400 1.0000
15 92882460 3.0000
15 193723322 1.0000
15 233600234 1.0000
15 34882196 1.0000
15 275575393 1.0000
15 70643606 1.0000
15 17209595 2.0000
15 205643354 1.0000
15 32340805 1.0000
15 87171486 1.0000
15 173752759 1.0000
15 39973326 1.0000
15 52069104 2.0000
15 261872648 1.0000
15 31702589 1.0000
15 32408442 1.0000
15 91082908 1.0000
15 91588813 1.0000
15 97898140 1.0000
15 53029040 1.0000
15 278133623 1.0000
15 61804151 1.0000
15 34269240 1.0000
15 199278443 1.0000
15 117377731 1.0000
15 155320577 1.0000
15 105803824 1.0000
15 43706838 1.0000
15 50725573 1.0000
15 97942249 1.0000
15 43090176 1.0000
15 117046274 1.0000
15 87429715 1.0000
15 40359068 1.0000
15 34965095 1.0000
15 49939257 1.0000
15 41405468 1.0000
15 193619580 1.0000
15 171918553 1.0000
15 291110389 1.0000
15 313887512 1.0000
15 239876668 1.0000
15 83855918 1.0000
15 38411534 1.0000
15 53009311 1.0000
15 268484639 2.0000
15 142225011 1.0000
15 160979509 1.0000
15 103683026 1.0000
15 23136154 1.0000
15 70628641 1.0000
15 142681025 1.0000
15 47608522 1.0000
15 119370087 1.0000
15 32878627 1.0000
15 65153448 1.0000
15 26589987 1.0000
15 37921383 1.0000
15 174185700 1.0000
15 88986768 1.0000
15 132213280 1.0000
15 310287657 1.0000
15 284544203 1.0000
15 127945292 1.0000
15 111553960 1.0000
15 269304331 1.0000
15 58434192 1.0000
15 210627341 3.0000
15 179170204 1.0000
15 185688167 1.0000
15 85669614 1.0000
15 109813877 1.0000
15 283969647 1.0000
15 37397798 1.0000
15 295884713 1.0000
15 218264611 1.0000
15 25189194 1.0000
15 19239587 1.0000
15 37653495 1.0000
15 122950681 1.0000
16 229047451 14.0000
16 19229473 6.0000
16 98810867 15.0000
16 33268497 4.0000
16 205715380 12.0000
16 197096489 24.0000
16 157311000 8.0000
16 188264147 13.0000
16 77843712 3.0000
16 231410365 14.0000
16 236854083 25.0000
16 288238089 4.0000
16 84095155 29.0000
16 444198452 12.0000
16 78746900 1.0000
16 130380538 19.0000
16 56077244 3.0000
16 217356882 10.0000
16 61623625 6.0000
16 336031649 2.0000
16 28308356 6.0000
16 76415133 3.0000
16 204454773 8.0000
16 319682752 4.0000
16 14123683 16.0000
16 243323755 16.0000
16 270418444 46.0000
16 270843834 1.0000
16 193870085 10.0000
16 54498003 3.0000
16 277981997 12.0000
16 113449381 30.0000
16 40095510 11.0000
16 253026113 1.0000
16 40714791 5.0000
16 316996084 2.0000
16 267278705 15.0000
16 253007695 1.0000
16 213711945 25.0000
16 330552692 10.0000
16 225098832 7.0000
16 29426580 7.0000
16 28455329 4.0000
16 218196055 15.0000
16 29206300 2.0000
16 30693879 42.0000
16 37704287 17.0000
16 45112524 2.0000
16 20359647 8.0000
16 281059193 6.0000
16 56824454 11.0000
16 98196849 6.0000
16 144836578 16.0000
16 120160897 28.0000
16 52397436 4.0000
16 297380894 3.0000
16 246398288 20.0000
16 48683091 47.0000
16 212203422 14.0000
16 59785937 30.0000
16 69276015 7.0000
16 62540002 35.0000
16 274645950 14.0000
16 254056558 12.0000
16 65013070 23.0000
16 104572995 4.0000
16 88687403 3.0000
16 48300575 57.0000
16 264522245 13.0000
16 53103918 1.0000
16 213273098 5.0000
16 49665998 1.0000
16 292713073 18.0000
16 56408315 31.0000
16 181107202 8.0000
16 31508216 12.0000
16 178616491 23.0000
16 293601868 17.0000
16 121240793 1.0000
16 220746642 6.0000
16 245095610 2.0000
16 266591831 1.0000
16 292252720 8.0000
16 288370527 10.0000
16 66308941 16.0000
16 256955184 9.0000
16 160950525 34.0000
16 156218577 9.0000
16 155320364 11.0000
16 45814400 2.0000
16 61608179 10.0000
16 219540700 2.0000
16 19909703 14.0000
16 92882460 41.0000
16 193723322 12.0000
16 287781981 5.0000
16 264446848 11.0000
16 61358313 21.0000
16 233600234 17.0000
16 34882196 35.0000
16 287566895 4.0000
16 244444830 20.0000
16 22062686 7.0000
16 470195113 3.0000
16 101227454 11.0000
16 104063340 41.0000
16 275575393 21.0000
16 70643606 50.0000
16 17209595 12.0000
16 248905643 3.0000
16 180918836 17.0000
16 29972400 13.0000
16 205643354 8.0000
16 32340805 12.0000
16 87171486 2.0000
16 173752759 7.0000
16 78922403 18.0000
16 39973326 20.0000
16 237389906 8.0000
16 247300697 3.0000
16 167376496 2.0000
16 227082076 15.0000
16 52069104 12.0000
16 244081862 8.0000
16 74167153 1.0000
16 89713248 1.0000
16 51590707 5.0000
16 247694811 21.0000
16 19762524 39.0000
16 261872648 1.0000
16 161351710 8.0000
16 43328128 15.0000
16 216837549 16.0000
16 404865623 7.0000
16 300414286 1.0000
16 31702589 10.0000
16 32583477 13.0000
16 238084775 8.0000
16 61771888 4.0000
16 115997168 2.0000
16 268445866 9.0000
16 274996668 4.0000
16 218273099 4.0000
16 277384132 22.0000
16 283727817 21.0000
16 294784543 3.0000
16 224697273 5.0000
16 32408442 16.0000
16 24224320 10.0000
16 277172506 3.0000
16 21593526 9.0000
16 91082908 14.0000
16 276908282 15.0000
16 68395469 10.0000
16 91588813 12.0000
16 85423286 16.0000
16 97898140 43.0000
16 53029040 10.0000
16 352317874 16.0000
16 278133623 26.0000
16 46141376 7.0000
16 295637500 26.0000
16 229483237 1.0000
16 31408930 19.0000
16 61804151 8.0000
16 162749920 18.0000
16 197186352 3.0000
16 166121210 7.0000
16 207604346 3.0000
16 225539878 15.0000
16 34269240 16.0000
16 270369842 13.0000
16 69607162 6.0000
16 57339651 3.0000
16 237318555 3.0000
16 37792771 26.0000
16 199278443 5.0000
16 49290658 1.0000
16 117377731 2.0000
16 155320577 27.0000
16 181223330 5.0000
16 202098639 26.0000
16 27272269 5.0000
16 32399396 2.0000
16 228298620 20.0000
16 105803824 2.0000
16 113852838 2.0000
16 102465497 13.0000
16 204409050 1.0000
16 43706838 51.0000
16 274501289 14.0000
16 147721398 5.0000
16 21037719 18.0000
16 50725573 18.0000
16 168430127 23.0000
16 432456574 2.0000
16 161046713 9.0000
16 102773285 1.0000
16 43090176 27.0000
16 49498735 30.0000
16 117046274 2.0000
16 210041383 2.0000
16 307289516 2.0000
16 59809760 12.0000
16 265426770 12.0000
16 293731094 11.0000
16 87429715 22.0000
16 97066890 14.0000
16 32417223 8.0000
16 32182710 2.0000
16 283207769 5.0000
16 290709262 3.0000
16 498776216 3.0000
16 251591698 2.0000
16 260710985 18.0000
16 248789864 8.0000
16 22844077 9.0000
16 121827022 15.0000
16 275248083 5.0000
16 45929373 14.0000
16 314725957 9.0000
16 40359068 7.0000
16 359511622 2.0000
16 34965095 15.0000
16 49939257 34.0000
16 26553971 18.0000
16 41405468 5.0000
16 253631550 38.0000
16 234349647 17.0000
16 39811227 4.0000
16 387835596 42.0000
16 36127967 1.0000
16 360344843 3.0000
16 285516588 3.0000
16 193619580 12.0000
16 171918553 1.0000
16 228778787 2.0000
16 291110389 3.0000
16 83861665 1.0000
16 313887512 2.0000
16 51978065 28.0000
16 303651216 2.0000
16 239876668 21.0000
16 43124180 37.0000
16 30395398 43.0000
16 83855918 37.0000
16 208742566 12.0000
16 38411534 10.0000
16 53009311 4.0000
16 196195164 6.0000
16 258426023 11.0000
16 169863467 5.0000
16 100570359 46.0000
16 326694732 13.0000
16 236979026 12.0000
16 158887692 6.0000
16 67562950 11.0000
16 46705581 25.0000
16 234365719 4.0000
16 268484639 28.0000
16 393590044 5.0000
16 120872742 24.0000
16 57933449 11.0000
16 94003338 8.0000
16 267256508 17.0000
16 142225011 13.0000
16 223396377 7.0000
16 54003221 17.0000
16 451403451 5.0000
16 160979509 47.0000
16 154659914 5.0000
16 220808838 4.0000
16 260452085 18.0000
16 64654685 3.0000
16 103683026 12.0000
16 23136154 6.0000
16 18395247 3.0000
16 220997138 24.0000
16 111610909 12.0000
16 562630483 11.0000
16 109214716 6.0000
16 24485503 46.0000
16 203018453 4.0000
16 29968837 8.0000
16 188841247 29.0000
16 86206737 12.0000
16 228305414 3.0000
16 70628641 7.0000
16 101017618 15.0000
16 242081101 13.0000
16 142681025 38.0000
16 52068189 12.0000
16 60825979 2.0000
16 300135017 6.0000
16 134563275 45.0000
16 47608522 48.0000
16 35364809 36.0000
16 79818725 12.0000
16 223404067 7.0000
16 119370087 31.0000
16 196669891 1.0000
16 32878627 21.0000
16 300631153 20.0000
16 193354205 2.0000
16 134823513 7.0000
16 175149644 1.0000
16 58926395 18.0000
16 269858934 8.0000
16 38824843 29.0000
16 65153448 70.0000
16 35408223 12.0000
16 65187067 7.0000
16 244889280 1.0000
16 280242371 5.0000
16 51826812 6.0000
16 329112005 11.0000
16 419872351 2.0000
16 70360628 4.0000
16 263355828 17.0000
16 26589987 18.0000
16 37921383 12.0000
16 265192550 5.0000
16 279229632 4.0000
16 153531301 31.0000
16 291001606 22.0000
16 174185700 31.0000
16 21036119 12.0000
16 88986768 8.0000
16 148305295 5.0000
16 52702397 11.0000
16 105971448 63.0000
16 247540843 2.0000
16 22815199 10.0000
16 132213280 11.0000
16 267289093 14.0000
16 265916293 10.0000
16 310287657 9.0000
16 264133481 18.0000
16 358675720 13.0000
16 284544203 2.0000
16 66129243 40.0000
16 235139268 1.0000
16 69551985 28.0000
16 502248046 12.0000
16 200497519 21.0000
16 73449571 23.0000
16 20505122 29.0000
16 267856439 11.0000
16 17084497 3.0000
16 83828959 12.0000
16 49980783 3.0000
16 127945292 28.0000
16 279681266 2.0000
16 271563330 4.0000
16 111553960 7.0000
16 136661659 2.0000
16 214136684 4.0000
16 172724815 6.0000
16 17311797 9.0000
16 146442319 23.0000
16 280655080 1.0000
16 182737724 27.0000
16 269304331 23.0000
16 58434192 34.0000
16 569096933 1.0000
16 313296185 15.0000
16 210627341 6.0000
16 273124345 6.0000
16 179170204 35.0000
16 108441763 10.0000
16 202243824 29.0000
16 185688167 33.0000
16 478981691 11.0000
16 205951712 10.0000
16 227817944 7.0000
16 558829275 9.0000
16 150020524 5.0000
16 29855798 8.0000
16 270556083 18.0000
16 290609656 24.0000
16 341963514 9.0000
16 436104499 8.0000
16 29246770 12.0000
16 43856340 24.0000
16 259802833 11.0000
16 103820454 12.0000
16 243323060 4.0000
16 89021438 1.0000
16 179213911 23.0000
16 420790483 17.0000
16 240653346 3.0000
16 85669614 25.0000
16 219949262 6.0000
16 267295547 12.0000
16 29727994 9.0000
16 109813877 16.0000
16 43328523 18.0000
16 72015785 2.0000
16 283969647 5.0000
16 228751987 3.0000
16 233109396 5.0000
16 37397798 9.0000
16 295884713 27.0000
16 218264611 8.0000
16 53732896 15.0000
16 288327871 12.0000
16 544574749 12.0000
16 225082998 7.0000
16 151087889 4.0000
16 164122451 2.0000
16 250649493 2.0000
16 56446819 5.0000
16 305278762 6.0000
16 165746428 19.0000
16 25189194 20.0000
16 145778558 6.0000
16 19239587 15.0000
16 123054246 8.0000
16 156380350 31.0000
16 152402774 2.0000
16 266182205 2.0000
16 37653495 25.0000
16 297389481 9.0000
16 84095841 21.0000
16 122950681 26.0000
16 27014314 8.0000
16 267308679 22.0000
17 229047451 32.0000
17 309857915 2.0000
17 19229473 9.0000
17 213617119 1.0000
17 98810867 48.0000
17 33268497 22.0000
17 217184995 5.0000
17 205715380 29.0000
17 197096489 32.0000
17 157311000 26.0000
17 188264147 35.0000
17 77843712 8.0000
17 231410365 29.0000
17 236854083 45.0000
17 288238089 7.0000
17 248740740 2.0000
17 84095155 44.0000
17 444198452 29.0000
17 78746900 1.0000
17 130380538 35.0000
17 56077244 4.0000
17 217356882 7.0000
17 61623625 7.0000
17 336031649 7.0000
17 28308356 6.0000
17 76415133 17.0000
17 204454773 21.0000
17 319682752 10.0000
17 272476423 2.0000
17 14123683 39.0000
17 172376896 2.0000
17 243323755 32.0000
17 270418444 68.0000
17 270843834 3.0000
17 193870085 8.0000
17 54498003 10.0000
17 277981997 19.0000
17 113449381 56.0000
17 40095510 23.0000
17 253026113 3.0000
17 40714791 7.0000
17 316996084 16.0000
17 267278705 29.0000
17 253007695 2.0000
17 213711945 51.0000
17 330552692 28.0000
17 225098832 25.0000
17 244085895 1.0000
17 29426580 13.0000
17 28455329 6.0000
17 218196055 55.0000
17 29206300 4.0000
17 30693879 45.0000
17 37704287 27.0000
17 45112524 3.0000
17 20359647 26.0000
17 281059193 12.0000
17 56824454 12.0000
17 98196849 9.0000
17 53898929 2.0000
17 144836578 24.0000
17 120160897 39.0000
17 52397436 3.0000
17 297380894 15.0000
17 246398288 31.0000
17 48683091 63.0000
17 212203422 35.0000
17 59785937 48.0000
17 69276015 7.0000
17 238623655 2.0000
17 62540002 82.0000
17 274645950 11.0000
17 254056558 14.0000
17 65013070 44.0000
17 104572995 16.0000
17 88687403 6.0000
17 48300575 80.0000
17 264522245 19.0000
17 53103918 4.0000
17 213273098 22.0000
17 254147817 2.0000
17 49665998 2.0000
17 292713073 43.0000
17 56408315 59.0000
17 181107202 13.0000
17 31508216 12.0000
17 178616491 44.0000
17 293601868 33.0000
17 121240793 9.0000
17 220746642 3.0000
17 245095610 3.0000
17 266591831 2.0000
17 292252720 10.0000
17 288370527 26.0000
17 66308941 19.0000
17 256955184 10.0000
17 160950525 81.0000
17 73637003 2.0000
17 156218577 17.0000
17 384851943 2.0000
17 155320364 42.0000
17 45814400 7.0000
17 61608179 24.0000
17 219540700 3.0000
17 19909703 28.0000
17 92882460 96.0000
17 193723322 22.0000
17 287781981 26.0000
17 264446848 17.0000
17 61358313 26.0000
17 233600234 32.0000
17 34882196 50.0000
17 287566895 9.0000
17 244444830 39.0000
17 22062686 3.0000
17 470195113 19.0000
17 401646950 2.0000
17 101227454 8.0000
17 104063340 62.0000
17 275575393 46.0000
17 70643606 82.0000
17 17209595 14.0000
17 248905643 5.0000
17 180918836 42.0000
17 29972400 15.0000
17 25780453 1.0000
17 205643354 20.0000
17 32340805 10.0000
17 87171486 1.0000
17 173752759 4.0000
17 78922403 34.0000
17 39973326 11.0000
17 237389906 27.0000
17 105622153 1.0000
17 247300697 9.0000
17 167376496 7.0000
17 227082076 27.0000
17 52069104 39.0000
17 244081862 25.0000
17 74167153 2.0000
17 89713248 1.0000
17 51590707 10.0000
17 247694811 36.0000
17 19762524 68.0000
17 261872648 6.0000
17 161351710 26.0000
17 43328128 25.0000
17 216837549 28.0000
17 404865623 29.0000
17 165882825 1.0000
17 300414286 1.0000
17 31702589 7.0000
17 32583477 23.0000
17 238084775 3.0000
17 28463717 2.0000
17 61771888 10.0000
17 115997168 8.0000
17 268445866 28.0000
17 274996668 15.0000
17 218273099 26.0000
17 277384132 38.0000
17 86122715 3.0000
17 283727817 36.0000
17 294784543 2.0000
17 224697273 7.0000
17 32408442 15.0000
17 24224320 34.0000
17 277172506 13.0000
17 21593526 23.0000
17 91082908 9.0000
17 276908282 23.0000
17 68395469 15.0000
17 91588813 12.0000
17 85423286 24.0000
17 97898140 70.0000
17 53029040 11.0000
17 352317874 36.0000
17 278133623 50.0000
17 46141376 14.0000
17 295637500 46.0000
17 229483237 1.0000
17 31408930 40.0000
17 61804151 15.0000
17 162749920 35.0000
17 197186352 3.0000
17 166121210 16.0000
17 207604346 8.0000
17 225539878 25.0000
17 34269240 40.0000
17 270369842 10.0000
17 69607162 11.0000
17 57339651 11.0000
17 237318555 18.0000
17 37792771 38.0000
17 199278443 10.0000
17 49290658 3.0000
17 117377731 6.0000
17 155320577 50.0000
17 181223330 4.0000
17 202098639 44.0000
17 27272269 6.0000
17 32399396 4.0000
17 228298620 35.0000
17 105803824 5.0000
17 113852838 2.0000
17 102465497 24.0000
17 204409050 3.0000
17 43706838 84.0000
17 291649210 2.0000
17 274501289 26.0000
17 147721398 5.0000
17 21037719 34.0000
17 50725573 47.0000
17 168430127 35.0000
17 432456574 6.0000
17 161046713 18.0000
17 216707242 1.0000
17 102773285 3.0000
17 97942249 3.0000
17 43090176 51.0000
17 49498735 62.0000
17 117046274 3.0000
17 210041383 15.0000
17 307289516 4.0000
17 59809760 17.0000
17 265426770 27.0000
17 293731094 30.0000
17 87429715 58.0000
17 97066890 36.0000
17 32417223 16.0000
17 32182710 4.0000
17 172901970 2.0000
17 283207769 19.0000
17 290709262 4.0000
17 498776216 10.0000
17 251591698 3.0000
17 260710985 36.0000
17 187534827 2.0000
17 248789864 10.0000
17 22844077 17.0000
17 121827022 22.0000
17 275248083 15.0000
17 45929373 33.0000
17 314725957 24.0000
17 40359068 13.0000
17 359511622 16.0000
17 34965095 28.0000
17 49939257 52.0000
17 26553971 36.0000
17 41405468 11.0000
17 253631550 60.0000
17 234349647 30.0000
17 39811227 8.0000
17 387835596 77.0000
17 36127967 1.0000
17 294038273 6.0000
17 360344843 16.0000
17 285516588 2.0000
17 193619580 21.0000
17 171918553 2.0000
17 228778787 4.0000
17 291110389 8.0000
17 83861665 4.0000
17 313887512 10.0000
17 51978065 44.0000
17 303651216 2.0000
17 239876668 41.0000
17 43124180 108.0000
17 30395398 54.0000
17 83855918 55.0000
17 169967749 2.0000
17 208742566 20.0000
17 38411534 11.0000
17 53009311 7.0000
17 196195164 4.0000
17 258426023 19.0000
17 169863467 5.0000
17 100570359 80.0000
17 326694732 39.0000
17 236979026 20.0000
17 158887692 21.0000
17 67562950 3.0000
17 46705581 25.0000
17 234365719 6.0000
17 49629605 2.0000
17 268484639 62.0000
17 393590044 15.0000
17 120872742 37.0000
17 57933449 25.0000
17 94003338 14.0000
17 267256508 26.0000
17 142225011 16.0000
17 223396377 6.0000
17 71975446 9.0000
17 54003221 40.0000
17 451403451 9.0000
17 160979509 87.0000
17 154659914 14.0000
17 220808838 7.0000
17 260452085 34.0000
17 64654685 7.0000
17 103683026 39.0000
17 23136154 12.0000
17 18395247 11.0000
17 220997138 60.0000
17 111610909 33.0000
17 562630483 27.0000
17 109214716 9.0000
17 24485503 60.0000
17 203018453 3.0000
17 29968837 8.0000
17 188841247 42.0000
17 86206737 13.0000
17 228305414 5.0000
17 70628641 11.0000
17 101017618 39.0000
17 242081101 31.0000
17 142681025 56.0000
17 52068189 31.0000
17 60825979 9.0000
17 300135017 10.0000
17 134563275 91.0000
17 47608522 57.0000
17 35364809 49.0000
17 79818725 24.0000
17 223404067 23.0000
17 119370087 51.0000
17 196669891 4.0000
17 32878627 40.0000
17 300631153 37.0000
17 193354205 8.0000
17 134823513 26.0000
17 175149644 6.0000
17 58926395 42.0000
17 269858934 28.0000
17 38824843 47.0000
17 65153448 105.0000
17 35408223 29.0000
17 150455104 4.0000
17 65187067 18.0000
17 244889280 2.0000
17 280242371 18.0000
17 51826812 26.0000
17 329112005 30.0000
17 122483510 1.0000
17 419872351 12.0000
17 70360628 19.0000
17 263355828 33.0000
17 26589987 23.0000
17 37921383 10.0000
17 295116564 2.0000
17 265192550 14.0000
17 279229632 10.0000
17 153531301 57.0000
17 291001606 41.0000
17 174185700 49.0000
17 21036119 10.0000
17 88986768 5.0000
17 148305295 9.0000
17 52702397 27.0000
17 105971448 108.0000
17 247540843 4.0000
17 22815199 7.0000
17 132213280 15.0000
17 61986109 2.0000
17 267289093 26.0000
17 265916293 16.0000
17 310287657 10.0000
17 264133481 40.0000
17 358675720 34.0000
17 284544203 4.0000
17 66129243 78.0000
17 235139268 1.0000
17 69551985 40.0000
17 502248046 32.0000
17 200497519 40.0000
17 73449571 35.0000
17 293995981 2.0000
17 20505122 40.0000
17 267856439 26.0000
17 17084497 18.0000
17 83828959 17.0000
17 49980783 7.0000
17 127945292 46.0000
17 279681266 8.0000
17 271563330 6.0000
17 111553960 9.0000
17 136661659 3.0000
17 214136684 7.0000
17 172724815 6.0000
17 17311797 3.0000
17 146442319 31.0000
17 280655080 2.0000
17 182737724 56.0000
17 147509786 2.0000
17 269304331 43.0000
17 58434192 55.0000
17 569096933 4.0000
17 313296185 31.0000
17 210627341 20.0000
17 273124345 22.0000
17 179170204 49.0000
17 108441763 19.0000
17 202243824 32.0000
17 185688167 64.0000
17 478981691 27.0000
17 205951712 30.0000
17 227817944 24.0000
17 260961646 2.0000
17 88041971 1.0000
17 558829275 28.0000
17 150020524 7.0000
17 29855798 29.0000
17 270556083 37.0000
17 290609656 38.0000
17 341963514 32.0000
17 436104499 31.0000
17 29246770 18.0000
17 43856340 49.0000
17 259802833 31.0000
17 103820454 32.0000
17 243323060 9.0000
17 89021438 5.0000
17 179213911 40.0000
17 420790483 36.0000
17 240653346 4.0000
17 85669614 47.0000
17 219949262 6.0000
17 267295547 24.0000
17 29727994 9.0000
17 109813877 24.0000
17 43328523 36.0000
17 72015785 2.0000
17 283969647 11.0000
17 228751987 10.0000
17 233109396 6.0000
17 306623675 2.0000
17 37397798 19.0000
17 295884713 41.0000
17 218264611 10.0000
17 53732896 33.0000
17 288327871 27.0000
17 544574749 29.0000
17 225082998 16.0000
17 151087889 7.0000
17 164122451 4.0000
17 250649493 4.0000
17 56446819 12.0000
17 305278762 5.0000
17 165746428 24.0000
17 25189194 11.0000
17 145778558 9.0000
17 19239587 26.0000
17 123054246 31.0000
17 156380350 58.0000
17 152402774 2.0000
17 266182205 8.0000
17 37653495 34.0000
17 257932524 2.0000
17 297389481 29.0000
17 84095841 38.0000
17 122950681 49.0000
17 27014314 16.0000
17 267308679 48.0000
18 229047451 26.0000
18 309857915 2.0000
18 19229473 10.0000
18 213617119 1.0000
18 98810867 39.0000
18 33268497 20.0000
18 217184995 5.0000
18 205715380 27.0000
18 197096489 27.0000
18 157311000 22.0000
18 188264147 26.0000
18 77843712 8.0000
18 231410365 21.0000
18 236854083 33.0000
18 288238089 5.0000
18 248740740 2.0000
18 84095155 30.0000
18 444198452 23.0000
18 78746900 2.0000
18 130380538 24.0000
18 56077244 3.0000
18 217356882 4.0000
18 61623625 5.0000
18 336031649 6.0000
18 28308356 4.0000
18 76415133 16.0000
18 204454773 19.0000
18 319682752 10.0000
18 272476423 2.0000
18 14123683 28.0000
18 172376896 2.0000
18 243323755 25.0000
18 270418444 53.0000
18 270843834 3.0000
18 193870085 7.0000
18 54498003 5.0000
18 277981997 12.0000
18 113449381 39.0000
18 40095510 19.0000
18 253026113 3.0000
18 40714791 6.0000
18 316996084 15.0000
18 267278705 23.0000
18 253007695 2.0000
18 213711945 40.0000
18 330552692 21.0000
18 225098832 22.0000
18 244085895 1.0000
18 29426580 13.0000
18 28455329 5.0000
18 218196055 47.0000
18 29206300 6.0000
18 30693879 32.0000
18 37704287 19.0000
18 45112524 3.0000
18 20359647 23.0000
18 281059193 11.0000
18 56824454 12.0000
18 98196849 9.0000
18 53898929 2.0000
18 144836578 20.0000
18 120160897 34.0000
18 52397436 3.0000
18 297380894 4.0000
18 246398288 27.0000
18 48683091 48.0000
18 212203422 30.0000
18 59785937 39.0000
18 69276015 5.0000
18 238623655 2.0000
18 62540002 56.0000
18 274645950 10.0000
18 254056558 14.0000
18 65013070 31.0000
18 104572995 16.0000
18 88687403 7.0000
18 48300575 54.0000
18 264522245 9.0000
18 53103918 4.0000
18 213273098 20.0000
18 254147817 2.0000
18 49665998 2.0000
18 292713073 35.0000
18 56408315 51.0000
18 181107202 11.0000
18 31508216 8.0000
18 178616491 38.0000
18 293601868 28.0000
18 121240793 2.0000
18 220746642 3.0000
18 245095610 3.0000
18 266591831 1.0000
18 292252720 11.0000
18 288370527 24.0000
18 66308941 14.0000
18 256955184 9.0000
18 160950525 54.0000
18 73637003 2.0000
18 156218577 14.0000
18 384851943 2.0000
18 155320364 28.0000
18 45814400 4.0000
18 61608179 20.0000
18 219540700 3.0000
18 19909703 24.0000
18 92882460 64.0000
18 193723322 19.0000
18 287781981 23.0000
18 264446848 14.0000
18 61358313 24.0000
18 233600234 24.0000
18 34882196 39.0000
18 287566895 7.0000
18 244444830 31.0000
18 22062686 3.0000
18 470195113 17.0000
18 401646950 2.0000
18 101227454 6.0000
18 104063340 41.0000
18 275575393 35.0000
18 70643606 62.0000
18 17209595 12.0000
18 248905643 5.0000
18 180918836 39.0000
18 29972400 12.0000
18 25780453 1.0000
18 205643354 18.0000
18 32340805 8.0000
18 87171486 1.0000
18 173752759 2.0000
18 78922403 25.0000
18 39973326 6.0000
18 237389906 24.0000
18 105622153 1.0000
18 247300697 7.0000
18 167376496 7.0000
18 227082076 25.0000
18 52069104 27.0000
18 244081862 22.0000
18 74167153 2.0000
18 89713248 1.0000
18 51590707 7.0000
18 247694811 30.0000
18 19762524 52.0000
18 261872648 4.0000
18 161351710 20.0000
18 43328128 19.0000
18 216837549 24.0000
18 404865623 24.0000
18 165882825 1.0000
18 300414286 1.0000
18 31702589 4.0000
18 32583477 19.0000
18 238084775 2.0000
18 28463717 4.0000
18 61771888 10.0000
18 115997168 7.0000
18 268445866 25.0000
18 274996668 12.0000
18 218273099 22.0000
18 277384132 28.0000
18 86122715 3.0000
18 283727817 30.0000
18 294784543 2.0000
18 224697273 8.0000
18 32408442 11.0000
18 24224320 30.0000
18 277172506 11.0000
18 21593526 19.0000
18 91082908 6.0000
18 276908282 15.0000
18 68395469 11.0000
18 91588813 11.0000
18 85423286 16.0000
18 97898140 58.0000
18 53029040 8.0000
18 352317874 27.0000
18 278133623 40.0000
18 46141376 12.0000
18 295637500 38.0000
18 229483237 1.0000
18 31408930 31.0000
18 61804151 11.0000
18 162749920 31.0000
18 197186352 2.0000
18 166121210 10.0000
18 207604346 8.0000
18 225539878 15.0000
18 34269240 28.0000
18 270369842 7.0000
18 69607162 10.0000
18 57339651 9.0000
18 237318555 16.0000
18 37792771 26.0000
18 199278443 9.0000
18 49290658 2.0000
18 117377731 5.0000
18 155320577 32.0000
18 181223330 4.0000
18 202098639 35.0000
18 27272269 6.0000
18 32399396 2.0000
18 228298620 29.0000
18 105803824 4.0000
18 113852838 3.0000
18 102465497 17.0000
18 204409050 2.0000
18 43706838 65.0000
18 291649210 2.0000
18 274501289 22.0000
18 147721398 5.0000
18 21037719 27.0000
18 50725573 21.0000
18 168430127 24.0000
18 432456574 6.0000
18 161046713 15.0000
18 216707242 1.0000
18 102773285 2.0000
18 97942249 1.0000
18 43090176 45.0000
18 49498735 36.0000
18 117046274 3.0000
18 210041383 14.0000
18 307289516 3.0000
18 59809760 11.0000
18 265426770 20.0000
18 293731094 23.0000
18 87429715 41.0000
18 97066890 31.0000
18 32417223 13.0000
18 32182710 2.0000
18 172901970 2.0000
18 283207769 17.0000
18 290709262 4.0000
18 498776216 8.0000
18 251591698 3.0000
18 260710985 32.0000
18 187534827 2.0000
18 248789864 7.0000
18 22844077 16.0000
18 121827022 16.0000
18 275248083 11.0000
18 45929373 26.0000
18 314725957 18.0000
18 40359068 10.0000
18 359511622 13.0000
18 34965095 22.0000
18 49939257 39.0000
18 26553971 23.0000
18 41405468 8.0000
18 253631550 43.0000
18 234349647 24.0000
18 39811227 7.0000
18 387835596 55.0000
18 36127967 1.0000
18 294038273 5.0000
18 360344843 15.0000
18 285516588 2.0000
18 193619580 18.0000
18 171918553 2.0000
18 228778787 4.0000
18 291110389 8.0000
18 83861665 4.0000
18 313887512 10.0000
18 51978065 34.0000
18 303651216 3.0000
18 239876668 34.0000
18 43124180 74.0000
18 30395398 31.0000
18 83855918 47.0000
18 169967749 2.0000
18 208742566 16.0000
18 38411534 11.0000
18 53009311 5.0000
18 196195164 3.0000
18 258426023 15.0000
18 169863467 4.0000
18 100570359 57.0000
18 326694732 27.0000
18 236979026 16.0000
18 158887692 18.0000
18 67562950 3.0000
18 46705581 16.0000
18 234365719 6.0000
18 49629605 2.0000
18 268484639 44.0000
18 393590044 15.0000
18 120872742 28.0000
18 57933449 22.0000
18 94003338 11.0000
18 267256508 21.0000
18 142225011 15.0000
18 223396377 4.0000
18 71975446 2.0000
18 54003221 34.0000
18 451403451 8.0000
18 160979509 69.0000
18 154659914 12.0000
18 220808838 6.0000
18 260452085 27.0000
18 64654685 4.0000
18 103683026 29.0000
18 23136154 10.0000
18 18395247 6.0000
18 220997138 44.0000
18 111610909 29.0000
18 562630483 21.0000
18 109214716 9.0000
18 24485503 39.0000
18 203018453 2.0000
18 29968837 8.0000
18 188841247 25.0000
18 86206737 10.0000
18 228305414 3.0000
18 70628641 9.0000
18 101017618 27.0000
18 242081101 25.0000
18 142681025 41.0000
18 52068189 24.0000
18 60825979 13.0000
18 300135017 7.0000
18 134563275 65.0000
18 47608522 40.0000
18 35364809 29.0000
18 79818725 17.0000
18 223404067 20.0000
18 119370087 38.0000
18 196669891 4.0000
18 32878627 35.0000
18 300631153 18.0000
18 193354205 6.0000
18 134823513 21.0000
18 175149644 4.0000
18 58926395 34.0000
18 269858934 22.0000
18 38824843 34.0000
18 65153448 65.0000
18 35408223 26.0000
18 150455104 2.0000
18 65187067 8.0000
18 244889280 2.0000
18 280242371 16.0000
18 51826812 15.0000
18 329112005 19.0000
18 122483510 1.0000
18 419872351 10.0000
18 70360628 13.0000
18 263355828 26.0000
18 26589987 11.0000
18 37921383 4.0000
18 295116564 2.0000
18 265192550 12.0000
18 279229632 9.0000
18 153531301 45.0000
18 291001606 31.0000
18 174185700 40.0000
18 21036119 10.0000
18 88986768 5.0000
18 148305295 7.0000
18 52702397 22.0000
18 105971448 65.0000
18 247540843 4.0000
18 22815199 5.0000
18 132213280 14.0000
18 61986109 2.0000
18 267289093 19.0000
18 265916293 14.0000
18 310287657 9.0000
18 264133481 31.0000
18 358675720 29.0000
18 284544203 4.0000
18 66129243 53.0000
18 235139268 1.0000
18 69551985 32.0000
18 502248046 26.0000
18 200497519 34.0000
18 73449571 25.0000
18 293995981 2.0000
18 20505122 31.0000
18 267856439 19.0000
18 17084497 15.0000
18 83828959 13.0000
18 49980783 6.0000
18 127945292 37.0000
18 279681266 8.0000
18 271563330 2.0000
18 111553960 4.0000
18 136661659 3.0000
18 214136684 8.0000
18 172724815 5.0000
18 17311797 2.0000
18 146442319 28.0000
18 280655080 2.0000
18 182737724 43.0000
18 147509786 2.0000
18 269304331 33.0000
18 58434192 43.0000
18 569096933 4.0000
18 313296185 24.0000
18 210627341 18.0000
18 273124345 19.0000
18 179170204 37.0000
18 108441763 10.0000
18 202243824 21.0000
18 185688167 45.0000
18 478981691 22.0000
18 205951712 27.0000
18 227817944 21.0000
18 260961646 2.0000
18 88041971 1.0000
18 558829275 26.0000
18 150020524 6.0000
18 29855798 25.0000
18 270556083 28.0000
18 290609656 31.0000
18 341963514 28.0000
18 436104499 27.0000
18 29246770 15.0000
18 43856340 34.0000
18 259802833 27.0000
18 103820454 23.0000
18 243323060 8.0000
18 89021438 5.0000
18 179213911 34.0000
18 420790483 30.0000
18 240653346 4.0000
18 85669614 35.0000
18 219949262 5.0000
18 267295547 20.0000
18 29727994 10.0000
18 109813877 21.0000
18 43328523 28.0000
18 72015785 3.0000
18 283969647 11.0000
18 228751987 9.0000
18 233109396 6.0000
18 306623675 2.0000
18 37397798 10.0000
18 295884713 31.0000
18 218264611 11.0000
18 53732896 19.0000
18 288327871 24.0000
18 544574749 24.0000
18 225082998 16.0000
18 151087889 7.0000
18 164122451 3.0000
18 250649493 5.0000
18 56446819 8.0000
18 305278762 2.0000
18 165746428 20.0000
18 25189194 9.0000
18 145778558 4.0000
18 19239587 20.0000
18 123054246 24.0000
18 156380350 41.0000
18 152402774 2.0000
18 266182205 7.0000
18 37653495 24.0000
18 257932524 2.0000
18 297389481 22.0000
18 84095841 28.0000
18 122950681 36.0000
18 27014314 14.0000
18 267308679 36.0000
19 229047451 1.0000
19 98810867 1.0000
19 231410365 1.0000
19 61623625 1.0000
19 243323755 1.0000
19 270418444 2.0000
19 193870085 1.0000
19 113449381 1.0000
19 40714791 1.0000
19 267278705 1.0000
19 213711945 2.0000
19 144836578 1.0000
19 297380894 1.0000
19 246398288 1.0000
19 48683091 1.0000
19 212203422 1.0000
19 59785937 1.0000
19 62540002 2.0000
19 274645950 1.0000
19 254056558 1.0000
19 88687403 1.0000
19 48300575 1.0000
19 292713073 1.0000
19 56408315 1.0000
19 181107202 1.0000
19 31508216 1.0000
19 292252720 1.0000
19 66308941 1.0000
19 256955184 1.0000
19 160950525 2.0000
19 155320364 2.0000
19 61608179 1.0000
19 92882460 1.0000
19 34882196 1.0000
19 287566895 1.0000
19 244444830 1.0000
19 22062686 1.0000
19 101227454 2.0000
19 275575393 1.0000
19 78922403 2.0000
19 227082076 1.0000
19 247694811 1.0000
19 19762524 1.0000
19 31702589 1.0000
19 32583477 1.0000
19 61771888 1.0000
19 274996668 1.0000
19 277384132 1.0000
19 24224320 1.0000
19 276908282 1.0000
19 85423286 1.0000
19 97898140 1.0000
19 53029040 1.0000
19 46141376 1.0000
19 295637500 1.0000
19 166121210 1.0000
19 69607162 1.0000
19 37792771 1.0000
19 199278443 1.0000
19 155320577 1.0000
19 181223330 1.0000
19 27272269 1.0000
19 228298620 1.0000
19 102465497 1.0000
19 43706838 2.0000
19 274501289 1.0000
19 21037719 1.0000
19 50725573 1.0000
19 43090176 1.0000
19 49498735 1.0000
19 59809760 1.0000
19 97066890 1.0000
19 248789864 2.0000
19 22844077 1.0000
19 121827022 1.0000
19 34965095 1.0000
19 49939257 1.0000
19 26553971 23.0000
19 41405468 1.0000
19 239876668 1.0000
19 43124180 1.0000
19 30395398 1.0000
19 83855918 1.0000
19 53009311 1.0000
19 258426023 1.0000
19 100570359 1.0000
19 326694732 1.0000
19 46705581 4.0000
19 120872742 1.0000
19 267256508 1.0000
19 71975446 1.0000
19 160979509 1.0000
19 64654685 2.0000
19 103683026 1.0000
19 24485503 1.0000
19 188841247 1.0000
19 86206737 1.0000
19 142681025 1.0000
19 52068189 1.0000
19 60825979 1.0000
19 300135017 2.0000
19 134563275 1.0000
19 47608522 3.0000
19 35364809 1.0000
19 79818725 1.0000
19 119370087 1.0000
19 134823513 1.0000
19 58926395 1.0000
19 38824843 1.0000
19 65153448 1.0000
19 65187067 1.0000
19 419872351 1.0000
19 26589987 1.0000
19 37921383 1.0000
19 265192550 2.0000
19 153531301 1.0000
19 174185700 1.0000
19 52702397 1.0000
19 105971448 2.0000
19 267289093 1.0000
19 69551985 1.0000
19 20505122 1.0000
19 83828959 2.0000
19 49980783 1.0000
19 127945292 1.0000
19 214136684 1.0000
19 146442319 1.0000
19 182737724 1.0000
19 58434192 2.0000
19 313296185 1.0000
19 179170204 1.0000
19 108441763 1.0000
19 227817944 1.0000
19 243323060 1.0000
19 179213911 1.0000
19 267295547 1.0000
19 43328523 1.0000
19 37397798 1.0000
19 25189194 1.0000
19 156380350 1.0000
19 37653495 3.0000
19 122950681 1.0000
19 27014314 1.0000
19 267308679 1.0000
20 229047451 9.0000
20 309857915 1.0000
20 19229473 5.0000
20 98810867 10.0000
20 33268497 7.0000
20 205715380 6.0000
20 197096489 6.0000
20 157311000 5.0000
20 188264147 7.0000
20 231410365 6.0000
20 236854083 9.0000
20 288238089 1.0000
20 84095155 7.0000
20 444198452 4.0000
20 78746900 4.0000
20 130380538 5.0000
20 56077244 1.0000
20 217356882 5.0000
20 61623625 1.0000
20 28308356 4.0000
20 76415133 4.0000
20 204454773 5.0000
20 319682752 1.0000
20 14123683 10.0000
20 172376896 2.0000
20 243323755 7.0000
20 270418444 18.0000
20 270843834 1.0000
20 193870085 3.0000
20 277981997 2.0000
20 113449381 15.0000
20 40095510 4.0000
20 253026113 1.0000
20 40714791 1.0000
20 316996084 3.0000
20 267278705 8.0000
20 213711945 11.0000
20 330552692 7.0000
20 225098832 3.0000
20 244085895 1.0000
20 29426580 4.0000
20 218196055 11.0000
20 29206300 2.0000
20 30693879 6.0000
20 37704287 7.0000
20 45112524 13.0000
20 20359647 4.0000
20 281059193 1.0000
20 56824454 3.0000
20 98196849 2.0000
20 144836578 9.0000
20 120160897 10.0000
20 52397436 1.0000
20 297380894 6.0000
20 246398288 9.0000
20 48683091 20.0000
20 212203422 8.0000
20 59785937 11.0000
20 69276015 2.0000
20 238623655 1.0000
20 62540002 14.0000
20 274645950 2.0000
20 254056558 2.0000
20 65013070 8.0000
20 104572995 1.0000
20 88687403 4.0000
20 48300575 18.0000
20 264522245 5.0000
20 53103918 2.0000
20 213273098 4.0000
20 254147817 1.0000
20 292713073 8.0000
20 56408315 12.0000
20 181107202 3.0000
20 31508216 6.0000
20 178616491 14.0000
20 293601868 8.0000
20 121240793 7.0000
20 220746642 2.0000
20 292252720 3.0000
20 288370527 6.0000
20 66308941 5.0000
20 256955184 6.0000
20 160950525 10.0000
20 73637003 2.0000
20 156218577 3.0000
20 155320364 14.0000
20 45814400 11.0000
20 61608179 5.0000
20 19909703 5.0000
20 92882460 24.0000
20 193723322 6.0000
20 287781981 5.0000
20 264446848 2.0000
20 61358313 8.0000
20 233600234 5.0000
20 34882196 17.0000
20 287566895 1.0000
20 244444830 7.0000
20 22062686 1.0000
20 470195113 4.0000
20 101227454 2.0000
20 104063340 9.0000
20 275575393 5.0000
20 70643606 22.0000
20 17209595 9.0000
20 180918836 11.0000
20 29972400 5.0000
20 205643354 8.0000
20 32340805 6.0000
20 87171486 2.0000
20 173752759 4.0000
20 78922403 7.0000
20 39973326 9.0000
20 237389906 8.0000
20 105622153 1.0000
20 247300697 4.0000
20 227082076 6.0000
20 52069104 26.0000
20 244081862 4.0000
20 89713248 3.0000
20 51590707 1.0000
20 247694811 6.0000
20 19762524 7.0000
20 161351710 5.0000
20 43328128 7.0000
20 216837549 7.0000
20 404865623 3.0000
20 165882825 1.0000
20 31702589 3.0000
20 32583477 7.0000
20 238084775 2.0000
20 28463717 2.0000
20 61771888 2.0000
20 115997168 7.0000
20 268445866 6.0000
20 274996668 4.0000
20 218273099 3.0000
20 277384132 6.0000
20 86122715 3.0000
20 283727817 7.0000
20 32408442 4.0000
20 24224320 9.0000
20 277172506 3.0000
20 21593526 7.0000
20 91082908 3.0000
20 276908282 5.0000
20 68395469 2.0000
20 91588813 4.0000
20 85423286 4.0000
20 97898140 17.0000
20 53029040 7.0000
20 352317874 7.0000
20 278133623 8.0000
20 46141376 5.0000
20 295637500 8.0000
20 229483237 3.0000
20 31408930 6.0000
20 61804151 7.0000
20 162749920 10.0000
20 197186352 3.0000
20 166121210 5.0000
20 225539878 3.0000
20 34269240 8.0000
20 270369842 3.0000
20 69607162 4.0000
20 57339651 3.0000
20 237318555 4.0000
20 37792771 4.0000
20 199278443 4.0000
20 117377731 2.0000
20 155320577 12.0000
20 181223330 4.0000
20 202098639 12.0000
20 27272269 2.0000
20 32399396 2.0000
20 228298620 6.0000
20 105803824 2.0000
20 102465497 5.0000
20 43706838 21.0000
20 274501289 5.0000
20 147721398 1.0000
20 21037719 6.0000
20 50725573 16.0000
20 168430127 4.0000
20 432456574 1.0000
20 161046713 2.0000
20 216707242 1.0000
20 97942249 9.0000
20 43090176 16.0000
20 49498735 10.0000
20 210041383 3.0000
20 59809760 4.0000
20 265426770 6.0000
20 293731094 5.0000
20 87429715 10.0000
20 97066890 15.0000
20 32417223 3.0000
20 283207769 4.0000
20 290709262 1.0000
20 498776216 7.0000
20 260710985 7.0000
20 187534827 1.0000
20 248789864 2.0000
20 22844077 9.0000
20 121827022 4.0000
20 275248083 2.0000
20 45929373 7.0000
20 314725957 5.0000
20 40359068 3.0000
20 359511622 6.0000
20 34965095 9.0000
20 49939257 12.0000
20 26553971 7.0000
20 41405468 11.0000
20 253631550 11.0000
20 234349647 5.0000
20 387835596 9.0000
20 294038273 1.0000
20 360344843 7.0000
20 193619580 9.0000
20 228778787 1.0000
20 313887512 1.0000
20 51978065 9.0000
20 303651216 3.0000
20 239876668 14.0000
20 43124180 11.0000
20 30395398 6.0000
20 83855918 13.0000
20 208742566 5.0000
20 38411534 9.0000
20 53009311 3.0000
20 196195164 4.0000
20 258426023 6.0000
20 169863467 1.0000
20 100570359 12.0000
20 326694732 12.0000
20 236979026 3.0000
20 158887692 5.0000
20 67562950 3.0000
20 46705581 9.0000
20 268484639 10.0000
20 393590044 1.0000
20 120872742 8.0000
20 57933449 5.0000
20 94003338 4.0000
20 267256508 7.0000
20 142225011 5.0000
20 223396377 1.0000
20 71975446 5.0000
20 54003221 9.0000
20 451403451 2.0000
20 160979509 13.0000
20 154659914 4.0000
20 220808838 1.0000
20 260452085 8.0000
20 64654685 2.0000
20 103683026 10.0000
20 23136154 2.0000
20 18395247 1.0000
20 220997138 9.0000
20 111610909 4.0000
20 562630483 4.0000
20 109214716 2.0000
20 24485503 8.0000
20 203018453 2.0000
20 29968837 2.0000
20 188841247 13.0000
20 86206737 9.0000
20 228305414 2.0000
20 70628641 4.0000
20 101017618 5.0000
20 242081101 5.0000
20 142681025 19.0000
20 52068189 5.0000
20 60825979 3.0000
20 300135017 4.0000
20 134563275 5.0000
20 47608522 7.0000
20 35364809 10.0000
20 79818725 4.0000
20 223404067 3.0000
20 119370087 8.0000
20 196669891 2.0000
20 32878627 9.0000
20 300631153 8.0000
20 134823513 4.0000
20 58926395 9.0000
20 269858934 5.0000
20 38824843 4.0000
20 65153448 19.0000
20 35408223 6.0000
20 65187067 8.0000
20 280242371 4.0000
20 51826812 4.0000
20 329112005 10.0000
20 419872351 2.0000
20 70360628 8.0000
20 263355828 7.0000
20 26589987 12.0000
20 37921383 5.0000
20 265192550 3.0000
20 279229632 1.0000
20 153531301 9.0000
20 291001606 7.0000
20 174185700 14.0000
20 21036119 5.0000
20 88986768 4.0000
20 148305295 1.0000
20 52702397 6.0000
20 105971448 23.0000
20 247540843 1.0000
20 22815199 8.0000
20 61986109 1.0000
20 267289093 8.0000
20 265916293 4.0000
20 310287657 1.0000
20 264133481 7.0000
20 358675720 4.0000
20 284544203 2.0000
20 66129243 8.0000
20 235139268 2.0000
20 69551985 11.0000
20 502248046 4.0000
20 200497519 10.0000
20 73449571 6.0000
20 293995981 1.0000
20 20505122 8.0000
20 267856439 7.0000
20 17084497 7.0000
20 83828959 6.0000
20 49980783 2.0000
20 127945292 6.0000
20 279681266 2.0000
20 271563330 2.0000
20 111553960 7.0000
20 136661659 4.0000
20 214136684 3.0000
20 172724815 2.0000
20 17311797 1.0000
20 146442319 9.0000
20 182737724 9.0000
20 269304331 11.0000
20 58434192 14.0000
20 569096933 1.0000
20 313296185 6.0000
20 210627341 9.0000
20 273124345 4.0000
20 179170204 16.0000
20 108441763 9.0000
20 202243824 9.0000
20 185688167 10.0000
20 478981691 5.0000
20 205951712 7.0000
20 227817944 5.0000
20 88041971 1.0000
20 558829275 10.0000
20 150020524 1.0000
20 29855798 5.0000
20 270556083 5.0000
20 290609656 7.0000
20 341963514 8.0000
20 436104499 6.0000
20 29246770 1.0000
20 43856340 8.0000
20 259802833 8.0000
20 103820454 5.0000
20 243323060 2.0000
20 179213911 11.0000
20 420790483 6.0000
20 240653346 1.0000
20 85669614 13.0000
20 219949262 1.0000
20 267295547 7.0000
20 29727994 9.0000
20 109813877 4.0000
20 43328523 10.0000
20 72015785 4.0000
20 233109396 2.0000
20 306623675 1.0000
20 37397798 12.0000
20 295884713 7.0000
20 218264611 1.0000
20 53732896 14.0000
20 288327871 6.0000
20 544574749 5.0000
20 225082998 2.0000
20 151087889 3.0000
20 164122451 15.0000
20 250649493 4.0000
20 56446819 7.0000
20 305278762 1.0000
20 165746428 2.0000
20 25189194 14.0000
20 145778558 2.0000
20 19239587 7.0000
20 123054246 7.0000
20 156380350 6.0000
20 266182205 1.0000
20 37653495 9.0000
20 297389481 5.0000
20 84095841 6.0000
20 122950681 7.0000
20 27014314 15.0000
20 267308679 8.0000
21 229047451 24.0000
21 309857915 1.0000
21 19229473 5.0000
21 98810867 22.0000
21 33268497 20.0000
21 217184995 2.0000
21 205715380 24.0000
21 197096489 30.0000
21 157311000 24.0000
21 188264147 23.0000
21 77843712 5.0000
21 231410365 25.0000
21 236854083 30.0000
21 288238089 4.0000
21 248740740 1.0000
21 84095155 30.0000
21 444198452 18.0000
21 130380538 13.0000
21 56077244 1.0000
21 217356882 1.0000
21 61623625 2.0000
21 336031649 5.0000
21 28308356 3.0000
21 76415133 18.0000
21 204454773 21.0000
21 319682752 6.0000
21 272476423 1.0000
21 14123683 28.0000
21 172376896 2.0000
21 243323755 27.0000
21 270418444 54.0000
21 270843834 1.0000
21 193870085 9.0000
21 54498003 4.0000
21 277981997 8.0000
21 113449381 35.0000
21 40095510 23.0000
21 253026113 1.0000
21 40714791 3.0000
21 316996084 16.0000
21 267278705 25.0000
21 253007695 1.0000
21 213711945 34.0000
21 330552692 18.0000
21 225098832 16.0000
21 244085895 2.0000
21 29426580 9.0000
21 28455329 5.0000
21 218196055 37.0000
21 29206300 2.0000
21 30693879 22.0000
21 37704287 21.0000
21 45112524 2.0000
21 20359647 18.0000
21 281059193 3.0000
21 56824454 8.0000
21 98196849 9.0000
21 53898929 1.0000
21 144836578 27.0000
21 120160897 31.0000
21 52397436 1.0000
21 297380894 2.0000
21 246398288 22.0000
21 48683091 41.0000
21 212203422 24.0000
21 59785937 31.0000
21 69276015 4.0000
21 238623655 1.0000
21 62540002 36.0000
21 274645950 10.0000
21 254056558 4.0000
21 65013070 35.0000
21 104572995 11.0000
21 88687403 3.0000
21 48300575 51.0000
21 264522245 5.0000
21 53103918 6.0000
21 213273098 18.0000
21 254147817 1.0000
21 49665998 1.0000
21 292713073 27.0000
21 56408315 40.0000
21 181107202 10.0000
21 31508216 12.0000
21 178616491 11.0000
21 293601868 31.0000
21 220746642 3.0000
21 245095610 1.0000
21 292252720 7.0000
21 288370527 22.0000
21 66308941 13.0000
21 256955184 12.0000
21 160950525 50.0000
21 73637003 1.0000
21 156218577 9.0000
21 384851943 1.0000
21 155320364 47.0000
21 45814400 1.0000
21 61608179 22.0000
21 219540700 1.0000
21 19909703 19.0000
21 92882460 13.0000
21 193723322 16.0000
21 287781981 21.0000
21 264446848 9.0000
21 61358313 9.0000
21 233600234 26.0000
21 34882196 31.0000
21 287566895 8.0000
21 244444830 25.0000
21 22062686 7.0000
21 470195113 16.0000
21 401646950 3.0000
21 101227454 7.0000
21 104063340 18.0000
21 275575393 31.0000
21 70643606 39.0000
21 17209595 6.0000
21 248905643 5.0000
21 180918836 29.0000
21 29972400 9.0000
21 205643354 21.0000
21 173752759 1.0000
21 78922403 24.0000
21 237389906 27.0000
21 247300697 4.0000
21 167376496 4.0000
21 227082076 23.0000
21 52069104 27.0000
21 244081862 19.0000
21 74167153 1.0000
21 51590707 4.0000
21 247694811 28.0000
21 19762524 48.0000
21 261872648 2.0000
21 161351710 23.0000
21 43328128 25.0000
21 216837549 28.0000
21 404865623 21.0000
21 31702589 2.0000
21 32583477 23.0000
21 28463717 1.0000
21 61771888 11.0000
21 115997168 5.0000
21 268445866 25.0000
21 274996668 13.0000
21 218273099 18.0000
21 277384132 19.0000
21 86122715 1.0000
21 283727817 21.0000
21 294784543 1.0000
21 224697273 7.0000
21 32408442 10.0000
21 24224320 29.0000
21 277172506 13.0000
21 21593526 16.0000
21 91082908 4.0000
21 276908282 15.0000
21 68395469 9.0000
21 91588813 1.0000
21 85423286 10.0000
21 97898140 46.0000
21 53029040 6.0000
21 352317874 22.0000
21 278133623 39.0000
21 46141376 4.0000
21 295637500 26.0000
21 31408930 28.0000
21 61804151 3.0000
21 162749920 16.0000
21 197186352 1.0000
21 166121210 5.0000
21 207604346 3.0000
21 225539878 8.0000
21 34269240 30.0000
21 270369842 12.0000
21 69607162 8.0000
21 57339651 12.0000
21 237318555 17.0000
21 37792771 13.0000
21 199278443 9.0000
21 117377731 3.0000
21 155320577 28.0000
21 181223330 2.0000
21 202098639 32.0000
21 27272269 3.0000
21 32399396 3.0000
21 228298620 22.0000
21 113852838 1.0000
21 102465497 19.0000
21 204409050 1.0000
21 43706838 58.0000
21 291649210 1.0000
21 274501289 21.0000
21 147721398 4.0000
21 21037719 23.0000
21 50725573 13.0000
21 168430127 30.0000
21 432456574 3.0000
21 161046713 8.0000
21 102773285 1.0000
21 43090176 36.0000
21 49498735 16.0000
21 117046274 4.0000
21 210041383 16.0000
21 307289516 1.0000
21 59809760 14.0000
21 265426770 23.0000
21 293731094 26.0000
21 87429715 31.0000
21 97066890 15.0000
21 32417223 8.0000
21 32182710 1.0000
21 172901970 1.0000
21 283207769 18.0000
21 290709262 2.0000
21 498776216 3.0000
21 251591698 1.0000
21 260710985 21.0000
21 187534827 1.0000
21 248789864 9.0000
21 22844077 12.0000
21 121827022 24.0000
21 275248083 8.0000
21 45929373 23.0000
21 314725957 27.0000
21 40359068 5.0000
21 359511622 7.0000
21 34965095 18.0000
21 49939257 38.0000
21 26553971 16.0000
21 41405468 8.0000
21 253631550 42.0000
21 234349647 29.0000
21 39811227 3.0000
21 387835596 56.0000
21 294038273 2.0000
21 360344843 14.0000
21 285516588 1.0000
21 193619580 25.0000
21 171918553 1.0000
21 228778787 1.0000
21 291110389 5.0000
21 83861665 1.0000
21 313887512 11.0000
21 51978065 26.0000
21 239876668 27.0000
21 43124180 22.0000
21 30395398 10.0000
21 83855918 41.0000
21 169967749 1.0000
21 208742566 14.0000
21 38411534 1.0000
21 53009311 2.0000
21 196195164 1.0000
21 258426023 6.0000
21 169863467 3.0000
21 100570359 43.0000
21 326694732 19.0000
21 236979026 19.0000
21 158887692 18.0000
21 67562950 2.0000
21 46705581 17.0000
21 234365719 3.0000
21 49629605 2.0000
21 268484639 45.0000
21 393590044 12.0000
21 120872742 30.0000
21 57933449 22.0000
21 94003338 12.0000
21 267256508 22.0000
21 142225011 7.0000
21 223396377 1.0000
21 71975446 1.0000
21 54003221 36.0000
21 451403451 4.0000
21 160979509 48.0000
21 154659914 12.0000
21 220808838 3.0000
21 260452085 31.0000
21 64654685 2.0000
21 103683026 27.0000
21 23136154 13.0000
21 18395247 1.0000
21 220997138 49.0000
21 111610909 20.0000
21 562630483 21.0000
21 109214716 1.0000
21 24485503 23.0000
21 203018453 2.0000
21 29968837 7.0000
21 188841247 14.0000
21 86206737 12.0000
21 228305414 1.0000
21 70628641 3.0000
21 101017618 29.0000
21 242081101 24.0000
21 142681025 34.0000
21 52068189 24.0000
21 60825979 3.0000
21 134563275 58.0000
21 47608522 22.0000
21 35364809 20.0000
21 79818725 13.0000
21 223404067 16.0000
21 119370087 29.0000
21 196669891 3.0000
21 32878627 30.0000
21 300631153 12.0000
21 193354205 3.0000
21 134823513 19.0000
21 175149644 3.0000
21 58926395 29.0000
21 269858934 22.0000
21 38824843 37.0000
21 65153448 19.0000
21 35408223 17.0000
21 150455104 1.0000
21 65187067 1.0000
21 244889280 1.0000
21 280242371 16.0000
21 51826812 4.0000
21 329112005 12.0000
21 419872351 11.0000
21 70360628 9.0000
21 263355828 28.0000
21 26589987 12.0000
21 37921383 2.0000
21 295116564 1.0000
21 279229632 8.0000
21 153531301 45.0000
21 291001606 33.0000
21 174185700 34.0000
21 21036119 10.0000
21 88986768 3.0000
21 148305295 7.0000
21 52702397 21.0000
21 105971448 8.0000
21 247540843 2.0000
21 22815199 12.0000
21 132213280 12.0000
21 61986109 1.0000
21 267289093 21.0000
21 265916293 14.0000
21 310287657 8.0000
21 264133481 32.0000
21 358675720 27.0000
21 284544203 6.0000
21 66129243 52.0000
21 69551985 30.0000
21 502248046 23.0000
21 200497519 31.0000
21 73449571 33.0000
21 293995981 2.0000
21 20505122 36.0000
21 267856439 23.0000
21 17084497 5.0000
21 83828959 8.0000
21 49980783 3.0000
21 127945292 31.0000
21 279681266 10.0000
21 271563330 2.0000
21 111553960 2.0000
21 136661659 1.0000
21 214136684 1.0000
21 172724815 1.0000
21 17311797 1.0000
21 146442319 33.0000
21 280655080 1.0000
21 182737724 30.0000
21 147509786 1.0000
21 269304331 32.0000
21 58434192 40.0000
21 569096933 6.0000
21 313296185 17.0000
21 210627341 22.0000
21 273124345 19.0000
21 179170204 36.0000
21 108441763 25.0000
21 202243824 15.0000
21 185688167 44.0000
21 478981691 23.0000
21 205951712 27.0000
21 227817944 19.0000
21 260961646 2.0000
21 558829275 27.0000
21 150020524 8.0000
21 29855798 23.0000
21 270556083 27.0000
21 290609656 35.0000
21 341963514 26.0000
21 436104499 27.0000
21 29246770 5.0000
21 43856340 36.0000
21 259802833 21.0000
21 103820454 17.0000
21 243323060 7.0000
21 89021438 1.0000
21 179213911 35.0000
21 420790483 28.0000
21 240653346 1.0000
21 85669614 35.0000
21 219949262 4.0000
21 267295547 22.0000
21 29727994 4.0000
21 109813877 23.0000
21 43328523 28.0000
21 72015785 1.0000
21 283969647 8.0000
21 228751987 4.0000
21 233109396 1.0000
21 306623675 1.0000
21 37397798 5.0000
21 295884713 33.0000
21 218264611 8.0000
21 53732896 27.0000
21 288327871 20.0000
21 544574749 20.0000
21 225082998 8.0000
21 151087889 4.0000
21 164122451 7.0000
21 250649493 2.0000
21 305278762 1.0000
21 165746428 16.0000
21 25189194 12.0000
21 145778558 2.0000
21 19239587 14.0000
21 123054246 22.0000
21 156380350 45.0000
21 152402774 1.0000
21 266182205 9.0000
21 37653495 17.0000
21 257932524 3.0000
21 297389481 20.0000
21 84095841 24.0000
21 122950681 33.0000
21 27014314 7.0000
21 267308679 33.0000
22 229047451 1.0000
22 98810867 1.0000
22 33268497 1.0000
22 205715380 1.0000
22 197096489 1.0000
22 157311000 1.0000
22 231410365 1.0000
22 236854083 1.0000
22 84095155 1.0000
22 444198452 1.0000
22 76415133 1.0000
22 204454773 1.0000
22 243323755 1.0000
22 270418444 1.0000
22 113449381 1.0000
22 40095510 1.0000
22 316996084 1.0000
22 267278705 1.0000
22 213711945 1.0000
22 225098832 1.0000
22 218196055 1.0000
22 37704287 1.0000
22 20359647 1.0000
22 98196849 1.0000
22 144836578 1.0000
22 120160897 1.0000
22 246398288 1.0000
22 48683091 1.0000
22 212203422 1.0000
22 59785937 1.0000
22 62540002 1.0000
22 65013070 1.0000
22 104572995 1.0000
22 48300575 1.0000
22 53103918 1.0000
22 213273098 1.0000
22 56408315 1.0000
22 181107202 1.0000
22 293601868 1.0000
22 288370527 1.0000
22 256955184 1.0000
22 160950525 1.0000
22 156218577 1.0000
22 155320364 1.0000
22 61608179 1.0000
22 19909703 1.0000
22 287781981 1.0000
22 233600234 1.0000
22 34882196 1.0000
22 244444830 1.0000
22 470195113 1.0000
22 70643606 1.0000
22 180918836 1.0000
22 29972400 1.0000
22 205643354 1.0000
22 78922403 1.0000
22 237389906 1.0000
22 227082076 1.0000
22 52069104 1.0000
22 244081862 1.0000
22 247694811 1.0000
22 161351710 1.0000
22 43328128 1.0000
22 216837549 1.0000
22 404865623 1.0000
22 32583477 1.0000
22 268445866 1.0000
22 274996668 1.0000
22 218273099 1.0000
22 277384132 1.0000
22 283727817 1.0000
22 24224320 1.0000
22 277172506 1.0000
22 276908282 1.0000
22 97898140 1.0000
22 278133623 1.0000
22 295637500 1.0000
22 31408930 1.0000
22 162749920 1.0000
22 34269240 1.0000
22 57339651 1.0000
22 237318555 1.0000
22 202098639 1.0000
22 228298620 1.0000
22 102465497 1.0000
22 43706838 1.0000
22 274501289 1.0000
22 21037719 1.0000
22 168430127 1.0000
22 161046713 1.0000
22 43090176 1.0000
22 210041383 1.0000
22 293731094 1.0000
22 87429715 1.0000
22 97066890 1.0000
22 283207769 1.0000
22 260710985 1.0000
22 121827022 1.0000
22 45929373 1.0000
22 314725957 1.0000
22 49939257 1.0000
22 253631550 1.0000
22 234349647 1.0000
22 387835596 1.0000
22 360344843 1.0000
22 193619580 1.0000
22 51978065 1.0000
22 239876668 1.0000
22 83855918 1.0000
22 208742566 1.0000
22 100570359 1.0000
22 326694732 1.0000
22 236979026 1.0000
22 158887692 1.0000
22 268484639 1.0000
22 393590044 1.0000
22 120872742 1.0000
22 57933449 1.0000
22 54003221 1.0000
22 160979509 1.0000
22 154659914 1.0000
22 260452085 1.0000
22 103683026 1.0000
22 23136154 1.0000
22 220997138 1.0000
22 562630483 1.0000
22 101017618 1.0000
22 242081101 1.0000
22 142681025 1.0000
22 52068189 1.0000
22 134563275 1.0000
22 79818725 1.0000
22 223404067 1.0000
22 119370087 1.0000
22 32878627 1.0000
22 134823513 1.0000
22 58926395 1.0000
22 269858934 1.0000
22 35408223 1.0000
22 280242371 1.0000
22 419872351 1.0000
22 263355828 1.0000
22 279229632 1.0000
22 153531301 1.0000
22 291001606 1.0000
22 174185700 1.0000
22 52702397 1.0000
22 267289093 1.0000
22 265916293 1.0000
22 264133481 1.0000
22 358675720 1.0000
22 284544203 1.0000
22 66129243 1.0000
22 69551985 1.0000
22 502248046 1.0000
22 200497519 1.0000
22 73449571 1.0000
22 20505122 1.0000
22 267856439 1.0000
22 127945292 1.0000
22 279681266 1.0000
22 146442319 1.0000
22 182737724 1.0000
22 269304331 1.0000
22 58434192 1.0000
22 569096933 1.0000
22 313296185 1.0000
22 210627341 1.0000
22 273124345 1.0000
22 185688167 1.0000
22 478981691 1.0000
22 205951712 1.0000
22 227817944 1.0000
22 558829275 1.0000
22 29855798 1.0000
22 270556083 1.0000
22 290609656 1.0000
22 341963514 1.0000
22 436104499 1.0000
22 43856340 1.0000
22 259802833 1.0000
22 103820454 1.0000
22 243323060 1.0000
22 179213911 1.0000
22 420790483 1.0000
22 85669614 1.0000
22 267295547 1.0000
22 109813877 1.0000
22 43328523 1.0000
22 295884713 1.0000
22 288327871 1.0000
22 544574749 1.0000
22 165746428 1.0000
22 123054246 1.0000
22 156380350 1.0000
22 266182205 1.0000
22 297389481 1.0000
22 84095841 1.0000
22 122950681 1.0000
22 267308679 1.0000
23 229047451 1.0000
23 98810867 1.0000
23 205715380 1.0000
23 197096489 1.0000
23 157311000 1.0000
23 188264147 1.0000
23 236854083 1.0000
23 84095155 1.0000
23 444198452 1.0000
23 76415133 1.0000
23 243323755 1.0000
23 270418444 1.0000
23 113449381 1.0000
23 316996084 1.0000
23 213711945 1.0000
23 330552692 1.0000
23 225098832 1.0000
23 218196055 1.0000
23 37704287 1.0000
23 20359647 1.0000
23 120160897 1.0000
23 246398288 1.0000
23 48683091 1.0000
23 212203422 1.0000
23 59785937 1.0000
23 65013070 1.0000
23 48300575 1.0000
23 292713073 1.0000
23 56408315 1.0000
23 293601868 1.0000
23 288370527 1.0000
23 156218577 1.0000
23 155320364 1.0000
23 193723322 1.0000
23 287781981 1.0000
23 34882196 1.0000
23 244444830 1.0000
23 70643606 1.0000
23 205643354 1.0000
23 78922403 1.0000
23 247300697 1.0000
23 227082076 1.0000
23 52069104 1.0000
23 247694811 1.0000
23 216837549 1.0000
23 404865623 1.0000
23 268445866 1.0000
23 277384132 1.0000
23 283727817 1.0000
23 24224320 1.0000
23 21593526 1.0000
23 276908282 1.0000
23 97898140 1.0000
23 352317874 1.0000
23 278133623 1.0000
23 31408930 1.0000
23 162749920 1.0000
23 34269240 1.0000
23 155320577 1.0000
23 202098639 1.0000
23 228298620 1.0000
23 43706838 1.0000
23 274501289 1.0000
23 293731094 1.0000
23 87429715 1.0000
23 97066890 1.0000
23 260710985 1.0000
23 275248083 1.0000
23 314725957 1.0000
23 49939257 1.0000
23 253631550 1.0000
23 387835596 1.0000
23 360344843 1.0000
23 239876668 1.0000
23 100570359 1.0000
23 326694732 1.0000
23 268484639 1.0000
23 120872742 1.0000
23 54003221 1.0000
23 160979509 1.0000
23 154659914 1.0000
23 260452085 1.0000
23 103683026 1.0000
23 220997138 1.0000
23 101017618 1.0000
23 242081101 1.0000
23 142681025 1.0000
23 52068189 1.0000
23 79818725 1.0000
23 223404067 1.0000
23 119370087 1.0000
23 32878627 1.0000
23 134823513 1.0000
23 58926395 1.0000
23 269858934 1.0000
23 263355828 1.0000
23 153531301 1.0000
23 291001606 1.0000
23 174185700 1.0000
23 265916293 1.0000
23 264133481 1.0000
23 358675720 1.0000
23 66129243 1.0000
23 502248046 1.0000
23 73449571 1.0000
23 20505122 1.0000
23 127945292 1.0000
23 146442319 1.0000
23 182737724 1.0000
23 269304331 1.0000
23 58434192 1.0000
23 313296185 1.0000
23 185688167 1.0000
23 205951712 1.0000
23 227817944 1.0000
23 29855798 1.0000
23 270556083 1.0000
23 290609656 1.0000
23 341963514 1.0000
23 436104499 1.0000
23 43856340 1.0000
23 259802833 1.0000
23 103820454 1.0000
23 179213911 1.0000
23 420790483 1.0000
23 85669614 1.0000
23 43328523 1.0000
23 295884713 1.0000
23 288327871 1.0000
23 297389481 1.0000
23 84095841 1.0000
23 122950681 1.0000
23 267308679 1.0000
24 229047451 1.0000
24 197096489 2.0000
24 231410365 1.0000
24 236854083 1.0000
24 243323755 1.0000
24 270418444 1.0000
24 113449381 2.0000
24 213711945 1.0000
24 225098832 1.0000
24 218196055 1.0000
24 56824454 1.0000
24 144836578 1.0000
24 120160897 2.0000
24 48683091 3.0000
24 212203422 1.0000
24 65013070 1.0000
24 48300575 2.0000
24 56408315 1.0000
24 245095610 1.0000
24 384851943 1.0000
24 193723322 1.0000
24 233600234 1.0000
24 34882196 1.0000
24 287566895 1.0000
24 244444830 1.0000
24 180918836 1.0000
24 29972400 1.0000
24 205643354 1.0000
24 78922403 1.0000
24 237389906 1.0000
24 244081862 1.0000
24 51590707 1.0000
24 247694811 1.0000
24 404865623 1.0000
24 97898140 2.0000
24 46141376 1.0000
24 31408930 1.0000
24 207604346 1.0000
24 34269240 1.0000
24 69607162 1.0000
24 181223330 1.0000
24 202098639 1.0000
24 32399396 2.0000
24 228298620 1.0000
24 102465497 1.0000
24 43706838 3.0000
24 161046713 1.0000
24 59809760 1.0000
24 293731094 1.0000
24 32182710 1.0000
24 260710985 1.0000
24 22844077 2.0000
24 45929373 1.0000
24 314725957 1.0000
24 49939257 3.0000
24 234349647 1.0000
24 83861665 1.0000
24 208742566 1.0000
24 234365719 1.0000
24 393590044 1.0000
24 54003221 2.0000
24 160979509 1.0000
24 260452085 1.0000
24 64654685 1.0000
24 103683026 1.0000
24 23136154 2.0000
24 70628641 1.0000
24 32878627 1.0000
24 134823513 1.0000
24 58926395 1.0000
24 35408223 1.0000
24 263355828 1.0000
24 291001606 1.0000
24 148305295 1.0000
24 264133481 1.0000
24 358675720 1.0000
24 66129243 2.0000
24 69551985 2.0000
24 502248046 1.0000
24 200497519 1.0000
24 179170204 3.0000
24 108441763 1.0000
24 478981691 1.0000
24 205951712 1.0000
24 227817944 1.0000
24 270556083 1.0000
24 290609656 1.0000
24 259802833 1.0000
24 103820454 1.0000
24 85669614 1.0000
24 219949262 1.0000
24 43328523 1.0000
24 123054246 1.0000
24 257932524 1.0000
25 229047451 2.0000
25 197096489 2.0000
25 231410365 2.0000
25 236854083 2.0000
25 243323755 2.0000
25 270418444 2.0000
25 113449381 2.0000
25 213711945 2.0000
25 225098832 2.0000
25 218196055 3.0000
25 56824454 2.0000
25 144836578 2.0000
25 120160897 2.0000
25 48683091 2.0000
25 212203422 2.0000
25 48300575 2.0000
25 56408315 2.0000
25 178616491 2.0000
25 245095610 2.0000
25 384851943 2.0000
25 155320364 1.0000
25 45814400 2.0000
25 193723322 2.0000
25 233600234 2.0000
25 34882196 2.0000
25 287566895 2.0000
25 244444830 2.0000
25 70643606 1.0000
25 180918836 2.0000
25 29972400 2.0000
25 205643354 2.0000
25 78922403 3.0000
25 237389906 2.0000
25 244081862 2.0000
25 51590707 2.0000
25 247694811 2.0000
25 404865623 2.0000
25 97898140 2.0000
25 46141376 2.0000
25 31408930 2.0000
25 207604346 2.0000
25 34269240 2.0000
25 181223330 2.0000
25 202098639 2.0000
25 32399396 2.0000
25 228298620 2.0000
25 102465497 2.0000
25 43706838 2.0000
25 161046713 2.0000
25 59809760 3.0000
25 293731094 2.0000
25 32182710 2.0000
25 260710985 2.0000
25 22844077 2.0000
25 45929373 2.0000
25 314725957 2.0000
25 34965095 1.0000
25 49939257 2.0000
25 234349647 2.0000
25 387835596 1.0000
25 83861665 2.0000
25 208742566 2.0000
25 234365719 2.0000
25 393590044 2.0000
25 223396377 1.0000
25 54003221 2.0000
25 260452085 2.0000
25 103683026 2.0000
25 23136154 2.0000
25 134823513 2.0000
25 58926395 2.0000
25 35408223 2.0000
25 263355828 2.0000
25 291001606 2.0000
25 148305295 2.0000
25 264133481 2.0000
25 358675720 2.0000
25 66129243 2.0000
25 69551985 2.0000
25 502248046 2.0000
25 200497519 2.0000
25 179170204 2.0000
25 108441763 2.0000
25 478981691 2.0000
25 205951712 2.0000
25 227817944 2.0000
25 270556083 2.0000
25 290609656 2.0000
25 259802833 2.0000
25 103820454 2.0000
25 85669614 2.0000
25 219949262 2.0000
25 43328523 2.0000
25 25189194 1.0000
25 123054246 2.0000
25 257932524 2.0000
25 27014314 2.0000
26 229047451 1.0000
26 28308356 3.0000
26 204454773 1.0000
26 54498003 4.0000
26 31508216 2.0000
26 178616491 1.0000
26 66308941 3.0000
26 160950525 1.0000
26 264446848 3.0000
26 104063340 1.0000
26 39973326 2.0000
26 19762524 1.0000
26 91082908 1.0000
26 295637500 1.0000
26 162749920 1.0000
26 166121210 3.0000
26 225539878 2.0000
26 37792771 1.0000
26 161046713 3.0000
26 49498735 1.0000
26 97066890 1.0000
26 498776216 1.0000
26 43124180 1.0000
26 83855918 1.0000
26 67562950 1.0000
26 24485503 1.0000
26 188841247 1.0000
26 142681025 1.0000
26 47608522 1.0000
26 175149644 3.0000
26 65153448 2.0000
26 150455104 3.0000
26 329112005 1.0000
26 70360628 1.0000
26 26589987 1.0000
26 37921383 1.0000
26 83828959 1.0000
26 145778558 3.0000
27 229047451 1.0000
27 188264147 1.0000
27 84095155 1.0000
27 14123683 5.0000
27 270418444 1.0000
27 330552692 1.0000
27 30693879 1.0000
27 45112524 1.0000
27 144836578 1.0000
27 62540002 2.0000
27 65013070 1.0000
27 48300575 2.0000
27 293601868 1.0000
27 121240793 1.0000
27 288370527 1.0000
27 160950525 3.0000
27 155320364 1.0000
27 34882196 1.0000
27 104063340 1.0000
27 275575393 1.0000
27 70643606 2.0000
27 19762524 2.0000
27 216837549 1.0000
27 24224320 1.0000
27 97898140 1.0000
27 295637500 1.0000
27 155320577 1.0000
27 97942249 2.0000
27 43090176 2.0000
27 251591698 1.0000
27 260710985 1.0000
27 22844077 1.0000
27 253631550 1.0000
27 387835596 2.0000
27 30395398 1.0000
27 83855918 1.0000
27 100570359 1.0000
27 268484639 1.0000
27 120872742 1.0000
27 160979509 1.0000
27 101017618 1.0000
27 142681025 3.0000
27 134563275 1.0000
27 47608522 6.0000
27 119370087 1.0000
27 38824843 4.0000
27 65187067 1.0000
27 280242371 1.0000
27 329112005 1.0000
27 26589987 1.0000
27 153531301 1.0000
27 174185700 2.0000
27 265916293 1.0000
27 66129243 2.0000
27 200497519 1.0000
27 73449571 1.0000
27 20505122 1.0000
27 83828959 3.0000
27 182737724 1.0000
27 58434192 2.0000
27 210627341 1.0000
27 179170204 1.0000
27 185688167 1.0000
27 558829275 1.0000
27 43856340 2.0000
27 37397798 2.0000
27 53732896 1.0000
27 56446819 1.0000
27 156380350 3.0000
27 122950681 1.0000
28 229047451 1.0000
28 98810867 1.0000
28 213711945 1.0000
28 30693879 1.0000
28 120160897 1.0000
28 48683091 1.0000
28 62540002 1.0000
28 48300575 1.0000
28 66308941 1.0000
28 264446848 1.0000
28 34882196 1.0000
28 180918836 1.0000
28 32408442 1.0000
28 97898140 1.0000
28 295637500 1.0000
28 228298620 1.0000
28 161046713 1.0000
28 97066890 1.0000
28 359511622 1.0000
28 253631550 1.0000
28 258426023 1.0000
28 94003338 1.0000
28 160979509 1.0000
28 111610909 1.0000
28 24485503 1.0000
28 52068189 1.0000
28 47608522 1.0000
28 58926395 1.0000
28 269858934 1.0000
28 65153448 1.0000
28 174185700 1.0000
28 66129243 1.0000
28 69551985 1.0000
28 17084497 1.0000
28 150020524 1.0000
28 436104499 1.0000
29 229047451 3.0000
29 98810867 4.0000
29 33268497 1.0000
29 205715380 1.0000
29 197096489 2.0000
29 157311000 1.0000
29 188264147 2.0000
29 231410365 2.0000
29 236854083 3.0000
29 84095155 2.0000
29 444198452 1.0000
29 78746900 1.0000
29 76415133 1.0000
29 204454773 4.0000
29 319682752 1.0000
29 14123683 3.0000
29 243323755 2.0000
29 270418444 5.0000
29 113449381 3.0000
29 40095510 1.0000
29 316996084 1.0000
29 267278705 1.0000
29 213711945 5.0000
29 330552692 2.0000
29 225098832 2.0000
29 218196055 1.0000
29 30693879 10.0000
29 37704287 2.0000
29 45112524 9.0000
29 20359647 3.0000
29 281059193 1.0000
29 56824454 3.0000
29 144836578 2.0000
29 120160897 3.0000
29 297380894 5.0000
29 246398288 2.0000
29 48683091 5.0000
29 212203422 1.0000
29 59785937 5.0000
29 62540002 7.0000
29 65013070 1.0000
29 104572995 2.0000
29 48300575 3.0000
29 264522245 2.0000
29 213273098 1.0000
29 292713073 3.0000
29 56408315 3.0000
29 181107202 1.0000
29 178616491 5.0000
29 293601868 4.0000
29 121240793 5.0000
29 288370527 2.0000
29 256955184 1.0000
29 160950525 9.0000
29 73637003 4.0000
29 155320364 2.0000
29 61608179 3.0000
29 19909703 1.0000
29 92882460 4.0000
29 193723322 1.0000
29 287781981 2.0000
29 233600234 2.0000
29 34882196 10.0000
29 244444830 2.0000
29 470195113 2.0000
29 104063340 3.0000
29 275575393 5.0000
29 70643606 3.0000
29 180918836 4.0000
29 205643354 1.0000
29 78922403 2.0000
29 237389906 2.0000
29 227082076 2.0000
29 52069104 8.0000
29 244081862 2.0000
29 247694811 2.0000
29 19762524 6.0000
29 161351710 1.0000
29 43328128 1.0000
29 216837549 4.0000
29 404865623 2.0000
29 32583477 1.0000
29 268445866 1.0000
29 274996668 1.0000
29 218273099 2.0000
29 277384132 1.0000
29 283727817 1.0000
29 24224320 2.0000
29 277172506 1.0000
29 21593526 1.0000
29 97898140 8.0000
29 352317874 2.0000
29 278133623 3.0000
29 295637500 3.0000
29 31408930 2.0000
29 61804151 4.0000
29 162749920 3.0000
29 225539878 8.0000
29 34269240 3.0000
29 69607162 2.0000
29 57339651 1.0000
29 237318555 1.0000
29 155320577 3.0000
29 202098639 1.0000
29 228298620 1.0000
29 102465497 1.0000
29 43706838 7.0000
29 274501289 1.0000
29 21037719 1.0000
29 50725573 3.0000
29 97942249 6.0000
29 43090176 4.0000
29 49498735 2.0000
29 210041383 1.0000
29 59809760 1.0000
29 265426770 2.0000
29 293731094 2.0000
29 87429715 2.0000
29 97066890 1.0000
29 283207769 1.0000
29 498776216 4.0000
29 260710985 1.0000
29 22844077 4.0000
29 275248083 1.0000
29 45929373 3.0000
29 314725957 1.0000
29 49939257 4.0000
29 253631550 3.0000
29 234349647 2.0000
29 387835596 3.0000
29 360344843 3.0000
29 193619580 2.0000
29 51978065 1.0000
29 239876668 2.0000
29 43124180 1.0000
29 30395398 14.0000
29 83855918 9.0000
29 208742566 1.0000
29 100570359 6.0000
29 326694732 1.0000
29 236979026 1.0000
29 158887692 1.0000
29 268484639 3.0000
29 393590044 1.0000
29 120872742 1.0000
29 57933449 1.0000
29 94003338 1.0000
29 267256508 1.0000
29 71975446 5.0000
29 54003221 5.0000
29 160979509 7.0000
29 154659914 1.0000
29 260452085 2.0000
29 64654685 2.0000
29 103683026 1.0000
29 23136154 3.0000
29 18395247 1.0000
29 220997138 2.0000
29 562630483 1.0000
29 24485503 7.0000
29 188841247 2.0000
29 101017618 2.0000
29 242081101 2.0000
29 142681025 4.0000
29 52068189 1.0000
29 60825979 1.0000
29 134563275 9.0000
29 47608522 5.0000
29 35364809 1.0000
29 79818725 1.0000
29 223404067 1.0000
29 119370087 3.0000
29 32878627 2.0000
29 134823513 2.0000
29 58926395 5.0000
29 269858934 2.0000
29 38824843 3.0000
29 65153448 10.0000
29 35408223 1.0000
29 65187067 5.0000
29 280242371 3.0000
29 51826812 1.0000
29 329112005 1.0000
29 419872351 1.0000
29 263355828 2.0000
29 26589987 9.0000
29 37921383 2.0000
29 279229632 1.0000
29 153531301 3.0000
29 291001606 2.0000
29 174185700 5.0000
29 52702397 1.0000
29 105971448 4.0000
29 267289093 1.0000
29 265916293 1.0000
29 264133481 1.0000
29 358675720 2.0000
29 66129243 10.0000
29 69551985 1.0000
29 502248046 2.0000
29 200497519 5.0000
29 73449571 2.0000
29 20505122 3.0000
29 267856439 1.0000
29 17084497 1.0000
29 83828959 3.0000
29 127945292 2.0000
29 279681266 1.0000
29 146442319 2.0000
29 182737724 2.0000
29 269304331 1.0000
29 58434192 1.0000
29 313296185 2.0000
29 210627341 2.0000
29 273124345 1.0000
29 179170204 3.0000
29 185688167 6.0000
29 478981691 2.0000
29 205951712 1.0000
29 227817944 2.0000
29 558829275 1.0000
29 150020524 2.0000
29 29855798 1.0000
29 270556083 2.0000
29 290609656 2.0000
29 341963514 1.0000
29 436104499 1.0000
29 29246770 1.0000
29 43856340 3.0000
29 259802833 1.0000
29 103820454 1.0000
29 179213911 7.0000
29 420790483 2.0000
29 85669614 4.0000
29 219949262 1.0000
29 267295547 1.0000
29 109813877 3.0000
29 43328523 2.0000
29 37397798 4.0000
29 295884713 2.0000
29 53732896 4.0000
29 288327871 2.0000
29 544574749 2.0000
29 164122451 5.0000
29 56446819 2.0000
29 123054246 2.0000
29 156380350 5.0000
29 297389481 2.0000
29 84095841 2.0000
29 122950681 3.0000
29 267308679 2.0000
30 229047451 2.0000
30 19229473 1.0000
30 98810867 1.0000
30 217184995 1.0000
30 56077244 1.0000
30 217356882 1.0000
30 28308356 1.0000
30 14123683 1.0000
30 243323755 1.0000
30 270418444 2.0000
30 270843834 1.0000
30 277981997 1.0000
30 113449381 1.0000
30 213711945 3.0000
30 29426580 2.0000
30 30693879 2.0000
30 45112524 1.0000
30 56824454 2.0000
30 120160897 2.0000
30 52397436 1.0000
30 297380894 3.0000
30 246398288 1.0000
30 48683091 2.0000
30 212203422 1.0000
30 59785937 3.0000
30 69276015 1.0000
30 62540002 3.0000
30 274645950 1.0000
30 254056558 1.0000
30 48300575 4.0000
30 292713073 1.0000
30 56408315 1.0000
30 31508216 1.0000
30 178616491 2.0000
30 293601868 1.0000
30 121240793 3.0000
30 220746642 1.0000
30 292252720 1.0000
30 66308941 1.0000
30 256955184 3.0000
30 160950525 1.0000
30 156218577 1.0000
30 45814400 1.0000
30 92882460 5.0000
30 193723322 1.0000
30 264446848 1.0000
30 34882196 2.0000
30 22062686 1.0000
30 275575393 2.0000
30 70643606 6.0000
30 17209595 2.0000
30 180918836 3.0000
30 29972400 1.0000
30 32340805 2.0000
30 87171486 1.0000
30 173752759 1.0000
30 39973326 1.0000
30 237389906 1.0000
30 52069104 2.0000
30 51590707 1.0000
30 19762524 1.0000
30 261872648 1.0000
30 31702589 3.0000
30 115997168 1.0000
30 268445866 1.0000
30 218273099 1.0000
30 277384132 3.0000
30 32408442 1.0000
30 24224320 3.0000
30 21593526 1.0000
30 91082908 1.0000
30 68395469 1.0000
30 91588813 1.0000
30 85423286 1.0000
30 97898140 4.0000
30 53029040 4.0000
30 278133623 1.0000
30 295637500 2.0000
30 61804151 1.0000
30 162749920 2.0000
30 197186352 1.0000
30 117377731 1.0000
30 155320577 1.0000
30 181223330 2.0000
30 43706838 3.0000
30 50725573 2.0000
30 97942249 3.0000
30 43090176 1.0000
30 49498735 2.0000
30 117046274 1.0000
30 87429715 1.0000
30 97066890 3.0000
30 32417223 2.0000
30 32182710 1.0000
30 290709262 2.0000
30 498776216 1.0000
30 260710985 1.0000
30 22844077 4.0000
30 45929373 2.0000
30 40359068 2.0000
30 34965095 1.0000
30 49939257 3.0000
30 41405468 2.0000
30 253631550 2.0000
30 171918553 1.0000
30 228778787 1.0000
30 291110389 1.0000
30 313887512 1.0000
30 51978065 2.0000
30 239876668 1.0000
30 83855918 1.0000
30 38411534 1.0000
30 53009311 1.0000
30 258426023 1.0000
30 169863467 1.0000
30 100570359 3.0000
30 326694732 1.0000
30 268484639 1.0000
30 94003338 1.0000
30 142225011 1.0000
30 54003221 2.0000
30 160979509 5.0000
30 64654685 2.0000
30 103683026 1.0000
30 23136154 2.0000
30 220997138 1.0000
30 86206737 1.0000
30 228305414 1.0000
30 70628641 2.0000
30 142681025 2.0000
30 300135017 1.0000
30 134563275 1.0000
30 47608522 2.0000
30 32878627 1.0000
30 58926395 2.0000
30 38824843 1.0000
30 65153448 2.0000
30 35408223 1.0000
30 65187067 1.0000
30 51826812 1.0000
30 122483510 1.0000
30 37921383 4.0000
30 265192550 1.0000
30 174185700 3.0000
30 21036119 2.0000
30 88986768 2.0000
30 148305295 1.0000
30 105971448 3.0000
30 247540843 1.0000
30 22815199 1.0000
30 132213280 1.0000
30 310287657 1.0000
30 284544203 1.0000
30 66129243 2.0000
30 235139268 1.0000
30 69551985 2.0000
30 73449571 1.0000
30 83828959 5.0000
30 127945292 1.0000
30 111553960 1.0000
30 136661659 2.0000
30 172724815 1.0000
30 146442319 2.0000
30 182737724 1.0000
30 269304331 1.0000
30 58434192 6.0000
30 210627341 1.0000
30 179170204 1.0000
30 108441763 1.0000
30 202243824 2.0000
30 185688167 1.0000
30 150020524 1.0000
30 270556083 1.0000
30 341963514 1.0000
30 43856340 2.0000
30 259802833 1.0000
30 179213911 1.0000
30 29727994 3.0000
30 109813877 1.0000
30 233109396 1.0000
30 37397798 1.0000
30 295884713 1.0000
30 151087889 2.0000
30 56446819 2.0000
30 25189194 1.0000
30 145778558 1.0000
30 19239587 1.0000
30 156380350 1.0000
30 37653495 4.0000
30 84095841 1.0000
30 27014314 2.0000
30 267308679 1.0000
31 229047451 1.0000
31 14123683 3.0000
31 270418444 1.0000
31 270843834 1.0000
31 113449381 1.0000
31 213711945 1.0000
31 30693879 1.0000
31 45112524 1.0000
31 56824454 4.0000
31 53898929 1.0000
31 120160897 1.0000
31 52397436 1.0000
31 297380894 6.0000
31 48683091 1.0000
31 212203422 3.0000
31 62540002 1.0000
31 274645950 1.0000
31 254056558 1.0000
31 48300575 1.0000
31 292713073 1.0000
31 56408315 1.0000
31 31508216 1.0000
31 178616491 1.0000
31 293601868 1.0000
31 121240793 9.0000
31 66308941 1.0000
31 256955184 1.0000
31 193723322 1.0000
31 34882196 1.0000
31 70643606 1.0000
31 29972400 1.0000
31 52069104 16.0000
31 51590707 3.0000
31 261872648 1.0000
31 31702589 2.0000
31 97898140 1.0000
31 278133623 1.0000
31 61804151 8.0000
31 162749920 2.0000
31 225539878 1.0000
31 43706838 1.0000
31 50725573 3.0000
31 97942249 9.0000
31 43090176 1.0000
31 117046274 1.0000
31 210041383 2.0000
31 87429715 1.0000
31 32417223 2.0000
31 32182710 1.0000
31 260710985 4.0000
31 49939257 1.0000
31 41405468 2.0000
31 360344843 1.0000
31 291110389 1.0000
31 313887512 1.0000
31 303651216 1.0000
31 239876668 1.0000
31 53009311 1.0000
31 268484639 1.0000
31 71975446 6.0000
31 160979509 2.0000
31 103683026 1.0000
31 23136154 1.0000
31 47608522 1.0000
31 35364809 1.0000
31 32878627 1.0000
31 65153448 1.0000
31 35408223 1.0000
31 65187067 11.0000
31 122483510 1.0000
31 26589987 3.0000
31 148305295 3.0000
31 105971448 1.0000
31 310287657 1.0000
31 284544203 1.0000
31 127945292 1.0000
31 147509786 1.0000
31 269304331 1.0000
31 58434192 1.0000
31 210627341 1.0000
31 179170204 1.0000
31 185688167 2.0000
31 259802833 1.0000
31 109813877 1.0000
31 233109396 1.0000
31 37397798 1.0000
31 295884713 1.0000
31 164122451 5.0000
31 122950681 1.0000
32 229047451 1.0000
32 62540002 1.0000
32 34882196 1.0000
33 229047451 1.0000
33 98810867 1.0000
33 277981997 1.0000
33 213711945 1.0000
33 30693879 2.0000
33 59785937 1.0000
33 66308941 1.0000
33 34882196 1.0000
33 17209595 1.0000
33 180918836 2.0000
33 167376496 1.0000
33 85423286 1.0000
33 97898140 1.0000
33 295637500 1.0000
33 181223330 1.0000
33 97066890 1.0000
33 290709262 1.0000
33 22844077 1.0000
33 258426023 1.0000
33 94003338 1.0000
33 54003221 1.0000
33 160979509 2.0000
33 64654685 1.0000
33 47608522 1.0000
33 58926395 1.0000
33 37921383 2.0000
33 174185700 1.0000
33 66129243 1.0000
33 69551985 1.0000
33 136661659 1.0000
33 179213911 1.0000
33 420790483 1.0000
33 295884713 1.0000
34 229047451 1.0000
34 98810867 1.0000
34 231410365 1.0000
34 243323755 1.0000
34 270418444 1.0000
34 113449381 1.0000
34 40714791 1.0000
34 267278705 1.0000
34 213711945 1.0000
34 30693879 1.0000
34 144836578 1.0000
34 246398288 1.0000
34 48683091 1.0000
34 212203422 1.0000
34 59785937 1.0000
34 274645950 1.0000
34 254056558 1.0000
34 88687403 1.0000
34 48300575 1.0000
34 292713073 1.0000
34 56408315 1.0000
34 66308941 1.0000
34 256955184 1.0000
34 155320364 1.0000
34 61608179 1.0000
34 264446848 1.0000
34 34882196 1.0000
34 287566895 1.0000
34 244444830 1.0000
34 101227454 1.0000
34 227082076 1.0000
34 247694811 1.0000
34 32583477 1.0000
34 277384132 1.0000
34 276908282 1.0000
34 97898140 1.0000
34 295637500 1.0000
34 166121210 1.0000
34 199278443 1.0000
34 181223330 1.0000
34 27272269 1.0000
34 228298620 1.0000
34 43706838 1.0000
34 274501289 1.0000
34 161046713 1.0000
34 59809760 1.0000
34 97066890 1.0000
34 248789864 1.0000
34 121827022 1.0000
34 49939257 1.0000
34 53009311 1.0000
34 258426023 1.0000
34 100570359 1.0000
34 120872742 1.0000
34 267256508 1.0000
34 160979509 1.0000
34 142681025 1.0000
34 47608522 1.0000
34 79818725 1.0000
34 119370087 1.0000
34 134823513 1.0000
34 58926395 1.0000
34 153531301 1.0000
34 174185700 1.0000
34 21036119 1.0000
34 52702397 1.0000
34 267289093 1.0000
34 69551985 1.0000
34 20505122 1.0000
34 49980783 1.0000
34 127945292 1.0000
34 214136684 1.0000
34 146442319 1.0000
34 182737724 1.0000
34 58434192 1.0000
34 179170204 1.0000
34 108441763 1.0000
34 227817944 1.0000
34 243323060 1.0000
34 179213911 1.0000
34 219949262 1.0000
34 267295547 1.0000
34 43328523 1.0000
34 233109396 1.0000
34 37397798 1.0000
34 122950681 1.0000
34 267308679 1.0000
35 229047451 1.0000
35 197096489 1.0000
35 188264147 1.0000
35 77843712 1.0000
35 231410365 1.0000
35 236854083 1.0000
35 288238089 1.0000
35 56077244 1.0000
35 204454773 1.0000
35 243323755 1.0000
35 54498003 1.0000
35 113449381 1.0000
35 40095510 1.0000
35 40714791 1.0000
35 267278705 1.0000
35 213711945 1.0000
35 28455329 1.0000
35 29206300 1.0000
35 30693879 1.0000
35 37704287 1.0000
35 20359647 1.0000
35 281059193 1.0000
35 98196849 1.0000
35 144836578 1.0000
35 120160897 1.0000
35 246398288 1.0000
35 48683091 1.0000
35 59785937 1.0000
35 69276015 1.0000
35 254056558 1.0000
35 65013070 1.0000
35 88687403 1.0000
35 48300575 1.0000
35 264522245 1.0000
35 292713073 1.0000
35 220746642 1.0000
35 245095610 1.0000
35 288370527 1.0000
35 66308941 1.0000
35 256955184 1.0000
35 156218577 1.0000
35 61608179 1.0000
35 193723322 1.0000
35 233600234 1.0000
35 34882196 1.0000
35 287566895 1.0000
35 244444830 1.0000
35 101227454 1.0000
35 70643606 1.0000
35 180918836 1.0000
35 29972400 1.0000
35 205643354 1.0000
35 78922403 1.0000
35 237389906 1.0000
35 247300697 1.0000
35 167376496 1.0000
35 227082076 1.0000
35 244081862 1.0000
35 51590707 1.0000
35 247694811 1.0000
35 43328128 1.0000
35 32583477 1.0000
35 268445866 1.0000
35 277384132 1.0000
35 283727817 1.0000
35 224697273 1.0000
35 24224320 1.0000
35 68395469 1.0000
35 85423286 1.0000
35 97898140 1.0000
35 278133623 1.0000
35 166121210 1.0000
35 181223330 1.0000
35 202098639 1.0000
35 32399396 1.0000
35 228298620 1.0000
35 113852838 1.0000
35 102465497 1.0000
35 43706838 1.0000
35 274501289 1.0000
35 21037719 1.0000
35 168430127 1.0000
35 161046713 1.0000
35 117046274 1.0000
35 307289516 1.0000
35 59809760 1.0000
35 87429715 1.0000
35 97066890 1.0000
35 290709262 1.0000
35 260710985 1.0000
35 248789864 1.0000
35 22844077 1.0000
35 275248083 1.0000
35 45929373 1.0000
35 49939257 1.0000
35 253631550 1.0000
35 234349647 1.0000
35 387835596 1.0000
35 285516588 1.0000
35 193619580 1.0000
35 228778787 1.0000
35 291110389 1.0000
35 51978065 1.0000
35 239876668 1.0000
35 208742566 1.0000
35 53009311 1.0000
35 258426023 1.0000
35 169863467 1.0000
35 100570359 1.0000
35 236979026 1.0000
35 234365719 1.0000
35 268484639 1.0000
35 120872742 1.0000
35 57933449 1.0000
35 94003338 1.0000
35 267256508 1.0000
35 54003221 1.0000
35 160979509 1.0000
35 220808838 1.0000
35 260452085 1.0000
35 23136154 1.0000
35 220997138 1.0000
35 29968837 1.0000
35 228305414 1.0000
35 101017618 1.0000
35 242081101 1.0000
35 142681025 1.0000
35 52068189 1.0000
35 47608522 1.0000
35 119370087 1.0000
35 32878627 1.0000
35 193354205 1.0000
35 263355828 1.0000
35 279229632 1.0000
35 153531301 1.0000
35 291001606 1.0000
35 174185700 1.0000
35 21036119 1.0000
35 148305295 1.0000
35 52702397 1.0000
35 267289093 1.0000
35 310287657 1.0000
35 264133481 1.0000
35 358675720 1.0000
35 69551985 1.0000
35 200497519 1.0000
35 73449571 1.0000
35 20505122 1.0000
35 127945292 1.0000
35 271563330 1.0000
35 136661659 1.0000
35 172724815 1.0000
35 146442319 1.0000
35 269304331 1.0000
35 58434192 1.0000
35 210627341 1.0000
35 179170204 1.0000
35 185688167 1.0000
35 205951712 1.0000
35 150020524 1.0000
35 270556083 1.0000
35 290609656 1.0000
35 43856340 1.0000
35 103820454 1.0000
35 179213911 1.0000
35 240653346 1.0000
35 85669614 1.0000
35 219949262 1.0000
35 29727994 1.0000
35 109813877 1.0000
35 43328523 1.0000
35 283969647 1.0000
35 228751987 1.0000
35 233109396 1.0000
35 295884713 1.0000
35 288327871 1.0000
35 165746428 1.0000
35 145778558 1.0000
35 123054246 1.0000
35 37653495 1.0000
35 84095841 1.0000
35 122950681 1.0000
35 267308679 1.0000
36 229047451 1.0000
36 59785937 1.0000
36 174185700 1.0000
36 179213911 1.0000
37 229047451 6.0000
37 19229473 3.0000
37 98810867 3.0000
37 33268497 2.0000
37 205715380 2.0000
37 197096489 3.0000
37 157311000 1.0000
37 188264147 1.0000
37 231410365 2.0000
37 236854083 2.0000
37 84095155 1.0000
37 444198452 3.0000
37 78746900 1.0000
37 130380538 5.0000
37 217356882 2.0000
37 61623625 1.0000
37 336031649 1.0000
37 28308356 1.0000
37 76415133 1.0000
37 204454773 2.0000
37 14123683 6.0000
37 172376896 1.0000
37 243323755 2.0000
37 270418444 3.0000
37 270843834 1.0000
37 277981997 1.0000
37 113449381 6.0000
37 40095510 1.0000
37 40714791 2.0000
37 316996084 1.0000
37 267278705 1.0000
37 253007695 2.0000
37 213711945 10.0000
37 225098832 1.0000
37 29426580 3.0000
37 218196055 3.0000
37 29206300 2.0000
37 30693879 7.0000
37 37704287 1.0000
37 45112524 4.0000
37 20359647 1.0000
37 56824454 1.0000
37 144836578 1.0000
37 120160897 5.0000
37 52397436 2.0000
37 297380894 5.0000
37 246398288 1.0000
37 48683091 6.0000
37 212203422 1.0000
37 59785937 7.0000
37 69276015 1.0000
37 62540002 3.0000
37 274645950 3.0000
37 254056558 1.0000
37 65013070 3.0000
37 104572995 1.0000
37 88687403 3.0000
37 48300575 8.0000
37 264522245 9.0000
37 213273098 1.0000
37 292713073 5.0000
37 56408315 5.0000
37 181107202 1.0000
37 31508216 3.0000
37 178616491 5.0000
37 293601868 2.0000
37 121240793 9.0000
37 292252720 1.0000
37 288370527 1.0000
37 66308941 1.0000
37 256955184 3.0000
37 160950525 2.0000
37 73637003 7.0000
37 155320364 10.0000
37 45814400 7.0000
37 61608179 1.0000
37 19909703 1.0000
37 92882460 5.0000
37 193723322 3.0000
37 287781981 1.0000
37 264446848 4.0000
37 61358313 1.0000
37 233600234 2.0000
37 34882196 6.0000
37 244444830 2.0000
37 22062686 2.0000
37 470195113 1.0000
37 101227454 1.0000
37 104063340 3.0000
37 70643606 2.0000
37 17209595 2.0000
37 180918836 7.0000
37 29972400 2.0000
37 205643354 4.0000
37 32340805 9.0000
37 87171486 5.0000
37 173752759 7.0000
37 78922403 1.0000
37 39973326 3.0000
37 237389906 3.0000
37 247300697 3.0000
37 167376496 1.0000
37 227082076 1.0000
37 52069104 5.0000
37 244081862 1.0000
37 51590707 1.0000
37 247694811 2.0000
37 161351710 1.0000
37 43328128 1.0000
37 216837549 2.0000
37 404865623 1.0000
37 31702589 9.0000
37 32583477 1.0000
37 238084775 1.0000
37 61771888 1.0000
37 115997168 1.0000
37 268445866 4.0000
37 218273099 1.0000
37 277384132 1.0000
37 86122715 1.0000
37 283727817 1.0000
37 224697273 3.0000
37 32408442 3.0000
37 24224320 2.0000
37 277172506 1.0000
37 21593526 3.0000
37 91082908 2.0000
37 68395469 3.0000
37 91588813 3.0000
37 85423286 2.0000
37 97898140 11.0000
37 53029040 8.0000
37 352317874 1.0000
37 278133623 4.0000
37 46141376 1.0000
37 295637500 6.0000
37 229483237 1.0000
37 31408930 2.0000
37 61804151 2.0000
37 162749920 3.0000
37 166121210 1.0000
37 225539878 1.0000
37 34269240 3.0000
37 270369842 1.0000
37 69607162 4.0000
37 237318555 1.0000
37 37792771 4.0000
37 199278443 2.0000
37 155320577 3.0000
37 181223330 2.0000
37 202098639 5.0000
37 27272269 1.0000
37 32399396 2.0000
37 228298620 1.0000
37 102465497 1.0000
37 204409050 2.0000
37 43706838 4.0000
37 274501289 1.0000
37 147721398 1.0000
37 21037719 4.0000
37 50725573 5.0000
37 168430127 1.0000
37 97942249 4.0000
37 43090176 5.0000
37 49498735 6.0000
37 117046274 2.0000
37 210041383 1.0000
37 59809760 1.0000
37 265426770 1.0000
37 293731094 1.0000
37 87429715 2.0000
37 97066890 2.0000
37 32417223 1.0000
37 283207769 1.0000
37 290709262 1.0000
37 498776216 2.0000
37 248789864 1.0000
37 22844077 9.0000
37 121827022 1.0000
37 275248083 3.0000
37 45929373 2.0000
37 314725957 2.0000
37 40359068 3.0000
37 34965095 2.0000
37 49939257 6.0000
37 26553971 2.0000
37 41405468 8.0000
37 253631550 3.0000
37 234349647 1.0000
37 387835596 1.0000
37 360344843 1.0000
37 193619580 3.0000
37 171918553 1.0000
37 313887512 1.0000
37 51978065 1.0000
37 239876668 5.0000
37 43124180 4.0000
37 30395398 1.0000
37 83855918 3.0000
37 208742566 1.0000
37 38411534 4.0000
37 53009311 1.0000
37 196195164 2.0000
37 258426023 3.0000
37 100570359 5.0000
37 326694732 1.0000
37 236979026 1.0000
37 158887692 1.0000
37 46705581 2.0000
37 268484639 2.0000
37 393590044 1.0000
37 120872742 6.0000
37 57933449 1.0000
37 94003338 4.0000
37 267256508 2.0000
37 142225011 1.0000
37 71975446 3.0000
37 54003221 3.0000
37 160979509 7.0000
37 154659914 1.0000
37 220808838 1.0000
37 260452085 4.0000
37 64654685 5.0000
37 103683026 1.0000
37 23136154 3.0000
37 220997138 6.0000
37 111610909 5.0000
37 562630483 1.0000
37 109214716 1.0000
37 24485503 4.0000
37 203018453 1.0000
37 188841247 3.0000
37 86206737 4.0000
37 70628641 1.0000
37 101017618 3.0000
37 242081101 2.0000
37 142681025 12.0000
37 52068189 3.0000
37 60825979 1.0000
37 300135017 3.0000
37 134563275 1.0000
37 47608522 3.0000
37 35364809 5.0000
37 79818725 1.0000
37 119370087 1.0000
37 196669891 1.0000
37 32878627 3.0000
37 300631153 1.0000
37 193354205 3.0000
37 134823513 1.0000
37 58926395 3.0000
37 269858934 1.0000
37 65153448 5.0000
37 35408223 1.0000
37 150455104 1.0000
37 65187067 5.0000
37 280242371 1.0000
37 51826812 1.0000
37 419872351 1.0000
37 263355828 1.0000
37 26589987 1.0000
37 37921383 10.0000
37 153531301 5.0000
37 291001606 2.0000
37 174185700 4.0000
37 21036119 1.0000
37 88986768 2.0000
37 148305295 1.0000
37 52702397 3.0000
37 105971448 1.0000
37 22815199 3.0000
37 132213280 2.0000
37 267289093 1.0000
37 265916293 1.0000
37 310287657 2.0000
37 264133481 2.0000
37 358675720 2.0000
37 66129243 3.0000
37 235139268 1.0000
37 69551985 5.0000
37 502248046 4.0000
37 200497519 2.0000
37 73449571 1.0000
37 20505122 5.0000
37 267856439 1.0000
37 17084497 1.0000
37 83828959 4.0000
37 127945292 4.0000
37 279681266 1.0000
37 111553960 7.0000
37 136661659 3.0000
37 214136684 2.0000
37 17311797 1.0000
37 146442319 3.0000
37 182737724 3.0000
37 269304331 4.0000
37 58434192 7.0000
37 313296185 1.0000
37 210627341 3.0000
37 273124345 1.0000
37 179170204 5.0000
37 108441763 9.0000
37 202243824 5.0000
37 185688167 4.0000
37 478981691 1.0000
37 205951712 2.0000
37 227817944 1.0000
37 88041971 1.0000
37 558829275 3.0000
37 150020524 4.0000
37 29855798 1.0000
37 270556083 2.0000
37 290609656 3.0000
37 341963514 3.0000
37 436104499 2.0000
37 43856340 6.0000
37 259802833 1.0000
37 103820454 1.0000
37 179213911 6.0000
37 420790483 2.0000
37 240653346 1.0000
37 85669614 5.0000
37 267295547 1.0000
37 29727994 3.0000
37 109813877 2.0000
37 43328523 3.0000
37 72015785 1.0000
37 283969647 4.0000
37 37397798 7.0000
37 295884713 2.0000
37 218264611 4.0000
37 53732896 2.0000
37 288327871 1.0000
37 544574749 2.0000
37 225082998 1.0000
37 164122451 3.0000
37 250649493 1.0000
37 56446819 6.0000
37 305278762 4.0000
37 165746428 1.0000
37 25189194 3.0000
37 19239587 2.0000
37 123054246 1.0000
37 156380350 3.0000
37 266182205 1.0000
37 37653495 11.0000
37 297389481 4.0000
37 84095841 1.0000
37 122950681 2.0000
37 27014314 9.0000
37 267308679 1.0000
38 229047451 1.0000
38 98810867 1.0000
38 213711945 2.0000
38 30693879 1.0000
38 59785937 1.0000
38 264522245 1.0000
38 73637003 1.0000
38 155320364 1.0000
38 264446848 1.0000
38 216837549 1.0000
38 97898140 1.0000
38 22844077 1.0000
38 239876668 1.0000
38 94003338 1.0000
38 160979509 3.0000
38 64654685 1.0000
38 47608522 1.0000
38 58926395 1.0000
38 174185700 1.0000
38 66129243 1.0000
38 111553960 1.0000
38 108441763 1.0000
38 150020524 1.0000
38 37653495 1.0000
39 229047451 1.0000
39 98810867 1.0000
39 30693879 1.0000
39 59785937 1.0000
39 264522245 1.0000
39 73637003 1.0000
39 264446848 1.0000
39 97898140 1.0000
39 22844077 1.0000
39 94003338 1.0000
39 160979509 1.0000
39 64654685 1.0000
39 47608522 1.0000
39 58926395 1.0000
39 174185700 1.0000
39 66129243 1.0000
39 150020524 1.0000
39 37653495 1.0000
40 229047451 1.0000
40 98810867 4.0000
40 213711945 2.0000
40 30693879 2.0000
40 45112524 1.0000
40 48683091 1.0000
40 59785937 2.0000
40 69276015 1.0000
40 62540002 6.0000
40 264522245 1.0000
40 178616491 1.0000
40 292252720 1.0000
40 73637003 3.0000
40 264446848 1.0000
40 34882196 7.0000
40 470195113 1.0000
40 70643606 1.0000
40 180918836 9.0000
40 29972400 1.0000
40 237389906 5.0000
40 268445866 1.0000
40 277384132 1.0000
40 24224320 9.0000
40 21593526 2.0000
40 97898140 6.0000
40 225539878 1.0000
40 181223330 3.0000
40 21037719 1.0000
40 97942249 1.0000
40 498776216 1.0000
40 22844077 20.0000
40 359511622 1.0000
40 26553971 1.0000
40 253631550 2.0000
40 83861665 1.0000
40 43124180 1.0000
40 30395398 1.0000
40 83855918 2.0000
40 258426023 1.0000
40 100570359 1.0000
40 94003338 11.0000
40 54003221 1.0000
40 160979509 4.0000
40 64654685 1.0000
40 24485503 5.0000
40 300135017 1.0000
40 47608522 1.0000
40 193354205 1.0000
40 58926395 1.0000
40 65153448 3.0000
40 280242371 1.0000
40 37921383 2.0000
40 265192550 1.0000
40 174185700 1.0000
40 66129243 3.0000
40 69551985 3.0000
40 502248046 1.0000
40 20505122 1.0000
40 17084497 1.0000
40 83828959 1.0000
40 136661659 16.0000
40 182737724 1.0000
40 185688167 1.0000
40 150020524 2.0000
40 341963514 1.0000
40 436104499 1.0000
40 43856340 1.0000
40 179213911 3.0000
40 420790483 2.0000
40 29727994 2.0000
40 225082998 1.0000
40 56446819 15.0000
40 156380350 2.0000
40 37653495 3.0000
41 229047451 1.0000
41 98810867 1.0000
41 213711945 1.0000
41 59785937 2.0000
41 264522245 2.0000
41 34882196 1.0000
41 180918836 2.0000
41 268445866 1.0000
41 21593526 1.0000
41 97898140 4.0000
41 295637500 1.0000
41 69607162 1.0000
41 22844077 1.0000
41 253631550 1.0000
41 54003221 1.0000
41 160979509 2.0000
41 23136154 1.0000
41 58926395 1.0000
41 37921383 2.0000
41 174185700 1.0000
41 66129243 1.0000
41 69551985 2.0000
41 179213911 1.0000
42 229047451 2.0000
42 98810867 1.0000
42 188264147 1.0000
42 61623625 1.0000
42 213711945 1.0000
42 59785937 3.0000
42 69276015 2.0000
42 264522245 1.0000
42 121240793 1.0000
42 292252720 1.0000
42 256955184 1.0000
42 155320364 3.0000
42 45814400 2.0000
42 34882196 2.0000
42 180918836 2.0000
42 32340805 1.0000
42 89713248 1.0000
42 31702589 4.0000
42 268445866 1.0000
42 24224320 1.0000
42 21593526 1.0000
42 97898140 3.0000
42 295637500 1.0000
42 69607162 1.0000
42 97942249 1.0000
42 22844077 1.0000
42 253631550 1.0000
42 294038273 1.0000
42 193619580 1.0000
42 228778787 1.0000
42 326694732 2.0000
42 54003221 1.0000
42 160979509 2.0000
42 23136154 1.0000
42 18395247 1.0000
42 70628641 1.0000
42 142681025 1.0000
42 300135017 1.0000
42 47608522 1.0000
42 79818725 1.0000
42 58926395 1.0000
42 37921383 1.0000
42 265192550 1.0000
42 174185700 2.0000
42 88986768 1.0000
42 66129243 1.0000
42 69551985 2.0000
42 182737724 1.0000
42 108441763 2.0000
42 179213911 2.0000
42 72015785 1.0000
42 19239587 1.0000
43 229047451 8.0000
43 19229473 12.0000
43 98810867 14.0000
43 33268497 1.0000
43 205715380 3.0000
43 197096489 5.0000
43 157311000 1.0000
43 188264147 5.0000
43 77843712 1.0000
43 231410365 5.0000
43 236854083 10.0000
43 288238089 1.0000
43 84095155 4.0000
43 444198452 1.0000
43 78746900 7.0000
43 130380538 2.0000
43 217356882 14.0000
43 61623625 3.0000
43 336031649 1.0000
43 28308356 7.0000
43 76415133 1.0000
43 204454773 2.0000
43 319682752 2.0000
43 14123683 55.0000
43 172376896 5.0000
43 243323755 9.0000
43 270418444 39.0000
43 193870085 1.0000
43 54498003 2.0000
43 277981997 5.0000
43 113449381 24.0000
43 40095510 2.0000
43 40714791 2.0000
43 316996084 1.0000
43 267278705 3.0000
43 213711945 20.0000
43 330552692 2.0000
43 225098832 2.0000
43 244085895 2.0000
43 29426580 8.0000
43 28455329 3.0000
43 218196055 13.0000
43 29206300 1.0000
43 30693879 88.0000
43 37704287 12.0000
43 45112524 75.0000
43 20359647 2.0000
43 281059193 2.0000
43 56824454 10.0000
43 98196849 2.0000
43 144836578 1.0000
43 120160897 16.0000
43 297380894 75.0000
43 246398288 4.0000
43 48683091 39.0000
43 212203422 2.0000
43 59785937 40.0000
43 69276015 3.0000
43 62540002 40.0000
43 274645950 6.0000
43 254056558 4.0000
43 65013070 11.0000
43 104572995 1.0000
43 88687403 3.0000
43 48300575 59.0000
43 264522245 6.0000
43 213273098 1.0000
43 49665998 2.0000
43 292713073 16.0000
43 56408315 24.0000
43 181107202 6.0000
43 31508216 1.0000
43 178616491 28.0000
43 293601868 10.0000
43 121240793 34.0000
43 220746642 1.0000
43 245095610 2.0000
43 292252720 13.0000
43 288370527 2.0000
43 66308941 10.0000
43 256955184 6.0000
43 160950525 44.0000
43 73637003 12.0000
43 156218577 7.0000
43 155320364 15.0000
43 45814400 18.0000
43 61608179 2.0000
43 219540700 1.0000
43 19909703 1.0000
43 92882460 30.0000
43 193723322 3.0000
43 287781981 3.0000
43 264446848 5.0000
43 61358313 5.0000
43 233600234 5.0000
43 34882196 54.0000
43 287566895 2.0000
43 244444830 7.0000
43 22062686 3.0000
43 470195113 2.0000
43 101227454 3.0000
43 104063340 6.0000
43 275575393 52.0000
43 70643606 53.0000
43 17209595 31.0000
43 248905643 1.0000
43 180918836 25.0000
43 29972400 4.0000
43 205643354 4.0000
43 32340805 20.0000
43 87171486 4.0000
43 173752759 10.0000
43 78922403 7.0000
43 39973326 12.0000
43 237389906 8.0000
43 105622153 5.0000
43 247300697 1.0000
43 227082076 2.0000
43 52069104 28.0000
43 244081862 2.0000
43 89713248 3.0000
43 51590707 5.0000
43 247694811 8.0000
43 19762524 48.0000
43 261872648 2.0000
43 161351710 2.0000
43 43328128 3.0000
43 216837549 17.0000
43 404865623 5.0000
43 300414286 1.0000
43 31702589 31.0000
43 32583477 2.0000
43 238084775 6.0000
43 28463717 1.0000
43 61771888 12.0000
43 115997168 4.0000
43 268445866 3.0000
43 218273099 3.0000
43 277384132 16.0000
43 86122715 5.0000
43 283727817 10.0000
43 224697273 1.0000
43 32408442 15.0000
43 24224320 13.0000
43 277172506 2.0000
43 21593526 2.0000
43 91082908 3.0000
43 276908282 2.0000
43 68395469 2.0000
43 91588813 15.0000
43 85423286 5.0000
43 97898140 88.0000
43 53029040 25.0000
43 352317874 3.0000
43 278133623 16.0000
43 46141376 1.0000
43 295637500 10.0000
43 229483237 2.0000
43 31408930 8.0000
43 61804151 57.0000
43 162749920 9.0000
43 197186352 2.0000
43 166121210 3.0000
43 207604346 1.0000
43 225539878 28.0000
43 34269240 16.0000
43 270369842 6.0000
43 69607162 7.0000
43 57339651 1.0000
43 237318555 2.0000
43 37792771 3.0000
43 199278443 4.0000
43 49290658 1.0000
43 117377731 1.0000
43 155320577 15.0000
43 181223330 3.0000
43 202098639 12.0000
43 27272269 4.0000
43 32399396 1.0000
43 228298620 3.0000
43 105803824 4.0000
43 102465497 2.0000
43 43706838 42.0000
43 274501289 2.0000
43 21037719 4.0000
43 50725573 25.0000
43 168430127 6.0000
43 161046713 4.0000
43 216707242 3.0000
43 102773285 1.0000
43 97942249 38.0000
43 43090176 30.0000
43 49498735 10.0000
43 117046274 1.0000
43 210041383 2.0000
43 59809760 5.0000
43 265426770 3.0000
43 293731094 5.0000
43 87429715 33.0000
43 97066890 9.0000
43 32417223 2.0000
43 32182710 1.0000
43 172901970 1.0000
43 283207769 2.0000
43 498776216 11.0000
43 260710985 6.0000
43 248789864 9.0000
43 22844077 18.0000
43 121827022 5.0000
43 45929373 11.0000
43 314725957 11.0000
43 40359068 15.0000
43 359511622 2.0000
43 34965095 4.0000
43 49939257 21.0000
43 26553971 5.0000
43 41405468 49.0000
43 253631550 30.0000
43 234349647 3.0000
43 39811227 2.0000
43 387835596 41.0000
43 294038273 1.0000
43 193619580 12.0000
43 171918553 4.0000
43 291110389 1.0000
43 313887512 2.0000
43 51978065 8.0000
43 303651216 9.0000
43 239876668 32.0000
43 43124180 8.0000
43 30395398 2.0000
43 83855918 49.0000
43 208742566 5.0000
43 38411534 28.0000
43 196195164 6.0000
43 258426023 7.0000
43 169863467 1.0000
43 100570359 42.0000
43 326694732 6.0000
43 236979026 7.0000
43 158887692 2.0000
43 67562950 8.0000
43 46705581 7.0000
43 234365719 1.0000
43 268484639 42.0000
43 393590044 1.0000
43 120872742 4.0000
43 57933449 1.0000
43 94003338 8.0000
43 267256508 3.0000
43 142225011 11.0000
43 223396377 2.0000
43 71975446 70.0000
43 54003221 20.0000
43 160979509 55.0000
43 220808838 2.0000
43 260452085 6.0000
43 64654685 31.0000
43 103683026 3.0000
43 23136154 8.0000
43 18395247 2.0000
43 220997138 30.0000
43 111610909 21.0000
43 109214716 4.0000
43 24485503 12.0000
43 203018453 9.0000
43 29968837 4.0000
43 188841247 5.0000
43 86206737 4.0000
43 70628641 41.0000
43 101017618 4.0000
43 242081101 6.0000
43 142681025 46.0000
43 52068189 4.0000
43 60825979 9.0000
43 300135017 12.0000
43 134563275 42.0000
43 47608522 75.0000
43 35364809 5.0000
43 79818725 1.0000
43 223404067 1.0000
43 119370087 13.0000
43 196669891 4.0000
43 32878627 12.0000
43 193354205 5.0000
43 134823513 2.0000
43 58926395 16.0000
43 269858934 4.0000
43 38824843 70.0000
43 65153448 21.0000
43 35408223 3.0000
43 65187067 26.0000
43 280242371 2.0000
43 51826812 19.0000
43 329112005 20.0000
43 419872351 1.0000
43 70360628 3.0000
43 263355828 6.0000
43 26589987 19.0000
43 37921383 52.0000
43 265192550 2.0000
43 279229632 2.0000
43 153531301 16.0000
43 291001606 5.0000
43 174185700 17.0000
43 21036119 10.0000
43 88986768 9.0000
43 148305295 2.0000
43 52702397 3.0000
43 105971448 35.0000
43 247540843 1.0000
43 22815199 6.0000
43 132213280 4.0000
43 61986109 1.0000
43 267289093 6.0000
43 310287657 1.0000
43 264133481 5.0000
43 358675720 6.0000
43 66129243 69.0000
43 235139268 2.0000
43 69551985 25.0000
43 502248046 2.0000
43 200497519 11.0000
43 73449571 7.0000
43 293995981 1.0000
43 20505122 19.0000
43 267856439 2.0000
43 17084497 6.0000
43 83828959 82.0000
43 127945292 10.0000
43 279681266 1.0000
43 271563330 4.0000
43 111553960 21.0000
43 136661659 3.0000
43 17311797 9.0000
43 146442319 8.0000
43 182737724 17.0000
43 269304331 18.0000
43 58434192 36.0000
43 313296185 2.0000
43 210627341 4.0000
43 273124345 2.0000
43 179170204 29.0000
43 108441763 15.0000
43 202243824 5.0000
43 185688167 31.0000
43 478981691 6.0000
43 205951712 4.0000
43 227817944 3.0000
43 558829275 9.0000
43 150020524 3.0000
43 29855798 1.0000
43 270556083 7.0000
43 290609656 8.0000
43 341963514 5.0000
43 436104499 1.0000
43 29246770 1.0000
43 43856340 19.0000
43 259802833 2.0000
43 103820454 1.0000
43 243323060 1.0000
43 179213911 20.0000
43 420790483 3.0000
43 240653346 1.0000
43 85669614 16.0000
43 219949262 3.0000
43 267295547 2.0000
43 29727994 15.0000
43 109813877 4.0000
43 43328523 6.0000
43 72015785 6.0000
43 283969647 1.0000
43 228751987 1.0000
43 233109396 6.0000
43 37397798 32.0000
43 295884713 4.0000
43 218264611 7.0000
43 53732896 40.0000
43 288327871 6.0000
43 544574749 2.0000
43 225082998 4.0000
43 151087889 7.0000
43 164122451 6.0000
43 250649493 15.0000
43 56446819 8.0000
43 305278762 2.0000
43 165746428 3.0000
43 25189194 7.0000
43 145778558 1.0000
43 19239587 16.0000
43 123054246 3.0000
43 156380350 59.0000
43 152402774 3.0000
43 37653495 93.0000
43 84095841 5.0000
43 122950681 8.0000
43 27014314 32.0000
43 267308679 9.0000
44 229047451 3.0000
44 236854083 1.0000
44 14123683 1.0000
44 30693879 3.0000
44 37704287 1.0000
44 56824454 3.0000
44 59785937 3.0000
44 56408315 2.0000
44 66308941 3.0000
44 160950525 4.0000
44 92882460 2.0000
44 287781981 1.0000
44 34882196 3.0000
44 275575393 1.0000
44 52069104 3.0000
44 19762524 1.0000
44 277384132 1.0000
44 97898140 3.0000
44 162749920 1.0000
44 155320577 1.0000
44 43706838 3.0000
44 49498735 2.0000
44 248789864 1.0000
44 45929373 2.0000
44 49939257 2.0000
44 253631550 1.0000
44 294038273 1.0000
44 83855918 3.0000
44 100570359 2.0000
44 54003221 3.0000
44 160979509 4.0000
44 142681025 4.0000
44 134563275 1.0000
44 300631153 2.0000
44 58926395 1.0000
44 65153448 2.0000
44 329112005 1.0000
44 70360628 1.0000
44 153531301 3.0000
44 52702397 2.0000
44 105971448 2.0000
44 66129243 4.0000
44 69551985 3.0000
44 83828959 2.0000
44 179170204 3.0000
44 558829275 1.0000
44 341963514 1.0000
44 43856340 2.0000
44 85669614 2.0000
44 43328523 2.0000
44 37397798 10.0000
44 53732896 1.0000
44 56446819 1.0000
44 305278762 2.0000
44 156380350 1.0000
45 229047451 1.0000
45 19229473 1.0000
45 217184995 1.0000
45 197096489 1.0000
45 84095155 1.0000
45 217356882 1.0000
45 28308356 1.0000
45 243323755 1.0000
45 113449381 1.0000
45 213711945 1.0000
45 225098832 1.0000
45 29426580 1.0000
45 30693879 1.0000
45 56824454 1.0000
45 144836578 1.0000
45 246398288 1.0000
45 48683091 1.0000
45 59785937 1.0000
45 69276015 1.0000
45 254056558 1.0000
45 48300575 1.0000
45 292713073 1.0000
45 56408315 1.0000
45 66308941 1.0000
45 256955184 1.0000
45 193723322 1.0000
45 264446848 1.0000
45 34882196 1.0000
45 244444830 1.0000
45 70643606 1.0000
45 17209595 1.0000
45 180918836 1.0000
45 32340805 1.0000
45 173752759 1.0000
45 78922403 1.0000
45 39973326 1.0000
45 247300697 1.0000
45 227082076 1.0000
45 247694811 1.0000
45 43328128 1.0000
45 31702589 1.0000
45 238084775 1.0000
45 224697273 1.0000
45 32408442 1.0000
45 91082908 1.0000
45 68395469 1.0000
45 91588813 1.0000
45 85423286 1.0000
45 97898140 1.0000
45 53029040 1.0000
45 295637500 1.0000
45 207604346 1.0000
45 202098639 1.0000
45 27272269 1.0000
45 43706838 1.0000
45 21037719 1.0000
45 59809760 1.0000
45 22844077 1.0000
45 45929373 1.0000
45 40359068 1.0000
45 49939257 1.0000
45 41405468 1.0000
45 234349647 1.0000
45 51978065 1.0000
45 239876668 1.0000
45 38411534 1.0000
45 196195164 1.0000
45 100570359 1.0000
45 67562950 1.0000
45 120872742 1.0000
45 94003338 1.0000
45 142225011 1.0000
45 54003221 1.0000
45 160979509 1.0000
45 64654685 1.0000
45 23136154 1.0000
45 109214716 1.0000
45 70628641 1.0000
45 142681025 1.0000
45 52068189 1.0000
45 47608522 1.0000
45 79818725 1.0000
45 32878627 1.0000
45 134823513 1.0000
45 58926395 1.0000
45 37921383 1.0000
45 174185700 1.0000
45 21036119 1.0000
45 88986768 1.0000
45 66129243 1.0000
45 69551985 1.0000
45 200497519 1.0000
45 17084497 1.0000
45 83828959 1.0000
45 127945292 1.0000
45 214136684 1.0000
45 17311797 1.0000
45 146442319 1.0000
45 182737724 1.0000
45 58434192 1.0000
45 179170204 1.0000
45 185688167 1.0000
45 150020524 1.0000
45 270556083 1.0000
45 43856340 1.0000
45 243323060 1.0000
45 179213911 1.0000
45 85669614 1.0000
45 283969647 1.0000
45 295884713 1.0000
45 164122451 1.0000
45 165746428 1.0000
45 145778558 1.0000
45 19239587 1.0000
45 37653495 1.0000
45 27014314 1.0000
46 229047451 2.0000
46 270418444 1.0000
46 330552692 1.0000
46 30693879 1.0000
46 45112524 1.0000
46 292713073 1.0000
46 56408315 1.0000
46 178616491 2.0000
46 92882460 1.0000
46 233600234 1.0000
46 22062686 1.0000
46 180918836 1.0000
46 173752759 1.0000
46 31702589 1.0000
46 97898140 1.0000
46 61804151 1.0000
46 225539878 1.0000
46 37792771 1.0000
46 228298620 1.0000
46 50725573 1.0000
46 43090176 1.0000
46 26553971 2.0000
46 253631550 1.0000
46 387835596 1.0000
46 239876668 1.0000
46 30395398 2.0000
46 160979509 1.0000
46 24485503 2.0000
46 188841247 1.0000
46 86206737 2.0000
46 196669891 1.0000
46 244889280 1.0000
46 26589987 1.0000
46 22815199 1.0000
46 66129243 1.0000
46 558829275 1.0000
46 25189194 3.0000
46 37653495 1.0000
46 27014314 1.0000
47 229047451 1.0000
47 98810867 1.0000
47 213711945 1.0000
47 30693879 1.0000
47 59785937 1.0000
47 73637003 1.0000
47 34882196 1.0000
47 180918836 1.0000
47 97898140 1.0000
47 94003338 1.0000
47 160979509 1.0000
47 142681025 1.0000
47 119370087 1.0000
47 37921383 1.0000
47 136661659 1.0000
47 56446819 1.0000
48 229047451 2.0000
48 113449381 2.0000
48 213711945 2.0000
48 30693879 2.0000
48 59785937 2.0000
48 48300575 2.0000
48 66308941 2.0000
48 34882196 2.0000
48 180918836 2.0000
48 24224320 2.0000
48 43706838 2.0000
48 49939257 2.0000
48 268484639 2.0000
48 160979509 2.0000
48 47608522 2.0000
48 146442319 2.0000
49 229047451 1.0000
49 30693879 1.0000
49 59785937 1.0000
49 48300575 1.0000
49 256955184 1.0000
49 19909703 1.0000
49 97898140 2.0000
49 43706838 1.0000
49 274501289 1.0000
49 97066890 1.0000
49 22844077 1.0000
49 94003338 1.0000
49 160979509 1.0000
49 23136154 1.0000
49 58926395 1.0000
49 174185700 1.0000
49 52702397 1.0000
49 132213280 1.0000
49 66129243 1.0000
49 69551985 1.0000
49 58434192 1.0000
49 43856340 1.0000
49 266182205 1.0000
49 122950681 1.0000
50 229047451 1.0000
50 19229473 1.0000
50 78746900 1.0000
50 14123683 1.0000
50 270418444 1.0000
50 113449381 1.0000
50 213711945 1.0000
50 30693879 4.0000
50 56824454 1.0000
50 120160897 1.0000
50 59785937 2.0000
50 62540002 1.0000
50 88687403 1.0000
50 48300575 2.0000
50 264522245 1.0000
50 66308941 1.0000
50 160950525 5.0000
50 264446848 1.0000
50 34882196 2.0000
50 275575393 4.0000
50 70643606 1.0000
50 17209595 1.0000
50 19762524 3.0000
50 43328128 1.0000
50 61771888 1.0000
50 24224320 2.0000
50 97898140 3.0000
50 53029040 1.0000
50 278133623 1.0000
50 166121210 1.0000
50 225539878 1.0000
50 69607162 1.0000
50 199278443 1.0000
50 181223330 1.0000
50 202098639 1.0000
50 32399396 1.0000
50 43706838 3.0000
50 50725573 1.0000
50 102773285 1.0000
50 97942249 1.0000
50 59809760 1.0000
50 22844077 2.0000
50 49939257 1.0000
50 26553971 1.0000
50 387835596 1.0000
50 83855918 2.0000
50 38411534 2.0000
50 100570359 1.0000
50 326694732 1.0000
50 268484639 1.0000
50 120872742 1.0000
50 54003221 1.0000
50 160979509 3.0000
50 260452085 1.0000
50 64654685 1.0000
50 70628641 3.0000
50 142681025 4.0000
50 134563275 2.0000
50 47608522 3.0000
50 35364809 2.0000
50 32878627 1.0000
50 38824843 5.0000
50 263355828 1.0000
50 26589987 3.0000
50 37921383 2.0000
50 153531301 1.0000
50 174185700 1.0000
50 66129243 4.0000
50 69551985 1.0000
50 200497519 1.0000
50 20505122 2.0000
50 83828959 6.0000
50 58434192 2.0000
50 179170204 1.0000
50 185688167 1.0000
50 290609656 1.0000
50 37397798 4.0000
50 53732896 1.0000
50 156380350 1.0000
50 37653495 3.0000
50 27014314 1.0000
50 267308679 2.0000
51 229047451 2.0000
51 213711945 2.0000
51 30693879 5.0000
51 45112524 3.0000
51 62540002 6.0000
51 264522245 2.0000
51 66308941 1.0000
51 73637003 2.0000
51 264446848 2.0000
51 34882196 2.0000
51 39973326 1.0000
51 74167153 1.0000
51 24224320 1.0000
51 21593526 2.0000
51 85423286 1.0000
51 97898140 5.0000
51 69607162 1.0000
51 97066890 1.0000
51 498776216 3.0000
51 22844077 1.0000
51 253631550 1.0000
51 83855918 1.0000
51 94003338 2.0000
51 54003221 1.0000
51 160979509 3.0000
51 64654685 1.0000
51 23136154 1.0000
51 24485503 3.0000
51 47608522 2.0000
51 58926395 1.0000
51 65153448 8.0000
51 37921383 20.0000
51 66129243 4.0000
51 69551985 4.0000
51 150020524 1.0000
51 179213911 1.0000
51 56446819 10.0000
51 156380350 2.0000
51 37653495 2.0000
52 229047451 1.0000
52 188264147 1.0000
52 287566895 1.0000
52 295637500 1.0000
52 59809760 1.0000
52 45929373 1.0000
52 100570359 1.0000
52 24485503 1.0000
52 119370087 1.0000
52 329112005 1.0000
52 153531301 1.0000
52 174185700 1.0000
52 200497519 1.0000
52 83828959 1.0000
52 122950681 1.0000
53 229047451 1.0000
53 188264147 1.0000
53 59809760 2.0000
53 100570359 1.0000
53 119370087 1.0000
53 153531301 2.0000
54 229047451 1.0000
54 188264147 1.0000
54 29426580 1.0000
54 30693879 1.0000
54 59785937 1.0000
54 254056558 1.0000
54 48300575 1.0000
54 181107202 1.0000
54 66308941 1.0000
54 17209595 2.0000
54 180918836 1.0000
54 261872648 1.0000
54 86122715 1.0000
54 97898140 1.0000
54 53029040 1.0000
54 43090176 1.0000
54 59809760 1.0000
54 40359068 1.0000
54 41405468 1.0000
54 193619580 1.0000
54 208742566 1.0000
54 38411534 1.0000
54 100570359 1.0000
54 236979026 1.0000
54 46705581 1.0000
54 120872742 1.0000
54 223396377 1.0000
54 64654685 2.0000
54 203018453 2.0000
54 70628641 2.0000
54 47608522 1.0000
54 119370087 1.0000
54 37921383 1.0000
54 153531301 1.0000
54 88986768 1.0000
54 66129243 1.0000
54 235139268 1.0000
54 270556083 1.0000
54 420790483 1.0000
54 151087889 1.0000
54 19239587 2.0000
54 37653495 1.0000
54 27014314 1.0000
55 229047451 1.0000
55 130380538 1.0000
55 34882196 1.0000
55 97898140 1.0000
55 295637500 1.0000
55 69607162 1.0000
55 50725573 5.0000
55 47608522 1.0000
55 65153448 4.0000
55 26589987 1.0000
55 219949262 1.0000
55 164122451 2.0000
56 229047451 3.0000
56 19229473 3.0000
56 98810867 1.0000
56 33268497 1.0000
56 205715380 1.0000
56 197096489 1.0000
56 157311000 2.0000
56 188264147 2.0000
56 231410365 2.0000
56 236854083 3.0000
56 248740740 1.0000
56 84095155 2.0000
56 444198452 1.0000
56 78746900 2.0000
56 217356882 5.0000
56 28308356 3.0000
56 76415133 1.0000
56 204454773 1.0000
56 14123683 7.0000
56 172376896 3.0000
56 243323755 1.0000
56 270418444 5.0000
56 113449381 2.0000
56 40095510 1.0000
56 40714791 1.0000
56 316996084 1.0000
56 267278705 2.0000
56 213711945 2.0000
56 330552692 2.0000
56 225098832 1.0000
56 29426580 6.0000
56 28455329 1.0000
56 218196055 1.0000
56 30693879 3.0000
56 37704287 1.0000
56 45112524 1.0000
56 20359647 2.0000
56 281059193 1.0000
56 56824454 1.0000
56 98196849 1.0000
56 144836578 2.0000
56 120160897 1.0000
56 52397436 2.0000
56 246398288 1.0000
56 48683091 3.0000
56 212203422 2.0000
56 59785937 2.0000
56 62540002 3.0000
56 274645950 1.0000
56 254056558 1.0000
56 65013070 1.0000
56 104572995 1.0000
56 88687403 1.0000
56 48300575 4.0000
56 213273098 1.0000
56 254147817 1.0000
56 292713073 3.0000
56 56408315 1.0000
56 181107202 1.0000
56 178616491 1.0000
56 293601868 2.0000
56 121240793 1.0000
56 292252720 2.0000
56 288370527 2.0000
56 66308941 1.0000
56 160950525 6.0000
56 155320364 2.0000
56 61608179 2.0000
56 219540700 2.0000
56 19909703 1.0000
56 92882460 1.0000
56 193723322 1.0000
56 287781981 1.0000
56 233600234 2.0000
56 34882196 5.0000
56 287566895 1.0000
56 244444830 2.0000
56 22062686 2.0000
56 470195113 1.0000
56 401646950 1.0000
56 104063340 1.0000
56 275575393 5.0000
56 70643606 6.0000
56 17209595 5.0000
56 180918836 1.0000
56 29972400 1.0000
56 205643354 1.0000
56 32340805 3.0000
56 173752759 1.0000
56 78922403 3.0000
56 39973326 1.0000
56 237389906 1.0000
56 247300697 1.0000
56 227082076 1.0000
56 52069104 2.0000
56 244081862 2.0000
56 247694811 1.0000
56 19762524 7.0000
56 161351710 1.0000
56 43328128 2.0000
56 216837549 3.0000
56 404865623 1.0000
56 31702589 2.0000
56 32583477 1.0000
56 61771888 4.0000
56 268445866 1.0000
56 274996668 1.0000
56 218273099 2.0000
56 277384132 1.0000
56 86122715 1.0000
56 283727817 2.0000
56 32408442 1.0000
56 24224320 2.0000
56 277172506 2.0000
56 91082908 2.0000
56 91588813 2.0000
56 97898140 3.0000
56 53029040 5.0000
56 352317874 1.0000
56 278133623 1.0000
56 295637500 3.0000
56 229483237 1.0000
56 31408930 1.0000
56 162749920 2.0000
56 197186352 1.0000
56 166121210 1.0000
56 207604346 1.0000
56 225539878 1.0000
56 34269240 1.0000
56 270369842 1.0000
56 69607162 2.0000
56 57339651 1.0000
56 237318555 2.0000
56 199278443 3.0000
56 117377731 1.0000
56 155320577 5.0000
56 202098639 1.0000
56 27272269 1.0000
56 228298620 1.0000
56 105803824 1.0000
56 102465497 1.0000
56 43706838 7.0000
56 274501289 1.0000
56 147721398 1.0000
56 21037719 3.0000
56 168430127 1.0000
56 161046713 1.0000
56 97942249 1.0000
56 43090176 4.0000
56 210041383 1.0000
56 265426770 1.0000
56 293731094 2.0000
56 87429715 4.0000
56 283207769 1.0000
56 260710985 1.0000
56 22844077 3.0000
56 121827022 1.0000
56 45929373 2.0000
56 314725957 1.0000
56 40359068 6.0000
56 34965095 5.0000
56 49939257 3.0000
56 41405468 3.0000
56 253631550 1.0000
56 234349647 2.0000
56 387835596 5.0000
56 360344843 1.0000
56 193619580 2.0000
56 171918553 1.0000
56 313887512 2.0000
56 51978065 2.0000
56 303651216 2.0000
56 239876668 4.0000
56 30395398 1.0000
56 83855918 8.0000
56 208742566 1.0000
56 38411534 7.0000
56 169863467 1.0000
56 100570359 4.0000
56 326694732 1.0000
56 236979026 1.0000
56 158887692 1.0000
56 67562950 1.0000
56 234365719 1.0000
56 268484639 3.0000
56 393590044 1.0000
56 120872742 1.0000
56 57933449 1.0000
56 94003338 1.0000
56 267256508 2.0000
56 142225011 5.0000
56 223396377 1.0000
56 54003221 3.0000
56 451403451 1.0000
56 160979509 4.0000
56 154659914 1.0000
56 260452085 1.0000
56 64654685 5.0000
56 103683026 2.0000
56 18395247 1.0000
56 220997138 4.0000
56 111610909 6.0000
56 562630483 1.0000
56 109214716 2.0000
56 203018453 3.0000
56 29968837 1.0000
56 70628641 6.0000
56 101017618 2.0000
56 242081101 1.0000
56 142681025 7.0000
56 52068189 1.0000
56 60825979 5.0000
56 300135017 2.0000
56 134563275 9.0000
56 47608522 9.0000
56 223404067 2.0000
56 119370087 3.0000
56 32878627 1.0000
56 134823513 2.0000
56 175149644 1.0000
56 58926395 4.0000
56 269858934 1.0000
56 38824843 10.0000
56 65153448 1.0000
56 35408223 1.0000
56 280242371 1.0000
56 51826812 1.0000
56 329112005 1.0000
56 419872351 1.0000
56 263355828 1.0000
56 37921383 5.0000
56 279229632 1.0000
56 153531301 4.0000
56 291001606 1.0000
56 174185700 3.0000
56 21036119 1.0000
56 88986768 7.0000
56 52702397 1.0000
56 105971448 2.0000
56 132213280 1.0000
56 267289093 1.0000
56 264133481 2.0000
56 358675720 2.0000
56 66129243 7.0000
56 69551985 2.0000
56 502248046 2.0000
56 200497519 3.0000
56 73449571 3.0000
56 20505122 4.0000
56 267856439 1.0000
56 83828959 4.0000
56 127945292 1.0000
56 279681266 2.0000
56 111553960 2.0000
56 214136684 1.0000
56 172724815 1.0000
56 17311797 1.0000
56 146442319 1.0000
56 182737724 2.0000
56 269304331 1.0000
56 58434192 5.0000
56 313296185 2.0000
56 210627341 2.0000
56 273124345 1.0000
56 179170204 4.0000
56 185688167 1.0000
56 478981691 2.0000
56 205951712 1.0000
56 227817944 1.0000
56 558829275 1.0000
56 150020524 1.0000
56 29855798 1.0000
56 270556083 1.0000
56 290609656 1.0000
56 341963514 1.0000
56 436104499 1.0000
56 29246770 1.0000
56 43856340 5.0000
56 259802833 1.0000
56 103820454 1.0000
56 243323060 1.0000
56 179213911 1.0000
56 420790483 1.0000
56 240653346 1.0000
56 85669614 1.0000
56 219949262 1.0000
56 267295547 2.0000
56 109813877 2.0000
56 43328523 2.0000
56 37397798 2.0000
56 295884713 2.0000
56 218264611 2.0000
56 53732896 6.0000
56 288327871 1.0000
56 544574749 1.0000
56 151087889 1.0000
56 164122451 2.0000
56 250649493 4.0000
56 165746428 1.0000
56 25189194 1.0000
56 19239587 3.0000
56 123054246 1.0000
56 156380350 7.0000
56 37653495 6.0000
56 297389481 3.0000
56 84095841 2.0000
56 122950681 3.0000
56 27014314 3.0000
56 267308679 3.0000
57 229047451 2.0000
57 236854083 1.0000
57 14123683 3.0000
57 270418444 5.0000
57 253026113 1.0000
57 267278705 1.0000
57 213711945 2.0000
57 30693879 2.0000
57 37704287 1.0000
57 45112524 3.0000
57 144836578 1.0000
57 246398288 1.0000
57 48683091 2.0000
57 59785937 1.0000
57 62540002 1.0000
57 65013070 1.0000
57 48300575 1.0000
57 56408315 3.0000
57 181107202 1.0000
57 288370527 1.0000
57 160950525 5.0000
57 156218577 1.0000
57 61608179 1.0000
57 34882196 3.0000
57 275575393 5.0000
57 70643606 5.0000
57 180918836 1.0000
57 19762524 6.0000
57 161351710 2.0000
57 43328128 2.0000
57 216837549 1.0000
57 32583477 1.0000
57 61771888 1.0000
57 277384132 1.0000
57 283727817 1.0000
57 85423286 1.0000
57 97898140 2.0000
57 295637500 3.0000
57 69607162 1.0000
57 155320577 2.0000
57 202098639 1.0000
57 102465497 3.0000
57 43706838 4.0000
57 274501289 3.0000
57 43090176 1.0000
57 87429715 3.0000
57 97066890 1.0000
57 22844077 2.0000
57 359511622 1.0000
57 49939257 1.0000
57 253631550 1.0000
57 387835596 4.0000
57 51978065 1.0000
57 83855918 5.0000
57 100570359 2.0000
57 236979026 1.0000
57 268484639 1.0000
57 57933449 1.0000
57 267256508 1.0000
57 54003221 1.0000
57 160979509 2.0000
57 260452085 1.0000
57 18395247 1.0000
57 562630483 1.0000
57 142681025 2.0000
57 134563275 6.0000
57 47608522 4.0000
57 119370087 1.0000
57 32878627 1.0000
57 38824843 6.0000
57 65153448 1.0000
57 244889280 1.0000
57 51826812 1.0000
57 329112005 1.0000
57 70360628 1.0000
57 263355828 1.0000
57 26589987 2.0000
57 37921383 2.0000
57 153531301 1.0000
57 265916293 1.0000
57 66129243 2.0000
57 200497519 2.0000
57 20505122 1.0000
57 17084497 1.0000
57 83828959 2.0000
57 58434192 1.0000
57 179170204 1.0000
57 29855798 3.0000
57 341963514 1.0000
57 43856340 1.0000
57 179213911 1.0000
57 219949262 1.0000
57 267295547 1.0000
57 37397798 4.0000
57 53732896 5.0000
57 288327871 1.0000
57 156380350 5.0000
57 37653495 1.0000
57 122950681 2.0000
57 267308679 1.0000
58 229047451 1.0000
58 130380538 7.0000
58 204454773 1.0000
58 14123683 1.0000
58 213711945 2.0000
58 218196055 1.0000
58 30693879 3.0000
58 45112524 5.0000
58 48683091 1.0000
58 59785937 1.0000
58 62540002 1.0000
58 274645950 3.0000
58 254056558 1.0000
58 48300575 4.0000
58 264522245 2.0000
58 292713073 1.0000
58 31508216 1.0000
58 178616491 1.0000
58 292252720 1.0000
58 66308941 3.0000
58 160950525 1.0000
58 73637003 3.0000
58 92882460 2.0000
58 264446848 2.0000
58 61358313 1.0000
58 104063340 2.0000
58 70643606 4.0000
58 74167153 1.0000
58 300414286 1.0000
58 31702589 1.0000
58 85423286 1.0000
58 97898140 7.0000
58 162749920 1.0000
58 225539878 2.0000
58 34269240 1.0000
58 69607162 1.0000
58 37792771 5.0000
58 181223330 1.0000
58 228298620 1.0000
58 113852838 1.0000
58 43706838 3.0000
58 50725573 2.0000
58 49498735 2.0000
58 293731094 1.0000
58 97066890 2.0000
58 22844077 3.0000
58 253631550 1.0000
58 30395398 4.0000
58 83855918 1.0000
58 258426023 1.0000
58 100570359 2.0000
58 46705581 1.0000
58 94003338 1.0000
58 142225011 1.0000
58 54003221 1.0000
58 160979509 3.0000
58 23136154 1.0000
58 220997138 1.0000
58 24485503 6.0000
58 142681025 1.0000
58 134563275 1.0000
58 47608522 1.0000
58 35364809 2.0000
58 119370087 1.0000
58 300631153 1.0000
58 58926395 1.0000
58 65153448 4.0000
58 26589987 2.0000
58 37921383 2.0000
58 105971448 4.0000
58 22815199 2.0000
58 66129243 3.0000
58 69551985 3.0000
58 502248046 1.0000
58 179170204 1.0000
58 202243824 3.0000
58 88041971 1.0000
58 150020524 1.0000
58 103820454 1.0000
58 179213911 2.0000
58 85669614 3.0000
58 29727994 4.0000
58 37397798 2.0000
58 56446819 4.0000
58 305278762 1.0000
58 25189194 1.0000
58 123054246 1.0000
58 37653495 1.0000
58 122950681 1.0000
59 229047451 1.0000
59 98810867 1.0000
59 213711945 1.0000
59 59785937 1.0000
59 264522245 1.0000
59 73637003 1.0000
59 34882196 1.0000
59 180918836 1.0000
59 24224320 1.0000
59 97898140 1.0000
59 295637500 1.0000
59 498776216 1.0000
59 253631550 1.0000
59 258426023 1.0000
59 94003338 1.0000
59 160979509 1.0000
59 66129243 1.0000
59 136661659 1.0000
59 56446819 1.0000
60 229047451 1.0000
60 231410365 1.0000
60 319682752 1.0000
60 14123683 1.0000
60 113449381 1.0000
60 98196849 1.0000
60 59785937 1.0000
60 62540002 1.0000
60 48300575 4.0000
60 160950525 1.0000
60 92882460 1.0000
60 233600234 1.0000
60 34882196 1.0000
60 244444830 1.0000
60 104063340 1.0000
60 275575393 1.0000
60 17209595 1.0000
60 29972400 1.0000
60 19762524 2.0000
60 24224320 1.0000
60 97898140 1.0000
60 69607162 1.0000
60 43706838 1.0000
60 22844077 2.0000
60 45929373 1.0000
60 49939257 1.0000
60 239876668 1.0000
60 100570359 1.0000
60 268484639 1.0000
60 94003338 1.0000
60 54003221 2.0000
60 160979509 1.0000
60 29968837 1.0000
60 242081101 1.0000
60 142681025 1.0000
60 134563275 1.0000
60 32878627 1.0000
60 58926395 1.0000
60 38824843 1.0000
60 37921383 1.0000
60 265192550 1.0000
60 279229632 1.0000
60 153531301 1.0000
60 291001606 1.0000
60 174185700 1.0000
60 21036119 1.0000
60 66129243 1.0000
60 69551985 2.0000
60 83828959 3.0000
60 17311797 1.0000
60 58434192 1.0000
60 179170204 1.0000
60 185688167 1.0000
60 205951712 1.0000
60 150020524 1.0000
60 270556083 1.0000
60 37397798 2.0000
60 165746428 1.0000
60 156380350 1.0000
60 37653495 1.0000
61 229047451 2.0000
61 213711945 2.0000
61 59785937 2.0000
61 264522245 2.0000
61 253631550 2.0000
61 329112005 1.0000
61 174185700 2.0000
61 66129243 2.0000
61 179213911 2.0000
62 229047451 3.0000
62 19229473 9.0000
62 98810867 1.0000
62 205715380 2.0000
62 197096489 1.0000
62 157311000 1.0000
62 188264147 2.0000
62 236854083 3.0000
62 288238089 2.0000
62 84095155 1.0000
62 444198452 3.0000
62 78746900 1.0000
62 130380538 1.0000
62 56077244 2.0000
62 61623625 1.0000
62 336031649 1.0000
62 28308356 1.0000
62 76415133 1.0000
62 14123683 4.0000
62 172376896 1.0000
62 243323755 2.0000
62 270418444 5.0000
62 193870085 1.0000
62 113449381 5.0000
62 316996084 1.0000
62 213711945 3.0000
62 330552692 3.0000
62 225098832 1.0000
62 29426580 4.0000
62 28455329 2.0000
62 218196055 1.0000
62 29206300 3.0000
62 30693879 5.0000
62 37704287 2.0000
62 20359647 1.0000
62 281059193 1.0000
62 56824454 1.0000
62 120160897 4.0000
62 246398288 3.0000
62 48683091 5.0000
62 212203422 1.0000
62 59785937 2.0000
62 69276015 5.0000
62 62540002 1.0000
62 65013070 2.0000
62 48300575 5.0000
62 264522245 1.0000
62 292713073 4.0000
62 56408315 1.0000
62 181107202 1.0000
62 31508216 1.0000
62 293601868 3.0000
62 220746642 2.0000
62 288370527 3.0000
62 66308941 4.0000
62 160950525 4.0000
62 156218577 1.0000
62 155320364 5.0000
62 45814400 1.0000
62 193723322 2.0000
62 287781981 1.0000
62 264446848 1.0000
62 34882196 6.0000
62 244444830 1.0000
62 22062686 1.0000
62 104063340 1.0000
62 275575393 1.0000
62 70643606 2.0000
62 17209595 6.0000
62 180918836 2.0000
62 29972400 2.0000
62 205643354 1.0000
62 32340805 4.0000
62 78922403 1.0000
62 247300697 1.0000
62 227082076 2.0000
62 52069104 3.0000
62 244081862 1.0000
62 247694811 1.0000
62 19762524 7.0000
62 216837549 6.0000
62 404865623 2.0000
62 61771888 5.0000
62 268445866 1.0000
62 218273099 1.0000
62 277384132 2.0000
62 86122715 1.0000
62 283727817 1.0000
62 24224320 2.0000
62 21593526 2.0000
62 91082908 3.0000
62 276908282 1.0000
62 97898140 7.0000
62 53029040 6.0000
62 352317874 1.0000
62 278133623 2.0000
62 46141376 2.0000
62 31408930 2.0000
62 162749920 1.0000
62 197186352 1.0000
62 34269240 2.0000
62 270369842 5.0000
62 69607162 2.0000
62 37792771 1.0000
62 199278443 2.0000
62 117377731 4.0000
62 155320577 3.0000
62 181223330 1.0000
62 202098639 3.0000
62 32399396 2.0000
62 228298620 1.0000
62 102465497 1.0000
62 43706838 8.0000
62 274501289 1.0000
62 21037719 2.0000
62 50725573 1.0000
62 43090176 4.0000
62 49498735 1.0000
62 293731094 1.0000
62 87429715 2.0000
62 97066890 1.0000
62 32417223 1.0000
62 172901970 2.0000
62 260710985 2.0000
62 22844077 2.0000
62 275248083 2.0000
62 314725957 2.0000
62 40359068 6.0000
62 49939257 3.0000
62 41405468 4.0000
62 253631550 1.0000
62 387835596 4.0000
62 360344843 1.0000
62 291110389 1.0000
62 51978065 3.0000
62 239876668 3.0000
62 83855918 4.0000
62 208742566 4.0000
62 38411534 8.0000
62 53009311 1.0000
62 169863467 2.0000
62 100570359 3.0000
62 326694732 3.0000
62 236979026 1.0000
62 268484639 3.0000
62 120872742 2.0000
62 94003338 1.0000
62 267256508 1.0000
62 142225011 1.0000
62 54003221 6.0000
62 160979509 2.0000
62 154659914 1.0000
62 260452085 2.0000
62 64654685 5.0000
62 103683026 1.0000
62 23136154 2.0000
62 220997138 1.0000
62 111610909 3.0000
62 24485503 1.0000
62 203018453 3.0000
62 188841247 1.0000
62 228305414 2.0000
62 70628641 5.0000
62 101017618 2.0000
62 242081101 1.0000
62 142681025 3.0000
62 52068189 1.0000
62 60825979 1.0000
62 134563275 1.0000
62 47608522 8.0000
62 35364809 2.0000
62 79818725 1.0000
62 223404067 1.0000
62 119370087 1.0000
62 196669891 1.0000
62 32878627 2.0000
62 300631153 1.0000
62 193354205 1.0000
62 134823513 2.0000
62 58926395 1.0000
62 269858934 1.0000
62 38824843 5.0000
62 65153448 3.0000
62 263355828 1.0000
62 153531301 3.0000
62 291001606 2.0000
62 174185700 7.0000
62 21036119 2.0000
62 88986768 4.0000
62 247540843 2.0000
62 265916293 2.0000
62 264133481 1.0000
62 358675720 2.0000
62 66129243 5.0000
62 235139268 1.0000
62 69551985 3.0000
62 502248046 1.0000
62 73449571 1.0000
62 293995981 1.0000
62 20505122 5.0000
62 17084497 5.0000
62 83828959 6.0000
62 127945292 2.0000
62 136661659 2.0000
62 172724815 2.0000
62 146442319 3.0000
62 182737724 2.0000
62 269304331 2.0000
62 58434192 3.0000
62 313296185 1.0000
62 210627341 2.0000
62 179170204 1.0000
62 108441763 3.0000
62 202243824 1.0000
62 185688167 3.0000
62 205951712 2.0000
62 227817944 2.0000
62 558829275 2.0000
62 150020524 1.0000
62 29855798 1.0000
62 270556083 1.0000
62 290609656 2.0000
62 341963514 2.0000
62 436104499 1.0000
62 43856340 3.0000
62 259802833 1.0000
62 103820454 1.0000
62 179213911 3.0000
62 420790483 1.0000
62 85669614 2.0000
62 29727994 2.0000
62 43328523 1.0000
62 306623675 2.0000
62 37397798 5.0000
62 295884713 1.0000
62 218264611 3.0000
62 53732896 4.0000
62 288327871 4.0000
62 544574749 1.0000
62 225082998 1.0000
62 151087889 1.0000
62 250649493 1.0000
62 145778558 2.0000
62 19239587 9.0000
62 156380350 4.0000
62 37653495 10.0000
62 297389481 1.0000
62 84095841 1.0000
62 122950681 1.0000
62 27014314 8.0000
62 267308679 1.0000
63 229047451 8.0000
63 19229473 4.0000
63 98810867 8.0000
63 33268497 3.0000
63 205715380 5.0000
63 197096489 10.0000
63 157311000 4.0000
63 188264147 8.0000
63 77843712 2.0000
63 231410365 6.0000
63 236854083 7.0000
63 288238089 2.0000
63 84095155 10.0000
63 444198452 7.0000
63 130380538 8.0000
63 56077244 1.0000
63 217356882 2.0000
63 61623625 1.0000
63 336031649 1.0000
63 28308356 4.0000
63 76415133 2.0000
63 204454773 5.0000
63 319682752 2.0000
63 14123683 3.0000
63 243323755 10.0000
63 270418444 9.0000
63 193870085 3.0000
63 54498003 3.0000
63 277981997 2.0000
63 113449381 15.0000
63 40095510 5.0000
63 40714791 2.0000
63 316996084 2.0000
63 267278705 7.0000
63 213711945 11.0000
63 330552692 3.0000
63 225098832 4.0000
63 29426580 5.0000
63 28455329 2.0000
63 218196055 9.0000
63 29206300 2.0000
63 30693879 13.0000
63 37704287 5.0000
63 20359647 5.0000
63 281059193 4.0000
63 56824454 6.0000
63 98196849 2.0000
63 144836578 6.0000
63 120160897 13.0000
63 297380894 1.0000
63 246398288 8.0000
63 48683091 15.0000
63 212203422 5.0000
63 59785937 14.0000
63 69276015 3.0000
63 62540002 14.0000
63 274645950 2.0000
63 254056558 4.0000
63 65013070 7.0000
63 104572995 2.0000
63 88687403 1.0000
63 48300575 22.0000
63 264522245 1.0000
63 213273098 3.0000
63 292713073 9.0000
63 56408315 12.0000
63 181107202 1.0000
63 31508216 4.0000
63 178616491 14.0000
63 293601868 5.0000
63 220746642 1.0000
63 245095610 2.0000
63 266591831 1.0000
63 292252720 4.0000
63 288370527 6.0000
63 66308941 6.0000
63 256955184 5.0000
63 160950525 7.0000
63 156218577 5.0000
63 384851943 1.0000
63 155320364 3.0000
63 61608179 5.0000
63 219540700 2.0000
63 19909703 4.0000
63 92882460 11.0000
63 193723322 8.0000
63 287781981 3.0000
63 264446848 5.0000
63 61358313 7.0000
63 233600234 7.0000
63 34882196 15.0000
63 287566895 3.0000
63 244444830 9.0000
63 22062686 2.0000
63 470195113 3.0000
63 101227454 3.0000
63 104063340 12.0000
63 275575393 3.0000
63 70643606 13.0000
63 17209595 8.0000
63 180918836 8.0000
63 29972400 4.0000
63 205643354 5.0000
63 32340805 3.0000
63 78922403 10.0000
63 39973326 2.0000
63 237389906 6.0000
63 247300697 2.0000
63 167376496 1.0000
63 227082076 7.0000
63 52069104 6.0000
63 244081862 6.0000
63 51590707 3.0000
63 247694811 9.0000
63 19762524 6.0000
63 161351710 6.0000
63 43328128 8.0000
63 216837549 3.0000
63 404865623 4.0000
63 32583477 6.0000
63 61771888 5.0000
63 115997168 1.0000
63 268445866 5.0000
63 274996668 2.0000
63 218273099 2.0000
63 277384132 4.0000
63 86122715 2.0000
63 283727817 7.0000
63 294784543 1.0000
63 224697273 2.0000
63 32408442 5.0000
63 24224320 6.0000
63 277172506 2.0000
63 21593526 4.0000
63 91082908 3.0000
63 276908282 4.0000
63 68395469 4.0000
63 91588813 3.0000
63 85423286 9.0000
63 97898140 17.0000
63 53029040 8.0000
63 352317874 6.0000
63 278133623 9.0000
63 46141376 2.0000
63 295637500 8.0000
63 31408930 6.0000
63 61804151 1.0000
63 162749920 7.0000
63 197186352 2.0000
63 166121210 3.0000
63 207604346 2.0000
63 225539878 2.0000
63 34269240 6.0000
63 270369842 3.0000
63 69607162 2.0000
63 57339651 2.0000
63 237318555 3.0000
63 37792771 6.0000
63 199278443 2.0000
63 117377731 1.0000
63 155320577 9.0000
63 181223330 2.0000
63 202098639 12.0000
63 27272269 1.0000
63 32399396 2.0000
63 228298620 7.0000
63 105803824 1.0000
63 113852838 1.0000
63 102465497 7.0000
63 204409050 1.0000
63 43706838 16.0000
63 274501289 6.0000
63 147721398 3.0000
63 21037719 10.0000
63 50725573 5.0000
63 168430127 6.0000
63 432456574 1.0000
63 161046713 4.0000
63 43090176 8.0000
63 49498735 8.0000
63 117046274 1.0000
63 210041383 2.0000
63 307289516 1.0000
63 59809760 5.0000
63 265426770 6.0000
63 293731094 4.0000
63 87429715 7.0000
63 97066890 10.0000
63 32417223 1.0000
63 32182710 1.0000
63 172901970 1.0000
63 283207769 4.0000
63 290709262 2.0000
63 260710985 8.0000
63 248789864 4.0000
63 22844077 7.0000
63 121827022 4.0000
63 275248083 2.0000
63 45929373 7.0000
63 314725957 3.0000
63 40359068 6.0000
63 359511622 6.0000
63 34965095 5.0000
63 49939257 15.0000
63 26553971 8.0000
63 41405468 4.0000
63 253631550 13.0000
63 234349647 8.0000
63 39811227 1.0000
63 387835596 12.0000
63 360344843 2.0000
63 285516588 1.0000
63 193619580 5.0000
63 228778787 2.0000
63 291110389 3.0000
63 83861665 1.0000
63 51978065 10.0000
63 239876668 7.0000
63 43124180 17.0000
63 30395398 9.0000
63 83855918 7.0000
63 208742566 6.0000
63 38411534 6.0000
63 53009311 1.0000
63 258426023 5.0000
63 169863467 2.0000
63 100570359 13.0000
63 326694732 5.0000
63 236979026 4.0000
63 158887692 4.0000
63 46705581 6.0000
63 234365719 3.0000
63 268484639 10.0000
63 393590044 3.0000
63 120872742 8.0000
63 57933449 4.0000
63 94003338 4.0000
63 267256508 8.0000
63 142225011 8.0000
63 223396377 1.0000
63 54003221 7.0000
63 451403451 2.0000
63 160979509 17.0000
63 154659914 3.0000
63 220808838 1.0000
63 260452085 7.0000
63 64654685 3.0000
63 103683026 6.0000
63 23136154 3.0000
63 18395247 1.0000
63 220997138 10.0000
63 111610909 9.0000
63 562630483 6.0000
63 109214716 1.0000
63 24485503 10.0000
63 203018453 2.0000
63 29968837 2.0000
63 188841247 6.0000
63 86206737 2.0000
63 228305414 1.0000
63 70628641 5.0000
63 101017618 6.0000
63 242081101 6.0000
63 142681025 11.0000
63 52068189 9.0000
63 60825979 3.0000
63 300135017 1.0000
63 134563275 10.0000
63 47608522 15.0000
63 35364809 7.0000
63 79818725 4.0000
63 223404067 2.0000
63 119370087 9.0000
63 32878627 10.0000
63 300631153 4.0000
63 193354205 2.0000
63 134823513 5.0000
63 58926395 9.0000
63 269858934 4.0000
63 38824843 3.0000
63 65153448 15.0000
63 35408223 7.0000
63 65187067 2.0000
63 280242371 3.0000
63 51826812 1.0000
63 329112005 7.0000
63 419872351 2.0000
63 70360628 7.0000
63 263355828 6.0000
63 26589987 3.0000
63 37921383 3.0000
63 265192550 2.0000
63 279229632 2.0000
63 153531301 10.0000
63 291001606 9.0000
63 174185700 10.0000
63 21036119 5.0000
63 88986768 4.0000
63 148305295 3.0000
63 52702397 6.0000
63 105971448 19.0000
63 247540843 1.0000
63 22815199 3.0000
63 132213280 3.0000
63 267289093 5.0000
63 265916293 1.0000
63 310287657 3.0000
63 264133481 10.0000
63 358675720 7.0000
63 66129243 10.0000
63 69551985 12.0000
63 502248046 5.0000
63 200497519 9.0000
63 73449571 8.0000
63 20505122 7.0000
63 267856439 5.0000
63 17084497 4.0000
63 83828959 6.0000
63 127945292 14.0000
63 279681266 1.0000
63 271563330 1.0000
63 111553960 4.0000
63 136661659 2.0000
63 172724815 1.0000
63 146442319 8.0000
63 182737724 10.0000
63 269304331 8.0000
63 58434192 14.0000
63 313296185 5.0000
63 210627341 4.0000
63 273124345 4.0000
63 179170204 15.0000
63 108441763 1.0000
63 202243824 6.0000
63 185688167 12.0000
63 478981691 5.0000
63 205951712 6.0000
63 227817944 5.0000
63 558829275 5.0000
63 150020524 2.0000
63 29855798 5.0000
63 270556083 7.0000
63 290609656 8.0000
63 341963514 4.0000
63 436104499 5.0000
63 29246770 3.0000
63 43856340 12.0000
63 259802833 5.0000
63 103820454 6.0000
63 179213911 10.0000
63 420790483 6.0000
63 240653346 2.0000
63 85669614 10.0000
63 219949262 4.0000
63 267295547 4.0000
63 29727994 3.0000
63 109813877 6.0000
63 43328523 6.0000
63 283969647 3.0000
63 228751987 3.0000
63 233109396 3.0000
63 37397798 2.0000
63 295884713 8.0000
63 218264611 8.0000
63 53732896 1.0000
63 288327871 6.0000
63 544574749 3.0000
63 225082998 5.0000
63 151087889 1.0000
63 164122451 1.0000
63 250649493 2.0000
63 56446819 1.0000
63 165746428 5.0000
63 25189194 3.0000
63 145778558 2.0000
63 19239587 6.0000
63 123054246 7.0000
63 156380350 3.0000
63 266182205 1.0000
63 37653495 10.0000
63 257932524 1.0000
63 297389481 3.0000
63 84095841 10.0000
63 122950681 10.0000
63 27014314 6.0000
63 267308679 8.0000
64 229047451 3.0000
64 98810867 3.0000
64 204454773 4.0000
64 270418444 3.0000
64 277981997 1.0000
64 213711945 6.0000
64 30693879 21.0000
64 45112524 2.0000
64 59785937 6.0000
64 62540002 81.0000
64 48300575 1.0000
64 264522245 6.0000
64 292713073 2.0000
64 178616491 1.0000
64 293601868 2.0000
64 160950525 1.0000
64 73637003 4.0000
64 45814400 1.0000
64 264446848 2.0000
64 34882196 8.0000
64 275575393 2.0000
64 17209595 7.0000
64 180918836 16.0000
64 237389906 4.0000
64 167376496 1.0000
64 19762524 2.0000
64 115997168 3.0000
64 268445866 1.0000
64 24224320 37.0000
64 21593526 12.0000
64 85423286 1.0000
64 97898140 8.0000
64 295637500 3.0000
64 69607162 1.0000
64 181223330 10.0000
64 43090176 2.0000
64 32417223 1.0000
64 290709262 1.0000
64 498776216 18.0000
64 22844077 29.0000
64 253631550 2.0000
64 193619580 2.0000
64 30395398 1.0000
64 83855918 14.0000
64 258426023 4.0000
64 94003338 18.0000
64 54003221 5.0000
64 160979509 18.0000
64 64654685 22.0000
64 23136154 1.0000
64 24485503 10.0000
64 142681025 21.0000
64 134563275 1.0000
64 47608522 9.0000
64 65153448 8.0000
64 26589987 1.0000
64 37921383 65.0000
64 174185700 5.0000
64 21036119 3.0000
64 66129243 2.0000
64 69551985 3.0000
64 83828959 17.0000
64 111553960 1.0000
64 136661659 60.0000
64 108441763 1.0000
64 150020524 1.0000
64 436104499 1.0000
64 420790483 6.0000
64 29727994 6.0000
64 56446819 11.0000
64 25189194 2.0000
64 156380350 2.0000
64 37653495 37.0000
65 229047451 6.0000
65 309857915 1.0000
65 19229473 3.0000
65 213617119 1.0000
65 98810867 5.0000
65 33268497 2.0000
65 217184995 1.0000
65 205715380 1.0000
65 197096489 1.0000
65 157311000 1.0000
65 188264147 1.0000
65 77843712 1.0000
65 231410365 3.0000
65 236854083 3.0000
65 288238089 1.0000
65 248740740 1.0000
65 84095155 1.0000
65 444198452 2.0000
65 78746900 3.0000
65 130380538 1.0000
65 56077244 2.0000
65 217356882 2.0000
65 61623625 1.0000
65 336031649 1.0000
65 28308356 1.0000
65 76415133 1.0000
65 204454773 2.0000
65 319682752 1.0000
65 272476423 1.0000
65 14123683 3.0000
65 172376896 1.0000
65 243323755 3.0000
65 270418444 4.0000
65 270843834 1.0000
65 193870085 2.0000
65 54498003 1.0000
65 277981997 4.0000
65 113449381 6.0000
65 40095510 1.0000
65 253026113 1.0000
65 40714791 3.0000
65 316996084 2.0000
65 267278705 3.0000
65 253007695 1.0000
65 213711945 8.0000
65 330552692 2.0000
65 225098832 1.0000
65 244085895 2.0000
65 29426580 2.0000
65 28455329 1.0000
65 218196055 7.0000
65 29206300 2.0000
65 30693879 9.0000
65 37704287 4.0000
65 45112524 3.0000
65 20359647 1.0000
65 281059193 1.0000
65 56824454 2.0000
65 98196849 1.0000
65 53898929 1.0000
65 144836578 3.0000
65 120160897 1.0000
65 52397436 1.0000
65 297380894 1.0000
65 246398288 4.0000
65 48683091 5.0000
65 212203422 2.0000
65 59785937 7.0000
65 69276015 4.0000
65 238623655 1.0000
65 62540002 11.0000
65 274645950 3.0000
65 254056558 3.0000
65 65013070 1.0000
65 104572995 1.0000
65 88687403 3.0000
65 48300575 7.0000
65 264522245 5.0000
65 53103918 1.0000
65 213273098 1.0000
65 254147817 1.0000
65 49665998 1.0000
65 292713073 3.0000
65 56408315 5.0000
65 181107202 1.0000
65 31508216 4.0000
65 178616491 4.0000
65 293601868 1.0000
65 121240793 6.0000
65 220746642 2.0000
65 245095610 2.0000
65 266591831 1.0000
65 292252720 3.0000
65 288370527 1.0000
65 66308941 4.0000
65 256955184 3.0000
65 160950525 2.0000
65 73637003 2.0000
65 156218577 1.0000
65 384851943 1.0000
65 155320364 3.0000
65 45814400 2.0000
65 61608179 3.0000
65 219540700 1.0000
65 19909703 1.0000
65 92882460 15.0000
65 193723322 1.0000
65 287781981 1.0000
65 264446848 5.0000
65 61358313 2.0000
65 233600234 1.0000
65 34882196 7.0000
65 287566895 4.0000
65 244444830 3.0000
65 22062686 2.0000
65 470195113 1.0000
65 401646950 1.0000
65 101227454 3.0000
65 104063340 4.0000
65 275575393 8.0000
65 70643606 3.0000
65 17209595 3.0000
65 248905643 1.0000
65 180918836 10.0000
65 29972400 1.0000
65 25780453 1.0000
65 205643354 1.0000
65 32340805 3.0000
65 87171486 1.0000
65 173752759 3.0000
65 78922403 2.0000
65 39973326 3.0000
65 237389906 3.0000
65 105622153 1.0000
65 247300697 3.0000
65 167376496 1.0000
65 227082076 3.0000
65 52069104 5.0000
65 244081862 1.0000
65 74167153 1.0000
65 89713248 1.0000
65 51590707 1.0000
65 247694811 2.0000
65 19762524 6.0000
65 261872648 1.0000
65 161351710 1.0000
65 43328128 2.0000
65 216837549 1.0000
65 404865623 1.0000
65 165882825 1.0000
65 300414286 1.0000
65 31702589 1.0000
65 32583477 3.0000
65 238084775 2.0000
65 28463717 1.0000
65 61771888 3.0000
65 115997168 1.0000
65 268445866 4.0000
65 274996668 1.0000
65 218273099 1.0000
65 277384132 4.0000
65 86122715 2.0000
65 283727817 2.0000
65 294784543 1.0000
65 224697273 1.0000
65 32408442 2.0000
65 24224320 2.0000
65 277172506 1.0000
65 21593526 6.0000
65 91082908 3.0000
65 276908282 3.0000
65 68395469 2.0000
65 91588813 2.0000
65 85423286 2.0000
65 97898140 7.0000
65 53029040 2.0000
65 352317874 2.0000
65 278133623 2.0000
65 46141376 1.0000
65 295637500 5.0000
65 229483237 2.0000
65 31408930 1.0000
65 61804151 4.0000
65 162749920 2.0000
65 197186352 1.0000
65 166121210 5.0000
65 207604346 1.0000
65 225539878 4.0000
65 34269240 1.0000
65 270369842 1.0000
65 69607162 2.0000
65 57339651 1.0000
65 237318555 1.0000
65 37792771 5.0000
65 199278443 3.0000
65 49290658 1.0000
65 117377731 1.0000
65 155320577 2.0000
65 181223330 6.0000
65 202098639 3.0000
65 27272269 3.0000
65 32399396 1.0000
65 228298620 3.0000
65 105803824 1.0000
65 113852838 1.0000
65 102465497 3.0000
65 204409050 1.0000
65 43706838 7.0000
65 291649210 1.0000
65 274501289 3.0000
65 147721398 1.0000
65 21037719 1.0000
65 50725573 7.0000
65 168430127 1.0000
65 432456574 1.0000
65 161046713 1.0000
65 216707242 1.0000
65 102773285 1.0000
65 97942249 7.0000
65 43090176 3.0000
65 49498735 3.0000
65 117046274 2.0000
65 210041383 2.0000
65 307289516 1.0000
65 59809760 3.0000
65 265426770 1.0000
65 293731094 1.0000
65 87429715 3.0000
65 97066890 7.0000
65 32417223 3.0000
65 32182710 1.0000
65 172901970 1.0000
65 283207769 1.0000
65 290709262 2.0000
65 498776216 3.0000
65 251591698 1.0000
65 260710985 1.0000
65 187534827 1.0000
65 248789864 4.0000
65 22844077 6.0000
65 121827022 3.0000
65 275248083 1.0000
65 45929373 2.0000
65 314725957 1.0000
65 40359068 2.0000
65 359511622 3.0000
65 34965095 4.0000
65 49939257 6.0000
65 26553971 2.0000
65 41405468 5.0000
65 253631550 4.0000
65 234349647 2.0000
65 39811227 1.0000
65 387835596 2.0000
65 36127967 1.0000
65 294038273 1.0000
65 360344843 2.0000
65 285516588 1.0000
65 193619580 1.0000
65 171918553 2.0000
65 228778787 1.0000
65 291110389 3.0000
65 83861665 1.0000
65 313887512 1.0000
65 51978065 3.0000
65 303651216 1.0000
65 239876668 2.0000
65 43124180 8.0000
65 30395398 13.0000
65 83855918 6.0000
65 169967749 1.0000
65 208742566 2.0000
65 38411534 3.0000
65 53009311 3.0000
65 196195164 2.0000
65 258426023 6.0000
65 169863467 2.0000
65 100570359 6.0000
65 326694732 2.0000
65 236979026 3.0000
65 158887692 1.0000
65 67562950 3.0000
65 46705581 4.0000
65 234365719 1.0000
65 49629605 1.0000
65 268484639 4.0000
65 393590044 1.0000
65 120872742 4.0000
65 57933449 1.0000
65 94003338 6.0000
65 267256508 3.0000
65 142225011 1.0000
65 223396377 1.0000
65 71975446 3.0000
65 54003221 3.0000
65 451403451 1.0000
65 160979509 12.0000
65 154659914 1.0000
65 220808838 1.0000
65 260452085 1.0000
65 64654685 1.0000
65 103683026 1.0000
65 23136154 2.0000
65 18395247 1.0000
65 220997138 3.0000
65 111610909 4.0000
65 562630483 1.0000
65 109214716 1.0000
65 24485503 6.0000
65 203018453 2.0000
65 29968837 2.0000
65 188841247 5.0000
65 86206737 7.0000
65 228305414 2.0000
65 70628641 1.0000
65 101017618 1.0000
65 242081101 2.0000
65 142681025 5.0000
65 52068189 3.0000
65 60825979 2.0000
65 300135017 2.0000
65 134563275 8.0000
65 47608522 7.0000
65 35364809 5.0000
65 79818725 3.0000
65 223404067 1.0000
65 119370087 5.0000
65 196669891 1.0000
65 32878627 2.0000
65 300631153 1.0000
65 193354205 1.0000
65 134823513 3.0000
65 175149644 1.0000
65 58926395 6.0000
65 269858934 1.0000
65 38824843 4.0000
65 65153448 12.0000
65 35408223 1.0000
65 150455104 2.0000
65 65187067 2.0000
65 244889280 1.0000
65 280242371 1.0000
65 51826812 2.0000
65 329112005 5.0000
65 122483510 1.0000
65 419872351 1.0000
65 70360628 3.0000
65 263355828 2.0000
65 26589987 6.0000
65 37921383 3.0000
65 295116564 1.0000
65 265192550 1.0000
65 279229632 1.0000
65 153531301 8.0000
65 291001606 1.0000
65 174185700 5.0000
65 21036119 2.0000
65 88986768 2.0000
65 148305295 1.0000
65 52702397 3.0000
65 105971448 12.0000
65 247540843 2.0000
65 22815199 2.0000
65 132213280 1.0000
65 61986109 1.0000
65 267289093 3.0000
65 265916293 1.0000
65 310287657 1.0000
65 264133481 1.0000
65 358675720 2.0000
65 284544203 1.0000
65 66129243 5.0000
65 235139268 2.0000
65 69551985 5.0000
65 502248046 1.0000
65 200497519 1.0000
65 73449571 3.0000
65 293995981 2.0000
65 20505122 4.0000
65 267856439 1.0000
65 17084497 2.0000
65 83828959 10.0000
65 49980783 2.0000
65 127945292 4.0000
65 279681266 1.0000
65 271563330 1.0000
65 111553960 7.0000
65 136661659 4.0000
65 214136684 3.0000
65 172724815 2.0000
65 17311797 1.0000
65 146442319 4.0000
65 280655080 1.0000
65 182737724 3.0000
65 147509786 1.0000
65 269304331 2.0000
65 58434192 5.0000
65 569096933 1.0000
65 313296185 1.0000
65 210627341 1.0000
65 273124345 1.0000
65 179170204 5.0000
65 108441763 3.0000
65 202243824 6.0000
65 185688167 3.0000
65 478981691 1.0000
65 205951712 1.0000
65 227817944 3.0000
65 260961646 1.0000
65 88041971 1.0000
65 558829275 2.0000
65 150020524 1.0000
65 29855798 1.0000
65 270556083 1.0000
65 290609656 1.0000
65 341963514 3.0000
65 436104499 3.0000
65 29246770 1.0000
65 43856340 3.0000
65 259802833 1.0000
65 103820454 1.0000
65 243323060 3.0000
65 89021438 1.0000
65 179213911 8.0000
65 420790483 2.0000
65 240653346 3.0000
65 85669614 2.0000
65 219949262 3.0000
65 267295547 3.0000
65 29727994 4.0000
65 109813877 1.0000
65 43328523 3.0000
65 72015785 2.0000
65 283969647 1.0000
65 228751987 1.0000
65 233109396 2.0000
65 306623675 1.0000
65 37397798 2.0000
65 295884713 1.0000
65 218264611 2.0000
65 53732896 6.0000
65 288327871 1.0000
65 544574749 2.0000
65 225082998 2.0000
65 151087889 1.0000
65 164122451 3.0000
65 250649493 1.0000
65 56446819 5.0000
65 305278762 1.0000
65 165746428 1.0000
65 25189194 6.0000
65 145778558 2.0000
65 19239587 3.0000
65 123054246 1.0000
65 156380350 6.0000
65 152402774 1.0000
65 266182205 1.0000
65 37653495 5.0000
65 257932524 1.0000
65 297389481 1.0000
65 84095841 1.0000
65 122950681 4.0000
65 27014314 4.0000
65 267308679 4.0000
66 229047451 1.0000
66 213711945 1.0000
66 30693879 1.0000
66 62540002 3.0000
66 264522245 1.0000
66 264446848 1.0000
66 34882196 1.0000
66 180918836 1.0000
66 237389906 1.0000
66 268445866 1.0000
66 24224320 1.0000
66 85423286 1.0000
66 295637500 1.0000
66 181223330 1.0000
66 290709262 1.0000
66 22844077 3.0000
66 83855918 1.0000
66 258426023 1.0000
66 94003338 2.0000
66 160979509 1.0000
66 23136154 1.0000
66 24485503 1.0000
66 142681025 1.0000
66 65153448 2.0000
66 174185700 1.0000
66 136661659 2.0000
66 341963514 1.0000
66 436104499 1.0000
66 420790483 1.0000
66 156380350 1.0000
66 37653495 1.0000
67 229047451 1.0000
67 236854083 1.0000
67 217356882 1.0000
67 204454773 1.0000
67 14123683 1.0000
67 270418444 1.0000
67 218196055 1.0000
67 37704287 1.0000
67 297380894 1.0000
67 65013070 1.0000
67 56408315 1.0000
67 121240793 1.0000
67 292252720 1.0000
67 160950525 1.0000
67 92882460 1.0000
67 275575393 1.0000
67 70643606 1.0000
67 17209595 1.0000
67 19762524 1.0000
67 268445866 1.0000
67 277384132 1.0000
67 24224320 1.0000
67 97898140 1.0000
67 61804151 1.0000
67 225539878 1.0000
67 43706838 2.0000
67 34965095 1.0000
67 41405468 1.0000
67 253631550 1.0000
67 43124180 1.0000
67 83855918 1.0000
67 100570359 1.0000
67 236979026 1.0000
67 71975446 1.0000
67 160979509 1.0000
67 103683026 1.0000
67 142681025 1.0000
67 134563275 2.0000
67 47608522 2.0000
67 119370087 1.0000
67 32878627 1.0000
67 38824843 1.0000
67 65187067 1.0000
67 244889280 1.0000
67 26589987 1.0000
67 132213280 1.0000
67 69551985 1.0000
67 267856439 1.0000
67 179170204 1.0000
67 108441763 1.0000
67 202243824 1.0000
67 436104499 1.0000
67 43328523 1.0000
67 295884713 1.0000
67 53732896 1.0000
67 156380350 2.0000
67 122950681 1.0000
68 229047451 4.0000
68 19229473 2.0000
68 98810867 1.0000
68 33268497 1.0000
68 205715380 1.0000
68 197096489 2.0000
68 157311000 1.0000
68 231410365 2.0000
68 236854083 4.0000
68 84095155 1.0000
68 444198452 1.0000
68 78746900 1.0000
68 217356882 3.0000
68 336031649 1.0000
68 28308356 1.0000
68 76415133 1.0000
68 204454773 1.0000
68 14123683 4.0000
68 243323755 2.0000
68 270418444 5.0000
68 270843834 1.0000
68 113449381 3.0000
68 40095510 1.0000
68 40714791 1.0000
68 316996084 1.0000
68 267278705 2.0000
68 213711945 5.0000
68 225098832 1.0000
68 29426580 2.0000
68 28455329 1.0000
68 218196055 3.0000
68 29206300 1.0000
68 30693879 4.0000
68 37704287 1.0000
68 45112524 2.0000
68 20359647 1.0000
68 56824454 3.0000
68 144836578 2.0000
68 120160897 3.0000
68 52397436 1.0000
68 297380894 1.0000
68 246398288 2.0000
68 48683091 4.0000
68 212203422 1.0000
68 59785937 2.0000
68 69276015 3.0000
68 62540002 3.0000
68 274645950 2.0000
68 254056558 1.0000
68 65013070 3.0000
68 104572995 1.0000
68 88687403 2.0000
68 48300575 5.0000
68 213273098 1.0000
68 292713073 3.0000
68 56408315 4.0000
68 181107202 1.0000
68 178616491 2.0000
68 293601868 4.0000
68 121240793 4.0000
68 245095610 1.0000
68 288370527 1.0000
68 66308941 1.0000
68 256955184 2.0000
68 160950525 4.0000
68 73637003 2.0000
68 155320364 3.0000
68 45814400 4.0000
68 61608179 2.0000
68 19909703 1.0000
68 92882460 6.0000
68 193723322 3.0000
68 287781981 1.0000
68 264446848 2.0000
68 233600234 1.0000
68 34882196 3.0000
68 287566895 1.0000
68 244444830 2.0000
68 470195113 1.0000
68 101227454 2.0000
68 104063340 4.0000
68 275575393 2.0000
68 70643606 5.0000
68 17209595 2.0000
68 180918836 4.0000
68 29972400 2.0000
68 205643354 2.0000
68 32340805 2.0000
68 87171486 1.0000
68 173752759 1.0000
68 78922403 2.0000
68 39973326 1.0000
68 237389906 2.0000
68 227082076 1.0000
68 52069104 5.0000
68 244081862 1.0000
68 89713248 1.0000
68 247694811 2.0000
68 19762524 4.0000
68 261872648 2.0000
68 161351710 1.0000
68 43328128 2.0000
68 216837549 1.0000
68 404865623 1.0000
68 31702589 4.0000
68 32583477 1.0000
68 61771888 3.0000
68 115997168 1.0000
68 268445866 1.0000
68 274996668 1.0000
68 218273099 1.0000
68 277384132 3.0000
68 283727817 3.0000
68 224697273 1.0000
68 32408442 1.0000
68 24224320 1.0000
68 277172506 1.0000
68 21593526 1.0000
68 91082908 2.0000
68 276908282 1.0000
68 68395469 2.0000
68 91588813 2.0000
68 97898140 4.0000
68 53029040 2.0000
68 352317874 1.0000
68 278133623 2.0000
68 295637500 3.0000
68 31408930 1.0000
68 61804151 1.0000
68 162749920 1.0000
68 166121210 1.0000
68 207604346 1.0000
68 225539878 4.0000
68 34269240 4.0000
68 270369842 1.0000
68 69607162 3.0000
68 237318555 1.0000
68 199278443 3.0000
68 117377731 2.0000
68 155320577 2.0000
68 202098639 1.0000
68 27272269 1.0000
68 32399396 1.0000
68 228298620 1.0000
68 102465497 2.0000
68 43706838 5.0000
68 274501289 2.0000
68 21037719 1.0000
68 50725573 2.0000
68 168430127 1.0000
68 102773285 1.0000
68 97942249 1.0000
68 43090176 7.0000
68 49498735 4.0000
68 117046274 1.0000
68 59809760 2.0000
68 265426770 1.0000
68 87429715 4.0000
68 97066890 1.0000
68 32417223 1.0000
68 283207769 1.0000
68 498776216 4.0000
68 248789864 2.0000
68 22844077 2.0000
68 121827022 2.0000
68 275248083 1.0000
68 45929373 1.0000
68 314725957 1.0000
68 40359068 2.0000
68 34965095 1.0000
68 49939257 3.0000
68 26553971 1.0000
68 41405468 5.0000
68 253631550 2.0000
68 234349647 1.0000
68 39811227 1.0000
68 387835596 3.0000
68 360344843 1.0000
68 193619580 2.0000
68 171918553 1.0000
68 228778787 1.0000
68 291110389 1.0000
68 313887512 2.0000
68 51978065 1.0000
68 239876668 5.0000
68 43124180 3.0000
68 30395398 1.0000
68 83855918 4.0000
68 208742566 1.0000
68 38411534 1.0000
68 53009311 2.0000
68 258426023 2.0000
68 100570359 4.0000
68 236979026 2.0000
68 158887692 1.0000
68 46705581 1.0000
68 268484639 2.0000
68 393590044 1.0000
68 120872742 2.0000
68 57933449 2.0000
68 94003338 2.0000
68 267256508 2.0000
68 142225011 1.0000
68 54003221 4.0000
68 160979509 4.0000
68 260452085 2.0000
68 64654685 2.0000
68 103683026 3.0000
68 23136154 3.0000
68 220997138 2.0000
68 111610909 1.0000
68 562630483 1.0000
68 24485503 2.0000
68 29968837 2.0000
68 70628641 2.0000
68 101017618 2.0000
68 242081101 1.0000
68 142681025 3.0000
68 52068189 1.0000
68 60825979 1.0000
68 300135017 1.0000
68 134563275 3.0000
68 47608522 3.0000
68 35364809 3.0000
68 79818725 2.0000
68 223404067 1.0000
68 119370087 2.0000
68 196669891 1.0000
68 32878627 2.0000
68 300631153 1.0000
68 193354205 1.0000
68 134823513 2.0000
68 58926395 3.0000
68 269858934 1.0000
68 38824843 2.0000
68 65153448 2.0000
68 35408223 1.0000
68 65187067 5.0000
68 280242371 1.0000
68 329112005 1.0000
68 419872351 1.0000
68 70360628 2.0000
68 263355828 4.0000
68 26589987 1.0000
68 37921383 3.0000
68 265192550 1.0000
68 153531301 1.0000
68 291001606 1.0000
68 174185700 6.0000
68 21036119 1.0000
68 88986768 1.0000
68 52702397 3.0000
68 105971448 5.0000
68 132213280 2.0000
68 267289093 2.0000
68 310287657 3.0000
68 264133481 1.0000
68 358675720 1.0000
68 284544203 1.0000
68 66129243 1.0000
68 69551985 2.0000
68 502248046 3.0000
68 200497519 2.0000
68 73449571 1.0000
68 20505122 2.0000
68 267856439 1.0000
68 17084497 2.0000
68 83828959 2.0000
68 49980783 1.0000
68 127945292 2.0000
68 279681266 1.0000
68 271563330 1.0000
68 111553960 2.0000
68 214136684 1.0000
68 146442319 3.0000
68 182737724 2.0000
68 269304331 2.0000
68 58434192 3.0000
68 313296185 1.0000
68 210627341 4.0000
68 273124345 1.0000
68 179170204 4.0000
68 108441763 5.0000
68 185688167 4.0000
68 478981691 1.0000
68 205951712 2.0000
68 227817944 1.0000
68 260961646 1.0000
68 558829275 1.0000
68 150020524 3.0000
68 29855798 1.0000
68 270556083 1.0000
68 290609656 1.0000
68 341963514 2.0000
68 436104499 1.0000
68 43856340 3.0000
68 259802833 1.0000
68 103820454 1.0000
68 243323060 1.0000
68 179213911 2.0000
68 420790483 1.0000
68 85669614 3.0000
68 219949262 1.0000
68 267295547 2.0000
68 29727994 1.0000
68 109813877 2.0000
68 43328523 2.0000
68 72015785 1.0000
68 283969647 3.0000
68 37397798 5.0000
68 295884713 3.0000
68 218264611 2.0000
68 53732896 4.0000
68 288327871 1.0000
68 544574749 2.0000
68 225082998 1.0000
68 151087889 1.0000
68 164122451 3.0000
68 305278762 2.0000
68 165746428 1.0000
68 25189194 1.0000
68 19239587 3.0000
68 123054246 1.0000
68 156380350 5.0000
68 266182205 1.0000
68 37653495 4.0000
68 297389481 1.0000
68 84095841 1.0000
68 122950681 3.0000
68 27014314 4.0000
68 267308679 2.0000
69 229047451 1.0000
69 19229473 1.0000
69 217356882 1.0000
69 28308356 1.0000
69 14123683 1.0000
69 270418444 1.0000
69 270843834 1.0000
69 113449381 1.0000
69 213711945 1.0000
69 29426580 1.0000
69 30693879 1.0000
69 56824454 1.0000
69 120160897 1.0000
69 52397436 1.0000
69 297380894 1.0000
69 48683091 1.0000
69 62540002 1.0000
69 274645950 1.0000
69 65013070 1.0000
69 48300575 1.0000
69 292713073 1.0000
69 56408315 1.0000
69 178616491 1.0000
69 293601868 1.0000
69 121240793 1.0000
69 66308941 1.0000
69 256955184 1.0000
69 160950525 1.0000
69 45814400 1.0000
69 193723322 1.0000
69 34882196 1.0000
69 275575393 1.0000
69 70643606 1.0000
69 17209595 1.0000
69 32340805 1.0000
69 87171486 1.0000
69 173752759 1.0000
69 39973326 1.0000
69 52069104 1.0000
69 261872648 1.0000
69 31702589 1.0000
69 32408442 1.0000
69 91082908 1.0000
69 91588813 1.0000
69 97898140 1.0000
69 53029040 1.0000
69 278133623 1.0000
69 61804151 1.0000
69 34269240 1.0000
69 199278443 1.0000
69 117377731 1.0000
69 155320577 1.0000
69 43706838 1.0000
69 50725573 1.0000
69 43090176 1.0000
69 117046274 1.0000
69 87429715 1.0000
69 40359068 1.0000
69 49939257 1.0000
69 41405468 1.0000
69 171918553 1.0000
69 291110389 1.0000
69 313887512 1.0000
69 239876668 1.0000
69 83855918 1.0000
69 38411534 1.0000
69 53009311 1.0000
69 268484639 1.0000
69 142225011 1.0000
69 160979509 1.0000
69 103683026 1.0000
69 23136154 1.0000
69 70628641 1.0000
69 47608522 1.0000
69 119370087 1.0000
69 32878627 1.0000
69 65153448 1.0000
69 26589987 1.0000
69 37921383 1.0000
69 174185700 1.0000
69 88986768 1.0000
69 132213280 1.0000
69 310287657 1.0000
69 284544203 1.0000
69 127945292 1.0000
69 111553960 1.0000
69 269304331 1.0000
69 58434192 1.0000
69 210627341 1.0000
69 179170204 1.0000
69 185688167 1.0000
69 85669614 1.0000
69 109813877 1.0000
69 283969647 1.0000
69 37397798 1.0000
69 295884713 1.0000
69 218264611 1.0000
69 19239587 1.0000
69 37653495 1.0000
69 122950681 1.0000
70 229047451 1.0000
70 19229473 2.0000
70 33268497 5.0000
70 217184995 3.0000
70 77843712 6.0000
70 231410365 13.0000
70 236854083 1.0000
70 248740740 1.0000
70 130380538 1.0000
70 217356882 1.0000
70 61623625 1.0000
70 28308356 1.0000
70 319682752 3.0000
70 14123683 21.0000
70 243323755 11.0000
70 270418444 2.0000
70 270843834 1.0000
70 113449381 4.0000
70 40095510 1.0000
70 316996084 1.0000
70 213711945 2.0000
70 225098832 13.0000
70 244085895 2.0000
70 29426580 4.0000
70 29206300 1.0000
70 30693879 3.0000
70 20359647 12.0000
70 56824454 11.0000
70 98196849 5.0000
70 53898929 3.0000
70 120160897 3.0000
70 52397436 1.0000
70 297380894 53.0000
70 246398288 1.0000
70 48683091 4.0000
70 212203422 7.0000
70 62540002 1.0000
70 274645950 1.0000
70 254056558 7.0000
70 65013070 2.0000
70 104572995 10.0000
70 48300575 3.0000
70 53103918 2.0000
70 213273098 2.0000
70 292713073 1.0000
70 56408315 2.0000
70 31508216 1.0000
70 178616491 1.0000
70 293601868 1.0000
70 121240793 85.0000
70 220746642 1.0000
70 66308941 2.0000
70 256955184 1.0000
70 160950525 2.0000
70 45814400 1.0000
70 61608179 2.0000
70 193723322 1.0000
70 287781981 4.0000
70 233600234 9.0000
70 34882196 1.0000
70 287566895 7.0000
70 244444830 10.0000
70 470195113 1.0000
70 401646950 1.0000
70 104063340 5.0000
70 275575393 2.0000
70 70643606 3.0000
70 17209595 1.0000
70 29972400 8.0000
70 32340805 1.0000
70 87171486 1.0000
70 173752759 1.0000
70 78922403 13.0000
70 39973326 1.0000
70 105622153 1.0000
70 227082076 11.0000
70 52069104 119.0000
70 244081862 11.0000
70 51590707 7.0000
70 247694811 11.0000
70 19762524 1.0000
70 261872648 1.0000
70 216837549 1.0000
70 404865623 3.0000
70 31702589 9.0000
70 61771888 4.0000
70 218273099 14.0000
70 86122715 1.0000
70 32408442 2.0000
70 24224320 1.0000
70 277172506 2.0000
70 91082908 1.0000
70 91588813 1.0000
70 97898140 3.0000
70 53029040 2.0000
70 278133623 1.0000
70 229483237 1.0000
70 61804151 42.0000
70 162749920 55.0000
70 207604346 11.0000
70 225539878 1.0000
70 34269240 1.0000
70 57339651 1.0000
70 237318555 2.0000
70 37792771 2.0000
70 199278443 1.0000
70 117377731 2.0000
70 155320577 1.0000
70 181223330 1.0000
70 202098639 2.0000
70 102465497 1.0000
70 43706838 3.0000
70 291649210 4.0000
70 274501289 3.0000
70 50725573 27.0000
70 97942249 66.0000
70 43090176 1.0000
70 49498735 1.0000
70 117046274 1.0000
70 210041383 2.0000
70 59809760 17.0000
70 265426770 7.0000
70 87429715 2.0000
70 32417223 8.0000
70 32182710 5.0000
70 172901970 1.0000
70 283207769 1.0000
70 498776216 1.0000
70 260710985 7.0000
70 248789864 1.0000
70 45929373 12.0000
70 40359068 2.0000
70 49939257 4.0000
70 26553971 5.0000
70 41405468 29.0000
70 234349647 11.0000
70 39811227 4.0000
70 294038273 3.0000
70 360344843 10.0000
70 171918553 2.0000
70 291110389 1.0000
70 313887512 1.0000
70 303651216 1.0000
70 239876668 1.0000
70 30395398 1.0000
70 83855918 4.0000
70 38411534 2.0000
70 53009311 1.0000
70 100570359 1.0000
70 158887692 2.0000
70 46705581 1.0000
70 234365719 12.0000
70 49629605 1.0000
70 268484639 1.0000
70 393590044 1.0000
70 57933449 1.0000
70 142225011 1.0000
70 71975446 58.0000
70 451403451 1.0000
70 160979509 2.0000
70 64654685 1.0000
70 103683026 6.0000
70 23136154 1.0000
70 220997138 1.0000
70 24485503 1.0000
70 188841247 1.0000
70 70628641 9.0000
70 242081101 10.0000
70 142681025 1.0000
70 47608522 4.0000
70 35364809 2.0000
70 79818725 15.0000
70 119370087 6.0000
70 32878627 1.0000
70 300631153 2.0000
70 134823513 11.0000
70 175149644 2.0000
70 38824843 1.0000
70 65153448 1.0000
70 35408223 5.0000
70 65187067 90.0000
70 244889280 2.0000
70 280242371 2.0000
70 122483510 5.0000
70 419872351 1.0000
70 26589987 16.0000
70 37921383 2.0000
70 279229632 5.0000
70 174185700 1.0000
70 88986768 3.0000
70 148305295 8.0000
70 52702397 2.0000
70 22815199 1.0000
70 132213280 1.0000
70 310287657 1.0000
70 358675720 4.0000
70 284544203 3.0000
70 69551985 1.0000
70 49980783 11.0000
70 127945292 1.0000
70 279681266 2.0000
70 111553960 1.0000
70 136661659 1.0000
70 147509786 3.0000
70 269304331 1.0000
70 58434192 3.0000
70 210627341 1.0000
70 179170204 3.0000
70 202243824 2.0000
70 185688167 3.0000
70 478981691 1.0000
70 227817944 11.0000
70 29855798 2.0000
70 270556083 8.0000
70 341963514 1.0000
70 29246770 11.0000
70 259802833 5.0000
70 243323060 6.0000
70 179213911 1.0000
70 240653346 1.0000
70 85669614 2.0000
70 109813877 1.0000
70 283969647 1.0000
70 228751987 7.0000
70 37397798 1.0000
70 295884713 1.0000
70 218264611 2.0000
70 288327871 1.0000
70 544574749 1.0000
70 225082998 1.0000
70 164122451 108.0000
70 250649493 3.0000
70 305278762 2.0000
70 165746428 11.0000
70 25189194 2.0000
70 19239587 1.0000
70 156380350 1.0000
70 266182205 1.0000
70 37653495 1.0000
70 122950681 8.0000
70 27014314 1.0000
71 229047451 1.0000
71 19229473 4.0000
71 78746900 1.0000
71 217356882 4.0000
71 28308356 4.0000
71 14123683 1.0000
71 270418444 1.0000
71 270843834 1.0000
71 113449381 1.0000
71 213711945 1.0000
71 29426580 5.0000
71 30693879 2.0000
71 56824454 1.0000
71 120160897 1.0000
71 52397436 1.0000
71 297380894 1.0000
71 48683091 1.0000
71 62540002 1.0000
71 274645950 1.0000
71 65013070 1.0000
71 48300575 1.0000
71 292713073 1.0000
71 56408315 1.0000
71 178616491 2.0000
71 293601868 1.0000
71 121240793 1.0000
71 66308941 1.0000
71 256955184 1.0000
71 160950525 1.0000
71 45814400 4.0000
71 92882460 1.0000
71 193723322 1.0000
71 34882196 1.0000
71 275575393 1.0000
71 70643606 2.0000
71 17209595 4.0000
71 180918836 1.0000
71 32340805 4.0000
71 87171486 4.0000
71 173752759 4.0000
71 39973326 5.0000
71 52069104 2.0000
71 261872648 1.0000
71 31702589 4.0000
71 32408442 5.0000
71 91082908 4.0000
71 91588813 4.0000
71 97898140 2.0000
71 53029040 5.0000
71 278133623 1.0000
71 61804151 1.0000
71 197186352 2.0000
71 34269240 1.0000
71 199278443 1.0000
71 117377731 4.0000
71 155320577 1.0000
71 43706838 1.0000
71 50725573 2.0000
71 43090176 1.0000
71 117046274 1.0000
71 87429715 1.0000
71 22844077 1.0000
71 40359068 4.0000
71 49939257 1.0000
71 41405468 3.0000
71 171918553 4.0000
71 291110389 1.0000
71 313887512 1.0000
71 239876668 1.0000
71 83855918 1.0000
71 38411534 4.0000
71 53009311 1.0000
71 268484639 1.0000
71 142225011 4.0000
71 160979509 2.0000
71 103683026 1.0000
71 23136154 1.0000
71 70628641 4.0000
71 142681025 1.0000
71 47608522 2.0000
71 119370087 1.0000
71 32878627 1.0000
71 58926395 1.0000
71 65153448 1.0000
71 26589987 1.0000
71 37921383 3.0000
71 174185700 1.0000
71 88986768 4.0000
71 132213280 4.0000
71 310287657 1.0000
71 284544203 1.0000
71 66129243 1.0000
71 127945292 1.0000
71 111553960 4.0000
71 269304331 1.0000
71 58434192 2.0000
71 210627341 1.0000
71 179170204 1.0000
71 185688167 1.0000
71 85669614 2.0000
71 109813877 1.0000
71 283969647 1.0000
71 37397798 2.0000
71 295884713 1.0000
71 218264611 1.0000
71 151087889 3.0000
71 19239587 4.0000
71 37653495 3.0000
71 122950681 1.0000
71 27014314 2.0000
72 229047451 1.0000
72 197096489 1.0000
72 78746900 2.0000
72 217356882 1.0000
72 28308356 1.0000
72 14123683 1.0000
72 113449381 1.0000
72 218196055 1.0000
72 30693879 1.0000
72 120160897 2.0000
72 48683091 2.0000
72 212203422 1.0000
72 62540002 3.0000
72 65013070 2.0000
72 48300575 3.0000
72 56408315 1.0000
72 178616491 1.0000
72 160950525 1.0000
72 34882196 1.0000
72 275575393 1.0000
72 70643606 2.0000
72 19762524 1.0000
72 97898140 2.0000
72 352317874 1.0000
72 34269240 1.0000
72 69607162 1.0000
72 32399396 1.0000
72 43706838 2.0000
72 293731094 1.0000
72 87429715 1.0000
72 22844077 1.0000
72 314725957 1.0000
72 49939257 1.0000
72 253631550 1.0000
72 387835596 2.0000
72 83855918 1.0000
72 100570359 1.0000
72 326694732 1.0000
72 94003338 1.0000
72 54003221 1.0000
72 160979509 3.0000
72 64654685 1.0000
72 23136154 1.0000
72 220997138 1.0000
72 70628641 1.0000
72 142681025 2.0000
72 134563275 1.0000
72 47608522 1.0000
72 32878627 1.0000
72 38824843 1.0000
72 26589987 1.0000
72 174185700 1.0000
72 358675720 1.0000
72 66129243 1.0000
72 69551985 1.0000
72 502248046 1.0000
72 20505122 1.0000
72 127945292 1.0000
72 58434192 1.0000
72 179170204 2.0000
72 185688167 1.0000
72 43856340 1.0000
72 259802833 1.0000
72 103820454 1.0000
72 179213911 2.0000
72 85669614 1.0000
72 43328523 1.0000
72 218264611 1.0000
72 123054246 1.0000
72 156380350 1.0000
73 229047451 2.0000
73 19229473 1.0000
73 98810867 1.0000
73 33268497 1.0000
73 205715380 1.0000
73 197096489 1.0000
73 157311000 1.0000
73 188264147 1.0000
73 231410365 1.0000
73 236854083 1.0000
73 84095155 1.0000
73 444198452 1.0000
73 76415133 1.0000
73 204454773 1.0000
73 14123683 1.0000
73 243323755 1.0000
73 270418444 1.0000
73 113449381 2.0000
73 40095510 1.0000
73 316996084 1.0000
73 267278705 1.0000
73 213711945 1.0000
73 330552692 1.0000
73 225098832 1.0000
73 29426580 1.0000
73 218196055 1.0000
73 30693879 1.0000
73 37704287 1.0000
73 20359647 1.0000
73 144836578 1.0000
73 120160897 1.0000
73 246398288 1.0000
73 48683091 2.0000
73 212203422 1.0000
73 59785937 1.0000
73 62540002 2.0000
73 65013070 1.0000
73 104572995 1.0000
73 48300575 1.0000
73 213273098 1.0000
73 292713073 1.0000
73 56408315 2.0000
73 181107202 1.0000
73 178616491 1.0000
73 293601868 1.0000
73 292252720 1.0000
73 288370527 1.0000
73 160950525 1.0000
73 155320364 1.0000
73 61608179 1.0000
73 19909703 1.0000
73 193723322 1.0000
73 287781981 1.0000
73 233600234 1.0000
73 34882196 1.0000
73 244444830 1.0000
73 470195113 1.0000
73 275575393 1.0000
73 70643606 3.0000
73 180918836 1.0000
73 205643354 1.0000
73 78922403 2.0000
73 237389906 2.0000
73 227082076 1.0000
73 52069104 2.0000
73 244081862 1.0000
73 247694811 1.0000
73 161351710 1.0000
73 43328128 1.0000
73 216837549 1.0000
73 404865623 1.0000
73 32583477 1.0000
73 268445866 1.0000
73 274996668 1.0000
73 218273099 1.0000
73 277384132 2.0000
73 283727817 2.0000
73 24224320 1.0000
73 277172506 1.0000
73 97898140 1.0000
73 53029040 1.0000
73 352317874 1.0000
73 278133623 1.0000
73 295637500 1.0000
73 31408930 1.0000
73 162749920 1.0000
73 166121210 1.0000
73 34269240 1.0000
73 57339651 1.0000
73 237318555 1.0000
73 155320577 1.0000
73 202098639 1.0000
73 228298620 1.0000
73 102465497 1.0000
73 43706838 1.0000
73 274501289 1.0000
73 21037719 1.0000
73 97942249 1.0000
73 43090176 1.0000
73 210041383 1.0000
73 265426770 1.0000
73 293731094 1.0000
73 87429715 2.0000
73 283207769 1.0000
73 260710985 1.0000
73 45929373 1.0000
73 314725957 1.0000
73 49939257 1.0000
73 41405468 1.0000
73 253631550 1.0000
73 234349647 1.0000
73 387835596 2.0000
73 360344843 1.0000
73 193619580 1.0000
73 51978065 1.0000
73 239876668 1.0000
73 83855918 1.0000
73 208742566 1.0000
73 38411534 1.0000
73 100570359 1.0000
73 326694732 1.0000
73 236979026 1.0000
73 158887692 1.0000
73 268484639 1.0000
73 57933449 1.0000
73 267256508 1.0000
73 54003221 1.0000
73 160979509 1.0000
73 154659914 1.0000
73 260452085 1.0000
73 103683026 1.0000
73 220997138 1.0000
73 111610909 1.0000
73 562630483 2.0000
73 101017618 1.0000
73 242081101 1.0000
73 142681025 1.0000
73 52068189 1.0000
73 134563275 1.0000
73 47608522 2.0000
73 223404067 1.0000
73 119370087 1.0000
73 32878627 1.0000
73 134823513 1.0000
73 58926395 2.0000
73 269858934 1.0000
73 65153448 1.0000
73 35408223 1.0000
73 280242371 1.0000
73 329112005 1.0000
73 419872351 1.0000
73 263355828 2.0000
73 26589987 1.0000
73 153531301 2.0000
73 291001606 1.0000
73 174185700 1.0000
73 52702397 1.0000
73 267289093 1.0000
73 264133481 1.0000
73 358675720 1.0000
73 66129243 1.0000
73 69551985 1.0000
73 502248046 1.0000
73 200497519 1.0000
73 73449571 1.0000
73 20505122 1.0000
73 267856439 1.0000
73 83828959 1.0000
73 127945292 1.0000
73 279681266 1.0000
73 146442319 1.0000
73 182737724 1.0000
73 58434192 1.0000
73 313296185 1.0000
73 210627341 1.0000
73 273124345 1.0000
73 179170204 1.0000
73 185688167 3.0000
73 478981691 1.0000
73 205951712 1.0000
73 227817944 1.0000
73 558829275 1.0000
73 29855798 1.0000
73 270556083 1.0000
73 290609656 1.0000
73 341963514 1.0000
73 436104499 2.0000
73 43856340 1.0000
73 259802833 1.0000
73 103820454 1.0000
73 179213911 1.0000
73 420790483 1.0000
73 85669614 1.0000
73 267295547 1.0000
73 109813877 1.0000
73 43328523 1.0000
73 295884713 1.0000
73 218264611 1.0000
73 288327871 1.0000
73 544574749 1.0000
73 19239587 1.0000
73 123054246 1.0000
73 297389481 2.0000
73 84095841 1.0000
73 122950681 1.0000
73 267308679 1.0000
74 229047451 1.0000
74 98810867 1.0000
74 33268497 1.0000
74 205715380 1.0000
74 197096489 1.0000
74 157311000 1.0000
74 188264147 1.0000
74 231410365 1.0000
74 236854083 1.0000
74 84095155 1.0000
74 444198452 1.0000
74 76415133 1.0000
74 204454773 2.0000
74 14123683 1.0000
74 243323755 1.0000
74 270418444 1.0000
74 113449381 1.0000
74 40095510 1.0000
74 316996084 1.0000
74 267278705 1.0000
74 213711945 1.0000
74 330552692 1.0000
74 225098832 1.0000
74 218196055 1.0000
74 37704287 1.0000
74 20359647 1.0000
74 144836578 1.0000
74 120160897 1.0000
74 246398288 1.0000
74 48683091 1.0000
74 212203422 1.0000
74 59785937 1.0000
74 62540002 1.0000
74 65013070 1.0000
74 104572995 1.0000
74 48300575 1.0000
74 213273098 1.0000
74 292713073 1.0000
74 56408315 1.0000
74 181107202 1.0000
74 178616491 1.0000
74 293601868 1.0000
74 121240793 1.0000
74 288370527 1.0000
74 160950525 2.0000
74 155320364 1.0000
74 61608179 1.0000
74 19909703 1.0000
74 193723322 1.0000
74 287781981 1.0000
74 233600234 1.0000
74 34882196 1.0000
74 244444830 1.0000
74 470195113 1.0000
74 104063340 1.0000
74 275575393 1.0000
74 70643606 1.0000
74 180918836 1.0000
74 205643354 1.0000
74 78922403 1.0000
74 237389906 1.0000
74 227082076 1.0000
74 52069104 2.0000
74 244081862 1.0000
74 247694811 1.0000
74 19762524 1.0000
74 161351710 1.0000
74 43328128 1.0000
74 216837549 1.0000
74 404865623 1.0000
74 32583477 1.0000
74 268445866 1.0000
74 274996668 1.0000
74 218273099 1.0000
74 277384132 1.0000
74 283727817 1.0000
74 24224320 1.0000
74 277172506 1.0000
74 97898140 1.0000
74 352317874 1.0000
74 278133623 1.0000
74 295637500 1.0000
74 31408930 1.0000
74 162749920 1.0000
74 34269240 1.0000
74 57339651 1.0000
74 237318555 1.0000
74 117377731 1.0000
74 155320577 1.0000
74 202098639 1.0000
74 228298620 1.0000
74 102465497 1.0000
74 43706838 1.0000
74 274501289 1.0000
74 21037719 1.0000
74 43090176 1.0000
74 49498735 1.0000
74 210041383 1.0000
74 265426770 1.0000
74 293731094 1.0000
74 87429715 1.0000
74 97066890 1.0000
74 283207769 1.0000
74 498776216 1.0000
74 260710985 1.0000
74 45929373 1.0000
74 314725957 1.0000
74 359511622 1.0000
74 49939257 1.0000
74 41405468 1.0000
74 253631550 1.0000
74 234349647 1.0000
74 387835596 1.0000
74 360344843 1.0000
74 193619580 1.0000
74 51978065 1.0000
74 239876668 1.0000
74 43124180 1.0000
74 83855918 2.0000
74 208742566 1.0000
74 100570359 1.0000
74 326694732 1.0000
74 236979026 1.0000
74 158887692 1.0000
74 268484639 1.0000
74 57933449 1.0000
74 267256508 1.0000
74 54003221 1.0000
74 160979509 1.0000
74 154659914 1.0000
74 260452085 1.0000
74 103683026 1.0000
74 220997138 1.0000
74 562630483 1.0000
74 24485503 1.0000
74 188841247 1.0000
74 101017618 1.0000
74 242081101 1.0000
74 142681025 2.0000
74 52068189 1.0000
74 134563275 1.0000
74 47608522 1.0000
74 223404067 1.0000
74 119370087 1.0000
74 32878627 1.0000
74 134823513 1.0000
74 58926395 1.0000
74 269858934 1.0000
74 65153448 1.0000
74 35408223 1.0000
74 280242371 1.0000
74 329112005 1.0000
74 419872351 1.0000
74 70360628 1.0000
74 263355828 1.0000
74 26589987 1.0000
74 37921383 2.0000
74 153531301 1.0000
74 291001606 1.0000
74 174185700 1.0000
74 52702397 1.0000
74 267289093 1.0000
74 264133481 1.0000
74 358675720 1.0000
74 66129243 1.0000
74 69551985 1.0000
74 502248046 1.0000
74 200497519 1.0000
74 73449571 1.0000
74 20505122 1.0000
74 267856439 1.0000
74 127945292 1.0000
74 279681266 1.0000
74 146442319 1.0000
74 182737724 1.0000
74 58434192 1.0000
74 313296185 1.0000
74 210627341 1.0000
74 273124345 1.0000
74 179170204 1.0000
74 185688167 1.0000
74 478981691 1.0000
74 205951712 1.0000
74 227817944 1.0000
74 558829275 1.0000
74 29855798 1.0000
74 270556083 1.0000
74 290609656 1.0000
74 341963514 1.0000
74 436104499 1.0000
74 43856340 1.0000
74 259802833 1.0000
74 103820454 1.0000
74 179213911 1.0000
74 420790483 1.0000
74 85669614 1.0000
74 267295547 1.0000
74 109813877 1.0000
74 43328523 1.0000
74 295884713 1.0000
74 288327871 1.0000
74 544574749 1.0000
74 164122451 1.0000
74 25189194 2.0000
74 123054246 1.0000
74 37653495 4.0000
74 297389481 1.0000
74 84095841 1.0000
74 122950681 1.0000
74 27014314 1.0000
74 267308679 1.0000
75 229047451 1.0000
75 98810867 1.0000
75 33268497 1.0000
75 205715380 1.0000
75 197096489 1.0000
75 157311000 1.0000
75 188264147 1.0000
75 231410365 1.0000
75 236854083 1.0000
75 84095155 1.0000
75 444198452 1.0000
75 76415133 1.0000
75 204454773 1.0000
75 14123683 3.0000
75 172376896 1.0000
75 243323755 1.0000
75 270418444 2.0000
75 113449381 1.0000
75 40095510 1.0000
75 316996084 1.0000
75 267278705 1.0000
75 213711945 1.0000
75 330552692 1.0000
75 225098832 1.0000
75 218196055 1.0000
75 30693879 1.0000
75 37704287 1.0000
75 20359647 1.0000
75 144836578 1.0000
75 120160897 1.0000
75 246398288 1.0000
75 48683091 1.0000
75 212203422 1.0000
75 59785937 1.0000
75 62540002 1.0000
75 254056558 1.0000
75 65013070 1.0000
75 104572995 1.0000
75 48300575 1.0000
75 213273098 1.0000
75 292713073 1.0000
75 56408315 1.0000
75 181107202 1.0000
75 293601868 1.0000
75 288370527 1.0000
75 66308941 1.0000
75 160950525 2.0000
75 155320364 1.0000
75 61608179 1.0000
75 19909703 1.0000
75 193723322 1.0000
75 287781981 1.0000
75 233600234 1.0000
75 34882196 1.0000
75 244444830 1.0000
75 470195113 1.0000
75 275575393 2.0000
75 70643606 1.0000
75 17209595 1.0000
75 180918836 1.0000
75 205643354 1.0000
75 32340805 1.0000
75 78922403 1.0000
75 237389906 1.0000
75 227082076 1.0000
75 52069104 1.0000
75 244081862 1.0000
75 247694811 1.0000
75 19762524 1.0000
75 161351710 1.0000
75 43328128 1.0000
75 216837549 1.0000
75 404865623 1.0000
75 32583477 1.0000
75 268445866 1.0000
75 274996668 1.0000
75 218273099 1.0000
75 277384132 1.0000
75 283727817 1.0000
75 24224320 1.0000
75 277172506 1.0000
75 97898140 2.0000
75 53029040 1.0000
75 352317874 1.0000
75 278133623 1.0000
75 295637500 1.0000
75 31408930 1.0000
75 162749920 1.0000
75 225539878 2.0000
75 34269240 1.0000
75 57339651 1.0000
75 237318555 1.0000
75 155320577 1.0000
75 202098639 1.0000
75 228298620 1.0000
75 102465497 1.0000
75 43706838 2.0000
75 274501289 1.0000
75 21037719 2.0000
75 43090176 2.0000
75 210041383 1.0000
75 265426770 1.0000
75 293731094 1.0000
75 87429715 1.0000
75 97066890 1.0000
75 283207769 1.0000
75 260710985 1.0000
75 45929373 1.0000
75 314725957 1.0000
75 359511622 1.0000
75 49939257 1.0000
75 41405468 1.0000
75 253631550 1.0000
75 234349647 1.0000
75 387835596 1.0000
75 360344843 1.0000
75 193619580 2.0000
75 51978065 1.0000
75 239876668 1.0000
75 83855918 2.0000
75 208742566 1.0000
75 38411534 2.0000
75 100570359 1.0000
75 326694732 1.0000
75 236979026 1.0000
75 158887692 1.0000
75 268484639 2.0000
75 57933449 1.0000
75 267256508 1.0000
75 142225011 1.0000
75 54003221 2.0000
75 160979509 2.0000
75 154659914 1.0000
75 260452085 1.0000
75 103683026 1.0000
75 220997138 1.0000
75 111610909 1.0000
75 562630483 1.0000
75 70628641 1.0000
75 101017618 1.0000
75 242081101 1.0000
75 142681025 2.0000
75 52068189 1.0000
75 60825979 1.0000
75 134563275 2.0000
75 47608522 1.0000
75 223404067 1.0000
75 119370087 2.0000
75 32878627 1.0000
75 134823513 1.0000
75 58926395 1.0000
75 269858934 1.0000
75 38824843 1.0000
75 65153448 1.0000
75 35408223 1.0000
75 150455104 1.0000
75 280242371 1.0000
75 329112005 1.0000
75 419872351 1.0000
75 70360628 1.0000
75 263355828 1.0000
75 153531301 2.0000
75 291001606 1.0000
75 174185700 1.0000
75 52702397 1.0000
75 267289093 1.0000
75 264133481 1.0000
75 358675720 1.0000
75 66129243 2.0000
75 69551985 1.0000
75 502248046 1.0000
75 200497519 1.0000
75 73449571 2.0000
75 20505122 2.0000
75 267856439 1.0000
75 127945292 1.0000
75 279681266 1.0000
75 111553960 1.0000
75 146442319 2.0000
75 182737724 1.0000
75 269304331 1.0000
75 58434192 2.0000
75 313296185 1.0000
75 210627341 1.0000
75 273124345 1.0000
75 179170204 1.0000
75 185688167 1.0000
75 478981691 1.0000
75 205951712 1.0000
75 227817944 1.0000
75 558829275 1.0000
75 29855798 1.0000
75 270556083 1.0000
75 290609656 1.0000
75 341963514 1.0000
75 436104499 1.0000
75 43856340 2.0000
75 259802833 1.0000
75 103820454 1.0000
75 179213911 1.0000
75 420790483 1.0000
75 85669614 1.0000
75 267295547 1.0000
75 109813877 1.0000
75 43328523 1.0000
75 295884713 1.0000
75 288327871 1.0000
75 544574749 1.0000
75 250649493 1.0000
75 123054246 1.0000
75 156380350 1.0000
75 297389481 1.0000
75 84095841 1.0000
75 122950681 2.0000
75 267308679 1.0000
76 229047451 1.0000
76 98810867 1.0000
76 33268497 1.0000
76 205715380 1.0000
76 197096489 1.0000
76 157311000 1.0000
76 188264147 1.0000
76 231410365 1.0000
76 236854083 1.0000
76 84095155 1.0000
76 444198452 1.0000
76 76415133 1.0000
76 204454773 1.0000
76 14123683 1.0000
76 243323755 1.0000
76 270418444 1.0000
76 113449381 1.0000
76 40095510 1.0000
76 316996084 1.0000
76 267278705 1.0000
76 213711945 1.0000
76 330552692 1.0000
76 225098832 1.0000
76 218196055 1.0000
76 37704287 1.0000
76 20359647 1.0000
76 144836578 1.0000
76 120160897 1.0000
76 246398288 1.0000
76 48683091 1.0000
76 212203422 1.0000
76 59785937 1.0000
76 62540002 1.0000
76 65013070 1.0000
76 104572995 1.0000
76 48300575 1.0000
76 213273098 1.0000
76 292713073 1.0000
76 56408315 1.0000
76 181107202 1.0000
76 293601868 1.0000
76 288370527 1.0000
76 160950525 1.0000
76 155320364 1.0000
76 61608179 1.0000
76 19909703 1.0000
76 193723322 1.0000
76 287781981 1.0000
76 233600234 1.0000
76 34882196 1.0000
76 244444830 1.0000
76 470195113 1.0000
76 275575393 1.0000
76 70643606 1.0000
76 180918836 1.0000
76 205643354 1.0000
76 78922403 1.0000
76 237389906 1.0000
76 227082076 1.0000
76 52069104 1.0000
76 244081862 1.0000
76 247694811 1.0000
76 161351710 1.0000
76 43328128 1.0000
76 216837549 1.0000
76 404865623 1.0000
76 32583477 1.0000
76 268445866 1.0000
76 274996668 1.0000
76 218273099 1.0000
76 277384132 1.0000
76 283727817 1.0000
76 24224320 1.0000
76 277172506 1.0000
76 97898140 1.0000
76 352317874 1.0000
76 278133623 1.0000
76 295637500 1.0000
76 31408930 1.0000
76 162749920 1.0000
76 34269240 1.0000
76 57339651 1.0000
76 237318555 1.0000
76 155320577 1.0000
76 202098639 1.0000
76 228298620 1.0000
76 102465497 1.0000
76 43706838 1.0000
76 274501289 1.0000
76 21037719 1.0000
76 43090176 1.0000
76 210041383 1.0000
76 265426770 1.0000
76 293731094 1.0000
76 87429715 1.0000
76 172901970 1.0000
76 283207769 1.0000
76 260710985 1.0000
76 45929373 1.0000
76 314725957 1.0000
76 49939257 1.0000
76 253631550 1.0000
76 234349647 1.0000
76 387835596 1.0000
76 360344843 1.0000
76 193619580 1.0000
76 51978065 1.0000
76 239876668 1.0000
76 83855918 1.0000
76 208742566 1.0000
76 100570359 1.0000
76 326694732 1.0000
76 236979026 1.0000
76 158887692 1.0000
76 268484639 1.0000
76 57933449 1.0000
76 267256508 1.0000
76 54003221 1.0000
76 160979509 1.0000
76 154659914 1.0000
76 260452085 1.0000
76 103683026 1.0000
76 220997138 1.0000
76 562630483 1.0000
76 101017618 1.0000
76 242081101 1.0000
76 142681025 1.0000
76 52068189 1.0000
76 134563275 1.0000
76 47608522 1.0000
76 223404067 1.0000
76 119370087 1.0000
76 32878627 1.0000
76 134823513 1.0000
76 58926395 1.0000
76 269858934 1.0000
76 35408223 1.0000
76 280242371 1.0000
76 419872351 1.0000
76 263355828 1.0000
76 153531301 1.0000
76 291001606 1.0000
76 174185700 1.0000
76 52702397 1.0000
76 267289093 1.0000
76 264133481 1.0000
76 358675720 1.0000
76 66129243 1.0000
76 69551985 1.0000
76 502248046 1.0000
76 200497519 1.0000
76 73449571 1.0000
76 20505122 1.0000
76 267856439 1.0000
76 127945292 1.0000
76 279681266 1.0000
76 146442319 1.0000
76 182737724 1.0000
76 58434192 1.0000
76 313296185 1.0000
76 210627341 1.0000
76 273124345 1.0000
76 179170204 1.0000
76 185688167 1.0000
76 478981691 1.0000
76 205951712 1.0000
76 227817944 1.0000
76 558829275 1.0000
76 29855798 1.0000
76 270556083 1.0000
76 290609656 1.0000
76 341963514 1.0000
76 436104499 1.0000
76 43856340 1.0000
76 259802833 1.0000
76 103820454 1.0000
76 179213911 1.0000
76 420790483 1.0000
76 85669614 1.0000
76 267295547 1.0000
76 109813877 1.0000
76 43328523 1.0000
76 295884713 1.0000
76 288327871 1.0000
76 544574749 1.0000
76 123054246 1.0000
76 297389481 1.0000
76 84095841 1.0000
76 122950681 1.0000
76 267308679 1.0000
77 229047451 2.0000
77 98810867 2.0000
77 231410365 2.0000
77 243323755 2.0000
77 270418444 1.0000
77 113449381 2.0000
77 40714791 1.0000
77 267278705 2.0000
77 213711945 2.0000
77 144836578 2.0000
77 246398288 2.0000
77 48683091 2.0000
77 212203422 1.0000
77 59785937 2.0000
77 62540002 2.0000
77 274645950 2.0000
77 254056558 2.0000
77 88687403 1.0000
77 48300575 2.0000
77 292713073 2.0000
77 56408315 2.0000
77 66308941 2.0000
77 256955184 2.0000
77 160950525 1.0000
77 155320364 2.0000
77 61608179 2.0000
77 34882196 2.0000
77 287566895 2.0000
77 244444830 2.0000
77 101227454 2.0000
77 275575393 2.0000
77 227082076 2.0000
77 247694811 1.0000
77 19762524 2.0000
77 32583477 2.0000
77 277384132 2.0000
77 276908282 2.0000
77 97898140 2.0000
77 295637500 2.0000
77 166121210 2.0000
77 199278443 2.0000
77 155320577 2.0000
77 181223330 2.0000
77 27272269 2.0000
77 228298620 2.0000
77 43706838 2.0000
77 274501289 2.0000
77 50725573 2.0000
77 59809760 2.0000
77 97066890 2.0000
77 248789864 2.0000
77 121827022 2.0000
77 49939257 2.0000
77 30395398 2.0000
77 83855918 2.0000
77 53009311 2.0000
77 258426023 2.0000
77 100570359 2.0000
77 120872742 2.0000
77 267256508 2.0000
77 160979509 1.0000
77 24485503 2.0000
77 142681025 2.0000
77 134563275 2.0000
77 47608522 2.0000
77 35364809 2.0000
77 79818725 2.0000
77 119370087 2.0000
77 134823513 2.0000
77 58926395 2.0000
77 38824843 2.0000
77 65153448 2.0000
77 26589987 2.0000
77 37921383 2.0000
77 153531301 2.0000
77 174185700 2.0000
77 52702397 1.0000
77 105971448 2.0000
77 267289093 2.0000
77 69551985 2.0000
77 20505122 2.0000
77 49980783 1.0000
77 127945292 2.0000
77 214136684 1.0000
77 146442319 2.0000
77 182737724 2.0000
77 58434192 2.0000
77 179170204 2.0000
77 108441763 2.0000
77 227817944 2.0000
77 243323060 2.0000
77 179213911 2.0000
77 267295547 2.0000
77 43328523 2.0000
77 37397798 1.0000
77 156380350 2.0000
77 122950681 2.0000
77 267308679 2.0000
78 229047451 7.0000
78 19229473 8.0000
78 213617119 1.0000
78 98810867 4.0000
78 33268497 2.0000
78 217184995 1.0000
78 205715380 1.0000
78 197096489 3.0000
78 157311000 1.0000
78 188264147 5.0000
78 77843712 3.0000
78 231410365 4.0000
78 236854083 4.0000
78 288238089 3.0000
78 248740740 2.0000
78 84095155 3.0000
78 444198452 1.0000
78 78746900 14.0000
78 130380538 1.0000
78 56077244 2.0000
78 217356882 4.0000
78 336031649 1.0000
78 28308356 4.0000
78 204454773 5.0000
78 319682752 1.0000
78 14123683 9.0000
78 172376896 3.0000
78 243323755 6.0000
78 270418444 7.0000
78 193870085 2.0000
78 54498003 3.0000
78 277981997 1.0000
78 113449381 7.0000
78 40095510 2.0000
78 40714791 3.0000
78 316996084 1.0000
78 267278705 5.0000
78 253007695 1.0000
78 213711945 8.0000
78 330552692 2.0000
78 225098832 2.0000
78 244085895 1.0000
78 29426580 6.0000
78 28455329 3.0000
78 218196055 5.0000
78 29206300 1.0000
78 30693879 11.0000
78 37704287 5.0000
78 45112524 4.0000
78 20359647 2.0000
78 281059193 4.0000
78 56824454 4.0000
78 98196849 2.0000
78 53898929 1.0000
78 144836578 3.0000
78 120160897 3.0000
78 297380894 7.0000
78 246398288 5.0000
78 48683091 8.0000
78 212203422 3.0000
78 59785937 7.0000
78 69276015 6.0000
78 62540002 7.0000
78 274645950 4.0000
78 254056558 5.0000
78 65013070 3.0000
78 104572995 1.0000
78 88687403 2.0000
78 48300575 10.0000
78 264522245 3.0000
78 53103918 1.0000
78 213273098 1.0000
78 49665998 1.0000
78 292713073 5.0000
78 56408315 4.0000
78 31508216 6.0000
78 178616491 7.0000
78 121240793 6.0000
78 220746642 2.0000
78 245095610 2.0000
78 292252720 2.0000
78 288370527 3.0000
78 66308941 7.0000
78 256955184 6.0000
78 160950525 5.0000
78 73637003 1.0000
78 156218577 3.0000
78 155320364 10.0000
78 45814400 47.0000
78 61608179 4.0000
78 219540700 4.0000
78 92882460 7.0000
78 193723322 2.0000
78 287781981 1.0000
78 264446848 4.0000
78 61358313 1.0000
78 233600234 2.0000
78 34882196 7.0000
78 287566895 6.0000
78 244444830 7.0000
78 22062686 3.0000
78 470195113 2.0000
78 101227454 3.0000
78 104063340 10.0000
78 275575393 7.0000
78 70643606 6.0000
78 17209595 9.0000
78 248905643 1.0000
78 180918836 4.0000
78 29972400 5.0000
78 205643354 5.0000
78 32340805 10.0000
78 87171486 4.0000
78 173752759 7.0000
78 78922403 4.0000
78 39973326 19.0000
78 237389906 2.0000
78 105622153 3.0000
78 247300697 2.0000
78 167376496 2.0000
78 227082076 5.0000
78 52069104 8.0000
78 244081862 2.0000
78 89713248 3.0000
78 51590707 4.0000
78 247694811 4.0000
78 19762524 6.0000
78 161351710 2.0000
78 43328128 3.0000
78 216837549 1.0000
78 31702589 29.0000
78 32583477 4.0000
78 238084775 2.0000
78 61771888 4.0000
78 115997168 3.0000
78 268445866 2.0000
78 277384132 6.0000
78 86122715 4.0000
78 283727817 4.0000
78 224697273 3.0000
78 32408442 4.0000
78 24224320 4.0000
78 277172506 2.0000
78 91082908 3.0000
78 276908282 4.0000
78 68395469 3.0000
78 91588813 2.0000
78 85423286 3.0000
78 97898140 8.0000
78 53029040 7.0000
78 352317874 2.0000
78 278133623 3.0000
78 46141376 1.0000
78 295637500 4.0000
78 229483237 7.0000
78 31408930 2.0000
78 61804151 7.0000
78 162749920 12.0000
78 197186352 1.0000
78 166121210 6.0000
78 207604346 1.0000
78 225539878 8.0000
78 270369842 1.0000
78 69607162 3.0000
78 57339651 1.0000
78 237318555 1.0000
78 37792771 2.0000
78 199278443 5.0000
78 49290658 1.0000
78 155320577 14.0000
78 181223330 3.0000
78 202098639 5.0000
78 27272269 3.0000
78 32399396 1.0000
78 228298620 5.0000
78 105803824 2.0000
78 113852838 1.0000
78 102465497 4.0000
78 204409050 1.0000
78 43706838 9.0000
78 274501289 5.0000
78 21037719 4.0000
78 50725573 9.0000
78 168430127 2.0000
78 432456574 1.0000
78 161046713 3.0000
78 216707242 1.0000
78 97942249 6.0000
78 43090176 5.0000
78 49498735 8.0000
78 117046274 2.0000
78 210041383 1.0000
78 307289516 1.0000
78 59809760 6.0000
78 293731094 1.0000
78 87429715 5.0000
78 97066890 6.0000
78 32417223 2.0000
78 32182710 1.0000
78 172901970 1.0000
78 283207769 1.0000
78 290709262 1.0000
78 498776216 5.0000
78 251591698 1.0000
78 260710985 4.0000
78 248789864 6.0000
78 22844077 3.0000
78 121827022 3.0000
78 275248083 2.0000
78 45929373 3.0000
78 40359068 8.0000
78 359511622 1.0000
78 34965095 10.0000
78 49939257 8.0000
78 26553971 11.0000
78 41405468 34.0000
78 253631550 7.0000
78 234349647 4.0000
78 39811227 2.0000
78 387835596 7.0000
78 360344843 2.0000
78 285516588 1.0000
78 193619580 2.0000
78 171918553 2.0000
78 228778787 2.0000
78 291110389 3.0000
78 313887512 1.0000
78 51978065 4.0000
78 303651216 6.0000
78 239876668 3.0000
78 43124180 18.0000
78 30395398 9.0000
78 83855918 7.0000
78 208742566 2.0000
78 38411534 8.0000
78 53009311 5.0000
78 196195164 2.0000
78 258426023 6.0000
78 169863467 2.0000
78 100570359 9.0000
78 326694732 3.0000
78 236979026 2.0000
78 158887692 3.0000
78 67562950 5.0000
78 46705581 8.0000
78 234365719 3.0000
78 49629605 1.0000
78 268484639 5.0000
78 393590044 1.0000
78 120872742 6.0000
78 57933449 3.0000
78 94003338 5.0000
78 267256508 5.0000
78 142225011 2.0000
78 223396377 1.0000
78 71975446 7.0000
78 54003221 5.0000
78 451403451 1.0000
78 160979509 7.0000
78 220808838 2.0000
78 260452085 4.0000
78 64654685 9.0000
78 103683026 3.0000
78 23136154 2.0000
78 220997138 6.0000
78 111610909 3.0000
78 109214716 2.0000
78 24485503 10.0000
78 203018453 3.0000
78 29968837 4.0000
78 188841247 7.0000
78 86206737 10.0000
78 228305414 2.0000
78 70628641 5.0000
78 101017618 3.0000
78 242081101 2.0000
78 142681025 9.0000
78 52068189 4.0000
78 60825979 4.0000
78 300135017 4.0000
78 134563275 7.0000
78 47608522 18.0000
78 35364809 8.0000
78 79818725 4.0000
78 223404067 1.0000
78 119370087 7.0000
78 196669891 1.0000
78 32878627 4.0000
78 300631153 3.0000
78 193354205 3.0000
78 134823513 3.0000
78 175149644 2.0000
78 58926395 9.0000
78 269858934 2.0000
78 38824843 5.0000
78 65153448 15.0000
78 35408223 2.0000
78 65187067 11.0000
78 280242371 1.0000
78 51826812 4.0000
78 329112005 3.0000
78 419872351 1.0000
78 70360628 2.0000
78 263355828 4.0000
78 26589987 11.0000
78 37921383 31.0000
78 265192550 2.0000
78 279229632 2.0000
78 153531301 8.0000
78 291001606 3.0000
78 174185700 8.0000
78 21036119 3.0000
78 88986768 3.0000
78 148305295 3.0000
78 52702397 3.0000
78 105971448 8.0000
78 247540843 2.0000
78 22815199 7.0000
78 132213280 2.0000
78 267289093 5.0000
78 310287657 2.0000
78 264133481 3.0000
78 358675720 3.0000
78 284544203 1.0000
78 66129243 7.0000
78 69551985 7.0000
78 502248046 2.0000
78 200497519 3.0000
78 73449571 3.0000
78 20505122 6.0000
78 267856439 1.0000
78 17084497 1.0000
78 83828959 12.0000
78 49980783 1.0000
78 127945292 6.0000
78 279681266 2.0000
78 271563330 1.0000
78 111553960 25.0000
78 136661659 3.0000
78 214136684 1.0000
78 172724815 2.0000
78 17311797 7.0000
78 146442319 5.0000
78 182737724 6.0000
78 269304331 7.0000
78 58434192 9.0000
78 569096933 1.0000
78 313296185 1.0000
78 210627341 5.0000
78 273124345 1.0000
78 179170204 6.0000
78 108441763 13.0000
78 202243824 3.0000
78 185688167 5.0000
78 478981691 1.0000
78 205951712 2.0000
78 227817944 4.0000
78 558829275 4.0000
78 150020524 3.0000
78 29855798 1.0000
78 270556083 3.0000
78 290609656 3.0000
78 341963514 1.0000
78 436104499 1.0000
78 29246770 2.0000
78 43856340 5.0000
78 259802833 1.0000
78 103820454 3.0000
78 243323060 3.0000
78 89021438 1.0000
78 179213911 10.0000
78 420790483 2.0000
78 240653346 2.0000
78 85669614 2.0000
78 219949262 3.0000
78 267295547 3.0000
78 29727994 6.0000
78 109813877 2.0000
78 43328523 8.0000
78 72015785 9.0000
78 283969647 3.0000
78 228751987 2.0000
78 233109396 4.0000
78 37397798 13.0000
78 295884713 3.0000
78 218264611 1.0000
78 53732896 2.0000
78 288327871 3.0000
78 225082998 3.0000
78 151087889 2.0000
78 164122451 9.0000
78 250649493 3.0000
78 305278762 1.0000
78 165746428 2.0000
78 25189194 25.0000
78 145778558 3.0000
78 19239587 6.0000
78 123054246 3.0000
78 156380350 4.0000
78 37653495 28.0000
78 297389481 1.0000
78 84095841 3.0000
78 122950681 6.0000
78 27014314 32.0000
78 267308679 5.0000
79 229047451 4.0000
79 19229473 1.0000
79 98810867 3.0000
79 217184995 1.0000
79 197096489 1.0000
79 157311000 1.0000
79 231410365 2.0000
79 236854083 1.0000
79 288238089 1.0000
79 84095155 1.0000
79 444198452 1.0000
79 130380538 1.0000
79 56077244 1.0000
79 61623625 1.0000
79 204454773 1.0000
79 14123683 2.0000
79 243323755 3.0000
79 270418444 2.0000
79 193870085 1.0000
79 54498003 1.0000
79 277981997 1.0000
79 113449381 4.0000
79 40714791 1.0000
79 267278705 3.0000
79 213711945 3.0000
79 330552692 1.0000
79 225098832 1.0000
79 29426580 1.0000
79 218196055 1.0000
79 30693879 4.0000
79 281059193 2.0000
79 56824454 1.0000
79 144836578 2.0000
79 120160897 1.0000
79 297380894 1.0000
79 246398288 3.0000
79 48683091 3.0000
79 212203422 2.0000
79 59785937 3.0000
79 69276015 1.0000
79 62540002 4.0000
79 274645950 3.0000
79 254056558 3.0000
79 65013070 1.0000
79 88687403 1.0000
79 48300575 4.0000
79 292713073 3.0000
79 56408315 3.0000
79 31508216 1.0000
79 178616491 1.0000
79 121240793 2.0000
79 220746642 1.0000
79 245095610 1.0000
79 292252720 2.0000
79 288370527 1.0000
79 66308941 5.0000
79 256955184 3.0000
79 160950525 2.0000
79 156218577 1.0000
79 155320364 4.0000
79 61608179 2.0000
79 92882460 2.0000
79 193723322 1.0000
79 287781981 1.0000
79 61358313 1.0000
79 34882196 3.0000
79 287566895 3.0000
79 244444830 3.0000
79 470195113 1.0000
79 101227454 2.0000
79 104063340 2.0000
79 275575393 2.0000
79 70643606 2.0000
79 17209595 1.0000
79 248905643 1.0000
79 180918836 1.0000
79 29972400 1.0000
79 205643354 1.0000
79 87171486 1.0000
79 78922403 1.0000
79 237389906 1.0000
79 105622153 1.0000
79 167376496 1.0000
79 227082076 3.0000
79 52069104 2.0000
79 51590707 1.0000
79 247694811 2.0000
79 19762524 2.0000
79 161351710 1.0000
79 43328128 1.0000
79 31702589 2.0000
79 32583477 2.0000
79 115997168 2.0000
79 268445866 1.0000
79 277384132 3.0000
79 86122715 1.0000
79 224697273 1.0000
79 32408442 1.0000
79 24224320 2.0000
79 21593526 1.0000
79 276908282 3.0000
79 85423286 1.0000
79 97898140 3.0000
79 53029040 2.0000
79 352317874 2.0000
79 278133623 1.0000
79 46141376 1.0000
79 295637500 3.0000
79 31408930 1.0000
79 61804151 2.0000
79 162749920 2.0000
79 166121210 3.0000
79 225539878 1.0000
79 69607162 1.0000
79 37792771 1.0000
79 199278443 2.0000
79 155320577 3.0000
79 181223330 2.0000
79 202098639 1.0000
79 27272269 2.0000
79 228298620 3.0000
79 102465497 1.0000
79 43706838 3.0000
79 274501289 3.0000
79 21037719 2.0000
79 50725573 4.0000
79 432456574 1.0000
79 161046713 1.0000
79 216707242 1.0000
79 97942249 1.0000
79 49498735 1.0000
79 59809760 3.0000
79 293731094 1.0000
79 87429715 1.0000
79 97066890 3.0000
79 283207769 1.0000
79 251591698 1.0000
79 260710985 1.0000
79 248789864 3.0000
79 22844077 1.0000
79 121827022 2.0000
79 40359068 1.0000
79 34965095 1.0000
79 49939257 4.0000
79 26553971 1.0000
79 41405468 6.0000
79 253631550 1.0000
79 234349647 1.0000
79 387835596 1.0000
79 193619580 1.0000
79 291110389 1.0000
79 51978065 1.0000
79 303651216 1.0000
79 239876668 1.0000
79 43124180 7.0000
79 30395398 4.0000
79 83855918 2.0000
79 38411534 1.0000
79 53009311 3.0000
79 258426023 3.0000
79 100570359 4.0000
79 326694732 2.0000
79 158887692 1.0000
79 46705581 2.0000
79 268484639 1.0000
79 120872742 3.0000
79 57933449 1.0000
79 94003338 1.0000
79 267256508 2.0000
79 142225011 1.0000
79 223396377 1.0000
79 54003221 1.0000
79 451403451 1.0000
79 160979509 2.0000
79 220808838 1.0000
79 260452085 1.0000
79 103683026 1.0000
79 220997138 1.0000
79 111610909 1.0000
79 24485503 5.0000
79 29968837 1.0000
79 188841247 2.0000
79 86206737 1.0000
79 228305414 1.0000
79 70628641 1.0000
79 101017618 1.0000
79 142681025 3.0000
79 52068189 1.0000
79 60825979 1.0000
79 300135017 4.0000
79 134563275 2.0000
79 47608522 3.0000
79 35364809 3.0000
79 79818725 2.0000
79 223404067 1.0000
79 119370087 4.0000
79 32878627 1.0000
79 300631153 1.0000
79 193354205 1.0000
79 134823513 2.0000
79 58926395 4.0000
79 38824843 2.0000
79 65153448 3.0000
79 35408223 1.0000
79 65187067 1.0000
79 26589987 3.0000
79 37921383 3.0000
79 265192550 2.0000
79 153531301 5.0000
79 291001606 1.0000
79 174185700 3.0000
79 21036119 2.0000
79 52702397 1.0000
79 105971448 3.0000
79 247540843 1.0000
79 22815199 1.0000
79 267289093 3.0000
79 264133481 1.0000
79 358675720 1.0000
79 66129243 2.0000
79 69551985 3.0000
79 200497519 1.0000
79 73449571 1.0000
79 20505122 3.0000
79 83828959 1.0000
79 49980783 1.0000
79 127945292 3.0000
79 111553960 1.0000
79 136661659 1.0000
79 214136684 1.0000
79 172724815 1.0000
79 146442319 3.0000
79 182737724 4.0000
79 269304331 1.0000
79 58434192 4.0000
79 179170204 3.0000
79 108441763 2.0000
79 185688167 1.0000
79 205951712 1.0000
79 227817944 2.0000
79 29855798 1.0000
79 270556083 1.0000
79 290609656 1.0000
79 341963514 1.0000
79 436104499 1.0000
79 43856340 1.0000
79 259802833 1.0000
79 103820454 1.0000
79 243323060 2.0000
79 89021438 1.0000
79 179213911 4.0000
79 420790483 1.0000
79 219949262 1.0000
79 267295547 2.0000
79 29727994 3.0000
79 43328523 3.0000
79 72015785 1.0000
79 283969647 1.0000
79 233109396 1.0000
79 37397798 3.0000
79 295884713 1.0000
79 288327871 1.0000
79 225082998 1.0000
79 164122451 1.0000
79 25189194 1.0000
79 145778558 1.0000
79 19239587 1.0000
79 123054246 1.0000
79 156380350 2.0000
79 37653495 4.0000
79 297389481 1.0000
79 84095841 1.0000
79 122950681 4.0000
79 27014314 1.0000
79 267308679 3.0000
80 229047451 2.0000
80 98810867 2.0000
80 231410365 2.0000
80 243323755 2.0000
80 270418444 1.0000
80 113449381 2.0000
80 40714791 1.0000
80 267278705 2.0000
80 213711945 2.0000
80 45112524 1.0000
80 144836578 2.0000
80 246398288 2.0000
80 48683091 2.0000
80 212203422 1.0000
80 59785937 2.0000
80 62540002 2.0000
80 274645950 2.0000
80 254056558 2.0000
80 88687403 1.0000
80 48300575 2.0000
80 292713073 2.0000
80 56408315 2.0000
80 66308941 2.0000
80 256955184 2.0000
80 160950525 1.0000
80 155320364 2.0000
80 61608179 2.0000
80 34882196 2.0000
80 287566895 2.0000
80 244444830 2.0000
80 101227454 2.0000
80 275575393 2.0000
80 227082076 2.0000
80 247694811 1.0000
80 19762524 2.0000
80 32583477 2.0000
80 277384132 2.0000
80 276908282 2.0000
80 97898140 2.0000
80 295637500 2.0000
80 166121210 2.0000
80 199278443 2.0000
80 155320577 2.0000
80 181223330 2.0000
80 27272269 2.0000
80 228298620 2.0000
80 43706838 2.0000
80 274501289 2.0000
80 50725573 2.0000
80 59809760 2.0000
80 97066890 2.0000
80 248789864 2.0000
80 121827022 2.0000
80 34965095 1.0000
80 49939257 2.0000
80 26553971 1.0000
80 30395398 2.0000
80 83855918 2.0000
80 53009311 2.0000
80 258426023 2.0000
80 100570359 2.0000
80 120872742 2.0000
80 267256508 2.0000
80 160979509 1.0000
80 24485503 2.0000
80 142681025 2.0000
80 134563275 2.0000
80 47608522 2.0000
80 35364809 2.0000
80 79818725 2.0000
80 119370087 2.0000
80 134823513 2.0000
80 58926395 2.0000
80 38824843 2.0000
80 65153448 2.0000
80 26589987 3.0000
80 37921383 2.0000
80 153531301 2.0000
80 174185700 2.0000
80 52702397 1.0000
80 105971448 2.0000
80 267289093 2.0000
80 69551985 2.0000
80 20505122 2.0000
80 17084497 1.0000
80 49980783 1.0000
80 127945292 2.0000
80 214136684 1.0000
80 146442319 2.0000
80 182737724 2.0000
80 58434192 2.0000
80 179170204 2.0000
80 108441763 2.0000
80 227817944 2.0000
80 243323060 2.0000
80 179213911 2.0000
80 267295547 2.0000
80 43328523 2.0000
80 37397798 1.0000
80 156380350 2.0000
80 122950681 2.0000
80 267308679 2.0000
81 229047451 2.0000
81 98810867 2.0000
81 231410365 2.0000
81 243323755 2.0000
81 270418444 1.0000
81 113449381 2.0000
81 40714791 1.0000
81 267278705 2.0000
81 213711945 2.0000
81 144836578 2.0000
81 246398288 2.0000
81 48683091 2.0000
81 212203422 1.0000
81 59785937 2.0000
81 62540002 2.0000
81 274645950 2.0000
81 254056558 2.0000
81 88687403 1.0000
81 48300575 2.0000
81 292713073 2.0000
81 56408315 2.0000
81 66308941 2.0000
81 256955184 2.0000
81 160950525 1.0000
81 155320364 2.0000
81 61608179 2.0000
81 34882196 2.0000
81 287566895 2.0000
81 244444830 2.0000
81 101227454 2.0000
81 275575393 2.0000
81 227082076 2.0000
81 247694811 1.0000
81 19762524 2.0000
81 32583477 2.0000
81 277384132 2.0000
81 276908282 2.0000
81 97898140 2.0000
81 295637500 2.0000
81 166121210 2.0000
81 199278443 2.0000
81 155320577 2.0000
81 181223330 2.0000
81 27272269 2.0000
81 228298620 2.0000
81 43706838 2.0000
81 274501289 2.0000
81 50725573 2.0000
81 59809760 2.0000
81 97066890 2.0000
81 248789864 2.0000
81 121827022 2.0000
81 49939257 2.0000
81 30395398 2.0000
81 83855918 2.0000
81 53009311 2.0000
81 258426023 2.0000
81 100570359 2.0000
81 120872742 2.0000
81 267256508 2.0000
81 160979509 1.0000
81 24485503 2.0000
81 142681025 2.0000
81 134563275 2.0000
81 47608522 2.0000
81 35364809 2.0000
81 79818725 2.0000
81 119370087 2.0000
81 134823513 2.0000
81 58926395 2.0000
81 38824843 2.0000
81 65153448 2.0000
81 26589987 2.0000
81 37921383 2.0000
81 153531301 2.0000
81 174185700 2.0000
81 52702397 1.0000
81 105971448 2.0000
81 267289093 2.0000
81 69551985 2.0000
81 20505122 2.0000
81 49980783 1.0000
81 127945292 2.0000
81 214136684 1.0000
81 146442319 2.0000
81 182737724 2.0000
81 58434192 2.0000
81 179170204 2.0000
81 108441763 2.0000
81 227817944 2.0000
81 243323060 2.0000
81 179213911 2.0000
81 267295547 2.0000
81 43328523 2.0000
81 37397798 1.0000
81 156380350 2.0000
81 122950681 2.0000
81 267308679 2.0000
82 229047451 3.0000
82 98810867 1.0000
82 231410365 1.0000
82 236854083 1.0000
82 14123683 2.0000
82 270418444 2.0000
82 40714791 1.0000
82 213711945 2.0000
82 30693879 5.0000
82 45112524 1.0000
82 120160897 1.0000
82 297380894 4.0000
82 48683091 2.0000
82 212203422 1.0000
82 59785937 3.0000
82 62540002 2.0000
82 48300575 2.0000
82 56408315 1.0000
82 178616491 3.0000
82 121240793 4.0000
82 66308941 1.0000
82 160950525 2.0000
82 73637003 1.0000
82 155320364 3.0000
82 45814400 2.0000
82 219540700 1.0000
82 92882460 5.0000
82 34882196 3.0000
82 104063340 1.0000
82 275575393 1.0000
82 70643606 2.0000
82 180918836 1.0000
82 52069104 3.0000
82 89713248 3.0000
82 19762524 2.0000
82 216837549 1.0000
82 277384132 1.0000
82 32408442 1.0000
82 91082908 1.0000
82 68395469 1.0000
82 85423286 1.0000
82 97898140 2.0000
82 46141376 1.0000
82 295637500 1.0000
82 229483237 2.0000
82 61804151 3.0000
82 162749920 1.0000
82 69607162 2.0000
82 37792771 1.0000
82 155320577 3.0000
82 228298620 1.0000
82 43706838 3.0000
82 274501289 1.0000
82 50725573 1.0000
82 97942249 3.0000
82 43090176 1.0000
82 59809760 1.0000
82 97066890 2.0000
82 248789864 1.0000
82 22844077 1.0000
82 121827022 1.0000
82 40359068 1.0000
82 359511622 1.0000
82 41405468 4.0000
82 387835596 1.0000
82 239876668 2.0000
82 43124180 1.0000
82 83855918 2.0000
82 258426023 1.0000
82 100570359 2.0000
82 326694732 1.0000
82 57933449 2.0000
82 94003338 2.0000
82 223396377 1.0000
82 71975446 3.0000
82 54003221 1.0000
82 160979509 2.0000
82 260452085 1.0000
82 64654685 2.0000
82 24485503 2.0000
82 142681025 2.0000
82 60825979 2.0000
82 134563275 3.0000
82 47608522 3.0000
82 35364809 1.0000
82 119370087 2.0000
82 32878627 1.0000
82 58926395 1.0000
82 38824843 1.0000
82 65153448 1.0000
82 65187067 3.0000
82 329112005 2.0000
82 70360628 1.0000
82 263355828 1.0000
82 26589987 2.0000
82 265192550 1.0000
82 153531301 1.0000
82 291001606 1.0000
82 174185700 2.0000
82 264133481 1.0000
82 66129243 2.0000
82 69551985 2.0000
82 20505122 1.0000
82 83828959 4.0000
82 111553960 4.0000
82 17311797 1.0000
82 146442319 1.0000
82 182737724 1.0000
82 58434192 2.0000
82 179170204 1.0000
82 108441763 3.0000
82 179213911 1.0000
82 72015785 1.0000
82 37397798 2.0000
82 53732896 1.0000
82 164122451 1.0000
82 56446819 1.0000
82 156380350 1.0000
82 37653495 3.0000
82 122950681 2.0000
82 27014314 1.0000
82 267308679 1.0000
83 229047451 2.0000
83 19229473 2.0000
83 98810867 1.0000
83 205715380 1.0000
83 197096489 1.0000
83 188264147 1.0000
83 77843712 1.0000
83 231410365 1.0000
83 236854083 1.0000
83 444198452 2.0000
83 78746900 4.0000
83 130380538 2.0000
83 217356882 2.0000
83 61623625 2.0000
83 336031649 1.0000
83 28308356 1.0000
83 76415133 1.0000
83 319682752 1.0000
83 172376896 2.0000
83 243323755 3.0000
83 270418444 2.0000
83 193870085 1.0000
83 54498003 1.0000
83 277981997 1.0000
83 113449381 2.0000
83 40095510 1.0000
83 316996084 1.0000
83 267278705 1.0000
83 213711945 2.0000
83 330552692 1.0000
83 225098832 1.0000
83 29426580 2.0000
83 218196055 1.0000
83 30693879 5.0000
83 37704287 1.0000
83 20359647 1.0000
83 56824454 1.0000
83 98196849 1.0000
83 144836578 1.0000
83 120160897 3.0000
83 52397436 1.0000
83 297380894 1.0000
83 246398288 1.0000
83 48683091 3.0000
83 212203422 1.0000
83 59785937 2.0000
83 69276015 2.0000
83 62540002 2.0000
83 274645950 1.0000
83 254056558 1.0000
83 65013070 1.0000
83 48300575 6.0000
83 213273098 1.0000
83 49665998 1.0000
83 292713073 1.0000
83 56408315 3.0000
83 181107202 1.0000
83 31508216 1.0000
83 178616491 2.0000
83 293601868 1.0000
83 121240793 1.0000
83 292252720 4.0000
83 288370527 1.0000
83 66308941 1.0000
83 73637003 3.0000
83 156218577 1.0000
83 155320364 3.0000
83 45814400 19.0000
83 19909703 1.0000
83 92882460 7.0000
83 193723322 1.0000
83 264446848 1.0000
83 61358313 1.0000
83 34882196 1.0000
83 287566895 1.0000
83 244444830 1.0000
83 22062686 1.0000
83 470195113 1.0000
83 104063340 7.0000
83 275575393 1.0000
83 70643606 2.0000
83 17209595 2.0000
83 248905643 1.0000
83 180918836 4.0000
83 29972400 1.0000
83 205643354 1.0000
83 32340805 5.0000
83 173752759 2.0000
83 39973326 3.0000
83 237389906 2.0000
83 167376496 1.0000
83 227082076 1.0000
83 52069104 1.0000
83 244081862 1.0000
83 89713248 10.0000
83 51590707 1.0000
83 247694811 2.0000
83 19762524 3.0000
83 161351710 1.0000
83 43328128 1.0000
83 216837549 1.0000
83 404865623 1.0000
83 31702589 5.0000
83 32583477 1.0000
83 238084775 1.0000
83 268445866 1.0000
83 218273099 1.0000
83 277384132 2.0000
83 283727817 1.0000
83 294784543 1.0000
83 224697273 1.0000
83 32408442 4.0000
83 277172506 1.0000
83 91082908 1.0000
83 68395469 2.0000
83 91588813 2.0000
83 85423286 1.0000
83 97898140 2.0000
83 53029040 3.0000
83 352317874 1.0000
83 278133623 2.0000
83 46141376 1.0000
83 295637500 1.0000
83 229483237 1.0000
83 61804151 3.0000
83 162749920 2.0000
83 197186352 1.0000
83 207604346 1.0000
83 225539878 1.0000
83 34269240 2.0000
83 270369842 2.0000
83 69607162 2.0000
83 237318555 1.0000
83 37792771 4.0000
83 199278443 2.0000
83 49290658 1.0000
83 117377731 1.0000
83 155320577 3.0000
83 202098639 2.0000
83 27272269 1.0000
83 228298620 1.0000
83 105803824 1.0000
83 113852838 1.0000
83 102465497 1.0000
83 43706838 3.0000
83 274501289 1.0000
83 21037719 1.0000
83 50725573 2.0000
83 432456574 1.0000
83 102773285 1.0000
83 43090176 4.0000
83 49498735 2.0000
83 307289516 1.0000
83 59809760 2.0000
83 265426770 1.0000
83 293731094 1.0000
83 87429715 1.0000
83 32417223 1.0000
83 32182710 1.0000
83 283207769 1.0000
83 498776216 3.0000
83 260710985 1.0000
83 248789864 1.0000
83 22844077 2.0000
83 275248083 1.0000
83 45929373 1.0000
83 314725957 1.0000
83 40359068 2.0000
83 34965095 2.0000
83 49939257 2.0000
83 26553971 1.0000
83 41405468 6.0000
83 253631550 1.0000
83 234349647 1.0000
83 39811227 1.0000
83 387835596 1.0000
83 294038273 1.0000
83 285516588 1.0000
83 193619580 1.0000
83 228778787 1.0000
83 291110389 1.0000
83 313887512 1.0000
83 303651216 1.0000
83 239876668 2.0000
83 43124180 7.0000
83 30395398 5.0000
83 83855918 3.0000
83 208742566 1.0000
83 38411534 4.0000
83 196195164 1.0000
83 258426023 2.0000
83 100570359 3.0000
83 326694732 1.0000
83 158887692 1.0000
83 67562950 3.0000
83 46705581 3.0000
83 268484639 2.0000
83 120872742 2.0000
83 57933449 1.0000
83 94003338 4.0000
83 267256508 1.0000
83 142225011 1.0000
83 71975446 1.0000
83 451403451 1.0000
83 160979509 4.0000
83 220808838 1.0000
83 260452085 2.0000
83 64654685 4.0000
83 103683026 1.0000
83 23136154 1.0000
83 18395247 1.0000
83 220997138 2.0000
83 111610909 1.0000
83 562630483 1.0000
83 109214716 1.0000
83 24485503 4.0000
83 203018453 1.0000
83 29968837 1.0000
83 188841247 3.0000
83 86206737 1.0000
83 70628641 2.0000
83 101017618 1.0000
83 242081101 1.0000
83 142681025 3.0000
83 60825979 3.0000
83 300135017 2.0000
83 134563275 4.0000
83 47608522 8.0000
83 35364809 4.0000
83 79818725 1.0000
83 119370087 3.0000
83 196669891 1.0000
83 32878627 2.0000
83 300631153 2.0000
83 134823513 1.0000
83 58926395 1.0000
83 38824843 1.0000
83 65153448 4.0000
83 35408223 1.0000
83 65187067 2.0000
83 280242371 1.0000
83 51826812 1.0000
83 329112005 1.0000
83 122483510 1.0000
83 263355828 1.0000
83 26589987 1.0000
83 37921383 13.0000
83 265192550 1.0000
83 153531301 2.0000
83 291001606 2.0000
83 174185700 2.0000
83 88986768 1.0000
83 148305295 1.0000
83 52702397 1.0000
83 105971448 7.0000
83 22815199 3.0000
83 267289093 1.0000
83 265916293 1.0000
83 310287657 1.0000
83 264133481 2.0000
83 358675720 1.0000
83 284544203 1.0000
83 66129243 2.0000
83 235139268 1.0000
83 69551985 4.0000
83 502248046 2.0000
83 200497519 1.0000
83 73449571 1.0000
83 293995981 1.0000
83 20505122 1.0000
83 267856439 1.0000
83 17084497 1.0000
83 83828959 5.0000
83 127945292 1.0000
83 279681266 1.0000
83 111553960 3.0000
83 136661659 2.0000
83 17311797 1.0000
83 146442319 2.0000
83 280655080 1.0000
83 182737724 1.0000
83 269304331 1.0000
83 58434192 4.0000
83 313296185 1.0000
83 210627341 4.0000
83 273124345 1.0000
83 179170204 1.0000
83 108441763 1.0000
83 202243824 3.0000
83 185688167 2.0000
83 205951712 1.0000
83 227817944 1.0000
83 558829275 1.0000
83 150020524 1.0000
83 270556083 1.0000
83 290609656 1.0000
83 341963514 1.0000
83 436104499 1.0000
83 43856340 1.0000
83 259802833 1.0000
83 103820454 1.0000
83 179213911 1.0000
83 420790483 1.0000
83 85669614 2.0000
83 219949262 1.0000
83 267295547 1.0000
83 109813877 1.0000
83 43328523 1.0000
83 72015785 1.0000
83 37397798 2.0000
83 295884713 1.0000
83 218264611 1.0000
83 544574749 1.0000
83 225082998 1.0000
83 164122451 3.0000
83 250649493 1.0000
83 56446819 1.0000
83 305278762 1.0000
83 25189194 3.0000
83 19239587 2.0000
83 123054246 1.0000
83 156380350 2.0000
83 152402774 1.0000
83 266182205 1.0000
83 37653495 6.0000
83 297389481 1.0000
83 122950681 3.0000
83 27014314 10.0000
83 267308679 2.0000
84 229047451 1.0000
84 243323755 1.0000
84 213711945 1.0000
84 30693879 1.0000
84 120160897 1.0000
84 48683091 1.0000
84 62540002 1.0000
84 48300575 2.0000
84 56408315 1.0000
84 121240793 1.0000
84 104063340 2.0000
84 32340805 1.0000
84 89713248 1.0000
84 19762524 1.0000
84 85423286 1.0000
84 69607162 1.0000
84 37792771 2.0000
84 43706838 1.0000
84 50725573 1.0000
84 49498735 1.0000
84 59809760 1.0000
84 41405468 1.0000
84 387835596 1.0000
84 228778787 1.0000
84 83855918 2.0000
84 38411534 1.0000
84 258426023 1.0000
84 100570359 1.0000
84 120872742 1.0000
84 94003338 1.0000
84 260452085 1.0000
84 220997138 1.0000
84 24485503 2.0000
84 188841247 1.0000
84 142681025 2.0000
84 134563275 2.0000
84 47608522 1.0000
84 35364809 2.0000
84 119370087 1.0000
84 32878627 1.0000
84 65153448 2.0000
84 329112005 1.0000
84 26589987 1.0000
84 153531301 2.0000
84 291001606 1.0000
84 174185700 1.0000
84 105971448 1.0000
84 264133481 1.0000
84 66129243 1.0000
84 20505122 1.0000
84 182737724 1.0000
84 202243824 1.0000
84 43856340 1.0000
84 225082998 1.0000
84 164122451 1.0000
84 25189194 1.0000
84 156380350 1.0000
84 122950681 1.0000
85 229047451 3.0000
85 98810867 3.0000
85 33268497 2.0000
85 205715380 3.0000
85 197096489 3.0000
85 157311000 3.0000
85 188264147 1.0000
85 77843712 1.0000
85 231410365 3.0000
85 236854083 3.0000
85 288238089 1.0000
85 84095155 6.0000
85 444198452 3.0000
85 78746900 1.0000
85 130380538 2.0000
85 217356882 4.0000
85 61623625 1.0000
85 336031649 1.0000
85 28308356 2.0000
85 76415133 2.0000
85 204454773 2.0000
85 319682752 1.0000
85 14123683 4.0000
85 243323755 3.0000
85 270418444 4.0000
85 193870085 1.0000
85 54498003 1.0000
85 277981997 2.0000
85 113449381 7.0000
85 40095510 2.0000
85 40714791 1.0000
85 316996084 2.0000
85 267278705 3.0000
85 213711945 3.0000
85 330552692 1.0000
85 225098832 3.0000
85 29426580 1.0000
85 28455329 1.0000
85 218196055 4.0000
85 30693879 5.0000
85 37704287 3.0000
85 45112524 1.0000
85 20359647 3.0000
85 281059193 1.0000
85 56824454 2.0000
85 98196849 2.0000
85 144836578 3.0000
85 120160897 3.0000
85 297380894 4.0000
85 246398288 3.0000
85 48683091 4.0000
85 212203422 4.0000
85 59785937 3.0000
85 69276015 1.0000
85 62540002 3.0000
85 274645950 1.0000
85 254056558 2.0000
85 65013070 3.0000
85 104572995 3.0000
85 48300575 4.0000
85 264522245 1.0000
85 53103918 2.0000
85 213273098 2.0000
85 292713073 1.0000
85 56408315 3.0000
85 181107202 2.0000
85 31508216 2.0000
85 178616491 1.0000
85 293601868 3.0000
85 121240793 3.0000
85 292252720 2.0000
85 288370527 3.0000
85 66308941 2.0000
85 256955184 3.0000
85 160950525 4.0000
85 73637003 1.0000
85 156218577 3.0000
85 155320364 6.0000
85 45814400 2.0000
85 61608179 2.0000
85 19909703 2.0000
85 92882460 4.0000
85 193723322 1.0000
85 287781981 2.0000
85 264446848 1.0000
85 233600234 3.0000
85 34882196 5.0000
85 287566895 1.0000
85 244444830 3.0000
85 22062686 3.0000
85 470195113 2.0000
85 101227454 2.0000
85 104063340 3.0000
85 275575393 1.0000
85 70643606 5.0000
85 180918836 6.0000
85 29972400 4.0000
85 205643354 3.0000
85 32340805 3.0000
85 78922403 3.0000
85 39973326 3.0000
85 237389906 3.0000
85 167376496 1.0000
85 227082076 3.0000
85 52069104 7.0000
85 244081862 3.0000
85 51590707 2.0000
85 247694811 3.0000
85 19762524 2.0000
85 161351710 2.0000
85 43328128 3.0000
85 216837549 4.0000
85 404865623 2.0000
85 31702589 3.0000
85 32583477 3.0000
85 61771888 2.0000
85 115997168 1.0000
85 268445866 3.0000
85 274996668 2.0000
85 218273099 3.0000
85 277384132 4.0000
85 86122715 1.0000
85 283727817 3.0000
85 224697273 1.0000
85 32408442 2.0000
85 24224320 3.0000
85 277172506 2.0000
85 91082908 1.0000
85 276908282 3.0000
85 68395469 3.0000
85 91588813 2.0000
85 85423286 4.0000
85 97898140 4.0000
85 53029040 1.0000
85 352317874 1.0000
85 278133623 4.0000
85 46141376 3.0000
85 295637500 3.0000
85 229483237 2.0000
85 31408930 3.0000
85 61804151 1.0000
85 162749920 3.0000
85 166121210 1.0000
85 207604346 2.0000
85 225539878 4.0000
85 34269240 3.0000
85 270369842 1.0000
85 69607162 2.0000
85 57339651 2.0000
85 237318555 2.0000
85 37792771 3.0000
85 199278443 2.0000
85 117377731 1.0000
85 155320577 3.0000
85 181223330 1.0000
85 202098639 4.0000
85 27272269 1.0000
85 228298620 2.0000
85 102465497 2.0000
85 43706838 3.0000
85 274501289 2.0000
85 21037719 4.0000
85 50725573 2.0000
85 168430127 4.0000
85 161046713 3.0000
85 216707242 1.0000
85 97942249 3.0000
85 43090176 4.0000
85 49498735 2.0000
85 210041383 2.0000
85 59809760 2.0000
85 293731094 3.0000
85 87429715 3.0000
85 97066890 3.0000
85 32417223 3.0000
85 283207769 2.0000
85 498776216 1.0000
85 260710985 4.0000
85 248789864 1.0000
85 22844077 3.0000
85 121827022 3.0000
85 275248083 1.0000
85 45929373 4.0000
85 314725957 3.0000
85 34965095 5.0000
85 49939257 4.0000
85 26553971 1.0000
85 41405468 5.0000
85 253631550 3.0000
85 234349647 3.0000
85 39811227 2.0000
85 387835596 5.0000
85 360344843 3.0000
85 193619580 3.0000
85 291110389 1.0000
85 313887512 1.0000
85 51978065 3.0000
85 303651216 2.0000
85 239876668 3.0000
85 43124180 11.0000
85 30395398 4.0000
85 83855918 3.0000
85 208742566 2.0000
85 38411534 3.0000
85 53009311 1.0000
85 258426023 1.0000
85 169863467 1.0000
85 100570359 6.0000
85 326694732 4.0000
85 236979026 4.0000
85 158887692 2.0000
85 67562950 2.0000
85 46705581 3.0000
85 234365719 2.0000
85 268484639 5.0000
85 393590044 2.0000
85 120872742 4.0000
85 57933449 2.0000
85 267256508 1.0000
85 142225011 2.0000
85 223396377 1.0000
85 71975446 2.0000
85 54003221 3.0000
85 451403451 1.0000
85 160979509 3.0000
85 154659914 2.0000
85 260452085 3.0000
85 103683026 7.0000
85 23136154 2.0000
85 220997138 3.0000
85 111610909 1.0000
85 562630483 3.0000
85 24485503 1.0000
85 29968837 2.0000
85 188841247 3.0000
85 86206737 2.0000
85 70628641 2.0000
85 101017618 4.0000
85 242081101 3.0000
85 142681025 4.0000
85 52068189 2.0000
85 60825979 1.0000
85 300135017 1.0000
85 134563275 3.0000
85 47608522 3.0000
85 35364809 5.0000
85 79818725 4.0000
85 223404067 2.0000
85 119370087 3.0000
85 196669891 1.0000
85 32878627 3.0000
85 300631153 2.0000
85 134823513 3.0000
85 175149644 1.0000
85 58926395 3.0000
85 269858934 3.0000
85 38824843 2.0000
85 65153448 2.0000
85 35408223 5.0000
85 65187067 2.0000
85 280242371 2.0000
85 51826812 3.0000
85 329112005 1.0000
85 419872351 2.0000
85 263355828 3.0000
85 26589987 2.0000
85 37921383 3.0000
85 279229632 2.0000
85 153531301 4.0000
85 291001606 3.0000
85 174185700 3.0000
85 21036119 2.0000
85 88986768 1.0000
85 148305295 2.0000
85 52702397 2.0000
85 105971448 3.0000
85 247540843 1.0000
85 22815199 2.0000
85 132213280 1.0000
85 267289093 3.0000
85 265916293 3.0000
85 310287657 1.0000
85 264133481 3.0000
85 358675720 2.0000
85 284544203 2.0000
85 66129243 4.0000
85 69551985 3.0000
85 502248046 2.0000
85 200497519 3.0000
85 73449571 4.0000
85 20505122 4.0000
85 267856439 3.0000
85 17084497 1.0000
85 83828959 3.0000
85 49980783 2.0000
85 127945292 2.0000
85 279681266 2.0000
85 111553960 3.0000
85 136661659 1.0000
85 172724815 1.0000
85 17311797 2.0000
85 146442319 4.0000
85 182737724 3.0000
85 147509786 2.0000
85 269304331 4.0000
85 58434192 7.0000
85 569096933 2.0000
85 313296185 3.0000
85 210627341 3.0000
85 273124345 2.0000
85 179170204 1.0000
85 108441763 4.0000
85 202243824 7.0000
85 185688167 3.0000
85 478981691 2.0000
85 205951712 3.0000
85 227817944 3.0000
85 558829275 3.0000
85 150020524 1.0000
85 29855798 2.0000
85 270556083 2.0000
85 290609656 3.0000
85 341963514 3.0000
85 436104499 3.0000
85 29246770 2.0000
85 43856340 4.0000
85 259802833 5.0000
85 103820454 2.0000
85 243323060 3.0000
85 179213911 4.0000
85 420790483 3.0000
85 85669614 3.0000
85 219949262 1.0000
85 267295547 3.0000
85 29727994 2.0000
85 109813877 2.0000
85 43328523 3.0000
85 72015785 2.0000
85 283969647 1.0000
85 228751987 2.0000
85 37397798 3.0000
85 295884713 2.0000
85 218264611 1.0000
85 53732896 1.0000
85 288327871 3.0000
85 544574749 3.0000
85 225082998 1.0000
85 164122451 7.0000
85 56446819 2.0000
85 165746428 3.0000
85 25189194 4.0000
85 145778558 1.0000
85 123054246 3.0000
85 156380350 1.0000
85 266182205 2.0000
85 37653495 5.0000
85 297389481 3.0000
85 84095841 5.0000
85 122950681 4.0000
85 27014314 2.0000
85 267308679 4.0000
86 229047451 1.0000
86 19229473 7.0000
86 33268497 1.0000
86 157311000 1.0000
86 188264147 3.0000
86 236854083 2.0000
86 84095155 2.0000
86 444198452 1.0000
86 78746900 3.0000
86 130380538 3.0000
86 217356882 2.0000
86 61623625 1.0000
86 14123683 4.0000
86 270418444 5.0000
86 193870085 1.0000
86 277981997 1.0000
86 113449381 4.0000
86 267278705 1.0000
86 213711945 2.0000
86 330552692 1.0000
86 29426580 1.0000
86 28455329 1.0000
86 218196055 1.0000
86 29206300 1.0000
86 30693879 8.0000
86 45112524 1.0000
86 281059193 2.0000
86 56824454 1.0000
86 144836578 1.0000
86 120160897 3.0000
86 297380894 1.0000
86 48683091 5.0000
86 59785937 2.0000
86 69276015 6.0000
86 62540002 4.0000
86 274645950 1.0000
86 65013070 1.0000
86 48300575 6.0000
86 264522245 1.0000
86 292713073 1.0000
86 56408315 2.0000
86 31508216 2.0000
86 178616491 5.0000
86 293601868 1.0000
86 121240793 4.0000
86 292252720 3.0000
86 256955184 3.0000
86 160950525 4.0000
86 73637003 1.0000
86 155320364 5.0000
86 45814400 8.0000
86 92882460 3.0000
86 193723322 1.0000
86 264446848 1.0000
86 34882196 2.0000
86 244444830 2.0000
86 22062686 1.0000
86 401646950 1.0000
86 104063340 2.0000
86 275575393 2.0000
86 70643606 4.0000
86 17209595 7.0000
86 248905643 1.0000
86 32340805 7.0000
86 173752759 3.0000
86 78922403 2.0000
86 39973326 3.0000
86 227082076 1.0000
86 52069104 5.0000
86 89713248 1.0000
86 247694811 1.0000
86 19762524 6.0000
86 43328128 1.0000
86 216837549 3.0000
86 404865623 1.0000
86 31702589 5.0000
86 32583477 1.0000
86 61771888 2.0000
86 115997168 1.0000
86 268445866 1.0000
86 218273099 1.0000
86 277384132 2.0000
86 86122715 1.0000
86 224697273 2.0000
86 32408442 4.0000
86 24224320 2.0000
86 91082908 1.0000
86 276908282 1.0000
86 68395469 1.0000
86 91588813 6.0000
86 85423286 2.0000
86 97898140 9.0000
86 53029040 5.0000
86 278133623 3.0000
86 46141376 1.0000
86 295637500 1.0000
86 61804151 2.0000
86 162749920 10.0000
86 225539878 1.0000
86 37792771 3.0000
86 199278443 2.0000
86 117377731 2.0000
86 155320577 3.0000
86 202098639 2.0000
86 27272269 1.0000
86 32399396 1.0000
86 43706838 4.0000
86 274501289 1.0000
86 21037719 3.0000
86 50725573 1.0000
86 161046713 2.0000
86 216707242 1.0000
86 97942249 3.0000
86 43090176 4.0000
86 49498735 1.0000
86 59809760 3.0000
86 87429715 4.0000
86 97066890 1.0000
86 32417223 1.0000
86 498776216 1.0000
86 260710985 1.0000
86 187534827 1.0000
86 248789864 1.0000
86 121827022 1.0000
86 275248083 1.0000
86 45929373 1.0000
86 40359068 1.0000
86 34965095 4.0000
86 49939257 4.0000
86 26553971 9.0000
86 41405468 7.0000
86 253631550 2.0000
86 387835596 5.0000
86 360344843 2.0000
86 193619580 3.0000
86 228778787 1.0000
86 291110389 2.0000
86 83861665 1.0000
86 51978065 2.0000
86 303651216 1.0000
86 239876668 1.0000
86 43124180 6.0000
86 30395398 4.0000
86 83855918 5.0000
86 38411534 4.0000
86 53009311 1.0000
86 196195164 1.0000
86 100570359 2.0000
86 326694732 2.0000
86 67562950 1.0000
86 46705581 4.0000
86 268484639 3.0000
86 120872742 1.0000
86 267256508 1.0000
86 142225011 2.0000
86 71975446 1.0000
86 54003221 1.0000
86 160979509 5.0000
86 260452085 2.0000
86 64654685 4.0000
86 103683026 1.0000
86 23136154 1.0000
86 220997138 4.0000
86 111610909 4.0000
86 109214716 1.0000
86 24485503 2.0000
86 203018453 2.0000
86 188841247 1.0000
86 86206737 1.0000
86 70628641 6.0000
86 101017618 2.0000
86 242081101 1.0000
86 142681025 8.0000
86 52068189 2.0000
86 300135017 2.0000
86 134563275 2.0000
86 47608522 6.0000
86 35364809 4.0000
86 119370087 1.0000
86 196669891 2.0000
86 32878627 3.0000
86 193354205 2.0000
86 58926395 2.0000
86 38824843 4.0000
86 65153448 1.0000
86 65187067 3.0000
86 51826812 2.0000
86 329112005 2.0000
86 70360628 1.0000
86 263355828 1.0000
86 26589987 4.0000
86 37921383 6.0000
86 265192550 3.0000
86 153531301 5.0000
86 174185700 3.0000
86 21036119 1.0000
86 88986768 1.0000
86 52702397 1.0000
86 105971448 3.0000
86 22815199 2.0000
86 267289093 1.0000
86 66129243 6.0000
86 69551985 2.0000
86 502248046 1.0000
86 200497519 2.0000
86 20505122 6.0000
86 267856439 1.0000
86 83828959 6.0000
86 127945292 1.0000
86 111553960 7.0000
86 136661659 1.0000
86 17311797 1.0000
86 146442319 2.0000
86 182737724 4.0000
86 269304331 2.0000
86 58434192 9.0000
86 210627341 1.0000
86 179170204 4.0000
86 108441763 1.0000
86 202243824 5.0000
86 185688167 2.0000
86 205951712 1.0000
86 88041971 1.0000
86 270556083 1.0000
86 290609656 1.0000
86 436104499 1.0000
86 43856340 5.0000
86 259802833 1.0000
86 103820454 2.0000
86 243323060 1.0000
86 85669614 1.0000
86 219949262 2.0000
86 267295547 1.0000
86 29727994 4.0000
86 109813877 1.0000
86 43328523 1.0000
86 228751987 1.0000
86 37397798 5.0000
86 218264611 2.0000
86 53732896 4.0000
86 288327871 1.0000
86 225082998 3.0000
86 164122451 4.0000
86 305278762 1.0000
86 25189194 6.0000
86 19239587 9.0000
86 156380350 5.0000
86 37653495 12.0000
86 257932524 1.0000
86 297389481 2.0000
86 84095841 1.0000
86 122950681 2.0000
86 27014314 9.0000
86 267308679 5.0000
87 229047451 2.0000
87 19229473 1.0000
87 98810867 6.0000
87 33268497 1.0000
87 217184995 1.0000
87 205715380 1.0000
87 197096489 1.0000
87 188264147 1.0000
87 77843712 1.0000
87 231410365 4.0000
87 236854083 1.0000
87 288238089 1.0000
87 444198452 2.0000
87 78746900 1.0000
87 130380538 1.0000
87 56077244 2.0000
87 217356882 1.0000
87 61623625 2.0000
87 336031649 1.0000
87 28308356 1.0000
87 76415133 1.0000
87 319682752 3.0000
87 172376896 2.0000
87 243323755 4.0000
87 270418444 1.0000
87 193870085 1.0000
87 54498003 1.0000
87 113449381 1.0000
87 40095510 1.0000
87 316996084 1.0000
87 213711945 2.0000
87 330552692 1.0000
87 225098832 4.0000
87 29426580 1.0000
87 218196055 1.0000
87 30693879 1.0000
87 37704287 2.0000
87 20359647 3.0000
87 56824454 1.0000
87 98196849 2.0000
87 120160897 1.0000
87 52397436 1.0000
87 246398288 2.0000
87 48683091 1.0000
87 212203422 1.0000
87 59785937 2.0000
87 69276015 1.0000
87 62540002 2.0000
87 274645950 1.0000
87 254056558 1.0000
87 65013070 1.0000
87 104572995 2.0000
87 48300575 2.0000
87 264522245 1.0000
87 213273098 1.0000
87 49665998 1.0000
87 292713073 2.0000
87 56408315 2.0000
87 181107202 1.0000
87 31508216 1.0000
87 178616491 1.0000
87 293601868 1.0000
87 121240793 1.0000
87 220746642 1.0000
87 292252720 3.0000
87 288370527 2.0000
87 73637003 2.0000
87 156218577 1.0000
87 19909703 1.0000
87 92882460 2.0000
87 193723322 1.0000
87 287781981 2.0000
87 61358313 2.0000
87 233600234 2.0000
87 34882196 3.0000
87 287566895 2.0000
87 244444830 4.0000
87 470195113 1.0000
87 401646950 1.0000
87 104063340 2.0000
87 275575393 1.0000
87 70643606 3.0000
87 17209595 2.0000
87 248905643 1.0000
87 180918836 2.0000
87 29972400 1.0000
87 32340805 1.0000
87 173752759 1.0000
87 78922403 2.0000
87 237389906 1.0000
87 105622153 1.0000
87 227082076 4.0000
87 52069104 6.0000
87 244081862 3.0000
87 51590707 1.0000
87 247694811 4.0000
87 19762524 1.0000
87 161351710 1.0000
87 216837549 1.0000
87 404865623 2.0000
87 31702589 3.0000
87 61771888 2.0000
87 268445866 1.0000
87 218273099 4.0000
87 277384132 2.0000
87 283727817 1.0000
87 224697273 1.0000
87 24224320 4.0000
87 277172506 1.0000
87 91082908 1.0000
87 68395469 1.0000
87 91588813 1.0000
87 97898140 4.0000
87 53029040 1.0000
87 352317874 1.0000
87 278133623 1.0000
87 46141376 1.0000
87 295637500 1.0000
87 162749920 4.0000
87 197186352 1.0000
87 207604346 4.0000
87 34269240 1.0000
87 270369842 2.0000
87 69607162 1.0000
87 237318555 1.0000
87 37792771 1.0000
87 199278443 2.0000
87 155320577 1.0000
87 202098639 1.0000
87 228298620 1.0000
87 105803824 1.0000
87 113852838 1.0000
87 102465497 1.0000
87 43706838 1.0000
87 291649210 1.0000
87 274501289 1.0000
87 21037719 1.0000
87 97942249 2.0000
87 43090176 1.0000
87 49498735 1.0000
87 307289516 1.0000
87 59809760 4.0000
87 265426770 3.0000
87 293731094 1.0000
87 87429715 1.0000
87 32417223 2.0000
87 32182710 1.0000
87 283207769 1.0000
87 498776216 1.0000
87 260710985 1.0000
87 22844077 4.0000
87 275248083 1.0000
87 45929373 4.0000
87 314725957 1.0000
87 34965095 2.0000
87 49939257 1.0000
87 26553971 2.0000
87 41405468 2.0000
87 253631550 1.0000
87 234349647 4.0000
87 39811227 4.0000
87 387835596 1.0000
87 294038273 1.0000
87 360344843 1.0000
87 285516588 1.0000
87 193619580 1.0000
87 171918553 1.0000
87 228778787 1.0000
87 291110389 1.0000
87 313887512 1.0000
87 51978065 1.0000
87 303651216 1.0000
87 239876668 1.0000
87 43124180 2.0000
87 30395398 2.0000
87 208742566 1.0000
87 38411534 3.0000
87 258426023 1.0000
87 169863467 1.0000
87 100570359 1.0000
87 326694732 1.0000
87 158887692 1.0000
87 67562950 1.0000
87 46705581 2.0000
87 234365719 1.0000
87 268484639 1.0000
87 393590044 1.0000
87 120872742 1.0000
87 57933449 1.0000
87 94003338 5.0000
87 142225011 1.0000
87 54003221 1.0000
87 160979509 1.0000
87 220808838 1.0000
87 260452085 1.0000
87 64654685 2.0000
87 103683026 1.0000
87 23136154 1.0000
87 18395247 2.0000
87 220997138 1.0000
87 111610909 3.0000
87 24485503 1.0000
87 203018453 1.0000
87 29968837 1.0000
87 228305414 1.0000
87 70628641 2.0000
87 101017618 1.0000
87 242081101 4.0000
87 142681025 2.0000
87 60825979 1.0000
87 300135017 2.0000
87 47608522 2.0000
87 35364809 3.0000
87 79818725 4.0000
87 196669891 1.0000
87 32878627 1.0000
87 300631153 1.0000
87 134823513 4.0000
87 58926395 1.0000
87 38824843 1.0000
87 65153448 2.0000
87 35408223 1.0000
87 65187067 1.0000
87 280242371 1.0000
87 51826812 2.0000
87 122483510 1.0000
87 263355828 1.0000
87 37921383 3.0000
87 265192550 1.0000
87 279229632 2.0000
87 153531301 1.0000
87 291001606 1.0000
87 174185700 1.0000
87 148305295 1.0000
87 52702397 1.0000
87 105971448 1.0000
87 247540843 1.0000
87 22815199 1.0000
87 265916293 1.0000
87 264133481 1.0000
87 358675720 2.0000
87 284544203 1.0000
87 66129243 1.0000
87 235139268 3.0000
87 69551985 1.0000
87 73449571 1.0000
87 293995981 1.0000
87 20505122 1.0000
87 17084497 1.0000
87 49980783 1.0000
87 127945292 1.0000
87 279681266 1.0000
87 111553960 1.0000
87 136661659 5.0000
87 172724815 1.0000
87 17311797 1.0000
87 280655080 1.0000
87 182737724 1.0000
87 269304331 1.0000
87 313296185 1.0000
87 210627341 1.0000
87 273124345 1.0000
87 202243824 2.0000
87 185688167 1.0000
87 478981691 1.0000
87 205951712 1.0000
87 227817944 3.0000
87 558829275 1.0000
87 150020524 1.0000
87 270556083 3.0000
87 290609656 1.0000
87 341963514 1.0000
87 436104499 1.0000
87 29246770 2.0000
87 43856340 1.0000
87 259802833 1.0000
87 103820454 1.0000
87 243323060 3.0000
87 179213911 1.0000
87 420790483 1.0000
87 85669614 1.0000
87 219949262 1.0000
87 43328523 1.0000
87 228751987 2.0000
87 306623675 2.0000
87 218264611 1.0000
87 288327871 1.0000
87 544574749 1.0000
87 225082998 1.0000
87 164122451 6.0000
87 250649493 1.0000
87 56446819 5.0000
87 305278762 1.0000
87 165746428 3.0000
87 25189194 2.0000
87 145778558 1.0000
87 19239587 1.0000
87 123054246 1.0000
87 152402774 1.0000
87 266182205 1.0000
87 37653495 2.0000
87 297389481 1.0000
87 27014314 1.0000
87 267308679 1.0000
88 229047451 1.0000
88 19229473 1.0000
88 98810867 1.0000
88 205715380 1.0000
88 197096489 1.0000
88 188264147 1.0000
88 77843712 1.0000
88 231410365 1.0000
88 236854083 1.0000
88 444198452 2.0000
88 78746900 1.0000
88 130380538 1.0000
88 217356882 1.0000
88 61623625 2.0000
88 336031649 1.0000
88 28308356 1.0000
88 76415133 1.0000
88 319682752 1.0000
88 172376896 1.0000
88 243323755 1.0000
88 270418444 1.0000
88 54498003 1.0000
88 277981997 1.0000
88 113449381 1.0000
88 40095510 1.0000
88 316996084 1.0000
88 267278705 1.0000
88 213711945 1.0000
88 330552692 1.0000
88 225098832 1.0000
88 29426580 1.0000
88 218196055 1.0000
88 30693879 1.0000
88 37704287 1.0000
88 20359647 1.0000
88 56824454 1.0000
88 98196849 1.0000
88 144836578 1.0000
88 120160897 1.0000
88 52397436 1.0000
88 246398288 1.0000
88 48683091 1.0000
88 212203422 2.0000
88 59785937 1.0000
88 69276015 1.0000
88 62540002 1.0000
88 274645950 1.0000
88 254056558 2.0000
88 65013070 1.0000
88 48300575 2.0000
88 213273098 1.0000
88 49665998 1.0000
88 292713073 1.0000
88 56408315 2.0000
88 181107202 1.0000
88 31508216 1.0000
88 178616491 1.0000
88 293601868 1.0000
88 292252720 2.0000
88 288370527 1.0000
88 66308941 1.0000
88 73637003 1.0000
88 156218577 1.0000
88 155320364 1.0000
88 19909703 1.0000
88 92882460 1.0000
88 193723322 1.0000
88 61358313 2.0000
88 34882196 2.0000
88 287566895 1.0000
88 244444830 1.0000
88 470195113 1.0000
88 104063340 3.0000
88 275575393 1.0000
88 70643606 1.0000
88 17209595 1.0000
88 248905643 1.0000
88 180918836 2.0000
88 29972400 1.0000
88 32340805 1.0000
88 173752759 1.0000
88 167376496 1.0000
88 227082076 1.0000
88 52069104 2.0000
88 244081862 1.0000
88 51590707 1.0000
88 247694811 1.0000
88 19762524 1.0000
88 161351710 1.0000
88 43328128 1.0000
88 216837549 1.0000
88 404865623 1.0000
88 31702589 1.0000
88 32583477 1.0000
88 238084775 1.0000
88 115997168 1.0000
88 268445866 1.0000
88 218273099 1.0000
88 277384132 1.0000
88 283727817 1.0000
88 294784543 1.0000
88 224697273 1.0000
88 277172506 1.0000
88 91082908 1.0000
88 68395469 1.0000
88 91588813 1.0000
88 97898140 1.0000
88 53029040 1.0000
88 352317874 1.0000
88 278133623 1.0000
88 46141376 1.0000
88 295637500 1.0000
88 162749920 8.0000
88 197186352 1.0000
88 207604346 1.0000
88 225539878 1.0000
88 34269240 1.0000
88 270369842 1.0000
88 69607162 1.0000
88 237318555 1.0000
88 37792771 1.0000
88 199278443 2.0000
88 49290658 1.0000
88 155320577 1.0000
88 202098639 1.0000
88 27272269 1.0000
88 228298620 1.0000
88 105803824 1.0000
88 113852838 1.0000
88 102465497 1.0000
88 43706838 1.0000
88 274501289 1.0000
88 21037719 1.0000
88 432456574 1.0000
88 102773285 1.0000
88 97942249 1.0000
88 43090176 2.0000
88 307289516 1.0000
88 59809760 1.0000
88 265426770 1.0000
88 293731094 1.0000
88 87429715 1.0000
88 32417223 1.0000
88 32182710 1.0000
88 283207769 1.0000
88 498776216 1.0000
88 260710985 1.0000
88 248789864 1.0000
88 275248083 1.0000
88 45929373 1.0000
88 314725957 1.0000
88 34965095 1.0000
88 49939257 1.0000
88 26553971 1.0000
88 253631550 1.0000
88 234349647 1.0000
88 39811227 1.0000
88 294038273 1.0000
88 360344843 1.0000
88 285516588 1.0000
88 193619580 2.0000
88 228778787 1.0000
88 291110389 1.0000
88 313887512 1.0000
88 303651216 1.0000
88 239876668 1.0000
88 43124180 1.0000
88 30395398 1.0000
88 208742566 1.0000
88 38411534 1.0000
88 258426023 1.0000
88 100570359 1.0000
88 326694732 1.0000
88 158887692 1.0000
88 67562950 2.0000
88 46705581 2.0000
88 268484639 1.0000
88 120872742 1.0000
88 57933449 1.0000
88 94003338 1.0000
88 267256508 1.0000
88 142225011 1.0000
88 223396377 1.0000
88 451403451 1.0000
88 160979509 1.0000
88 220808838 1.0000
88 260452085 1.0000
88 64654685 1.0000
88 103683026 1.0000
88 23136154 1.0000
88 18395247 1.0000
88 220997138 1.0000
88 111610909 1.0000
88 562630483 1.0000
88 109214716 1.0000
88 203018453 1.0000
88 29968837 1.0000
88 70628641 1.0000
88 101017618 1.0000
88 242081101 1.0000
88 142681025 1.0000
88 60825979 1.0000
88 300135017 1.0000
88 47608522 3.0000
88 35364809 1.0000
88 79818725 1.0000
88 119370087 1.0000
88 196669891 1.0000
88 32878627 1.0000
88 300631153 1.0000
88 134823513 1.0000
88 58926395 1.0000
88 38824843 1.0000
88 65153448 3.0000
88 35408223 1.0000
88 65187067 1.0000
88 280242371 1.0000
88 51826812 1.0000
88 122483510 1.0000
88 263355828 1.0000
88 37921383 1.0000
88 265192550 1.0000
88 153531301 2.0000
88 291001606 1.0000
88 174185700 1.0000
88 148305295 1.0000
88 52702397 1.0000
88 105971448 1.0000
88 22815199 1.0000
88 267289093 1.0000
88 265916293 1.0000
88 310287657 1.0000
88 264133481 1.0000
88 358675720 1.0000
88 284544203 1.0000
88 66129243 1.0000
88 235139268 1.0000
88 69551985 1.0000
88 502248046 1.0000
88 200497519 1.0000
88 73449571 1.0000
88 293995981 1.0000
88 20505122 1.0000
88 267856439 1.0000
88 17084497 1.0000
88 127945292 1.0000
88 279681266 1.0000
88 111553960 1.0000
88 17311797 1.0000
88 146442319 1.0000
88 280655080 1.0000
88 182737724 1.0000
88 269304331 1.0000
88 58434192 1.0000
88 313296185 1.0000
88 210627341 1.0000
88 273124345 1.0000
88 202243824 1.0000
88 185688167 1.0000
88 205951712 1.0000
88 227817944 1.0000
88 558829275 1.0000
88 150020524 1.0000
88 270556083 1.0000
88 290609656 1.0000
88 341963514 1.0000
88 436104499 1.0000
88 43856340 1.0000
88 259802833 1.0000
88 103820454 1.0000
88 179213911 1.0000
88 420790483 1.0000
88 85669614 1.0000
88 219949262 1.0000
88 267295547 1.0000
88 29727994 1.0000
88 109813877 1.0000
88 43328523 1.0000
88 72015785 1.0000
88 295884713 1.0000
88 218264611 1.0000
88 544574749 1.0000
88 225082998 1.0000
88 164122451 8.0000
88 250649493 1.0000
88 56446819 1.0000
88 305278762 1.0000
88 25189194 1.0000
88 19239587 1.0000
88 123054246 1.0000
88 152402774 1.0000
88 266182205 1.0000
88 297389481 1.0000
88 122950681 1.0000
88 27014314 2.0000
88 267308679 1.0000
89 229047451 1.0000
89 19229473 1.0000
89 98810867 1.0000
89 205715380 1.0000
89 197096489 1.0000
89 188264147 1.0000
89 77843712 1.0000
89 231410365 1.0000
89 236854083 2.0000
89 444198452 2.0000
89 78746900 1.0000
89 130380538 1.0000
89 217356882 1.0000
89 61623625 1.0000
89 336031649 1.0000
89 28308356 1.0000
89 76415133 1.0000
89 319682752 1.0000
89 14123683 1.0000
89 172376896 1.0000
89 243323755 1.0000
89 270418444 2.0000
89 54498003 1.0000
89 277981997 1.0000
89 113449381 1.0000
89 40095510 1.0000
89 316996084 1.0000
89 267278705 1.0000
89 213711945 1.0000
89 330552692 2.0000
89 225098832 1.0000
89 29426580 1.0000
89 218196055 1.0000
89 30693879 1.0000
89 20359647 1.0000
89 56824454 1.0000
89 98196849 1.0000
89 144836578 1.0000
89 120160897 1.0000
89 52397436 1.0000
89 246398288 1.0000
89 48683091 1.0000
89 212203422 1.0000
89 59785937 1.0000
89 69276015 1.0000
89 62540002 1.0000
89 274645950 1.0000
89 254056558 1.0000
89 65013070 1.0000
89 48300575 1.0000
89 213273098 1.0000
89 49665998 1.0000
89 292713073 1.0000
89 56408315 2.0000
89 31508216 1.0000
89 178616491 1.0000
89 293601868 2.0000
89 292252720 1.0000
89 288370527 1.0000
89 66308941 1.0000
89 160950525 1.0000
89 73637003 1.0000
89 155320364 1.0000
89 19909703 1.0000
89 92882460 1.0000
89 193723322 1.0000
89 61358313 1.0000
89 34882196 2.0000
89 287566895 1.0000
89 244444830 1.0000
89 470195113 1.0000
89 104063340 2.0000
89 275575393 1.0000
89 70643606 1.0000
89 17209595 1.0000
89 248905643 1.0000
89 180918836 1.0000
89 29972400 1.0000
89 32340805 1.0000
89 173752759 1.0000
89 167376496 1.0000
89 227082076 1.0000
89 244081862 1.0000
89 51590707 1.0000
89 247694811 1.0000
89 19762524 2.0000
89 161351710 1.0000
89 43328128 1.0000
89 216837549 2.0000
89 404865623 1.0000
89 31702589 1.0000
89 32583477 1.0000
89 238084775 1.0000
89 268445866 1.0000
89 218273099 1.0000
89 283727817 1.0000
89 294784543 1.0000
89 224697273 1.0000
89 277172506 1.0000
89 91082908 1.0000
89 68395469 1.0000
89 91588813 1.0000
89 97898140 1.0000
89 53029040 1.0000
89 352317874 1.0000
89 278133623 1.0000
89 46141376 1.0000
89 295637500 1.0000
89 162749920 1.0000
89 197186352 1.0000
89 207604346 1.0000
89 34269240 1.0000
89 270369842 1.0000
89 69607162 1.0000
89 237318555 1.0000
89 37792771 1.0000
89 199278443 2.0000
89 49290658 1.0000
89 155320577 2.0000
89 202098639 1.0000
89 27272269 1.0000
89 228298620 1.0000
89 105803824 1.0000
89 113852838 1.0000
89 102465497 1.0000
89 43706838 1.0000
89 274501289 1.0000
89 21037719 1.0000
89 168430127 1.0000
89 432456574 1.0000
89 102773285 1.0000
89 43090176 1.0000
89 307289516 1.0000
89 59809760 1.0000
89 265426770 1.0000
89 293731094 1.0000
89 87429715 2.0000
89 32417223 1.0000
89 32182710 1.0000
89 283207769 1.0000
89 498776216 1.0000
89 260710985 1.0000
89 248789864 1.0000
89 275248083 1.0000
89 45929373 1.0000
89 314725957 1.0000
89 34965095 1.0000
89 49939257 1.0000
89 253631550 1.0000
89 234349647 1.0000
89 39811227 1.0000
89 387835596 1.0000
89 294038273 1.0000
89 285516588 1.0000
89 193619580 1.0000
89 228778787 1.0000
89 291110389 1.0000
89 313887512 1.0000
89 51978065 1.0000
89 303651216 1.0000
89 239876668 1.0000
89 83855918 1.0000
89 38411534 1.0000
89 258426023 1.0000
89 100570359 1.0000
89 326694732 1.0000
89 158887692 1.0000
89 67562950 1.0000
89 46705581 1.0000
89 268484639 2.0000
89 120872742 2.0000
89 57933449 1.0000
89 94003338 1.0000
89 267256508 1.0000
89 142225011 1.0000
89 451403451 1.0000
89 160979509 1.0000
89 220808838 1.0000
89 260452085 1.0000
89 64654685 1.0000
89 103683026 1.0000
89 23136154 1.0000
89 18395247 1.0000
89 220997138 2.0000
89 111610909 1.0000
89 562630483 1.0000
89 109214716 1.0000
89 24485503 1.0000
89 203018453 1.0000
89 29968837 1.0000
89 70628641 1.0000
89 101017618 2.0000
89 242081101 1.0000
89 142681025 1.0000
89 60825979 1.0000
89 134563275 1.0000
89 47608522 2.0000
89 79818725 1.0000
89 119370087 1.0000
89 196669891 1.0000
89 32878627 1.0000
89 300631153 2.0000
89 134823513 1.0000
89 58926395 1.0000
89 38824843 2.0000
89 65153448 1.0000
89 35408223 1.0000
89 65187067 1.0000
89 280242371 1.0000
89 51826812 1.0000
89 122483510 1.0000
89 263355828 1.0000
89 37921383 1.0000
89 265192550 1.0000
89 153531301 2.0000
89 291001606 1.0000
89 174185700 1.0000
89 148305295 1.0000
89 52702397 1.0000
89 105971448 1.0000
89 22815199 1.0000
89 267289093 1.0000
89 265916293 1.0000
89 310287657 1.0000
89 264133481 1.0000
89 358675720 1.0000
89 284544203 1.0000
89 66129243 2.0000
89 235139268 1.0000
89 69551985 1.0000
89 502248046 1.0000
89 200497519 1.0000
89 73449571 2.0000
89 293995981 1.0000
89 20505122 2.0000
89 267856439 1.0000
89 127945292 1.0000
89 279681266 1.0000
89 111553960 1.0000
89 17311797 1.0000
89 146442319 1.0000
89 280655080 1.0000
89 182737724 2.0000
89 269304331 1.0000
89 58434192 1.0000
89 313296185 1.0000
89 210627341 1.0000
89 273124345 1.0000
89 202243824 1.0000
89 185688167 1.0000
89 205951712 1.0000
89 227817944 1.0000
89 558829275 1.0000
89 150020524 1.0000
89 270556083 2.0000
89 290609656 1.0000
89 341963514 1.0000
89 436104499 1.0000
89 43856340 2.0000
89 259802833 1.0000
89 103820454 1.0000
89 179213911 1.0000
89 420790483 1.0000
89 85669614 1.0000
89 219949262 1.0000
89 267295547 1.0000
89 109813877 1.0000
89 43328523 1.0000
89 295884713 1.0000
89 218264611 1.0000
89 53732896 1.0000
89 544574749 1.0000
89 225082998 1.0000
89 250649493 1.0000
89 56446819 1.0000
89 305278762 1.0000
89 25189194 1.0000
89 19239587 1.0000
89 123054246 1.0000
89 156380350 1.0000
89 266182205 1.0000
89 297389481 1.0000
89 122950681 1.0000
89 27014314 2.0000
89 267308679 2.0000
90 229047451 1.0000
90 19229473 1.0000
90 98810867 1.0000
90 205715380 1.0000
90 197096489 1.0000
90 188264147 1.0000
90 77843712 1.0000
90 231410365 1.0000
90 236854083 1.0000
90 444198452 2.0000
90 78746900 1.0000
90 130380538 1.0000
90 217356882 1.0000
90 61623625 2.0000
90 336031649 1.0000
90 28308356 1.0000
90 76415133 1.0000
90 319682752 1.0000
90 172376896 1.0000
90 243323755 1.0000
90 270418444 1.0000
90 54498003 1.0000
90 277981997 1.0000
90 113449381 1.0000
90 40095510 1.0000
90 316996084 1.0000
90 267278705 1.0000
90 213711945 1.0000
90 330552692 1.0000
90 225098832 1.0000
90 29426580 1.0000
90 218196055 1.0000
90 30693879 1.0000
90 37704287 1.0000
90 20359647 1.0000
90 56824454 1.0000
90 98196849 1.0000
90 144836578 1.0000
90 120160897 1.0000
90 52397436 1.0000
90 246398288 1.0000
90 48683091 1.0000
90 212203422 1.0000
90 59785937 1.0000
90 69276015 1.0000
90 62540002 2.0000
90 274645950 1.0000
90 254056558 1.0000
90 65013070 1.0000
90 48300575 1.0000
90 213273098 1.0000
90 49665998 1.0000
90 292713073 1.0000
90 56408315 2.0000
90 181107202 1.0000
90 31508216 1.0000
90 178616491 1.0000
90 293601868 1.0000
90 292252720 2.0000
90 288370527 1.0000
90 66308941 1.0000
90 73637003 1.0000
90 156218577 1.0000
90 19909703 1.0000
90 92882460 1.0000
90 193723322 1.0000
90 61358313 1.0000
90 34882196 1.0000
90 287566895 1.0000
90 244444830 1.0000
90 470195113 1.0000
90 104063340 2.0000
90 275575393 1.0000
90 70643606 1.0000
90 17209595 1.0000
90 248905643 1.0000
90 180918836 1.0000
90 29972400 1.0000
90 32340805 1.0000
90 173752759 1.0000
90 167376496 1.0000
90 227082076 1.0000
90 244081862 1.0000
90 51590707 1.0000
90 247694811 1.0000
90 19762524 1.0000
90 161351710 1.0000
90 43328128 1.0000
90 216837549 1.0000
90 404865623 1.0000
90 31702589 1.0000
90 32583477 1.0000
90 238084775 1.0000
90 268445866 1.0000
90 218273099 1.0000
90 277384132 1.0000
90 283727817 1.0000
90 294784543 1.0000
90 224697273 1.0000
90 277172506 1.0000
90 91082908 1.0000
90 68395469 1.0000
90 91588813 1.0000
90 97898140 1.0000
90 53029040 1.0000
90 352317874 1.0000
90 278133623 1.0000
90 46141376 1.0000
90 295637500 1.0000
90 162749920 1.0000
90 197186352 1.0000
90 207604346 1.0000
90 34269240 1.0000
90 270369842 1.0000
90 69607162 1.0000
90 237318555 1.0000
90 37792771 1.0000
90 199278443 2.0000
90 49290658 1.0000
90 155320577 1.0000
90 202098639 1.0000
90 27272269 1.0000
90 228298620 1.0000
90 105803824 1.0000
90 113852838 1.0000
90 102465497 1.0000
90 43706838 1.0000
90 274501289 1.0000
90 21037719 1.0000
90 432456574 1.0000
90 102773285 1.0000
90 43090176 1.0000
90 307289516 1.0000
90 59809760 1.0000
90 265426770 1.0000
90 293731094 1.0000
90 87429715 1.0000
90 32417223 1.0000
90 32182710 1.0000
90 283207769 1.0000
90 498776216 1.0000
90 260710985 1.0000
90 248789864 1.0000
90 275248083 1.0000
90 45929373 1.0000
90 314725957 1.0000
90 34965095 1.0000
90 49939257 1.0000
90 253631550 1.0000
90 234349647 1.0000
90 39811227 1.0000
90 294038273 1.0000
90 285516588 1.0000
90 193619580 1.0000
90 228778787 1.0000
90 291110389 1.0000
90 313887512 1.0000
90 303651216 1.0000
90 239876668 1.0000
90 43124180 1.0000
90 30395398 1.0000
90 208742566 1.0000
90 38411534 1.0000
90 258426023 1.0000
90 100570359 1.0000
90 326694732 1.0000
90 158887692 1.0000
90 67562950 1.0000
90 46705581 1.0000
90 268484639 1.0000
90 120872742 1.0000
90 57933449 1.0000
90 94003338 1.0000
90 267256508 1.0000
90 142225011 1.0000
90 451403451 1.0000
90 160979509 1.0000
90 220808838 1.0000
90 260452085 1.0000
90 64654685 1.0000
90 103683026 1.0000
90 23136154 1.0000
90 18395247 1.0000
90 220997138 1.0000
90 111610909 1.0000
90 562630483 1.0000
90 109214716 1.0000
90 203018453 1.0000
90 29968837 1.0000
90 70628641 1.0000
90 101017618 1.0000
90 242081101 1.0000
90 142681025 1.0000
90 60825979 1.0000
90 300135017 1.0000
90 47608522 2.0000
90 35364809 1.0000
90 79818725 1.0000
90 119370087 1.0000
90 196669891 1.0000
90 32878627 1.0000
90 300631153 1.0000
90 134823513 1.0000
90 58926395 1.0000
90 38824843 1.0000
90 65153448 1.0000
90 35408223 1.0000
90 65187067 1.0000
90 280242371 1.0000
90 51826812 1.0000
90 122483510 1.0000
90 263355828 1.0000
90 37921383 1.0000
90 265192550 1.0000
90 153531301 1.0000
90 291001606 1.0000
90 174185700 1.0000
90 148305295 1.0000
90 52702397 1.0000
90 105971448 1.0000
90 22815199 1.0000
90 267289093 1.0000
90 265916293 1.0000
90 310287657 1.0000
90 264133481 1.0000
90 358675720 1.0000
90 284544203 1.0000
90 66129243 1.0000
90 235139268 1.0000
90 69551985 1.0000
90 502248046 1.0000
90 200497519 1.0000
90 73449571 1.0000
90 293995981 1.0000
90 20505122 1.0000
90 267856439 1.0000
90 127945292 1.0000
90 279681266 1.0000
90 111553960 1.0000
90 17311797 1.0000
90 146442319 1.0000
90 280655080 1.0000
90 182737724 1.0000
90 269304331 1.0000
90 58434192 1.0000
90 313296185 1.0000
90 210627341 1.0000
90 273124345 1.0000
90 202243824 1.0000
90 185688167 1.0000
90 205951712 1.0000
90 227817944 1.0000
90 558829275 1.0000
90 150020524 1.0000
90 270556083 1.0000
90 290609656 1.0000
90 341963514 1.0000
90 436104499 1.0000
90 43856340 1.0000
90 259802833 1.0000
90 103820454 1.0000
90 179213911 1.0000
90 420790483 1.0000
90 85669614 1.0000
90 219949262 1.0000
90 267295547 1.0000
90 109813877 1.0000
90 43328523 1.0000
90 295884713 1.0000
90 218264611 1.0000
90 544574749 1.0000
90 225082998 1.0000
90 250649493 1.0000
90 56446819 1.0000
90 305278762 1.0000
90 25189194 1.0000
90 19239587 1.0000
90 123054246 1.0000
90 152402774 1.0000
90 266182205 1.0000
90 297389481 1.0000
90 122950681 1.0000
90 27014314 2.0000
90 267308679 1.0000
91 229047451 1.0000
91 19229473 1.0000
91 98810867 1.0000
91 205715380 1.0000
91 197096489 1.0000
91 188264147 1.0000
91 77843712 1.0000
91 231410365 1.0000
91 236854083 1.0000
91 444198452 2.0000
91 78746900 1.0000
91 130380538 1.0000
91 217356882 1.0000
91 61623625 2.0000
91 336031649 1.0000
91 28308356 1.0000
91 76415133 1.0000
91 319682752 1.0000
91 172376896 1.0000
91 243323755 1.0000
91 270418444 1.0000
91 54498003 1.0000
91 277981997 1.0000
91 113449381 1.0000
91 40095510 1.0000
91 316996084 1.0000
91 267278705 1.0000
91 213711945 1.0000
91 330552692 1.0000
91 225098832 1.0000
91 29426580 1.0000
91 218196055 1.0000
91 30693879 1.0000
91 37704287 1.0000
91 20359647 1.0000
91 56824454 1.0000
91 98196849 1.0000
91 144836578 1.0000
91 120160897 1.0000
91 52397436 1.0000
91 297380894 2.0000
91 246398288 1.0000
91 48683091 1.0000
91 212203422 1.0000
91 59785937 1.0000
91 69276015 1.0000
91 62540002 2.0000
91 274645950 1.0000
91 254056558 1.0000
91 65013070 1.0000
91 48300575 1.0000
91 213273098 1.0000
91 49665998 1.0000
91 292713073 1.0000
91 56408315 2.0000
91 181107202 1.0000
91 31508216 1.0000
91 178616491 1.0000
91 293601868 1.0000
91 292252720 2.0000
91 288370527 1.0000
91 66308941 1.0000
91 73637003 1.0000
91 156218577 1.0000
91 19909703 1.0000
91 92882460 1.0000
91 193723322 1.0000
91 61358313 1.0000
91 34882196 1.0000
91 287566895 1.0000
91 244444830 1.0000
91 470195113 1.0000
91 104063340 2.0000
91 275575393 1.0000
91 70643606 1.0000
91 17209595 1.0000
91 248905643 1.0000
91 180918836 1.0000
91 29972400 1.0000
91 32340805 1.0000
91 173752759 1.0000
91 167376496 1.0000
91 227082076 1.0000
91 52069104 1.0000
91 244081862 1.0000
91 51590707 1.0000
91 247694811 1.0000
91 19762524 1.0000
91 161351710 1.0000
91 43328128 1.0000
91 216837549 1.0000
91 404865623 1.0000
91 31702589 1.0000
91 32583477 1.0000
91 238084775 1.0000
91 268445866 1.0000
91 218273099 1.0000
91 277384132 1.0000
91 86122715 1.0000
91 283727817 1.0000
91 294784543 1.0000
91 224697273 1.0000
91 277172506 1.0000
91 91082908 1.0000
91 68395469 1.0000
91 91588813 1.0000
91 97898140 1.0000
91 53029040 1.0000
91 352317874 1.0000
91 278133623 1.0000
91 46141376 1.0000
91 295637500 1.0000
91 229483237 1.0000
91 61804151 1.0000
91 162749920 1.0000
91 197186352 1.0000
91 166121210 1.0000
91 207604346 1.0000
91 34269240 1.0000
91 270369842 1.0000
91 69607162 1.0000
91 237318555 1.0000
91 37792771 1.0000
91 199278443 2.0000
91 49290658 1.0000
91 155320577 1.0000
91 202098639 1.0000
91 27272269 1.0000
91 228298620 1.0000
91 105803824 1.0000
91 113852838 1.0000
91 102465497 1.0000
91 43706838 1.0000
91 274501289 1.0000
91 21037719 1.0000
91 50725573 2.0000
91 432456574 1.0000
91 102773285 1.0000
91 43090176 1.0000
91 307289516 1.0000
91 59809760 1.0000
91 265426770 1.0000
91 293731094 1.0000
91 87429715 1.0000
91 32417223 1.0000
91 32182710 1.0000
91 283207769 1.0000
91 498776216 1.0000
91 260710985 1.0000
91 248789864 1.0000
91 275248083 1.0000
91 45929373 1.0000
91 314725957 1.0000
91 40359068 1.0000
91 34965095 1.0000
91 49939257 1.0000
91 41405468 2.0000
91 253631550 1.0000
91 234349647 1.0000
91 39811227 1.0000
91 294038273 1.0000
91 285516588 1.0000
91 193619580 1.0000
91 228778787 1.0000
91 291110389 1.0000
91 313887512 1.0000
91 303651216 1.0000
91 239876668 1.0000
91 43124180 1.0000
91 30395398 1.0000
91 208742566 1.0000
91 38411534 1.0000
91 196195164 1.0000
91 258426023 1.0000
91 100570359 1.0000
91 326694732 1.0000
91 158887692 1.0000
91 67562950 1.0000
91 46705581 1.0000
91 268484639 1.0000
91 120872742 1.0000
91 57933449 1.0000
91 94003338 1.0000
91 267256508 1.0000
91 142225011 1.0000
91 451403451 1.0000
91 160979509 1.0000
91 220808838 1.0000
91 260452085 1.0000
91 64654685 1.0000
91 103683026 1.0000
91 23136154 1.0000
91 18395247 1.0000
91 220997138 1.0000
91 111610909 1.0000
91 562630483 1.0000
91 109214716 2.0000
91 203018453 1.0000
91 29968837 1.0000
91 188841247 1.0000
91 86206737 1.0000
91 70628641 1.0000
91 101017618 1.0000
91 242081101 1.0000
91 142681025 1.0000
91 60825979 1.0000
91 300135017 1.0000
91 47608522 2.0000
91 35364809 1.0000
91 79818725 1.0000
91 119370087 1.0000
91 196669891 1.0000
91 32878627 1.0000
91 300631153 1.0000
91 134823513 1.0000
91 58926395 1.0000
91 269858934 1.0000
91 38824843 1.0000
91 65153448 1.0000
91 35408223 1.0000
91 65187067 2.0000
91 280242371 1.0000
91 51826812 1.0000
91 122483510 1.0000
91 263355828 1.0000
91 37921383 1.0000
91 265192550 1.0000
91 153531301 1.0000
91 291001606 1.0000
91 174185700 1.0000
91 148305295 1.0000
91 52702397 1.0000
91 105971448 1.0000
91 22815199 1.0000
91 267289093 1.0000
91 265916293 1.0000
91 310287657 1.0000
91 264133481 1.0000
91 358675720 1.0000
91 284544203 1.0000
91 66129243 1.0000
91 235139268 1.0000
91 69551985 1.0000
91 502248046 1.0000
91 200497519 1.0000
91 73449571 1.0000
91 293995981 1.0000
91 20505122 1.0000
91 267856439 1.0000
91 127945292 1.0000
91 279681266 1.0000
91 111553960 1.0000
91 17311797 1.0000
91 146442319 1.0000
91 280655080 1.0000
91 182737724 1.0000
91 269304331 1.0000
91 58434192 1.0000
91 313296185 1.0000
91 210627341 1.0000
91 273124345 1.0000
91 202243824 1.0000
91 185688167 1.0000
91 205951712 1.0000
91 227817944 1.0000
91 558829275 1.0000
91 150020524 1.0000
91 270556083 1.0000
91 290609656 1.0000
91 341963514 1.0000
91 436104499 1.0000
91 43856340 1.0000
91 259802833 1.0000
91 103820454 1.0000
91 179213911 1.0000
91 420790483 1.0000
91 240653346 1.0000
91 85669614 1.0000
91 219949262 1.0000
91 267295547 1.0000
91 109813877 1.0000
91 43328523 1.0000
91 295884713 1.0000
91 218264611 1.0000
91 544574749 1.0000
91 225082998 1.0000
91 250649493 1.0000
91 56446819 1.0000
91 305278762 1.0000
91 25189194 1.0000
91 19239587 1.0000
91 123054246 1.0000
91 152402774 1.0000
91 266182205 1.0000
91 297389481 1.0000
91 122950681 1.0000
91 27014314 2.0000
91 267308679 1.0000
92 229047451 1.0000
92 98810867 1.0000
92 33268497 1.0000
92 197096489 1.0000
92 157311000 1.0000
92 188264147 1.0000
92 231410365 1.0000
92 236854083 1.0000
92 84095155 1.0000
92 204454773 1.0000
92 243323755 1.0000
92 270418444 1.0000
92 113449381 1.0000
92 40095510 1.0000
92 267278705 1.0000
92 213711945 1.0000
92 218196055 1.0000
92 30693879 1.0000
92 144836578 1.0000
92 120160897 1.0000
92 48683091 1.0000
92 212203422 1.0000
92 59785937 1.0000
92 62540002 1.0000
92 274645950 1.0000
92 65013070 1.0000
92 48300575 1.0000
92 292713073 1.0000
92 56408315 1.0000
92 293601868 1.0000
92 66308941 1.0000
92 155320364 1.0000
92 61608179 1.0000
92 264446848 1.0000
92 233600234 1.0000
92 34882196 1.0000
92 287566895 1.0000
92 244444830 1.0000
92 248905643 1.0000
92 180918836 1.0000
92 78922403 1.0000
92 52069104 1.0000
92 247694811 1.0000
92 19762524 1.0000
92 161351710 1.0000
92 43328128 1.0000
92 216837549 1.0000
92 32583477 1.0000
92 268445866 1.0000
92 274996668 1.0000
92 283727817 1.0000
92 24224320 1.0000
92 21593526 1.0000
92 276908282 1.0000
92 85423286 1.0000
92 97898140 1.0000
92 352317874 1.0000
92 278133623 1.0000
92 295637500 1.0000
92 31408930 1.0000
92 34269240 1.0000
92 155320577 1.0000
92 202098639 1.0000
92 228298620 1.0000
92 102465497 1.0000
92 43706838 1.0000
92 21037719 1.0000
92 168430127 1.0000
92 43090176 1.0000
92 59809760 1.0000
92 265426770 1.0000
92 293731094 1.0000
92 87429715 1.0000
92 260710985 1.0000
92 248789864 1.0000
92 22844077 1.0000
92 121827022 1.0000
92 45929373 1.0000
92 314725957 1.0000
92 49939257 1.0000
92 253631550 1.0000
92 234349647 1.0000
92 387835596 1.0000
92 193619580 1.0000
92 239876668 1.0000
92 83855918 1.0000
92 208742566 1.0000
92 268484639 1.0000
92 120872742 1.0000
92 57933449 1.0000
92 267256508 1.0000
92 54003221 1.0000
92 160979509 1.0000
92 260452085 1.0000
92 103683026 1.0000
92 23136154 1.0000
92 220997138 1.0000
92 562630483 1.0000
92 29968837 1.0000
92 101017618 1.0000
92 242081101 1.0000
92 142681025 1.0000
92 134563275 1.0000
92 47608522 1.0000
92 119370087 1.0000
92 58926395 1.0000
92 269858934 1.0000
92 263355828 1.0000
92 153531301 1.0000
92 291001606 1.0000
92 174185700 1.0000
92 21036119 1.0000
92 267289093 1.0000
92 264133481 1.0000
92 358675720 1.0000
92 66129243 1.0000
92 69551985 1.0000
92 502248046 1.0000
92 200497519 1.0000
92 73449571 1.0000
92 20505122 1.0000
92 267856439 1.0000
92 127945292 1.0000
92 146442319 1.0000
92 182737724 1.0000
92 269304331 1.0000
92 58434192 1.0000
92 313296185 1.0000
92 210627341 1.0000
92 273124345 1.0000
92 179170204 1.0000
92 108441763 1.0000
92 185688167 1.0000
92 478981691 1.0000
92 558829275 1.0000
92 150020524 1.0000
92 270556083 1.0000
92 290609656 1.0000
92 341963514 1.0000
92 436104499 1.0000
92 43856340 1.0000
92 259802833 1.0000
92 103820454 1.0000
92 179213911 1.0000
92 420790483 1.0000
92 85669614 1.0000
92 267295547 1.0000
92 109813877 1.0000
92 43328523 1.0000
92 37397798 1.0000
92 295884713 1.0000
92 544574749 1.0000
92 123054246 1.0000
92 297389481 1.0000
92 84095841 1.0000
92 122950681 1.0000
92 267308679 1.0000
93 229047451 1.0000
93 98810867 1.0000
93 33268497 1.0000
93 197096489 1.0000
93 157311000 1.0000
93 188264147 1.0000
93 231410365 1.0000
93 236854083 1.0000
93 84095155 1.0000
93 204454773 1.0000
93 243323755 1.0000
93 270418444 1.0000
93 113449381 1.0000
93 40095510 1.0000
93 267278705 1.0000
93 213711945 1.0000
93 218196055 1.0000
93 30693879 1.0000
93 144836578 1.0000
93 120160897 1.0000
93 48683091 2.0000
93 212203422 1.0000
93 59785937 1.0000
93 62540002 1.0000
93 274645950 1.0000
93 65013070 1.0000
93 48300575 1.0000
93 292713073 1.0000
93 56408315 1.0000
93 293601868 1.0000
93 66308941 1.0000
93 155320364 1.0000
93 61608179 1.0000
93 264446848 1.0000
93 233600234 1.0000
93 34882196 1.0000
93 287566895 1.0000
93 244444830 1.0000
93 248905643 1.0000
93 180918836 1.0000
93 78922403 1.0000
93 52069104 1.0000
93 247694811 1.0000
93 19762524 1.0000
93 161351710 1.0000
93 43328128 1.0000
93 216837549 1.0000
93 32583477 1.0000
93 268445866 1.0000
93 274996668 1.0000
93 283727817 1.0000
93 24224320 1.0000
93 21593526 1.0000
93 276908282 1.0000
93 85423286 1.0000
93 97898140 1.0000
93 352317874 1.0000
93 278133623 1.0000
93 295637500 1.0000
93 31408930 1.0000
93 34269240 1.0000
93 155320577 1.0000
93 202098639 1.0000
93 228298620 1.0000
93 102465497 1.0000
93 43706838 1.0000
93 21037719 1.0000
93 168430127 1.0000
93 43090176 1.0000
93 59809760 1.0000
93 265426770 1.0000
93 293731094 1.0000
93 87429715 1.0000
93 260710985 1.0000
93 248789864 1.0000
93 22844077 1.0000
93 121827022 1.0000
93 45929373 1.0000
93 314725957 1.0000
93 49939257 1.0000
93 253631550 1.0000
93 234349647 1.0000
93 387835596 1.0000
93 193619580 1.0000
93 239876668 1.0000
93 83855918 1.0000
93 208742566 1.0000
93 268484639 1.0000
93 120872742 1.0000
93 57933449 1.0000
93 267256508 1.0000
93 54003221 1.0000
93 160979509 1.0000
93 260452085 1.0000
93 103683026 1.0000
93 23136154 1.0000
93 220997138 1.0000
93 562630483 1.0000
93 29968837 1.0000
93 101017618 1.0000
93 242081101 1.0000
93 142681025 1.0000
93 134563275 1.0000
93 47608522 1.0000
93 119370087 1.0000
93 58926395 1.0000
93 269858934 1.0000
93 263355828 1.0000
93 153531301 1.0000
93 291001606 1.0000
93 174185700 1.0000
93 21036119 1.0000
93 267289093 1.0000
93 264133481 1.0000
93 358675720 1.0000
93 66129243 1.0000
93 69551985 1.0000
93 502248046 1.0000
93 200497519 1.0000
93 73449571 1.0000
93 20505122 1.0000
93 267856439 1.0000
93 127945292 1.0000
93 146442319 1.0000
93 182737724 1.0000
93 269304331 1.0000
93 58434192 1.0000
93 313296185 1.0000
93 210627341 1.0000
93 273124345 1.0000
93 179170204 1.0000
93 108441763 1.0000
93 185688167 1.0000
93 478981691 1.0000
93 558829275 1.0000
93 150020524 1.0000
93 270556083 1.0000
93 290609656 1.0000
93 341963514 1.0000
93 436104499 1.0000
93 43856340 1.0000
93 259802833 1.0000
93 103820454 1.0000
93 179213911 1.0000
93 420790483 1.0000
93 85669614 1.0000
93 267295547 1.0000
93 109813877 1.0000
93 43328523 1.0000
93 37397798 1.0000
93 295884713 1.0000
93 544574749 1.0000
93 123054246 1.0000
93 297389481 1.0000
93 84095841 1.0000
93 122950681 1.0000
93 267308679 1.0000
94 229047451 1.0000
94 98810867 1.0000
94 33268497 1.0000
94 197096489 2.0000
94 157311000 1.0000
94 188264147 1.0000
94 231410365 1.0000
94 236854083 4.0000
94 84095155 2.0000
94 204454773 2.0000
94 14123683 1.0000
94 243323755 1.0000
94 270418444 3.0000
94 193870085 2.0000
94 277981997 1.0000
94 113449381 1.0000
94 40095510 1.0000
94 267278705 2.0000
94 213711945 1.0000
94 29426580 1.0000
94 218196055 2.0000
94 30693879 3.0000
94 45112524 1.0000
94 144836578 2.0000
94 120160897 1.0000
94 48683091 4.0000
94 212203422 2.0000
94 59785937 2.0000
94 62540002 5.0000
94 274645950 1.0000
94 65013070 1.0000
94 48300575 2.0000
94 292713073 1.0000
94 56408315 2.0000
94 181107202 1.0000
94 178616491 2.0000
94 293601868 1.0000
94 66308941 2.0000
94 160950525 3.0000
94 155320364 1.0000
94 61608179 1.0000
94 219540700 1.0000
94 92882460 1.0000
94 264446848 2.0000
94 233600234 1.0000
94 34882196 1.0000
94 287566895 1.0000
94 244444830 1.0000
94 104063340 3.0000
94 275575393 2.0000
94 70643606 2.0000
94 17209595 1.0000
94 248905643 1.0000
94 180918836 1.0000
94 78922403 1.0000
94 52069104 2.0000
94 247694811 1.0000
94 19762524 4.0000
94 161351710 1.0000
94 43328128 1.0000
94 216837549 1.0000
94 32583477 1.0000
94 268445866 1.0000
94 274996668 1.0000
94 283727817 1.0000
94 24224320 1.0000
94 21593526 1.0000
94 276908282 1.0000
94 85423286 2.0000
94 97898140 4.0000
94 352317874 1.0000
94 278133623 1.0000
94 46141376 1.0000
94 295637500 1.0000
94 31408930 2.0000
94 61804151 1.0000
94 162749920 2.0000
94 225539878 1.0000
94 34269240 2.0000
94 155320577 1.0000
94 202098639 1.0000
94 228298620 2.0000
94 102465497 1.0000
94 43706838 3.0000
94 21037719 2.0000
94 50725573 2.0000
94 168430127 1.0000
94 43090176 1.0000
94 49498735 3.0000
94 59809760 1.0000
94 265426770 1.0000
94 293731094 1.0000
94 87429715 3.0000
94 97066890 1.0000
94 32417223 1.0000
94 498776216 2.0000
94 260710985 1.0000
94 248789864 1.0000
94 22844077 1.0000
94 121827022 1.0000
94 275248083 1.0000
94 45929373 1.0000
94 314725957 2.0000
94 359511622 1.0000
94 34965095 3.0000
94 49939257 2.0000
94 26553971 4.0000
94 41405468 1.0000
94 253631550 1.0000
94 234349647 1.0000
94 387835596 2.0000
94 193619580 1.0000
94 51978065 1.0000
94 239876668 1.0000
94 43124180 5.0000
94 30395398 2.0000
94 83855918 4.0000
94 208742566 1.0000
94 100570359 3.0000
94 46705581 3.0000
94 268484639 2.0000
94 120872742 1.0000
94 57933449 1.0000
94 267256508 1.0000
94 54003221 3.0000
94 160979509 4.0000
94 260452085 1.0000
94 103683026 2.0000
94 23136154 1.0000
94 220997138 2.0000
94 111610909 2.0000
94 562630483 1.0000
94 24485503 3.0000
94 29968837 1.0000
94 188841247 1.0000
94 86206737 1.0000
94 101017618 1.0000
94 242081101 1.0000
94 142681025 2.0000
94 60825979 1.0000
94 300135017 2.0000
94 134563275 4.0000
94 47608522 3.0000
94 35364809 2.0000
94 119370087 3.0000
94 300631153 1.0000
94 58926395 2.0000
94 269858934 1.0000
94 38824843 2.0000
94 65153448 5.0000
94 329112005 2.0000
94 70360628 2.0000
94 263355828 1.0000
94 26589987 2.0000
94 153531301 3.0000
94 291001606 1.0000
94 174185700 2.0000
94 21036119 1.0000
94 105971448 4.0000
94 22815199 2.0000
94 132213280 1.0000
94 267289093 2.0000
94 265916293 1.0000
94 310287657 1.0000
94 264133481 2.0000
94 358675720 2.0000
94 66129243 3.0000
94 69551985 1.0000
94 502248046 1.0000
94 200497519 2.0000
94 73449571 1.0000
94 20505122 2.0000
94 267856439 1.0000
94 17084497 1.0000
94 127945292 3.0000
94 146442319 1.0000
94 182737724 2.0000
94 269304331 1.0000
94 58434192 3.0000
94 313296185 2.0000
94 210627341 1.0000
94 273124345 1.0000
94 179170204 4.0000
94 108441763 1.0000
94 202243824 4.0000
94 185688167 2.0000
94 478981691 1.0000
94 558829275 1.0000
94 150020524 1.0000
94 270556083 1.0000
94 290609656 1.0000
94 341963514 1.0000
94 436104499 1.0000
94 43856340 2.0000
94 259802833 1.0000
94 103820454 1.0000
94 179213911 2.0000
94 420790483 1.0000
94 85669614 3.0000
94 267295547 1.0000
94 109813877 1.0000
94 43328523 1.0000
94 37397798 1.0000
94 295884713 2.0000
94 53732896 1.0000
94 544574749 1.0000
94 25189194 2.0000
94 123054246 1.0000
94 156380350 3.0000
94 297389481 1.0000
94 84095841 1.0000
94 122950681 3.0000
94 267308679 1.0000
95 229047451 1.0000
95 98810867 1.0000
95 33268497 1.0000
95 197096489 2.0000
95 157311000 1.0000
95 188264147 1.0000
95 231410365 1.0000
95 236854083 1.0000
95 84095155 1.0000
95 204454773 1.0000
95 243323755 1.0000
95 270418444 1.0000
95 270843834 1.0000
95 113449381 2.0000
95 40095510 1.0000
95 267278705 1.0000
95 213711945 1.0000
95 218196055 1.0000
95 30693879 1.0000
95 144836578 1.0000
95 120160897 1.0000
95 48683091 1.0000
95 212203422 1.0000
95 59785937 1.0000
95 62540002 1.0000
95 274645950 1.0000
95 65013070 1.0000
95 48300575 1.0000
95 292713073 1.0000
95 56408315 1.0000
95 293601868 1.0000
95 66308941 1.0000
95 155320364 1.0000
95 61608179 1.0000
95 193723322 1.0000
95 264446848 1.0000
95 233600234 2.0000
95 34882196 1.0000
95 287566895 1.0000
95 244444830 1.0000
95 248905643 1.0000
95 180918836 1.0000
95 78922403 1.0000
95 52069104 1.0000
95 247694811 1.0000
95 19762524 1.0000
95 161351710 1.0000
95 43328128 1.0000
95 216837549 1.0000
95 32583477 1.0000
95 268445866 1.0000
95 274996668 1.0000
95 283727817 1.0000
95 24224320 1.0000
95 21593526 1.0000
95 276908282 1.0000
95 85423286 1.0000
95 97898140 1.0000
95 352317874 1.0000
95 278133623 2.0000
95 295637500 1.0000
95 31408930 1.0000
95 34269240 1.0000
95 155320577 1.0000
95 202098639 2.0000
95 32399396 1.0000
95 228298620 1.0000
95 102465497 1.0000
95 43706838 2.0000
95 21037719 1.0000
95 168430127 1.0000
95 43090176 1.0000
95 59809760 1.0000
95 265426770 1.0000
95 293731094 1.0000
95 87429715 1.0000
95 260710985 1.0000
95 248789864 1.0000
95 22844077 1.0000
95 121827022 1.0000
95 45929373 1.0000
95 314725957 1.0000
95 49939257 2.0000
95 253631550 1.0000
95 234349647 1.0000
95 387835596 1.0000
95 193619580 1.0000
95 239876668 1.0000
95 83855918 1.0000
95 208742566 1.0000
95 268484639 1.0000
95 120872742 1.0000
95 57933449 1.0000
95 267256508 1.0000
95 54003221 1.0000
95 160979509 1.0000
95 260452085 2.0000
95 103683026 1.0000
95 23136154 1.0000
95 220997138 1.0000
95 562630483 1.0000
95 29968837 1.0000
95 101017618 1.0000
95 242081101 2.0000
95 142681025 1.0000
95 134563275 1.0000
95 47608522 2.0000
95 119370087 1.0000
95 58926395 1.0000
95 269858934 1.0000
95 263355828 1.0000
95 153531301 1.0000
95 291001606 1.0000
95 174185700 1.0000
95 21036119 1.0000
95 267289093 1.0000
95 264133481 1.0000
95 358675720 2.0000
95 66129243 1.0000
95 69551985 1.0000
95 502248046 1.0000
95 200497519 1.0000
95 73449571 1.0000
95 20505122 1.0000
95 267856439 1.0000
95 83828959 1.0000
95 127945292 1.0000
95 146442319 1.0000
95 182737724 1.0000
95 269304331 2.0000
95 58434192 1.0000
95 313296185 1.0000
95 210627341 1.0000
95 273124345 1.0000
95 179170204 2.0000
95 108441763 1.0000
95 185688167 3.0000
95 478981691 1.0000
95 558829275 1.0000
95 150020524 1.0000
95 270556083 1.0000
95 290609656 2.0000
95 341963514 1.0000
95 436104499 1.0000
95 43856340 1.0000
95 259802833 1.0000
95 103820454 1.0000
95 179213911 1.0000
95 420790483 1.0000
95 85669614 1.0000
95 267295547 1.0000
95 109813877 1.0000
95 43328523 1.0000
95 37397798 1.0000
95 295884713 1.0000
95 544574749 1.0000
95 305278762 1.0000
95 123054246 1.0000
95 297389481 1.0000
95 84095841 1.0000
95 122950681 1.0000
95 267308679 1.0000
96 229047451 1.0000
96 98810867 1.0000
96 33268497 1.0000
96 205715380 1.0000
96 197096489 1.0000
96 157311000 1.0000
96 188264147 1.0000
96 231410365 1.0000
96 236854083 1.0000
96 84095155 1.0000
96 130380538 1.0000
96 204454773 1.0000
96 243323755 1.0000
96 270418444 4.0000
96 113449381 1.0000
96 40095510 1.0000
96 40714791 1.0000
96 267278705 1.0000
96 213711945 2.0000
96 218196055 2.0000
96 30693879 1.0000
96 144836578 1.0000
96 120160897 1.0000
96 48683091 1.0000
96 212203422 1.0000
96 59785937 2.0000
96 62540002 1.0000
96 274645950 1.0000
96 65013070 2.0000
96 48300575 2.0000
96 292713073 1.0000
96 56408315 1.0000
96 293601868 1.0000
96 66308941 1.0000
96 155320364 1.0000
96 61608179 1.0000
96 264446848 1.0000
96 233600234 1.0000
96 34882196 1.0000
96 287566895 1.0000
96 244444830 1.0000
96 101227454 2.0000
96 104063340 1.0000
96 248905643 1.0000
96 180918836 1.0000
96 78922403 1.0000
96 52069104 1.0000
96 247694811 2.0000
96 19762524 1.0000
96 161351710 1.0000
96 43328128 1.0000
96 216837549 1.0000
96 32583477 1.0000
96 268445866 1.0000
96 274996668 3.0000
96 283727817 1.0000
96 24224320 1.0000
96 21593526 1.0000
96 276908282 1.0000
96 85423286 3.0000
96 97898140 1.0000
96 352317874 2.0000
96 278133623 1.0000
96 46141376 2.0000
96 295637500 2.0000
96 31408930 1.0000
96 166121210 1.0000
96 207604346 1.0000
96 225539878 1.0000
96 34269240 1.0000
96 199278443 1.0000
96 155320577 2.0000
96 202098639 1.0000
96 27272269 1.0000
96 228298620 1.0000
96 102465497 1.0000
96 43706838 1.0000
96 21037719 3.0000
96 168430127 2.0000
96 43090176 1.0000
96 49498735 1.0000
96 59809760 1.0000
96 265426770 1.0000
96 293731094 1.0000
96 87429715 1.0000
96 97066890 8.0000
96 260710985 1.0000
96 248789864 3.0000
96 22844077 1.0000
96 121827022 1.0000
96 45929373 1.0000
96 314725957 1.0000
96 359511622 5.0000
96 34965095 2.0000
96 49939257 1.0000
96 253631550 1.0000
96 234349647 1.0000
96 387835596 1.0000
96 193619580 1.0000
96 239876668 1.0000
96 83855918 2.0000
96 208742566 2.0000
96 100570359 1.0000
96 326694732 1.0000
96 46705581 1.0000
96 268484639 1.0000
96 120872742 1.0000
96 57933449 3.0000
96 267256508 1.0000
96 142225011 1.0000
96 54003221 1.0000
96 160979509 2.0000
96 260452085 1.0000
96 103683026 3.0000
96 23136154 1.0000
96 220997138 3.0000
96 562630483 1.0000
96 29968837 1.0000
96 188841247 1.0000
96 86206737 1.0000
96 101017618 2.0000
96 242081101 1.0000
96 142681025 1.0000
96 52068189 2.0000
96 134563275 2.0000
96 47608522 1.0000
96 119370087 1.0000
96 300631153 1.0000
96 58926395 1.0000
96 269858934 1.0000
96 38824843 1.0000
96 329112005 14.0000
96 419872351 2.0000
96 70360628 15.0000
96 263355828 1.0000
96 153531301 1.0000
96 291001606 1.0000
96 174185700 1.0000
96 21036119 1.0000
96 267289093 1.0000
96 264133481 1.0000
96 358675720 1.0000
96 66129243 2.0000
96 69551985 2.0000
96 502248046 1.0000
96 200497519 1.0000
96 73449571 4.0000
96 20505122 2.0000
96 267856439 1.0000
96 17084497 10.0000
96 83828959 1.0000
96 127945292 1.0000
96 146442319 1.0000
96 182737724 1.0000
96 269304331 1.0000
96 58434192 1.0000
96 313296185 3.0000
96 210627341 1.0000
96 273124345 1.0000
96 179170204 1.0000
96 108441763 1.0000
96 202243824 1.0000
96 185688167 1.0000
96 478981691 1.0000
96 558829275 1.0000
96 150020524 1.0000
96 270556083 1.0000
96 290609656 1.0000
96 341963514 1.0000
96 436104499 1.0000
96 43856340 1.0000
96 259802833 1.0000
96 103820454 1.0000
96 179213911 1.0000
96 420790483 1.0000
96 85669614 1.0000
96 267295547 1.0000
96 109813877 1.0000
96 43328523 1.0000
96 37397798 1.0000
96 295884713 1.0000
96 544574749 1.0000
96 25189194 1.0000
96 123054246 1.0000
96 156380350 1.0000
96 297389481 1.0000
96 84095841 1.0000
96 122950681 1.0000
96 267308679 1.0000
97 229047451 1.0000
97 98810867 1.0000
97 33268497 1.0000
97 205715380 1.0000
97 197096489 1.0000
97 157311000 1.0000
97 188264147 1.0000
97 231410365 1.0000
97 236854083 1.0000
97 84095155 1.0000
97 444198452 3.0000
97 217356882 1.0000
97 76415133 1.0000
97 204454773 1.0000
97 14123683 1.0000
97 243323755 1.0000
97 270418444 2.0000
97 113449381 1.0000
97 40095510 1.0000
97 40714791 1.0000
97 316996084 1.0000
97 267278705 2.0000
97 213711945 1.0000
97 330552692 1.0000
97 225098832 1.0000
97 244085895 1.0000
97 29426580 1.0000
97 218196055 1.0000
97 30693879 1.0000
97 37704287 1.0000
97 45112524 3.0000
97 20359647 1.0000
97 56824454 1.0000
97 98196849 1.0000
97 144836578 2.0000
97 120160897 1.0000
97 297380894 1.0000
97 246398288 1.0000
97 48683091 2.0000
97 212203422 1.0000
97 59785937 1.0000
97 62540002 4.0000
97 65013070 1.0000
97 104572995 1.0000
97 88687403 1.0000
97 48300575 1.0000
97 53103918 1.0000
97 213273098 1.0000
97 292713073 1.0000
97 56408315 1.0000
97 181107202 1.0000
97 293601868 1.0000
97 121240793 2.0000
97 288370527 1.0000
97 256955184 1.0000
97 160950525 3.0000
97 156218577 1.0000
97 155320364 2.0000
97 61608179 1.0000
97 19909703 1.0000
97 193723322 1.0000
97 287781981 1.0000
97 61358313 2.0000
97 233600234 1.0000
97 34882196 1.0000
97 244444830 1.0000
97 470195113 1.0000
97 104063340 2.0000
97 70643606 2.0000
97 180918836 2.0000
97 29972400 1.0000
97 205643354 1.0000
97 78922403 1.0000
97 237389906 1.0000
97 227082076 1.0000
97 52069104 3.0000
97 244081862 1.0000
97 51590707 1.0000
97 247694811 1.0000
97 19762524 1.0000
97 161351710 1.0000
97 43328128 2.0000
97 216837549 1.0000
97 404865623 1.0000
97 32583477 3.0000
97 28463717 1.0000
97 268445866 1.0000
97 274996668 1.0000
97 218273099 1.0000
97 277384132 1.0000
97 86122715 1.0000
97 283727817 1.0000
97 24224320 2.0000
97 277172506 1.0000
97 21593526 1.0000
97 276908282 1.0000
97 97898140 1.0000
97 352317874 1.0000
97 278133623 1.0000
97 295637500 1.0000
97 31408930 1.0000
97 61804151 1.0000
97 162749920 2.0000
97 166121210 1.0000
97 225539878 2.0000
97 34269240 2.0000
97 57339651 1.0000
97 237318555 1.0000
97 155320577 1.0000
97 202098639 1.0000
97 228298620 1.0000
97 102465497 1.0000
97 43706838 3.0000
97 274501289 1.0000
97 21037719 1.0000
97 50725573 3.0000
97 168430127 1.0000
97 161046713 1.0000
97 43090176 4.0000
97 210041383 1.0000
97 265426770 1.0000
97 293731094 1.0000
97 87429715 1.0000
97 97066890 1.0000
97 283207769 1.0000
97 260710985 1.0000
97 22844077 1.0000
97 121827022 1.0000
97 45929373 2.0000
97 314725957 1.0000
97 40359068 1.0000
97 34965095 1.0000
97 49939257 1.0000
97 41405468 1.0000
97 253631550 1.0000
97 234349647 1.0000
97 387835596 1.0000
97 360344843 1.0000
97 193619580 1.0000
97 51978065 1.0000
97 239876668 1.0000
97 30395398 1.0000
97 83855918 3.0000
97 208742566 1.0000
97 196195164 1.0000
97 169863467 1.0000
97 100570359 1.0000
97 326694732 3.0000
97 236979026 1.0000
97 158887692 1.0000
97 268484639 1.0000
97 393590044 1.0000
97 120872742 1.0000
97 57933449 1.0000
97 267256508 2.0000
97 71975446 1.0000
97 54003221 1.0000
97 160979509 1.0000
97 154659914 1.0000
97 260452085 1.0000
97 64654685 1.0000
97 103683026 2.0000
97 23136154 1.0000
97 220997138 1.0000
97 562630483 1.0000
97 24485503 3.0000
97 70628641 1.0000
97 101017618 1.0000
97 242081101 1.0000
97 142681025 1.0000
97 52068189 1.0000
97 134563275 2.0000
97 47608522 3.0000
97 35364809 3.0000
97 79818725 1.0000
97 223404067 1.0000
97 119370087 1.0000
97 32878627 1.0000
97 134823513 1.0000
97 58926395 1.0000
97 269858934 1.0000
97 38824843 1.0000
97 65153448 3.0000
97 35408223 1.0000
97 65187067 1.0000
97 280242371 1.0000
97 419872351 1.0000
97 263355828 1.0000
97 26589987 2.0000
97 279229632 1.0000
97 153531301 2.0000
97 291001606 1.0000
97 174185700 1.0000
97 52702397 1.0000
97 105971448 1.0000
97 267289093 1.0000
97 265916293 1.0000
97 264133481 1.0000
97 358675720 1.0000
97 284544203 1.0000
97 66129243 1.0000
97 69551985 1.0000
97 502248046 3.0000
97 200497519 2.0000
97 73449571 1.0000
97 20505122 1.0000
97 267856439 1.0000
97 83828959 2.0000
97 127945292 1.0000
97 279681266 1.0000
97 214136684 1.0000
97 146442319 1.0000
97 182737724 1.0000
97 269304331 1.0000
97 58434192 1.0000
97 569096933 1.0000
97 313296185 1.0000
97 210627341 1.0000
97 273124345 1.0000
97 179170204 1.0000
97 108441763 1.0000
97 185688167 1.0000
97 478981691 1.0000
97 205951712 1.0000
97 227817944 2.0000
97 558829275 1.0000
97 150020524 1.0000
97 29855798 1.0000
97 270556083 1.0000
97 290609656 1.0000
97 341963514 1.0000
97 436104499 1.0000
97 43856340 1.0000
97 259802833 1.0000
97 103820454 1.0000
97 243323060 1.0000
97 179213911 2.0000
97 420790483 1.0000
97 85669614 1.0000
97 219949262 1.0000
97 267295547 2.0000
97 109813877 1.0000
97 43328523 1.0000
97 295884713 1.0000
97 53732896 1.0000
97 288327871 1.0000
97 544574749 1.0000
97 250649493 2.0000
97 165746428 1.0000
97 123054246 1.0000
97 156380350 2.0000
97 266182205 1.0000
97 297389481 1.0000
97 84095841 1.0000
97 122950681 2.0000
97 27014314 1.0000
97 267308679 1.0000
98 229047451 1.0000
98 98810867 1.0000
98 33268497 1.0000
98 205715380 1.0000
98 197096489 1.0000
98 157311000 1.0000
98 188264147 1.0000
98 231410365 1.0000
98 236854083 1.0000
98 84095155 1.0000
98 444198452 1.0000
98 76415133 1.0000
98 204454773 1.0000
98 243323755 1.0000
98 270418444 1.0000
98 113449381 1.0000
98 40095510 1.0000
98 316996084 1.0000
98 267278705 1.0000
98 213711945 1.0000
98 330552692 1.0000
98 225098832 1.0000
98 29426580 1.0000
98 218196055 1.0000
98 37704287 1.0000
98 20359647 1.0000
98 98196849 1.0000
98 144836578 1.0000
98 120160897 1.0000
98 246398288 1.0000
98 48683091 1.0000
98 212203422 1.0000
98 59785937 1.0000
98 62540002 1.0000
98 65013070 1.0000
98 104572995 1.0000
98 48300575 1.0000
98 53103918 1.0000
98 213273098 1.0000
98 292713073 1.0000
98 56408315 1.0000
98 181107202 1.0000
98 293601868 1.0000
98 288370527 1.0000
98 256955184 1.0000
98 160950525 1.0000
98 156218577 1.0000
98 155320364 1.0000
98 61608179 1.0000
98 19909703 1.0000
98 193723322 1.0000
98 287781981 1.0000
98 233600234 1.0000
98 34882196 1.0000
98 244444830 1.0000
98 470195113 1.0000
98 70643606 1.0000
98 180918836 1.0000
98 29972400 1.0000
98 205643354 1.0000
98 78922403 1.0000
98 237389906 1.0000
98 227082076 1.0000
98 52069104 1.0000
98 244081862 1.0000
98 247694811 1.0000
98 19762524 1.0000
98 161351710 1.0000
98 43328128 1.0000
98 216837549 1.0000
98 404865623 1.0000
98 32583477 1.0000
98 268445866 1.0000
98 274996668 1.0000
98 218273099 1.0000
98 277384132 1.0000
98 283727817 1.0000
98 24224320 1.0000
98 277172506 1.0000
98 21593526 1.0000
98 276908282 1.0000
98 97898140 1.0000
98 352317874 1.0000
98 278133623 1.0000
98 295637500 1.0000
98 31408930 1.0000
98 162749920 1.0000
98 34269240 1.0000
98 57339651 1.0000
98 237318555 1.0000
98 155320577 1.0000
98 202098639 1.0000
98 228298620 1.0000
98 102465497 1.0000
98 43706838 1.0000
98 274501289 1.0000
98 21037719 1.0000
98 168430127 1.0000
98 161046713 1.0000
98 43090176 1.0000
98 210041383 1.0000
98 265426770 1.0000
98 293731094 1.0000
98 87429715 1.0000
98 97066890 1.0000
98 283207769 1.0000
98 260710985 1.0000
98 121827022 1.0000
98 45929373 1.0000
98 314725957 1.0000
98 49939257 1.0000
98 253631550 1.0000
98 234349647 1.0000
98 387835596 1.0000
98 360344843 1.0000
98 193619580 1.0000
98 51978065 1.0000
98 239876668 1.0000
98 83855918 1.0000
98 208742566 1.0000
98 100570359 1.0000
98 326694732 1.0000
98 236979026 1.0000
98 158887692 1.0000
98 268484639 1.0000
98 393590044 1.0000
98 120872742 1.0000
98 57933449 1.0000
98 267256508 1.0000
98 54003221 1.0000
98 160979509 1.0000
98 154659914 1.0000
98 260452085 1.0000
98 64654685 1.0000
98 103683026 1.0000
98 23136154 1.0000
98 220997138 1.0000
98 562630483 1.0000
98 70628641 1.0000
98 101017618 1.0000
98 242081101 1.0000
98 142681025 1.0000
98 52068189 1.0000
98 134563275 1.0000
98 47608522 1.0000
98 79818725 1.0000
98 223404067 1.0000
98 119370087 1.0000
98 32878627 1.0000
98 134823513 1.0000
98 58926395 1.0000
98 269858934 1.0000
98 35408223 1.0000
98 280242371 1.0000
98 419872351 1.0000
98 263355828 1.0000
98 279229632 1.0000
98 153531301 1.0000
98 291001606 1.0000
98 174185700 1.0000
98 52702397 1.0000
98 267289093 1.0000
98 265916293 1.0000
98 264133481 1.0000
98 358675720 1.0000
98 284544203 1.0000
98 66129243 1.0000
98 69551985 1.0000
98 502248046 1.0000
98 200497519 1.0000
98 73449571 1.0000
98 20505122 1.0000
98 267856439 1.0000
98 17084497 1.0000
98 127945292 1.0000
98 279681266 1.0000
98 146442319 1.0000
98 182737724 1.0000
98 269304331 1.0000
98 58434192 1.0000
98 569096933 1.0000
98 313296185 1.0000
98 210627341 1.0000
98 273124345 1.0000
98 179170204 1.0000
98 185688167 1.0000
98 478981691 1.0000
98 205951712 1.0000
98 227817944 1.0000
98 558829275 1.0000
98 29855798 1.0000
98 270556083 1.0000
98 290609656 1.0000
98 341963514 1.0000
98 436104499 1.0000
98 43856340 1.0000
98 259802833 1.0000
98 103820454 1.0000
98 243323060 1.0000
98 179213911 1.0000
98 420790483 1.0000
98 85669614 1.0000
98 267295547 1.0000
98 109813877 1.0000
98 43328523 1.0000
98 295884713 1.0000
98 288327871 1.0000
98 544574749 1.0000
98 250649493 1.0000
98 165746428 1.0000
98 123054246 1.0000
98 266182205 1.0000
98 297389481 1.0000
98 84095841 1.0000
98 122950681 1.0000
98 267308679 1.0000
99 229047451 1.0000
99 98810867 1.0000
99 33268497 1.0000
99 205715380 1.0000
99 197096489 1.0000
99 157311000 1.0000
99 188264147 1.0000
99 231410365 1.0000
99 236854083 1.0000
99 84095155 1.0000
99 444198452 1.0000
99 76415133 1.0000
99 204454773 1.0000
99 243323755 1.0000
99 270418444 1.0000
99 113449381 1.0000
99 40095510 1.0000
99 316996084 1.0000
99 267278705 1.0000
99 213711945 1.0000
99 330552692 1.0000
99 225098832 1.0000
99 218196055 1.0000
99 37704287 1.0000
99 20359647 1.0000
99 98196849 1.0000
99 144836578 1.0000
99 120160897 1.0000
99 246398288 1.0000
99 48683091 1.0000
99 212203422 1.0000
99 59785937 1.0000
99 62540002 1.0000
99 65013070 1.0000
99 104572995 1.0000
99 48300575 1.0000
99 53103918 1.0000
99 213273098 1.0000
99 292713073 1.0000
99 56408315 1.0000
99 181107202 1.0000
99 293601868 1.0000
99 292252720 1.0000
99 288370527 1.0000
99 256955184 1.0000
99 160950525 1.0000
99 156218577 1.0000
99 155320364 1.0000
99 61608179 1.0000
99 19909703 1.0000
99 193723322 1.0000
99 287781981 1.0000
99 61358313 2.0000
99 233600234 1.0000
99 34882196 1.0000
99 244444830 1.0000
99 470195113 1.0000
99 104063340 2.0000
99 70643606 1.0000
99 180918836 1.0000
99 29972400 1.0000
99 205643354 1.0000
99 78922403 1.0000
99 237389906 1.0000
99 227082076 1.0000
99 52069104 1.0000
99 244081862 1.0000
99 247694811 1.0000
99 19762524 1.0000
99 161351710 1.0000
99 43328128 1.0000
99 216837549 1.0000
99 404865623 1.0000
99 32583477 1.0000
99 268445866 1.0000
99 274996668 1.0000
99 218273099 1.0000
99 277384132 1.0000
99 283727817 1.0000
99 24224320 1.0000
99 277172506 1.0000
99 21593526 1.0000
99 276908282 1.0000
99 97898140 1.0000
99 352317874 1.0000
99 278133623 1.0000
99 295637500 1.0000
99 31408930 1.0000
99 162749920 1.0000
99 225539878 1.0000
99 34269240 1.0000
99 57339651 1.0000
99 237318555 1.0000
99 155320577 1.0000
99 202098639 1.0000
99 228298620 1.0000
99 102465497 1.0000
99 43706838 1.0000
99 274501289 1.0000
99 21037719 1.0000
99 168430127 1.0000
99 161046713 1.0000
99 43090176 1.0000
99 210041383 1.0000
99 265426770 1.0000
99 293731094 1.0000
99 87429715 1.0000
99 97066890 1.0000
99 283207769 1.0000
99 260710985 1.0000
99 121827022 1.0000
99 45929373 2.0000
99 314725957 1.0000
99 34965095 1.0000
99 49939257 1.0000
99 253631550 1.0000
99 234349647 1.0000
99 387835596 1.0000
99 360344843 1.0000
99 193619580 1.0000
99 51978065 1.0000
99 239876668 1.0000
99 30395398 2.0000
99 83855918 1.0000
99 208742566 1.0000
99 100570359 1.0000
99 326694732 2.0000
99 236979026 1.0000
99 158887692 1.0000
99 268484639 1.0000
99 393590044 1.0000
99 120872742 1.0000
99 57933449 1.0000
99 267256508 1.0000
99 54003221 1.0000
99 160979509 1.0000
99 154659914 1.0000
99 260452085 1.0000
99 103683026 1.0000
99 23136154 1.0000
99 220997138 1.0000
99 562630483 1.0000
99 101017618 1.0000
99 242081101 1.0000
99 142681025 1.0000
99 52068189 1.0000
99 134563275 1.0000
99 47608522 1.0000
99 35364809 1.0000
99 79818725 1.0000
99 223404067 1.0000
99 119370087 1.0000
99 32878627 1.0000
99 134823513 1.0000
99 58926395 1.0000
99 269858934 1.0000
99 38824843 1.0000
99 65153448 1.0000
99 35408223 1.0000
99 280242371 1.0000
99 419872351 1.0000
99 263355828 1.0000
99 279229632 1.0000
99 153531301 1.0000
99 291001606 1.0000
99 174185700 1.0000
99 52702397 1.0000
99 105971448 1.0000
99 267289093 1.0000
99 265916293 1.0000
99 264133481 1.0000
99 358675720 1.0000
99 284544203 1.0000
99 66129243 1.0000
99 69551985 1.0000
99 502248046 1.0000
99 200497519 1.0000
99 73449571 1.0000
99 20505122 1.0000
99 267856439 1.0000
99 127945292 1.0000
99 279681266 1.0000
99 146442319 1.0000
99 182737724 1.0000
99 269304331 1.0000
99 58434192 1.0000
99 569096933 1.0000
99 313296185 1.0000
99 210627341 1.0000
99 273124345 1.0000
99 179170204 1.0000
99 185688167 1.0000
99 478981691 1.0000
99 205951712 1.0000
99 227817944 1.0000
99 558829275 1.0000
99 29855798 1.0000
99 270556083 1.0000
99 290609656 1.0000
99 341963514 1.0000
99 436104499 1.0000
99 43856340 1.0000
99 259802833 1.0000
99 103820454 1.0000
99 243323060 1.0000
99 179213911 2.0000
99 420790483 1.0000
99 85669614 1.0000
99 267295547 1.0000
99 109813877 1.0000
99 43328523 1.0000
99 295884713 1.0000
99 53732896 1.0000
99 288327871 1.0000
99 544574749 1.0000
99 165746428 1.0000
99 123054246 1.0000
99 266182205 1.0000
99 297389481 1.0000
99 84095841 1.0000
99 122950681 1.0000
99 267308679 1.0000
100 229047451 1.0000
100 98810867 2.0000
100 205715380 1.0000
100 197096489 1.0000
100 157311000 1.0000
100 188264147 2.0000
100 231410365 1.0000
100 236854083 2.0000
100 84095155 3.0000
100 444198452 2.0000
100 76415133 1.0000
100 14123683 1.0000
100 243323755 2.0000
100 270418444 4.0000
100 113449381 3.0000
100 316996084 1.0000
100 267278705 2.0000
100 213711945 3.0000
100 330552692 1.0000
100 225098832 1.0000
100 218196055 1.0000
100 30693879 2.0000
100 37704287 1.0000
100 20359647 1.0000
100 56824454 1.0000
100 144836578 1.0000
100 120160897 2.0000
100 246398288 2.0000
100 48683091 3.0000
100 212203422 2.0000
100 59785937 4.0000
100 62540002 1.0000
100 65013070 1.0000
100 48300575 2.0000
100 264522245 1.0000
100 292713073 1.0000
100 56408315 2.0000
100 178616491 3.0000
100 293601868 1.0000
100 288370527 1.0000
100 156218577 1.0000
100 155320364 1.0000
100 193723322 1.0000
100 287781981 1.0000
100 61358313 1.0000
100 233600234 1.0000
100 34882196 2.0000
100 244444830 2.0000
100 22062686 1.0000
100 70643606 3.0000
100 29972400 1.0000
100 205643354 1.0000
100 78922403 2.0000
100 39973326 1.0000
100 247300697 1.0000
100 227082076 1.0000
100 52069104 1.0000
100 247694811 2.0000
100 161351710 1.0000
100 43328128 2.0000
100 216837549 1.0000
100 404865623 1.0000
100 32583477 2.0000
100 115997168 2.0000
100 268445866 1.0000
100 277384132 1.0000
100 283727817 2.0000
100 24224320 1.0000
100 21593526 1.0000
100 276908282 1.0000
100 97898140 4.0000
100 352317874 2.0000
100 278133623 1.0000
100 31408930 1.0000
100 61804151 1.0000
100 162749920 2.0000
100 34269240 2.0000
100 69607162 1.0000
100 155320577 2.0000
100 202098639 2.0000
100 228298620 2.0000
100 102465497 1.0000
100 43706838 3.0000
100 274501289 1.0000
100 50725573 1.0000
100 43090176 2.0000
100 265426770 1.0000
100 293731094 1.0000
100 87429715 2.0000
100 97066890 2.0000
100 260710985 2.0000
100 121827022 1.0000
100 275248083 1.0000
100 45929373 1.0000
100 314725957 1.0000
100 34965095 1.0000
100 49939257 2.0000
100 253631550 3.0000
100 234349647 1.0000
100 387835596 1.0000
100 360344843 1.0000
100 193619580 1.0000
100 51978065 1.0000
100 239876668 3.0000
100 83855918 1.0000
100 169967749 1.0000
100 258426023 1.0000
100 100570359 4.0000
100 326694732 1.0000
100 158887692 1.0000
100 268484639 1.0000
100 120872742 1.0000
100 94003338 1.0000
100 267256508 2.0000
100 54003221 2.0000
100 160979509 4.0000
100 154659914 1.0000
100 260452085 1.0000
100 64654685 1.0000
100 103683026 2.0000
100 220997138 1.0000
100 562630483 1.0000
100 101017618 1.0000
100 242081101 2.0000
100 142681025 2.0000
100 52068189 1.0000
100 134563275 1.0000
100 47608522 1.0000
100 79818725 1.0000
100 223404067 1.0000
100 119370087 2.0000
100 32878627 1.0000
100 134823513 1.0000
100 58926395 2.0000
100 269858934 1.0000
100 35408223 1.0000
100 65187067 1.0000
100 263355828 1.0000
100 265192550 1.0000
100 153531301 2.0000
100 291001606 2.0000
100 174185700 4.0000
100 21036119 1.0000
100 105971448 1.0000
100 267289093 1.0000
100 265916293 1.0000
100 264133481 2.0000
100 358675720 1.0000
100 66129243 4.0000
100 235139268 1.0000
100 69551985 2.0000
100 502248046 1.0000
100 200497519 2.0000
100 73449571 2.0000
100 20505122 2.0000
100 267856439 1.0000
100 83828959 1.0000
100 127945292 1.0000
100 172724815 1.0000
100 146442319 1.0000
100 182737724 2.0000
100 269304331 2.0000
100 58434192 3.0000
100 313296185 2.0000
100 179170204 2.0000
100 185688167 2.0000
100 478981691 1.0000
100 205951712 1.0000
100 227817944 1.0000
100 29855798 1.0000
100 270556083 2.0000
100 290609656 2.0000
100 341963514 1.0000
100 436104499 1.0000
100 43856340 2.0000
100 259802833 2.0000
100 103820454 2.0000
100 179213911 3.0000
100 420790483 2.0000
100 85669614 2.0000
100 267295547 2.0000
100 29727994 2.0000
100 43328523 1.0000
100 37397798 2.0000
100 295884713 2.0000
100 288327871 1.0000
100 164122451 1.0000
100 37653495 1.0000
100 297389481 1.0000
100 84095841 1.0000
100 122950681 3.0000
100 27014314 1.0000
100 267308679 2.0000
101 229047451 4.0000
101 19229473 3.0000
101 98810867 5.0000
101 33268497 3.0000
101 205715380 2.0000
101 197096489 5.0000
101 157311000 5.0000
101 188264147 7.0000
101 77843712 1.0000
101 231410365 5.0000
101 236854083 7.0000
101 288238089 1.0000
101 84095155 9.0000
101 444198452 3.0000
101 78746900 2.0000
101 130380538 2.0000
101 56077244 1.0000
101 217356882 5.0000
101 61623625 1.0000
101 336031649 1.0000
101 28308356 5.0000
101 76415133 3.0000
101 204454773 4.0000
101 319682752 2.0000
101 14123683 7.0000
101 172376896 4.0000
101 243323755 6.0000
101 270418444 11.0000
101 270843834 1.0000
101 193870085 2.0000
101 277981997 4.0000
101 113449381 13.0000
101 40095510 3.0000
101 316996084 2.0000
101 267278705 5.0000
101 213711945 8.0000
101 330552692 2.0000
101 225098832 3.0000
101 244085895 2.0000
101 29426580 4.0000
101 28455329 1.0000
101 218196055 5.0000
101 29206300 1.0000
101 30693879 8.0000
101 37704287 5.0000
101 45112524 5.0000
101 20359647 4.0000
101 281059193 1.0000
101 56824454 4.0000
101 98196849 1.0000
101 144836578 4.0000
101 120160897 8.0000
101 52397436 1.0000
101 297380894 9.0000
101 246398288 5.0000
101 48683091 9.0000
101 212203422 6.0000
101 59785937 9.0000
101 62540002 8.0000
101 274645950 2.0000
101 254056558 1.0000
101 65013070 7.0000
101 104572995 2.0000
101 48300575 10.0000
101 264522245 9.0000
101 213273098 1.0000
101 292713073 4.0000
101 56408315 7.0000
101 181107202 1.0000
101 31508216 5.0000
101 178616491 7.0000
101 293601868 8.0000
101 121240793 13.0000
101 220746642 2.0000
101 292252720 3.0000
101 288370527 3.0000
101 66308941 2.0000
101 256955184 1.0000
101 160950525 9.0000
101 156218577 3.0000
101 155320364 13.0000
101 45814400 2.0000
101 61608179 3.0000
101 219540700 1.0000
101 19909703 1.0000
101 92882460 15.0000
101 193723322 3.0000
101 287781981 3.0000
101 264446848 3.0000
101 61358313 2.0000
101 233600234 6.0000
101 34882196 7.0000
101 287566895 3.0000
101 244444830 6.0000
101 22062686 3.0000
101 470195113 1.0000
101 401646950 1.0000
101 101227454 1.0000
101 104063340 7.0000
101 275575393 7.0000
101 70643606 8.0000
101 17209595 5.0000
101 180918836 5.0000
101 29972400 4.0000
101 205643354 3.0000
101 32340805 4.0000
101 87171486 1.0000
101 173752759 1.0000
101 78922403 5.0000
101 39973326 3.0000
101 237389906 3.0000
101 247300697 1.0000
101 227082076 4.0000
101 52069104 18.0000
101 244081862 3.0000
101 51590707 3.0000
101 247694811 6.0000
101 19762524 5.0000
101 161351710 5.0000
101 43328128 5.0000
101 216837549 7.0000
101 404865623 3.0000
101 31702589 10.0000
101 32583477 5.0000
101 61771888 3.0000
101 115997168 1.0000
101 268445866 5.0000
101 274996668 1.0000
101 218273099 3.0000
101 277384132 4.0000
101 86122715 2.0000
101 283727817 7.0000
101 224697273 1.0000
101 32408442 2.0000
101 24224320 5.0000
101 21593526 5.0000
101 91082908 1.0000
101 276908282 2.0000
101 68395469 1.0000
101 91588813 2.0000
101 85423286 5.0000
101 97898140 13.0000
101 53029040 6.0000
101 352317874 9.0000
101 278133623 7.0000
101 46141376 4.0000
101 295637500 5.0000
101 229483237 4.0000
101 31408930 5.0000
101 61804151 5.0000
101 162749920 12.0000
101 197186352 3.0000
101 166121210 1.0000
101 207604346 2.0000
101 225539878 7.0000
101 34269240 7.0000
101 270369842 2.0000
101 69607162 2.0000
101 57339651 1.0000
101 237318555 1.0000
101 37792771 4.0000
101 199278443 1.0000
101 155320577 11.0000
101 202098639 8.0000
101 27272269 1.0000
101 32399396 1.0000
101 228298620 4.0000
101 105803824 1.0000
101 102465497 2.0000
101 43706838 14.0000
101 291649210 1.0000
101 274501289 3.0000
101 147721398 1.0000
101 21037719 5.0000
101 50725573 13.0000
101 168430127 3.0000
101 432456574 1.0000
101 161046713 1.0000
101 216707242 1.0000
101 97942249 7.0000
101 43090176 8.0000
101 49498735 7.0000
101 117046274 1.0000
101 210041383 4.0000
101 307289516 1.0000
101 59809760 6.0000
101 265426770 6.0000
101 293731094 4.0000
101 87429715 8.0000
101 97066890 6.0000
101 32417223 9.0000
101 32182710 1.0000
101 283207769 2.0000
101 498776216 2.0000
101 260710985 6.0000
101 248789864 2.0000
101 22844077 4.0000
101 121827022 2.0000
101 275248083 2.0000
101 45929373 6.0000
101 314725957 5.0000
101 40359068 5.0000
101 359511622 2.0000
101 34965095 8.0000
101 49939257 8.0000
101 26553971 4.0000
101 41405468 14.0000
101 253631550 7.0000
101 234349647 7.0000
101 39811227 1.0000
101 387835596 9.0000
101 360344843 4.0000
101 193619580 5.0000
101 171918553 1.0000
101 228778787 2.0000
101 291110389 1.0000
101 313887512 1.0000
101 51978065 3.0000
101 303651216 2.0000
101 239876668 8.0000
101 43124180 10.0000
101 30395398 5.0000
101 83855918 9.0000
101 208742566 2.0000
101 38411534 7.0000
101 196195164 1.0000
101 258426023 1.0000
101 169863467 1.0000
101 100570359 10.0000
101 326694732 6.0000
101 236979026 2.0000
101 158887692 3.0000
101 67562950 4.0000
101 46705581 6.0000
101 234365719 2.0000
101 268484639 12.0000
101 393590044 1.0000
101 120872742 6.0000
101 57933449 2.0000
101 267256508 5.0000
101 142225011 5.0000
101 71975446 7.0000
101 54003221 5.0000
101 160979509 11.0000
101 154659914 2.0000
101 260452085 5.0000
101 64654685 3.0000
101 103683026 11.0000
101 23136154 1.0000
101 18395247 2.0000
101 220997138 6.0000
101 111610909 2.0000
101 562630483 4.0000
101 109214716 1.0000
101 24485503 4.0000
101 203018453 3.0000
101 29968837 1.0000
101 188841247 7.0000
101 86206737 5.0000
101 228305414 1.0000
101 70628641 7.0000
101 101017618 6.0000
101 242081101 6.0000
101 142681025 6.0000
101 52068189 6.0000
101 60825979 1.0000
101 300135017 1.0000
101 134563275 5.0000
101 47608522 10.0000
101 35364809 5.0000
101 79818725 3.0000
101 223404067 1.0000
101 119370087 4.0000
101 32878627 7.0000
101 300631153 2.0000
101 193354205 1.0000
101 134823513 4.0000
101 58926395 5.0000
101 269858934 3.0000
101 38824843 5.0000
101 65153448 11.0000
101 35408223 6.0000
101 65187067 12.0000
101 280242371 1.0000
101 51826812 3.0000
101 329112005 4.0000
101 122483510 1.0000
101 70360628 3.0000
101 263355828 7.0000
101 26589987 7.0000
101 37921383 6.0000
101 265192550 3.0000
101 279229632 2.0000
101 153531301 8.0000
101 291001606 6.0000
101 174185700 7.0000
101 21036119 4.0000
101 88986768 4.0000
101 148305295 3.0000
101 52702397 1.0000
101 105971448 16.0000
101 247540843 1.0000
101 22815199 4.0000
101 132213280 1.0000
101 267289093 3.0000
101 265916293 2.0000
101 264133481 8.0000
101 358675720 4.0000
101 66129243 10.0000
101 69551985 3.0000
101 502248046 4.0000
101 200497519 6.0000
101 73449571 8.0000
101 20505122 8.0000
101 267856439 4.0000
101 17084497 5.0000
101 83828959 8.0000
101 49980783 2.0000
101 127945292 8.0000
101 111553960 5.0000
101 136661659 4.0000
101 172724815 1.0000
101 17311797 4.0000
101 146442319 6.0000
101 182737724 5.0000
101 147509786 2.0000
101 269304331 10.0000
101 58434192 10.0000
101 313296185 8.0000
101 210627341 6.0000
101 273124345 2.0000
101 179170204 6.0000
101 108441763 9.0000
101 202243824 4.0000
101 185688167 9.0000
101 478981691 4.0000
101 205951712 2.0000
101 227817944 4.0000
101 558829275 4.0000
101 150020524 1.0000
101 29855798 4.0000
101 270556083 6.0000
101 290609656 6.0000
101 341963514 4.0000
101 436104499 5.0000
101 29246770 2.0000
101 43856340 9.0000
101 259802833 8.0000
101 103820454 2.0000
101 243323060 3.0000
101 89021438 1.0000
101 179213911 7.0000
101 420790483 5.0000
101 85669614 7.0000
101 267295547 5.0000
101 29727994 4.0000
101 109813877 2.0000
101 43328523 5.0000
101 72015785 3.0000
101 283969647 1.0000
101 228751987 2.0000
101 306623675 1.0000
101 37397798 6.0000
101 295884713 6.0000
101 218264611 2.0000
101 288327871 4.0000
101 544574749 3.0000
101 225082998 1.0000
101 151087889 4.0000
101 164122451 24.0000
101 250649493 5.0000
101 56446819 4.0000
101 165746428 2.0000
101 25189194 7.0000
101 145778558 1.0000
101 19239587 2.0000
101 123054246 3.0000
101 156380350 4.0000
101 152402774 1.0000
101 37653495 5.0000
101 297389481 4.0000
101 84095841 6.0000
101 122950681 7.0000
101 27014314 8.0000
101 267308679 8.0000
102 229047451 1.0000
102 98810867 1.0000
102 33268497 1.0000
102 205715380 1.0000
102 197096489 1.0000
102 157311000 1.0000
102 188264147 1.0000
102 231410365 1.0000
102 236854083 1.0000
102 84095155 1.0000
102 444198452 1.0000
102 76415133 1.0000
102 204454773 1.0000
102 243323755 1.0000
102 270418444 1.0000
102 113449381 1.0000
102 40095510 1.0000
102 316996084 1.0000
102 267278705 1.0000
102 213711945 1.0000
102 330552692 1.0000
102 225098832 1.0000
102 218196055 1.0000
102 37704287 1.0000
102 20359647 1.0000
102 144836578 1.0000
102 120160897 1.0000
102 246398288 1.0000
102 48683091 1.0000
102 212203422 1.0000
102 59785937 1.0000
102 62540002 1.0000
102 65013070 1.0000
102 48300575 1.0000
102 213273098 1.0000
102 292713073 1.0000
102 56408315 1.0000
102 181107202 1.0000
102 293601868 1.0000
102 288370527 1.0000
102 155320364 1.0000
102 61608179 1.0000
102 19909703 1.0000
102 193723322 1.0000
102 287781981 1.0000
102 233600234 1.0000
102 34882196 1.0000
102 244444830 1.0000
102 470195113 1.0000
102 70643606 1.0000
102 180918836 1.0000
102 205643354 1.0000
102 78922403 1.0000
102 237389906 1.0000
102 227082076 1.0000
102 52069104 1.0000
102 244081862 1.0000
102 247694811 1.0000
102 161351710 1.0000
102 43328128 1.0000
102 216837549 1.0000
102 32583477 1.0000
102 268445866 1.0000
102 274996668 1.0000
102 218273099 1.0000
102 277384132 1.0000
102 283727817 1.0000
102 24224320 1.0000
102 277172506 1.0000
102 21593526 1.0000
102 276908282 1.0000
102 97898140 1.0000
102 352317874 1.0000
102 278133623 1.0000
102 295637500 1.0000
102 31408930 1.0000
102 162749920 1.0000
102 34269240 1.0000
102 57339651 1.0000
102 237318555 1.0000
102 155320577 1.0000
102 202098639 1.0000
102 228298620 1.0000
102 102465497 1.0000
102 43706838 1.0000
102 274501289 1.0000
102 21037719 1.0000
102 168430127 1.0000
102 43090176 1.0000
102 210041383 1.0000
102 265426770 1.0000
102 293731094 1.0000
102 87429715 1.0000
102 283207769 1.0000
102 260710985 1.0000
102 275248083 1.0000
102 45929373 1.0000
102 314725957 1.0000
102 49939257 1.0000
102 253631550 1.0000
102 234349647 1.0000
102 387835596 1.0000
102 360344843 1.0000
102 193619580 1.0000
102 313887512 1.0000
102 51978065 1.0000
102 239876668 1.0000
102 208742566 1.0000
102 100570359 1.0000
102 326694732 1.0000
102 236979026 1.0000
102 158887692 1.0000
102 268484639 1.0000
102 120872742 1.0000
102 57933449 1.0000
102 267256508 1.0000
102 142225011 1.0000
102 54003221 1.0000
102 160979509 1.0000
102 154659914 1.0000
102 260452085 1.0000
102 103683026 1.0000
102 220997138 1.0000
102 562630483 1.0000
102 101017618 1.0000
102 242081101 1.0000
102 142681025 1.0000
102 52068189 1.0000
102 223404067 1.0000
102 119370087 1.0000
102 32878627 1.0000
102 58926395 1.0000
102 269858934 1.0000
102 35408223 1.0000
102 280242371 1.0000
102 419872351 1.0000
102 263355828 1.0000
102 153531301 1.0000
102 291001606 1.0000
102 174185700 1.0000
102 52702397 1.0000
102 267289093 1.0000
102 265916293 1.0000
102 264133481 1.0000
102 358675720 1.0000
102 66129243 1.0000
102 69551985 1.0000
102 502248046 1.0000
102 200497519 1.0000
102 73449571 1.0000
102 20505122 1.0000
102 267856439 1.0000
102 127945292 1.0000
102 279681266 1.0000
102 146442319 1.0000
102 182737724 1.0000
102 269304331 1.0000
102 58434192 1.0000
102 313296185 1.0000
102 210627341 1.0000
102 273124345 1.0000
102 179170204 1.0000
102 185688167 1.0000
102 478981691 1.0000
102 205951712 1.0000
102 227817944 1.0000
102 558829275 1.0000
102 29855798 1.0000
102 270556083 1.0000
102 290609656 1.0000
102 341963514 1.0000
102 436104499 1.0000
102 43856340 1.0000
102 259802833 1.0000
102 103820454 1.0000
102 179213911 1.0000
102 420790483 1.0000
102 85669614 1.0000
102 267295547 1.0000
102 109813877 1.0000
102 43328523 1.0000
102 295884713 1.0000
102 288327871 1.0000
102 544574749 1.0000
102 123054246 1.0000
102 297389481 1.0000
102 84095841 1.0000
102 122950681 1.0000
102 267308679 1.0000
103 229047451 1.0000
103 98810867 1.0000
103 33268497 1.0000
103 205715380 1.0000
103 197096489 1.0000
103 157311000 1.0000
103 188264147 1.0000
103 231410365 1.0000
103 236854083 1.0000
103 84095155 1.0000
103 444198452 1.0000
103 76415133 1.0000
103 204454773 1.0000
103 243323755 1.0000
103 270418444 1.0000
103 113449381 1.0000
103 40095510 1.0000
103 316996084 1.0000
103 267278705 1.0000
103 213711945 1.0000
103 330552692 1.0000
103 225098832 1.0000
103 218196055 1.0000
103 37704287 1.0000
103 45112524 1.0000
103 20359647 1.0000
103 144836578 1.0000
103 120160897 1.0000
103 297380894 1.0000
103 246398288 1.0000
103 48683091 1.0000
103 212203422 1.0000
103 59785937 1.0000
103 62540002 1.0000
103 65013070 1.0000
103 48300575 1.0000
103 213273098 1.0000
103 292713073 1.0000
103 56408315 1.0000
103 181107202 1.0000
103 293601868 1.0000
103 288370527 1.0000
103 155320364 1.0000
103 61608179 1.0000
103 19909703 1.0000
103 92882460 1.0000
103 193723322 1.0000
103 287781981 1.0000
103 61358313 1.0000
103 233600234 1.0000
103 34882196 1.0000
103 244444830 1.0000
103 470195113 1.0000
103 104063340 1.0000
103 70643606 2.0000
103 180918836 1.0000
103 205643354 1.0000
103 78922403 2.0000
103 237389906 1.0000
103 227082076 1.0000
103 52069104 1.0000
103 244081862 1.0000
103 247694811 1.0000
103 161351710 1.0000
103 43328128 1.0000
103 216837549 1.0000
103 32583477 1.0000
103 268445866 1.0000
103 274996668 1.0000
103 218273099 1.0000
103 277384132 1.0000
103 283727817 1.0000
103 24224320 1.0000
103 277172506 1.0000
103 21593526 1.0000
103 276908282 1.0000
103 97898140 1.0000
103 352317874 1.0000
103 278133623 1.0000
103 295637500 1.0000
103 31408930 1.0000
103 61804151 1.0000
103 162749920 3.0000
103 225539878 3.0000
103 34269240 1.0000
103 57339651 1.0000
103 237318555 1.0000
103 155320577 1.0000
103 202098639 1.0000
103 228298620 1.0000
103 102465497 1.0000
103 43706838 1.0000
103 274501289 1.0000
103 21037719 1.0000
103 50725573 2.0000
103 168430127 1.0000
103 43090176 1.0000
103 49498735 1.0000
103 210041383 1.0000
103 265426770 1.0000
103 293731094 1.0000
103 87429715 1.0000
103 283207769 1.0000
103 260710985 1.0000
103 275248083 1.0000
103 45929373 1.0000
103 314725957 1.0000
103 49939257 1.0000
103 253631550 1.0000
103 234349647 1.0000
103 387835596 1.0000
103 360344843 1.0000
103 193619580 1.0000
103 313887512 1.0000
103 51978065 1.0000
103 239876668 1.0000
103 208742566 1.0000
103 38411534 1.0000
103 100570359 1.0000
103 326694732 1.0000
103 236979026 1.0000
103 158887692 1.0000
103 268484639 1.0000
103 120872742 1.0000
103 57933449 1.0000
103 267256508 1.0000
103 142225011 1.0000
103 54003221 1.0000
103 160979509 1.0000
103 154659914 1.0000
103 260452085 1.0000
103 103683026 1.0000
103 220997138 1.0000
103 111610909 2.0000
103 562630483 1.0000
103 101017618 1.0000
103 242081101 1.0000
103 142681025 1.0000
103 52068189 1.0000
103 47608522 1.0000
103 223404067 1.0000
103 119370087 1.0000
103 32878627 1.0000
103 58926395 1.0000
103 269858934 1.0000
103 35408223 1.0000
103 280242371 1.0000
103 419872351 1.0000
103 263355828 1.0000
103 153531301 1.0000
103 291001606 1.0000
103 174185700 1.0000
103 52702397 1.0000
103 105971448 1.0000
103 267289093 1.0000
103 265916293 1.0000
103 264133481 1.0000
103 358675720 1.0000
103 66129243 1.0000
103 69551985 1.0000
103 502248046 1.0000
103 200497519 1.0000
103 73449571 1.0000
103 20505122 1.0000
103 267856439 1.0000
103 83828959 1.0000
103 127945292 1.0000
103 279681266 1.0000
103 146442319 1.0000
103 182737724 1.0000
103 269304331 1.0000
103 58434192 1.0000
103 313296185 1.0000
103 210627341 1.0000
103 273124345 1.0000
103 179170204 1.0000
103 185688167 1.0000
103 478981691 1.0000
103 205951712 1.0000
103 227817944 1.0000
103 558829275 1.0000
103 29855798 1.0000
103 270556083 1.0000
103 290609656 1.0000
103 341963514 1.0000
103 436104499 1.0000
103 43856340 1.0000
103 259802833 1.0000
103 103820454 1.0000
103 179213911 1.0000
103 420790483 1.0000
103 85669614 1.0000
103 267295547 1.0000
103 29727994 1.0000
103 109813877 1.0000
103 43328523 1.0000
103 295884713 1.0000
103 288327871 1.0000
103 544574749 1.0000
103 164122451 1.0000
103 25189194 2.0000
103 123054246 1.0000
103 297389481 1.0000
103 84095841 1.0000
103 122950681 1.0000
103 267308679 1.0000
104 229047451 1.0000
104 19229473 1.0000
104 98810867 2.0000
104 33268497 1.0000
104 205715380 1.0000
104 197096489 1.0000
104 157311000 1.0000
104 188264147 1.0000
104 77843712 1.0000
104 231410365 3.0000
104 236854083 1.0000
104 288238089 1.0000
104 84095155 2.0000
104 444198452 1.0000
104 56077244 1.0000
104 76415133 2.0000
104 204454773 2.0000
104 319682752 1.0000
104 243323755 3.0000
104 270418444 1.0000
104 113449381 1.0000
104 40095510 1.0000
104 316996084 1.0000
104 267278705 1.0000
104 213711945 1.0000
104 330552692 1.0000
104 225098832 2.0000
104 244085895 1.0000
104 218196055 1.0000
104 30693879 5.0000
104 37704287 1.0000
104 20359647 3.0000
104 56824454 1.0000
104 98196849 1.0000
104 144836578 2.0000
104 120160897 2.0000
104 246398288 1.0000
104 48683091 3.0000
104 212203422 1.0000
104 59785937 2.0000
104 62540002 3.0000
104 254056558 1.0000
104 65013070 2.0000
104 104572995 1.0000
104 48300575 3.0000
104 213273098 1.0000
104 292713073 2.0000
104 56408315 1.0000
104 181107202 1.0000
104 178616491 1.0000
104 293601868 2.0000
104 288370527 1.0000
104 256955184 1.0000
104 155320364 2.0000
104 61608179 1.0000
104 19909703 2.0000
104 92882460 1.0000
104 193723322 1.0000
104 287781981 1.0000
104 233600234 3.0000
104 34882196 2.0000
104 287566895 1.0000
104 244444830 3.0000
104 470195113 1.0000
104 401646950 2.0000
104 70643606 3.0000
104 17209595 1.0000
104 180918836 2.0000
104 29972400 1.0000
104 205643354 1.0000
104 32340805 1.0000
104 78922403 3.0000
104 39973326 1.0000
104 237389906 1.0000
104 227082076 2.0000
104 52069104 1.0000
104 244081862 2.0000
104 51590707 1.0000
104 247694811 3.0000
104 19762524 1.0000
104 161351710 1.0000
104 43328128 1.0000
104 216837549 1.0000
104 32583477 1.0000
104 61771888 1.0000
104 115997168 1.0000
104 268445866 1.0000
104 274996668 1.0000
104 218273099 3.0000
104 277384132 2.0000
104 283727817 2.0000
104 32408442 2.0000
104 24224320 1.0000
104 277172506 1.0000
104 21593526 1.0000
104 276908282 2.0000
104 91588813 1.0000
104 97898140 5.0000
104 352317874 2.0000
104 278133623 2.0000
104 295637500 2.0000
104 31408930 1.0000
104 162749920 1.0000
104 207604346 3.0000
104 34269240 1.0000
104 69607162 1.0000
104 57339651 1.0000
104 237318555 1.0000
104 37792771 1.0000
104 155320577 1.0000
104 202098639 2.0000
104 228298620 1.0000
104 102465497 1.0000
104 43706838 4.0000
104 291649210 1.0000
104 274501289 1.0000
104 21037719 1.0000
104 168430127 1.0000
104 432456574 1.0000
104 216707242 1.0000
104 43090176 2.0000
104 210041383 2.0000
104 59809760 2.0000
104 265426770 2.0000
104 293731094 1.0000
104 87429715 2.0000
104 97066890 1.0000
104 283207769 1.0000
104 290709262 1.0000
104 260710985 1.0000
104 275248083 1.0000
104 45929373 3.0000
104 314725957 1.0000
104 359511622 1.0000
104 34965095 1.0000
104 49939257 1.0000
104 253631550 3.0000
104 234349647 3.0000
104 39811227 2.0000
104 387835596 3.0000
104 360344843 2.0000
104 193619580 2.0000
104 171918553 1.0000
104 228778787 2.0000
104 313887512 1.0000
104 51978065 1.0000
104 239876668 2.0000
104 83855918 1.0000
104 208742566 1.0000
104 38411534 1.0000
104 258426023 3.0000
104 169863467 1.0000
104 100570359 2.0000
104 326694732 1.0000
104 236979026 1.0000
104 158887692 1.0000
104 67562950 1.0000
104 234365719 2.0000
104 268484639 1.0000
104 120872742 2.0000
104 57933449 1.0000
104 94003338 1.0000
104 267256508 1.0000
104 142225011 2.0000
104 54003221 1.0000
104 451403451 1.0000
104 160979509 3.0000
104 154659914 1.0000
104 260452085 1.0000
104 103683026 1.0000
104 220997138 1.0000
104 111610909 1.0000
104 562630483 1.0000
104 203018453 2.0000
104 70628641 4.0000
104 101017618 2.0000
104 242081101 3.0000
104 142681025 3.0000
104 52068189 1.0000
104 300135017 1.0000
104 134563275 1.0000
104 47608522 2.0000
104 79818725 2.0000
104 223404067 1.0000
104 119370087 2.0000
104 196669891 1.0000
104 32878627 2.0000
104 134823513 2.0000
104 58926395 1.0000
104 269858934 1.0000
104 65153448 2.0000
104 35408223 1.0000
104 280242371 1.0000
104 51826812 1.0000
104 419872351 1.0000
104 263355828 1.0000
104 265192550 1.0000
104 279229632 2.0000
104 153531301 1.0000
104 291001606 2.0000
104 174185700 1.0000
104 21036119 1.0000
104 52702397 1.0000
104 105971448 2.0000
104 267289093 2.0000
104 265916293 1.0000
104 264133481 1.0000
104 358675720 3.0000
104 66129243 1.0000
104 69551985 2.0000
104 502248046 1.0000
104 200497519 1.0000
104 73449571 1.0000
104 20505122 1.0000
104 267856439 1.0000
104 17084497 1.0000
104 83828959 1.0000
104 49980783 2.0000
104 127945292 1.0000
104 279681266 1.0000
104 136661659 1.0000
104 17311797 1.0000
104 146442319 2.0000
104 182737724 2.0000
104 269304331 2.0000
104 58434192 3.0000
104 313296185 2.0000
104 210627341 1.0000
104 273124345 1.0000
104 179170204 3.0000
104 185688167 2.0000
104 478981691 1.0000
104 205951712 1.0000
104 227817944 3.0000
104 558829275 1.0000
104 29855798 1.0000
104 270556083 3.0000
104 290609656 1.0000
104 341963514 1.0000
104 436104499 1.0000
104 29246770 3.0000
104 43856340 2.0000
104 259802833 1.0000
104 103820454 1.0000
104 243323060 2.0000
104 179213911 3.0000
104 420790483 1.0000
104 85669614 1.0000
104 267295547 1.0000
104 29727994 1.0000
104 109813877 1.0000
104 43328523 1.0000
104 72015785 1.0000
104 228751987 2.0000
104 233109396 1.0000
104 295884713 2.0000
104 288327871 2.0000
104 544574749 2.0000
104 164122451 1.0000
104 165746428 3.0000
104 25189194 2.0000
104 145778558 1.0000
104 19239587 2.0000
104 123054246 1.0000
104 37653495 3.0000
104 297389481 1.0000
104 84095841 2.0000
104 122950681 2.0000
104 27014314 1.0000
104 267308679 2.0000
105 229047451 1.0000
105 231410365 1.0000
105 236854083 1.0000
105 270418444 1.0000
105 40714791 1.0000
105 30693879 1.0000
105 48683091 1.0000
105 212203422 1.0000
105 59785937 1.0000
105 66308941 1.0000
105 160950525 1.0000
105 34882196 1.0000
105 70643606 1.0000
105 17209595 1.0000
105 180918836 1.0000
105 277384132 1.0000
105 91082908 1.0000
105 97898140 1.0000
105 295637500 1.0000
105 69607162 1.0000
105 155320577 1.0000
105 43706838 1.0000
105 274501289 1.0000
105 97066890 1.0000
105 248789864 1.0000
105 22844077 1.0000
105 121827022 1.0000
105 83855918 1.0000
105 100570359 1.0000
105 57933449 1.0000
105 94003338 1.0000
105 160979509 1.0000
105 64654685 1.0000
105 142681025 1.0000
105 134563275 1.0000
105 47608522 1.0000
105 119370087 1.0000
105 58926395 1.0000
105 263355828 1.0000
105 174185700 1.0000
105 69551985 1.0000
105 20505122 1.0000
105 182737724 1.0000
105 179170204 1.0000
105 108441763 1.0000
105 179213911 1.0000
105 37653495 2.0000
105 122950681 1.0000
105 267308679 1.0000
106 229047451 1.0000
106 19229473 5.0000
106 197096489 1.0000
106 188264147 1.0000
106 84095155 1.0000
106 78746900 8.0000
106 217356882 1.0000
106 204454773 1.0000
106 270843834 1.0000
106 193870085 1.0000
106 113449381 1.0000
106 297380894 1.0000
106 246398288 1.0000
106 69276015 1.0000
106 62540002 1.0000
106 31508216 1.0000
106 178616491 1.0000
106 292252720 2.0000
106 288370527 1.0000
106 66308941 1.0000
106 73637003 1.0000
106 155320364 1.0000
106 219540700 2.0000
106 193723322 1.0000
106 17209595 2.0000
106 32340805 1.0000
106 39973326 2.0000
106 167376496 1.0000
106 52069104 1.0000
106 115997168 1.0000
106 32408442 1.0000
106 24224320 1.0000
106 276908282 1.0000
106 91588813 1.0000
106 352317874 1.0000
106 278133623 1.0000
106 229483237 1.0000
106 61804151 1.0000
106 225539878 1.0000
106 270369842 1.0000
106 49290658 1.0000
106 117377731 3.0000
106 155320577 1.0000
106 202098639 1.0000
106 32399396 1.0000
106 43706838 1.0000
106 43090176 1.0000
106 22844077 1.0000
106 49939257 1.0000
106 26553971 5.0000
106 41405468 3.0000
106 387835596 1.0000
106 193619580 1.0000
106 51978065 1.0000
106 303651216 1.0000
106 239876668 1.0000
106 43124180 3.0000
106 38411534 2.0000
106 53009311 1.0000
106 326694732 1.0000
106 142225011 1.0000
106 71975446 1.0000
106 160979509 1.0000
106 260452085 1.0000
106 64654685 2.0000
106 24485503 1.0000
106 70628641 1.0000
106 142681025 2.0000
106 60825979 1.0000
106 300135017 1.0000
106 47608522 3.0000
106 196669891 2.0000
106 65187067 1.0000
106 37921383 6.0000
106 310287657 1.0000
106 73449571 1.0000
106 83828959 1.0000
106 111553960 4.0000
106 17311797 1.0000
106 269304331 1.0000
106 58434192 1.0000
106 179170204 1.0000
106 108441763 3.0000
106 185688167 1.0000
106 290609656 1.0000
106 29727994 1.0000
106 109813877 1.0000
106 72015785 1.0000
106 37397798 1.0000
106 295884713 1.0000
106 288327871 1.0000
106 250649493 1.0000
106 19239587 3.0000
106 37653495 5.0000
106 84095841 1.0000
106 27014314 3.0000
107 229047451 1.0000
107 19229473 2.0000
107 98810867 1.0000
107 130380538 2.0000
107 204454773 1.0000
107 14123683 1.0000
107 270418444 1.0000
107 29426580 1.0000
107 30693879 1.0000
107 37704287 1.0000
107 281059193 1.0000
107 56824454 1.0000
107 120160897 1.0000
107 297380894 2.0000
107 48683091 2.0000
107 62540002 5.0000
107 48300575 3.0000
107 121240793 2.0000
107 256955184 1.0000
107 160950525 1.0000
107 92882460 4.0000
107 61358313 1.0000
107 104063340 2.0000
107 275575393 1.0000
107 180918836 3.0000
107 29972400 1.0000
107 39973326 1.0000
107 52069104 1.0000
107 61771888 1.0000
107 115997168 1.0000
107 97898140 2.0000
107 53029040 1.0000
107 278133623 1.0000
107 295637500 1.0000
107 61804151 2.0000
107 162749920 1.0000
107 225539878 1.0000
107 34269240 1.0000
107 117377731 1.0000
107 155320577 2.0000
107 43706838 4.0000
107 50725573 4.0000
107 49498735 1.0000
107 498776216 1.0000
107 22844077 1.0000
107 45929373 1.0000
107 26553971 1.0000
107 41405468 1.0000
107 360344843 1.0000
107 83861665 1.0000
107 239876668 1.0000
107 43124180 2.0000
107 30395398 2.0000
107 83855918 1.0000
107 38411534 1.0000
107 326694732 1.0000
107 158887692 1.0000
107 120872742 1.0000
107 267256508 1.0000
107 71975446 1.0000
107 160979509 1.0000
107 24485503 2.0000
107 188841247 2.0000
107 142681025 2.0000
107 134563275 2.0000
107 47608522 2.0000
107 35364809 1.0000
107 119370087 1.0000
107 32878627 1.0000
107 65153448 5.0000
107 65187067 2.0000
107 26589987 4.0000
107 37921383 1.0000
107 153531301 1.0000
107 105971448 5.0000
107 22815199 1.0000
107 132213280 1.0000
107 66129243 2.0000
107 502248046 1.0000
107 20505122 1.0000
107 17084497 1.0000
107 83828959 1.0000
107 127945292 1.0000
107 111553960 2.0000
107 182737724 1.0000
107 202243824 2.0000
107 185688167 1.0000
107 558829275 1.0000
107 290609656 1.0000
107 341963514 1.0000
107 43856340 1.0000
107 179213911 4.0000
107 85669614 1.0000
107 29727994 1.0000
107 72015785 1.0000
107 37397798 1.0000
107 225082998 1.0000
107 164122451 2.0000
107 250649493 1.0000
107 156380350 2.0000
107 37653495 2.0000
107 122950681 1.0000
107 27014314 1.0000
108 229047451 1.0000
108 98810867 1.0000
108 33268497 1.0000
108 205715380 1.0000
108 197096489 1.0000
108 157311000 1.0000
108 188264147 1.0000
108 231410365 1.0000
108 236854083 1.0000
108 84095155 1.0000
108 444198452 1.0000
108 61623625 1.0000
108 204454773 1.0000
108 14123683 1.0000
108 243323755 1.0000
108 270418444 1.0000
108 113449381 1.0000
108 40095510 1.0000
108 267278705 1.0000
108 213711945 1.0000
108 330552692 1.0000
108 225098832 1.0000
108 218196055 1.0000
108 37704287 1.0000
108 20359647 1.0000
108 144836578 1.0000
108 120160897 1.0000
108 246398288 1.0000
108 48683091 1.0000
108 212203422 1.0000
108 59785937 1.0000
108 62540002 1.0000
108 65013070 1.0000
108 48300575 1.0000
108 213273098 1.0000
108 292713073 1.0000
108 56408315 1.0000
108 293601868 1.0000
108 288370527 1.0000
108 156218577 1.0000
108 155320364 1.0000
108 61608179 1.0000
108 19909703 1.0000
108 193723322 1.0000
108 287781981 1.0000
108 233600234 1.0000
108 34882196 1.0000
108 244444830 1.0000
108 470195113 1.0000
108 70643606 1.0000
108 180918836 1.0000
108 78922403 1.0000
108 237389906 1.0000
108 247300697 1.0000
108 227082076 1.0000
108 52069104 1.0000
108 244081862 1.0000
108 247694811 1.0000
108 19762524 1.0000
108 161351710 1.0000
108 43328128 1.0000
108 404865623 1.0000
108 32583477 1.0000
108 268445866 1.0000
108 274996668 1.0000
108 277384132 1.0000
108 283727817 1.0000
108 24224320 1.0000
108 277172506 1.0000
108 21593526 1.0000
108 85423286 1.0000
108 97898140 1.0000
108 352317874 1.0000
108 278133623 1.0000
108 46141376 1.0000
108 295637500 1.0000
108 31408930 1.0000
108 162749920 1.0000
108 34269240 1.0000
108 57339651 1.0000
108 237318555 1.0000
108 155320577 1.0000
108 202098639 1.0000
108 228298620 1.0000
108 102465497 1.0000
108 43706838 1.0000
108 274501289 1.0000
108 21037719 1.0000
108 43090176 1.0000
108 49498735 1.0000
108 265426770 1.0000
108 293731094 1.0000
108 87429715 1.0000
108 283207769 1.0000
108 260710985 1.0000
108 22844077 1.0000
108 45929373 1.0000
108 49939257 1.0000
108 253631550 1.0000
108 234349647 1.0000
108 387835596 1.0000
108 193619580 1.0000
108 51978065 1.0000
108 239876668 1.0000
108 83855918 1.0000
108 208742566 1.0000
108 258426023 1.0000
108 100570359 1.0000
108 326694732 1.0000
108 158887692 1.0000
108 268484639 1.0000
108 120872742 1.0000
108 57933449 1.0000
108 267256508 1.0000
108 54003221 1.0000
108 451403451 1.0000
108 160979509 1.0000
108 154659914 1.0000
108 260452085 1.0000
108 103683026 1.0000
108 220997138 1.0000
108 562630483 1.0000
108 101017618 1.0000
108 242081101 1.0000
108 142681025 1.0000
108 52068189 1.0000
108 223404067 1.0000
108 119370087 1.0000
108 32878627 1.0000
108 134823513 1.0000
108 58926395 1.0000
108 269858934 1.0000
108 65153448 1.0000
108 35408223 1.0000
108 280242371 1.0000
108 26589987 1.0000
108 153531301 1.0000
108 291001606 1.0000
108 174185700 1.0000
108 52702397 1.0000
108 267289093 1.0000
108 265916293 1.0000
108 264133481 1.0000
108 358675720 1.0000
108 66129243 1.0000
108 69551985 1.0000
108 502248046 1.0000
108 200497519 1.0000
108 73449571 1.0000
108 20505122 1.0000
108 267856439 1.0000
108 127945292 1.0000
108 146442319 1.0000
108 182737724 1.0000
108 269304331 1.0000
108 58434192 1.0000
108 313296185 1.0000
108 273124345 1.0000
108 179170204 1.0000
108 185688167 1.0000
108 478981691 1.0000
108 205951712 1.0000
108 227817944 1.0000
108 558829275 1.0000
108 29855798 1.0000
108 270556083 1.0000
108 290609656 1.0000
108 341963514 1.0000
108 436104499 1.0000
108 43856340 1.0000
108 259802833 1.0000
108 103820454 1.0000
108 179213911 1.0000
108 420790483 1.0000
108 85669614 1.0000
108 267295547 1.0000
108 109813877 1.0000
108 43328523 1.0000
108 295884713 1.0000
108 288327871 1.0000
108 225082998 1.0000
108 164122451 1.0000
108 123054246 1.0000
108 156380350 1.0000
108 297389481 1.0000
108 84095841 1.0000
108 122950681 1.0000
108 267308679 1.0000
109 229047451 1.0000
109 98810867 1.0000
109 33268497 1.0000
109 205715380 1.0000
109 197096489 2.0000
109 157311000 2.0000
109 188264147 1.0000
109 231410365 2.0000
109 236854083 2.0000
109 248740740 1.0000
109 84095155 1.0000
109 444198452 1.0000
109 130380538 2.0000
109 61623625 1.0000
109 204454773 1.0000
109 14123683 2.0000
109 243323755 4.0000
109 270418444 2.0000
109 193870085 1.0000
109 113449381 1.0000
109 40095510 1.0000
109 40714791 1.0000
109 267278705 2.0000
109 213711945 2.0000
109 330552692 1.0000
109 225098832 1.0000
109 218196055 2.0000
109 30693879 1.0000
109 37704287 1.0000
109 45112524 5.0000
109 20359647 1.0000
109 281059193 1.0000
109 98196849 1.0000
109 144836578 2.0000
109 120160897 1.0000
109 297380894 1.0000
109 246398288 1.0000
109 48683091 4.0000
109 212203422 2.0000
109 59785937 3.0000
109 62540002 2.0000
109 274645950 1.0000
109 254056558 2.0000
109 65013070 1.0000
109 48300575 3.0000
109 264522245 2.0000
109 213273098 1.0000
109 254147817 1.0000
109 292713073 3.0000
109 56408315 3.0000
109 181107202 2.0000
109 31508216 1.0000
109 293601868 1.0000
109 288370527 2.0000
109 156218577 1.0000
109 155320364 1.0000
109 61608179 1.0000
109 19909703 1.0000
109 92882460 3.0000
109 193723322 2.0000
109 287781981 1.0000
109 61358313 1.0000
109 233600234 2.0000
109 34882196 1.0000
109 287566895 1.0000
109 244444830 1.0000
109 470195113 1.0000
109 401646950 1.0000
109 104063340 2.0000
109 275575393 3.0000
109 70643606 3.0000
109 180918836 2.0000
109 29972400 2.0000
109 78922403 3.0000
109 237389906 1.0000
109 247300697 2.0000
109 227082076 1.0000
109 52069104 3.0000
109 244081862 2.0000
109 51590707 1.0000
109 247694811 1.0000
109 19762524 3.0000
109 161351710 1.0000
109 43328128 1.0000
109 216837549 1.0000
109 404865623 3.0000
109 32583477 1.0000
109 238084775 1.0000
109 268445866 1.0000
109 274996668 1.0000
109 218273099 1.0000
109 277384132 1.0000
109 283727817 2.0000
109 24224320 1.0000
109 277172506 2.0000
109 21593526 1.0000
109 85423286 1.0000
109 97898140 2.0000
109 352317874 1.0000
109 278133623 2.0000
109 46141376 1.0000
109 295637500 1.0000
109 31408930 1.0000
109 61804151 1.0000
109 162749920 4.0000
109 166121210 1.0000
109 207604346 1.0000
109 225539878 3.0000
109 34269240 1.0000
109 57339651 1.0000
109 237318555 2.0000
109 37792771 1.0000
109 199278443 1.0000
109 49290658 1.0000
109 155320577 1.0000
109 202098639 2.0000
109 27272269 1.0000
109 228298620 1.0000
109 102465497 1.0000
109 43706838 6.0000
109 274501289 1.0000
109 21037719 2.0000
109 50725573 1.0000
109 161046713 1.0000
109 43090176 1.0000
109 49498735 4.0000
109 265426770 1.0000
109 293731094 2.0000
109 87429715 3.0000
109 97066890 1.0000
109 32417223 2.0000
109 283207769 1.0000
109 260710985 5.0000
109 248789864 1.0000
109 22844077 1.0000
109 121827022 1.0000
109 45929373 2.0000
109 34965095 1.0000
109 49939257 3.0000
109 26553971 1.0000
109 253631550 1.0000
109 234349647 1.0000
109 387835596 1.0000
109 193619580 1.0000
109 51978065 1.0000
109 303651216 1.0000
109 239876668 1.0000
109 43124180 1.0000
109 30395398 2.0000
109 83855918 2.0000
109 208742566 1.0000
109 258426023 1.0000
109 169863467 1.0000
109 100570359 5.0000
109 326694732 1.0000
109 158887692 1.0000
109 67562950 2.0000
109 46705581 1.0000
109 234365719 1.0000
109 268484639 3.0000
109 393590044 1.0000
109 120872742 1.0000
109 57933449 1.0000
109 94003338 1.0000
109 267256508 2.0000
109 223396377 1.0000
109 71975446 2.0000
109 54003221 1.0000
109 451403451 2.0000
109 160979509 2.0000
109 154659914 1.0000
109 260452085 1.0000
109 64654685 1.0000
109 103683026 2.0000
109 220997138 1.0000
109 562630483 1.0000
109 24485503 2.0000
109 188841247 1.0000
109 86206737 1.0000
109 101017618 1.0000
109 242081101 1.0000
109 142681025 2.0000
109 52068189 1.0000
109 134563275 2.0000
109 223404067 2.0000
109 119370087 2.0000
109 32878627 1.0000
109 300631153 1.0000
109 134823513 2.0000
109 175149644 1.0000
109 58926395 2.0000
109 269858934 1.0000
109 38824843 1.0000
109 65153448 3.0000
109 35408223 1.0000
109 150455104 1.0000
109 65187067 1.0000
109 280242371 1.0000
109 329112005 1.0000
109 26589987 1.0000
109 37921383 4.0000
109 279229632 1.0000
109 153531301 4.0000
109 291001606 1.0000
109 174185700 3.0000
109 88986768 1.0000
109 52702397 1.0000
109 105971448 1.0000
109 22815199 1.0000
109 267289093 1.0000
109 265916293 1.0000
109 264133481 2.0000
109 358675720 4.0000
109 66129243 4.0000
109 69551985 4.0000
109 502248046 2.0000
109 200497519 2.0000
109 73449571 1.0000
109 20505122 3.0000
109 267856439 1.0000
109 83828959 1.0000
109 127945292 1.0000
109 279681266 1.0000
109 214136684 1.0000
109 172724815 2.0000
109 146442319 2.0000
109 182737724 1.0000
109 269304331 1.0000
109 58434192 2.0000
109 313296185 2.0000
109 210627341 1.0000
109 273124345 1.0000
109 179170204 2.0000
109 202243824 1.0000
109 185688167 1.0000
109 478981691 2.0000
109 205951712 1.0000
109 227817944 1.0000
109 558829275 1.0000
109 29855798 1.0000
109 270556083 1.0000
109 290609656 1.0000
109 341963514 2.0000
109 436104499 1.0000
109 29246770 1.0000
109 43856340 2.0000
109 259802833 1.0000
109 103820454 1.0000
109 179213911 2.0000
109 420790483 1.0000
109 240653346 1.0000
109 85669614 1.0000
109 267295547 2.0000
109 109813877 1.0000
109 43328523 4.0000
109 295884713 1.0000
109 53732896 2.0000
109 288327871 1.0000
109 225082998 1.0000
109 164122451 2.0000
109 250649493 1.0000
109 56446819 4.0000
109 165746428 1.0000
109 25189194 1.0000
109 123054246 1.0000
109 156380350 2.0000
109 37653495 1.0000
109 297389481 2.0000
109 84095841 1.0000
109 122950681 2.0000
109 267308679 2.0000
110 229047451 5.0000
110 19229473 1.0000
110 98810867 5.0000
110 33268497 2.0000
110 205715380 3.0000
110 197096489 4.0000
110 157311000 4.0000
110 188264147 2.0000
110 77843712 2.0000
110 231410365 3.0000
110 236854083 5.0000
110 84095155 2.0000
110 444198452 2.0000
110 130380538 4.0000
110 61623625 1.0000
110 76415133 1.0000
110 204454773 1.0000
110 319682752 2.0000
110 14123683 1.0000
110 243323755 2.0000
110 270418444 5.0000
110 193870085 2.0000
110 277981997 2.0000
110 113449381 4.0000
110 40095510 2.0000
110 267278705 2.0000
110 213711945 4.0000
110 330552692 3.0000
110 225098832 3.0000
110 29426580 2.0000
110 218196055 3.0000
110 30693879 3.0000
110 37704287 1.0000
110 20359647 3.0000
110 281059193 2.0000
110 56824454 1.0000
110 98196849 1.0000
110 144836578 2.0000
110 120160897 3.0000
110 246398288 4.0000
110 48683091 4.0000
110 212203422 3.0000
110 59785937 4.0000
110 69276015 2.0000
110 62540002 6.0000
110 274645950 1.0000
110 65013070 3.0000
110 104572995 2.0000
110 48300575 3.0000
110 264522245 3.0000
110 213273098 1.0000
110 292713073 6.0000
110 56408315 5.0000
110 31508216 2.0000
110 178616491 4.0000
110 293601868 2.0000
110 121240793 1.0000
110 292252720 1.0000
110 288370527 3.0000
110 256955184 1.0000
110 160950525 3.0000
110 73637003 1.0000
110 156218577 3.0000
110 155320364 3.0000
110 61608179 3.0000
110 19909703 3.0000
110 92882460 5.0000
110 193723322 2.0000
110 287781981 2.0000
110 264446848 1.0000
110 61358313 4.0000
110 233600234 3.0000
110 34882196 3.0000
110 287566895 1.0000
110 244444830 4.0000
110 22062686 1.0000
110 470195113 1.0000
110 101227454 1.0000
110 104063340 3.0000
110 70643606 5.0000
110 180918836 6.0000
110 205643354 1.0000
110 78922403 3.0000
110 39973326 1.0000
110 237389906 2.0000
110 247300697 1.0000
110 227082076 2.0000
110 52069104 6.0000
110 244081862 3.0000
110 51590707 1.0000
110 247694811 4.0000
110 19762524 1.0000
110 261872648 1.0000
110 161351710 2.0000
110 43328128 2.0000
110 216837549 1.0000
110 404865623 4.0000
110 32583477 2.0000
110 268445866 3.0000
110 274996668 2.0000
110 218273099 2.0000
110 277384132 2.0000
110 283727817 4.0000
110 24224320 3.0000
110 277172506 1.0000
110 21593526 1.0000
110 276908282 1.0000
110 68395469 3.0000
110 91588813 1.0000
110 85423286 4.0000
110 97898140 2.0000
110 53029040 1.0000
110 352317874 3.0000
110 278133623 3.0000
110 46141376 3.0000
110 295637500 4.0000
110 31408930 2.0000
110 61804151 1.0000
110 162749920 5.0000
110 166121210 1.0000
110 207604346 1.0000
110 34269240 3.0000
110 57339651 1.0000
110 237318555 1.0000
110 37792771 4.0000
110 117377731 1.0000
110 155320577 3.0000
110 181223330 1.0000
110 202098639 2.0000
110 27272269 1.0000
110 228298620 2.0000
110 105803824 1.0000
110 102465497 2.0000
110 43706838 2.0000
110 274501289 2.0000
110 21037719 5.0000
110 50725573 3.0000
110 168430127 2.0000
110 161046713 1.0000
110 43090176 4.0000
110 49498735 4.0000
110 210041383 1.0000
110 59809760 2.0000
110 265426770 1.0000
110 293731094 5.0000
110 87429715 5.0000
110 97066890 3.0000
110 32417223 2.0000
110 283207769 1.0000
110 498776216 2.0000
110 260710985 4.0000
110 22844077 3.0000
110 121827022 1.0000
110 275248083 1.0000
110 45929373 3.0000
110 314725957 2.0000
110 359511622 1.0000
110 34965095 2.0000
110 49939257 2.0000
110 26553971 2.0000
110 253631550 3.0000
110 234349647 2.0000
110 39811227 1.0000
110 387835596 3.0000
110 360344843 2.0000
110 193619580 1.0000
110 51978065 3.0000
110 239876668 4.0000
110 43124180 1.0000
110 30395398 1.0000
110 83855918 1.0000
110 208742566 1.0000
110 38411534 2.0000
110 53009311 2.0000
110 258426023 1.0000
110 100570359 5.0000
110 326694732 3.0000
110 158887692 1.0000
110 46705581 1.0000
110 234365719 1.0000
110 268484639 3.0000
110 393590044 2.0000
110 120872742 4.0000
110 57933449 2.0000
110 94003338 1.0000
110 267256508 3.0000
110 142225011 2.0000
110 223396377 1.0000
110 71975446 1.0000
110 54003221 4.0000
110 451403451 1.0000
110 160979509 3.0000
110 154659914 2.0000
110 220808838 1.0000
110 260452085 2.0000
110 103683026 4.0000
110 23136154 1.0000
110 220997138 3.0000
110 111610909 3.0000
110 562630483 3.0000
110 24485503 1.0000
110 29968837 2.0000
110 188841247 3.0000
110 86206737 1.0000
110 70628641 1.0000
110 101017618 5.0000
110 242081101 2.0000
110 142681025 4.0000
110 52068189 2.0000
110 60825979 1.0000
110 134563275 1.0000
110 47608522 1.0000
110 35364809 3.0000
110 79818725 4.0000
110 223404067 4.0000
110 119370087 2.0000
110 196669891 1.0000
110 32878627 2.0000
110 300631153 5.0000
110 193354205 1.0000
110 134823513 2.0000
110 58926395 4.0000
110 269858934 4.0000
110 65153448 7.0000
110 35408223 4.0000
110 65187067 1.0000
110 280242371 1.0000
110 51826812 1.0000
110 329112005 2.0000
110 70360628 1.0000
110 263355828 2.0000
110 26589987 1.0000
110 265192550 1.0000
110 279229632 1.0000
110 153531301 5.0000
110 291001606 3.0000
110 174185700 5.0000
110 148305295 1.0000
110 52702397 3.0000
110 105971448 2.0000
110 22815199 1.0000
110 132213280 1.0000
110 267289093 3.0000
110 265916293 4.0000
110 264133481 3.0000
110 358675720 3.0000
110 66129243 4.0000
110 69551985 4.0000
110 502248046 1.0000
110 200497519 4.0000
110 73449571 2.0000
110 20505122 4.0000
110 267856439 3.0000
110 83828959 2.0000
110 49980783 1.0000
110 127945292 2.0000
110 172724815 1.0000
110 146442319 3.0000
110 182737724 7.0000
110 269304331 2.0000
110 58434192 3.0000
110 313296185 3.0000
110 210627341 1.0000
110 273124345 2.0000
110 179170204 2.0000
110 108441763 2.0000
110 202243824 3.0000
110 185688167 2.0000
110 478981691 2.0000
110 205951712 4.0000
110 227817944 2.0000
110 558829275 2.0000
110 29855798 2.0000
110 270556083 2.0000
110 290609656 2.0000
110 341963514 3.0000
110 436104499 3.0000
110 29246770 2.0000
110 43856340 5.0000
110 259802833 5.0000
110 103820454 3.0000
110 243323060 1.0000
110 179213911 5.0000
110 420790483 4.0000
110 85669614 2.0000
110 267295547 3.0000
110 109813877 1.0000
110 43328523 3.0000
110 283969647 1.0000
110 228751987 1.0000
110 37397798 1.0000
110 295884713 1.0000
110 218264611 1.0000
110 288327871 3.0000
110 544574749 1.0000
110 225082998 2.0000
110 164122451 1.0000
110 56446819 2.0000
110 165746428 4.0000
110 25189194 1.0000
110 145778558 1.0000
110 19239587 1.0000
110 123054246 3.0000
110 266182205 1.0000
110 297389481 3.0000
110 84095841 2.0000
110 122950681 2.0000
110 267308679 3.0000
111 229047451 1.0000
111 98810867 1.0000
111 205715380 1.0000
111 197096489 2.0000
111 157311000 1.0000
111 188264147 1.0000
111 236854083 1.0000
111 84095155 2.0000
111 130380538 1.0000
111 217356882 1.0000
111 28308356 2.0000
111 14123683 4.0000
111 270418444 2.0000
111 113449381 2.0000
111 267278705 1.0000
111 213711945 1.0000
111 330552692 1.0000
111 29426580 2.0000
111 218196055 2.0000
111 30693879 1.0000
111 45112524 2.0000
111 281059193 1.0000
111 56824454 2.0000
111 144836578 1.0000
111 120160897 3.0000
111 297380894 4.0000
111 246398288 1.0000
111 48683091 4.0000
111 212203422 2.0000
111 59785937 1.0000
111 69276015 1.0000
111 62540002 2.0000
111 65013070 3.0000
111 48300575 4.0000
111 264522245 1.0000
111 292713073 2.0000
111 56408315 2.0000
111 178616491 1.0000
111 293601868 1.0000
111 121240793 4.0000
111 292252720 1.0000
111 288370527 1.0000
111 256955184 2.0000
111 160950525 4.0000
111 73637003 1.0000
111 156218577 1.0000
111 155320364 4.0000
111 92882460 2.0000
111 193723322 1.0000
111 264446848 1.0000
111 34882196 2.0000
111 101227454 1.0000
111 104063340 1.0000
111 70643606 2.0000
111 17209595 3.0000
111 180918836 1.0000
111 205643354 1.0000
111 32340805 2.0000
111 39973326 1.0000
111 52069104 4.0000
111 51590707 2.0000
111 19762524 1.0000
111 43328128 1.0000
111 216837549 1.0000
111 31702589 3.0000
111 32583477 1.0000
111 61771888 3.0000
111 268445866 1.0000
111 277384132 1.0000
111 283727817 1.0000
111 32408442 1.0000
111 24224320 1.0000
111 91082908 2.0000
111 276908282 1.0000
111 68395469 1.0000
111 91588813 2.0000
111 85423286 1.0000
111 97898140 4.0000
111 53029040 2.0000
111 352317874 1.0000
111 278133623 3.0000
111 46141376 1.0000
111 295637500 1.0000
[truncated: 926,214 more chars]
