# Supplementary material for: Dynamic guided metric representation learning for multi-view clustering
Source: PeerJ Comput Sci. 2022 Mar 8;8:e922. doi: 10.7717/peerj-cs.922 (PMC9044235; doi:10.7717/peerj-cs.922)
Supplement: Supplemental Information 2 [file peerj-cs-08-922-s002.zip › football/olympics/olympics.ids]

309857915
229047451
19229473
213617119
98810867
33268497
217184995
205715380
157311000
197096489
77843712
188264147
231410365
236854083
288238089
248740740
84095155
444198452
78746900
130380538
56077244
217356882
61623625
336031649
28308356
76415133
204454773
319682752
14123683
272476423
172376896
243323755
270418444
270843834
193870085
54498003
277981997
113449381
40095510
253026113
316996084
40714791
267278705
253007695
213711945
244085895
225098832
330552692
29426580
28455329
218196055
29206300
30693879
37704287
45112524
20359647
281059193
56824454
98196849
53898929
144836578
120160897
52397436
297380894
246398288
48683091
212203422
59785937
69276015
238623655
62540002
274645950
254056558
65013070
104572995
88687403
48300575
264522245
53103918
213273098
254147817
49665998
292713073
56408315
181107202
31508216
178616491
293601868
121240793
220746642
245095610
266591831
292252720
288370527
66308941
256955184
160950525
73637003
156218577
384851943
155320364
45814400
219540700
61608179
19909703
92882460
287781981
193723322
264446848
61358313
34882196
233600234
287566895
244444830
22062686
101227454
401646950
470195113
104063340
275575393
70643606
17209595
29972400
180918836
248905643
25780453
205643354
32340805
87171486
78922403
173752759
39973326
237389906
247300697
105622153
227082076
167376496
52069104
89713248
74167153
244081862
51590707
247694811
19762524
261872648
43328128
161351710
216837549
404865623
31702589
300414286
165882825
32583477
61771888
28463717
238084775
115997168
274996668
268445866
218273099
86122715
277384132
283727817
294784543
224697273
32408442
277172506
24224320
21593526
91082908
276908282
68395469
91588813
85423286
97898140
53029040
352317874
278133623
46141376
295637500
31408930
229483237
61804151
197186352
162749920
166121210
225539878
207604346
270369842
34269240
69607162
57339651
237318555
37792771
199278443
49290658
117377731
155320577
181223330
202098639
27272269
32399396
228298620
105803824
113852838
102465497
204409050
43706838
291649210
274501289
147721398
21037719
50725573
168430127
432456574
161046713
216707242
102773285
97942249
43090176
49498735
117046274
210041383
307289516
59809760
265426770
293731094
87429715
97066890
32417223
32182710
172901970
283207769
290709262
498776216
251591698
260710985
187534827
248789864
22844077
121827022
275248083
45929373
314725957
40359068
359511622
34965095
49939257
26553971
41405468
253631550
234349647
39811227
387835596
36127967
294038273
360344843
285516588
193619580
171918553
228778787
291110389
83861665
313887512
51978065
303651216
239876668
43124180
30395398
83855918
169967749
208742566
38411534
53009311
196195164
258426023
169863467
100570359
326694732
236979026
158887692
67562950
46705581
234365719
49629605
268484639
393590044
120872742
57933449
94003338
267256508
142225011
223396377
71975446
54003221
451403451
160979509
154659914
220808838
260452085
64654685
103683026
23136154
18395247
220997138
111610909
562630483
109214716
24485503
203018453
29968837
188841247
86206737
228305414
70628641
101017618
242081101
142681025
52068189
60825979
300135017
134563275
47608522
35364809
79818725
223404067
119370087
196669891
32878627
300631153
193354205
134823513
175149644
58926395
269858934
38824843
65153448
35408223
150455104
65187067
244889280
280242371
51826812
329112005
122483510
419872351
70360628
263355828
26589987
37921383
295116564
265192550
279229632
153531301
291001606
174185700
21036119
88986768
148305295
52702397
105971448
247540843
22815199
132213280
61986109
267289093
265916293
310287657
264133481
358675720
284544203
66129243
235139268
69551985
502248046
200497519
73449571
293995981
20505122
267856439
17084497
83828959
49980783
127945292
271563330
279681266
111553960
214136684
136661659
172724815
280655080
146442319
17311797
182737724
147509786
269304331
58434192
569096933
313296185
210627341
273124345
179170204
108441763
202243824
185688167
478981691
205951712
227817944
88041971
260961646
558829275
270556083
29855798
150020524
290609656
341963514
436104499
43856340
29246770
259802833
243323060
103820454
89021438
179213911
420790483
240653346
85669614
219949262
267295547
29727994
109813877
43328523
72015785
283969647
233109396
228751987
37397798
306623675
295884713
218264611
53732896
544574749
288327871
225082998
164122451
151087889
250649493
56446819
305278762
25189194
165746428
145778558
19239587
123054246
156380350
152402774
266182205
257932524
37653495
297389481
84095841
267308679
27014314
122950681
