# Supplementary material for: Dynamic guided metric representation learning for multi-view clustering
Source: PeerJ Comput Sci. 2022 Mar 8;8:e922. doi: 10.7717/peerj-cs.922 (PMC9044235; doi:10.7717/peerj-cs.922)
Supplement: Supplemental Information 2 [file peerj-cs-08-922-s002.zip › football/olympics/olympics-retweets.mtx]

464 464 3740
19229473 19239587 57
19239587 19229473 98
37397798 38824843 5
38824843 37397798 2
53029040 87171486 10
86122715 40359068 22
38411534 32340805 55
120160897 43706838 2
53029040 29206300 4
115997168 21036119 1
18395247 54498003 2
58434192 146442319 5
108441763 155320577 6
50725573 26589987 17
22844077 64654685 4
21593526 37653495 6
101017618 153531301 4
115997168 58926395 1
130380538 37792771 28
22844077 94003338 3
145778558 172724815 5
22844077 37653495 10
78746900 111553960 6
62540002 30693879 7
115997168 30693879 1
171918553 61771888 1
169863467 172724815 11
102465497 43706838 6
17311797 54498003 1
169863467 51978065 3
88687403 166121210 9
98810867 30693879 4
37397798 155320577 10
98810867 24485503 1
120160897 134563275 4
54498003 17311797 3
179170204 134563275 4
53029040 127945292 39
51978065 169863467 1
172724815 169863467 10
172724815 51978065 9
172724815 193870085 1
172724815 156380350 3
120160897 48683091 3
19239587 69276015 6
69276015 134563275 1
32878627 48300575 6
172724815 179213911 1
172724815 17311797 1
172724815 134563275 2
69551985 59785937 18
86122715 166121210 2
62540002 37653495 1
197096489 134563275 2
117046274 88687403 6
117046274 166121210 10
38411534 182737724 6
179170204 48300575 2
193870085 17311797 10
196669891 117377731 2
37397798 210627341 3
54498003 38824843 12
21593526 62540002 4
69551985 14123683 1
40714791 166121210 5
127945292 53029040 10
156380350 64654685 1
156380350 37653495 7
69551985 156380350 1
77843712 78922403 1
61771888 203018453 2
70643606 53732896 2
34882196 37653495 2
202098639 43706838 15
166121210 40714791 4
166121210 88687403 6
49980783 53732896 1
166121210 117046274 3
166121210 40359068 37
88687403 83855918 1
97898140 69607162 3
53732896 66308941 1
193723322 43706838 13
150455104 146442319 11
53732896 48683091 3
169863467 17311797 1
77843712 49980783 3
54498003 73449571 2
56077244 172724815 16
172724815 56077244 13
88687403 117046274 4
169863467 145778558 5
58434192 53732896 2
37397798 58434192 1
203018453 31702589 32
56077244 145778558 21
37397798 27014314 8
117377731 196669891 1
169863467 56077244 2
64654685 37653495 22
69551985 43706838 1
212203422 56824454 4
117046274 208742566 3
49498735 46705581 24
234349647 70628641 31
49980783 234365719 1
134823513 59809760 3
59809760 218273099 2
234365719 49980783 2
234365719 227082076 3
69551985 213711945 4
185688167 134563275 2
52069104 41405468 7
49980783 70628641 15
79818725 218273099 4
56408315 53732896 20
22844077 21593526 7
101017618 38411534 2
19909703 52702397 8
53732896 56408315 6
145778558 56077244 5
117046274 40359068 25
56077244 169863467 23
179170204 113449381 3
166121210 30693879 2
213617119 27014314 2
233600234 70628641 21
46705581 49498735 36
231410365 233600234 8
69551985 45112524 1
234349647 62540002 1
172724815 37397798 1
172724815 155320577 1
218273099 70628641 10
97898140 38824843 1
79818725 227817944 1
100570359 156380350 1
134823513 207604346 1
234365719 48683091 1
199278443 158887692 38
113449381 179170204 1
120160897 179170204 2
244081862 70628641 2
77843712 70628641 14
40714791 154659914 1
208742566 43328523 1
208742566 117046274 2
52702397 19909703 5
172724815 228305414 6
56077244 228305414 8
146442319 38824843 5
53029040 204409050 5
229047451 213711945 3
146442319 160950525 5
49980783 134823513 1
56408315 27272269 1
56408315 29972400 1
56408315 213711945 4
208742566 53732896 2
208742566 236979026 34
23136154 30693879 1
22844077 30693879 4
207604346 244081862 1
166121210 57933449 1
45929373 70628641 64
218264611 31508216 4
179170204 43706838 1
69551985 160979509 4
70643606 160979509 1
227817944 70628641 5
202098639 32878627 7
155320577 108441763 3
58434192 150455104 1
229047451 37653495 5
26589987 50725573 42
193723322 202098639 8
145778558 169863467 5
224697273 218264611 107
247300697 40359068 3
56408315 19229473 1
49980783 243323060 3
49980783 29246770 1
218264611 224697273 26
56408315 100570359 3
69607162 160979509 2
30395398 43124180 9
146442319 58434192 3
210627341 38824843 2
205951712 43706838 2
97898140 34882196 1
208742566 29968837 4
56408315 29968837 2
97898140 59785937 1
49980783 77843712 8
120872742 156380350 1
193870085 86206737 1
155320577 37397798 1
247540843 172724815 5
247540843 228305414 2
228305414 172724815 4
56077244 247540843 23
40095510 29426580 6
43090176 46141376 2
150455104 46141376 1
172376896 22062686 1
172901970 38411534 14
228305414 169863467 2
48683091 43706838 10
234349647 233600234 9
27272269 144836578 4
231410365 70628641 19
34882196 64654685 1
22062686 172376896 1
154659914 214136684 1
56824454 250649493 12
38824843 155320577 3
49980783 233600234 2
27272269 225539878 1
40714791 40359068 8
218264611 53732896 1
58926395 156380350 2
69607162 59785937 9
203018453 61771888 24
58926395 34882196 1
52702397 29426580 13
180918836 22844077 2
69607162 156380350 1
179170204 48683091 4
56077244 27272269 1
61771888 97898140 1
58926395 59785937 3
54498003 155320577 2
97898140 213711945 2
261872648 28455329 8
228305414 56077244 2
228305414 145778558 2
58926395 213711945 3
166121210 247300697 5
261872648 29968837 9
53732896 123054246 3
53732896 208742566 1
59809760 79818725 1
193723322 197096489 2
54498003 145778558 3
77843712 39811227 7
34269240 123054246 5
260961646 28455329 10
48683091 218273099 18
244081862 79818725 3
69607162 58926395 1
260452085 59785937 1
261872648 263355828 9
100570359 213711945 3
202098639 113449381 6
185688167 113449381 1
70643606 156218577 8
199278443 175149644 7
261872648 236854083 1
150020524 24485503 1
134823513 39811227 6
69551985 34882196 1
260961646 245095610 7
264522245 65153448 7
61771888 31702589 8
61771888 162749920 7
261872648 91082908 1
172724815 247540843 3
265916293 205643354 2
69551985 53732896 1
175149644 199278443 8
261872648 245095610 10
231410365 243323060 1
27272269 30693879 4
83855918 22844077 1
218273099 48683091 1
27272269 228305414 1
49980783 20359647 1
181107202 208742566 12
70643606 20505122 1
87171486 53029040 16
267256508 27272269 4
37704287 70643606 18
103820454 228298620 7
212203422 32417223 4
19239587 187534827 1
38411534 172901970 2
204454773 142681025 3
53732896 218196055 11
218196055 53732896 11
58926395 97066890 2
51978065 228305414 2
21037719 193354205 3
172724815 145778558 6
233600234 165746428 5
233600234 234349647 3
264522245 59785937 1
247540843 145778558 5
234349647 265426770 2
233600234 247694811 6
208742566 152402774 26
103820454 142225011 30
244444830 45929373 10
227817944 243323060 3
20359647 225098832 3
98196849 243323060 2
266182205 19909703 4
165746428 231410365 3
29206300 53029040 8
52068189 53029040 21
228305414 270369842 2
145778558 270369842 12
208742566 160979509 2
61608179 40095510 12
32583477 270369842 1
52702397 40095510 1
54498003 270369842 16
39811227 70628641 4
73449571 270369842 14
32583477 160979509 1
104572995 218273099 15
233600234 231410365 2
56077244 270369842 10
51978065 270369842 23
70643606 37704287 15
228751987 207604346 1
56077244 51978065 5
270369842 51978065 22
98196849 70628641 33
228305414 27272269 1
228305414 51978065 6
146442319 155320577 7
156380350 213711945 1
234349647 247694811 8
134823513 70628641 3
271563330 179170204 1
270369842 54498003 13
193723322 268484639 2
266591831 53029040 2
169863467 270369842 1
179170204 271563330 4
172724815 270369842 12
69607162 174185700 1
69607162 97066890 4
270418444 27014314 3
69551985 97066890 2
247540843 270369842 1
236979026 181107202 8
181107202 236979026 8
69607162 65153448 1
20505122 48683091 1
48683091 20505122 2
69607162 97898140 1
101017618 48683091 1
270369842 169863467 3
261872648 101227454 1
231410365 165746428 3
210627341 20505122 1
180918836 47608522 2
52397436 53029040 2
202098639 269304331 1
260710985 148305295 28
208742566 181107202 16
40095510 273124345 14
19239587 117377731 58
260452085 179170204 1
270556083 70628641 10
236979026 160979509 3
228751987 70628641 8
235139268 27014314 18
86122715 154659914 1
227817944 49980783 1
17209595 115997168 9
268445866 258426023 1
83861665 34965095 1
234365719 29246770 3
86122715 253026113 12
260452085 268484639 5
40095510 57933449 14
53029040 173752759 9
39811227 59809760 1
236979026 208742566 15
37704287 156218577 18
193354205 21037719 12
247694811 70628641 19
256955184 120872742 1
260961646 29968837 62
29246770 218273099 3
117377731 233109396 2
152402774 208742566 46
165746428 70628641 10
103820454 47608522 1
145778558 228305414 1
154659914 40359068 4
265916293 270843834 3
244081862 49980783 1
101017618 32340805 3
233600234 49980783 1
37704287 277384132 31
61608179 273124345 6
37704287 100570359 4
266182205 29426580 11
270369842 228305414 1
20359647 70628641 4
197186352 91082908 29
197186352 67562950 1
270843834 271563330 1
152402774 53732896 2
228305414 246398288 1
205643354 43706838 8
31408930 268484639 5
91082908 29968837 2
91082908 28455329 3
100570359 277384132 4
53732896 20505122 1
113449381 43706838 2
49980783 29206300 2
247540843 56077244 4
208742566 100570359 1
193723322 278133623 1
207604346 134823513 1
179170204 275248083 4
193723322 113449381 15
247540843 169863467 7
244444830 247694811 6
108441763 155320364 9
155320364 108441763 10
117377731 19239587 10
247694811 231410365 4
155320364 155320577 13
21037719 32340805 1
220746642 169863467 3
278133623 43706838 16
115997168 17209595 3
101227454 245095610 27
53732896 144836578 7
27272269 267256508 4
205643354 225539878 1
27272269 53732896 4
27272269 267289093 4
182737724 256955184 3
100570359 264446848 2
228751987 49980783 2
277384132 37704287 14
246398288 134563275 2
172724815 267856439 1
49980783 39811227 6
166121210 43706838 2
256955184 281059193 1
172901970 32340805 7
234365719 39811227 2
87171486 127945292 7
70643606 277384132 12
156380350 48300575 3
53029040 52068189 24
207604346 49980783 2
49980783 45929373 1
231410365 134823513 2
202098639 278133623 3
56077244 267256508 4
27272269 145778558 1
21037719 43856340 2
48683091 49939257 16
265916293 32399396 1
214136684 40359068 2
29206300 52397436 4
52397436 29206300 9
218264611 274645950 2
205643354 134563275 3
56077244 220746642 7
19239587 196669891 3
145778558 247540843 2
279229632 247694811 1
275575393 155320364 7
59809760 287566895 2
246398288 270369842 4
220746642 270369842 4
29206300 156380350 1
239876668 156380350 1
59809760 70628641 7
19909703 156380350 1
234349647 243323060 1
244444830 265426770 2
283207769 199278443 12
52702397 134563275 1
233600234 265426770 2
220746642 265426770 1
228305414 265426770 1
260710985 250649493 31
242081101 45929373 8
91082908 197186352 37
267256508 53732896 3
269304331 48683091 1
197096489 205715380 2
46141376 254056558 1
288327871 220746642 5
146442319 27014314 2
172724815 246398288 2
172724815 144836578 1
228305414 144836578 1
227082076 70628641 4
132213280 88986768 46
101227454 261872648 1
213273098 199278443 33
37704287 208742566 2
101227454 28455329 23
228305414 247540843 2
213273098 43706838 1
285516588 261872648 3
49980783 227817944 2
202098639 49939257 4
111610909 38411534 18
260452085 43706838 5
213273098 27272269 2
197096489 193723322 1
146442319 239876668 10
265916293 268484639 22
265916293 31408930 4
205951712 31408930 5
236979026 29968837 3
179170204 260452085 3
29206300 155320577 1
228751987 134823513 1
244444830 70628641 32
113449381 193723322 3
180918836 290709262 2
271563330 70643606 1
291649210 39811227 1
287566895 39811227 1
291001606 205643354 1
59809760 39811227 3
51978065 247540843 2
146442319 275575393 2
53732896 85669614 12
205643354 32399396 1
225082998 38411534 1
134823513 291649210 1
134823513 287781981 3
273124345 29426580 16
292713073 283969647 1
227082076 218273099 3
287566895 227817944 1
281059193 225082998 2
218264611 292713073 32
179213911 58926395 2
199278443 213273098 31
273124345 40095510 15
38411534 256955184 12
193723322 205643354 3
270369842 172724815 4
268484639 202098639 7
172724815 220746642 1
185688167 48683091 3
208742566 47608522 3
292713073 218264611 32
264133481 43706838 29
49980783 98196849 5
32182710 250649493 5
37397798 275575393 3
38411534 111610909 133
27272269 200497519 2
23136154 229047451 2
207604346 70628641 9
242081101 243323755 5
233600234 45929373 6
29426580 57933449 4
291110389 225082998 6
70643606 27272269 1
181223330 27272269 1
244444830 243323755 17
185688167 27272269 2
246398288 169863467 2
101227454 29968837 51
45929373 247694811 10
48683091 278133623 2
274501289 29426580 21
278133623 113449381 1
181223330 174185700 2
97898140 27272269 1
220746642 51978065 1
288238089 51978065 4
38411534 20505122 12
172901970 101017618 1
61608179 29426580 11
256955184 100570359 1
267856439 200497519 11
260452085 291001606 11
207604346 243323060 1
199278443 280242371 23
98196849 49980783 3
134823513 243323060 1
134823513 228751987 1
45929373 243323060 1
156380350 65153448 1
51978065 172724815 1
172376896 57933449 27
293601868 38824843 1
56077244 288238089 37
49980783 243323755 9
86206737 188841247 5
49980783 207604346 1
220746642 288370527 4
101227454 285516588 11
97066890 66129243 1
243323060 70628641 5
231410365 247694811 7
115997168 83828959 2
49498735 30395398 4
285516588 29968837 15
285516588 263355828 12
101227454 263355828 25
278133623 193723322 1
268484639 270843834 7
188841247 86206737 7
53732896 92882460 2
193354205 32340805 2
288238089 56077244 10
200497519 53732896 2
291649210 104572995 1
270369842 20505122 1
236854083 91082908 1
172724815 288238089 15
225098832 207604346 2
172376896 40095510 4
297389481 224697273 7
49980783 165746428 1
268484639 185688167 2
256955184 32340805 4
270369842 145778558 3
202098639 193723322 4
48683091 193723322 1
281059193 32340805 11
153531301 120872742 1
97066890 59785937 26
237318555 248740740 3
270369842 220746642 3
270369842 246398288 12
236854083 100570359 2
277172506 248740740 3
193723322 271563330 1
27272269 268484639 2
270369842 288238089 6
119370087 122950681 17
179213911 66129243 2
200497519 144836578 30
19909703 29426580 5
246398288 220746642 6
101227454 236854083 1
265426770 246398288 1
40095510 61608179 38
277384132 70643606 15
37704287 292252720 48
70643606 292252720 39
229047451 23136154 2
277384132 292252720 17
220746642 246398288 3
247694811 246398288 1
92882460 300414286 1
92882460 49498735 1
300414286 53732896 6
219949262 257932524 29
123054246 300414286 1
273124345 57933449 16
56408315 300414286 1
265916293 97898140 1
271563330 48300575 3
49980783 228751987 2
267295547 267289093 19
120872742 281059193 11
281059193 111610909 13
225082998 111610909 4
20505122 281059193 2
21037719 182737724 3
172376896 273124345 7
199278443 27272269 2
199278443 43706838 1
271563330 65013070 8
277172506 237318555 5
270369842 17311797 15
181223330 53732896 1
32878627 210627341 1
281059193 120872742 3
153531301 182737724 2
31408930 291001606 1
182737724 225082998 2
153531301 20505122 6
193723322 49939257 1
98196849 45929373 3
208742566 292252720 11
208742566 300135017 4
256955184 111610909 2
69551985 30693879 2
207604346 146442319 1
58434192 38824843 1
202098639 21036119 1
51590707 56824454 18
202098639 48300575 1
185688167 278133623 1
182737724 270369842 1
248789864 53732896 1
225082998 182737724 3
270843834 268484639 7
204409050 270556083 1
83861665 53732896 3
291110389 32340805 1
21037719 111610909 6
265426770 270369842 1
182737724 32340805 7
165746428 233600234 1
234349647 165746428 6
175149644 248740740 3
193354205 111610909 3
179170204 291001606 4
248740740 237318555 4
175149644 237318555 5
179213911 160979509 3
152402774 236979026 18
202098639 205643354 1
166121210 225082998 1
97066890 160979509 1
74167153 69607162 1
268484639 48300575 3
288370527 220746642 5
291110389 281059193 5
292713073 224697273 4
264133481 278133623 4
268484639 167376496 3
91082908 236854083 2
290609656 264133481 1
197096489 264133481 1
246398288 172724815 1
225082998 256955184 1
38824843 146442319 2
220997138 224697273 17
200497519 43328128 7
172376896 29426580 14
43328128 200497519 14
40359068 196195164 32
266591831 204409050 1
210627341 275575393 1
266182205 274501289 28
281059193 291110389 10
49980783 227082076 1
62540002 83855918 6
120872742 32340805 6
120872742 291110389 11
153531301 291110389 1
207604346 104572995 2
236979026 152402774 2
19239587 70360628 3
267856439 267289093 2
300414286 49498735 2
205951712 270843834 3
294038273 70628641 8
270556083 247694811 11
43856340 111610909 2
300414286 34269240 1
54498003 275575393 4
120872742 111610909 8
172376896 274501289 6
154659914 254147817 4
300414286 218196055 2
70643606 54003221 1
270369842 73449571 17
53732896 70643606 1
270369842 56077244 2
56077244 270556083 1
231410365 49980783 2
54498003 288238089 2
64654685 66129243 2
61608179 57933449 8
64654685 59785937 2
52702397 57933449 3
154659914 240653346 4
175149644 279681266 12
101227454 91082908 3
59809760 291649210 1
267856439 144836578 12
207604346 225098832 1
98810867 64654685 1
31408930 265916293 1
306623675 270369842 8
62540002 59785937 1
268484639 43706838 5
26589987 14123683 1
291001606 43706838 2
21593526 275575393 1
92882460 56408315 1
56077244 156380350 1
40714791 295884713 1
53029040 89021438 1
37792771 31508216 30
38824843 83828959 2
56077244 54498003 1
127945292 32878627 3
269304331 134563275 3
150020524 58926395 1
254147817 240653346 2
179170204 49939257 5
290709262 180918836 1
31508216 37792771 34
281059193 38411534 2
310287657 248789864 3
40359068 166121210 23
40359068 247300697 15
314725957 300414286 1
278133623 65013070 1
269304331 268484639 2
98196849 14123683 1
185688167 120160897 1
229047451 219949262 1
30395398 49498735 4
257932524 219949262 41
58926395 160979509 2
297389481 218264611 40
172724815 306623675 1
204409050 53029040 1
150020524 37653495 2
74167153 160979509 8
37397798 142681025 3
243323060 227082076 1
319682752 70628641 13
270369842 306623675 14
247694811 279229632 3
146442319 150455104 3
40359068 86122715 12
48683091 113449381 3
227817944 225098832 3
248740740 313887512 9
313887512 175149644 199
237318555 175149644 1
266182205 52702397 5
202098639 291001606 2
205643354 270843834 1
53732896 49498735 2
218264611 64654685 1
233600234 270556083 1
292713073 64654685 1
199278443 313887512 18
65013070 271563330 5
205643354 49939257 1
40359068 88687403 4
224697273 37792771 1
291110389 120872742 4
225082998 120872742 4
237318555 313887512 19
17209595 62540002 1
169967749 257932524 11
20359647 218273099 4
244444830 234349647 7
248789864 66308941 4
251591698 62540002 1
53732896 34269240 8
247540843 288238089 3
218264611 220997138 17
256955184 153531301 1
256955184 225082998 1
17209595 204454773 5
17209595 142681025 12
220746642 247694811 4
279229632 270556083 2
120872742 225082998 1
153531301 225082998 1
46705581 305278762 8
297389481 292713073 9
145778558 51978065 6
24224320 62540002 1
94003338 62540002 1
22844077 62540002 3
109813877 62540002 2
225082998 291110389 7
40095510 47608522 2
111610909 225082998 4
111610909 256955184 14
297389481 283969647 4
271563330 43706838 2
79818725 70628641 1
220997138 218264611 55
146442319 307289516 4
219949262 66129243 3
219949262 169967749 15
257932524 169967749 30
98196849 265426770 1
64654685 97066890 1
295884713 277981997 1
152402774 292252720 9
246398288 277981997 1
224697273 31508216 4
43856340 120872742 1
64654685 30693879 1
270369842 247540843 2
256955184 172901970 1
97898140 29968837 1
270843834 31408930 1
246398288 306623675 1
22844077 253631550 3
271563330 270843834 1
46705581 36127967 1
111610909 281059193 15
25780453 219949262 4
224697273 220997138 5
165746428 247694811 3
65013070 269304331 1
271563330 269304331 1
45929373 270556083 6
275248083 269304331 1
231410365 270556083 3
45929373 98196849 3
111610909 101017618 5
98196849 270556083 1
278133623 264133481 4
260452085 202098639 2
205643354 291001606 1
185688167 291001606 3
310287657 66308941 2
153531301 111610909 3
291110389 111610909 11
247540843 220746642 1
60825979 32340805 17
111610909 43856340 15
111610909 32340805 33
37921383 45112524 1
61771888 105622153 3
275575393 155320577 3
115997168 275575393 1
109813877 294784543 4
248789864 294784543 1
278133623 260452085 2
193619580 17209595 2
77843712 207604346 1
37921383 160979509 1
37921383 37653495 1
87429715 29968837 3
98196849 225539878 1
86122715 295884713 2
216837549 146442319 4
111610909 193354205 5
65013070 32399396 5
234365719 70628641 2
31408930 205951712 5
40359068 40714791 2
260961646 263355828 14
181107202 152402774 4
267308679 263355828 9
40714791 117046274 1
277172506 313887512 10
243323060 225098832 1
220746642 288238089 8
271563330 202098639 2
295884713 167376496 5
46141376 307289516 7
40714791 247300697 1
37397798 17209595 1
64654685 23136154 1
306623675 275575393 1
56077244 275575393 5
205643354 197096489 2
202098639 134563275 5
111610909 182737724 7
23136154 64654685 1
48683091 134563275 2
205951712 134563275 5
40359068 117046274 5
292713073 220997138 1
180918836 54003221 1
225082998 48300575 1
20505122 83828959 1
19229473 188264147 10
111610909 153531301 15
43090176 83828959 1
239876668 30693879 3
270556083 98196849 1
17209595 83828959 1
161046713 83828959 1
193354205 83828959 1
234349647 98196849 3
267308679 261872648 1
169863467 288238089 2
288327871 169863467 1
270418444 43090176 3
239876668 146442319 15
218264611 297389481 16
94003338 43706838 2
292713073 297389481 2
288327871 270369842 5
240653346 40359068 2
40359068 240653346 2
59785937 30693879 4
291110389 256955184 5
288370527 56077244 2
288327871 56077244 2
267308679 236854083 7
292713073 47608522 2
288370527 134563275 1
56077244 17311797 1
288238089 134563275 3
256955184 66308941 1
169863467 220746642 2
78746900 178616491 28
77843712 227082076 1
285516588 245095610 5
52702397 274501289 1
233600234 66308941 1
204454773 21036119 6
157311000 21037719 1
267856439 27272269 1
59785937 37653495 15
175149644 313887512 138
61771888 156380350 1
172901970 111610909 5
199278443 283207769 26
294038273 218273099 3
247694811 45929373 2
89713248 223396377 1
38411534 101017618 11
111610909 21037719 19
61771888 53732896 1
59785937 34882196 2
310287657 109214716 16
21593526 22844077 5
305278762 49498735 17
64654685 258426023 2
59785937 43706838 5
197096489 268484639 1
97898140 54003221 1
179213911 156380350 1
32399396 134563275 1
310287657 294784543 3
94003338 66308941 2
101227454 267308679 3
134823513 225098832 2
102465497 251591698 4
120872742 256955184 1
101017618 111610909 5
56077244 288327871 3
97898140 160979509 2
205951712 205715380 4
111610909 157311000 3
59785937 45112524 2
229483237 41405468 20
234349647 231410365 2
270843834 205951712 1
258426023 37653495 4
268484639 265916293 4
205951712 193723322 3
288238089 220746642 10
218264611 283969647 6
268484639 31408930 4
39973326 32408442 4
97898140 66129243 1
62540002 22844077 7
111610909 291110389 4
239876668 160950525 6
292713073 213711945 2
313296185 29968837 9
165746428 319682752 1
233600234 319682752 1
256955184 182737724 4
59785937 264446848 1
59785937 62540002 4
69551985 62540002 1
27272269 97066890 1
27272269 62540002 1
56077244 62540002 1
169863467 38824843 1
59785937 213711945 11
205643354 278133623 1
51978065 17311797 2
51590707 212203422 2
94003338 160979509 2
32878627 127945292 1
182737724 281059193 3
153531301 281059193 1
40714791 127945292 1
277172506 127945292 1
305278762 300631153 14
175149644 277172506 4
161351710 127945292 1
237318555 277172506 4
150455104 58434192 1
267278705 200497519 25
268445866 341963514 2
260452085 48683091 1
83855918 45112524 2
91082908 285516588 4
77843712 243323060 1
98810867 264446848 1
300631153 305278762 8
179170204 193723322 1
29727994 47608522 1
169967749 219949262 9
319682752 243323755 4
33268497 61771888 6
64654685 181223330 2
228305414 17311797 1
256955184 38411534 1
246398288 17311797 1
220997138 225539878 1
288238089 73449571 5
31702589 162749920 6
19239587 188264147 12
59785937 58926395 4
288238089 270369842 20
270843834 278133623 1
270843834 265916293 1
227082076 243323060 2
51978065 306623675 1
288238089 243323755 3
101017618 295116564 4
228751987 77843712 1
225098832 234365719 1
64654685 24224320 1
207604346 243323755 1
100570359 37704287 2
78922403 218273099 4
319682752 225098832 1
225082998 270369842 1
17311797 51978065 3
33268497 31702589 1
233600234 244444830 2
59785937 160979509 6
161046713 47608522 1
253631550 22844077 4
98810867 213711945 1
98810867 22844077 2
59785937 150020524 2
247300697 40714791 1
160979509 59785937 2
38411534 281059193 7
158887692 313887512 2
225082998 32340805 2
34965095 105803824 47
227082076 225098832 1
17209595 21036119 5
341963514 160979509 1
38411534 291110389 10
43090176 37397798 2
160979509 66129243 1
94003338 22844077 2
294038273 77843712 1
182737724 111610909 5
59785937 69551985 22
277384132 156218577 26
219949262 51978065 1
219949262 83855918 1
21593526 160979509 1
38411534 153531301 17
132213280 156380350 2
360344843 162749920 2
244085895 61771888 1
51978065 281059193 1
51978065 111610909 1
300631153 49498735 4
239876668 113449381 2
97898140 22844077 1
21593526 97898140 1
58434192 174185700 1
268445866 160979509 2
27272269 43328128 3
52397436 47608522 2
204454773 160979509 1
290609656 32878627 1
29426580 22062686 1
52397436 243323755 1
244085895 162749920 2
38411534 21037719 5
160979509 54003221 1
54003221 160979509 2
98196849 242081101 4
270556083 242081101 3
224697273 292713073 2
20505122 32340805 6
153531301 32340805 3
287566895 218273099 2
45814400 275575393 1
40359068 272476423 1
182737724 66308941 1
98810867 97898140 2
210627341 27014314 2
253631550 37653495 9
319682752 98196849 6
161046713 142225011 3
246398288 120872742 1
73449571 17311797 2
22844077 38824843 1
270418444 38824843 2
271563330 32878627 3
52702397 266182205 1
53898929 51590707 9
264133481 48683091 3
288238089 144836578 1
97066890 37653495 9
265916293 134563275 2
49980783 117046274 4
109214716 294784543 4
43706838 278133623 5
54003221 213711945 4
264133481 193723322 1
242081101 231410365 11
132213280 17209595 1
37792771 224697273 1
43706838 49939257 5
29426580 88986768 1
40359068 29426580 1
40359068 88986768 1
48683091 20359647 1
240653346 154659914 1
268484639 291001606 4
27272269 34269240 1
287781981 70628641 6
160979509 37653495 5
291001606 268484639 3
20359647 83855918 1
49980783 218273099 2
233600234 111610909 1
270843834 291001606 1
266182205 47608522 2
269304331 127945292 1
188264147 19229473 1
113449381 225539878 1
265916293 291001606 3
43706838 280242371 1
305278762 53732896 5
29727994 45112524 1
251591698 32878627 1
213711945 160979509 4
271563330 32399396 7
251591698 21036119 1
103683026 259802833 63
213711945 264446848 1
247694811 77843712 2
59785937 174185700 2
220997138 283969647 3
169863467 288327871 2
244444830 270556083 6
43706838 264133481 6
258426023 341963514 3
251591698 105803824 12
305278762 218196055 3
225098832 70628641 6
239876668 43090176 1
213711945 268445866 1
46141376 146442319 1
259802833 103683026 48
160979509 341963514 3
56077244 61608179 1
172724815 38824843 1
117046274 155320577 1
155320364 38824843 2
49498735 305278762 3
268484639 260452085 5
53732896 305278762 6
100570359 70643606 2
27272269 123054246 2
236979026 100570359 1
288238089 227082076 1
49980783 47608522 3
267856439 267295547 1
32340805 111610909 10
59785937 97066890 11
91082908 283727817 5
78746900 155320577 7
45929373 243323755 13
247694811 243323755 1
294784543 39811227 4
78746900 27014314 18
290709262 22844077 3
341963514 37653495 3
150455104 27014314 2
268445866 37653495 3
78746900 43090176 5
20505122 153531301 5
213711945 34882196 1
37653495 258426023 9
290709262 62540002 1
40359068 86206737 1
175149644 225539878 2
59785937 180918836 1
208742566 122950681 1
272476423 40359068 1
155320364 275575393 7
43706838 202098639 4
156380350 69607162 1
341963514 264446848 2
175149644 200497519 5
91082908 267308679 2
91082908 263355828 5
305278762 46705581 34
32340805 38411534 9
64654685 62540002 2
37653495 83855918 13
21593526 83855918 1
54003221 97066890 3
48683091 290609656 1
185688167 290609656 1
111610909 120872742 12
134563275 290609656 1
53029040 266591831 1
46141376 27014314 3
218273099 290609656 1
97066890 69551985 3
146442319 216837549 4
290609656 48300575 4
43090176 155320577 2
43328128 144836578 5
253631550 69551985 2
33268497 43328128 1
33268497 160979509 1
259802833 29972400 13
104572995 77843712 1
98196849 247694811 3
53732896 293731094 2
326694732 53732896 1
78746900 160950525 3
21036119 69551985 1
225082998 155320577 1
174185700 150020524 1
204454773 83855918 1
178616491 78746900 31
117046274 49980783 2
117046274 196195164 1
279229632 231410365 3
358675720 231410365 4
259802833 28308356 20
268484639 144836578 3
21037719 157311000 1
248905643 142225011 10
102465497 66308941 2
181223330 64654685 2
29246770 225098832 1
53898929 212203422 1
267256508 267289093 9
32340805 281059193 1
267278705 29206300 4
288238089 156380350 2
174185700 45112524 1
207604346 20359647 2
45929373 220746642 1
227082076 20359647 2
294038273 227817944 1
45929373 244444830 2
21036119 17209595 9
285516588 28455329 9
102465497 295884713 1
288327871 288238089 3
288327871 120872742 1
19909703 61608179 1
274501289 61608179 1
266182205 61608179 2
393590044 231410365 1
233109396 196669891 1
87171486 89021438 4
127945292 87171486 5
22844077 85423286 1
22844077 83855918 3
393590044 98196849 2
393590044 70628641 3
43090176 270418444 2
239876668 27014314 1
56077244 306623675 2
271563330 239876668 1
160950525 239876668 3
148305295 250649493 11
270556083 244444830 7
288238089 306623675 3
254056558 41405468 1
234349647 244444830 2
100570359 156218577 2
21037719 165746428 1
29206300 52068189 2
61771888 33268497 10
210627341 293601868 2
27272269 43706838 1
111610909 20505122 4
89021438 127945292 5
20359647 275575393 1
21036119 115997168 1
102465497 248789864 1
269858934 86122715 1
59785937 94003338 1
43706838 205643354 1
94003338 30693879 3
267278705 156380350 2
20359647 287566895 2
280242371 26553971 1
306623675 56077244 1
393590044 265426770 1
174185700 258426023 4
277384132 100570359 1
268445866 213711945 3
94003338 37653495 3
267278705 47608522 5
52702397 30693879 2
29246770 104572995 3
294038273 225098832 2
216837549 307289516 2
160979509 236979026 1
260452085 278133623 2
267295547 200497519 15
268484639 269304331 4
285516588 91082908 1
22844077 160979509 2
213711945 97066890 2
288370527 246398288 8
266182205 172376896 5
218273099 104572995 4
273124345 61608179 6
174185700 59785937 4
31408930 270843834 1
236979026 292252720 15
267295547 43328128 2
152402774 181107202 2
27272269 175149644 1
244444830 319682752 4
267278705 144836578 47
56077244 144836578 12
208742566 119370087 1
56077244 200497519 2
288238089 219949262 7
66129243 219949262 1
274501289 19909703 2
273124345 274501289 1
56077244 267289093 2
34269240 53732896 13
404865623 77843712 1
283207769 313887512 2
103820454 161046713 4
174185700 83855918 1
45929373 401646950 1
122950681 119370087 26
174185700 156380350 2
59785937 156380350 1
37653495 156380350 12
83855918 37653495 5
174185700 160979509 3
97066890 156380350 1
237318555 83855918 1
56077244 160979509 1
247694811 242081101 4
98196849 243323755 3
32408442 121827022 28
279229632 70628641 1
319682752 244444830 1
218264611 32408442 1
231410365 279229632 3
181223330 37653495 2
244444830 279229632 3
267278705 32399396 1
52068189 87171486 12
220997138 297389481 23
267289093 200497519 12
213711945 37653495 3
227817944 77843712 1
59809760 77843712 1
37653495 160979509 19
37653495 59785937 12
61986109 166121210 1
260452085 160979509 1
290609656 160979509 1
319682752 279229632 2
32399396 31408930 1
37653495 253631550 11
32408442 39973326 30
37653495 58926395 6
104572995 227082076 3
404865623 227082076 2
58926395 97898140 1
37653495 66129243 12
37653495 47608522 4
267289093 43328128 8
288238089 172724815 11
268484639 32878627 2
134563275 48300575 5
212203422 53898929 1
401646950 70628641 6
313296185 245095610 2
39811227 29246770 1
205951712 268484639 11
98196849 319682752 2
271563330 193723322 1
271563330 49939257 3
23136154 69607162 1
244444830 233600234 2
275248083 291001606 1
53732896 47608522 2
32408442 223396377 16
219949262 144836578 14
32408442 168430127 27
210627341 155320364 3
268484639 310287657 1
267289093 267295547 8
19909703 274501289 9
287781981 225098832 6
267289093 27272269 6
37653495 64654685 7
303651216 56824454 10
404865623 70628641 1
45929373 358675720 1
77843712 294038273 1
246398288 288238089 2
147509786 156380350 3
27272269 275575393 2
49980783 275575393 1
303651216 250649493 60
288238089 275575393 6
61623625 292252720 1
35364809 104063340 1
259802833 35408223 5
154659914 269858934 1
319682752 270556083 2
306623675 193870085 1
46705581 300631153 16
29727994 115997168 2
146442319 19762524 5
300135017 292252720 5
21036119 258426023 1
40095510 30693879 1
227817944 30693879 2
227082076 30693879 1
288238089 120872742 1
294784543 109214716 6
32399396 271563330 6
120872742 243323755 1
160979509 74167153 2
40095510 52702397 1
32340805 120872742 1
274501289 266182205 1
32340805 101017618 3
181223330 22844077 1
113449381 278133623 1
419872351 283207769 13
199278443 419872351 23
162749920 360344843 9
19762524 146442319 2
35408223 28308356 9
273124345 266182205 1
288370527 169863467 1
265916293 208742566 2
247540843 288327871 1
199278443 169863467 1
238623655 169863467 1
290709262 181223330 1
54498003 179213911 1
244444830 358675720 6
178616491 19762524 2
267308679 101227454 1
204454773 29727994 1
295637500 59785937 1
59785937 54003221 2
34269240 218196055 3
267289093 144836578 65
62540002 47608522 2
52397436 134563275 1
32408442 387835596 19
295884713 47608522 1
32408442 84095155 6
17209595 235139268 1
247694811 393590044 2
101017618 20505122 1
160979509 94003338 1
267278705 267256508 13
29246770 227817944 2
22844077 180918836 2
220997138 37792771 2
220997138 292713073 6
48683091 70628641 1
61608179 108441763 1
210627341 108441763 4
200497519 267289093 3
267278705 123054246 5
242081101 165746428 2
233600234 243323755 1
267278705 267289093 31
227082076 227817944 2
404865623 287566895 1
292713073 19762524 1
419872351 199278443 18
104572995 79818725 5
66129243 59785937 5
66129243 97066890 4
267278705 43706838 2
165746428 279229632 1
419872351 213273098 5
393590044 319682752 4
40359068 154659914 4
306623675 169863467 1
103683026 29972400 6
77843712 20359647 2
40359068 269858934 13
123054246 49498735 2
174185700 54003221 5
265426770 220746642 2
35408223 47608522 5
247694811 179213911 2
214136684 166121210 1
59785937 21036119 2
66129243 213711945 5
61608179 213711945 2
20359647 78922403 1
78922403 70628641 1
288238089 213711945 1
199278443 53103918 7
59785937 66129243 3
277981997 295884713 1
419872351 30693879 1
185688167 49939257 1
21036119 49939257 1
291110389 21037719 2
174185700 213711945 3
48683091 32399396 1
279229632 233600234 1
267278705 256955184 1
267289093 256955184 1
29206300 267278705 3
160979509 155320577 1
227817944 29246770 4
213273098 47608522 2
281059193 290609656 4
123054246 134563275 2
193354205 281059193 1
145778558 246398288 1
264133481 202098639 2
35408223 259802833 5
279681266 313887512 4
288327871 213711945 1
287781981 29246770 2
172724815 275575393 2
267289093 267278705 17
205951712 205643354 1
213711945 66129243 2
56824454 51590707 5
419872351 47608522 1
102465497 47608522 1
243323755 165746428 7
319682752 393590044 1
21036119 181223330 2
88687403 40359068 5
264133481 268484639 2
79818725 104572995 2
78922403 287781981 2
293995981 19239587 1
43090176 19762524 1
243323755 393590044 3
277172506 279681266 4
279681266 277172506 4
43706838 193723322 3
234349647 279229632 1
269858934 166121210 1
290609656 43706838 1
243323755 70628641 14
98196849 401646950 3
58926395 66129243 4
251591698 47608522 1
245095610 101227454 8
242081101 319682752 2
246398288 51978065 3
32340805 60825979 3
37653495 180918836 3
66129243 30693879 2
267256508 144836578 15
104572995 29246770 4
134563275 271563330 1
51590707 250649493 11
234349647 45929373 5
122950681 229047451 2
32340805 256955184 3
83855918 64654685 1
51978065 219949262 4
267289093 219949262 4
165746428 243323755 1
213711945 97898140 1
267289093 32583477 3
219949262 267289093 2
40095510 172376896 2
287781981 20359647 4
227817944 20359647 2
220746642 56077244 2
165746428 244444830 2
404865623 20359647 2
243323755 231410365 5
48683091 48300575 2
234349647 242081101 4
245095610 285516588 2
45929373 234349647 1
245095610 29968837 21
436104499 174185700 2
248905643 103820454 6
269304331 49939257 2
48683091 160979509 1
213711945 100570359 4
77843712 218273099 1
29246770 20359647 3
22844077 19762524 1
54498003 19762524 4
233600234 19762524 1
234349647 30693879 2
291001606 19762524 1
237318555 19762524 1
35364809 43124180 5
174185700 23136154 1
174185700 97066890 1
174185700 253631550 2
79818725 287781981 2
288238089 288327871 8
265426770 243323755 2
37653495 97066890 3
89713248 84095841 2
179213911 37653495 2
43706838 205951712 1
48300575 32878627 8
37653495 45112524 1
113449381 49939257 2
64654685 229047451 1
64654685 213711945 1
309857915 263355828 8
123054246 220808838 2
319682752 231410365 2
261872648 283727817 1
244444830 231410365 5
393590044 243323755 4
35408223 156380350 8
419872351 49629605 1
21036119 200497519 1
287781981 227817944 4
43706838 113449381 1
234349647 294038273 1
245095610 28455329 16
265916293 205951712 4
200497519 43328523 1
432456574 213711945 1
174185700 436104499 7
179213911 22844077 2
200497519 27272269 1
243323755 45929373 5
174185700 30693879 1
200497519 56824454 1
294784543 310287657 2
243323755 98196849 1
267278705 248789864 1
179170204 269304331 1
32399396 48683091 1
269304331 43706838 1
181223330 180918836 2
341963514 258426023 1
288238089 236854083 2
243323755 319682752 3
267278705 175149644 1
267289093 53732896 6
35408223 53732896 1
175149644 144836578 1
185688167 269304331 4
53732896 200497519 2
108441763 210627341 2
38411534 43856340 6
53898929 250649493 3
160950525 48300575 1
48683091 105971448 1
267295547 123054246 2
288238089 26589987 1
21037719 256955184 1
244889280 250649493 54
43856340 38411534 1
303651216 32417223 13
104572995 39811227 6
218273099 39811227 3
227817944 39811227 3
225098832 39811227 8
267289093 56077244 1
267289093 123054246 4
200497519 123054246 1
219949262 30693879 3
231410365 319682752 1
313296185 28455329 2
285516588 101227454 5
310287657 109813877 10
166121210 26589987 1
29727994 275575393 1
219949262 45112524 2
267256508 56077244 1
219949262 288238089 2
257932524 263355828 2
243323755 270556083 7
247694811 270556083 3
239876668 216837549 1
231410365 45929373 4
54003221 199278443 1
37653495 54003221 4
37653495 290709262 1
174185700 264446848 3
267256508 267295547 2
122950681 451403451 8
247694811 244444830 1
21036119 204454773 3
43856340 193354205 1
200497519 175149644 1
267289093 267256508 4
53732896 27272269 1
451403451 119370087 1
251591698 27272269 1
231410365 61771888 1
247540843 17311797 1
103683026 43328523 8
283969647 297389481 7
109813877 310287657 4
266182205 156218577 2
98196849 165746428 1
219949262 267256508 3
280242371 213273098 4
29426580 266182205 1
98196849 53732896 1
27272269 134563275 1
22062686 57933449 1
30395398 24485503 3
49498735 300631153 6
303651216 219540700 23
279681266 175149644 2
219949262 29972400 6
207604346 287566895 1
29246770 70628641 2
79818725 244081862 1
225098832 29246770 5
165746428 244081862 1
70628641 244444830 1
265916293 260452085 1
309857915 87429715 5
100570359 166121210 1
220808838 123054246 1
19909703 57933449 1
37704287 300135017 4
288327871 246398288 9
309857915 283727817 5
108441763 275575393 1
174185700 45929373 2
288327871 97066890 1
287781981 287566895 1
283969647 220997138 5
287566895 108441763 1
78922403 108441763 1
70628641 234349647 2
98196849 234349647 2
20505122 101017618 2
291001606 49939257 1
185688167 144836578 1
70628641 45929373 8
105971448 26589987 1
144836578 269304331 3
181107202 300135017 1
144836578 43328523 2
267289093 267856439 1
29727994 30693879 3
242081101 98196849 1
274501289 172376896 4
122950681 153531301 2
267295547 144836578 10
19762524 155320577 6
152402774 37704287 1
199278443 49629605 3
144836578 267289093 24
236979026 300135017 3
188841247 26589987 1
293601868 275575393 1
313296185 263355828 1
224697273 283969647 3
267295547 267256508 1
213273098 283207769 12
234349647 401646950 1
236979026 66308941 1
19909703 172376896 6
152402774 66308941 1
152402774 300135017 1
227817944 227082076 2
144836578 200497519 39
144836578 267295547 4
199278443 284544203 10
213273098 175149644 2
219949262 208742566 2
120872742 182737724 2
470195113 313887512 4
45929373 267256508 1
74167153 69551985 5
22844077 290709262 1
277981997 83855918 1
234349647 39811227 2
242081101 39811227 1
98196849 39811227 1
393590044 45929373 3
243323755 247694811 4
270556083 358675720 1
166121210 269858934 2
61771888 360344843 13
32399396 65013070 1
263355828 28455329 11
260961646 101227454 5
49629605 283207769 2
295116564 101017618 4
280242371 283207769 7
49629605 284544203 1
263355828 245095610 13
37653495 22844077 4
37397798 19762524 6
156380350 100570359 1
244081862 218273099 1
219949262 267278705 1
158887692 283207769 4
115997168 62540002 1
420790483 37653495 6
267295547 43328523 1
37653495 268445866 3
21593526 180918836 1
267256508 313887512 1
53898929 148305295 6
242081101 244444830 2
52702397 172376896 8
231410365 244444830 1
243323755 244444830 7
132213280 47608522 4
66129243 29968837 3
104572995 70628641 3
122950681 47608522 2
227082076 48683091 1
40095510 250649493 1
37653495 179213911 14
174185700 181223330 1
66129243 160979509 1
160979509 213711945 3
37653495 229047451 1
37653495 213711945 6
291649210 79818725 2
49939257 134563275 2
21593526 30693879 1
70628641 404865623 1
20359647 234365719 1
53732896 267278705 1
70628641 39811227 2
251591698 161351710 2
243323755 233600234 1
263355828 29968837 16
33268497 29968837 1
33268497 123054246 1
251591698 30693879 1
144836578 32583477 7
270556083 231410365 2
293731094 27272269 1
273124345 52702397 2
57933449 29426580 27
37653495 97898140 3
253631550 97898140 1
66129243 97898140 2
248789864 109813877 3
309857915 30693879 3
98196849 279229632 2
57933449 30693879 3
267289093 145778558 1
58434192 275575393 1
182737724 153531301 3
288370527 288238089 6
57933449 40095510 11
404865623 39811227 2
34882196 174185700 3
263355828 261872648 1
103683026 28308356 37
146442319 108441763 1
288370527 219949262 1
144836578 267278705 6
70628641 243323755 2
46141376 58434192 1
70628641 358675720 1
19762524 37397798 1
199278443 358675720 1
70628641 179213911 1
251591698 179213911 1
220746642 179213911 2
244444830 47608522 1
70628641 265426770 1
243323755 242081101 3
165746428 47608522 1
265426770 242081101 1
244444830 242081101 2
165746428 242081101 1
244444830 165746428 1
227082076 228751987 1
288327871 47608522 1
172724815 288370527 2
231410365 179213911 1
231410365 242081101 9
103683026 45112524 1
267278705 260710985 1
175149644 267289093 1
244889280 260710985 8
244889280 148305295 3
246398288 393590044 4
148305295 303651216 1
148305295 53898929 2
169863467 247540843 3
246398288 288327871 2
303651216 148305295 2
21036119 29727994 3
210627341 155320577 3
32340805 43856340 2
19229473 70360628 4
281059193 43856340 1
193354205 43856340 2
251591698 51590707 1
153531301 21037719 1
267278705 219949262 1
263355828 101227454 1
181223330 21036119 1
243323755 234349647 2
52702397 213711945 1
309857915 197186352 8
56824454 38824843 2
103820454 91588813 3
32417223 303651216 8
18395247 17311797 2
19909703 40095510 1
56824454 83855918 1
46141376 216837549 1
266182205 142225011 1
29968837 101227454 13
37653495 37921383 4
148305295 260710985 31
66308941 295884713 4
219949262 292713073 5
288327871 288370527 9
29968837 263355828 6
57933449 61608179 19
45814400 27014314 3
244085895 360344843 2
37792771 130380538 32
32408442 89713248 1
310287657 277981997 1
288370527 288327871 7
29968837 245095610 13
59785937 21593526 1
219949262 236979026 1
393590044 246398288 2
263355828 91082908 5
288238089 246398288 2
130380538 31508216 20
168430127 53732896 1
49629605 53103918 6
263355828 384851943 1
234365719 294038273 1
313296185 384851943 1
28463717 40359068 3
172724815 19762524 1
53103918 49629605 1
29968837 66129243 1
293601868 155320577 1
29968837 28455329 18
267256508 47608522 3
103820454 134563275 1
144836578 218196055 3
267256508 43706838 6
288238089 288370527 8
251591698 200497519 1
254056558 122950681 3
144836578 43328128 5
287566895 70628641 1
32583477 267289093 2
144836578 172724815 2
57933449 172376896 18
23136154 37921383 1
270418444 45814400 1
213711945 62540002 1
266182205 57933449 1
273124345 172376896 9
57933449 52702397 2
218196055 85669614 4
213711945 59785937 1
253026113 86122715 2
303651216 51590707 2
49939257 48683091 7
104572995 225098832 4
78746900 45814400 1
224697273 132213280 1
148305295 51590707 5
228751987 227082076 1
360344843 31702589 2
291001606 260452085 5
250649493 212203422 12
288238089 169863467 4
29968837 313296185 2
87429715 313296185 2
294784543 83855918 1
250649493 56824454 14
32417223 212203422 5
47608522 37653495 6
283969647 100570359 1
37653495 23136154 2
53103918 419872351 1
53103918 175149644 1
73449571 168430127 2
250649493 51590707 16
267256508 268484639 3
250649493 303651216 27
108441763 19762524 1
66129243 58926395 4
69551985 58926395 1
267256508 219949262 1
313296185 219949262 1
208742566 219949262 1
29246770 234365719 5
109214716 277981997 6
78746900 19762524 7
283969647 218264611 9
92882460 105971448 1
66129243 94003338 1
32417223 56824454 12
248789864 97898140 1
220808838 293731094 1
218196055 293731094 1
174185700 329112005 1
100570359 236854083 2
267278705 134563275 1
74167153 66129243 2
218273099 20359647 1
32408442 276908282 2
274501289 213711945 1
32583477 267295547 2
267256508 123054246 2
267856439 267256508 1
314725957 53732896 2
53732896 43706838 1
74167153 37653495 2
309857915 29968837 2
224697273 297389481 3
270556083 87429715 2
27272269 293731094 2
89021438 52068189 5
313296185 197186352 1
281059193 48300575 1
309857915 313296185 1
34269240 85669614 5
251591698 161046713 1
271563330 268484639 1
307289516 146442319 1
144836578 268484639 15
240653346 188841247 1
57933449 273124345 16
70628641 279229632 1
70628641 247694811 4
283207769 280242371 5
56824454 29972400 1
32417223 29972400 1
213711945 30693879 2
56824454 275575393 4
213273098 123054246 1
281059193 182737724 5
104572995 227817944 1
123054246 56408315 1
70643606 19762524 1
28308356 259802833 45
28308356 103683026 47
266182205 45929373 1
234365719 218273099 2
360344843 61771888 1
182737724 30693879 1
144836578 27272269 4
28308356 29972400 41
165746428 21037719 1
203018453 360344843 1
39811227 227082076 1
193619580 21036119 2
59785937 97898140 1
54003221 48683091 2
300135017 43124180 2
267295547 49939257 2
144836578 49939257 1
277172506 175149644 1
175149644 283207769 1
57933449 29972400 5
29246770 287781981 1
294038273 29246770 2
227082076 294038273 1
436104499 37653495 3
57933449 145778558 1
267278705 220808838 1
144836578 220808838 1
243323755 111610909 1
59785937 69607162 1
242081101 401646950 4
236979026 310287657 1
297389481 220997138 4
267278705 32583477 3
200497519 32583477 1
52068189 89021438 13
78922403 20359647 1
28308356 147509786 3
29968837 260961646 13
248789864 167376496 1
66308941 167376496 2
29968837 54003221 1
260710985 275575393 4
35408223 29972400 1
247694811 233600234 4
267278705 202098639 1
144836578 202098639 2
283969647 224697273 1
45929373 233600234 3
275248083 49939257 2
120160897 49939257 2
307289516 216837549 2
341963514 268445866 2
156218577 292252720 16
238623655 295884713 2
35408223 147509786 2
103683026 147509786 3
216707242 142225011 17
56824454 160979509 1
216837549 27014314 1
237389906 160979509 1
234349647 168430127 1
250649493 32182710 2
40095510 43706838 1
109214716 310287657 2
53029040 52397436 2
291001606 179170204 1
32583477 144836578 2
313887512 277172506 23
250649493 148305295 6
309857915 245095610 1
28308356 43328523 1
250649493 260710985 27
319682752 247694811 1
319682752 250649493 2
53898929 260710985 1
87171486 52068189 4
51590707 148305295 3
242081101 270556083 2
242081101 247694811 1
37653495 98810867 2
238623655 40359068 2
120160897 113449381 1
234349647 243323755 5
109214716 66308941 2
69551985 253631550 1
66129243 37921383 1
313296185 87429715 8
270369842 288327871 1
43856340 182737724 1
193354205 182737724 1
22844077 275575393 1
174185700 37653495 5
29206300 27272269 1
120872742 288370527 1
502248046 27272269 1
280242371 49629605 2
32340805 153531301 1
247694811 478981691 1
53898929 56824454 3
266182205 213711945 1
295116564 111610909 4
266182205 37653495 1
65013070 31408930 4
29968837 29972400 6
219949262 98810867 3
28455329 263355828 27
120160897 83828959 1
283969647 156380350 1
283969647 34882196 1
268484639 49939257 2
268484639 83828959 1
270556083 179213911 1
49939257 202098639 3
179170204 202098639 1
182737724 83828959 1
166121210 196195164 1
280242371 158887692 2
158887692 199278443 1
213273098 158887692 7
29968837 285516588 9
295116564 32340805 3
43706838 205715380 1
31508216 130380538 25
66308941 109813877 2
404865623 134823513 2
266182205 273124345 2
70628641 242081101 2
181107202 292252720 3
181223330 47608522 4
267295547 47608522 1
284544203 199278443 4
401646950 231410365 1
122950681 217184995 1
213711945 229047451 2
288327871 265426770 1
360344843 203018453 1
478981691 45929373 3
236854083 52397436 1
225098832 104572995 12
28455329 260961646 4
127945292 444198452 2
123054246 34269240 1
179213911 165746428 1
174185700 48300575 2
103683026 274645950 11
147721398 109214716 35
200497519 267278705 3
46141376 47608522 1
38824843 19762524 1
243323755 59809760 2
58434192 45112524 1
29972400 29968837 17
29968837 45112524 1
100570359 97898140 1
268484639 48683091 1
43856340 32340805 1
234365719 20359647 2
267256508 267278705 10
271563330 278133623 1
38824843 27014314 2
279681266 470195113 2
283969647 274645950 3
277172506 470195113 2
156380350 179213911 2
181107202 156380350 1
113449381 179213911 1
31702589 105622153 1
21036119 193619580 3
79818725 404865623 3
52702397 160950525 1
49629605 470195113 1
248740740 470195113 1
245095610 267308679 1
35408223 19762524 2
166121210 19762524 1
58434192 155320577 1
179213911 256955184 1
66129243 179213911 4
166121210 179213911 3
260452085 113449381 1
234349647 59809760 2
45929373 59809760 1
219949262 179213911 1
219949262 113449381 1
242081101 59809760 1
419872351 158887692 9
28308356 35408223 32
287566895 287781981 1
54003221 100570359 2
258426023 24485503 2
237318555 292713073 1
313887512 292713073 1
267256508 269304331 1
123054246 269304331 1
256955184 97898140 1
310287657 236979026 1
39811227 294784543 1
78746900 293601868 1
78746900 108441763 1
66308941 47608522 1
27014314 235139268 3
225098832 20359647 6
270556083 45929373 2
70643606 66308941 2
66308941 248789864 6
160950525 19762524 3
291001606 193723322 1
220808838 314725957 1
123054246 293731094 2
105803824 34965095 6
156218577 277384132 26
19762524 160950525 1
210627341 19762524 3
213273098 56408315 1
122950681 69607162 3
49629605 280242371 6
43706838 48683091 6
65153448 98810867 1
251591698 160979509 1
88687403 29206300 1
253026113 40359068 2
29972400 219949262 4
19762524 78746900 1
144836578 219949262 3
204454773 17209595 3
145778558 54498003 1
288327871 54498003 1
172376896 401646950 1
29972400 260961646 2
182737724 247300697 2
253631550 174185700 1
28308356 217356882 2
28308356 329112005 2
19909703 273124345 2
181107202 295884713 1
70643606 49980783 1
245095610 260961646 5
66129243 37653495 6
28455329 29968837 13
66308941 43706838 5
283727817 263355828 1
242081101 70628641 7
247694811 319682752 1
179170204 120160897 2
71975446 297380894 1
419872351 280242371 10
48683091 120160897 1
29972400 100570359 6
288238089 247540843 11
27014314 45814400 1
43090176 27014314 3
27014314 43090176 1
283207769 213273098 3
277981997 109813877 1
200497519 56077244 1
316996084 175149644 1
27014314 275575393 1
27014314 78746900 3
54003221 37653495 6
307289516 27014314 2
43124180 35364809 80
58434192 27014314 1
27014314 19762524 4
250649493 244889280 17
307289516 160950525 2
213273098 160950525 1
294784543 109813877 1
247300697 269858934 3
49939257 269304331 3
120872742 45112524 1
103683026 283969647 4
27014314 37397798 2
19909703 266182205 3
268484639 78746900 1
43124180 30395398 7
267295547 27272269 1
220746642 247540843 1
260452085 31408930 1
167376496 109214716 2
66129243 69551985 2
122950681 179213911 2
251591698 253631550 2
21036119 155320577 1
78746900 270418444 1
174185700 341963514 1
35408223 29968837 3
49629605 43706838 1
57933449 274501289 10
287566895 79818725 1
290609656 113449381 1
48683091 53732896 1
156218577 70643606 5
66308941 166121210 1
123054246 43328128 1
144836578 45112524 1
40095510 19762524 2
326694732 275575393 1
53103918 45112524 1
127945292 269304331 1
144836578 19762524 3
19762524 178616491 1
268484639 205951712 6
28455329 245095610 16
17084497 329112005 1
43124180 292252720 1
28455329 91082908 1
31702589 61771888 1
34269240 293731094 2
56077244 104572995 1
100570359 387835596 1
202098639 260452085 1
245095610 283727817 2
205951712 269304331 1
294784543 248789864 1
109214716 248789864 2
214136684 154659914 1
214136684 240653346 1
283207769 158887692 6
169967749 25189194 2
225098832 227817944 4
48683091 70643606 1
263355828 70643606 1
127945292 270369842 1
34269240 56408315 2
43124180 300135017 33
285516588 236854083 1
28455329 174185700 1
401646950 247694811 1
217184995 88986768 1
49939257 290609656 1
43328523 53732896 2
290609656 49939257 1
147721398 294784543 12
227817944 104572995 3
267256508 202098639 2
29206300 220746642 1
263355828 267308679 3
88986768 132213280 38
109214716 147721398 17
294784543 147721398 5
153531301 38824843 1
52068189 47608522 3
127945292 47608522 1
387835596 84095841 2
53029040 47608522 1
47608522 53029040 1
544574749 61771888 8
28455329 101227454 8
238623655 272476423 1
53029040 444198452 3
263355828 285516588 1
66308941 45929373 2
28455329 285516588 1
174185700 69551985 1
219540700 303651216 8
220746642 45929373 1
33268497 274996668 1
498776216 37921383 6
33268497 61608179 1
49980783 287781981 1
265426770 247694811 1
41405468 14123683 2
188841247 179213911 1
119370087 179213911 1
404865623 227817944 1
401646950 179213911 1
243323755 179213911 1
31408930 260452085 1
32417223 32182710 1
51590707 32182710 2
188841247 104063340 1
34269240 49498735 1
31408930 179213911 1
225539878 105971448 2
22815199 202243824 26
248789864 147721398 4
24485503 130380538 1
310287657 147721398 2
268484639 236979026 1
188841247 46705581 1
111610909 336031649 2
144836578 142681025 2
142225011 228298620 14
235139268 19762524 1
49939257 113449381 1
287781981 39811227 2
213273098 53732896 2
393590044 242081101 2
248789864 277981997 1
35408223 62540002 1
227817944 287566895 1
294784543 277981997 1
41405468 52069104 4
244889280 53732896 12
188841247 49498735 1
52068189 127945292 16
120872742 336031649 1
54003221 21036119 1
28308356 444198452 1
213273098 419872351 6
32399396 30693879 1
20359647 39811227 3
210041383 244085895 1
268484639 14123683 1
49980783 247694811 1
278133623 49939257 1
207604346 218273099 1
225098832 218273099 7
283207769 57339651 3
280242371 57339651 1
213273098 57339651 3
85423286 37653495 1
89021438 53029040 1
275575393 38824843 1
32583477 200497519 2
37653495 420790483 1
37653495 21593526 2
283727817 29968837 1
205715380 205951712 2
200497519 100570359 1
103820454 248905643 1
203018453 33268497 3
265192550 19239587 2
30693879 62540002 4
61771888 244085895 2
32399396 56824454 1
237389906 62540002 1
234365719 77843712 1
228778787 265192550 2
199278443 57339651 4
29206300 30693879 1
29206300 169863467 1
32583477 145778558 1
288238089 83855918 1
288238089 145778558 5
142225011 103820454 41
287781981 218273099 1
419872351 26553971 1
142681025 37397798 1
182737724 291110389 3
104572995 243323755 1
213273098 280242371 6
290609656 260452085 2
134823513 101017618 1
267308679 29968837 1
265916293 49939257 2
244444830 393590044 1
280242371 73449571 1
134823513 404865623 2
32340805 21037719 1
284544203 280242371 2
19762524 27014314 1
193354205 336031649 1
100570359 292252720 3
199278443 70628641 1
284544203 57339651 1
104572995 78922403 2
293731094 123054246 1
569096933 158887692 5
280242371 199278443 1
237389906 37653495 2
142681025 17209595 2
270556083 265426770 1
248789864 109214716 2
21037719 153531301 1
54003221 19762524 1
32408442 84095841 13
248789864 295884713 1
19762524 108441763 1
109813877 109214716 7
104572995 45929373 1
20359647 104572995 5
83828959 182737724 1
227082076 287781981 1
227817944 79818725 2
20359647 29246770 1
153531301 38411534 1
569096933 213273098 3
199278443 569096933 13
569096933 283207769 2
70628641 287566895 3
569096933 199278443 7
279681266 237318555 2
70628641 225098832 1
57339651 213273098 1
231410365 401646950 1
231410365 243323755 1
61608179 200497519 1
79818725 225098832 1
267295547 53732896 1
199278443 26553971 1
280242371 470195113 1
569096933 313887512 1
283207769 132213280 1
199278443 470195113 4
199278443 132213280 1
569096933 175149644 12
267278705 53732896 6
29426580 274501289 2
37653495 341963514 6
56077244 267278705 1
79818725 234365719 1
78922403 287566895 1
49980783 287566895 1
569096933 284544203 2
32340805 182737724 3
284544203 419872351 2
29206300 144836578 1
29206300 127945292 2
52702397 38824843 1
147721398 295884713 4
134823513 104572995 4
294784543 295884713 2
246398288 358675720 1
49629605 419872351 2
243323060 165746428 1
218273099 225098832 1
57933449 100570359 1
144836578 175149644 1
88687403 66308941 1
267256508 49939257 2
234365719 104572995 4
160979509 62540002 1
277981997 109214716 2
253631550 236854083 2
244081862 287566895 1
39811227 104572995 1
123054246 218196055 1
119370087 54003221 1
122950681 54003221 1
88687403 147721398 1
144836578 123054246 1
175149644 43706838 2
156218577 37704287 5
39811227 287566895 2
562630483 432456574 7
220808838 53732896 1
100570359 200497519 2
27272269 181223330 1
248740740 175149644 1
292252720 156218577 17
288238089 17311797 3
57933449 291001606 1
89021438 87171486 2
247540843 51978065 1
269304331 291001606 1
19239587 293995981 3
292252720 37704287 34
292252720 70643606 31
237318555 470195113 1
144836578 53732896 1
502248046 53732896 2
292252720 277384132 19
267295547 267278705 4
166121210 109214716 1
144836578 34269240 1
37653495 174185700 6
49939257 43706838 4
300631153 46705581 4
123054246 53732896 1
267256508 48683091 2
142225011 47608522 2
142225011 161046713 32
219949262 53732896 1
295884713 109214716 4
109214716 295884713 1
53732896 156218577 1
237318555 279681266 2
158887692 57339651 1
109813877 248789864 2
292252720 208742566 13
283207769 419872351 1
292252720 100570359 23
246398288 49939257 1
161046713 43706838 1
225098832 404865623 3
199278443 237318555 4
30395398 46705581 1
569096933 237318555 1
53732896 502248046 6
100570359 502248046 1
258426023 174185700 1
288370527 51978065 2
303651216 212203422 6
28455329 283727817 4
104572995 234365719 1
227817944 234365719 1
218196055 314725957 2
313887512 470195113 10
53732896 314725957 2
35408223 40095510 1
49629605 569096933 2
234365719 287566895 1
287566895 134823513 1
208742566 109813877 1
158887692 213273098 1
393590044 247694811 3
242081101 358675720 2
271563330 185688167 1
248789864 30693879 1
269858934 40359068 3
47608522 393590044 1
54498003 30693879 1
213711945 69551985 1
29246770 30693879 1
319682752 132213280 1
319682752 401646950 1
292252720 181107202 10
270556083 270369842 1
283969647 48300575 1
236979026 31408930 1
263355828 260961646 1
57339651 283207769 7
175149644 470195113 4
419872351 569096933 2
174185700 24485503 1
451403451 122950681 1
219949262 283727817 1
280242371 569096933 2
88986768 122950681 7
70628641 231410365 1
234349647 358675720 1
393590044 358675720 1
319682752 358675720 1
98810867 174185700 2
202243824 225539878 1
244889280 37653495 1
213273098 43328128 1
267256508 45929373 2
21036119 179213911 1
275248083 179170204 1
264133481 260452085 1
65013070 260452085 1
295637500 229047451 1
283207769 53103918 1
341963514 64654685 1
39811227 227817944 1
244889280 56824454 3
43856340 157311000 1
32583477 43706838 1
292252720 236979026 19
29727994 21036119 1
292713073 21036119 1
40095510 35408223 1
121827022 39973326 1
147721398 109813877 8
61358313 46705581 1
314725957 218196055 5
103683026 260710985 7
267278705 43328128 2
37704287 85423286 1
208742566 156218577 1
569096933 419872351 1
104572995 287566895 1
27014314 146442319 4
45929373 242081101 7
213711945 58926395 1
38411534 120872742 3
175149644 419872351 1
58926395 37653495 1
179213911 213711945 1
79818725 134823513 1
21036119 54003221 1
292713073 43706838 1
244889280 45112524 3
105622153 61771888 21
236854083 404865623 1
341963514 213711945 1
295884713 31408930 1
57339651 158887692 2
247694811 39811227 1
260452085 48300575 1
558829275 19762524 2
70643606 100570359 2
260710985 212203422 2
27272269 292252720 1
281059193 153531301 3
266182205 292252720 3
66129243 24485503 1
104572995 134823513 4
113449381 134563275 3
220808838 218196055 1
19762524 134563275 2
113449381 202098639 2
21036119 53732896 1
21036119 274645950 1
248905643 47608522 2
19239587 47608522 1
292252720 152402774 1
248789864 274645950 1
419872351 213711945 1
32399396 49939257 2
292252720 300135017 22
45814400 38824843 2
303651216 260710985 9
28455329 261872648 1
19762524 48300575 1
98810867 37653495 1
53732896 134563275 1
300135017 70643606 1
43124180 70643606 1
120872742 38824843 1
293731094 34269240 1
225098832 287781981 3
277981997 32417223 1
285516588 260961646 2
220997138 160979509 2
218264611 264446848 1
29206300 219949262 1
29246770 291649210 1
30693879 264446848 4
49629605 175149644 1
51590707 134563275 1
64654685 45112524 1
37792771 104063340 2
47608522 64654685 1
231410365 98196849 1
267278705 153531301 1
202243824 22815199 18
254056558 451403451 1
401646950 243323755 1
181223330 24224320 1
267278705 260452085 1
283727817 236854083 1
134823513 79818725 1
246398288 288370527 4
29972400 54003221 4
269858934 179213911 1
199278443 19239587 1
30693879 290709262 1
199278443 279681266 2
313887512 280242371 3
326694732 58434192 1
160979509 58434192 1
279681266 283207769 1
109813877 147721398 4
32417223 277981997 2
30693879 59785937 1
277981997 310287657 1
57339651 280242371 1
208742566 37704287 1
29426580 172376896 2
358675720 242081101 3
306623675 51978065 1
263355828 352317874 1
87429715 283727817 2
203018453 105622153 1
202243824 173752759 9
109813877 160979509 1
30693879 69551985 2
401646950 98196849 1
70628641 134823513 2
267278705 293731094 1
32340805 291110389 1
295116564 291110389 2
292252720 248789864 1
260961646 283727817 1
94003338 248789864 1
292252720 61623625 1
297380894 65187067 1
166121210 48300575 2
247300697 166121210 1
179213911 64654685 1
288370527 270369842 4
202098639 268484639 2
260961646 313296185 1
248740740 279681266 1
404865623 225098832 2
205715380 197096489 3
268484639 290609656 1
268484639 19762524 1
284544203 158887692 1
49629605 158887692 1
43328523 158887692 1
66308941 160979509 1
48683091 283727817 1
280242371 419872351 2
61771888 274996668 1
61771888 544574749 3
244444830 179213911 1
260961646 285516588 3
267856439 267278705 1
74167153 59785937 1
161046713 69551985 1
30693879 160979509 1
86122715 269858934 1
291001606 134563275 1
58926395 47608522 1
295884713 147721398 2
73449571 275575393 1
85669614 218196055 1
156218577 100570359 4
52068189 19762524 2
142225011 91588813 72
277981997 19762524 1
558829275 43090176 1
27014314 239876668 1
57933449 266182205 1
290609656 134563275 1
38411534 83828959 1
134563275 32399396 1
22844077 179213911 1
30693879 179213911 2
267278705 31408930 1
288238089 265426770 1
123054246 47608522 2
293601868 155320364 1
144836578 97898140 2
29972400 28308356 3
37397798 146442319 2
91588813 142225011 117
294038273 104572995 2
66308941 179213911 1
444198452 52068189 1
30693879 213711945 1
277981997 62540002 1
134563275 113449381 2
205951712 275248083 1
32878627 275248083 1
205643354 205951712 1
267278705 205951712 1
179170204 264133481 1
179170204 205951712 1
91588813 103820454 17
91588813 228298620 11
40095510 274501289 3
46705581 26553971 1
37653495 436104499 5
238623655 167376496 1
277981997 167376496 1
313887512 316996084 14
313887512 237318555 16
313887512 199278443 6
313887512 279681266 18
17209595 193619580 4
123054246 43328523 5
313887512 248740740 1
47608522 53732896 1
213273098 277172506 2
103820454 39811227 1
48300575 268484639 5
144836578 267856439 5
218196055 43328128 1
291649210 134823513 1
444198452 53029040 2
213273098 569096933 4
419872351 470195113 1
283207769 569096933 3
58434192 48300575 1
32583477 267278705 2
181107202 27272269 1
100570359 48300575 1
197186352 263355828 1
45929373 287781981 1
20359647 287781981 1
267256508 32583477 1
49980783 404865623 1
244889280 41405468 1
58926395 69551985 1
29968837 267308679 1
279229632 98196849 2
227082076 78922403 1
29246770 78922403 1
243323060 39811227 1
109813877 66308941 1
17084497 97066890 1
244444830 39811227 1
19239587 330552692 2
174185700 58434192 1
113449381 48683091 1
275248083 193723322 1
37653495 94003338 1
205643354 193723322 2
45814400 37397798 1
30693879 38824843 1
49629605 213273098 1
147509786 29972400 1
193723322 134563275 2
104572995 404865623 3
87429715 67562950 1
419872351 275248083 2
142681025 193619580 2
69551985 94003338 1
502248046 56408315 1
267289093 56408315 1
144836578 270556083 2
144836578 231410365 1
253631550 30693879 2
52702397 273124345 2
265916293 53732896 2
29972400 174185700 5
53732896 43328523 1
123054246 113852838 3
562630483 268484639 4
295884713 109813877 2
288327871 51978065 1
49629605 279681266 1
24224320 37653495 1
56077244 246398288 2
227082076 134823513 1
200497519 267856439 3
243323755 87429715 1
288238089 19762524 3
91588813 161046713 8
21593526 59785937 1
227082076 19762524 1
48683091 21036119 1
267278705 49939257 2
267278705 54003221 1
43706838 260452085 1
98810867 180918836 1
290709262 94003338 1
219949262 94003338 1
404865623 218273099 1
160950525 155320577 1
267278705 58926395 2
87429715 384851943 1
283727817 384851943 1
290709262 47608522 2
384851943 29968837 5
213273098 53103918 1
419872351 53103918 2
37704287 236979026 1
94003338 47608522 2
219949262 47608522 1
29968837 35408223 1
277172506 181107202 1
160979509 248789864 1
313887512 158887692 3
336031649 291110389 1
103683026 29968837 1
295884713 181107202 1
384851943 352317874 1
200497519 48683091 1
267289093 48683091 1
277981997 147721398 1
58926395 65153448 1
313887512 283207769 3
213273098 267289093 1
22815199 173752759 3
313296185 283727817 1
43328128 267289093 3
265192550 188264147 1
313887512 569096933 9
193619580 142681025 1
419872351 313887512 1
244444830 59809760 1
66308941 147721398 2
134823513 227817944 1
147721398 66308941 3
213273098 313887512 2
313887512 419872351 3
208742566 295884713 1
132213280 41405468 1
313887512 213273098 5
313887512 284544203 4
51590707 53898929 1
70643606 179213911 1
104572995 20359647 2
100570359 208742566 1
160979509 30693879 1
288238089 30693879 2
70643606 151087889 1
79818725 78922403 1
174185700 29972400 1
134563275 202098639 1
48683091 202098639 1
41405468 134563275 1
41405468 47608522 1
98196849 47608522 2
94003338 233600234 1
220997138 47608522 6
265916293 202098639 3
53732896 113852838 1
316996084 313887512 2
161046713 91588813 1
253631550 160979509 2
100570359 270556083 1
29972400 259802833 1
52068189 52397436 2
58434192 19762524 1
231410365 287566895 1
544574749 33268497 1
77843712 275575393 1
300631153 188841247 1
105971448 178616491 1
79818725 29246770 1
154659914 19762524 4
267278705 267856439 1
291001606 225539878 1
562630483 47608522 2
47608522 35408223 1
28308356 47608522 1
259802833 47608522 1
103683026 47608522 1
45929373 279229632 2
295884713 248789864 1
46141376 19762524 3
66308941 19762524 1
165746428 401646950 1
100570359 29972400 2
260710985 38824843 2
30693879 37921383 4
48300575 66308941 1
53029040 202243824 1
246398288 48683091 1
43706838 271563330 1
37653495 65153448 1
59809760 104572995 1
43328523 113852838 1
113852838 43328523 1
34269240 314725957 2
113852838 123054246 2
134563275 314725957 1
49980783 83855918 1
83855918 62540002 2
224697273 213711945 1
122950681 275575393 1
132213280 19762524 1
144836578 21037719 1
358675720 244444830 1
180918836 69551985 1
205951712 290609656 3
248905643 30693879 1
29972400 217356882 1
216837549 239876668 1
103683026 217356882 2
220997138 32878627 1
87429715 197186352 1
45112524 83855918 1
275248083 260452085 2
20359647 59809760 1
268484639 193723322 1
225098832 59809760 2
78922403 104572995 4
122950681 19762524 2
316996084 470195113 1
98196849 288238089 2
444198452 127945292 1
316996084 279681266 1
245095610 263355828 1
101227454 283727817 1
32340805 20505122 1
179170204 205643354 1
144836578 291001606 1
264133481 205643354 1
48300575 134563275 8
290609656 202098639 5
32878627 202098639 2
19762524 30693879 1
283969647 24485503 1
278133623 205643354 1
263355828 283727817 3
263355828 197186352 1
52702397 236854083 1
444198452 29972400 7
444198452 100570359 1
268445866 295637500 1
295637500 264446848 1
227082076 39811227 1
179170204 197096489 2
288370527 20505122 1
288327871 20505122 1
46141376 155320577 1
66308941 294784543 1
297389481 47608522 1
29972400 264446848 3
28308356 264446848 1
32583477 267856439 1
37921383 59785937 1
43328523 123054246 1
103820454 70643606 1
220997138 156380350 1
31408930 275248083 1
314725957 85669614 4
41405468 26589987 1
212203422 250649493 1
436104499 264446848 1
70643606 30693879 1
250649493 219540700 3
127945292 89021438 1
288238089 54498003 2
59785937 295637500 1
234349647 127945292 1
197096489 291001606 1
193723322 291001606 1
205951712 197096489 2
205951712 291001606 1
74167153 58926395 1
87429715 101227454 1
134823513 218273099 1
59809760 225098832 1
288327871 134823513 1
78922403 225098832 1
48683091 205643354 1
193723322 260452085 1
48300575 260452085 1
264133481 290609656 1
30693879 87429715 1
270418444 155320577 1
319682752 19762524 1
283207769 19762524 2
127945292 19762524 1
290609656 19762524 1
59809760 404865623 1
148305295 212203422 2
244889280 212203422 1
470195113 175149644 1
41405468 50725573 1
297389481 19762524 1
49939257 197096489 1
148305295 19762524 1
284544203 237318555 1
87429715 285516588 1
259802833 147509786 1
197096489 43706838 1
205715380 43706838 1
104572995 287781981 2
70628641 319682752 1
105622153 31702589 2
70628641 287781981 2
247540843 38824843 1
288238089 38824843 1
29972400 444198452 3
234349647 43706838 2
269304331 290609656 1
158887692 237318555 1
205715380 269304331 1
37653495 85423286 1
56824454 303651216 1
219949262 444198452 1
166121210 38824843 2
225098832 38824843 1
242081101 47608522 3
281059193 26589987 1
127945292 52068189 2
48300575 290609656 2
45929373 265426770 1
265916293 48683091 1
502248046 218196055 1
220997138 53732896 1
502248046 314725957 1
104572995 59809760 2
122950681 243323755 1
212203422 260710985 1
91588813 248905643 1
244889280 122950681 1
244889280 56408315 3
85669614 53732896 1
49980783 279229632 1
218273099 227817944 1
57339651 199278443 1
225098832 291649210 1
419872351 175149644 1
197186352 28455329 1
30693879 275575393 2
123054246 48300575 1
132213280 29426580 1
70628641 227082076 2
216707242 91588813 5
270369842 288370527 6
287781981 244081862 1
29972400 57933449 2
69607162 47608522 1
56077244 38824843 2
420790483 179213911 1
56077244 19762524 1
56077244 28455329 1
172376896 61608179 2
313887512 49629605 2
432456574 29972400 3
49980783 79818725 1
295884713 275575393 1
155320364 210627341 1
244889280 303651216 3
32340805 83828959 1
30693879 295637500 1
281059193 83828959 1
360344843 210041383 1
61771888 210041383 3
295637500 54003221 1
156218577 300135017 1
281059193 38824843 1
281059193 275575393 1
225098832 275575393 1
32399396 275575393 1
83855918 109813877 1
196195164 40359068 1
47608522 172376896 7
30395398 225539878 1
264446848 62540002 1
264446848 65153448 1
61358313 34269240 1
86206737 166121210 1
202243824 127945292 1
19762524 313887512 1
48300575 313887512 1
46141376 38824843 1
248789864 21036119 2
196195164 86206737 1
29206300 62540002 1
85669614 313887512 1
313887512 85669614 1
52068189 444198452 1
432456574 562630483 5
37704287 17209595 1
17209595 29727994 2
70628641 79818725 2
175149644 569096933 1
88986768 119370087 6
284544203 569096933 1
264446848 54003221 1
172376896 52702397 4
244889280 19762524 3
264133481 271563330 1
287566895 48300575 1
432456574 444198452 2
250649493 53898929 1
266182205 40095510 1
290609656 275248083 1
130380538 30395398 1
266182205 134563275 1
31508216 30395398 1
314725957 293731094 1
21036119 47608522 2
244889280 134563275 3
225098832 78922403 1
419872351 277172506 3
166121210 274645950 1
53898929 53732896 1
199278443 277172506 2
199278443 316996084 2
103683026 19762524 2
205715380 268484639 1
87429715 236854083 1
156218577 53732896 1
130380538 104063340 2
290609656 193723322 1
306623675 19762524 1
250649493 32417223 2
53732896 48300575 1
271563330 205643354 1
48300575 205643354 1
288238089 43706838 1
123054246 85669614 1
229047451 268445866 1
103820454 49939257 1
53732896 274645950 1
288238089 56408315 1
56077244 56408315 1
19239587 228778787 1
213273098 316996084 2
238623655 53732896 1
291649210 29246770 1
17084497 134563275 1
32878627 160950525 1
264133481 291001606 1
197096489 290609656 1
52702397 153531301 1
104063340 24485503 1
290609656 269304331 1
288238089 53732896 1
37792771 24485503 1
130380538 24485503 1
432456574 53732896 1
101227454 225539878 1
291649210 45929373 2
43706838 134563275 1
404865623 78922403 1
280242371 316996084 1
205951712 179170204 1
300414286 56408315 1
288238089 111610909 1
181107202 43706838 1
65013070 43706838 1
288327871 225082998 1
52397436 127945292 2
291110389 38411534 2
28463717 240653346 1
225082998 160950525 1
281059193 53732896 2
48300575 281059193 1
21036119 275575393 2
28308356 52069104 1
562630483 275575393 1
562630483 269304331 1
274501289 47608522 1
213711945 225539878 1
57933449 134563275 1
32878627 134563275 1
120872742 30693879 1
152402774 31408930 2
172376896 19909703 3
251591698 102465497 2
175149644 26553971 1
290609656 45112524 1
161046713 236854083 1
145778558 288370527 1
17311797 270369842 1
32878627 268484639 1
240653346 281059193 1
313887512 26553971 24
152402774 35364809 1
48300575 127945292 1
155320364 270418444 1
470195113 277172506 1
172376896 47608522 1
244889280 127945292 1
185688167 19762524 1
37704287 19762524 1
205951712 202098639 1
57933449 213711945 1
260710985 213711945 1
234349647 319682752 1
48300575 19762524 2
52068189 53732896 1
216707242 161046713 2
295116564 281059193 1
160979509 156380350 1
246398288 43856340 1
175149644 19762524 4
98196849 220746642 1
248789864 14123683 1
17209595 47608522 1
98196849 19762524 1
98196849 134563275 1
251591698 134563275 3
309857915 91082908 1
66308941 134563275 1
52069104 134563275 1
30693879 156380350 2
74167153 253631550 1
253631550 420790483 1
97066890 58926395 1
264446848 37921383 2
253631550 179213911 1
147509786 53732896 1
212203422 19762524 1
277172506 57933449 1
268484639 562630483 1
78922403 227817944 1
264446848 134563275 1
62540002 94003338 1
309857915 67562950 1
309857915 444198452 1
58926395 179213911 1
264446848 100570359 1
251591698 45929373 1
244889280 275575393 1
238623655 109813877 1
152402774 268484639 1
21036119 30693879 1
264446848 83855918 1
59785937 65153448 1
30693879 65153448 1
29972400 65153448 1
39811227 228751987 1
268484639 45112524 1
37653495 62540002 2
227817944 218273099 1
220746642 145778558 1
227082076 104572995 1
29972400 66129243 1
83855918 360344843 1
393590044 244444830 1
205951712 45112524 1
122950681 88986768 1
202098639 290609656 1
65013070 179170204 1
35408223 273124345 1
265916293 179170204 1
162749920 70643606 1
28455329 236854083 2
70643606 162749920 1
109813877 295884713 1
66308941 62540002 1
98196849 64654685 1
167376496 147721398 1
175149644 275575393 1
251591698 91082908 1
251591698 101017618 1
161046713 179213911 1
283969647 43706838 1
147721398 167376496 1
32182710 270418444 1
47608522 30693879 1
178616491 105971448 1
19229473 117377731 1
127945292 202243824 1
147721398 310287657 3
172724815 83855918 1
265192550 19229473 1
202243824 53029040 1
239876668 155320577 1
218264611 47608522 1
248740740 38824843 1
21036119 37653495 1
251591698 48300575 1
158887692 470195113 1
166121210 160979509 1
244889280 51590707 1
224697273 160979509 1
156218577 45112524 1
66308941 109214716 2
268484639 134563275 1
251591698 292713073 1
52068189 236854083 1
150455104 160950525 1
267289093 291110389 1
219949262 25189194 1
264446848 213711945 1
29727994 37397798 1
273124345 19909703 1
30693879 219949262 1
23136154 268445866 1
66308941 246398288 1
281059193 246398288 1
281059193 66308941 1
294784543 66308941 1
267289093 51978065 1
179213911 53732896 1
470195113 279681266 1
181223330 62540002 1
37704287 387835596 1
179213911 66308941 1
94003338 48300575 1
123054246 502248046 1
265916293 218196055 1
544574749 210041383 1
65153448 264522245 2
267289093 49939257 1
202243824 25189194 2
267289093 19762524 3
61608179 19762524 1
267289093 31408930 1
270556083 19762524 1
237389906 19762524 1
208742566 19762524 1
84095155 84095841 1
239876668 19762524 1
53103918 43706838 2
246398288 19762524 1
156380350 19762524 1
562630483 220997138 1
213273098 19762524 1
267278705 66129243 3
569096933 43706838 1
123054246 43706838 1
243323755 70643606 1
283727817 436104499 1
202243824 37792771 1
134563275 120160897 1
267278705 242081101 2
291110389 182737724 1
104063340 130380538 1
264446848 47608522 1
291110389 19762524 3
267289093 43706838 1
470195113 292713073 2
267308679 87429715 2
132213280 292713073 1
544574749 19762524 1
236979026 236854083 1
291001606 205715380 1
234349647 19762524 1
21037719 19762524 1
122950681 53732896 1
122950681 236979026 1
253026113 19762524 1
33268497 19762524 1
288327871 19762524 1
123054246 19762524 1
29246770 134823513 1
267256508 470195113 1
47608522 132213280 1
288370527 57933449 1
246398288 247694811 1
267278705 236854083 1
144836578 197096489 1
144836578 236854083 1
267856439 236854083 1
267289093 197096489 1
268484639 197096489 1
123054246 247694811 1
83855918 87429715 1
205715380 278133623 1
267295547 329112005 1
34269240 19762524 1
267278705 19762524 1
51590707 45112524 1
267256508 70643606 1
419872351 19762524 1
199278443 19762524 1
37704287 34269240 1
37653495 34882196 2
393590044 234349647 1
174185700 98810867 1
267289093 268484639 1
268484639 200497519 1
205951712 144836578 1
28463717 37653495 1
436104499 98810867 1
144836578 134823513 2
288238089 387835596 1
193619580 70628641 1
267278705 236979026 1
144836578 160950525 1
123054246 144836578 1
292713073 53732896 1
174185700 100570359 1
134823513 243323755 1
134823513 45929373 1
45929373 134823513 1
314725957 34269240 1
19239587 134563275 1
227817944 244444830 1
48683091 127945292 1
49980783 43706838 1
100570359 158887692 1
122950681 29426580 1
267278705 268484639 1
401646950 244444830 1
267856439 43328128 1
267256508 43328523 1
174185700 28455329 1
29727994 142681025 1
199278443 57933449 1
314725957 220808838 1
419872351 21037719 1
199278443 21037719 1
314725957 305278762 1
305278762 314725957 1
258426023 264446848 1
27272269 218196055 1
27272269 267856439 1
253631550 341963514 1
59785937 341963514 1
48300575 291001606 1
358675720 134823513 1
100570359 54003221 1
54003221 34882196 1
165746428 134823513 2
36127967 46705581 1
43328523 218196055 1
267308679 28455329 1
233600234 134823513 1
267289093 43328523 1
101227454 45112524 1
120872742 134563275 1
113449381 239876668 1
21036119 59785937 1
41405468 229483237 1
167376496 100570359 1
38411534 157311000 1
250649493 85669614 1
45929373 231410365 1
51590707 83855918 1
29968837 236854083 1
288238089 45112524 1
53103918 158887692 1
239876668 179213911 1
544574749 134563275 1
134823513 358675720 1
17084497 30693879 1
265916293 267289093 1
29972400 53732896 1
97066890 43706838 1
32417223 250649493 1
87429715 47608522 1
199278443 236854083 1
61608179 97066890 1
199278443 47608522 1
267278705 57933449 1
267278705 270556083 1
267289093 270556083 1
97066890 179213911 1
253631550 59785937 1
264446848 34882196 1
267256508 66129243 1
260710985 19762524 1
61608179 172376896 1
185688167 127945292 1
273124345 158887692 1
48683091 205715380 1
267278705 29972400 1
144836578 100570359 1
28455329 267308679 1
267278705 70643606 1
123054246 66129243 1
