# Supplementary material for: Dynamic guided metric representation learning for multi-view clustering
Source: PeerJ Comput Sci. 2022 Mar 8;8:e922. doi: 10.7717/peerj-cs.922 (PMC9044235; doi:10.7717/peerj-cs.922)
Supplement: Supplemental Information 2 [file peerj-cs-08-922-s002.zip › football/olympics/olympics-tweets500.features]

#missyou
missyou
kisses
solomon
travelling
worldwide
#australia
australia
dolphins
america
visa
#friends
friends
mission
hype
minute
nah
doin
bit
ov
office
twin
#boxing
boxing
chocolate
weight
vans
needs
wen
av
#britishforces
britishforces
members
serving
retired
#p
give
#classic
classic
gloves
train
boy
spongebob
army
gym
stuff
sum
ppl
sleep
people
access
internet
starting
days
going
food
lose
gain
wheel
chair
sport
open
probably
special
tattoo
hashtags
#instagram
instagram
#life
life
#hilarious
hilarious
right
time
hit
training
hard
#football
football
good
working
kids
loved
yehh
man
owl
work
best
head
lately
feel
75
claim
attention
excuse
#sheffield
sheffield
dp
pic
shop
#legend
legend
person
cries
first
drop
tears
comes
eye
happiness
left
thanks
lastnight
#beerfear
beerfear
downloaded
level
songs
ther
brill
#xfactor
xfactor
audition
wheres
direct
link
song
listen
unique
proud
salute
boss
lucy
#loveit
loveit
tune
#shattered
shattered
setting
tent
posted
photo
#goodtimes
goodtimes
booom
obey
old
rocking
socks
yumm
little
love
mate
happy
sometimes
sit
different
angle
gods
child
angel
jus
mum
remind
diagnosed
obnoxious
yu
house
labels
goes
hes
massive
twitter
tonight
wants
shoutout
thousands
won
remember
dead
fish
current
live
relationship
ended
#work
#run
run
filming
wedding
sported
call
want
i’ll
jealous
times
boyfriend
sanity
#medals
medals
sweden
denmark
goin
muscles
#hench
hench
gettin
cum
rifle
wht
signals
enjoyed
weapons
handling
lesson
thinking
becoming
future
strangers
loool
follow
shud
ul
#arsenal
arsenal
gunners
#london
london
supports
random
shoulda
woulda
lazy
broke
ass
shit
#cool
cool
routes
check
bus
driver
stick
#olympiclegacy
olympiclegacy
#swag
swag
lmfao
1xtra
tha
signal
yh
radio
called
cheers
keep
playin
#iphone
iphone
app
owt
route
26th
oct
4th
nov
hope
enter
updated
sick
doctors
crap
dates
basic
october
show
int
23rd
ah
tabs
yorkshire
gold
ment
#beats
beats
bag
carry
20
items
fucking
#london2012
london2012
#olympics
olympics
portugal
morning
mornings
mates
bestfriend
spider
#scared
scared
big
tattoos
lot
thing
easier
find
volunteer
willing
endure
pain
julius
happens
symptoms
girls
women
deficit
disorder
text
take
10
years
#twitter
picture
change
profile
leader
follower
dark
place
#olympicchamp
olympicchamp
normally
watch
gotta
boxer
lookin
lost
addiction
watchin
doc
true
ties
low
levels
boxers
brilliant
#eastenders
eastenders
#fit
fit
catch
weekend
away
lie
dre
boooooom
lovely
mental
toughness
top
weakness
straight
bottom
john
awkward
moment
walking
start
realised
cus
funding
jobs
mess
trainin
wi
guna
honestly
fink
nowt
week
legs
worse
iv
mile
think
wont
self
soon
nike
tag
fone
chat
round
hate
runnin
try
far
website
def
travel
nxt
summer
uk
rowers
horse
riders
wait
#katietaylor
katietaylor
giving
against
irelands
bout
#teamgb
teamgb
#history
history
doing
#apple
apple
released
sep
looks
shape
rounded
gutted
nick
name
rope
tie
knot
hang
franklin
roosevelt
happier
born
age
gradually
approach
mark
#champ
champ
glad
dint
bother
#leeds
leeds
sorry
home
coming
bk
chilled
ain
gunna
deed
exactly
nearly
cracked
1st
beasted
need
album
heard
better
sadly
died
afghan
friday
fighting
country
trying
act
natural
nothing
wrong
fav
nicola
adams
inspirational
encourages
wearing
official
oasis
#spicegirls
spicegirls
#olympicclosingceremony
olympicclosingceremony
amazing
luke
campbell
win
deserved
emotional
#yorkshire
yessss
retweeting
send
message
mp
seb
coe
david
cameron
#olympic2012
olympic2012
exhibition
itttt
yess
stamp
#b
thursday
gb
8m
charlotte
dujardin
dressage
4m
jade
jones
taekwondo
louis
wall
wanted
soooo
before
rob
corner
put
great
legends
rest
anthony
joshua
sparring
pro
style
judging
considered
rio
2016
read
page
favourite
olympic
ahhh
lucky
finals
wish
cud
tube
talkin
friend
womens
world
experience
thank
evry1
support
believe
achieved
know
uve
supporting
smashed
china
hopefully
interview
fans
pay
dollar
2012
invade
told
means
state
finding
bed
fuck
located
required
hospital
please
mentioned
#bbc
bbc
45
talking
funny
congrats
ure
blag
thought
fantastic
fight
congratulations
leaving
imp
looked
superb
2nite
definitely
shaping
bright
tht
hahahah
tired
tomoz
staying
secure
bronze
#o
buzzing
ogogo
guaranteed
himself
medal
trend
sent
action
15
30
jonas
taylor
marshall
11
#findgreatness
findgreatness
dream
luck
onnnn
ask
everything
uh
bitch
invisible
natasha
quality
cracking
potential
winning
mens
dodgy
refs
#olympicboxing
olympicboxing
mean
everyones
behind
messages
tash
savannah
josh
watching
ted
bad
guarantees
1615
bulgaria
blimey
wider
point
#letshaveit
letshaveit
irish
scouse
star
katie
mad
advert
gave
getting
tough
jelous
bragging
tickets
wud
quarters
apparently
competing
currently
11th
table
places
prob
fast
watershed
1hr
enters
oly
games
cheer
mary
kom
pri
boxin
shown
2years
agree
chances
tomoro
#rain
rain
finally
park
lennon
girl
attitude
personality
handle
brought
shots
class
tools
andrew
selby
fifth
male
quarterfinals
wins
welshman
family
colleagues
fallen
heroes
dearly
#champions
champions
long
jail
terms
deterrent
chief
judge
12
#judo
judo
tweeted
hilton
saturday
showed
gained
respect
coverage
wristbands
ace
bungee
half
2nd
book
close
eis
30am
news
whos
physically
drag
id
seen
list
anymore
senior
footy
team
rotherham
area
nothin
major
inspiration
5th
boards
michael
phelps
decorated
olympian
19
#winning
drug
national
hero
matter
forget
amp
sportsmanship
ukrainian
tournament
bouts
count
needed
ring
mins
addicted
#usa
#manchester
manchester
quarter
final
semi
exact
health
scare
fails
floor
brave
bid
#proud2bebritish
proud2bebritish
decisions
aj
championship
amateur
tv
entertaining
1111
praying
personally
professional
sports
arrived
safely
coventry
4s
boys
#england
england
lil
godson
repping
kit
play
semis
wanting
qtr
canada
city
box
complain
smiles
stress
blessed
#olympic
quite
understand
hell
hear
french
utterly
ridiculous
moaning
picked
silver
ignore
haters
loving
recognition
overdue
ticket
#channel4
channel4
lots
awareness
started
understanding
everytime
#np
np
blink
182
tom
daley
dad
yano
conor
£30
tryna
6th
august
wednesday
walk
hangin
#gold
goodluck
monday
tasha
key
mom
smash
❤❤❤
skysportsnews
#getinvolved
getinvolved
#2016
#olympics2012
olympics2012
stupid
things
young
smile
raising
kid
hardest
decision
picking
bring
kip
tomorow
xxxxxx
#brilliant
#proudtobebritish
proudtobebritish
fire
starter
opening
sat
atkinson
involved
anyway
online
nite
sorted
ceremony
shaped
square
programme
available
#nike
#running
running
buy
schedule
hahahaa
#olympians
olympians
#girlpower
girlpower
#2012
photography
brain
keeps
gets
overwhelmed
hello
haye
face
klitschko
title
march
manager
factory
unlocked
black
condition
accessories
#yolo
yolo
rose
sleeve
arm
#badboyolympian
badboyolympian
documentary
wicked
breathe
failed
succeed
jordan
dave
ryan
followers
bought
mini
tank
ts
workin
bigger
#perfect
perfect
chill
cans
real
whats
#justsayin
justsayin
night
wave
fuckin
amazin
bi
muhammad
results
excuses
seconds
fame
jesus
serious
innit
easily
dj
chillin
smashes
light
having
#golden
golden
#fun
fun
greedy
diet
ready
season
comp
january
helped
7days
episode
missed
making
faster
changing
phone
nina
comin
exercise
increases
lower
add
perfectly
focused
photograph
boxnation
autograph
cash
waiting
baby
#olympictickets
olympictickets
bbm
pin
battery
nokia
brick
pretending
birthday
card
money
control
ability
prevent
beating
sht
desperately
apparent
reason
mother
elated
moves
regular
dubai
school
childhood
drunk
remembers
800
teenage
pregnant
everyday
pancakes
booked
known
bank
year
learn
surf
job
stay
saving
proved
doubters
greatest
missin
1month
watched
daughter
cute
swimming
sweets
bye
wide
northern
lass
bred
hol
☀☀☀
chase
woman
replace
heads
min
king
castle
beautiful
dog
drained
24
showin
agents
xxxxxxx
missing
cunt
gangsta
names
folks
spectrum
height
extreme
tall
strong
enuff
scales
vets
51
fatty
mint
dogs
swear
god
knee
thankyou
amd
#help
help
gone
teddy
bits
#cancer
cancer
ruins
loose
heart
#loveyou
loveyou
heartbroken
connection
killing
kiss
smart
gon
dress
jolly
holidays
#adidas
adidas
lovin
roll
mole
dry
skin
took
piss
hahaa
ate
jamaican
lung
takes
air
timmy
#bringtimmyhome
bringtimmyhome
reading
number
double
answer
mind
#weird
weird
#love
#dreams
dreams
#godsavethequeen
godsavethequeen
tele
listening
1day
400
fancy
helping
youth
centre
created
£2
million
facility
serve
british
mirror
damn
sexy
camera
#cantwait
cantwait
measured
uniform
jack
#dope
dope
heartbreaking
younger
opportunities
granted
busy
abae
pics
fact
september
#thevoiceuk
thevoiceuk
vote
vince
voice
artist
size
matters
evander
holyfield
#proud
booooom
nervous
average
falls
asleep
minutes
background
music
sprints
injuries
pulled
tore
quad
sprint
powerful
viewing
offer
advice
dumb
stepped
stole
something
fat
burning
foods
watermelon
berries
hot
peppers
celery
greek
yogurt
eggs
green
tea
coffee
water
slow
exercises
burn
calories
bullshit
owns
charges
10p
#madness
madness
lyrics
bak
memories
applied
bedtime
grow
problem
tell
gives
chance
2morrow
grant
minister
announced
000
homes
60
estimated
habit
falling
hopes
able
education
government
elected
hostel
#respect
rapping
outside
nation
dedication
remembering
fa
break
decide
join
starts
darren
chin
mo
7yr
ago
2001
2002
cold
bless
race
berlin
forward
seeing
game
sitting
planning
move
seats
promised
#inspireageneration
inspireageneration
share
airports
longest
vienna
airport
factor
judges
crack
ice
queen
melted
mel
killed
herself
zoe
imagine
bm
skinny
standing
sun
part
exciting
pass
twibbon
#sports
wished
2013
champs
2014
commonwealth
europeans
2015
2017
waking
beaming
room
events
fellow
nights
wake
hater
meter
roof
athletics
crazy
asafa
powell
#legacy
legacy
britain
nathan
fox
road
pimp
dwn
cuz
brum
warm
track
#backtheteam
backtheteam
#olym
olym
athlete
compare
view
welcome
gatwick
landed
relay
100m
evening
dwain
teaching
ran
49
timing
gates
trainers
appeal
newham
aye
obviously
races
logic
todays
prize
draw
visit
catching
vit
wid
pool
boil
platform
hi
vanessa
quick
enjoy
weeks
100
sarah
trust
feels
ps3
red
xbox
cod
pandora
video
shout
dynamo
fri
3rd
aug
joke
lee
valley
you’re
free
line
asap
#nothappy
nothappy
o2
jody
aga
motto
causes
lions
hands
mason
athletes
channel
program
mj
charity
footie
match
entry
selection
deal
euros
kill
awesome
meeting
event
partners
andy
peeps
gamesmakers
experiences
shoot
spinal
op
fastest
tomorrows
4x100
qualifiers
athletic
podcast
sprinter
leon
happening
body
brutal
possibly
dealt
tried
kath
past
present
suppo
erin
lived
22
spend
frm
birmingham
business
injured
forced
trials
order
download
stream
oracle
hosted
launch
party
june
bham
unwanted
replica
shirts
raise
funds
yr
cerebral
palsy
th
andrews
matthews
pleasure
meet
prague
eve
twisted
menu
banquet
release
accept
94kg
clean
bench
squat
power
96kg
nice
oslo
latest
instalment
flight
6yr
beat
sailor
safe
#rare
rare
humble
heres
cowboy
11am
mood
athens
death
appreciate
course
nuff
hengelo
#solid
solid
ostrava
ath
bound
recreate
04
colin
murray
#l
carrying
torch
sooooon
esm
prelaunch
sunday
primary
schools
chorley
cheltenham
driving
town
9am
spot
snap
shar
#greatcitygames
greatcitygames
incredible
racing
especially
ahead
fo
manc
campeón
bmw
4x100m
#goldenbmw
goldenbmw
convoy
tour
kicks
plymouth
short
sweet
reunion
raced
40m
medallist
test
speed
#bored
bored
afternoon
#bmw
security
effort
qpr
paces
#london201
london201
putting
tests
mall
healthy
confident
rolling
boi
#miniunited
miniunited
#lo
we’re
heading
collect
roars
6000
follows
north
16
09
muscular
dystrophy
campaign
huge
staff
buzzed
anytime
went
believed
champion
mayweather
rap
sky
456
uni
gloucestershire
students
competition
views
#claireswalk
claireswalk
#inspiration
paralysed
rider
marathon
window
wishing
arizona
thinks
sportshall
jet
trap
stack
talented
harriers
saved
#stillgotit
stillgotit
jumped
memory
rip
2004
4x1
blackberry
fan
urs
pack
playing
izzy
record
plane
appreciated
bold
jetting
turned
stars
fundraising
children
climbing
kilimanjaro
easy
pounds
#paralympic
paralympic
design
cover
global
poppy
niece
#happydays
happydays
shoulder
zealand
info
auctions
loads
signed
enjoys
laugh
mouth
happen
greater
evil
devil
poor
rich
eat
nope
earth
second
heaven
appear
twice
middle
sea
accommodation
pink
aspiring
journalist
cont
stays
leaves
8hr
presents
featuring
epic
sign
epetition
ollie
sudden
arrhythmic
plse
sads
planned
date
league
fam
drawing
board
capello
whaaaaat
expected
breaking
fabio
resigned
shaving
prince
harry
jokes
30m
thang
shortly
gear
goodies
wink
eng
netball
pr
promoting
wandsworth
expecting
13
reach
halfway
landmark
500
target
saw
feeling
alright
unhappy
finger
cross
sometime
fall
#a
delighted
opened
glasgow
puma
packing
#champion
kelvin
hall
excellent
iwan
relief
ba
high
effect
linford
dive
talk
phil
upton
breakfast
pure
aviva
international
lock
ipad
highlight
ballet
banking
dot
#avivaseries
avivaseries
#excited
excited
campaigns
series
28th
virus
tweeter
contacts
product
losing
13th
nightmare
holiday
feelin
feat
patrick
rick
ross
blocks
nutritional
products
master
chef
ny
hearts
tweeters
#bringon2012
bringon2012
xmas
26
05
turkey
worried
studios
quiz
windscreen
frost
bite
upset
wii
rowing
unbeaten
annual
media
canary
wharf
hours
wishes
180
sponsored
aid
set
timer
heating
holla
knew
came
bb
cornish
avail
coach
jumping
cleans
cheap
fool
ripped
tail
pb
cooked
steak
recover
hill
session
washing
baked
bean
#londonmarathon
londonmarathon
spinning
18
officially
named
indoor
u20
60m
holder
extra
hour
kills
sale
don’t
witness
backyard
jackson
sad
#justsaying
justsaying
doctor
guilty
indoors
stuck
hotel
squad
lactic
machines
asda
tescos
shame
spoke
rachael
mal
plan
heyy
roundup
personal
83
claims
grade
sophie
janeiro
full
deb
72
provisional
score
leaderboard
stage
iii
showing
approx
50
blog
individual
baker
absolutely
wells
held
lead
pinocchio
38
17
27
hurrah
introduce
brilliance
trip
greenwich
paralympics
pearson
gentleman
1b
pulls
stops
74
636
whopping
76
ii
40
ib
bd
#openingceremony
openingceremony
lists
draws
brits
ride
#paralympics
interesting
teaser
spoiler
horses
passed
trot
vision
field
residence
settling
laura
topped
proposal
tomlinson
paralympian
bracknell
forest
standard
dine
8pm
brown
jennifer
saunders
saddle
itv
dance
finds
jon
snow
#t
ipc
broadcast
keen
carl
connell
nationals
wildcard
#towie
towie
essex
sessions
spanish
riding
november
nia
glorious
tess
france
aged
courtesy
issue
paralympicsgb
ind
winner
hoping
stamps
aka
ricky
c4
offended
entries
photographer
entered
given
notice
whip
efforts
minds
leading
telegraph
awards
perry
ambition
nominated
performance
#ourgreatestteam
ourgreatestteam
inspired
olympia
25pm
weston
regional
dancing
apply
professionals
award
closes
bees
grab
glory
jp
sark
celebrate
success
links
points
west
5live
30mins
listing
calling
submit
applications
5pm
winners
30pm
enjoying
equestrian
features
arena
letters
hats
wee
glass
extending
membership
blueberry
lunchtime
ends
babe
sofa
#dressage
#horse
simon
barnes
tribute
stephen
clarke
chunk
geared
masks
strictly
dear
crying
telly
bbc1
paras
asked
celebration
plans
boat
thames
stunned
outstanding
84
339
82
857
freestyle
helen
damon
retires
owe
difficult
task
mainstream
keeping
crossed
hq
totally
genuinely
dragged
truly
pressure
hester
rides
uthopia
targets
curious
movements
included
gp
details
button
freeview
sneak
preview
valegro
surprise
goood
usual
mistake
plug
thankfully
gamesmaker
commentary
service
fairly
sure
scott
brash
clear
8am
post
tiny
village
painted
ideal
front
woohoo
lap
honour
scoring
ensuring
sang
anthem
blast
worth
gosh
revised
286
scores
gbr
79
ger
78
216
ned
77
124
#equestrian
achievement
titled
finished
higher
char
giant
orange
machine
alf
piece
80
450
fabulous
stunning
55
wonderfully
extended
nicely
richard
burst
goodness
that’s
sentimental
historic
70
davison
artemis
foto
spooky
thursdays
fingers
difficulty
eventers
jump
fs
creative
gps
wealth
passion
array
countdown
begins
14
cuts
relaxed
figure
biggest
barely
slept
sing
singing
ed
quiet
shakes
source
handy
pony
competitions
tuesday
animated
subjects
breeches
gala
giveaway
hayley
excitement
qualifying
42
407
845
germany
quote
mixed
zone
community
twist
gary
lineker
mention
changed
checked
edward
gal
lady
side
784
wowzers
aware
concern
methods
photos
misleading
stewards
monitor
following
hair
alan
crowd
certainly
forgotten
htt
posh
disco
rocks
enroute
839
kevin
sparrow
month
grand
prix
squeak
reminder
54
eurovision
circa
stands
bargain
£10
thoughts
eventing
drawn
fashion
darling
doubt
statement
morgan
represent
#eventing
ladies
worked
beautifully
holding
banners
precompetition
press
conference
understandable
rush
update
xc
wilson
02
zara
phillips
06
tina
cook
william
foxpitt
wfp
tight
teams
119
122
127
00
afraid
tire
queens
tweeting
gang
qualification
letter
ceo
amanda
bond
dropped
exclusive
paying
prizes
sept
cause
couple
hectic
praise
paralympians
superheroes
alive
spirit
hurry
#bbc2012
bbc2012
360degree
3pm
email
decided
upgrade
grooms
sleeping
changes
festival
launched
awaits
mixing
stages
build
#summer
beaver
claire
junior
european
i’ve
drinking
champagne
listened
interviews
main
seriously
impressive
hannah
aachen
hickstead
recommend
highly
flavour
rising
treating
nd
groom
article
adventure
welcoming
venue
71
dynasty
highest
scorers
least
phoebe
7th
10th
12th
67
512
madam
maria
peters
sl
69
ponies
46
bst
fourth
finish
33
euro
williams
35
rubber
ducks
clothing
rail
56
position
overnight
filled
form
practice
8s
championships
outing
toasted
dubbed
communication
opens
128
likes
single
digits
here’s
participating
uploaded
remarkable
superhumans
thu
goosebumps
9pm
messy
hat
#exciting
supporters
cake
complete
lego
cavalry
hub
ways
presenter
stoke
sprinted
pancras
derby
i’m
survey
surface
£50
vouchers
performances
trott
blenheim
sounds
eh
preparing
regionals
vid
sponsors
tips
66
olivia
donna
eilidh
sui
leave
juniors
gaby
wine
recently
forthcoming
selected
spotted
months
magazine
sponsorship
section
plus
footage
recent
hartpury
brand
compete
speak
web
yrs
kitting
abigail
slater
lou
59
weather
68
alex
calvin
64
jessica
86
honoured
representing
alongside
teammates
dreamt
emile
formally
reserve
combination
oldest
records
german
schneider
deserves
federation
matthias
giv
chestnut
73
orford
333
29
191
emma
brit
nicky
thompson
winding
nikki
thrown
marker
crisp
novice
81
sheet
57
2s
47
25
including
growing
24hrs
preparations
variety
debbie
tass
disappointment
hutton
overexcited
calendar
include
original
refused
thunder
lightening
fields
database
correct
address
july
prepare
48
clearly
author
flow
loss
writers
package
posts
moon
third
rotterdam
gareth
hughes
36
puts
31
85
micheal
max
39
#olympictorch
olympictorch
spectacular
dressed
county
durham
commencing
streaming
remaining
105
prep
tues
nat
member
teach
hired
overall
windy
club
sj
34
93
qualifier
20pm
feature
clip
dances
wolves
psg
63
jun
jul
mountains
44
lights
jane
trains
melissa
beer
vale
correction
mag
fee
£20
£25
stated
budding
photographers
contact
interest
volunteers
marketing
bt
lone
superstars
280
kur
dec
actor
org
convention
premieres
superstar
host
proper
bar
opposed
diamond
422
03
gather
matt
advanced
medium
premier
sunshine
inter
08
peter
7a
89
applause
pimms
pl
weds
daily
mail
caught
scoresheet
stretch
flex
videos
judy
harvey
wkend
description
alone
general
plenty
tx
issued
appeared
numbers
rivals
#100daystogo
100daystogo
fair
earned
iplayer
munich
467
victory
sight
hagen
placing
404
58
tommorrow
scotland
tissues
inspiring
supported
showcase
excel
vital
flag
waving
highlights
diary
experiencing
writer
pick
lomas
donate
70070
bang
addington
sound
kicking
butt
shoes
lion
prov
88
sort
mix
pop
violin
suits
kristina
techno
leaders
counted
10s
debut
chosen
based
finishes
describe
motion
confirmed
ridden
anna
danes
finland
mistakes
consistent
pairing
pretty
chilly
grey
warming
wonder
disappoint
fascinating
scenes
danish
arrival
provisionally
65
apologies
lack
updates
opposition
placings
muddy
inspection
onze
wk
ek
amsterdam
2011
wil
doen
tegen
kunnen
komen
morgen
beste
veel
restaurant
social
han
japan
naar
#trackworlds
trackworlds
raymond
column
aa
voor
begonnen
cycling
resounding
dutch
keirin
finale
meares
olga
blr
sanchez
clara
madison
km
cze
czech
republic
netherlands
omnium
classification
tara
hammer
wild
kirsten
stefan
mulder
2e
01
binnen
viva
wc
ambassador
goed
marianne
vos
local
badge
facebook
150
vandaag
pendleton
victoria
simona
ltu
bauge
kenny
pursuit
nzl
nielsen
40km
edwin
col
rus
theo
gregory
guo
chn
ukr
strength
foreign
competitors
sunderland
dives
capitalise
checkin
newbie
mijn
uci
25th
sold
atmosphere
visitors
fixed
britian
studies
hold
search
sacrifices
trial
worlds
adds
scratch
agenda
21
preparation
openings
sir
chris
shot
compliment
reckon
cards
nz
strongest
23
zondag
jonge
zijn
colombia
#fb
mundial
dominates
paracycling
discount
#cycling
advertisement
hashtag
commercial
41
countries
alleen
tr
clinic
weer
52
cup
reporters
academy
wondered
happened
mooi
200
bicycles
promote
damaged
bikes
showdown
releases
trackcycling
pictures
velodrome
speaks
tactics
derny
choose
click
sales
purchased
report
beijing
sam
harrison
written
trail
rabobank
partner
provide
sections
touch
tragic
carla
lewis
accident
pity
combined
kiwi
sprinters
meer
derde
dag
melbourne
site
land
www
2010
dinner
managed
cut
butter
knife
awww
idea
x”
homie
streets
preach
cutest
uses
term
correctly
checking
parade
bags
nyc
nostalgia
sis
moving
building
flies
pll
tells
announce
married
dani
kind
makeup
eyes
suggestion
#truelove
truelove
mama
bird
literally
invention
telephone
kick
lol”
forgot
skype
dude
tiffany
porter
banging
aww
bride
lunch
loves
shower
counting
reunited
ugh
feelings
asking
questions
answers
psychologist
wise
knows
boo
wolf
whistle
kelly
rowland
bunch
chicago
turn
upside
neck
woods
pizza
roomies
realize
importance
surrounding
stadium
nutshell
journey
words
express
gratitude
reflection
accepted
delay
peace
assured
hurdles
breath
understatement
laughed
loud
plays
obsession
anniversary
sister
brother
pray
lord
crystal
palace
wife
likewise
avi
tigers
nigerian
basketball
church
mount
kai
jeans
increase
pounded
yam
intake
cc
spread
apartment
hubby
snaps
amen
paris
joy
sally
dl
greetings
#takethestage
takethestage
stories
thx
husband
#eugene2012
eugene2012
jeffrey
advances
jeff
#2012olympics
2012olympics
story
shine
honor
roommates
2012”
remainder
earlier
closed
ears
#believe
smashing
similar
ups
station
creo
tambien
care
princess
vegas
eating
recommended
quest
accidentally
stumbled
muller
rice
treat
yummy
switch
nail
father
warms
responsible
dads
pops
guest
company
bearer
public
transport
favs
throwing
shade
brighter
hurdling
adele
err
unfortunate
case
terribly
yikes
allergic
cheating
failure
workout
400m
bedford
today”
lane
equals
false
allen
johnson
meets
unfortunately
neighbors
attacked
ish
awwww
nbc
learning
bloody
depressing
cosy
norway
sisters
titles
#yummy
nandos
closer
28
rome
lineup
incl
tesco
insight
slightly
moved
pleased
progressing
4pm
explain
blood
population
depressed
tiff
human
followed
scandal
motor
6pm
gifts
300
hurdle
difference
surprising
paid
sparks
whitney
houston
sooooo
hugs
prom
inquiries
maz
dr
prescription
pills
soooooo
xoxo
sands
luv
graduating
favorite
graduation
congratulatory
dreaming
#pumped
pumped
tying
michigan
blistering
yay
guess
flame
#gohardorgohome
gohardorgohome
miniature
golf
hockey
note
intense
£5
victorious
waste
store
customer
flash
#joke
convinced
heartfelt
puerto
rico
soul
forehead
older
silly
miles
wind
45pm
engagement
planner
secret
talents
completely
joining
bummed
acknowledge
stand
scholarships
honored
embarrassment
laughing
wash
purchase
conditioner
perfume
sampling
duty
regret
smell
cayman
island
homies
blows
flew
marks
bestie
mentor
prefer
purple
successful
positive
circle
inspire
law
works
jamaica
hospitality
extremely
execution
11pm
marriage
separate
2005
experiment
talked
forever
sense
rough
testers
bell
styles
worst
taken
bath
adding
bum
fly
yummm
flattered
lands
presence
drake
relays
twins
approaching
laid
surprised
stylist
invitation
suffer
tub
wear
large
padded
bras
creation
woke
worries
doll
traveling
greeted
thumbs
taste
movies
gainesville
clocking
briton
conditions
negative
postponed
hearing
reviews
devastated
30th
ohio
florida
impossible
thrilled
naming
chloe
uncle
greg
ohhh
contemplating
bike
faith
inspires
prove
kinda
inlaws
mich
pleasant
voted
coolest
mock
save
#thatisall
thatisall
strive
situation
taught
triumph
#happyeaster
happyeaster
risen
convince
leg
popping
translation
played
tyson
punch
polish
interested
huh
hanging
killer
starstruck
96
opener
headwind
felt
stronger
outdoor
5m
sec
upwards
onwards
heat
fl
bone
firm
believer
rushing
seat
heck
gift
steer
direction
gurl
swap
lifetime
doors
dying
vitamin
question
certain
affect
patient
directed
convincing
kmt
careful
spare
color
calls
indecisive
telling
covers
consider
relatively
simple
consist
cleaning
shopping
celebrating
#1
blessings
texas
beauties
killin
step
slap
ranch
kettle
flavor
hunger
movie
popcorn
theater
occasionally
mainly
awful
uncomfortable
appears
disease
usually
somewhere
spring
chilling
feet
kicked
parent
rotation
pride
risky
pointless
common
occurrence
sum1
some1
accomplish
imagined
hurdler
sample
fierce
unveil
crossing
rub
cloudy
miserable
impact
leadership
scholars
intellectual
goals
draft
autobiography
captain
grateful
lay
spending
solve
small
super
detroit
review
chicken
beg
chop
siblings
type
43
pathetic
hairstyle
disturbing
riot
failures
define
motivate
pep
kc
jojo
ipod
shuffle
chai
fully
clothed
pre
actual
espn2
heats
tryin
competitor
progression
sb
repeat
beyonce
eastern
york
denzel
stalled
aaa
elaborate
prayers
patience
kept
calm
midst
frustration
flipped
conversation
testing
bathroom
europe
sigh
18th
feb
wondering
reminded
stressing
exams
agreed
madonna
serita
booty
pencil
yup
99
technical
errors
holy
youtube
shall
weddings
university
wolverine
nickname
surrounded
excellence
choice
runners
smarter
thanking
garden
airs
50m
committed
east
coast
facts
statements
lies
visual
evidence
mam
particularly
fickle
obvious
politics
art
emotions
ignorance
informative
cheat
american
auto
ages
guns
joking
differ
faces
19th
#random
cry
pays
encourage
checkout
tails
roads
slippery
drive
#fact
loyalty
contraband
founder
104
mankind
alpha
hurdlers
#shoutout
devastating
sigma
moments
deeply
emily
weakest
group
sundays
impression
cared
multi
overrated
nephews
nose
phones
liking
brotherinlaw
commence
united
nations
nigeria
represented
exist
hail
valiant
conquering
heros
attempt
missy
#power
putter
refrain
commenting
bahamas
jersey
assistant
states
noting
#funtimes
funtimes
comedy
humor
philly
advance
legal
brian
jk
merry
christmas
bbq
nearest
dearest
tooooo
freakin
jules
motorbike
tim
upright
concert
solutions
ruined
disagree
makin
pizzas
flour
woken
numb
ear
hurtin
sensation
unfair
italy
glimpse
normality
coffees
wilde
agent
kno
goggles
hardcore
lengths
cheeky
sauna
#taurus
taurus
attached
leads
expectations
#bringiton
bringiton
total
weights
rugby
101
lessons
soft
wigan
salford
painful
pants
hu
tackles
lakes
normal
honeymoon
worry
bolt
dancefloor
behave
mamma
happily
addition
ahhhhhhhh
bros
thinkin
everythin
astonishing
spots
fiba
rankings
supposed
#closingceremony
closingceremony
strange
stopped
services
accreditation
#beproud
beproud
huddle
hug
closing
#emotional
#worthit
worthit
crashed
energy
abuse
#addicted
living
court
#nandos
#londonolympics
londonolympics
#inspired
upgraded
famous
account
verified
blue
tick
friendship
mwah
westfield
rubbed
hungry
argue
keller
clutch
pointers
breaker
dwell
#gbbasketball
gbbasketball
nuts
unlucky
tear
lauren
tense
wonders
pregame
meal
jo
brazil
yeaaaa
magnificent
sunburn
weathers
ahhhhh
joan
vip
clubhouse
rebound
hiiii
kinds
russia
1645
gmt
advantage
nosey
prepared
#team
trapped
inside
scouting
#9
bleus
stud
amy
rules
former
lboro
student
fake
problems
electrical
equipment
grill
#soproud
soproud
julie
aussy
breathtaking
royal
courtyard
danny
boyle
wounded
zeppelin
montage
entering
nails
makeover
yeay
heyyyyy
followin
ahahahaha
row
romantic
nature
loyal
devoted
rock
buzzin
settled
dummy
protect
underestimate
maher
rooting
youuuu
tonights
joel
freeland
deng
rogue
president
committee
moynihan
boa
#priceless
priceless
welcomed
clive
woodward
hunt
bedroom
lean
meat
suggested
appetite
goal
players
shouts
player
#gbvusa
gbvusa
interviewed
laptop
directly
#goteamgb
goteamgb
yanks
bulldog
#honoured
#homeadvantage
homeadvantage
#go
received
drew
unity
stockport
buildup
spell
poland
kindly
alot
extras
ticketmaster
established
talent
crewe
didsbury
arg
600
tat
soaked
wales
#torture
torture
parents
pie
cream
angry
bear
hibernation
sunburnt
thankful
beach
nooooooo
#childhoodmemories
childhoodmemories
knocked
goodbye
gyms
goose
pimples
adam
competitive
ball
ey
seasons
cheering
randomly
keith
#intense
entertain
ping
pong
#olympicdreams
olympicdreams
darlin
truth
loughborough
fitted
#ogt
ogt
women’s
published
stretches
brings
opportunity
effectively
mayb
grumpy
mcdonalds
edinburgh
meadowbank
ohh
ju
covering
futures
baller
lives
sorting
mike
prepares
shining
fruits
tourny
belgium
croatia
brussels
challenge
reality
actions
quickly
nt
desire
progress
arrow
regroup
rocky
refocus
2days
stunner
shades
paul
surrey
bday
sooooooo
txt
erm
wonderful
guard
hahaaaa
#paralympicgames
paralympicgames
massage
shut
interviewing
display
suggest
smiling
consultation
#gameon
gameon
bristol
mindblowing
albert
underwear
romania
eurobasket
hungary
substitute
continues
camp
smith
underway
jets
lisa
mentally
ru
#leggo
leggo
polo
requested
talks
scenery
distract
bbl
urges
bball
suffering
frustrating
icing
physio
confidence
knowing
nutter
word
sore
stupidity
dare
possible
practise
preseason
wristband
roster
#wishmeluck
wishmeluck
lighting
rehearsal
hitch
valuable
tricks
birds
floating
clouds
toooooo
sticking
lover
thick
thin
freaks
ps
slipped
#sore
teeth
ahahaha
danger
aim
goodnight
educating
#pissed
pissed
drugs
doping
seminar
sucker
antidoping
workshop
magic
fitness
defense
meetings
dreaded
pa
begun
guildford
admits
basketballers
packed
euston
meetin
baggage
ahhhh
space
romance
emotion
deep
probs
priority
allow
invite
crew
newcastle
alarm
woopwoop
buddies
hairdresser
#patriotic
patriotic
hairdressers
diamonds
hurt
locker
watts
900
fresh
slate
suitcase
len
#w
smoke
chester
river
dee
sharing
sides
ahhhhhh
yessssss
embarrassing
nba
qualify
eliminate
yesssssss
oooooh
college
copenhagen
transfer
oooh
anyways
phase
picnic
leah
lifes
fibatv
tourney
underdog
roomie
coaching
playoffs
mvp
overseas
#win
hiya
marques
sex
strings
realized
holds
leavin
removal
rockin
fault
stared
accent
mercy
answered
eek
status
english
rate
foot
ruthless
plural
coz
mums
bugger
peeing
#blessed
surgery
prayer
cancel
yum
raw
sushi
physical
jess
celebrations
#lucky
allergies
hahaaa
includes
2moro
cnt
infact
learned
thurs
nasty
joint
medical
#oldschool
oldschool
sell
volcano
#memories
teresa
aint
puzzle
hel
seattle
ncaa
div
bouquet
#motivated
motivated
yesssss
woop
batman
angola
subway
melt
sneaky
oatmeal
raisin
cookie
merci
rite
south
edin
sheff
hydration
sweaty
92
degrees
humidity
wifi
cincinnati
fired
partnership
coaches
noticed
suggestions
suck
balls
toes
corrupt
aaron
nomination
lutalo
muhammed
sweat
odds
630
odd
sleeps
woo
hoo
austin
airlines
spray
opinion
important
terry
unable
soccer
dominate
lift
ashes
traditional
cafe
imperial
turns
previous
joey
barton
image
daughters
pe
pretend
genius
halftime
slip
westbrook
blake
learns
throw
dangerous
lakers
enemies
continental
nutrition
recovery
traffic
freezing
bearable
lounge
lax
destroying
buffet
soak
benefits
#letsgo
letsgo
russian
equal
smoking
packet
cigarettes
#crazy
markets
shanghai
douche
fill
tuna
survive
protein
surprisingly
destination
denver
frankfurt
improve
result
hopeful
97
users
coldest
raining
#tired
buddy
flying
heathrow
#lifeofanathlete
lifeofanathlete
battled
#awesome
guards
volleyball
#100days
100days
flooded
brazilian
luckily
trained
brasilia
comfortable
airline
fivb
sand
attire
riveting
opp
rep
kings
cal
challenging
learnt
travesty
data
volley
shambles
firmly
backing
regardless
allowed
confirms
rant
eligible
expansion
april
favours
wtf
wessex
#notlongnow
notlongnow
chinese
afternoons
storm
leaking
productive
foam
roller
oakleys
broncos
shows
typical
california
clever
sunny
winds
wakes
6am
surprises
pushing
pushed
gearing
atleast
cruiser
5am
carling
bison
finishing
#hardworkpaysoff
hardworkpaysoff
function
distractions
socal
funded
scorching
quit
poole
thou
achieving
speedy
verdict
umbrella
#quality
skills
chest
value
popped
create
revolution
spin
colder
sf
giants
bowl
rematch
unbelievably
griffin
playoff
packers
bikram
yoga
sunset
golds
overlooking
pacific
ocean
complaining
fuel
hows
travels
131
32
courts
90
110
#beachvolleyball
beachvolleyball
#3daystogo
3daystogo
virgin
cheaper
cloud
drivers
stairs
2009
version
brady
quinn
paddle
95
tone
savage
cali
hottest
pork
delayed
holland
chatting
steve
redgrave
wood
medallists
rank
lag
craziness
hydrate
clothes
pier
weaver
toronto
windsor
thunderstorms
relaxing
lake
seed
georgia
battling
qualified
multiple
locations
flights
mid
somethings
explanation
santa
monica
career
rory
angeles
gloom
sob
mixture
concentration
pairs
potato
sandwiches
coconut
suit
bournemouth
thirsty
kazan
ideas
drink
eventually
nap
edge
yellow
relax
jfk
staring
empire
airplane
ft
enjoyable
glasses
elegant
swiss
bella
defender
funky
smack
shorts
measure
kobe
pull
deprived
durant
scorer
workouts
improving
embassy
easter
visas
celebrated
battle
center
writing
horror
midwest
thunderstorm
cardio
indy
amused
indianapolis
ceases
amaze
russians
hurting
confuse
websites
receiving
southern
morrison
mar
approved
credit
provided
austrian
whoops
closest
door
nuggets
tristan
shouted
jumbo
chipotle
street
hollywood
survived
tsunami
warning
autumn
joined
defibrillators
swamp
skrillex
sw4
varsity
cd
crush
gcse
bbc3
tony
kingston
toast
#olympian
letting
quads
#postolympicblues
postolympicblues
casual
dining
added
perform
marco
swam
swim
#neuroblastoma
neuroblastoma
#onewish
onewish
mitchell
aquatic
dip
decker
handsome
chap
metro
apartments
entitled
overcome
port
olly
murs
rings
arrive
#boom
boom
antonio
villa
ol
spiderman
entourage
crushed
project
girlfriends
echo
western
suppose
wrist
example
standards
chambers
julia
#wimbledon2012
wimbledon2012
beard
anybody
threshold
ukad
quickest
girlfriend
200m
trim
10pm
decent
500th
swims
53
100bk
paper
quicker
400im
caroline
toms
coached
scrape
agrees
bud
egypt
5000
robbie
bubble
abilities
distance
ruin
stood
steady
warmth
rang
bones
#hashtag
2000th
dump
bore
freshly
ruler
lc
heavy
jose
mikey
hodgson
masters
clan
union
rags
coincidentally
hatred
#madeinchelsea
madeinchelsea
cast
mila
kunis
abby
clancy
megan
frankie
rowdy
alexander
dale
oen
norwegian
swimmer
shocking
backstroke
timed
1500m
funnier
broken
yeahhh
gay
desert
releasing
cookery
scientific
promising
#missingout
missingout
wagamama
#jeah
jeah
arriving
goosed
dumbell
sc
beauty
masterpiece
push
15m
diego
spit
rise
gator
5mins
gig
#bowelcancer
bowelcancer
mth
10yr
generated
£1m
mem
nan
screaming
heights
600m
warmup
custard
ska
band
disgusting
pinched
yelling
angels
#fastswimming
fastswimming
playground
photoshoot
cupcakes
gorgeous
disappointing
secs
yard
ncaas
bishop
pigeons
diving
lacking
saint
patricks
joyce
families
larry
ninja
ghost
hunters
communicate
radford
ponds
forge
jb
petition
davy
gov
5days
appearance
disabled
arms
tree
branches
bafta
didyouknow
african
descent
flower
bucs
carter
#sotired
sotired
underrated
disney
tilly
willy
private
idol
ray
uggs
grammar
mug
jay
swimwear
sporting
fr
lest
remembrance
soldiers
#39
prime
stroke
caring
collar
edition
deserve
degree
attitudes
gators
222
losers
marathons
salmon
jam
dunn
taper
slippy
pad
arch
homeward
carrots
vegetarian
drove
fights
cancelled
summers
biggie
steps
reef
ashley
oi
swing
precious
memorabilia
ebay
jaw
canoe
phenomenal
seeks
titanic
awesomeness
bidding
system
bosh
jim
possessed
textbook
somebody
911
westminster
abbey
mummy
msnbc
pot
dollars
apocalypse
carb
loading
pasta
owner
float
roast
#greatday
greatday
tgif
ouchy
dubstep
endless
guitar
shooting
tennis
racket
taller
dudes
spectating
alabama
arkansas
crunch
lighter
bonding
paradise
southport
rumours
kate
59pm
graduate
hitting
osaka
sacrificed
presentation
playlists
study
yayyyy
troy
marcin
lookalike
minus
#pride
smooth
oxygen
rollercoaster
log
minnesota
campus
comic
copy
doubtfire
buying
wrestle
gf
possibility
hawaiian
shirt
pokemon
regatta
2pm
cakes
stroud
3012
erg
gloucester
ummm
duvet
22nd
boathouse
pressed
coupe
cushion
announcement
jubilee
pageant
vimeo
beacon
lit
trinity
sonning
scarecrow
organisers
glos
48hrs
lucerne
#wroqr
wroqr
semifinal
nottingham
#olympicflame
olympicflame
wimbledon
painting
hosting
belgrade
9th
beast
dorney
development
80kg
rent
17th
piper
12km
worthwhile
cadbury
hamper
fruit
raspberry
sculls
stores
fell
wattbike
5km
sweep
oar
stourport
sleeves
grips
white
stripes
victor
doubles
40am
hopefuls
sch
spike
promo
invaded
showroom
boats
burnt
cheese
server
marys
hatfield
starbucks
fix
herts
ambulance
haa
drowned
barn
cleaned
dessert
mmmmmm
emerging
fiancé
puppy
#triathlon
triathlon
medley
hindes
wr
podium
c2
etienne
20th
meant
prelims
breaststroke
#swimming
#silver
sensational
jamieson
07
daniel
10am
#ourgr
ourgr
pair
qualifies
semifinals
firstever
unbelievable
breast
#recovery
belt
pace
leander
gutsy
role
model
swimmers
stacked
resting
unreal
split
gathering
pond
spent
10mins
pools
“you
longer
wasted
bumping
touched
shelly
offshore
formal
bradley
wiggins
secures
froome
stroll
med
ordinary
carrie
#lovinglife
lovinglife
laying
aquatics
war
eagle
messing
walk4louis
auction
16pm
synchronised
grown
trunks
towel
needing
suncream
waterproofs
tidy
organized
bread
rolls
kitty
hustle
hardwork
jelly
wet
lactate
monkey
awarded
it’s
who’s
explosive
visited
enthusiastic
100s
refreshed
maker
dragon
dedicated
athl
insane
remain
struggle
#drugfreesport
drugfreesport
kitted
ouch
5000m
boring
penalties
disappointed
automatic
switched
asa
rio2016
ireland
spain
acupuncture
glutes
hamstrings
gomez
nando
medicine
core
barcelona
monaco
miami
controversial
classroom
deck
molly
15am
siesta
luton
texts
annoyed
greatly
mare
nostrum
fins
metres
4k
rack
focusing
restful
zizzis
admit
useless
#lovethesun
lovethesun
rays
triple
wright
chelsea
cech
drogba
haircut
#tgif
speeds
terminal
50s
meters
sesh
po
sucks
zzzzz
fixing
poached
terrible
rapid
torres
reverse
bert
lab
ufc
145
welwyn
circuit
injury
exhausted
hook
recognize
exam
mario
attempted
musical
shoulders
sending
tiring
sightseeing
routine
stratford
1k
norwich
#olympictrials
olympictrials
bump
girly
cars
shave
#allinadayswork
allinadayswork
16th
consecutive
commentator
folk
robin
hugh
character
handball
penalty
bale
spurs
wiggo
bill
featured
impromptu
cadence
#tdf
tdf
schleck
ginger
severely
passenger
overtaking
victim
stag
1948
2008
31mile
foundation
sponsor
£1
unusual
surname
related
selling
india
fractured
pat
bromance
#gamesmaker
#riverbankarena
riverbankarena
assuming
#gbhockey
gbhockey
footballers
bet
lightweight
housemate
gk
pitch
carded
path
moral
roommate
tower
proven
cape
fear
panto
acting
classes
roles
despair
scottish
balloon
static
donald
trump
apologise
offence
modern
react
referee
handed
sticks
explained
geoff
replay
incident
lucks
oops
weapon
microwave
dig
strongly
2hrs
sub
hrs
cram
naked
suspect
runner
harsh
grove
pint
bowling
honest
lonely
capital
admittedly
ramp
assist
gauntlet
ruby
dribble
2miles
causing
accidents
bisham
defence
hardly
sess
guessing
irony
chanting
barca
spends
bonnie
tyler
nav
returning
flare
headline
homepage
appropriate
pupils
cost
teacher
bubba
4nations
#ehlhockey
ehlhockey
clinical
cracker
#ehl
ehl
charlie
map
belter
investigation
clarify
insider
information
betting
passionate
#amateur
grief
swearing
grinstead
grylls
scotty
horrific
inner
efficient
stayed
discussion
admitted
no1
ensure
request
viewers
latter
adjust
sets
promise
colour
gingers
homesick
bunny
spoilt
comeback
#coyr
coyr
holly
itfc
baseball
ground
grandparents
narrowly
awaited
clash
romeo
ko16
eurosport
shake
insurance
offered
charles
kirkham
middleton
hursty
continue
fortunately
defenders
amusing
strawberries
tomorrow”
james
disaster
highs
xray
fracture
concerned
uncanny
fools
targeting
scrappy
scoreline
stat
jan
liverpool
expressing
vests
verbal
vi
powered
fairy
dust
fing
ultimate
treadmill
compilation
gum
midgets
tend
museum
theme
herbie
operations
mend
tshirt
#ehlmprem
ehlmprem
thriller
#knackered
knackered
legoland
3d
aerial
70m
drinks
southampton
fought
sid
cocky
clocks
relieved
lining
cat
neighbour
treatment
bleep
boiler
central
1980
episodes
drama
muster
classified
consistently
shuttles
gks
protective
repeated
harold
purpose
inappropriate
convertible
contemplate
beeston
cole
incredibly
screening
olds
matches
wed
teammate
harder
net
tighter
motorway
stations
manage
powers
returns
fx
hd
m25
#ho
bruising
encounter
favour
opponent
supplements
seriousness
jamie
slut
damage
korea
dixie
demo
drills
defeats
chuckle
brothers
safety
foxy
practical
wheels
sole
nervy
researching
speaking
leroy
antibiotics
yoghurt
assume
develop
comparison
messi
boots
flick
#goodluck
onions
mu
innovative
astroturf
pitches
blazing
block
finest
tackle
61
exeter
metre
header
regularly
participate
screened
seemingly
risk
strike
fk
mere
pipes
nigel
tekkers
ronaldo
bowdon
capped
commitments
recording
ankle
boot
equivalent
ceiling
oversized
funnily
transition
#dead
sounded
sincere
maximum
conditioning
wooden
umpiring
clifton
chocolates
female
sings
rapper
offering
aggressive
rewarding
2week
manages
mountview
youngsters
swiftly
suntan
prematch
caffeine
behaviour
equally
shared
stats
u16s
u18s
amazingly
dom
scored
surbiton
photographic
philips
struggling
upload
mince
salon
basically
market
research
newspaper
chewing
boarding
rsvp
sportsman
crane
pga
golfer
maxifuel
sixes
trophy
dodgeball
coincidence
defensive
partridge
ratman
reps
encouragement
einstein
considering
blow
council
tax
craig
speech
realise
daddy
dartmoor
instructions
repeatedly
sharp
completed
frozen
awaiting
#dreaming
deg
gentle
morale
huddo
lycra
#maxifuelsupersixes
maxifuelsupersixes
starring
costa
instant
nominations
takeaway
propose
bp
woeful
completing
mri
passing
whilst
deny
bringing
technology
21st
century
proof
affected
absolute
kompany
stormer
influenced
tackling
barry
suarez
caused
dodge
duck
hamburg
halle
meaning
ken
lewers
beneath
pinner
daly
forbes
raging
bull
dixon
nixon
loughts
matching
1212
alster
essential
humour
imagination
ripping
apart
darts
redemption
walked
nye
inevitable
onset
doms
chart
tool
hire
twickenham
#spoty
spoty
demonstrating
protest
dual
phrase
cuban
heels
permanent
#fightclub
fightclub
knockdown
shouting
unsuccessful
rumour
balotelli
handing
#runningman
runningman
vanilla
hudson
books
options
biography
stock
carol
suddenly
deciding
silent
embarrassed
christopher
explaining
sony
rewind
turnover
christian
eternity
drunken
1am
alarms
lamb
imaginary
flexibility
germans
sweepstake
exceptional
counter
sums
trance
performing
positively
pc
69th
godfather
fruity
auckland
#ctnz2011
ctnz2011
beyond
skies
torrential
aussies
robert
facing
pakistan
utter
albeit
san
headlines
journalism
farmers
tan
isles
joins
teamwork
emirates
utopia
canter
tension
builds
laughter
informed
laps
kidding
dentist
pouring
42pm
sharapova
pressie
ascot
glam
towed
scot
presented
trouble
proving
mountain
downhill
slang
austria
rats
coat
yuk
planet
peek
shortlisted
specialist
busier
milan
bloke
15th
wks
curse
gould
sexiest
chickens
poses
statue
appreciating
tmrw
blister
lying
film
piggy
giddy
transformed
wembley
equine
pillow
brush
errr
forum
dusted
friendly
premiere
nicki
handmade
edible
intermediate
contestants
guided
beeb
studio
prog
sends
sugar
lump
surreal
reduced
fei
arrives
comments
crowds
mega
fright
biscuit
babs
taxi
14th
hound
permitting
fernandez
entrance
urge
tracksuit
visiting
carnival
solved
notting
fuss
carnegie
riverbank
#challengecup
challengecup
rhinos
happend
screamed
briefly
topshop
#cheamhc
cheamhc
“don
skip
provider
giggle
soz
lords
aries
carefully
poster
seniors
#joininuk
joininuk
royce
experienced
distracting
casino
whispers
guests
pause
7am
appointment
director
hooked
fife
couch
bacon
wooop
beckham
meeeee
positivity
woooo
dramatic
stressful
argentina
7pm
blip
determination
sherrington
100kg
judoka
flat
tactically
avoiding
offers
footballer
#gogb
gogb
#hockey
belief
conclude
heather
brief
shops
youre
ashleigh
electric
google
vips
x2
gymnastics
walsh
assessment
recovering
joe
arent
blame
expert
amount
icon
shifts
2wks
evry
occasional
peeled
smurf
turf
engine
ex
delivered
usain
chew
sweetie
quietly
gate
crashing
stalking
glowing
africa
return
strolling
soaking
dragging
achievements
4louis
35pm
milk
wandering
evenings
entertainment
stella
mccartney
explore
popular
bridgnorth
hc
awhile
necklace
sorts
jen
fussy
feast
#london2012torchrelay
london2012torchrelay
portsmouth
brighton
hove
puddings
charm
offensive
fiona
wisdom
literature
heeey
£3
definite
#50shadesofgrey
50shadesofgrey
bandwagon
succumbed
ignoring
donning
shift
dresses
attending
#emotionalfinalfewdays
emotionalfinalfewdays
lochfyne
rails
skirt
option
7k
raised
suprise
buzz
mets
bumped
situations
offices
#18daystogo
18daystogo
arranging
#thankyou
nooo
occupied
roberts
editor
ems
tasty
barrett
challenges
porridge
somewhat
comforting
queuing
ignored
price
crista
#nationallottery
nationallottery
reminiscing
aloud
manicure
englandhockey
bend
knees
noted
outfit
alumni
#trainingbank
trainingbank
toughest
#relentless
relentless
throat
ehb
leo
restless
afterall
4ward
seein
29th
lush
perks
donkey
cure
brightened
emerges
unscathed
crash
fabric
plsrt
units
expect
#investeclondoncup
investeclondoncup
filmed
charming
#investecderby
investecderby
bruised
100th
insights
sup
investec
basis
healthier
whaaat
simpson
#makeitcount
makeitcount
weekends
stocked
fave
teddington
exhausting
delivery
hint
demand
scorcher
bartlett
trick
chiswick
interval
cricket
wayfarers
7s
icecream
#investec
luxury
turnout
signing
#women
refusing
#engvwi
engvwi
autographs
1pm
nursery
flags
984
jacks
banter
kerry
described
achieve
xxxx
fc
cha
newest
trading
exchange
occasion
cullen
danson
maguire
panter
richardson
rogers
storry
thomas
walton
#inspiring
enthusiasm
mercedes
mentions
cooking
noisy
henman
62
rihanna
#hockeyfamily
hockeyfamily
#hockeynation
hockeynation
freezer
amaaaazing
snack
appreciative
tap
arguably
goalie
infront
warnings
whey
obvs
tested
rooms
15pm
wrap
cutie
write
combo
typo
caps
karen
reigns
engage
battles
50th
cap
ethic
concentrate
attracted
bs
tuning
git
olymp
trending
plea
#squad
curry
flashes
outlandish
bids
deadline
bendtner
nicked
miracle
worker
#stiff
stiff
wayne
arse
babies
postbox
halloween
swansea
bay
10k
association
dwarf
ha”
bants
referring
genuine
awe
aswel
courage
warriors
adversity
heartbreak
obv
adult
nappies
ipswich
perspective
countback
limited
category
supplied
shotgun
wwe
ad
slogan
overcoming
breakie
ding
dong
bashed
bute
animals
pale
nanny
gav
medalist
wrote
#suffolk
suffolk
sipping
cocktails
charge
snacks
ms
logan
paths
lilo
grit
24th
blowing
candles
dripping
nuns
ahh
pun
#oneteam
oneteam
monsters
recon
fund
firing
notch
destroyed
crete
lemon
police
punches
sensitive
sincerely
somehow
hardworking
pros
disgraceful
lance
armstrong
pose
2k
#lancearmstrong
lancearmstrong
disgraced
lasted
suffered
ruptured
zebra
gun
budgie
smugglers
tee
homecoming
seaside
allows
anglia
lip
#mufc
mufc
dawn
chrissie
proudly
sheets
curtains
regarding
2mz
dozen
4yr
fence
pulling
rag
timeline
tongue
creams
farm
rivalry
promoted
prem
ooh
grew
giggs
tractor
munching
prawn
mayor
slagging
sandwich
ant
blues
stomping
inaugural
dunked
operation
cred
threads
complimented
ericsson
#news
fantasy
assistance
thoroughly
structured
talksport
hump
gooner
rubbish
cringe
cotton
wool
frantic
tip
pen
gracious
reaction
wa
paint
nod
guesses
deepest
condolences
flicking
novel
blogs
butchers
richie
flowers
wallet
freebies
memorable
extraordinary
nephew
#epic
updating
tingles
toooo
momentous
mate”
spice
#closingceremomy
closingceremomy
trevor
mcdonald
jason
statham
#takeabow
takeabow
lottery
taxes
afford
reflect
gif
#ouch
artistic
eyebrow
collecting
wears
peoples
collected
denise
abs
bottled
familiar
mobot
weep
wipe
chant
fortnight
humbled
manly
#bronze
pee
cuddle
animal
excitable
supporter
bling
roar
kingdom
watkins
grainger
continued
shaking
reigning
shock
leanne
footsteps
bryant
psycho
stuart
pearce
luol
spoil
embrace
dominican
ban
focus
screwed
receive
sen
printing
logo
transit
eeeeek
#goldmedals
goldmedals
emblem
independence
dirty
angus
splash
dunk
#sport
burns
brightly
#summerallen
summerallen
shes
awarness
buttons
strain
locks
flowing
string
knockout
outlet
ally
measurements
logged
hull
retirement
ledley
generation
onion
italian
lingwood
norfolk
#lon
lon
#hero
nelson
mandela
continent
hairy
crime
ugly
nerves
discovered
pacman
carbs
2003
fighter
exhilarating
teachers
photoshop
ruining
constant
#10daystogo
10daystogo
beings
congratz
geezer
spitting
tech
charger
plastic
tak
#teamgbscarf
teamgbscarf
item
scarf
#retro
retro
recognise
floyd
threw
ao
gent
belly
#winner
bookies
cube
bow
christine
#truestory
truestory
shaved
90s
cruising
turning
privileged
monster
wing
ciaran
routines
funniest
knock
impressions
calibre
gemili
sprinting
resist
justice
kentucky
tch
tay
jetlag
ads
necessary
sprayed
hangover
doug
armed
geez
thanks”
hunk
pecs
jacket
roger
federer
headband
27th
user
mound
cow
pg
moody
stare
hoody
rude
sizing
signature
#torch
discover
tab
abc
allowing
nonsense
citius
altius
fortius
reasons
ukraine
olive
silky
skilled
locked
footballing
geniuses
avoid
maverick
crow
faced
magician
print
classy
latin
handles
geography
#thankyouday
thankyouday
you’ve
#itfc
blackburn
fulham
reads
struggles
pressures
bonanza
damp
interactive
dvds
quid
windmill
penny
lotto
insult
rolled
drain
meerkat
proceeds
#olympicgold
olympicgold
#2
bullet
behalf
snip
broad
peck
haired
denis
menace
weirdo
steal
1998
mc
elbows
flip
chinos
pesky
newly
tragically
#euro2012
euro2012
blogging
dvd
drying
notts
m1
#birthday
#partytime
partytime
jackets
benny
wooooo
lonesome
fundraiser
#workinghard
workinghard
aw
stash
volunteering
walker
tt
#ibiza
ibiza
#hot
k2
#nottingham
blonde
forgiving
dw
hv
blisters
whale
wh
discussing
mmm
caravan
eaten
jonny
curly
salad
rene
countryside
stranger
baillie
slalom
ro
topping
forgiven
superman
pipe
kayaking
#tesco
donating
wifey
gardening
#bigtime
bigtime
admiring
£100
reception
kl
lodge
#banter
helpful
fart
#rio2016
#canoesprint
canoesprint
retweets
beaten
nottinghamshire
oakley
shaun
sunglasses
#kayak
kayak
rumors
#bolt
louboutins
ap
mayfair
runnings
films
austrians
choc
mud
#gutted
#vip
bff
bug
xxxxx
skiing
#ted
johnny
strawberry
#awkward
cab
dane
£300
3g
yesss
stott
champers
ana
alert
invited
producing
indian
neighbours
canoeing
kardashian
launching
coul
lemonade
vodka
10m
inn
liver
hating
atm
#lond
lond
nailed
led
#gbcanoe
gbcanoe
mckeever
jefferies
c1
#etondorney
etondorney
#day14
day14
jeffries
shin
wooo
wax
upsetting
lanes
faves
ab
#topbloke
topbloke
reflections
empty
polite
#greatestteam
greatestteam
#goforgold
goforgold
amzing
whoop
katherine
havnt
#shopaholic
shopaholic
clay
pigeon
reached
bleed
ledge
#canoeslalom
canoeslalom
nicest
blokes
amazi
brilliantly
florence
hounslow
ainslie
psychological
boost
£95
electrifying
extensions
tomo
festivities
stafford
stone
antoine
#gymnastics
bodies
molmenti
k1
#allezwiggo
allezwiggo
fro
rises
delivers
li
channels
mk1
glover
stanning
struck
badminton
format
allaround
chad
clos
#gbhockey2012
gbhockey2012
recorded
error
#canoeing
17yearold
arrested
weymouth
ck
horrible
#paris
neave
dealing
roaring
scheduled
bestest
lizzie
armitstead
#final
gymnasts
loses
ooo
diff
channing
tatum
mexico
greatness
youngest
avocado
#don
jel
booth
becks
soda
tanning
grabbing
grr
fudge
mmmm
#relax
stanstead
caversham
cheek
#family
60th
stolen
cinema
limits
boundaries
delicious
bucket
#teamsky
teamsky
#tdf12
tdf12
#gocav
gocav
demonstration
attacks
sarcasm
understood
spelled
#wiggins
#sarcasm
crocs
eddy
confirm
awake
wor
cavendish
aladdin
cheered
15min
1000m
balance
resistance
k4
#nightmare
soph
recieved
documentaries
manners
roman
shiny
#bbc1
diaries
speedos
speedo
bakers
serbian
#lfc
lfc
boston
europa
gem
striker
touches
clark
kent
remix
spa
robe
ditto
radcliffe
manifesto
sacked
theatre
designer
scene
#soundcloud
soundcloud
playa
hip
hop
classics
vol
maya
panda
italians
partying
pirlo
ballotelli
#in
linkedin
network
jaguar
marc
eva
wallace
felicidades
edit
pres
satellite
chasing
accounts
budapest
#naughty
naughty
romanian
mixes
shapes
#shocked
shocked
pedro
#waterpolo
waterpolo
angie
crouch
venom
irving
fifa
waller
garcia
canal
#can
tindall
queenie
messed
scan
turk
reports
dirk
dick
kes
paella
parker
#parklife
parklife
£40
bilbao
defeat
2006
heskey
owen
1999
gracias
#kindle
kindle
illustrated
sherlock
holmes
arthur
standby
colours
patterns
partially
blind
bant
trek
treated
ordered
delightful
#messi
peru
rhymes
carroll
outrageous
joseph
science
monte
alexandre
landan
parties
jt
henry
mobile
flashing
bottles
ita
cro
gre
esp
srb
mne
rou
italia
españa
rum
#ynwa
ynwa
#championsleague
championsleague
gol
irina
hates
madden
panic
problemo
touché
drowning
publish
#bbcfootball
bbcfootball
bayern
#leaveit
leaveit
#yeah
vic
vino
uploading
sleepy
ciudad
efc
#jft96
jft96
banner
revising
nada
valencia
babes
15km
coke
pepsi
monopoly
gbvrussia
‘that
7m
budget
pocket
#stoneroses
stoneroses
fabrice
orders
ahaha
loled
species
grows
kazakhstan
gerrard
tinker
tailor
soldier
spy
gq
utd
gaff
aquarium
spandau
osborne
warned
turtle
kebab
lionel
kits
#notreally
notreally
bellamy
performed
cahill
smalling
rudeboy
402
refer
pessimist
persie
robben
pieces
#bwpl
bwpl
#super5s
super5s
upcoming
burned
gaga
stevie
toni
8th
tier
steven
og
replays
martin
1995
response
112
anfield
glen
pickle
uefa
gray
youngster
midfield
journalists
eclectic
ox
bravo
selections
stylish
arnie
streaker
portobello
studied
belong
jimmy
#cake
cl
appearances
squash
counties
eindhoven
expects
nunca
mucho
partido
mañana
davies
#f1
f1
greats
gusta
elbow
patches
jumper
#class
webpage
shook
fowler
signs
destined
thierry
heidi
winter
bf
regards
stewart
downing
leagues
detox
everton
resolution
misses
eden
catwoman
knight
trailer
#cold
syrup
bea
audience
#spain
december
dalglish
walls
chuck
norris
whiskey
coco
blank
#comeonengland
comeonengland
173
hillsborough
apology
sacrifice
applaud
fishing
fest
beatles
claimed
distinct
moustache
enlighten
memo
marking
luis
pele
justin
bieber
rockstar
unveils
scary
bender
exchanged
accuracy
martins
fernando
scares
roy
santiago
lucas
#what
anchor
pundit
boredom
roses
heaton
ellen
rule
evra
racism
#tune
barbados
footballs
gap
hole
glee
charts
dyed
division
began
men’s
completes
blackpool
coa
reveals
bizarre
strikes
intelligent
topless
modelling
rooney
echoes
98
distracted
influential
albums
reds
wank
briefcase
#sweaty
returned
possession
penis
hurricane
irene
wilkins
pronounced
bolton
americas
henderson
sour
ref
noise
squeaky
juan
mata
upper
1952
tomkins
grace
countless
mythical
rovers
fancied
documents
relating
cabinet
#greedy
samuel
458
083
170
sebastian
coup
sealed
deliver
rower
hansen
cleared
neville
aguero
wanker
neil
kennedy
potter
enrique
80s
afc
backwards
backed
optimistic
shoreditch
barber
location
cowes
strutting
clarks
skandia
sail
gales
forecast
cautious
mills
saskia
470
sailing
jury
knots
bagged
breezy
mast
brewery
springs
hyeres
competed
1030
qs
images
reg
bart
knowledge
bust
barrier
preolympic
convenient
breeze
worrying
marine
perth
115
kg
limit
rib
finn
steep
seas
hike
frustrated
annoying
fireworks
cock
tricky
harbour
loser
outcome
beans
mode
loaf
tide
#cbb
cbb
iam
bigbrother
kindest
tasmanian
danica
management
celeb
appreciates
composed
supportin
ash
mothers
sees
posters
martial
arts
jr
talker
#ourgeatestteam
ourgeatestteam
pages
cups
ect
bja
representative
winston
gordon
ippon
stepping
badges
forces
shore
blush
#topman
topman
naa
hooking
ne
mans
goi
londoner
determined
2morro
60kg
gran
sayin
shy
parts
activities
dam
111
hahahha
natalie
marie
wight
deffo
mma
shores
instructor
easiest
depend
macs
hoped
liked
tnite
he’s
banned
preston
kong
aiming
81kg
90kg
#long
needles
texting
geese
#letthegamesbegin
letthegamesbegin
can’t
mckenzie
doo
cheats
gifted
#relaxing
wot
stressed
medalists
chav
unleash
corse
dojo
shoe
#thanks
shoots
microphone
nath
rat
dartford
hulk
guardian
db
scrap
tracker
edwards
48kg
tatami
isit
66kg
73kg
#goingforgold
goingforgold
gucci
slice
hols
welsh
cuddles
jnr
cummings
evan
tally
jacob
emerson
jennings
placed
500m
kelsey
robson
zac
shaw
caitlin
ward
disqualified
civic
00pm
recap
sits
colombian
progressed
nsw
3km
celebrates
20km
steel
aussie
relegated
incorrect
edged
tp
bottle
blondes
g8
clock
election
aoc
commission
tunes
postrace
gentlemen
mistaken
bec
levy
congratulated
stephanie
#trackcycling
annette
140
melb
sean
cam
dutchman
pts
outright
repechage
repechages
000m
drawer
phillip
tri
confirmation
guerra
decider
pips
rodriguez
cub
shocks
frenchman
hunting
aest
kilo
shea
#goaussie
goaussie
shane
103
glenn
qfs
sullivan
accomplished
defeating
daniela
jpn
drum
250m
satisfied
hkg
mighty
659
rd
defending
cruises
kiwis
opponents
dennis
grabs
146
slower
dq
ven
415
disqualification
restart
710
tumble
philip
matthew
377
whoa
825
previews
cyclist
sydney
environment
induction
lawrence
australian
cyclists
disc
panel
#roadcycling
roadcycling
#bmx
bmx
#mtb
mtb
podcasts
ca
cv
announces
201213
figures
000th
itching
drives
malaysia
rocket
#womeninsport
womeninsport
weekly
sbs
beginners
cycle
victories
pilot
morton
tracks
cooler
aust
withdrawals
howard
#i
ceremonies
standings
bel
aut
audio
fond
ip
kaz
rainbow
welte
varnish
clair
miriam
999
wai
199
215
salutes
tpe
tania
schofield
176
hisense
silence
gong
danielle
153
elena
zhong
unknown
3x
introduced
alison
bands
lines
340
2km
desperate
heap
spectators
filter
versus
headed
crowned
eagerly
#excitingtimes
excitingtimes
progresses
slight
steals
842
ellis
37
187
wong
pol
610
ire
malaysian
156
reed
delight
yards
ripper
speechless
starters
#passion
restricted
captured
antics
entire
gallery
perkins
bars
4km
comfortably
headache
favorites
bonkers
712
huang
423
395
gonzalez
mex
880
meng
kor
invincible
ease
edges
strap
allez
mechanical
handlebars
pampered
l8r
lopez
#taekwondo
diana
rehab
#myjourney
myjourney
karaoke
#spon
spon
christ
perseverance
medalla
mejor
privilege
heal
christina
acts
competes
psyched
thirty
mat
agai
prepping
#teamusa
teamusa
admire
#te
atlanta
tae
kwon
hom
vibes
fuerte
tkd
godbless
dominique
jessie
rees
seguir
familia
julian
adorable
moms
vids
#volleyball
pu
#goteamusa
goteamusa
#picstitch
picstitch
#bringhomethegold
bringhomethegold
chobani
alexandra
officers
#gousa
gousa
finalist
chow
iconic
lydia
#olympicstoday
olympicstoday
jean
“the
ballin
ralph
puedes
buen
amigo
armani
#perfection
perfection
811
connect
2x
whatsapp
cody
copper
credentials
admirable
abrazo
nicaragua
#london20
london20
perez
#excel
pra
zagreb
jc
whooped
suerte
londres
dreamed
lols
cheyenne
michelle
continuing
#muchlove
muchlove
idols
freaking
yahoo
papa
hay
fighters
ivan
crest
saudi
oldies
lu
pronto
rhyming
commercials
marissa
reclaim
metal
dish
secrets
bachelor
definition
attractive
gavin
#newfan
newfan
mariana
dallas
buena
herald
tribune
dating
celebrity
danced
#h
hola
dios
3”
ep
kayla
brittany
aspire
”thank
#beautiful
mundo
madrid
chips
detail
bobble
imagining
itf
we’ll
#tkd
gr8
francisco
registered
spotlight
profiled
martha
garage
writes
benefiting
sera
buenas
contra
anticipated
fever
fathers
#londres2012
londres2012
bingo
jackpot
chose
caribbean
70s
innocent
dnt
strip
unit
disgrace
westfields
couldn’t
expensive
#priorities
priorities
evans
850
tramp
#jel
borrow
100k
letterbox
mature
elton
#cannotwait
cannotwait
350
robinson
wagamamas
steph
tate
jake
witnessing
gatlin
#lovingit
lovingit
derek
eton
spoils
billion
feelgood
#mo
gutting
bounce
paddling
nic
closely
4yrs
moron
dorset
diver
#getrileyy_69banned
getrileyy_69banned
horns
liz
bushy
cav
#opening
associated
stoked
kim
backstage
society
birthdays
arrows
rowan
comedian
perk
#gbr
abi
barge
£200
practising
sized
mattress
pillows
#gym
impressed
mick
payment
millar
m3
employee
#smash
u23
properly
parcel
monfri
#olympicthursday
olympicthursday
licence
buoys
disgusted
slowly
rachel
#heaven
rabbit
#dorneylake
dorneylake
#amazing
#idiots
idiots
ian
gals
hide
managing
#lookinggood
lookinggood
4hrs
copied
#boring
snuggles
londonbrighton
fedex
sources
redknapp
tottenham
ssn
tray
din
dins
helps
dilemma
yeeee
#jubilee
#thames
besties
#relaxation
relaxation
#rest
#instants
instants
selectors
suspense
#result
wore
wycherley
reaches
brabants
tommy
“a
proudest
fck
content
coys
bg
complimentary
clients
bgt
pound
retard
votes
#bgt
#aquabatique
aquabatique
amazeballs
shh
arrange
bullying
waterproof
sausage
breed
educate
offs
worldcup
poznan
clare
#aquabatique2win
aquabatique2win
roberto
matteo
arsene
wenger
opinions
maidenhead
commute
performers
manu
canoeist
unmissable
scheme
oohh
squeeze
#thevoice
thevoice
joker
xxx”
hundreds
predict
grind
mong
intro
#lad
promotion
#on
badly
#gbcanoeing
gbcanoeing
introduction
flatwater
lifting
beginner
guide
mancini
#boatrace
boatrace
mirrors
wheat
morn
singers
bullies
paddles
streamed
natalia
singles
overcomes
liu
recovers
maintain
decades
fade
ambitious
aside
zhang
britannia
ecstatic
slovakian
responds
shed
“i
slovakia
korean
cadet
yang
seeds
respective
harmony
hong
360
hao
defeated
boll
xu
xin
chen
vladimir
belarus
ovtcharov
lively
qf
feng
paulo
contest
concluded
qualifications
exclusively
stan
built
collection
qatar
excelled
china’s
seeded
gu
retained
crown
nikon
seeding
staged
undoubtedly
commences
premium
ranking
there’s
secured
overcame
conquered
presenting
comprehensive
swept
wang
114
118
116
tied
1210
bastian
peng
1311
1113
convert
117
113
mascots
mascot
shadows
clinch
trailing
japanese
lausanne
switzerland
singapore
nil
survives
locals
prioritise
predictions
defend
discuss
blew
quarterfinal
marcos
capacity
preliminaries
emerged
alexey
ongoing
collage
potentially
teamed
1430
cruised
proceed
aguilar
alfredo
stitched
sung
doodle
adrian
artwork
drinkhall
ariel
admiration
carlos
joanna
magnets
tshirts
conclusion
mohamed
invaluable
duel
overview
today’s
representatives
merchandise
#tabletennis
tabletennis
prominent
climbs
provides
canadian
welcomes
participated
invites
immensely
oceania
contender
oft
improved
fearless
iranian
hugo
extends
marlon
moscow
chengdu
reputation
mexican
teenager
grip
treading
illustrious
nearer
capture
accessible
maintaining
tradition
introducing
requirements
defends
rarely
asian
tremendous
respond
ecuador
minority
technique
1988
yoo
nam
growth
sri
lanka
attack
portuguese
atlantic
lily
tables
sixth
farewell
trinidad
buble
congress
passport
greets
dortmund
1996
stopping
scenario
lin
typically
tropical
lasting
preferred
region
lend
umpires
continents
taipei
asia
attend
farah
guatemala
beckons
hung
repeats
santos
rapids
rewarded
pablo
autographed
tam
yin
umpire
furniture
seeking
contacted
captures
dominated
veteran
philippe
crowns
copa
tango
canadians
wu
brazilians
buenos
aires
delhi
swede
rhythm
stockholm
ramos
happiest
bulgarian
resort
vacation
dose
rallies
rounds
contenders
honours
ambitions
elite
prior
conferences
hunter
proves
swedish
stake
morocco
rabat
moroccan
mia
shines
waterloo
abba
misery
exit
ranked
impress
contests
continually
iran
singer
indians
soil
birth
arctic
respected
harper
milestone
emerge
earn
denied
unquestionably
promotions
soundtrack
fortunes
kenya
lithuanian
backdrop
referees
cruz
tourist
thailand
koreans
escaped
guarantee
dire
emmanuel
doha
smoothly
belgian
sandra
authority
thoughtful
proceedings
waitin
rage
breathing
uv
takin
kt
jst
ull
tulisa
mute
deaf
6days
depression
boobies
dammit
agen
bein
drank
urself
soho
havin
penguin
tumblr
lyin
zero
hawking
bastard
perv
kat
rosie
converse
hoodie
dunno
rekon
arsed
brad
urgh
arghh
mornin
mars
sed
aimed
wha
yday
vest
tops
pj
#sun
geordie
stayin
nightmares
freaky
laughin
dean
destroy
ay
illegal
addictive
butty
init
relationships
mea
arghhh
90mins
hav
diva
gt
deleting
immature
casper
#fathersday
fathersday
crank
hints
blanket
punching
trampolining
opposite
#buzzin
scale
alphabet
#letdown
letdown
abit
fucked
jays
sian
buds
bonny
bracelet
alcohol
offend
jenna
marbles
#manup
manup
lame
peel
wasnt
#yeahbuddy
yeahbuddy
pact
rebel
sunbathing
#jealous
#dexter
dexter
fork
tooth
inbox
scream
cracks
chick
advise
regrets
restarted
zen
application
process
someones
aba
chino
chased
#cute
scariest
temper
anger
squads
lara
creepy
meow
yeahhhh
#fml
starving
bikinis
booze
buys
concept
strangely
kyle
cba
trampolinist
cocktail
bridge
laters
spooning
approve
laces
oooo
nicks
freaked
sock
heel
rhys
ste
trampoline
day2
petersburg
downstairs
depends
scran
shabby
#obsessed
obsessed
appy
#kony2012
kony2012
kony
screw
ministry
#omg
fluffy
germs
cookies
hells
designed
defiantly
marilyn
monroe
ninjas
flips
ginge
tastes
belive
millionaires
floors
slide
unofficially
#nervous
crimbo
tumbling
casually
50am
bbcsport
yippee
riots
1000
pd
139
preps
installing
███████████████░░░░░░░░░░░░░░
installation
altho
stil
vols
businesses
3000
follo
tokyo
sponsoring
cheshire
mm
1s
nerve
wracking
almond
filling
numpty
45mins
incline
facilities
#roadtrip
roadtrip
marshmallows
fiesta
lrc
roots
rigger
cox
developing
farmer
#wimbledon
george
imogen
hrr
flipping
awh
softy
oppo
dinners
volume
smells
charmer
suggesting
flattering
henley
tideway
blades
henri
ing
bn
auntie
thingy
grt
lw2x
copeland
stationary
#wrcmunich
wrcmunich
smoothie
scots
energetic
figuring
dignity
subtle
vehicle
temptation
tummy
activity
active
brew
apprentice
doubted
crews
loop
prerace
cafes
vibe
kitchen
sink
opted
shorter
varese
printed
compulsory
pudding
squashed
egg
unpacking
cambridge
decking
housemates
reliable
shifted
searle
deals
intriguing
avenue
skins
3mins
mouse
oven
sophisticated
necessarily
leggings
4x
clubs
screen
treacle
tart
kipling
handover
necks
toasty
comfy
hailed
sculling
avoided
notebook
malarky
liein
pancake
ski
2months
booo
seville
paddled
margaret
cuppa
precise
luggage
easyjet
tucking
beef
wally
chuffed
#brrr
brrr
shuts
glamour
prima
demands
desk
phoned
supermarket
prestige
launches
naturally
minor
feed
clinics
donations
majorca
putney
method
wraps
cheated
overtake
collision
jeremy
mcgee
inbetweeners
jazzy
trialling
ergs
wrc
motivational
speaker
wasting
fitting
label
solely
irn
bru
inventions
cruel
modest
inverness
recipes
ticking
slovenia
scones
aberdeen
trekking
atlas
surfing
tempted
nowhere
envious
gel
chores
admin
coxed
carr
dazed
lightning
bled
downpour
ambassadors
roche
framed
napping
tighten
income
providing
crowed
maintenance
blown
damaging
duration
rehearsals
beth
intensive
definitive
replaced
unaware
prices
scholarship
#paralympicsgb
#proudparalympian
proudparalympian
cleaner
practicing
maynard
liam
whyte
clinches
karina
2321
dawson
damien
nicholls
compatriot
ship
criteria
scotsman
tees
veterans
fina
setter
hs
cho
forehand
attacking
streams
outs
dissapointed
momentum
saves
earns
1110
trails
gibson
groups
107
108
jenkins
serves
timeout
1010
forcing
seal
106
yesterdays
affair
dominance
ans
knocking
tuned
catchup
zhu
turkish
brien
warwickshire
kieran
reilly
sue
kev
questioning
chopper
chairman
flynn
rebecca
whitaker
tobias
carlo
jac
contingent
jared
s2
officials
upsets
production
brace
121
tintin
travelled
hits
40th
espn
congratualtions
3e
edmonton
itv2
rehearsing
camps
improvement
roundhouse
postcode
technically
foul
#pureclass
pureclass
#nopressure
nopressure
attempting
rally
theres
poorly
strokes
rescue
1513
louder
swe
crucial
jong
fightback
infamous
ri
trade
successive
hugely
seals
controversy
whiff
rnd
ridiculously
bats
thomson
commentators
employed
locog
characters
hungarian
bat
receives
ovation
exits
runs
consistency
recovered
700
refreshing
no2
zi
touching
immediately
flawless
confidently
amigos
conquer
underdogs
shredded
limelight
spectacle
threetime
mic
announcer
context
isner
matey
228
192
87
dana
sounding
reign
pereira
#livingthedream
livingthedream
jude
balcony
boris
duchess
duo
#comeonteamgb
comeonteamgb
boro
katy
bra
idowu
tin
lyg
sneaked
syed
adv
looming
wit
livin
availability
compex
library
classical
playlist
tigger
therapy
billy
15mins
unimpressed
suite
melting
graham
az
jetlagged
unfit
phoenix
#worldchamps
worldchamps
woooooo
cobbles
2win
requires
thnx
corners
whichever
sheer
10days
twitch
#productive
waited
itu
wetsuit
fits
awwwww
sarcastic
tours
attempts
organising
legendary
baule
homeland
hometown
#oops
any1
hels
exists
toothpaste
toothbrush
sunscreen
laundrette
goodie
toy
bells
oui
triathletes
wonderwall
penthouse
#stagetaken
stagetaken
stunt
mcd
particular
halls
yest
denying
snapped
instantly
yell
fail
idiot
javi
commentate
bearing
hadnt
2go
5hr
gloat
plain
msgs
exploded
hyde
vast
majority
zurich
dopers
triathlete
packs
goooooood
anne
object
accents
tucked
switz
2weeks
connections
picky
2b
4the
booted
#fail
gypsy
#d
bouncing
hairs
2all
plate
jeez
perfected
oldie
giraffe
hedge
clumsy
grass
landing
vice
hazard
eventful
rinse
radiator
ldn
ferrer
minded
goats
engaged
#perspective
climb
dodger
paperwork
efficiency
2make
dnf
serena
glamorous
broady
lochte
youuuuu
11hrs
microsoft
sticker
clegg
1992
retreat
pooped
scorchio
ennis
toilet
solution
struggled
hewitt
breaths
omen
rains
confused
1of
issues
sheep
warmed
bitten
3yrs
useful
sweeeeet
belated
6k
justify
courtney
immense
norman
slog
canberra
carries
wheelie
seventh
#worldclass
worldclass
#idol
alltime
bucks
underwater
thanx
sunk
gimme
oz
bins
recycling
razor
4a
4u
blushing
tut
ironman
steaming
dryer
#rt
delish
risotto
buckingham
#jubileeconcert
jubileeconcert
downside
offline
trips
emails
midday
suns
announcements
massively
involve
sod
nik
apt
language
warmer
vague
4days
stragglers
unstoppable
conrad
blooming
flora
#pda
pda
boooooo
booking
bias
extension
sd
davey
8hrs
250
familiarisation
lang
practically
optimist
debs
bittersweet
1min
irritating
5k
ron
burgundy
virtually
concrete
barriers
spoken
herbs
baltic
sneaking
radar
anchorman
importantly
3hr
nicer
cardiff
oopsie
loner
autocorrect
laurent
spectator
replied
40k
blinked
cannae
dilly
brunch
magnetic
fridge
whisky
painfully
eyebrows
visible
breaks
patients
previously
bronzed
townhouse
nhs
workforce
dominating
influence
overtime
throws
bananas
goodwill
collective
gemma
antony
mass
confusion
ashamed
peaceful
circumstances
thr
dug
produced
keepers
badders
scientists
sammy
#antidoping
headphones
enemy
partisan
nerd
pushes
thief
remains
loaded
#jokes
celebs
gripped
amazon
recommendations
gsk
belfast
bravely
analysis
sniff
#2012galadinner
2012galadinner
annie
#torchrelay
torchrelay
nicknames
willie
#giveblood
giveblood
123
5s
multitasking
muzza
celtic
rosol
#honour
tactical
prediction
material
curl
jerk
polishing
maddie
inviting
frisbee
twat
lungs
webs
solidarity
#no
flood
tearful
requesting
fiver
contribute
searching
burger
kindness
aly
catchy
bobbing
glued
remote
nadal
timings
counts
#notcool
notcool
pitchside
#backgb
backgb
cameo
supportive
shortlist
lesbian
musicals
lndn
#londoncup
londoncup
explode
flexing
sidelines
imo
overwhelming
political
sweated
zip
phew
bankier
adcock
gbs
asics
pipped
finishers
chip
jog
hybrid
butts
bicep
curls
hacked
tix
tales
#proudscot
proudscot
humbling
dancer
prou
niall
fanny
bursting
knit
friendships
mentality
cameras
#bbcsportsday
bbcsportsday
#gbprepares
gbprepares
scientist
surgeon
propaganda
floods
requests
enjoyment
chunky
voting
nonstop
crushing
#belief
dc
brooks
totes
snazzy
#smurfturf
smurfturf
pit
formula
browsing
porn
shameless
suggests
organise
fixture
richmond
#justice
cameos
jaffa
thot
crossword
ahoy
loch
matched
goalkeeper
petr
greeting
wars
smartest
flattery
bonjour
revealing
broccoli
treats
noon
papers
clap
circuits
superhero
whites
#true
recommendation
avengers
assemble
vintage
reminiscent
drill
blatant
fabregas
#chelsea
dribbling
gains
bo
frank
reminds
raving
#painful
#getin
getin
sausages
thigh
organised
binoculars
hailstones
#npowerbigdribble
npowerbigdribble
hatch
squished
spotting
camping
cornwall
pilgrims
hospice
cone
consists
tights
lifelong
rangers
shhh
#standard
in2hockey
bury
edmunds
ole
cried
gossip
gee
muamba
#you
paddy
stern
cranked
#investechockey
investechockey
#ehlwprem
ehlwprem
tendulkar
dang
kickers
masterchef
geek
hrh
convo
#ourgreat
ourgreat
hee
lampard
anatomy
whitehead
hotty
opposing
transplant
canterbury
goalkeeping
pies
helmet
bully
allengland
gladly
pressies
strips
hart
whl
tragedy
increasingly
shep
styling
department
poss
spitalfields
trees
wheelchair
nobu
pointer
missus
#legends
mac
ruben
amir
domination
rafa
froch
horribly
rookie
movement
reebok
retire
snooker
aeroplane
lobby
atp
bothered
sniper
deadly
computer
2night
failing
subtitles
meadows
umbrellas
fore
glum
refund
fed
slammed
walkover
slam
authorities
penalised
hurts
jinx
fletcher
marray
repay
dubs
arteta
anti
barrel
skysports
modric
samba
signings
tits
percent
earnings
companies
flop
dome
crisis
earthquake
washington
dizzy
holtz
clueless
tennessee
evacuated
smoked
puzzles
arabia
5min
occasions
bigman
spat
ramsey
moses
urgently
pivotal
montreal
seguro
flashbacks
fuera
pill
enhancing
khan
chisora
fury
someday
cases
plank
facial
matty
trainer
tod
insightful
mentioning
venezuela
choices
vouch
coloured
davis
luxembourg
miranda
watt
calf
rid
fluff
duke
disappear
dumber
jerry
neal
mcilroy
rocked
candy
terrific
beck
sip
alls
rained
drops
tsonga
religion
jez
aston
range
rover
bentley
toe
congratulate
explosion
30s
pip
maggie
rusty
roland
garros
todd
stomach
numerous
iain
lta
canvas
financial
finance
5ft
peg
coin
toss
hadn
piers
predicting
skys
ferguson
mohammed
cones
math
stirling
1994
trousers
tournie
deeper
evo
spelling
streak
creativity
challenged
announcing
holloway
raises
mist
marquez
sketch
outnumbered
debate
premiership
substance
spicy
serbia
repair
tester
motd
lowest
islands
webchat
jonathan
highland
itunes
nani
contrary
celtics
evolution
connected
depart
hercules
pub
lengthy
#schoolgames
schoolgames
#fencing
fencing
ming
venues
amazed
reasonable
stranded
cooling
maths
uksg
shrek
poules
calmly
stellar
singh
minaj
sainsbury
knack
noticing
skill
homework
quirky
#rugby
moore
bollocks
headingley
plasters
refusal
#nomnomnom
nomnomnom
#badtimes
badtimes
temperature
gothenburg
#soclose
soclose
individuals
finnish
fencers
bruce
miller
lj
duncan
bnp
boiled
grrr
guts
spelt
#yawn
yawn
bsc
android
epee
marsh
foil
sabre
fenced
hungover
claiming
designing
hamstring
reduce
trent
dove
layout
stubborn
expedition
fooled
distant
tbh
grades
load
britains
heals
chicks
scars
lasts
u18
fencer
alevels
00am
rudyard
beazley
grazie
courses
finder
specific
mccarthy
enquiries
fold
walkden
boxes
nationwide
warrington
ukcc
lm
projects
developed
nw
initiative
#boss
taster
attended
#handball
68pm
lpool
#giveitago
giveitago
tasters
expe
ting
leaflet
tracksuits
batch
ava
sussex
smaller
ache
attendance
violence
resource
cotswolds
laurence
curtis
ac
merseyside
midlands
inclusive
motivation
generati
cumbria
hidden
str
lovers
whereabouts
coaster
remedy
rights
judged
leap
unsung
2021
keeper
midfielder
derry
5minutes
shizzle
2018
1715
hotting
1411
mont
sainsburys
#bbcsport
laughs
l1
secondary
3s
sizes
#itv
daybreak
surge
bray
blaring
appointments
#inspire
dev
devon
#bbcbigscreens
bbcbigscreens
resume
formed
lov
halves
3030
pens
120
2929
erupted
#drama
02pm
#rockthebox
rockthebox
seater
#copperbox
copperbox
#liverpool
gateshead
#hydepark
hydepark
iceland
endeavour
spo
lobs
hare
#legacysport
legacysport
1312
handballers
spun
register
booming
#welldeserved
welldeserved
exposure
communities
tunisia
doncaster
ngb
blackheath
122pm
cough
ang
females
preliminary
#handballfever
handballfever
1116
sites
btlondonlive
#btlondonlive
#lads
adults
#nefollowers
nefollowers
screens
bangor
eldest
particle
#olympicfever
olympicfever
braver
resulting
telford
officer
footwork
creating
coordination
#nevergiveup
nevergiveup
inundated
recognised
increased
hornets
vincent
edgar
mohr
larsson
#letsgogb
letsgogb
#teamgb_oa
teamgb_oa
£10k
penn
havn
3m
ope
#sittingvolleyball
sittingvolleyball
adrenaline
woops
#2012paralympics
2012paralympics
rhc
#paralympics2012
paralympics2012
articles
cirque
soleil
#legacy4btn
legacy4btn
routing
#thebritisharecoming
thebritisharecoming
spaces
#holiday
£9
richer
larger
gail
hw
fran
wallpaper
noises
veggie
#backtohockey
backtohockey
woohooo
#busyday
busyday
oliver
tonite
insomnia
flyer
redhill
abergavenny
leighton
ely
headin
cadburys
#gamesmakers
annabel
zambia
£12k
#unbelievable
#wow
#oneteamgb
oneteamgb
thanku
slipping
faye
#ready
cou
goldfever
riverside
#support
naomi
believing
retwe
#get
chrissy
archie
superstitious
lola
honey
eights
marcus
wether
horrid
hollie
corker
debrief
bernie
farnborough
robyn
loudest
cu
steering
walkin
alton
alice
jodie
marlow
hahahahahaha
alexis
#1daytogo
1daytogo
yas
#woo
noah
luc
mani
toget
primer
becky
presenters
mt13
portrait
#wet
#10days
participation
tou
dressing
gabby
millie
u21
”good
null
#backtoschool
backtoschool
sewing
mortified
cease
josie
oo
emailed
assignment
computers
#samsung2012
samsung2012
#lovemyjob
lovemyjob
hehehe
#18
2the
worl
ghosts
20s
olympi
lottie
brahney
wome
driven
tread
wendy
hampshire
#happy
typing
guilt
module
studying
freedom
permanently
feds
comming
journeys
rainy
twee
haaa
2hours
galaxy
bake
4hours
ooohhh
wrexham
pasty
#birmingham
oii
dropping
aldershot
afghanistan
postboxes
boosting
#lovedit
lovedit
#notelondonlaunch
notelondonlaunch
3xolympic
treatments
#hungry
shifty
youve
tandem
asthma
unlimited
distraction
arghhhh
silvers
sweeps
commentating
harlow
elimination
yeahh
valued
vicky
#seriously
trotty
tommorow
yayy
#geek
mechanics
wolly
heehee
surrender
wheeled
manning
306
guessed
highschool
#superstar
banana
kart
newport
sma
#impressed
jedward
samsung
s3
automatically
selects
rode
exited
nr
£5k
reward
oxford
#teamsamsung
teamsamsung
#olympicstadium
olympicstadium
2000
sista
#2012tweeps
2012tweeps
prezzie
macmillan
clocked
donated
colobra
leaf
hilly
spam
ud
bald
#nice
#please
#sportrelief
sportrelief
calobra
disappeared
tw
#veryexcited
veryexcited
zoo
gna
#sleepy
brailsford
shanaze
reade
snooze
#samsunghoperelay
samsunghoperelay
#veryhappy
veryhappy
#samsunggalaxys3
samsunggalaxys3
quack
drenched
ct
cf
#fantastic
wiv
shutup
spares
slick
mallorca
mmmmm
crit
waved
#derbyvelodrome
derbyvelodrome
remembered
#giro
giro
greenedge
pacing
cares
camper
#lufc
lufc
#music
stitches
worthy
encouraging
sportive
oc
#believeinbritain
believeinbritain
everest
base
cousin
london2paris
scar
rai
#cyclesafe
cyclesafe
londoners
christophe
bc
≈300miles
londonparis
pledge
bac
prostate
embarrass
heartbeat
digging
#spoilt
hails
bose
#machine
fringe
bob
splits
fifty
graft
clown
2nyt
habits
fred
snail
bossing
refuelling
urgent
severe
waves
#creepy
nats
sights
bash
bugs
rejected
uniforms
theory
elusive
lifeguard
swagger
wah
gilly
swings
#soft
sim
invent
bonus
weak
copying
punished
whit
unfollowed
jest
breastroke
oreo
milkshake
pine
paragraph
willis
#quote
cave
thrones
cheesy
fatigue
nae
davo
blocked
agonisingly
served
merit
professionalism
cla
scintillating
sleet
royale
delete
fours
code
keepin
awfully
unpack
rammed
3k
practiced
takers
policy
dependent
garlic
#not
snoop
harris
45am
crib
1200
wada
1000th
pierre
golfing
weighs
itc
baths
pitbull
belting
217
canyon
waft
conducive
50p
minimum
initiation
barbara
leisure
rubbing
smug
xxxxxxxxxxx
stung
wasp
capsizing
opera
collapsed
karma
boob
hooray
jell
#tooeasy
tooeasy
cultural
gels
reported
unsure
mask
birdie
hen
reactions
agony
blaming
delaying
tearing
avo
foreigners
atrocious
eased
jar
sake
wills
rescued
chucked
edf
punk
explains
consequences
intended
swallow
stalker
fulfilling
#excitingstuff
excitingstuff
gas
altitude
wade
previewing
paracanoe
debuts
kayakers
regions
hawaii
psych
postolympic
carpet
equality
addressed
cabin
md
patch
grad
hills
ga
observer
poisoning
hurd
dominant
kayaker
universal
casey
eric
wired
ch
quotes
crosswind
pole
vault
advancing
taped
beginning
additional
#olympi
unofficial
virtual
honors
rival
generally
paddlers
eugene
bows
ninth
cnn
tries
hopping
easing
#3
k1w
eliminated
whitewater
bloomberg
oklahoma
witnessed
oscar
blade
pistorius
dvrs
aims
journal
length
longtime
hiding
parsons
root
whi
lithuania
blogger
aired
leisurely
kayaks
harbor
covered
oyster
fer
yall
settle
montgomery
gazette
weigh
exploring
contention
renewed
discovering
kay
philadelphia
estanguet
michal
martikan
temple
downtown
#olymp
davidson
c2m
waters
nc
gents
cheerleader
michele
k1m
c1m
citizens
mercury
pdf
drums
native
flagbearer
seldom
cliff
#openingceremonies
openingceremonies
voices
bios
schedules
matchups
prospects
deluge
period
spur
globe
racer
connie
directors
hosts
gaining
resident
#olympicpark
olympicpark
seek
extinguished
carried
rafting
feeds
profiles
processing
testament
chula
vista
ow
traveled
usoc
culture
brett
zach
digital
sendoff
walks
chats
celine
pump
icf
gruelling
readies
wolfe
registration
carolina
stateside
nominee
okc
dylan
wis
hochschorners
extend
predicts
130
shortest
construction
vaulter
reeves
londonbound
distances
nee
35th
disciplines
concludes
ranks
residents
campers
svk
pau
1112
dreadful
petrol
garbage
demos
mickey
bratislava
#wicked
urine
tram
puncture
helmets
cert
towels
beds
brendan
rodgers
ham
horizon
paraolympics
rudisha
#mobot
rach
figured
percentage
10x
stickers
marvin
javelin
sm
renamed
doh
rightly
downs
rethink
grandstands
overheard
alias
suis
soutien
910
commit
risks
storms
forwards
nailing
#everycloud
everycloud
94
stagger
poles
gesture
respectively
kurt
wigs
hovering
#ita
#aus
wowza
queues
baz
poke
mulberry
nico
wrestling
muscle
depending
biased
gram
finalists
replies
simples
offload
istanbul
reporting
clause
poo
thatcher
lanky
chelmsford
dampen
moods
whe
paddler
1990
targeted
#tough
m6
lows
#eurosport
freely
anderson
mbe
espresso
bib
fixtures
wc3
burgess
ev
bes
#homeland
#buzzing
dislike
krispy
cottbus
#fingerscrossed
fingerscrossed
unveiling
#donate
mileage
martinez
#starbucks
diploma
lynn
simpsons
tunnel
diy
holt
doubtful
bumming
whirlwind
guardiola
proctor
#sad
#onwardsandupwards
onwardsandupwards
firth
jogging
reformer
beep
1400
connor
coyle
cudnt
cope
jagger
associate
hpc
lindsey
pentathlete
arranged
#we
kearney
prouder
forgetting
drafting
#joker
threatening
thur
sportswomen
theyre
ama
wt
mystery
crisps
heroic
#tekkers
gathered
spreading
emptying
youl
refuse
johns
tape
murphy
laser
radial
#verified
embark
nevin
#london2
london2
blurry
#olympicvillage
olympicvillage
#modpen2012
modpen2012
outrageously
bionic
550
#eventinglive
eventinglive
#winningwomen
winningwomen
pentathlon
piste
sharon
contain
partial
tipping
#hardcore
egyptian
ramadan
compared
effortless
educated
1300
swell
linked
rely
dapper
fetching
generosity
bounds
crop
deserted
#beast
chooses
shark
debrecen
#speechless
youll
maid
yer
entertained
#helsinki2012
helsinki2012
relevant
posing
pent
jenny
bren
#fifa
anxious
ronnie
whelan
warsaw
hurling
#ledge
#food
bio
ooooo
sensing
wrecked
spirits
sequence
resisting
googling
91
institute
devils
reynolds
2mins
stormed
robot
#50daystogo
50daystogo
sp
dublin
#ireland
spanner
nuit
middleweight
cic
applying
ks
5hrs
25m
insert
fairness
terror
slowest
300m
glove
#torchbearer
torchbearer
custom
possibilities
chinas
oth
melanie
clogging
#ol
untouchable
britton
shire
picturesque
grea
wld
3days
cn
dday
congratulating
discussed
pattern
5yr
compe
resolve
fortunate
opt
bush
asks
suitably
replicate
nolan
#welldone
welldone
#nexttime
nexttime
wardrobe
#pentaworldcup3
pentaworldcup3
insists
swindon
tpdf50
biking
snoring
melo
yey
4years
cinnamon
flapjack
loudly
biscuits
unpacked
pile
3months
3weeks
atheletes
chlorine
tenerife
450k
awwwwww
ave
kerianne
turbo
photobooth
congratulation
latte
ummmm
reggie
raspberries
nom
yorks
smelt
peanut
dales
doggy
cupcake
kanye
rushed
noooooo
canet
ner
boooo
pineapple
chamber
umm
#pr
paste
chorizo
selective
tooo
midland
youths
justgiving
sauce
noodles
hunny
preperation
reece
curie
#gssi
gssi
shallow
rumble
powder
bliss
browns
itv1
cob
malta
bradford
bradgate
cous
omelette
soup
pout
franny
venture
miley
reunite
bugging
whens
ermm
bomb
wirral
inform
whiplash
makers
swan
royalty
dancers
squatting
basics
ioc
mcmillan
yates
rutherford
nicholas
disciplined
sloth
badass
arnt
tattooed
#hometownhero
hometownhero
reacted
majesty
pending
precaution
helicopter
undiscovered
seoul
unsurprisingly
jenga
keys
manor
sons
anarchy
#scary
explorer
enlightening
motivating
nash
mop
lufbra
barman
9days
aaaaaah
#photobooth
#ohdear
ohdear
awsome
#holdingcamp
holdingcamp
freshen
envy
ringing
tar
laundry
higgs
boson
ligament
mammoth
rena
#team2012
team2012
winger
sentence
looong
granddad
scholes
fur
boobs
pleas
pubs
pains
fist
milking
mondays
moyes
incase
4am
ultra
crackered
friendlies
sympathy
bare
backs
#wheninrome
wheninrome
stamina
chopping
adriatic
coyb
contract
grub
ladder
dirt
periods
didier
striking
occlusion
stint
dreading
#familytime
familytime
managers
micah
richards
mis
selfish
#free
conspiracy
delays
obama
#pentathlon
tad
granger
#diving
#l2012
l2012
foilist
francisca
forza
vezzali
errigo
l4
l8
doe
giggling
stv
#olympictorchrelay
olympictorchrelay
torches
emeli
sande
unveiled
measuring
troiano
ribbons
#prayforlewismighty
prayforlewismighty
agh
#gbrfencing
gbrfencing
kruse
dolls
lis
turin
aaahhhh
jill
ruth
dickson
flu
wasabi
graduates
branch
festive
#localheroes
localheroes
forth
allstar
cramp
correlation
nominate
8000
torn
largs
330
#st
l32
withdrawal
charged
excess
#bethere
bethere
ko
kendal
pea
supper
monies
expendables
brom
suitable
#homesweethome
homesweethome
beckie
kershaw
montenegro
#dench
dench
projected
cliffs
dover
#11daystogo
11daystogo
vía
138
positives
oil
tablets
2hr
raffle
grandad
ford
tactic
lethal
#nopainnogain
nopainnogain
beasting
maximuscle
2hour
thumb
healing
168
10km
cycled
duisburg
peugeot
brownlees
#olymics2012
olymics2012
spanking
aspromonte
newton
intouch
supreme
4529
tache
invest
balding
battered
#cadbury2012
cadbury2012
appreciation
#givesportago
givesportago
#britishfencing
britishfencing
corinna
pontoon
dock
dlr
weeping
brentwood
military
hut
stuffed
crust
sensible
apples
millions
cove
79pm
ale
ales
cats
bennett
nugget
mazda
summery
stones
£500
pissing
#6nations
6nations
lancaster
poll
farrell
youngs
ironic
debt
americans
bikini
password
#stoptheriots
stoptheriots
rosowsky
clearing
thornton
israel
l16
payne
sustained
webcast
placement
truck
itinerary
dt
twitpic
tournaments
electronic
sensors
sh
mccann
bondwilliams
truro
hutchison
nicoll
sword
carve
cloth
ankles
spreadsheet
31st
lied
crutches
potatoes
aerobics
jacuzzi
ihg
retain
thy
sandals
hk
resources
tonigh
fridays
millfield
4x4
schooled
i’d
leather
sponge
stretching
karim
ballot
pirates
temp
collapse
cherry
juice
joggers
orleans
handbags
outfits
iq
junk
pockets
englishman
knocks
épée
mow
bluewater
muppet
contador
swords
#ridiculous
replacement
getty
civilised
#badday
badday
nip
pirate
parking
#ffs
ffs
hotels
sack
comms
charities
ideally
tires
disability
violent
cockcroft
t34
acl
bish
various
quilter
mcl
reem
banus
eddie
#goparalympicsgb
goparalympicsgb
morph
alicante
skipping
#onit
onit
freckles
avatar
#howwedo
howwedo
synchro
debating
#britishswimmingheroestour
britishswimmingheroestour
kitten
#joinin
joinin
fancies
alevel
fete
bri
#sadtimes
sadtimes
generous
we’ve
#gbsynchros
gbsynchros
eww
scratched
#homecomforts
homecomforts
#smashit
smashit
youu
vicki
plugs
#preolympiccamp
preolympiccamp
#soexcited
soexcited
alway
iphones
olympink
#pinkthursday
pinkthursday
#southtoday
southtoday
#gbsynchro
gbsynchro
e4
watches
transform
camberley
newsletter
stocks
djokovic
showjumping
randall
goddard
litre
biz
#1monthtogo
1monthtogo
#loughborough
synchros
yaaaay
londo
vw
sporty
posting
br
tsa
destinations
ra
epsom
racecourse
federici
#smashitup
smashitup
duet
sneeze
sneezing
broadcasting
90210
carlisle
#bedtime
abroad
posed
hahahahahahaha
xxxxxxxxx
#traininghard
traininghard
#socute
socute
escape
#sotrue
sotrue
adaptation
cupboard
monique
divers
voucher
frequent
governing
disrespectful
gibbons
chills
spine
#basketball
hea
fightin
strand
abouts
lloyds
randori
#pain
160
#zzzzz
#coaching
mats
#diet
#motivation
#hardwork
tsb
lark
brook
assault
400h
lloyd
2mo
spontaneous
achilles
windows
pepper
victims
fate
breivik
fd
essay
turd
hideous
daft
untill
upto
ofcourse
pleaseee
trades
punishment
terrified
weighed
ooooh
thrive
fireman
xiang
robles
injections
injection
overjoyed
turner
lash
reporter
boooom
prick
sutton
simone
hoovering
lawn
tis
#enoughsaid
enoughsaid
faults
lined
lv
spanked
scarred
spikes
personalised
wrapped
specials
belarusian
ostapchuk
stripped
outta
#struggling
heineken
minging
inadequate
definately
deserving
libero
specialists
pointed
#fool
walcott
pussy
piano
wreck
jls
somethin
ukhov
tenner
sonny
identical
borlee
bailey
lebron
#inspirational
medalled
begging
#heroes
riley
daisy
purely
circus
afar
appalling
roughly
shivers
boiling
retiring
tomato
ketchup
mellow
upstairs
hotter
puke
loooong
80m
leicester
chariots
sideways
referred
elephants
strengthen
overs
#euro
leche
año
antigua
partied
cas
buckets
pats
vuelta
alley
cyrus
symbol
ashton
heartbreaker
gota
camden
morals
warrior
#knowyourplace
knowyourplace
shutting
horrendous
electricity
ganar
mejores
loan
nicolas
groin
ahora
blanco
genes
cable
crosses
reveal
tortoise
beaches
planking
jokers
unnecessary
£1000
#ladsontour
ladsontour
coldplay
pup
#babe
#famous
tanned
lolol
thts
salir
combine
venice
sickness
thread
needle
cheryl
scrub
u23s
muchas
couples
casa
undefeated
mucha
andreas
grande
catches
moreno
wrestled
#disappointed
#classy
lips
googled
hara
lecture
adios
mourinho
nou
estas
ark
transformers
punched
homo
tussle
manny
fort
sharks
callup
rookies
chess
ayer
rebounds
removing
fosters
#countdown
tres
finales
fears
marley
bossed
taxis
nowadays
4g
madagascar
grandpa
malaga
plaza
duno
#teamnike
teamnike
topgear
#smh
betty
dia
hora
spandex
safehouse
#britishairways
britishairways
goat
12yrs
entirely
wilderness
xi
household
immediate
philosophical
conundrum
rand
cocacola
#bbcolympics
bbcolympics
1908
inverdale
thorpe
magical
creature
flats
beam
wei
adlington
250km
unforgettable
bail
greece
plastered
houses
parliament
argument
fashioned
batting
sunrise
stonehenge
types
offset
carbon
gi
homeless
cardboard
wagon
babysitting
toddler
buried
drifting
tkts
measures
induce
robbed
trafford
nude
froze
underneath
fines
£45
£16
2007
€100
hog
eloquently
stabilisers
photographs
thrill
prison
liquid
soap
kiev
ipoh
biggy
georgie
goodlooking
sultan
madame
looms
azerbaijan
allegations
hack
corrected
aftermath
nappy
affairs
#madameipoh
madameipoh
dim
chilli
gluten
gayle
nevermind
psychology
ensures
bumper
alastair
largest
1986
relation
elections
falklands
feedback
elevator
#coys
saints
anticipation
dread
closet
momentarily
constructive
criticism
fre
flyers
8k
npower
purchasing
aplenty
clearance
bouncy
tripping
stealing
diesel
relate
lacked
marvellous
cinderella
carriage
pumpkin
borat
kazakh
funeral
heavens
ws
elephant
flops
curfew
rapidly
sugden
avb
#cfc
cfc
plonker
astros
lombardi
20mins
scum
toilets
oscars
memorial
invented
showoff
wimp
objective
cigar
marrow
bullied
winchester
lipstick
m4
corridor
consolation
gorilla
ic
russell
tame
magnum
cameraman
comfort
zones
spamming
leipzig
wakeup
swelling
glow
lbs
freak
cannon
adapted
#jetlag
lifts
churchill
fih
clarkson
hitched
minibus
digest
tourists
compelled
revealed
takapuna
breakers
insisted
senna
standout
movember
blasting
reference
tripe
cannock
absence
appointed
valid
tosser
tedious
reversal
sheeran
breakthrough
formation
seated
#movember
assembly
manflu
pacquiao
colourful
acquire
fatima
patron
6mins
thai
worm
macca
withdraw
shack
costume
#rolemodel
rolemodel
hose
programs
temporary
fresher
mayer
110m
originals
copies
rendition
deliberate
chaos
hanson
kudos
tripple
taio
zooming
lennox
tumour
skelton
stable
pregames
dinning
butterflies
chantilly
cola
fences
estoril
45m
200km
schooling
out”
cannes
borrowed
renwick
sergio
jumpoff
vlm
masterclass
billington
wellington
owners
vertical
gelding
puissance
rug
csi
35m
falcon
supplement
saddles
equipe
navigation
hood
stakes
rolex
55m
abu
dhabi
helsinki
commented
6ft
hoys
clayton
eighth
wire
53rd
clears
bicester
internationally
bobby
#britisholympicdreams
britisholympicdreams
seize
lincoln
doubts
demonstrate
nicholl
select
believes
fanta
junction
hayes
louise
commiserations
saturdays
queue
sticky
britt
loosing
algeria
gripping
eager
bummer
thrilling
frazer
enquiry
photographed
heroines
powerhouse
quantity
mizuno
require
218
mayes
politician
andrea
snowdon
behindthescenes
cara
irl
hawks
trophies
eagles
independent
lltv
univ
exec
lakeside
bromley
speedway
gr
alfie
boe
kimberley
narrow
appearing
tyne
centres
let’s
collins
quali
satisfaction
mph
restored
#inspiredbysport
inspiredbysport
pinsent
britain’s
tun
praises
argentinian
harlequins
apr
sto
2322
relishing
visits
catholic
slot
dona
inches
allan
stokes
mayo
711
oath
flames
chaz
bitter
macedonia
luxuries
goodun
flirt
vacancies
lancashire
recruiting
fucker
judith
#la
wooow
watson
quango
#canada
lufthansa
rampant
hash
bj
freddie
hostess
goodbyes
mcr
runway
#teammatchroom
teammatchroom
schoolboy
palms
haze
#chillin
sparred
celebrities
yank
cardle
blackjack
christening
skint
#letsdothis
letsdothis
facetime
reaching
#hardworkdedication
hardworkdedication
beverly
apps
restaurants
refuel
a1
choosing
organisation
roach
gallagher
hoop
ventura
hooters
gravy
kal
iowa
virginia
illuminations
karl
bubbly
hank
rvp
joes
shrimp
gump
#chillaxing
chillaxing
#great
conversations
#onlyinamerica
onlyinamerica
dayoff
1520
simba
destruction
weetabix
allsorts
shite
trainings
#scorchio
nancy
perri
improvements
handled
surroundings
crawling
mooch
hometime
pads
#hellogoodmorning
hellogoodmorning
ink
embracing
itt
spoon
promoter
models
ciao
#rockstar
megs
callum
yous
fry
lobster
kiddin
swift
bot
fetish
racist
#idiot
cell
ellie
goulding
midnight
waaaay
adverts
cardiac
arrest
1m
aaah
#superhumans
ohmygod
omfg
freya
mw3
zombies
yeeeee
meg
kangaroo
sho
haribo
eminem
dairy
litres
isle
tasted
bosses
fajitas
noooo
50k
iove
meeee
screws
#g
orbit
thee
goon
pete
safer
2am
flopped
ilya
zakharov
cham
jogged
20m
prelim
youuu
cheddar
owned
#inspiringageneration
inspiringageneration
farrah
linkin
sparta
25k
distribution
fi
30k
rts
#rebel
teambuilding
pennyhill
pampering
tans
fountain
#rio
ijf
wasps
poolside
chins
blasts
2get
sy
underground
#annoying
plot
celebratory
#youcandoit
youcandoit
deer
winnie
banged
clarkey
torchbearers
revision
employment
sensei
arguing
78kg
hubbard
laws
heath
fortune
sociable
arty
bjj
#diamondjubilee
diamondjubilee
instruction
gems
goer
#wrestling
pamper
sq
lashes
monsoon
feather
#strong
#followfriday
followfriday
protecting
steroid
sportspeople
calculated
woking
rotary
tlc
belongs
toby
eventual
yuko
uchimata
#synchro
enormous
parkinson
samantha
lowe
bjpi
#londo
unbiased
#training
karting
bee
gaz
troops
tong
bosnia
stinks
listed
rt”
3kg
scraps
appeals
timid
souls
clint
dempsey
insist
bitches
6hrs
westwood
usada
powerlifting
rucksack
iaaf
baton
aqua
advised
fries
#usopen
usopen
tanni
suicide
#m1
#cricket
strauss
hippo
bites
agreement
ar
maldives
advertising
unexpected
bulldogs
housewives
defoe
osyth
blocking
#aviva
deleted
wba
dummies
complained
rental
toffee
forgive
patent
trilogy
clue
shooter
equalled
hj
seaton
kittens
combat
pets
yohan
insulted
sane
poison
myth
flys
cp
ordering
dishes
mustard
goody
pilates
reconsider
complicated
grants
ants
effective
raiders
agency
goodison
#water
camel
blazer
expression
alike
stinging
spells
dame
sting
kool
removed
immune
s1
intensity
muffin
esaa
sunning
#motd
r2
abandoned
digs
courageous
topics
murder
editing
crab
#ssn
toys
smelly
bears
gemini
selfridges
c5
stating
grabarz
castles
represents
firstly
kemp
twt
cesc
nasri
squid
comedinewithme
valerie
envelope
gymnast
reminding
lilleshall
replying
scuba
snowboarding
analogy
humid
accompanied
#yay
#thebest
thebest
temporarily
xd
gymnastic
boyf
successfully
#charitytuesday
charitytuesday
#olympicblues
olympicblues
rhythmic
hated
#watchthisspace
watchthisspace
dementia
pointing
favourites
twas
specifically
stumble
dif
#clumsy
setup
punny
speakers
noo
elliot
comps
mitch
kerri
hb
apparatus
ratio
komova
ponor
raisman
mustafina
166
mihai
patterson
dismount
chairs
performs
arabian
633
douglas
plants
squirrel
tm
iordache
wobble
shaken
nga
eleanor
ludacris
mingling
maaan
tweddle
chalk
towns
theirs
insanely
unbeatable
pbs
predicted
policeman
jem
choreographed
woah
maroney
ritchie
neglected
needless
storming
accredited
#goforit
goforit
pommel
alberto
izbasa
divine
favor
amazes
1d
nemo
#wr
#goldmedal
goldmedal
#our
weightlifting
unreliable
#starstruck
weightlifter
stamford
stamped
describing
individually
macdonalds
chatted
fwd
compliments
rainforest
leukaemia
retweeted
adore
marry
gatorade
charlton
chapter
alps
#livinglegend
livinglegend
1million
uk’s
broadband
d”
#truth
gm
nj
mcenroe
#teamjamaica
teamjamaica
warren
racers
infinite
heavenly
bex
maurice
defended
bron
bossy
pt
afterparty
shell
dash
domino
peak
username
152
390
iron
reggae
touring
twit
looool
anyday
kfc
peas
#realtalk
realtalk
150m
flashback
marion
colosseum
roma
dun
’s
mommy
tuff
#cod
software
eiffel
wort
hammond
manger
#bostonmarathon
bostonmarathon
curriculum
welbeck
barclays
#bigfan
bigfan
lifestyle
ferrari
destiny
billboard
blatch
mill
schooljnr
standstill
patiently
pedal
void
dolly
parton
accosted
buses
reader
geeks
bathrobes
axel
calum
giles
willow
raj
vaguely
ives
techniques
012
flicks
oval
panini
311
butcher
berkshire
1500
graphics
lawrenson
charging
£150
robbery
precision
grinder
pak
throne
#azlancup
azlancup
stifling
subs
ki
mullet
wrestler
azlan
shah
blend
clad
sweating
cosmo
yarn
vogue
commons
debenhams
gea
contains
dougie
4od
£45k
bruno
#apprentice
mansion
indicator
captains
contributed
endurance
overused
trash
uphill
#bargain
£6
napoli
inbetween
twists
meditation
captaincy
contribution
township
peterborough
stellenbosch
saga
signatures
impose
samples
shuttle
fergie
webb
whitlock
involves
snorkel
costco
moulton
tko
creatures
tagged
viewed
rituals
haka
dolphin
coughing
downloading
threat
leona
macbook
designs
blacks
dragons
nutritionist
wikipedia
strict
realising
#doms
squats
voicemail
aching
fulltime
homage
scoreboard
specs
ohuruogu
meals
settings
haunt
wellies
ram
distinction
resorting
#eurohockey
eurohockey
#daegu2011
daegu2011
badger
revenge
annoyingly
bowls
tiger
1140
kgs
#24hrhockeymatch
24hrhockeymatch
2mrw
tapping
guantanamo
jimenez
novak
seller
rabo
albans
jewellery
vball
scripted
gc
slack
shearer
bunk
bombing
mths
#lazysunday
lazysunday
frog
deja
seve
pear
laden
compound
skates
sandown
gravity
spoiling
criminal
wig
#ehlplayoffs
ehlplayoffs
styled
fisher
mastered
beighton
sco
repeating
tuck
dailymail
maccy
poised
applauding
catering
#mckeeverfever
mckeeverfever
osagie
tbc
whn
m8
poker
alistair
brownlee
silverstone
5sec
breakaway
15s
greene
#rowing
oarsome
#tennis
australians
scull
gusts
gusting
m2
w2x
m4x
m1x
#competitive
landmarks
#shooting
#worldrecord
worldrecord
staggering
rec
hears
boos
#good
#60millionstrong
60millionstrong
#ourgre
ourgre
#impressive
complaints
bodes
marcel
w4x
tagging
lm2x
w2
#goldwednesday
goldwednesday
#goosebumps
#redbandits
redbandits
molesey
lifted
phot
jinxed
w8
cheerful
£70
#superhuman
superhuman
#mental
#weightlifting
snatch
#ibelieve
ibelieve
brewing
lens
frangilli
fabian
roadrace
satch
fricking
#2012olympicopeningceremony
2012olympicopeningceremony
drummer
#hometown
glastonbury
tor
openin
sailors
gloriana
clashes
h2
#ourgrea
ourgrea
dickie
venus
pudsey
cst
climbed
historical
responsibility
#keen
#feeltheburn
feeltheburn
1km
ergo
under23
#comeonmurray
comeonmurray
#andymurray
andymurray
#murray
avis
rerun
#gunshow
gunshow
#trainingcamp
trainingcamp
honorary
citizen
monkeys
gently
initially
#hrr
gill
savour
harvard
snakes
brookes
#pa
phelan
thieves
#sweepstake
worcester
rc
#ontothenextone
ontothenextone
r14
fawley
jm4x
borlase
gs
newark
deservedly
grandstand
steward
kidnapped
30min
rackets
#rubbishjokes
rubbishjokes
wrappers
frame
mk
#bbqtime
bbqtime
consumed
dermot
alligator
yoda
143
#thfc
thfc
adebayor
aspect
holes
plunge
kettering
#netball
brushing
dreamteam
#chilled
pinot
jj
candle
holders
diversity
audi
lamborghini
porsche
weir
archery
bass
terrace
cruise
15sec
tue
zhao
lcw
wd
africans
stance
noway
involving
descending
#represent
northampton
beers
thi
#bestever
bestever
brent
mids
#badminton
robertson
passes
banks
vet
agility
tacks
#tasty
mushroom
pesto
gourmet
locally
dynamic
trio
tougher
philosophy
woburn
presentations
bearers
#beinspired
beinspired
discovery
postal
pinky
scrolling
constantly
slots
hereford
pavilion
fishy
improves
pitched
indonesia
annoy
fu
publicity
puppies
jung
14yr
carlton
vapour
dye
bandit
handicap
wallwork
gillian
archer
excessive
backhand
wining
supermarkets
careers
nova
nalbandian
indonesian
lace
indo
craziest
differences
brunette
foggy
wkd
drinker
frames
teaming
bandits
washed
twilight
driveway
roundabout
snake
handlebar
jd
garmin
#dreamteam
oxfordshire
greens
putt
dough
foster
successes
kellogg
tracking
waiter
anticipating
ferry
vietnam
tempting
susie
biceps
bangkok
boyd
#needsleep
needsleep
jonty
cider
#bliss
gilbert
herbert
strides
mahiki
rsa
referral
banked
#goldrush
goldrush
haul
generations
reliving
#oneday
oneday
bumps
#ourg
ourg
#tass
titanium
spirig
aids
watered
#havefun
havefun
3points
#preseason
totalling
delivering
royals
panoramic
installed
#olympicgames
olympicgames
#cmongb
cmongb
mains
#afc
postolympics
#gameonworld
gameonworld
watford
guru
mango
nadia
oak
#comeongb
comeongb
grin
#pipedown
pipedown
#cringe
stall
sooner
shard
#weekend
307
regime
capable
finisher
topic
legit
departed
flooding
piccadilly
#fiftyshades
fiftyshades
milton
keynes
bailed
tomatoes
#jamesarthur
jamesarthur
witnesses
balloons
intrigued
continuously
nooooo
#quotes
#comeback
acceptable
hahhaa
#mot
divorce
4h
license
rotten
hollyoaks
#london2012olympics
london2012olympics
rows
#lol
canny
smiled
whipped
decides
pod
hards
ohhhh
ironically
criminals
euromillions
defs
wooooooo
hahha
ahhaha
#luckygirl
luckygirl
chubby
bwf
shoul
#michaelphelps
michaelphelps
confusing
stomp
#staystrong
staystrong
screwing
worldie
lololol
boyo
shhhhh
cheeks
#onedirection
onedirection
mutual
beaut
bargains
gabs
creeping
furious
#magicmike
magicmike
craving
346
animation
pet
awks
napa
mafia
spencer
eater
#lonely
insanity
#chinup
chinup
marbella
marbs
#amazeballs
#reem
straw
£15
syncro
skyping
ello
picasso
gyming
farnham
therapist
creamfields
orlando
917
carrier
butterfly
2moz
ell
me”
purse
jenson
lolly
#essex
jammin
rs29
1216
borough
romsey
rsmith29@me
patio
#pro
ge
1kg
#britishswimmingheroes
britishswimmingheroes
#heroestour
heroestour
hellooo
ealing
xx”
hips
£8
yeaaahhh
wooohoooo
knw
#10
asha
pug
#olympicspirit
olympicspirit
kylie
georgina
resuming
lat
haha”
farting
2gether
#rome
grounded
10hrs
cousins
parmesan
#atlast
atlast
dramatically
72hrs
goddess
jayne
#error
lizzy
marina
haircuts
tapering
skull
#sleep
compression
über
patrol
heaps
lincolnshire
grim
economy
24hr
annoys
#britishsummer
britishsummer
nipples
recipe
cystic
fibrosis
ripe
dishwasher
tablet
whooping
ais
magnitude
#aquatics2012
aquatics2012
roasts
bangers
mash
snuggled
heatwave
295
outdoors
drizzle
parsnip
pippa
panicking
emailing
r1
mite
simmonds
packages
advent
crowne
jumpers
salt
vinegar
hoops
handbag
#drawsomething
drawsomething
bubbles
moisturiser
girlies
simmo
stressfull
divide
ironing
docs
shares
810
#2012londonolympics
2012londonolympics
coxy
#italy
#brazil
#lifeisgood
lifeisgood
earls
coca
edith
bosch
paced
heaving
worn
malarkey
#british
wahoooo
nx
pleeease
wedge
#gibbonsforgold
gibbonsforgold
cue
agreeing
kathryn
219
baffled
2114
2c
jeanette
brolly
flatmate
#teamwork
worthing
protection
busting
portland
pac
#wishfulthinking
wishfulthinking
johnstone
fizz
#s
scissors
consisted
zumba
grandma
#dedication
in2
40pm
102
bums
mib3
existed
#timeflies
timeflies
busted
20am
cj
crossfit
hardy
#progress
physiologist
cultivating
overslept
resilience
lightbulb
woooohoooo
aaliyah
rave
kisstory
yuck
moss
40mins
cherish
gown
knickers
lending
theodore
gut
burton
crappy
après
courier
équipe
gillette
tournoi
cette
semaine
être
rendezvous
retour
jouer
j’ai
publié
l’album
bu
victoire
aux
bryan
cet
mathieu
blanc
nage
andre
hui
journée
dernier
entrainement
barker
bonne
demain
enhance
même
unbreakable
lukas
bercy
marseille
petit
ça
grave
djoko
zzzzzzzzzzzz
zzzzzzzzzzz
quoi
soir
voir
dis
était
anglais
bientôt
diner
année
1er
belle
rouge
basket
haas
etape
gilles
maillot
nouvelle
florian
julien
benneteau
porto
passé
racquet
baghdatis
aime
chez
souvenir
vancouver
etihad
passage
ricardo
wozniacki
jurgen
petite
dur
très
rafael
#masters
#djokovic
jaime
brands
nieminen
jw
suisse
mailbox
marin
déjà
bernard
stade
raf
district
varies
ropes
bests
#modernpentathlon
modernpentathlon
mhairi
spence
jut
consequence
tingling
rolf
splendid
t5
knitted
cushions
duchenne
slugs
quidditch
#europeanchampionships
europeanchampionships
rt“
physios
amo
cheery
builders
alternative
buoyancy
marmite
surly
#howtobeatpain
howtobeatpain
magazines
areas
acid
priced
bloomin
1830
#bbchockey
bbchockey
eeeek
zzzz
knitter
now”
21m
deaths
uhoh
rediscovered
swinging
walt
#embarrassingbodies
embarrassingbodies
mosquitos
itchy
snowy
marshal
carrot
eeek
#bishopshell
bishopshell
70011
290
edmonds
resemblance
dusting
snowman
snowing
wooly
slippers
tags
#championstrophy
championstrophy
#secretstreetcrew
secretstreetcrew
wey
meringue
durban
nest
kirsty
knitting
baking
muffins
howling
smudge
waitrose
joyous
frosty
#yog
yog
innsbruck
slacking
auditions
grounds
fay
munchkins
fog
arvo
#keepsportclean
keepsportclean
rad
additions
bunting
cawthorn
#szeged2011
szeged2011
bbc2
nelo
angela
#questionofsport
questionofsport
traction
canoeists
penultimate
roomy
#1yeartogo
1yeartogo
marked
zzz
sweeties
themed
djs
chateau
wines
pitt
tasting
4hr
sighting
dipped
luff
mines
bod
serpentine
halsall
infection
doughnuts
goods
lesley
paws
100free
loosen
laptops
pricey
grandads
flexible
dramas
swum
francesca
cobwebs
retail
eaton
addict
tru
knowledgeable
100fly
nahh
oldham
floats
terrifying
tit
headbands
homemade
bunnies
smallest
macdonald
gladiator
staple
everyone’s
shifting
picks
optimism
greyhound
corporate
ea
circles
heptathlete
cooper
nippy
ribs
leicestershire
siobhan
scent
attract
berry
millsy
260m
llr
sms
lyne55
#inspireagen
inspireagen
okoye
#athletics
mogensen
#superfan
superfan
#greatestshowonearth
greatestshowonearth
flicked
rates
worryingly
#cheers
kam
courtside
snippet
#frustrating
katsu
htc
ships
surviving
dynamite
jaz
chong
jin
#talent
sexual
carvery
guinness
caved
#prayformuamba
prayformuamba
gade
grinding
stables
serge
beverley
cop
valentines
armband
hoodies
employ
fluke
keenan
harrow
warn
u15
slave
poem
polly
touchdown
bode
shadow
saddened
hans
kristian
astro
clarky
exaggerating
usher
flown
blessing
#transferdeadlineday
transferdeadlineday
transfers
r4
polished
#diamondleague
diamondleague
#mcfc
mcfc
branded
martyn
12pm
paula
#athlete
kirani
craft
pinnacle
#precious
#abgp
abgp
croydon
alfa
abusive
aha
#again
gash
30ish
#yum
percy
pigs
ch4
torso
jesse
jou
#princeharry
princeharry
#photosynth
photosynth
panorama
travellers
geneva
#daegu
daegu
granny
fuelband
eid
mubarak
#sunny
demps
patriots
voluntary
preferably
3p
bourne
warwick
alzheimers
donation
tailwind
humility
618
mild
muse
#wemadethegames
wemadethegames
milner
uganda
feared
800m
pretends
awde
mystic
30sec
tia
gordo
shelf
fuzz
supplying
#proudbrit
proudbrit
marty
wassup
manuel
fleet
4x400m
relive
redeem
nas
docu
controlling
#addictive
#serious
escaping
cya
hipac
cheerleaders
you”
#sorry
abusing
burghley
subject
tack
grading
stallion
reserves
shropshire
swapping
eventer
sti
galleries
shoppers
behaved
006
supply
nicholson
selecting
supplies
february
coupon
earrings
categories
nearing
legged
calendars
belts
reserved
cork
demonstrations
wcf
bonfire
aintree
lastest
finalising
calmer
carousel
approximately
wound
elizabeth
blair
showcasing
jumps
artic
greet
chatsworth
monthly
50pm
withdrawn
novices
burnham
grantham
subscribe
clicking
3am
calves
switching
pentathletes
#cleansport
cleansport
aunt
infographic
mod
horn
stab
szilagyi
occhiuzzi
wan
chain
intelligence
romeu
persuaded
taunton
#hurryup
hurryup
adventures
guinea
pig
cartoon
completion
admission
#pentaworldchamps
pentaworldchamps
tomor
refereeing
biology
zonal
wf
sheppard
otters
procrastination
velcro
coins
fibres
rebuild
concerns
engines
peaking
octagon
genetics
statistics
#bucschamps
bucschamps
1512
155
135
croatian
poule
bent
#bucs
aggregate
valentine
457
205
159
1511
knockouts
230
physiology
swamped
biological
bog
unpredictable
skier
burke
d1
158
wal
shaky
157
#lottery
32nd
#competition
wobbly
instore
1514
beaumont
trafalgar
15k
supplier
somerset
southwest
wheeler
scooter
alto
7000
scouts
guides
2020
athlet
epo
triste
negatives
g4s
helpers
pursue
clapham
dobriskey
honesty
command
oregon
selsouli
riddance
steeple
fewer
you’ll
modified
eilish
steadily
suspended
shabba
pyrenees
substances
ribbon
profiling
bans
sliding
stanford
bleasdale
grrrrr
overturned
heartwarming
friction
heptathlon
slope
crosstraining
haile
conf
raceday
frees
recruited
stability
practices
organ
uka
bloggers
brithday
unite
m40
mccain
#ad
collegiate
footwear
ritz
#m
wings
hollister
cheruiyot
voyage
temps
#greatnorthrun
greatnorthrun
rogge
semifinalists
5mile
racking
rounding
ola
icy
#blastfromthepast
blastfromthepast
variation
keepitup
await
significant
margin
#take
175
1510
ghent
ranger
dice
#londonprepares
londonprepares
airways
warburton
entertainer
portraits
consideration
233
slo
nl
seuss
#gogirl
gogirl
riviera
cheesecake
personalized
bouncebackability
#success
affordable
misty
quota
jungle
sas
barefoot
backpack
#lovecake
lovecake
syndrome
acoustic
#usdsaturdaybbc2andcbbcat9am
usdsaturdaybbc2andcbbcat9am
day…who
chaser
cleveland
#tdl
tdl
whales
hamilton
paddington
smiley
disguise
pictured
popularity
asparagus
stir
groupon
skittles
sportsaid
battersea
crawl
cals
tvs
phuket
vb
horseguards
#bath
#thecube
thecube
225
#testevent
testevent
fueling
day1
2110
2111
amidst
pairings
crowded
claus
suitcases
promax
1hour
mandy
covent
nicole
sw
southend
sanya
upbeat
breaky
hydrating
architecture
hydrated
veg
contend
corn
flakes
burgers
stove
norton
bul
grabbed
effects
authentic
fiance
steam
relaunch
downtime
shauna
overly
fogg
wolseley
#firstclass
firstclass
boarded
1a
mor
jemma
cherries
ins
nuneaton
representation
rested
fern
groggy
#bonus
demolished
#summertime
summertime
doom
accidental
200im
5kg
minnie
#noplacelikehome
noplacelikehome
zante
invasion
aft
gingerbread
chipping
orientation
articulate
gower
waits
vow
swimathon
sculpture
motivator
stew
towers
frogs
spag
bol
barbie
reese
wednesdays
#harvesterclubweekend
harvesterclubweekend
sank
walsall
heavily
harvester
outfield
suspicious
noticeable
fading
absent
#olymipcs2012
olymipcs2012
agonising
commitment
emotionally
margins
coastal
ticks
bathed
ghetto
owls
lyrical
creek
#hockey2012
hockey2012
stu
18months
incentive
emptied
declared
waterfield
skating
mischief
maj
snippets
pinch
jaws
lure
swedes
expense
forms
optional
accountant
#telegraph
declare
borders
hairline
gross
mcds
venga
gangster
raring
gcp01
santander
graeme
3000nil
irrelevant
scarves
clamouring
recreation
edgy
grange
volleyballers
grindstone
rooming
pumping
likeable
depth
curve
janet
networking
noel
peaks
flares
cathy
hmmmmm
roadshow
ultimately
hussain
detailed
vulnerable
£250
#lords
edging
behold
diabetes
kilos
jigsaw
scrabble
trusty
1997
departure
chocs
meaningful
domestic
sequel
endlessly
beautifull
bets
summary
publishing
alumna
legnano
armour
”congrats
foilists
infectious
l64
1310
shemyakina
fie
mandeville
rooftop
unpleasant
167
determine
moritz
doubling
cohen
sweatshop
fitter
remove
coruna
eurostar
devices
132
aarhus
chang
agm
prevail
aggression
britney
joints
firsts
bodyweight
focussing
pistes
timers
cuba
top8
4542
#congrats
salle
blender
chopped
maple
muchappreciated
estonia
focussed
rom
benches
sucked
satisfying
juggling
truer
husayn
lignano
derbyshire
goo
gays
intervals
galore
extract
bonn
#challenge
resorted
aah
kenyan
25am
grains
positions
agrade
pardon
client
halsted
daylight
savings
commonwealths
iraq
evelyn
barred
employees
parry
freshers
midweek
presold
mil
grooming
11yr
#salute4harry
salute4harry
dedicate
sanders
2024
interact
brownie
#1weektogo
1weektogo
paralympi
284
viz
#brave
dares
concentrating
modelled
bridesmaid
saddest
appreciat
trumped
deafening
cassie
notes
sharron
elliott
#overwhelmed
directions
definatly
smithy
20min
heeeey
hammy
titans
chile
offseason
rehabbing
luncheon
4x400
fried
mart
answering
tl
engaging
stadiums
avg
mathew
ima
fila
rumor
dub
professor
heyyy
yessssssss
choke
cramped
yao
rockets
owes
bulls
preying
#gb
glue
czechs
u19
recco
#takemeback
takemeback
childish
xo
#eurovision
moldova
splashing
yeaaaah
medication
catania
#winners
apiece
philosopher
rents
corby
109
tidying
licking
morrisons
#late
lizard
#gbwaterpolo
gbwaterpolo
naps
#ourhottestteam
ourhottestteam
surpass
judgement
36th
”thanks
fol
#comeonlads
comeonlads
noble
nut
creates
huw
1410
1820
#yumyum
yumyum
#abouttime
abouttime
#expertsnetwork
expertsnetwork
sneaker
dedicating
#commitment
#2daystogo
2daystogo
#paolympics
paolympics
gb’s
etiquette
pullout
”haha
steamy
posttraining
tmw
542
#olympinkthursday
olympinkthursday
#underwatercamera
underwatercamera
bupa
sleepover
#exhausted
martìn
castrogiovanni
#bestdayever
bestdayever
rutlidge
prank
ferris
diane
motives
questioned
#eatwell
eatwell
clips
increasing
#youdeserveit
youdeserveit
offside
hooo
obe
drat
cows
#2ndplace
2ndplace
#roarwithpride
roarwithpride
#genius
earplugs
#kennedysfinechocolates
kennedysfinechocolates
#simples
#theapprentice
theapprentice
dew
#socceraid
socceraid
#bangtidy
bangtidy
butler
#yeahyeah
yeahyeah
gbdivers
dublincup
#greatmanchesterrun
greatmanchesterrun
#wales
#beach
liverpudlian
cinemas
gladiators
928
#gettingold
gettingold
soooon
mcfadden
4000
sly
hungarians
antalya
downton
#beazley
plyo
truckers
newquay
resisted
argh
#teamlove
teamlove
luther
visor
bruise
stamper
donny
educational
dictionary
cutting
cyprus
#teamsarah
teamsarah
nieces
tgi
bistro
barnsley
jasmine
piccy
dons
daunting
sportsmen
jonesy
stevenson
insp
loo
leak
curtain
#betterneverstops
betterneverstops
gibb
motown
tanya
bck
bianca
metabolic
buns
thrash
kickin
chamois
jordyn
#insp
inspir
sar
adapt
allstars
prof
mexicans
inflicted
avon
#mailonline
mailonline
brow
chimp
jackie
chan
shields
recruits
mak
pike
wahooo
spree
anychance
smiths
pleasee
mee
tomdaley
wahoo
specially
stitch
spor
mentors
crackers
quays
exci
#smooth
settles
looooool
260
slough
hms
viral
tallest
swallowed
mediterranean
wiltshire
franco
border
1453
#londonolympics2012
londonolympics2012
produce
fulfilled
#gbgroupdomination
gbgroupdomination
teambath
perfo
guidance
#rhythmicgymnastics
rhythmicgymnastics
bgtv
turtles
leotards
specsavers
#ourgreatesttea
ourgreatesttea
#winfromwithin
winfromwithin
leng
choir
rg
#iambg
iambg
gibraltar
brrrrrr
repack
#embarrassing
sofia
dundee
kinesio
peeling
flavours
calais
tutor
#stopkony
stopkony
stansted
tetris
lent
predictive
airing
xl
biting
exclusion
paige
trumps
67kg
fibula
tur
68kg
silva
tj
hou
57kg
pins
teaches
obstacles
summit
teen
readers
translates
‘the
msn
sibling
accomplishment
wireless
edt
karate
taping
barrow
patton
chases
scout
examples
beloved
finalized
heavyweight
palma
bantamweight
javier
welterweight
tanner
haley
kathy
suffers
superiority
142
ortiz
tiebreaker
flyweight
moths
nguyen
chanel
gabe
jensen
cx
cowboys
qld
15000
nasa
brisbane
brucey
adelaide
queensland
cyclocross
aunty
tracey
thermals
congr
rig
scottie
2yrs
10yrs
jg
minimal
wierd
vp
finito
privately
ella
buildings
sentiment
permission
#sailing
#goaussies
goaussies
malcolm
greys
stacey
cities
realistic
postage
hugest
arrogant
velo
sensor
followback
cundy
201
zzzzzz
#norestforthewicked
norestforthewicked
tendon
pleasert
#twclondon
twclondon
logos
#takemeout
takemeout
ig
£4
ple
stephens
cycles
waterpark
stannard
nocturne
#tetley
tetley
wouter
ttt
lick
stuttgart
connecting
philippines
researchers
wiser
tons
baku
brrrrr
wta
khalid
profits
ego
syria
lineups
petra
rod
flavia
russel
decorating
cooker
angelina
fe
administration
recognized
relations
1230
azarenka
clijsters
kirilenko
allaccess
academies
faint
coral
chic
lani
belcher
hales
teary
converts
suspected
singlet
bumpy
#guiltypleasure
guiltypleasure
#bbcredbutton
bbcredbutton
sevilla
unfollow
elmbridge
glammed
stink
wknd
refresh
#retailtherapy
retailtherapy
tapas
#creamcrackered
creamcrackered
#sexy
sinking
cocoa
75kg
estate
leek
lime
sunnies
marble
gbwomen
#freezing
exiting
ergos
allowance
4mins
barlow
performer
#iphone4s
iphone4s
goldie
hoooo
butternut
toll
t3
hottie
stallone
rivers
slug
jab
jock
delilah
sinks
shipping
charms
sal
prospect
sittin
boxed
lomachenko
usyk
vastine
#rip
grafting
murdered
jap
#classact
classact
gooden
#c
raid
ferdinand
benjamin
beter
capturing
irwin
mister
claudia
ikea
tori
elvis
wag
granada
#oneshow
oneshow
capitol
#ourgreates
ourgreates
costly
750
aliya
366
1928
133
666
participants
uneven
#daybreak
composure
141
vaults
uchimura
dalton
isr
#teambehindtheteam
teambehindtheteam
ios
355
uzb
275
650
785
270
geo
240
265
buts
#herewego
herewego
declaring
bounces
choreography
fusion
kris
calculations
ph
#2012olympicceremony
2012olympicceremony
£35
impatient
yacht
marton
dried
louisa
grease
#supersaturday
supersaturday
strategy
hotpot
starve
ls
eco
boutique
contagious
shaker
iced
pjs
browse
illness
weighted
pints
walliams
caramel
toda
topper
fatter
3hours
errrr
lid
nailbiting
interpretation
fashionable
m5
moor
5hours
recharged
48hours
clearer
carnage
comparing
svoboda
woodbridge
weale
novelty
separating
#nyc
lenses
drooling
420
prints
sickening
pan
decathlon
#200m
subscription
spiders
7x
£££
sunlight
blur
pointy
exposed
passions
shhhh
indiana
zoom
catalogue
wildlife
x1
tc
verify
reset
chore
hobby
trusted
navy
discus
thrower
paranormal
rigged
trucking
sculler
olympics”
rudder
benefit
heavier
brushed
inch
#londoncalling
londoncalling
ticketing
fisa
dai
gulp
patricia
rowed
briefing
parks
supernova
trailers
zombie
whacked
enthused
expectation
w1x
lw1x
armchair
roundabouts
3011
publicising
sierra
nevada
branding
moe
makeshift
bastards
commander
approaches
pressing
wand
homer
sasha
accurate
bravery
television
deadlift
camilla
stride
decade
baba
budan
diverse
parisnice
warner
sacred
graceful
uncoordinated
lorraine
foo
pups
interviewer
responses
spoiled
snacking
columbia
bicycle
dull
kilt
tenth
rollers
lasagna
hgc
slash
glance
#massage
goooood
deets
booooo
alas
hodge
sav
leigh
#bringit
bringit
goooo
fees
tightly
crackin
mover
#promise
#loveher
loveher
yaaay
happybirthday
naptime
#depressing
hahahaaa
twait
francis
creep
#olympicchampion
olympicchampion
uchi
bruins
#woopwoop
aura
audley
climber
southpaw
realy
spar
ringside
sharpe
gam
#trainhard
trainhard
munch
2morra
pally
showtime
bett
3x3
aunties
lemme
quoted
gardens
promotional
weldone
velvet
£60
£120
wards
wardy
darwin
wats
#funny
snorkelling
tittle
trackie
iom
amounts
aero
tenths
scrambled
#rematch
ohno
#welltrained
welltrained
govt
overdosed
20k
liege
roaming
#r1hackney
r1hackney
coo
dauphine
#wild
intelligently
beta
zzzzzzzz
flecha
henao
scans
humans
protected
cubs
demanding
tevez
pk
#addict
#party
wankers
cereal
nutella
lasagne
dominos
truely
persist
#ironman
crashes
frown
oils
swifty
preperations
rapha
offense
chapeau
#starving
#carnage
likey
lighty
prologue
1984
suppor
ji
cheng
#goldmedalstamp
goldmedalstamp
hughie
saxo
ooops
frankly
timetrial
cancellara
phinney
snapping
spaniard
5secs
shocker
emulate
nibali
rab
protests
vincenzo
cadel
wiggle
bmc
losses
ascent
katusha
quitting
ds
herne
chemical
3hrs
perils
abandon
thor
boonen
162
investigate
astana
sagan
goss
quits
omega
sandy
jerseys
classifications
retains
collarbone
benson
198
journo
ryder
itv4
wrapping
190
complex
scratching
peloton
slovak
wenlock
maestro
tipped
liquorice
rs
punctured
07pm
salads
beware
colleague
cooke
withdraws
monument
peaked
24hour
edvald
showers
7km
initial
halfords
props
3min
inexperienced
maiden
raleigh
storey
shield
2118
cai
4time
ina
05pm
invitational
inclusion
tas
badmi
2220
victorian
uber
recruitment
congratulates
yonex
hon
val
2117
ss
2113
2119
wilkinson
1921
egy
reasonably
outraged
script
dk
uwic
30minutes
tid
#gbhandball
gbhandball
senegal
freeman
mayesbrook
11days
roasting
crawley
converting
£80
blighty
cleverly
gibbs
rollin
lif
2019
cursed
georges
ag
fatal
fractures
flesh
#rubbish
phd
mcintyre
kp
#timetoshine
timetoshine
ditched
preacher
#sick
religious
#unreal
stunts
universe
rubio
joys
disbelief
securing
thro
gallen
#billynomates
billynomates
#prayformitchellhuth
prayformitchellhuth
#fightingspirit
fightingspirit
exception
whoo
sweety
arh
8days
#iwantone
iwantone
feminine
apologize
credited
alonso
catalonia
backward
gritty
syd
gigantic
asset
lt
breakdown
springboard
haaaa
index
edited
sells
rting
polar
gcses
difficulties
msc
dissertation
rating
duh
handstand
pix
kissing
hugging
leopard
micro
nothings
penguins
adopted
experts
languages
moose
octopus
romans
advocate
irons
sta
climate
lough
approval
visitor
grays
trivial
delights
mantell
temperatures
aslong
#azlanshah
azlanshah
05am
flurry
maintained
youthful
imminent
mouthing
bridges
lawyer
hampstead
peach
funk
baroness
exhibit
wycombe
mtv
chucking
24hours
keane
booing
trumpet
5p
vending
baseline
kirk
acquired
taps
howl
respectable
cuisine
costumes
intimidating
#rockandroll
rockandroll
shelter
competitiveness
identify
physics
chemistry
sporadic
maps
cappuccino
carlsberg
duties
#essexlion
essexlion
neeson
sheldon
trendsetter
rascal
#thefuture
thefuture
4x200
negotiate
outlets
haggis
stuffing
calfs
cent
#nom
sundance
doorbell
disappearing
pipeline
nufc
tolerance
manic
#easy
thanksgiving
immortals
gazza
alanine
tingle
weeke
intent
2m
hernandez
shelves
intact
apes
grandmas
sonic
t4
kreme
wudnt
“it
dumped
noooooooo
undo
humanity
payback
horizontal
kissed
smokin
claps
cheapest
oprah
profit
danvers
arguments
loooooool
drivin
“if
confucius
straighten
thesis
certificate
starfish
susan
#phew
breakin
vocal
expressions
relative
tine
ninety
cauldron
lauderdale
pleasures
hearted
anxiety
captivating
pam
simulation
statistic
organizing
poured
redbull
bam
174
#gameofthrones
gameofthrones
resolutions
industry
file
scrum
anonymous
ernie
crafted
resolved
guadalajara
coordinated
jazz
urban
span
spied
recall
thnk
publication
lawton
sweeter
freeze
sweetheart
10000
bills
burgh
wetting
axe
superbowl
poundage
69kg
grocery
loft
peppermint
ramsay
intend
coordinator
cwg
discussions
battering
comm
weeing
puttin
actualy
afro
thn
juices
mosquito
brunel
swimmin
specimen
pursuits
groove
mushrooms
cereals
experi
fluid
vernon
lob
spear
relying
quartet
info@leicesterhc
glycogen
impaired
developments
finetuning
guidelines
#revenge
fuelled
artists
workshops
brownies
limbs
fizzy
tk
oat
westlife
shinning
#factoftheday
factoftheday
0800
neptune
10min
ruled
demolish
feeding
beetroot
affects
lucozade
christie
luce
830
#ct2012
ct2012
assure
oats
controlled
creme
rosario
satu
conducting
#leicester
defrosted
loughboro
#miniorchestra
miniorchestra
#sp
t20
lindsay
alter
millennium
demonstrated
frenzy
encouraged
faithful
outdone
antwerp
peake
stealth
bruises
1sts
secretary
generously
#comeontheding
comeontheding
helpless
thermal
cookstown
bagging
watchers
campo
wentworth
stray
overcast
waist
middlesbrough
wifes
norm
solihull
upontyne
whitley
volunteered
#inspiredageneration
inspiredageneration
hazel
guarding
dank
echt
gaaf
natuurlijk
wander
customers
jennie
upped
saviour
£5000
kampong
dyslexia
pottering
#hockeyhouse
hockeyhouse
wallingford
#determination
#lovely
#tiredlegs
tiredlegs
newbury
#watchout
watchout
#mydream
mydream
reppin
proactive
gascon
discusses
#finals
matchup
grassroots
#makeusproud
makeusproud
1315
#wisdom
shootout
bundesliga
chapel
amber
brightest
colorado
dial
1215
chronicle
cdt
sellout
otc
submitted
executive
circling
northwest
newbies
#barcelona
201112
newspapers
universities
u16
sk
brap
#jobdone
jobdone
witter
stitching
healed
#follow
frankel
#funnyguy
funnyguy
linesman
ermmm
midget
rodney
mongolian
hahahahahahahahaha
walnut
kumar
brass
traded
algerian
buggers
aze
56kg
200fly
whack
amateurs
walmsley
planes
#freeteafriday
freeteafriday
hightown
year’s
intl
seahorses
mugs
tinie
#hockeytickets
hockeytickets
pomegranate
turnaround
aboard
seating
desktop
investment
input
chica
#theoneshow
theoneshow
bowden
edison
spinach
disneyland
#rushhockey
rushhockey
sportcity
u13
pensioners
#mmm
attracting
reflects
pupil
creditable
adopt
wp
q2
1900
figes
uncovered
fined
sicily
tale
goldmedalist
claude
steele
cottage
inspi
buster
colleges
#dreambig
dreambig
kelloggs
cornflakes
athleticism
#grateful
regretting
hiatus
cance
#storify
storify
lolo
allyson
felix
defined
limb
browne
icebath
brains
#visagoworld
visagoworld
elevate
imposter
proverb
onward
decisive
2115
proverbs
moly
beasts
u2
fluent
translating
exhaustion
unhealthy
dickhead
swollen
#tourdefrance
tourdefrance
survival
tranquil
treble
fluorescent
grilled
reflecting
eyewear
espana
descended
lars
bricks
stoppage
icons
nobel
harm
cheque
filthy
100km
gears
parisroubaix
1956
baggy
rarity
chiropractor
ahhhhhhhhh
oldskool
10kg
#sunshine
pinarello
7hrs
blinds
#chuffed
remo
lockdown
balanced
barista
extraordinaire
voila
pow
vegetables
realisation
bowers
crawford
#smashedit
smashedit
breakfasts
oman
contested
moan
buckle
shampoo
lamp
kickstart
aerobic
mania
shannon
woodlands
snowboard
childrens
#specstacular
specstacular
cathedral
hiring
tumours
genetic
they’ve
mansfield
#massivefan
massivefan
smartphone
barrie
strathclyde
#worldchampions
worldchampions
t2
triathlons
#confused
eli
diaz
39th
41st
49th
varga
33rd
750m
overtaken
#glasgow2014
glasgow2014
hyvee
radio1
millenium
soppy
timelapse
primetime
unfold
curran
generate
overhead
transitions
bakery
pedersen
cbe
42nd
demonstrates
barbers
47th
panasonic
behaving
owning
lool
rated
steaks
values
paintings
mayfield
ke
loooool
powerade
10minutes
trey
motherland
nelly
alicia
#cocacola
faded
ooosh
fp
hammersmith
safari
leopards
acclimatisation
elisabeth
coping
billboards
complement
texted
#hungergames
hungergames
anita
gooood
crosscountry
auctioning
#toocool
toocool
charlene
bannister
pioneer
tissue
clicked
exceed
#goodday
goodday
iten
wettest
ingredients
nb
nijmegen
#bigbrother
muck
#justsponsored
justsponsored
sportswoman
#historystands
historystands
proposed
bbc5live
golding
chords
fromage
dones
overload
pfaff
rioting
looting
tonbridge
deano
#wimbeldon
wimbeldon
realises
steeplechase
wipeout
1700
pistol
#archery
#4daystogo
4daystogo
williamson
recurve
folkard
archers
godfrey
alvarez
ogden
moet
#chilltime
chilltime
nex
#noexcuses
noexcuses
rw
meda
verge
credits
#traffic
terrier
#cheeky
cpr
phantom
unloading
ksenia
throu
easton
sleepless
70kg
damm
doggies
#lolgbband
lolgbband
portman
tec
wrestlers
dwight
nets
hitter
unfollowing
quieter
theories
execute
dawg
tel
aviv
whaaaat
probable
liar
lockout
bagel
unintentionally
initiations
suited
lunges
sobbing
120kg
lids
expertise
nursing
jerrys
howd
coop
01m
ww
pedicure
startlist
reid
adaptive
startlists
#olympicrowing
olympicrowing
plovdiv
erik
ruta
grobler
johnston
jw4x
maintains
powering
squeezed
commanding
scullers
evident
6s
wrapup
lm4
hamish
#wrc
pipping
chants
boating
#16daystogo
16daystogo
earning
ratho
vacancy
looses
u12
euan
conway
figh
haven’t
shined
55kg
ingram
sabrina
dominic
brandon
fir
jig
chamberlain
tks
visually
rescheduled
weighin
sportsday
samoa
iliadis
2223
primed
assessments
sandi
bronzes
subscribers
inconvenience
63kg
howell
prestigious
ntc
adverse
timetable
lagoon
52kg
closure
attends
onboard
southgate
pukka
englands
internationals
hattrick
bloemendaal
hurley
griffiths
nell
227
1972
wazaari
tcheumeo
129
obtained
travis
stevens
mgl
malloy
prk
georgian
organize
soars
produces
fires
ghana
buries
ari
isaf
coutts
nothe
redress
ekaterina
conti
bithell
downwind
sailed
postponement
49er
eluded
tock
prada
finns
postcard
lasers
bullets
rhodes
complaint
capsize
existing
sails
miler
#willpower
willpower
#art
#2012closingceremony
2012closingceremony
cabs
shakespeare
3000m
installment
forrest
#marathon
#justgiving
gnr
burlesque
gale
smartphones
cologne
grimsby
olympiad
#haha
bpa
superior
joppich
cassara
popup
televised
candidate
monmouth
happenings
shooters
accurately
ota
eachother
womans
kenber
moneyball
frimpong
swapped
kite
ethiopian
ivy
#rwc2011
rwc2011
boast
airtime
olaf
viking
obscure
spiritual
brixton
rewatch
contrast
canned
boxset
critic
masses
meadowhall
robbo
possess
prawns
hangout
semana
flask
liberty
draining
uplifting
vas
montages
1414
outer
hannover
systems
allround
labour
20122013
u14
newcomers
wilcox
1614
latvia
kieron
residential
fraser
buzzer
q1
2521
scoop
kd
4539
slams
checks
stef
gander
erupts
fuelling
2221
afew
baskets
1919
veronica
weybridge
culminating
feisty
wandered
flush
plugged
goalscorer
prettiest
challenger
vehicles
sharpening
foiled
tweed
pi
coal
portion
hooper
flint
marching
screamer
punt
tyre
chels
#gomo
gomo
#wiggo
comon
vaulting
keyboard
earl
#warriors
resulted
#lovethem
lovethem
gherkin
customs
#pentaworldcup4
pentaworldcup4
uipm
#home
decorate
stinking
property
segment
veins
layer
barking
ams
enuf
sparing
prezzies
mullin
caz
lia
pathway
nans
1977
elaine
qualities
morris
55am
volvo
winnings
149
214
lancs
augusta
newsnight
byebye
skipper
#radio5live
radio5live
gamble
busiest
queeny
geeky
freddy
lisbon
bleeding
sperry
windsurfing
delegates
rya
woof
ruling
luca
sachin
walkers
dab
lhr
ragged
rigging
plotting
stanley
thnks
embarassing
palm
dir
lesser
unbearable
lawrie
demolition
uae
tarzan
punish
dinosaur
compelling
exotic
choked
builder
christchurch
emergency
peacock
jav
converted
pv
aylesbury
#100mfinal
100mfinal
cray
hep
81m
reall
pickering
drawers
#balotelli
ancient
400mh
20sec
handful
arnold
heartache
wowww
36m
debit
mainland
freshman
ateam
allot
basin
headlining
#tantime
tantime
woodford
#grandnational
grandnational
sling
85m
93m
#leaveityeah
leaveityeah
”hahaha
shitty
herd
internships
propper
2500
plyos
costs
shameful
#retweet
wizard
revs
rwc
fragile
#vfestival
vfestival
110h
hounded
flanders
unluckiest
burner
simultaneously
tomos
dodging
tory
councillors
seafood
teenagers
concur
compensation
responded
ticker
twitterers
#supersixes
supersixes
coursework
merely
ry
sharper
#givetoremember
givetoremember
bun
confetti
tempah
excitment
perfectionist
#batman
noooooooooooo
disqualify
deliberately
fuming
2112
vile
#olympicceremony
olympicceremony
#bigsmiles
bigsmiles
exchanging
mortgage
#fighter
anastasia
#summertraining
summertraining
attach
sparkling
partnerships
selfless
braved
ops
#congratulations
back2hockey
palmer
medalwinning
#nffc
nffc
lhc
stevenage
treasure
#bestofbritish
bestofbritish
lunge
#delicious
ocd
neutral
#enjoy
highfields
furthest
mobbed
drought
sodden
hogg
smelling
woooow
hammers
cage
critics
marines
climax
moonwalk
#edinburgh
sketchy
hadley
clapping
biter
chil
formidable
1960
essentials
zane
default
llama
rear
slim
similarities
#reunion
#teamyafai
teamyafai
scarborough
horsey
#talented
#rumours
#skysports
yafai
cancun
provoking
discipline
ahem
eyed
#superbowl
twitterland
unicorn
mann
niamh
x5
conceded
toon
#zzz
#privileged
earnt
alien
#roadtolondon
roadtolondon
#ourgreatestteamrises
ourgreatestteamrises
spilt
#sweet
spaghetti
maximise
#betterlatethannever
betterlatethannever
gospel
hiking
earliest
gambling
learner
nominees
bookings
bran
swimtastic
allison
1year
prone
kneeling
scraped
giggles
497
finalised
#rwc
#why
#kittingout
kittingout
#skype
lp
twtter
vsprint
stark
blending
plates
doubled
sos
mclaren
#greatfilm
greatfilm
lightly
whopper
148
u17
liv
1413
ann
4536
ira
trough
myles
knicks
ballers
schwarzenegger
12pts
#letsdoit
letsdoit
#olympicfinal
olympicfinal
#u
stun
gameday
8077
dunks
woww
6167
beau
338
días
321
synchronized
swimsuit
dias
valentino
minsk
serie
hector
134
2n
esa
día
212
jayz
concerts
#united
outplayed
jamming
incoming
4544
exhaust
imboden
heritage
disastrous
#hard
zak
stresses
exaggeration
20112012
havana
#nadal
#impossibleisnothing
impossibleisnothing
massialas
revise
economics
nurse
upward
eduardo
neighbourhood
tents
myfavourite
witch
#swimmerproblems
swimmerproblems
scousewives
involuntary
flutter
elf
recruit
1711
1211
126
scroll
#tense
strengths
stretched
#webelieve
webelieve
soar
5150
neat
1611
3130
#keepitup
sneaks
anthems
survivor
aches
python
4540
gbrowing
vecchi
mariel
zagunis
bologna
thrashing
hamlet
recordbreaking
#no2doping
no2doping
quotas
mda
nairobi
submission
lifters
tamas
cameroon
aliyev
58kg
1964
lifter
unprecedented
137
starstudded
uptodate
#wishyouwerehere
wishyouwerehere
moines
benz
mb
boulder
virginity
painkillers
#excitedmuch
excitedmuch
owww
lb
yeahhhhh
blockbuster
docks
tow
procrastinating
thks
#fans
domestique
yip
wcs
eyeing
defrosting
infected
farts
sparrows
plant
kirst
xox
foxes
viewer
ditch
bursts
gooo
brighten
persons
tooooooo
opps
sucess
gooooo
marginal
#rolemodels
rolemodels
abused
lemaitre
#devastated
pleasing
lupe
hahahahah
#goodfriday
goodfriday
#teambath
#myhero
myhero
yami
aldama
crescent
#rocknroll
rocknroll
dislocated
intimate
northerners
isaac
#woof
scandalous
napoleon
spokes
slag
louie
calorie
clowns
millionaire
5hrs31
5hrs23
powerbase
stinker
pumps
denbigh
havoc
4534
inte
1730
#e
mf
4527
1989
cbbc
programmes
gardener
flickr
gianfranco
originally
123pm
heyyyy
bette
resilient
gse
gracie
#be
secretly
abbie
evie
3000th
fives
#nowplaying
nowplaying
curling
teapot
stalk
skool
catchin
wots
gab
propa
#tea
sefton
loveable
#happytimes
happytimes
scarletts
kell
killers
67pm
asif
stopwatch
firefighters
wrk
winwin
alrite
scouser
sophia
skydive
cheerin
specialise
eats
bbc4
strongman
scousers
striving
#bad
#prideofbritain
prideofbritain
interests
deposit
nightly
gl
sided
limardo
differently
arise
schoolgirl
pla
awoke
1100
262
hurst
hospitals
impresses
lorry
#sixnations
sixnations
1976
1993
#bgchamps
bgchamps
livingston
conduct
pester
lawyers
220
territory
kauto
gen
soc
emphasis
falcao
hoff
boyz
leotard
reportedly
#nextgeneration
nextgeneration
resumes
scalp
kez
#tantastic
tantastic
moto
#nufc
lescott
#talksport
deliberation
amin
bombs
#keepthefaith
keepthefaith
ohhhhh
broody
pots
kun
jordans
#greatstart
greatstart
#worldjuniors
worldjuniors
booooooom
paleo
3rd6th
#premierleague
premierleague
congraulations
windward
kts
16m
#greatbritain
greatbritain
amelia
tracy
catherine
contacting
#ourgreatesteam
ourgreatesteam
#dublincup
zola
jubbly
dyer
6m
kasas
hacking
nearby
agg
muggy
kiprotich
abel
#surreal
#video
helens
nurses
pavey
kel
mara
skate
august29johnogroats
landsend
uktaking
125mile
750mile
brrrr
12m
parkrun
#gnr
monty
implying
guernsey
marathoner
akabusi
almighty
kenyans
#algp
algp
2000m
regent
darn
grp
refuses
dependant
goof
miracles
discomfort
persuade
shrewsbury
#bbcspoty
bbcspoty
appealing
braving
clitheroe
logistics
weighing
169
historymaker
#skynews
skynews
perf
136
byes
inducted
#guardian
aase
gener
amaz
zack
discounts
204
maxwell
144
toledo
ren
kasabian
preventing
lynsey
uzbek
topclass
aiba
tonga
rita
measurement
correspondent
shootoff
w1
cavanagh
shutout
wheelchairs
iri
chung
artillery
barracks
1130
bracket
580
stubbs
#paralympian
308
monde
#paratorch
paratorch
#korea
#india
#youtube
paraly
woolwich
#worldcup
agitos
transformation
arc
graffiti
hardware
bullseye
inked
pauline
harding
ratings
displaying
sorrows
#parkrun
#ourgrearestteam
ourgrearestteam
#aviva2012trials
aviva2012trials
50km
barney
dino
world’s
bundle
teatime
daves
postman
yvonne
50min
reiterate
hackney
jamaicans
hittin
onesie
#claimtofame
claimtofame
gaming
adi
tings
attic
wl
urging
regulations
2time
ronald
newaza
mongolia
sgb
katrina
#oly
redbridge
audrey
twotime
2028
oates
judokas
#proudmoment
proudmoment
#comeon
comeon
inv
lightweights
sickest
#warrior
tancock
baguette
inspector
#londonbound
psychic
ahhhhhhh
#fast
#teamkev
teamkev
pav
hampton
tux
divided
carly
gib
muppets
graduated
fajita
nero
flagstaff
gandy
bridesmaids
dd
alzheimer
#revolution
stylee
pooley
#missing
lowry
bl
buck
7yrs
winehouse
wes
304
nutty
tadd
typed
facejacker
wonky
andres
joss
oli
cindy
ivanov
annika
ramirez
tatiana
revisit
walter
doubs
tiebreak
brink
#germany
kiki
livestream
#china
caution
doi
19yearold
townsend
damir
bedankt
goodmorning
succes
laat
villages
maar
lekker
ziet
bah
gedaan
tomorro
england’s
domenico
platinum
immortalised
salisbury
fw
sharpen
schoolboys
#sunderland
azonto
#kenya
helloooo
photobomb
mack
predictable
conflict
griff
parked
decked
thighs
fulfill
mattered
jogs
loz
baldini
4533
abouelkassem
doorstep
aaaaah
vougiouka
grazia
montano
choi
costing
1sec
persevering
armistead
redmond
yakimenko
kovalev
morehouse
kiefer
flesselcolovic
lunging
academic
colors
tucker
#nfl
nfl
applies
soles
apolo
#4days
shuffling
gin
funday
slides
hyper
chartered
#let
#goldmedalist
morley
bono
witty
croissants
squares
coldfield
juicy
rioters
demon
unicorns
weasley
highway
croissant
crunchy
replacing
rehydrate
obstacle
duffy
mk2
reversed
912
larsen
#ourgreate
ourgreate
barbican
idle
#gogirls
gogirls
stacie
saver
snuck
tonia
vodafone
tyres
dived
#europeandivingchampionships2012
europeandivingchampionships2012
workers
houghton
garms
blasted
shakalakaboomboom
110kg
#olympickit
olympickit
oars
sterling
pozzi
grafter
odeon
diss
highlighting
northants
crikey
#perfectday
perfectday
#mediapro
mediapro
2see
hotties
grandmother
#chilling
theses
kn
hatrick
”i
300th
woul
huddersfield
#green
cisse
misfits
innings
puff
yayyy
p”
it”
woohoooo
cockney
#c4paralympics
c4paralympics
promises
#strongishappy
strongishappy
#gameday
#no1fan
no1fan
#gbwat
gbwat
inspirations
#dontdropit
dontdropit
enigma
#iloveit
iloveit
linda
poly
£12
590
pritchard
#showjumping
simmons
pringle
nec
#2012cymruwales
2012cymruwales
mote
ryanair
eternal
oooooo
assessed
triangle
romandie
rasmussen
#controversial
uwe
#goldpostbox
goldpostbox
kipyego
twitching
#bgtfinal
bgtfinal
waffles
staffs
#lovelife
lovelife
paypal
repton
#gbfordeaflympics
gbfordeaflympics
£3600
ticked
locking
commuting
newsagents
allocated
detour
#bgtlive
bgtlive
landline
#samsung
dispute
swans
toughie
#federer
slightest
files
darkest
utah
dazzling
#britishweather
britishweather
wolverhampton
micky
prat
sulk
evesham
grownup
standup
165
soggy
emmons
angles
td
boosted
vue
precamp
torquay
chiefs
incred
#homecrowd
homecrowd
vibrant
batteries
#redbull
fictional
#plymouth
spoons
#coa
windermere
boxercise
justine
#r
#fresh
sweats
20kg
helm
305
parklive
bloc
#5
preorder
presume
xxl
astray
bishops
w4
hammering
fiddle
2kg
vo2
uksport
sweeeet
730
#7daystogo
7daystogo
alternate
collects
pimped
#hellyeah
hellyeah
#triplegold
triplegold
plac
softer
2224
yong
hexham
cart
meilutyte
#notcomplaining
notcomplaining
granola
elements
sopranos
hosepipe
dutchies
prolific
empacher
chefs
1more
infinity
jammed
mulled
tidal
#cnn
theresa
milano
hummm
canceled
harrys
chains
choppy
ormond
dinghy
lagged
decidedly
frantically
colchester
prepped
1x
counters
harrods
tubes
webster
parting
snatched
wernt
brooke
163
brillant
9s
swirling
preference
coped
208
notices
torino
won’t
rik
rr
primark
mwahahaha
hoover
boudia
shelley
dumais
mckayla
heated
jenner
001
vin
shammies
maryland
kass
livestreaming
chesterfield
grandprix
firework
4535
trivia
suffice
#royalwedding
royalwedding
soreness
reinforcement
125
pagina
cobra
enorme
#decisions
dusseldorf
doughnut
mads
notorious
#topbanter
topbanter
pedalling
abraham
rugger
gregg
barmy
#the
2more
logistical
decline
#pink
2030
poppies
skilful
mmmmmmm
goonies
housewife
charades
elites
bagels
#divingworldcup
divingworldcup
traitor
cockroft
whoopwhoop
coool
hayfever
yehhh
#pow
#easylife
easylife
dg
glute
bonnet
#oakleysafehouse
oakleysafehouse
83m
det
#cantsleep
cantsleep
#old
#wishiwasthere
wishiwasthere
greeks
looooong
yeyyy
#britishpride
britishpride
m2x
lwt
3500
yee
collaboration
””
firsttime
penrith
#peace
assists
mould
#happybirthday
bottoms
#phenomenal
moderation
pierced
snell
klaar
#cutie
feeder
speeding
#multitalented
multitalented
16k
#loser
#sdl
sdl
strategic
film4
describes
tobago
woooooooo
sayers
shakesdrayton
weirdest
eliminator
ent
princes
invested
sumo
manner
#magicmurray
magicmurray
peed
#easypeasy
easypeasy
heroine
raiser
wham
embraced
#parklive
dobrisky
cr
booms
poncho
balm
lw
12hrs
competi
amid
#notfair
notfair
borrowing
wiped
consumption
significantly
tickles
pauls
#bonkers
sync
wakefield
2725
2511
kharlan
romero
xxxxxxxx
blitz
daryl
berth
separates
hive
polevault
flo
lingo
pst
cbs
colts
azevedo
harden
fakes
donut
rewards
anders
corrie
appleton
fray
#jo
doesn’t
device
ew
yeyy
prevention
#lazy
u21s
chimney
regeneration
avoidance
brushes
charl
pukkas
jupiter
chaps
202
sachets
#ziningoud
ziningoud
goodwood
num
casserole
calculator
install
limitless
zz
screams
reacts
whitey
puddles
alum
rim
foolish
swagg
russo
bathing
payed
protector
#mindblown
mindblown
mettle
andrei
appropriately
craven
boardman
denim
greco
darth
vader
consultant
peno
wonderland
capt
#go4gold
go4gold
#busy
trucks
jae
malaysians
mathias
aspects
qotd
supremacy
hadia
henrik
#sucks
croyde
ewww
dipping
clinton
garner
overlooked
parallel
somersaults
accomplishments
hesitation
tminus
stupidly
84kg
74kg
medallion
coronation
seminars
burrito
sparkly
hyped
varied
#henley
thurrock
pasky
coxless
mn
jeter
#strange
shins
hp
diets
sabotage
scaring
brekkie
handfull
kickass
pinned
#kickass
furry
frickin
confirming
hots
heavyweights
#greenmachine
greenmachine
warfare
#gross
#teamredsky
teamredsky
1045
verification
maidstone
merritt
infant
adopting
brennan
mufasa
#vanpersie
vanpersie
trunk
bracelets
#eurochamps
eurochamps
kiting
#icecream
#medal
frater
#givingback
givingback
#cbbc
#topguy
topguy
heckle
#teamsteel
teamsteel
bobs
#avengers
girlie
slowed
backstreet
volle
shrine
salts
gamestime
awol
adrenalin
#big
contents
daria
presser
aircon
#japan
tuesdays
unlock
mermaid
lovey
#britalianjob
britalianjob
ignorant
#bestofluck
bestofluck
averted
fairytale
#honored
fillings
coconuts
#goodnight
mocha
deli
bait
spec
papendal
befor
whsmith
”no
engraved
6km
themes
#carousel
differenc
purchases
fittest
#newchapter
newchapter
realistically
caviar
trai
pearls
