# Supplementary material for: Dynamic guided metric representation learning for multi-view clustering
Source: PeerJ Comput Sci. 2022 Mar 8;8:e922. doi: 10.7717/peerj-cs.922 (PMC9044235; doi:10.7717/peerj-cs.922)
Supplement: Supplemental Information 2 [file peerj-cs-08-922-s002.zip › football/olympics/olympics-mentions.mtx]

464 464 9615
14123683 26589987 3
14123683 41405468 1
17084497 29206300 1
17084497 120160897 1
17084497 253631550 1
17084497 100570359 1
17084497 244444830 1
17084497 292713073 1
17084497 20505122 2
17084497 64654685 1
17084497 27014314 1
17084497 166121210 1
17084497 329112005 1
17084497 283727817 1
17084497 25189194 1
17084497 199278443 5
17084497 97066890 1
17084497 14123683 1
17084497 278133623 2
17084497 179170204 1
17084497 185688167 2
17084497 43706838 1
17084497 269304331 1
17084497 134563275 1
17084497 48683091 1
17084497 156380350 2
17084497 83855918 1
17084497 236979026 1
17084497 30693879 1
17209595 38824843 2
17209595 21036119 13
17209595 115997168 51
17209595 142681025 86
17209595 193619580 26
17209595 204454773 60
17209595 29727994 11
17209595 62540002 2
17209595 37397798 1
17209595 218264611 1
17209595 37653495 3
17209595 83828959 3
17209595 51978065 1
17209595 38411534 1
17209595 61771888 1
17209595 235139268 1
17209595 134563275 2
17209595 275575393 1
17209595 27014314 1
17209595 185688167 1
17209595 47608522 2
17209595 48300575 1
17209595 53732896 1
17311797 54498003 1
17311797 51978065 5
17311797 270369842 1
17311797 288370527 2
17311797 246398288 2
18395247 54498003 3
18395247 17311797 2
19229473 19239587 69
19229473 188264147 26
19229473 70360628 8
19229473 117377731 3
19229473 51826812 1
19239587 19229473 119
19239587 69276015 7
19239587 187534827 1
19239587 117377731 68
19239587 196669891 5
19239587 70360628 6
19239587 188264147 22
19239587 233109396 1
19239587 330552692 3
19239587 293995981 5
19239587 47608522 1
19239587 228778787 1
19239587 147721398 1
19239587 265192550 1
19239587 134563275 1
19762524 58434192 9
19762524 146442319 18
19762524 48300575 17
19762524 239876668 13
19762524 155320577 37
19762524 270418444 13
19762524 46141376 4
19762524 178616491 17
19762524 307289516 8
19762524 43706838 4
19762524 20505122 4
19762524 275575393 7
19762524 134563275 20
19762524 156380350 6
19762524 160950525 14
19762524 292713073 5
19762524 38824843 12
19762524 32878627 3
19762524 37397798 17
19762524 14123683 8
19762524 30693879 5
19762524 56824454 1
19762524 108441763 3
19762524 216837549 20
19762524 27014314 2
19762524 70643606 2
19762524 210627341 8
19762524 43090176 5
19762524 161046713 1
19762524 54498003 1
19762524 283969647 1
19762524 558829275 2
19762524 219949262 1
19762524 182737724 1
19762524 66308941 2
19762524 387835596 2
19762524 97898140 1
19762524 148305295 1
19762524 326694732 1
19762524 313887512 1
19762524 43856340 4
19762524 153531301 1
19762524 155320364 1
19762524 293601868 2
19762524 111610909 1
19762524 83855918 2
19762524 45112524 1
19762524 87429715 1
19762524 144836578 1
19762524 47608522 1
19909703 40095510 34
19909703 57933449 20
19909703 52702397 127
19909703 61608179 9
19909703 266182205 18
19909703 156380350 1
19909703 29426580 15
19909703 29855798 62
19909703 273124345 10
19909703 223404067 5
19909703 274501289 35
19909703 172376896 9
19909703 19762524 1
19909703 45929373 1
19909703 56408315 1
19909703 27272269 1
19909703 156218577 1
19909703 280242371 3
19909703 52397436 1
19909703 179170204 1
19909703 270556083 1
20359647 207604346 7
20359647 49980783 3
20359647 59809760 6
20359647 227082076 10
20359647 79818725 2
20359647 78922403 6
20359647 70628641 10
20359647 225098832 21
20359647 48683091 20
20359647 234365719 6
20359647 29246770 24
20359647 218273099 29
20359647 39811227 8
20359647 122950681 2
20359647 104572995 31
20359647 287781981 10
20359647 66129243 5
20359647 134563275 3
20359647 43706838 2
20359647 49939257 1
20359647 287566895 9
20359647 83855918 3
20359647 294038273 1
20359647 275575393 1
20359647 227817944 4
20359647 77843712 3
20359647 228751987 1
20359647 45929373 1
20359647 270556083 1
20359647 48300575 1
20359647 404865623 1
20359647 134823513 2
20359647 244081862 1
20359647 111610909 1
20359647 21037719 1
20505122 153531301 127
20505122 32340805 20
20505122 101017618 21
20505122 27014314 1
20505122 48683091 22
20505122 270369842 1
20505122 56077244 1
20505122 38411534 4
20505122 66308941 20
20505122 111610909 13
20505122 281059193 5
20505122 227082076 1
20505122 295884713 1
20505122 43856340 7
20505122 182737724 6
20505122 208742566 2
20505122 97898140 1
20505122 83828959 2
20505122 275575393 3
20505122 229047451 2
20505122 127945292 1
20505122 155320577 1
20505122 108441763 1
20505122 19762524 12
20505122 291110389 1
20505122 274645950 1
20505122 310287657 2
20505122 248789864 2
20505122 62540002 3
20505122 43706838 1
20505122 57933449 1
20505122 30693879 1
20505122 134563275 1
20505122 193354205 1
20505122 160979509 2
20505122 70360628 1
20505122 14123683 1
20505122 38824843 3
20505122 122950681 1
20505122 53732896 1
21036119 204454773 123
21036119 62540002 5
21036119 193619580 61
21036119 115997168 34
21036119 66308941 4
21036119 59785937 8
21036119 180918836 2
21036119 54003221 11
21036119 69551985 2
21036119 17209595 16
21036119 43706838 8
21036119 29727994 34
21036119 275575393 6
21036119 100570359 1
21036119 83855918 2
21036119 97898140 1
21036119 258426023 1
21036119 48300575 2
21036119 179213911 3
21036119 49939257 5
21036119 181223330 4
21036119 174185700 1
21036119 200497519 2
21036119 37397798 2
21036119 248789864 9
21036119 38824843 2
21036119 264133481 1
21036119 193723322 1
21036119 142681025 10
21036119 239876668 1
21036119 160950525 5
21036119 34269240 1
21036119 155320577 1
21036119 53732896 4
21036119 48683091 4
21036119 156380350 1
21036119 274645950 4
21036119 52397436 1
21036119 134563275 2
21036119 47608522 10
21036119 202098639 1
21036119 24224320 2
21036119 30693879 1
21036119 70643606 1
21036119 37653495 1
21036119 160979509 1
21036119 74167153 1
21037719 43856340 37
21037719 193354205 15
21037719 153531301 11
21037719 32340805 4
21037719 281059193 6
21037719 182737724 8
21037719 111610909 23
21037719 291110389 8
21037719 275575393 1
21037719 165746428 11
21037719 20505122 1
21037719 157311000 7
21037719 120872742 2
21037719 288327871 1
21037719 38411534 1
21037719 225082998 1
21037719 156380350 1
21037719 144836578 1
21037719 38824843 1
21037719 179213911 3
21037719 19762524 1
21037719 319682752 1
21037719 419872351 2
21593526 62540002 21
21593526 94003338 9
21593526 83855918 18
21593526 37653495 11
21593526 22844077 47
21593526 66129243 1
21593526 156380350 2
21593526 258426023 1
21593526 136661659 6
21593526 237389906 2
21593526 64654685 2
21593526 275575393 5
21593526 38824843 2
21593526 180918836 9
21593526 160979509 10
21593526 97898140 4
21593526 45112524 1
21593526 19762524 2
21593526 30693879 1
21593526 59785937 4
21593526 181223330 1
21593526 24224320 1
21593526 70643606 1
21593526 420790483 1
21593526 188264147 1
22062686 172376896 3
22062686 29426580 2
22062686 57933449 1
22062686 223404067 1
22815199 25189194 3
22815199 53029040 3
22815199 202243824 67
22815199 173752759 4
22844077 21593526 35
22844077 94003338 26
22844077 37653495 18
22844077 66129243 10
22844077 30693879 99
22844077 69551985 6
22844077 14123683 2
22844077 62540002 37
22844077 64654685 6
22844077 83855918 43
22844077 160979509 12
22844077 156380350 15
22844077 179213911 16
22844077 136661659 3
22844077 181223330 13
22844077 23136154 1
22844077 180918836 44
22844077 98810867 7
22844077 258426023 1
22844077 58926395 2
22844077 47608522 10
22844077 253631550 99
22844077 24224320 21
22844077 292713073 3
22844077 213711945 4
22844077 275575393 5
22844077 85423286 6
22844077 295637500 2
22844077 38824843 6
22844077 59785937 4
22844077 237389906 5
22844077 19762524 1
22844077 290709262 4
22844077 420790483 1
22844077 218264611 1
22844077 160950525 1
22844077 134563275 1
22844077 34882196 1
22844077 43090176 1
23136154 30693879 57
23136154 160979509 13
23136154 229047451 62
23136154 156380350 11
23136154 66308941 2
23136154 22844077 2
23136154 134563275 1
23136154 69551985 1
23136154 66129243 8
23136154 295637500 25
23136154 264446848 1
23136154 237389906 3
23136154 174185700 10
23136154 97898140 3
23136154 179213911 1
23136154 253631550 2
23136154 213711945 4
23136154 64654685 2
23136154 54003221 1
23136154 180918836 1
23136154 69607162 3
23136154 73449571 3
23136154 58926395 2
23136154 37921383 1
23136154 32878627 1
23136154 37653495 1
23136154 65013070 1
23136154 271563330 1
23136154 38824843 2
23136154 165746428 1
23136154 233600234 1
23136154 268445866 1
24224320 22844077 11
24224320 83855918 3
24224320 181223330 6
24224320 62540002 5
24224320 66129243 2
24224320 30693879 9
24224320 64654685 1
24224320 180918836 2
24224320 85423286 3
24224320 47608522 8
24224320 21593526 2
24224320 136661659 1
24224320 29727994 3
24224320 290709262 2
24224320 37653495 5
24224320 66308941 1
24224320 43706838 1
24224320 237389906 2
24224320 156380350 1
24224320 94003338 1
24224320 436104499 1
24224320 153531301 1
24224320 87429715 1
24485503 65153448 2
24485503 258426023 5
24485503 26589987 3
24485503 156380350 1
24485503 130380538 2
24485503 174185700 1
24485503 225539878 1
25189194 202243824 1
25189194 45112524 1
25780453 219949262 9
25780453 288238089 1
25780453 193354205 1
26553971 46705581 2
26553971 43124180 1
26553971 50725573 1
26553971 104063340 1
26553971 30395398 1
26553971 225539878 1
26589987 50725573 147
26589987 14123683 5
26589987 71975446 1
27014314 19762524 33
27014314 58434192 7
27014314 160950525 43
27014314 235139268 5
27014314 270418444 48
27014314 43090176 12
27014314 155320577 12
27014314 275575393 4
27014314 239876668 17
27014314 155320364 2
27014314 293601868 3
27014314 216837549 3
27014314 108441763 10
27014314 210627341 2
27014314 37397798 5
27014314 178616491 2
27014314 146442319 11
27014314 38824843 4
27014314 326694732 2
27272269 144836578 145
27272269 32878627 11
27272269 30693879 7
27272269 43706838 10
27272269 56408315 14
27272269 218196055 11
27272269 56077244 35
27272269 229047451 2
27272269 43328523 8
27272269 179170204 1
27272269 53732896 27
27272269 200497519 69
27272269 85669614 4
27272269 48300575 4
27272269 202098639 7
27272269 123054246 15
27272269 228305414 1
27272269 32583477 22
27272269 145778558 9
27272269 267256508 25
27272269 267289093 90
27272269 267295547 58
27272269 58434192 6
27272269 181223330 16
27272269 267856439 42
27272269 267278705 59
27272269 175149644 7
27272269 185688167 19
27272269 34269240 10
27272269 268484639 17
27272269 278133623 5
27272269 270843834 3
27272269 220808838 1
27272269 275575393 6
27272269 199278443 6
27272269 47608522 3
27272269 70643606 1
27272269 100570359 3
27272269 293731094 15
27272269 97898140 1
27272269 120160897 1
27272269 213273098 4
27272269 208742566 1
27272269 269304331 8
27272269 313887512 1
27272269 97066890 1
27272269 62540002 1
27272269 225539878 1
27272269 213711945 1
27272269 160979509 1
27272269 134563275 5
27272269 290609656 1
27272269 158887692 1
27272269 31408930 2
27272269 17084497 2
27272269 43328128 3
27272269 271563330 1
27272269 156380350 1
27272269 502248046 2
27272269 292252720 1
27272269 38824843 1
28308356 259802833 110
28308356 103683026 153
28308356 29972400 69
28308356 35408223 80
28308356 147509786 4
28308356 43328523 1
28308356 217356882 5
28308356 329112005 2
28308356 223404067 1
28308356 444198452 1
28308356 127945292 1
28308356 47608522 2
28308356 264446848 1
28308356 19762524 1
28308356 52069104 1
28455329 263355828 109
28455329 29968837 72
28455329 245095610 99
28455329 101227454 53
28455329 260961646 35
28455329 261872648 15
28455329 285516588 22
28455329 91082908 6
28455329 236854083 22
28455329 293601868 3
28455329 174185700 5
28455329 87429715 6
28455329 313296185 4
28455329 283727817 19
28455329 267308679 17
28455329 352317874 6
28455329 384851943 3
28463717 40359068 4
28463717 166121210 2
28463717 117046274 1
28463717 240653346 1
28463717 214136684 1
28463717 37653495 1
28463717 88687403 1
29206300 89021438 13
29206300 53029040 20
29206300 127945292 17
29206300 52068189 21
29206300 204409050 1
29206300 49980783 3
29206300 88687403 3
29206300 156380350 3
29206300 155320577 1
29206300 17084497 2
29206300 274645950 2
29206300 200497519 5
29206300 267278705 36
29206300 173752759 2
29206300 288370527 2
29206300 288327871 3
29206300 62540002 3
29206300 27272269 1
29206300 123054246 1
29206300 220746642 2
29206300 236854083 1
29206300 43328128 1
29206300 30693879 1
29206300 169863467 1
29206300 144836578 1
29206300 52397436 19
29206300 219949262 1
29206300 134563275 3
29206300 48683091 1
29246770 134823513 17
29246770 234365719 76
29246770 70628641 34
29246770 59809760 18
29246770 227817944 52
29246770 79818725 26
29246770 227082076 15
29246770 244081862 4
29246770 39811227 45
29246770 49980783 4
29246770 48683091 24
29246770 20359647 29
29246770 243323060 4
29246770 218273099 64
29246770 225098832 25
29246770 104572995 61
29246770 77843712 17
29246770 207604346 6
29246770 294038273 8
29246770 291649210 3
29246770 287781981 25
29246770 404865623 19
29246770 287566895 7
29246770 270556083 2
29246770 45929373 1
29246770 49939257 1
29246770 243323755 1
29246770 78922403 4
29246770 228751987 2
29246770 30693879 1
29426580 57933449 4
29426580 22062686 1
29426580 172376896 3
29426580 40359068 2
29426580 88986768 2
29426580 29855798 1
29426580 61608179 1
29426580 266182205 1
29426580 274501289 4
29426580 19909703 2
29426580 223404067 2
29426580 52702397 2
29426580 132213280 2
29727994 115997168 27
29727994 204454773 22
29727994 47608522 1
29727994 142681025 19
29727994 21036119 39
29727994 58926395 3
29727994 83855918 5
29727994 156380350 6
29727994 62540002 4
29727994 193619580 3
29727994 45112524 1
29727994 160950525 1
29727994 30693879 8
29727994 24224320 6
29727994 275575393 2
29727994 19762524 1
29727994 179213911 3
29727994 160979509 1
29727994 155320577 1
29727994 105971448 2
29727994 17209595 3
29727994 100570359 1
29727994 127945292 1
29727994 37921383 1
29727994 37397798 1
29727994 34882196 2
29727994 70643606 1
29968837 260961646 134
29968837 28455329 151
29968837 245095610 110
29968837 285516588 99
29968837 263355828 66
29968837 101227454 157
29968837 66129243 14
29968837 30693879 17
29968837 283727817 19
29968837 267308679 23
29968837 87429715 16
29968837 313296185 25
29968837 261872648 34
29968837 97898140 9
29968837 29972400 46
29968837 236854083 13
29968837 384851943 9
29968837 54003221 1
29968837 236979026 2
29968837 45112524 1
29968837 35408223 8
29968837 91082908 5
29968837 67562950 1
29972400 29968837 54
29972400 213711945 8
29972400 35408223 2
29972400 219949262 10
29972400 260961646 8
29972400 28308356 9
29972400 259802833 24
29972400 283727817 10
29972400 66129243 7
29972400 100570359 30
29972400 103683026 7
29972400 160979509 2
29972400 147509786 2
29972400 54003221 28
29972400 34882196 1
29972400 264446848 14
29972400 134563275 1
29972400 97898140 1
29972400 58434192 1
29972400 444198452 34
29972400 285516588 1
29972400 14123683 1
29972400 83855918 3
29972400 263355828 2
29972400 156380350 4
29972400 174185700 20
29972400 217356882 1
29972400 277384132 1
29972400 127945292 1
29972400 57933449 10
29972400 228298620 1
29972400 45929373 1
29972400 432456574 7
29972400 65153448 1
29972400 212203422 1
29972400 43706838 1
29972400 43328523 3
29972400 144836578 5
29972400 223404067 1
29972400 53732896 2
29972400 61608179 1
30395398 49498735 27
30395398 162749920 1
30395398 45112524 1
30395398 43124180 10
30395398 24485503 4
30395398 26589987 1
30395398 35364809 3
30395398 104063340 3
30395398 46705581 3
30395398 142681025 1
30395398 50725573 1
30395398 225539878 1
30395398 130380538 1
30395398 26553971 1
30693879 160979509 32
30693879 62540002 10
30693879 156380350 20
30693879 180918836 4
30693879 264446848 93
30693879 29968837 8
30693879 277384132 1
30693879 267308679 1
30693879 213711945 20
30693879 174185700 7
30693879 47608522 3
30693879 387835596 2
30693879 58926395 5
30693879 22844077 11
30693879 290709262 10
30693879 29727994 1
30693879 179213911 16
30693879 24224320 2
30693879 341963514 18
30693879 59785937 8
30693879 69551985 9
30693879 38824843 15
30693879 66308941 3
30693879 100570359 7
30693879 253631550 5
30693879 37653495 5
30693879 94003338 2
30693879 66129243 11
30693879 98810867 1
30693879 37921383 4
30693879 45112524 2
30693879 19762524 4
30693879 295637500 5
30693879 85669614 1
30693879 87429715 1
30693879 43090176 2
30693879 43706838 1
30693879 83855918 2
30693879 53732896 4
30693879 275575393 6
30693879 70643606 2
30693879 268445866 2
30693879 120872742 1
30693879 23136154 1
30693879 268484639 1
30693879 239876668 15
30693879 270418444 1
30693879 97066890 1
30693879 65153448 1
30693879 146442319 1
30693879 219949262 1
31408930 268484639 99
31408930 265916293 54
31408930 185688167 2
31408930 270843834 66
31408930 144836578 36
31408930 267278705 23
31408930 205951712 44
31408930 271563330 6
31408930 291001606 10
31408930 260452085 18
31408930 200497519 3
31408930 43706838 6
31408930 49939257 10
31408930 275248083 4
31408930 32878627 2
31408930 48683091 3
31408930 202098639 2
31408930 205643354 2
31408930 290609656 5
31408930 193723322 1
31408930 197096489 1
31408930 264133481 2
31408930 310287657 1
31408930 65013070 3
31408930 269304331 1
31408930 27272269 3
31408930 32399396 1
31408930 295884713 5
31408930 267856439 5
31408930 167376496 4
31408930 208742566 3
31408930 205715380 1
31408930 162749920 1
31408930 246398288 1
31408930 267289093 11
31408930 179213911 1
31408930 236979026 2
31408930 278133623 1
31408930 134563275 3
31508216 130380538 79
31508216 37792771 102
31508216 24485503 1
31508216 35364809 1
31508216 30395398 3
31508216 202243824 1
31508216 225539878 1
31508216 292713073 1
31702589 61771888 14
31702589 164122451 2
31702589 162749920 13
31702589 203018453 1
31702589 360344843 3
31702589 105622153 1
31702589 45112524 1
32182710 32417223 7
32182710 29972400 1
32182710 250649493 9
32182710 51590707 35
32182710 212203422 15
32182710 56824454 1
32182710 269304331 1
32182710 270418444 1
32340805 111610909 94
32340805 291110389 2
32340805 60825979 78
32340805 38411534 19
32340805 281059193 1
32340805 20505122 12
32340805 153531301 11
32340805 120872742 4
32340805 101017618 5
32340805 43856340 12
32340805 182737724 12
32340805 21037719 2
32340805 83828959 2
32340805 295116564 1
32399396 49939257 34
32399396 113449381 2
32399396 134563275 42
32399396 120160897 38
32399396 179170204 4
32399396 32878627 3
32399396 48300575 11
32399396 185688167 7
32399396 97942249 2
32399396 205643354 3
32399396 48683091 26
32399396 92882460 1
32399396 265916293 2
32399396 268484639 12
32399396 270843834 9
32399396 43706838 10
32399396 205951712 2
32399396 290609656 6
32399396 202098639 4
32399396 197096489 1
32399396 31408930 8
32399396 269304331 2
32399396 65013070 112
32399396 271563330 70
32399396 158887692 1
32399396 291001606 3
32399396 144836578 1
32399396 260452085 1
32399396 267278705 1
32399396 275248083 1
32399396 200497519 1
32399396 30693879 1
32399396 56824454 1
32399396 38824843 1
32399396 275575393 1
32399396 62540002 1
32408442 121827022 132
32408442 39973326 31
32408442 223396377 19
32408442 168430127 68
32408442 387835596 128
32408442 84095155 35
32408442 84095841 40
32408442 89713248 1
32408442 276908282 13
32408442 38824843 1
32408442 185688167 1
32417223 212203422 64
32417223 260710985 13
32417223 148305295 1
32417223 56824454 43
32417223 122483510 1
32417223 303651216 13
32417223 29972400 1
32417223 32182710 5
32417223 45112524 4
32417223 51590707 6
32417223 277981997 8
32417223 134563275 1
32417223 250649493 1
32583477 53732896 1
32583477 270369842 1
32583477 160979509 1
32583477 27272269 9
32583477 267295547 4
32583477 267256508 5
32583477 267278705 9
32583477 267289093 11
32583477 144836578 10
32583477 43328523 1
32583477 200497519 4
32583477 145778558 2
32583477 43328128 2
32583477 267856439 4
32583477 290609656 1
32583477 43706838 2
32583477 268484639 1
32583477 269304331 1
32583477 31408930 1
32878627 48300575 145
32878627 134563275 46
32878627 127945292 12
32878627 43706838 20
32878627 202098639 48
32878627 14123683 1
32878627 160950525 6
32878627 185688167 10
32878627 179170204 8
32878627 193723322 3
32878627 49939257 12
32878627 113449381 9
32878627 269304331 18
32878627 275248083 4
32878627 268484639 20
32878627 290609656 28
32878627 48683091 7
32878627 278133623 3
32878627 27272269 2
32878627 295637500 1
32878627 210627341 1
32878627 218196055 1
32878627 53732896 1
32878627 271563330 4
32878627 197096489 1
32878627 205715380 2
32878627 19762524 7
32878627 260452085 3
32878627 120160897 1
32878627 270843834 3
32878627 283969647 1
32878627 205643354 1
32878627 205951712 2
32878627 265916293 1
32878627 264133481 1
32878627 122950681 1
32878627 239876668 2
32878627 83855918 2
32878627 146442319 1
33268497 61771888 39
33268497 295884713 1
33268497 31702589 1
33268497 160979509 2
33268497 274996668 13
33268497 162749920 5
33268497 360344843 3
33268497 210041383 1
33268497 29968837 1
33268497 123054246 1
33268497 156380350 1
33268497 19762524 2
33268497 83855918 1
33268497 61608179 1
33268497 544574749 6
33268497 283207769 1
33268497 32878627 1
33268497 290609656 1
33268497 270556083 1
33268497 48300575 1
33268497 264133481 1
33268497 43706838 1
33268497 291001606 1
33268497 134823513 1
33268497 268484639 1
33268497 43328523 1
33268497 43090176 1
33268497 270418444 1
34269240 53732896 81
34269240 123054246 36
34269240 113852838 2
34269240 27272269 6
34269240 85669614 95
34269240 293731094 30
34269240 300414286 1
34269240 56408315 14
34269240 314725957 21
34269240 220808838 1
34269240 218196055 41
34269240 43328523 9
34269240 49498735 1
34269240 156380350 1
34269240 502248046 2
34269240 19762524 2
34269240 253631550 1
34269240 83855918 3
34269240 305278762 1
34882196 156380350 4
34882196 24485503 2
34882196 37653495 3
34882196 213711945 1
34882196 64654685 1
34882196 181223330 1
34882196 83855918 1
34882196 264446848 2
34882196 174185700 6
34882196 97898140 1
34882196 179213911 1
34965095 43124180 3
34965095 31508216 1
34965095 193870085 1
34965095 105803824 59
34965095 102465497 1
34965095 188841247 2
34965095 46705581 1
34965095 25189194 1
35364809 104063340 3
35364809 43124180 5
35408223 26589987 2
35408223 29972400 52
35408223 156380350 15
35408223 47608522 9
35408223 259802833 32
35408223 28308356 19
35408223 103683026 25
35408223 275575393 1
35408223 53732896 2
35408223 147509786 10
35408223 19762524 2
35408223 29968837 10
35408223 62540002 1
35408223 40095510 17
35408223 273124345 6
35408223 236979026 4
35408223 233109396 1
35408223 341963514 1
35408223 220997138 3
36127967 46705581 1
37397798 38824843 22
37397798 155320577 14
37397798 27014314 9
37397798 210627341 3
37397798 58434192 4
37397798 134563275 1
37397798 275575393 20
37397798 142681025 18
37397798 17209595 1
37397798 19762524 17
37397798 178616491 3
37397798 270418444 1
37397798 146442319 3
37397798 216837549 1
37397798 160950525 1
37397798 204454773 1
37653495 160979509 81
37653495 180918836 34
37653495 83855918 132
37653495 97898140 22
37653495 62540002 11
37653495 54003221 10
37653495 341963514 39
37653495 268445866 20
37653495 85423286 6
37653495 258426023 22
37653495 253631550 62
37653495 94003338 4
37653495 213711945 25
37653495 37921383 14
37653495 156380350 123
37653495 181223330 7
37653495 59785937 32
37653495 58926395 22
37653495 66129243 44
37653495 47608522 8
37653495 64654685 20
37653495 24485503 1
37653495 142225011 1
37653495 61771888 1
37653495 91082908 1
37653495 237389906 9
37653495 34882196 41
37653495 30693879 8
37653495 97066890 6
37653495 179213911 38
37653495 69607162 1
37653495 45112524 5
37653495 264446848 3
37653495 22844077 14
37653495 174185700 38
37653495 436104499 14
37653495 229047451 9
37653495 23136154 7
37653495 98810867 20
37653495 150020524 3
37653495 295637500 10
37653495 21593526 9
37653495 420790483 5
37653495 24224320 17
37653495 17209595 1
37653495 69551985 3
37653495 290709262 1
37653495 65153448 5
37653495 134563275 1
37704287 156218577 116
37704287 70643606 121
37704287 208742566 10
37704287 277384132 198
37704287 100570359 27
37704287 53732896 13
37704287 292252720 104
37704287 200497519 1
37704287 152402774 1
37704287 300135017 6
37704287 17084497 2
37704287 179213911 1
37704287 210627341 1
37704287 85669614 2
37704287 34269240 2
37704287 85423286 2
37704287 236979026 1
37704287 134563275 1
37704287 17209595 1
37704287 62540002 1
37704287 43124180 1
37704287 228298620 1
37704287 19762524 1
37704287 43090176 1
37704287 270418444 3
37704287 253631550 1
37704287 156380350 1
37704287 387835596 1
37792771 130380538 313
37792771 31508216 43
37792771 292713073 10
37792771 104063340 6
37792771 224697273 2
37792771 220997138 1
37792771 283969647 1
37792771 24485503 3
37792771 225539878 2
37792771 35364809 3
37792771 30395398 3
37792771 43124180 2
37792771 188841247 1
37792771 156380350 1
37792771 26589987 1
37921383 45112524 1
37921383 160979509 1
37921383 37653495 1
37921383 59785937 1
38411534 20505122 18
38411534 32340805 87
38411534 153531301 20
38411534 83828959 6
38411534 182737724 12
38411534 43856340 15
38411534 172901970 3
38411534 111610909 210
38411534 101017618 13
38411534 51978065 1
38411534 17209595 1
38411534 37653495 2
38411534 281059193 7
38411534 291110389 11
38411534 21037719 6
38411534 19239587 1
38411534 336031649 2
38411534 120872742 6
38411534 32878627 1
38411534 235139268 1
38411534 225082998 1
38411534 157311000 1
38824843 37397798 6
38824843 146442319 4
38824843 14123683 1
38824843 210627341 3
38824843 155320577 9
38824843 83828959 4
38824843 275575393 4
38824843 56824454 1
38824843 19762524 2
38824843 27014314 2
38824843 108441763 1
38824843 111553960 1
38824843 30693879 1
39811227 70628641 49
39811227 29246770 44
39811227 77843712 22
39811227 228751987 8
39811227 134823513 5
39811227 227082076 26
39811227 227817944 25
39811227 207604346 3
39811227 243323060 8
39811227 104572995 22
39811227 79818725 6
39811227 59809760 16
39811227 218273099 6
39811227 20359647 3
39811227 287781981 17
39811227 294038273 2
39811227 78922403 1
39811227 244444830 1
39811227 270556083 2
39811227 225098832 2
39811227 294784543 4
39811227 234365719 6
39811227 404865623 5
39811227 49980783 7
39811227 234349647 1
39811227 98196849 1
39811227 244081862 3
39811227 247694811 3
39811227 243323755 3
39811227 73449571 1
39811227 287566895 3
39973326 121827022 1
39973326 223396377 1
39973326 32408442 3
40095510 19909703 22
40095510 57933449 217
40095510 61608179 187
40095510 47608522 9
40095510 29426580 14
40095510 52702397 19
40095510 29855798 7
40095510 273124345 101
40095510 172376896 13
40095510 223404067 49
40095510 266182205 6
40095510 30693879 1
40095510 275575393 3
40095510 250649493 1
40095510 19762524 3
40095510 274501289 5
40095510 236979026 1
40095510 134563275 1
40095510 43706838 1
40095510 100570359 2
40095510 156380350 2
40095510 35408223 16
40095510 268445866 1
40095510 83855918 1
40359068 196195164 39
40359068 117046274 6
40359068 166121210 32
40359068 247300697 29
40359068 214136684 7
40359068 86122715 13
40359068 88687403 6
40359068 40714791 3
40359068 240653346 2
40359068 154659914 9
40359068 66308941 3
40359068 295884713 2
40359068 297389481 3
40359068 269858934 18
40359068 88986768 5
40359068 244889280 1
40359068 272476423 1
40359068 167376496 1
40359068 29426580 5
40359068 86206737 1
40359068 61771888 2
40359068 37653495 3
40359068 28308356 1
40359068 91082908 3
40359068 53029040 1
40359068 28463717 1
40359068 147721398 3
40359068 165882825 2
40359068 20505122 1
40359068 270369842 1
40359068 111610909 2
40359068 70628641 1
40359068 313887512 1
40714791 166121210 30
40714791 40359068 14
40714791 154659914 8
40714791 88687403 1
40714791 214136684 2
40714791 117046274 2
40714791 102773285 7
40714791 247300697 4
40714791 295884713 4
40714791 167376496 1
40714791 240653346 1
40714791 127945292 1
41405468 26589987 7
41405468 52069104 66
41405468 14123683 105
41405468 229483237 4
41405468 297380894 1
41405468 19762524 2
41405468 134563275 1
41405468 47608522 1
41405468 50725573 2
41405468 38824843 1
43090176 46141376 3
43090176 38824843 10
43090176 275575393 7
43090176 83828959 1
43090176 239876668 6
43090176 270418444 58
43090176 37397798 2
43090176 155320577 12
43090176 160950525 5
43090176 200497519 1
43090176 19762524 5
43090176 307289516 1
43090176 108441763 7
43090176 155320364 6
43090176 293601868 7
43090176 27014314 3
43090176 210627341 4
43090176 558829275 2
43090176 146442319 2
43090176 58434192 1
43090176 326694732 1
43090176 216837549 2
43090176 156380350 1
43124180 35364809 185
43124180 30395398 41
43124180 292252720 1
43124180 300135017 36
43124180 202243824 1
43124180 46705581 5
43124180 37792771 1
43124180 24485503 1
43124180 104063340 2
43124180 70643606 1
43124180 25189194 1
43124180 225539878 1
43124180 49498735 2
43328128 267289093 17
43328128 200497519 76
43328128 144836578 35
43328128 267278705 8
43328128 267856439 8
43328128 30693879 1
43328128 27272269 3
43328128 33268497 2
43328128 267295547 4
43328128 43328523 1
43328128 123054246 3
43328128 53732896 6
43328128 59785937 1
43328128 83855918 1
43328128 70643606 1
43328128 100570359 1
43328128 34269240 1
43328128 85669614 2
43328128 267256508 2
43328128 208742566 2
43328128 236979026 1
43328523 208742566 3
43328523 27272269 1
43328523 144836578 18
43328523 200497519 7
43328523 53732896 8
43328523 288238089 2
43328523 288327871 1
43328523 123054246 16
43328523 85669614 3
43328523 175149644 1
43328523 313296185 3
43328523 49498735 1
43328523 56408315 3
43328523 34269240 3
43328523 502248046 4
43328523 158887692 2
43328523 65013070 1
43328523 113852838 3
43328523 197096489 3
43328523 205715380 5
43328523 218196055 2
43328523 119370087 3
43328523 103683026 1
43328523 268484639 1
43328523 29972400 2
43328523 19762524 1
43706838 70643606 2
43706838 278133623 114
43706838 113449381 17
43706838 193723322 25
43706838 49939257 28
43706838 202098639 50
43706838 264133481 41
43706838 268484639 12
43706838 280242371 1
43706838 271563330 2
43706838 52069104 1
43706838 213711945 15
43706838 134563275 19
43706838 205643354 7
43706838 185688167 3
43706838 292713073 9
43706838 66308941 7
43706838 102465497 6
43706838 32878627 2
43706838 205951712 5
43706838 48683091 39
43706838 179170204 3
43706838 19762524 14
43706838 94003338 2
43706838 156380350 4
43706838 48300575 6
43706838 275575393 1
43706838 160950525 5
43706838 31408930 3
43706838 270843834 2
43706838 200497519 1
43706838 269304331 4
43706838 21036119 2
43706838 290609656 3
43706838 291001606 8
43706838 109813877 1
43706838 100570359 2
43706838 218273099 1
43706838 197096489 5
43706838 53732896 6
43706838 205715380 5
43706838 83855918 1
43706838 59785937 4
43706838 160979509 3
43706838 97066890 2
43706838 65153448 1
43706838 265916293 1
43706838 275248083 1
43706838 260452085 5
43706838 97898140 1
43706838 69551985 1
43706838 54003221 1
43706838 174185700 4
43706838 329112005 1
43706838 24224320 1
43706838 225539878 1
43706838 26589987 1
43706838 127945292 2
43706838 56824454 1
43706838 146442319 1
43706838 470195113 1
43706838 66129243 2
43856340 21037719 19
43856340 32340805 4
43856340 153531301 2
43856340 101017618 5
43856340 182737724 6
43856340 111610909 5
43856340 120872742 1
43856340 134563275 2
43856340 157311000 4
43856340 20505122 5
43856340 38411534 2
43856340 193354205 2
43856340 70643606 1
43856340 256955184 1
43856340 87429715 1
45112524 245095610 1
45112524 37653495 1
45112524 83855918 4
45112524 59785937 2
45814400 37397798 3
45814400 155320577 2
45814400 275575393 3
45814400 108441763 1
45814400 27014314 4
45814400 38824843 5
45814400 270418444 1
45814400 19762524 1
45929373 227082076 6
45929373 134823513 9
45929373 70628641 133
45929373 243323755 88
45929373 233600234 36
45929373 227817944 5
45929373 98196849 137
45929373 243323060 9
45929373 242081101 73
45929373 247694811 54
45929373 270556083 62
45929373 231410365 76
45929373 244444830 50
45929373 79818725 1
45929373 228751987 1
45929373 59809760 3
45929373 49980783 2
45929373 279229632 37
45929373 265426770 7
45929373 319682752 13
45929373 207604346 6
45929373 225098832 3
45929373 291649210 4
45929373 234365719 5
45929373 165746428 15
45929373 287781981 14
45929373 120160897 1
45929373 49939257 1
45929373 287566895 3
45929373 358675720 25
45929373 77843712 4
45929373 234349647 19
45929373 104572995 1
45929373 267256508 11
45929373 66308941 13
45929373 220746642 5
45929373 174185700 5
45929373 401646950 4
45929373 393590044 2
45929373 478981691 10
45929373 39811227 2
45929373 145778558 1
45929373 404865623 2
45929373 78922403 1
46141376 239876668 28
46141376 146442319 7
46141376 58434192 6
46141376 267289093 2
46141376 216837549 38
46141376 307289516 31
46141376 27014314 3
46141376 160950525 2
46141376 275575393 5
46141376 19762524 13
46141376 52068189 1
46141376 283207769 1
46141376 47608522 1
46141376 155320577 1
46141376 270418444 1
46141376 38824843 1
46705581 49498735 131
46705581 36127967 3
46705581 300631153 60
46705581 305278762 35
46705581 43124180 6
46705581 26553971 2
46705581 53732896 1
46705581 193870085 1
46705581 92882460 2
46705581 61358313 2
46705581 30395398 4
46705581 188841247 1
47608522 275575393 1
47608522 134563275 9
47608522 48300575 2
47608522 62540002 3
47608522 292713073 1
47608522 53732896 11
47608522 30693879 4
47608522 17209595 3
47608522 37653495 17
47608522 24224320 12
47608522 180918836 15
47608522 83855918 7
47608522 181223330 10
47608522 243323755 3
47608522 156380350 7
47608522 220997138 11
47608522 160979509 1
47608522 97898140 1
47608522 56408315 1
47608522 132213280 7
47608522 270369842 1
47608522 53029040 7
47608522 202098639 1
47608522 127945292 1
47608522 66308941 1
47608522 248789864 1
47608522 52068189 1
47608522 97066890 1
47608522 264446848 2
47608522 393590044 1
47608522 70643606 3
47608522 64654685 1
47608522 358675720 1
47608522 251591698 1
47608522 22844077 1
47608522 179213911 1
47608522 94003338 1
47608522 19762524 2
47608522 24485503 1
47608522 155320577 1
47608522 35408223 1
47608522 197186352 1
47608522 172376896 8
47608522 29426580 3
47608522 38824843 2
47608522 66129243 2
47608522 58434192 1
47608522 270418444 4
47608522 246398288 1
47608522 87429715 2
47608522 43856340 1
47608522 21036119 3
47608522 142681025 1
47608522 34882196 1
48300575 290609656 37
48300575 32878627 133
48300575 134563275 168
48300575 113449381 9
48300575 281059193 17
48300575 270843834 4
48300575 19762524 30
48300575 111610909 3
48300575 182737724 13
48300575 185688167 16
48300575 275575393 2
48300575 83855918 4
48300575 156380350 17
48300575 43706838 13
48300575 160950525 12
48300575 48683091 15
48300575 193723322 2
48300575 274645950 2
48300575 210627341 3
48300575 92882460 1
48300575 53732896 9
48300575 313887512 2
48300575 175149644 1
48300575 239876668 3
48300575 32399396 3
48300575 264133481 4
48300575 269304331 8
48300575 202098639 8
48300575 120160897 3
48300575 268484639 29
48300575 31408930 4
48300575 275248083 3
48300575 179170204 7
48300575 49939257 3
48300575 329112005 2
48300575 287566895 5
48300575 20359647 2
48300575 174185700 6
48300575 295637500 5
48300575 30693879 2
48300575 260452085 11
48300575 271563330 5
48300575 292713073 1
48300575 204454773 1
48300575 65013070 1
48300575 166121210 2
48300575 387835596 1
48300575 265916293 4
48300575 58434192 7
48300575 291110389 1
48300575 100570359 1
48300575 70643606 1
48300575 66308941 1
48300575 278133623 4
48300575 205951712 3
48300575 205643354 2
48300575 197096489 3
48300575 38824843 3
48300575 127945292 1
48300575 43856340 1
48300575 14123683 1
48300575 153531301 3
48300575 20505122 3
48300575 142681025 1
48300575 225539878 1
48300575 270418444 1
48300575 105971448 1
48300575 58926395 2
48300575 291001606 1
48300575 179213911 1
48683091 32878627 2
48683091 134563275 39
48683091 179170204 16
48683091 113449381 69
48683091 49939257 142
48683091 48300575 27
48683091 43706838 58
48683091 120160897 26
48683091 134823513 1
48683091 193723322 22
48683091 202098639 22
48683091 160979509 17
48683091 53732896 7
48683091 185688167 6
48683091 20359647 17
48683091 234365719 7
48683091 29246770 20
48683091 20505122 19
48683091 153531301 2
48683091 210627341 3
48683091 218273099 104
48683091 260452085 7
48683091 278133623 21
48683091 205643354 6
48683091 291001606 3
48683091 290609656 3
48683091 287566895 3
48683091 65013070 2
48683091 70628641 6
48683091 271563330 4
48683091 275575393 1
48683091 207604346 1
48683091 268484639 5
48683091 225098832 3
48683091 205951712 9
48683091 156380350 2
48683091 83855918 1
48683091 105971448 3
48683091 227817944 3
48683091 292713073 1
48683091 329112005 1
48683091 269304331 13
48683091 59785937 1
48683091 54003221 5
48683091 287781981 1
48683091 251591698 1
48683091 32399396 3
48683091 180918836 3
48683091 275248083 2
48683091 220997138 5
48683091 264133481 3
48683091 267256508 5
48683091 225539878 1
48683091 160950525 1
48683091 70643606 1
48683091 283727817 4
48683091 263355828 1
48683091 21036119 3
48683091 436104499 2
48683091 200497519 1
48683091 31408930 1
48683091 265916293 3
48683091 127945292 2
48683091 197096489 2
48683091 100570359 2
48683091 174185700 1
48683091 205715380 1
49498735 53732896 22
49498735 46705581 58
49498735 92882460 15
49498735 305278762 31
49498735 300631153 25
49498735 43124180 5
49498735 34965095 1
49498735 31508216 1
49498735 30395398 16
49498735 24485503 2
49498735 26553971 1
49498735 188841247 5
49498735 225539878 1
49498735 104063340 1
49498735 35364809 2
49629605 134563275 1
49629605 48683091 1
49629605 185688167 1
49629605 43706838 2
49629605 49939257 1
49629605 47608522 1
49629605 213273098 2
49629605 199278443 13
49629605 283207769 3
49629605 284544203 1
49629605 53103918 20
49629605 419872351 7
49629605 280242371 10
49629605 470195113 1
49629605 569096933 2
49629605 175149644 2
49629605 158887692 1
49629605 313887512 4
49629605 279681266 2
49629605 26553971 1
49939257 113449381 52
49939257 134563275 59
49939257 193723322 20
49939257 271563330 3
49939257 48683091 113
49939257 202098639 60
49939257 269304331 17
49939257 278133623 24
49939257 179170204 10
49939257 275575393 1
49939257 218273099 18
49939257 260452085 4
49939257 291001606 4
49939257 66129243 1
49939257 43706838 41
49939257 160979509 6
49939257 97898140 12
49939257 120160897 16
49939257 264133481 3
49939257 275248083 8
49939257 37653495 1
49939257 32399396 16
49939257 185688167 10
49939257 48300575 2
49939257 267256508 9
49939257 105971448 1
49939257 270843834 2
49939257 70643606 1
49939257 290609656 2
49939257 29246770 3
49939257 31408930 4
49939257 53732896 1
49939257 21036119 1
49939257 274645950 1
49939257 32878627 6
49939257 205643354 1
49939257 205715380 2
49939257 265916293 3
49939257 205951712 2
49939257 256955184 1
49939257 100570359 1
49939257 197096489 1
49939257 65013070 1
49939257 268484639 1
49939257 19762524 1
49939257 54003221 1
49939257 45112524 1
49939257 329112005 1
49980783 78922403 9
49980783 59809760 28
49980783 77843712 34
49980783 53732896 5
49980783 207604346 18
49980783 20359647 9
49980783 79818725 17
49980783 134563275 1
49980783 134823513 21
49980783 70628641 71
49980783 234365719 25
49980783 227082076 23
49980783 29246770 17
49980783 29426580 1
49980783 39811227 26
49980783 227817944 13
49980783 228751987 11
49980783 233600234 6
49980783 244081862 9
49980783 45929373 9
49980783 225098832 6
49980783 243323755 36
49980783 104572995 6
49980783 165746428 7
49980783 244444830 4
49980783 247694811 8
49980783 218273099 12
49980783 88687403 1
49980783 29206300 2
49980783 243323060 6
49980783 98196849 19
49980783 291649210 1
49980783 287781981 2
49980783 117046274 7
49980783 83855918 5
49980783 279229632 7
49980783 47608522 10
49980783 294038273 8
49980783 404865623 5
49980783 275575393 1
49980783 196195164 1
49980783 270556083 4
49980783 234349647 3
49980783 287566895 4
49980783 242081101 1
49980783 70643606 1
49980783 144836578 1
49980783 358675720 1
49980783 156218577 1
49980783 43706838 1
49980783 401646950 1
50725573 26589987 145
50725573 30395398 1
51590707 148305295 79
51590707 56824454 160
51590707 53898929 18
51590707 32182710 44
51590707 212203422 50
51590707 32417223 6
51590707 250649493 18
51590707 260710985 3
51590707 83855918 2
51590707 134563275 1
51590707 45112524 3
51590707 19762524 1
51978065 169863467 6
51978065 172724815 13
51978065 246398288 16
51978065 228305414 3
51978065 270369842 46
51978065 247540843 5
51978065 145778558 10
51978065 166121210 2
51978065 46141376 1
51978065 66308941 1
51978065 48300575 2
51978065 146442319 1
51978065 288327871 5
51978065 220746642 3
51978065 97898140 1
51978065 17311797 5
51978065 288238089 5
51978065 288370527 2
51978065 30693879 1
51978065 210627341 1
51978065 20505122 1
51978065 156380350 1
51978065 162749920 1
51978065 83855918 2
51978065 56077244 2
51978065 306623675 1
51978065 281059193 1
51978065 111610909 1
51978065 38411534 1
51978065 267289093 2
51978065 219949262 5
51978065 283727817 2
51978065 119370087 2
51978065 278133623 2
51978065 268484639 1
51978065 265916293 1
51978065 57933449 1
51978065 97066890 1
51978065 127945292 1
51978065 48683091 1
51978065 244444830 1
51978065 73449571 3
51978065 45112524 1
51978065 202243824 1
51978065 292713073 1
51978065 268445866 1
52068189 127945292 121
52068189 89021438 148
52068189 29206300 15
52068189 87171486 61
52068189 53029040 75
52068189 202243824 3
52068189 444198452 19
52068189 173752759 1
52068189 46141376 1
52068189 47608522 7
52068189 224697273 1
52068189 43328523 1
52068189 19762524 9
52068189 52397436 2
52068189 419872351 1
52068189 213273098 1
52068189 54003221 1
52068189 264446848 1
52068189 53732896 5
52068189 103683026 1
52068189 87429715 4
52068189 70643606 1
52068189 283727817 1
52068189 236854083 1
52068189 267308679 1
52069104 41405468 17
52069104 14123683 13
52069104 236854083 1
52069104 253631550 1
52069104 26589987 1
52069104 134563275 1
52397436 29206300 35
52397436 53029040 9
52397436 47608522 2
52397436 243323755 1
52397436 19909703 9
52397436 134563275 1
52397436 21036119 2
52397436 52068189 1
52397436 250649493 5
52397436 56824454 1
52397436 444198452 1
52397436 127945292 2
52397436 45112524 1
52702397 19909703 80
52702397 40095510 38
52702397 57933449 34
52702397 29426580 26
52702397 156380350 3
52702397 233600234 7
52702397 30693879 6
52702397 61608179 13
52702397 266182205 16
52702397 273124345 11
52702397 29855798 3
52702397 134563275 5
52702397 275575393 2
52702397 172376896 15
52702397 179213911 4
52702397 223404067 1
52702397 161046713 4
52702397 83855918 3
52702397 213711945 4
52702397 19762524 2
52702397 160979509 3
52702397 239876668 1
52702397 160950525 2
52702397 40359068 2
52702397 179170204 1
52702397 274501289 4
52702397 38824843 2
52702397 53029040 1
52702397 156218577 1
52702397 52069104 1
52702397 205951712 3
52702397 236854083 1
52702397 153531301 1
52702397 47608522 1
52702397 45112524 2
53029040 87171486 28
53029040 22815199 7
53029040 127945292 107
53029040 29206300 9
53029040 52068189 62
53029040 173752759 26
53029040 89021438 19
53029040 47608522 7
53029040 14123683 1
53029040 204409050 8
53029040 53732896 1
53029040 37653495 2
53029040 40359068 3
53029040 202243824 2
53029040 43856340 1
53029040 266591831 2
53029040 29426580 2
53029040 444198452 33
53029040 97898140 1
53029040 253007695 1
53029040 87429715 1
53103918 284544203 1
53103918 199278443 8
53103918 49629605 8
53103918 419872351 4
53103918 175149644 1
53103918 280242371 3
53103918 158887692 2
53103918 45112524 1
53103918 283207769 1
53103918 57339651 1
53103918 569096933 1
53103918 313887512 1
53103918 43706838 2
53732896 66308941 1
53732896 144836578 13
53732896 229047451 1
53732896 56408315 71
53732896 85669614 108
53732896 14123683 3
53732896 218196055 76
53732896 123054246 12
53732896 43328523 26
53732896 34269240 49
53732896 134563275 7
53732896 43706838 6
53732896 208742566 1
53732896 220808838 6
53732896 113852838 2
53732896 20359647 1
53732896 48683091 2
53732896 210627341 1
53732896 20505122 1
53732896 200497519 6
53732896 32583477 1
53732896 267289093 1
53732896 267256508 1
53732896 267856439 1
53732896 27272269 2
53732896 267278705 3
53732896 267295547 1
53732896 92882460 4
53732896 205643354 1
53732896 300414286 1
53732896 70643606 3
53732896 314725957 13
53732896 305278762 18
53732896 49498735 5
53732896 61771888 1
53732896 97898140 1
53732896 21036119 1
53732896 48300575 4
53732896 293731094 17
53732896 47608522 2
53732896 100570359 1
53732896 502248046 10
53732896 156218577 1
53732896 274645950 2
53732896 225539878 1
53732896 160950525 1
53898929 51590707 28
53898929 212203422 25
53898929 250649493 3
53898929 260710985 2
53898929 83855918 1
53898929 148305295 24
53898929 56824454 9
53898929 32417223 2
53898929 53732896 1
53898929 142681025 3
53898929 14123683 1
54003221 179213911 8
54003221 229047451 3
54003221 97898140 14
54003221 180918836 5
54003221 160979509 25
54003221 98810867 1
54003221 213711945 16
54003221 174185700 20
54003221 97066890 6
54003221 264446848 31
54003221 21036119 9
54003221 200497519 1
54003221 156380350 6
54003221 30693879 5
54003221 83855918 7
54003221 48683091 9
54003221 199278443 1
54003221 220997138 6
54003221 66308941 5
54003221 267295547 1
54003221 22844077 1
54003221 62540002 1
54003221 239876668 2
54003221 160950525 2
54003221 29972400 11
54003221 258426023 2
54003221 100570359 7
54003221 37653495 6
54003221 21593526 1
54003221 19762524 1
54003221 59785937 5
54003221 53732896 1
54003221 122950681 1
54003221 436104499 3
54003221 268445866 6
54003221 14123683 1
54003221 43706838 1
54003221 47608522 1
54003221 66129243 4
54003221 236854083 3
54003221 162749920 1
54003221 360344843 1
54003221 87429715 2
54003221 267308679 2
54003221 295637500 1
54003221 34882196 1
54003221 45112524 1
54498003 37397798 1
54498003 73449571 10
54498003 17311797 6
54498003 38824843 19
54498003 18395247 1
54498003 14123683 1
54498003 145778558 11
54498003 155320577 2
54498003 270369842 33
54498003 275575393 8
54498003 288238089 5
54498003 172724815 4
54498003 247540843 1
54498003 56077244 1
54498003 179213911 5
54498003 19762524 7
54498003 292713073 1
54498003 66129243 6
54498003 156380350 1
54498003 58926395 1
54498003 160950525 2
54498003 30693879 1
54498003 247300697 1
54498003 246398288 1
54498003 51978065 1
54498003 53732896 1
56077244 169863467 73
56077244 172724815 91
56077244 228305414 41
56077244 144836578 61
56077244 27272269 35
56077244 200497519 19
56077244 145778558 51
56077244 247540843 103
56077244 267856439 1
56077244 270369842 22
56077244 51978065 12
56077244 20505122 1
56077244 267278705 3
56077244 267256508 11
56077244 220746642 19
56077244 288238089 118
56077244 246398288 8
56077244 270556083 1
56077244 156380350 2
56077244 54498003 1
56077244 306623675 14
56077244 134563275 2
56077244 58434192 1
56077244 243323755 1
56077244 275575393 14
56077244 17311797 1
56077244 267289093 8
56077244 288370527 14
56077244 288327871 14
56077244 62540002 1
56077244 45929373 1
56077244 61608179 2
56077244 31408930 4
56077244 268484639 4
56077244 160979509 1
56077244 53732896 4
56077244 85669614 2
56077244 219949262 2
56077244 220808838 3
56077244 43328523 3
56077244 28455329 2
56077244 123054246 3
56077244 218196055 1
56077244 236979026 1
56077244 104572995 1
56077244 73449571 5
56077244 38824843 5
56077244 19762524 2
56077244 56408315 1
56077244 66129243 1
56077244 83855918 1
56077244 45112524 1
56408315 53732896 310
56408315 14123683 1
56408315 134563275 4
56408315 27272269 3
56408315 218196055 18
56408315 43706838 3
56408315 43328523 7
56408315 85669614 8
56408315 29972400 5
56408315 213711945 6
56408315 92882460 3
56408315 156380350 2
56408315 66129243 2
56408315 247300697 3
56408315 100570359 10
56408315 19229473 1
56408315 120160897 1
56408315 123054246 1
56408315 34269240 5
56408315 97898140 1
56408315 58434192 1
56408315 97066890 2
56408315 57933449 1
56408315 102465497 1
56408315 56824454 1
56408315 300414286 1
56408315 52069104 1
56408315 83855918 4
56408315 200497519 1
56408315 246398288 2
56408315 180918836 1
56408315 122950681 3
56408315 119370087 3
56408315 502248046 2
56408315 54003221 1
56408315 236854083 1
56408315 283727817 1
56408315 314725957 1
56408315 19762524 1
56446819 83855918 1
56824454 38824843 9
56824454 43706838 1
56824454 14123683 1
56824454 250649493 27
56824454 212203422 62
56824454 51590707 71
56824454 260710985 15
56824454 303651216 6
56824454 83855918 5
56824454 32417223 18
56824454 275575393 8
56824454 19762524 6
56824454 148305295 7
56824454 47608522 1
56824454 29972400 1
56824454 53898929 3
56824454 160979509 1
56824454 155320577 1
56824454 104572995 1
56824454 287781981 1
56824454 134823513 1
56824454 142681025 2
57339651 283207769 21
57339651 158887692 13
57339651 213273098 3
57339651 199278443 9
57339651 284544203 1
57339651 175149644 1
57339651 569096933 2
57339651 419872351 2
57339651 280242371 1
57933449 19909703 5
57933449 274501289 34
57933449 273124345 48
57933449 52702397 16
57933449 40095510 85
57933449 61608179 62
57933449 29426580 58
57933449 223404067 54
57933449 30693879 3
57933449 20505122 3
57933449 29855798 32
57933449 166121210 4
57933449 219949262 2
57933449 297389481 2
57933449 160979509 4
57933449 172376896 31
57933449 213711945 4
57933449 62540002 1
57933449 97066890 1
57933449 51978065 2
57933449 127945292 2
57933449 48683091 1
57933449 156380350 2
57933449 19762524 3
57933449 29972400 18
57933449 145778558 2
57933449 169863467 1
57933449 277384132 1
57933449 83828959 1
57933449 253631550 1
57933449 247694811 1
57933449 244444830 1
57933449 53732896 1
57933449 100570359 2
57933449 291001606 1
57933449 200497519 1
57933449 102465497 1
57933449 387835596 1
57933449 37653495 1
57933449 266182205 1
57933449 54003221 1
57933449 122950681 1
57933449 119370087 1
57933449 66129243 1
57933449 293601868 2
57933449 45112524 2
57933449 38824843 1
57933449 134563275 1
57933449 268484639 1
57933449 47608522 1
57933449 14123683 1
57933449 132213280 1
57933449 444198452 2
58434192 37397798 4
58434192 146442319 51
58434192 111553960 2
58434192 53732896 10
58434192 100570359 4
58434192 97898140 16
58434192 47608522 2
58434192 150455104 14
58434192 160950525 8
58434192 38824843 3
58434192 27272269 2
58434192 239876668 2
58434192 27014314 2
58434192 97066890 1
58434192 326694732 1
58434192 134563275 1
58434192 275575393 5
58434192 174185700 2
58434192 307289516 3
58434192 283727817 1
58434192 292713073 10
58434192 19762524 8
58434192 182737724 3
58434192 61804151 2
58434192 30693879 1
58434192 178616491 4
58434192 43090176 3
58434192 45112524 2
58434192 155320577 1
58434192 270418444 1
58434192 160979509 1
58434192 48300575 3
58434192 14123683 1
58434192 83855918 1
58926395 66129243 110
58926395 156380350 54
58926395 30693879 14
58926395 160979509 25
58926395 229047451 4
58926395 43706838 2
58926395 47608522 5
58926395 53732896 2
58926395 59785937 25
58926395 174185700 7
58926395 34882196 1
58926395 213711945 31
58926395 97898140 3
58926395 69607162 4
58926395 253631550 30
58926395 97066890 12
58926395 69551985 18
58926395 22844077 4
58926395 179213911 33
58926395 202098639 1
58926395 264446848 5
58926395 37653495 6
58926395 54003221 1
58926395 94003338 3
58926395 264522245 1
58926395 83855918 6
58926395 182737724 1
58926395 66308941 1
58926395 295637500 15
58926395 45112524 3
58926395 74167153 4
58926395 23136154 1
58926395 65153448 2
58926395 24485503 1
58926395 341963514 5
58926395 237389906 1
58926395 98810867 2
58926395 268445866 2
58926395 260710985 1
58926395 404865623 1
58926395 277384132 1
58926395 37704287 1
58926395 218196055 1
58926395 100570359 1
58926395 290609656 1
58926395 48300575 1
58926395 87429715 1
58926395 180918836 1
59785937 66129243 44
59785937 156380350 22
59785937 160979509 157
59785937 30693879 26
59785937 34882196 6
59785937 69551985 139
59785937 97066890 130
59785937 150020524 14
59785937 43706838 17
59785937 37653495 48
59785937 264446848 13
59785937 74167153 2
59785937 174185700 41
59785937 97898140 7
59785937 268445866 1
59785937 54003221 7
59785937 264522245 3
59785937 45112524 15
59785937 213711945 24
59785937 62540002 9
59785937 69607162 10
59785937 58926395 21
59785937 21036119 5
59785937 180918836 6
59785937 83855918 6
59785937 258426023 1
59785937 22844077 2
59785937 94003338 1
59785937 295637500 4
59785937 65153448 3
59785937 253631550 4
59785937 21593526 1
59785937 24485503 2
59785937 47608522 1
59785937 341963514 6
59785937 220997138 2
59785937 19762524 1
59785937 29972400 1
59785937 64654685 1
59785937 24224320 1
59785937 202098639 1
59785937 83828959 1
59785937 53732896 1
59785937 179213911 2
59809760 79818725 10
59809760 49980783 3
59809760 70628641 11
59809760 227082076 3
59809760 20359647 2
59809760 227817944 3
59809760 218273099 5
59809760 29246770 3
59809760 287566895 4
59809760 39811227 4
59809760 291649210 1
59809760 287781981 8
59809760 225098832 3
59809760 77843712 6
59809760 104572995 9
59809760 174185700 1
59809760 244081862 2
59809760 228751987 1
59809760 294038273 2
59809760 404865623 3
59809760 14123683 1
60825979 32340805 37
60825979 92882460 1
61358313 34269240 2
61358313 300631153 2
61358313 46705581 1
61358313 297380894 1
61358313 49498735 1
61358313 53732896 1
61608179 40095510 140
61608179 57933449 83
61608179 29426580 23
61608179 273124345 42
61608179 52702397 8
61608179 19909703 4
61608179 223404067 32
61608179 29855798 6
61608179 197096489 1
61608179 292713073 1
61608179 58434192 1
61608179 108441763 1
61608179 213711945 2
61608179 275575393 1
61608179 162749920 1
61608179 19762524 2
61608179 179170204 3
61608179 266182205 2
61608179 200497519 1
61608179 274501289 2
61608179 14123683 1
61608179 288327871 1
61608179 102465497 1
61608179 156380350 1
61608179 83855918 1
61608179 172376896 3
61608179 97066890 1
61623625 47608522 1
61623625 292252720 3
61771888 203018453 6
61771888 162749920 67
61771888 97898140 5
61771888 105622153 4
61771888 156380350 2
61771888 53732896 1
61771888 185688167 1
61771888 153531301 1
61771888 244085895 10
61771888 210041383 16
61771888 76415133 10
61771888 360344843 77
61771888 164122451 6
61771888 33268497 37
61771888 274996668 11
61771888 31702589 12
61771888 47608522 2
61771888 544574749 12
61771888 275575393 1
61804151 14123683 4
61804151 26589987 1
61986109 117046274 1
61986109 88687403 1
61986109 166121210 3
61986109 83855918 1
62540002 83855918 63
62540002 14123683 5
62540002 30693879 22
62540002 59785937 4
62540002 37653495 1
62540002 66129243 3
62540002 156380350 8
62540002 47608522 8
62540002 22844077 23
62540002 248789864 2
62540002 97898140 1
62540002 142681025 7
62540002 24224320 1
62540002 180918836 11
62540002 21593526 1
62540002 258426023 1
62540002 253631550 4
62540002 160979509 6
62540002 179213911 1
62540002 37921383 1
62540002 94003338 2
62540002 48300575 2
62540002 275575393 3
62540002 160950525 3
62540002 213711945 1
62540002 19762524 1
62540002 64654685 1
62540002 341963514 1
64654685 156380350 17
64654685 37653495 46
64654685 83855918 22
64654685 97898140 5
64654685 181223330 7
64654685 22844077 6
64654685 160979509 6
64654685 59785937 6
64654685 97066890 2
64654685 30693879 6
64654685 54003221 3
64654685 174185700 9
64654685 229047451 4
64654685 213711945 8
64654685 66129243 7
64654685 237389906 1
64654685 65153448 1
64654685 45112524 4
64654685 94003338 1
64654685 150020524 1
64654685 98810867 4
64654685 258426023 11
64654685 253631550 10
64654685 24224320 2
64654685 23136154 5
64654685 62540002 5
64654685 69607162 1
64654685 180918836 4
64654685 21593526 2
64654685 37921383 1
64654685 47608522 4
64654685 179213911 3
64654685 19239587 1
64654685 268445866 1
64654685 58926395 1
65013070 179170204 8
65013070 31408930 10
65013070 271563330 37
65013070 185688167 3
65013070 275248083 5
65013070 278133623 2
65013070 268484639 7
65013070 134563275 8
65013070 205715380 1
65013070 269304331 3
65013070 270843834 1
65013070 48300575 3
65013070 49939257 6
65013070 43706838 4
65013070 32399396 21
65013070 120160897 1
65013070 202098639 1
65013070 205951712 5
65013070 205643354 3
65013070 48683091 2
65013070 260452085 1
65013070 290609656 1
65013070 220997138 1
65013070 113449381 1
65013070 265916293 2
65153448 24485503 2
65153448 45112524 9
65153448 264522245 7
65153448 98810867 2
65187067 14123683 2
65187067 297380894 3
65187067 71975446 10
66129243 29972400 4
66129243 17084497 1
66129243 219949262 1
66129243 58926395 76
66129243 295637500 13
66129243 275575393 3
66129243 30693879 32
66129243 59785937 26
66129243 97066890 30
66129243 213711945 48
66129243 160979509 34
66129243 29968837 11
66129243 233600234 1
66129243 22844077 4
66129243 268445866 2
66129243 83855918 5
66129243 53732896 3
66129243 43706838 2
66129243 100570359 8
66129243 156380350 14
66129243 62540002 2
66129243 97898140 21
66129243 179213911 19
66129243 37653495 9
66129243 174185700 7
66129243 34882196 4
66129243 54498003 4
66129243 248789864 1
66129243 19762524 2
66129243 20359647 2
66129243 94003338 1
66129243 253631550 4
66129243 23136154 3
66129243 258426023 1
66129243 180918836 1
66129243 37921383 1
66129243 98810867 2
66129243 341963514 7
66129243 69551985 6
66129243 24485503 1
66129243 38824843 2
66129243 83828959 1
66129243 239876668 1
66129243 160950525 1
66129243 37704287 1
66129243 87429715 1
66129243 270418444 2
66308941 251591698 4
66308941 208742566 3
66308941 236979026 3
66308941 295884713 61
66308941 248789864 140
66308941 152402774 1
66308941 167376496 42
66308941 109813877 36
66308941 43706838 26
66308941 213711945 1
66308941 45929373 8
66308941 239876668 3
66308941 47608522 2
66308941 294784543 11
66308941 160979509 23
66308941 179213911 18
66308941 34269240 3
66308941 85669614 5
66308941 310287657 29
66308941 102773285 7
66308941 102465497 25
66308941 182737724 12
66308941 329112005 5
66308941 31408930 2
66308941 268484639 2
66308941 109214716 13
66308941 54003221 7
66308941 19762524 5
66308941 243323755 2
66308941 100570359 2
66308941 156380350 3
66308941 113449381 2
66308941 277981997 5
66308941 166121210 3
66308941 70360628 1
66308941 220746642 2
66308941 174185700 3
66308941 147721398 18
66308941 278133623 1
66308941 88687403 1
66308941 247300697 5
66308941 264446848 6
66308941 37653495 1
66308941 30693879 7
66308941 258426023 1
66308941 70643606 4
66308941 271563330 2
66308941 53732896 9
66308941 73449571 1
66308941 253631550 4
66308941 283727817 1
66308941 205643354 3
66308941 142681025 2
66308941 193619580 1
66308941 94003338 3
66308941 24224320 2
66308941 21036119 1
66308941 341963514 1
66308941 268445866 1
66308941 265916293 1
66308941 205951712 1
66308941 83855918 1
66308941 160950525 1
66308941 134563275 1
66308941 62540002 1
66308941 281059193 2
66308941 66129243 1
66308941 246398288 1
66308941 153531301 2
67562950 72015785 3
67562950 87429715 5
67562950 263355828 5
67562950 283727817 4
67562950 267308679 3
67562950 313296185 1
67562950 236854083 2
69276015 134563275 1
69551985 22844077 15
69551985 59785937 138
69551985 30693879 28
69551985 160979509 60
69551985 43706838 7
69551985 66129243 31
69551985 156380350 18
69551985 62540002 4
69551985 97066890 37
69551985 37653495 6
69551985 14123683 1
69551985 213711945 10
69551985 45112524 5
69551985 174185700 10
69551985 253631550 30
69551985 58926395 19
69551985 150020524 4
69551985 34882196 1
69551985 53732896 2
69551985 264446848 6
69551985 69607162 3
69551985 97898140 5
69551985 295637500 1
69551985 98810867 1
69551985 94003338 2
69551985 54003221 1
69551985 83855918 2
69551985 179213911 3
69551985 180918836 3
69551985 70643606 1
69551985 47608522 1
69551985 74167153 1
69551985 234349647 1
69551985 21036119 1
69551985 220997138 1
69551985 48300575 2
69551985 58434192 1
69551985 142681025 1
69551985 19762524 2
69607162 174185700 5
69607162 97898140 23
69607162 156380350 12
69607162 59785937 30
69607162 160979509 14
69607162 98810867 1
69607162 58926395 3
69607162 47608522 2
69607162 264446848 4
69607162 97066890 13
69607162 65153448 2
69607162 66308941 7
69607162 248789864 3
69607162 54003221 1
69607162 253631550 1
69607162 283727817 2
69607162 45112524 1
69607162 66129243 1
69607162 69551985 2
69607162 37653495 3
69607162 48300575 2
69607162 64654685 1
69607162 23136154 2
69607162 150020524 2
69607162 14123683 1
69607162 100570359 1
70628641 207604346 2
70628641 39811227 18
70628641 244444830 16
70628641 243323755 22
70628641 227082076 31
70628641 287566895 5
70628641 234349647 9
70628641 45929373 30
70628641 98196849 6
70628641 104572995 5
70628641 78922403 18
70628641 199278443 1
70628641 218273099 6
70628641 29246770 5
70628641 234365719 2
70628641 247694811 19
70628641 270556083 23
70628641 165746428 3
70628641 227817944 11
70628641 404865623 8
70628641 279229632 3
70628641 358675720 17
70628641 231410365 10
70628641 179213911 1
70628641 265426770 2
70628641 401646950 7
70628641 393590044 4
70628641 77843712 8
70628641 233600234 13
70628641 49980783 9
70628641 228751987 1
70628641 242081101 11
70628641 319682752 8
70628641 20359647 4
70628641 59809760 2
70628641 225098832 9
70628641 79818725 10
70628641 134823513 4
70628641 287781981 7
70628641 38411534 1
70643606 202098639 16
70643606 53732896 10
70643606 43706838 11
70643606 37704287 116
70643606 213711945 15
70643606 160979509 13
70643606 66308941 10
70643606 30693879 4
70643606 97898140 7
70643606 83855918 8
70643606 229047451 1
70643606 156380350 4
70643606 100570359 47
70643606 156218577 71
70643606 134563275 6
70643606 113449381 1
70643606 48300575 3
70643606 20505122 2
70643606 271563330 3
70643606 210627341 2
70643606 160950525 3
70643606 277384132 150
70643606 179213911 11
70643606 292252720 76
70643606 27272269 1
70643606 54003221 1
70643606 47608522 4
70643606 38824843 1
70643606 295637500 1
70643606 264446848 1
70643606 70628641 1
70643606 227817944 1
70643606 151087889 3
70643606 236979026 1
70643606 213273098 1
70643606 19762524 6
70643606 62540002 1
70643606 329112005 1
70643606 49980783 1
70643606 263355828 7
70643606 48683091 1
70643606 283727817 1
70643606 239876668 2
70643606 358675720 1
70643606 162749920 2
70643606 243323755 1
70643606 66129243 2
70643606 267308679 2
71975446 65187067 14
71975446 297380894 5
73449571 270369842 29
73449571 172724815 7
73449571 142681025 1
73449571 246398288 6
73449571 51978065 8
73449571 288238089 6
73449571 275575393 5
73449571 306623675 1
73449571 220746642 5
73449571 17311797 3
73449571 156380350 2
73449571 23136154 3
73449571 83828959 7
73449571 30693879 1
73449571 168430127 4
73449571 134563275 2
73449571 19762524 2
73449571 247540843 1
73449571 169863467 1
73449571 288327871 4
73449571 288370527 1
73449571 270418444 1
73449571 220997138 1
74167153 69607162 1
74167153 160979509 21
74167153 66129243 4
74167153 213711945 3
74167153 59785937 7
74167153 174185700 1
74167153 30693879 4
74167153 253631550 3
74167153 69551985 6
74167153 58926395 14
74167153 156380350 4
74167153 37653495 2
74167153 54003221 2
74167153 21036119 1
77843712 78922403 13
77843712 49980783 26
77843712 243323755 11
77843712 70628641 35
77843712 234365719 26
77843712 39811227 34
77843712 79818725 15
77843712 134823513 4
77843712 207604346 9
77843712 228751987 3
77843712 243323060 4
77843712 227817944 28
77843712 225098832 6
77843712 227082076 17
77843712 59809760 13
77843712 287566895 11
77843712 20359647 13
77843712 29246770 29
77843712 244081862 12
77843712 294038273 13
77843712 287781981 12
77843712 275575393 5
77843712 104572995 30
77843712 247694811 8
77843712 165746428 3
77843712 234349647 3
77843712 30693879 1
77843712 231410365 1
77843712 45929373 3
77843712 270556083 1
77843712 218273099 14
77843712 404865623 14
77843712 83855918 1
77843712 19762524 1
78746900 111553960 35
78746900 178616491 172
78746900 19762524 58
78746900 27014314 77
78746900 160950525 59
78746900 155320577 23
78746900 43090176 11
78746900 270418444 14
78746900 275575393 6
78746900 239876668 9
78746900 38824843 4
78746900 155320364 5
78746900 293601868 4
78746900 108441763 6
78746900 46141376 1
78746900 210627341 1
78746900 37397798 1
78922403 70628641 6
78922403 207604346 1
78922403 287781981 4
78922403 218273099 5
78922403 225098832 7
78922403 77843712 5
78922403 227817944 4
78922403 20359647 2
78922403 29246770 2
78922403 227082076 1
78922403 228751987 1
78922403 287566895 3
78922403 275575393 2
78922403 108441763 1
78922403 270556083 1
78922403 134563275 1
78922403 48683091 1
78922403 104572995 7
78922403 134823513 1
78922403 404865623 1
78922403 156380350 1
79818725 59809760 29
79818725 70628641 21
79818725 49980783 7
79818725 20359647 6
79818725 134823513 5
79818725 234365719 2
79818725 29246770 17
79818725 227817944 5
79818725 225098832 13
79818725 228751987 1
79818725 243323060 1
79818725 104572995 37
79818725 243323755 1
79818725 287566895 6
79818725 218273099 20
79818725 291649210 8
79818725 39811227 8
79818725 227082076 4
79818725 244081862 5
79818725 287781981 11
79818725 77843712 5
79818725 207604346 1
79818725 48683091 1
79818725 165746428 1
79818725 294038273 1
79818725 404865623 6
79818725 78922403 2
79818725 38824843 1
83828959 38824843 13
83828959 275575393 2
83828959 120872742 5
83828959 182737724 1
83828959 111610909 3
83828959 32340805 1
83855918 156380350 10
83855918 62540002 14
83855918 37653495 7
83855918 30693879 1
83855918 22844077 1
83855918 45112524 9
83855918 58926395 1
83855918 258426023 1
83855918 160979509 6
83855918 34882196 1
83855918 64654685 1
83855918 70643606 1
83855918 100570359 1
83855918 97898140 1
83855918 109813877 1
83855918 360344843 1
83855918 87429715 1
83861665 47608522 2
83861665 53732896 5
83861665 34965095 1
83861665 102465497 10
83861665 43706838 4
83861665 49665998 2
83861665 48683091 1
83861665 30693879 1
83861665 161351710 2
84095155 387835596 2
84095155 223396377 1
84095155 84095841 5
84095155 168430127 1
84095841 84095155 3
84095841 38824843 3
84095841 387835596 3
84095841 19762524 1
84095841 89713248 3
85423286 62540002 3
85423286 22844077 6
85423286 97898140 1
85423286 24224320 5
85423286 37653495 5
85423286 420790483 1
85423286 180918836 1
85423286 66129243 1
85669614 53732896 91
85669614 218196055 15
85669614 34269240 53
85669614 314725957 12
85669614 123054246 3
85669614 43328523 3
85669614 293731094 3
85669614 49498735 1
85669614 134563275 1
85669614 19762524 1
85669614 180918836 1
85669614 258426023 1
85669614 83855918 1
85669614 200497519 3
85669614 305278762 1
85669614 558829275 1
85669614 61358313 1
85669614 113449381 1
85669614 313887512 3
85669614 264133481 1
85669614 56408315 3
85669614 156380350 1
85669614 160950525 1
86122715 40359068 26
86122715 166121210 2
86122715 154659914 1
86122715 253026113 12
86122715 295884713 4
86122715 91082908 1
86122715 269858934 3
86206737 46705581 1
86206737 188841247 12
86206737 166121210 2
86206737 86122715 1
86206737 202243824 1
87171486 52068189 17
87171486 53029040 27
87171486 127945292 16
87171486 89021438 14
87171486 111610909 1
87171486 19762524 1
87171486 29855798 1
87429715 270556083 1
87429715 67562950 3
87429715 29968837 23
87429715 283727817 50
87429715 28455329 3
87429715 236854083 6
87429715 285516588 4
87429715 261872648 1
87429715 263355828 12
87429715 267308679 11
87429715 313296185 129
87429715 245095610 2
87429715 292713073 3
87429715 20505122 1
87429715 91082908 6
87429715 220997138 5
87429715 45112524 1
87429715 26589987 2
87429715 384851943 4
87429715 270418444 4
87429715 100570359 4
87429715 293731094 1
87429715 142681025 4
87429715 185688167 2
87429715 197186352 1
87429715 352317874 2
87429715 101227454 2
87429715 218196055 1
87429715 156380350 3
87429715 213711945 1
87429715 43706838 1
87429715 48300575 1
87429715 103820454 2
87429715 444198452 1
87429715 53732896 1
87429715 132213280 1
87429715 83855918 10
87429715 19762524 2
87429715 314725957 1
87429715 70643606 1
87429715 66129243 2
87429715 47608522 2
87429715 43856340 4
87429715 153531301 2
88687403 166121210 22
88687403 117046274 17
88687403 83855918 1
88687403 66308941 3
88687403 247300697 1
88687403 254147817 1
88687403 40359068 7
88687403 295884713 2
88687403 29206300 1
88687403 248789864 1
88687403 167376496 1
88687403 147721398 1
88687403 47608522 1
88986768 70628641 4
88986768 217184995 3
88986768 132213280 278
88986768 119370087 70
88986768 254056558 5
88986768 451403451 3
88986768 122950681 65
88986768 142225011 1
88986768 250649493 2
88986768 203018453 5
88986768 275575393 1
88986768 64654685 1
88986768 19239587 1
88986768 27014314 2
88986768 41405468 2
88986768 151087889 1
88986768 19762524 1
88986768 172376896 1
88986768 104063340 1
88986768 28308356 1
89021438 53029040 10
89021438 127945292 34
89021438 29206300 11
89021438 52068189 55
89021438 202243824 1
89021438 87171486 11
89021438 47608522 1
89021438 14123683 1
89021438 444198452 3
89021438 52397436 1
89021438 19762524 1
89713248 223396377 1
89713248 84095841 7
89713248 387835596 1
89713248 84095155 1
89713248 168430127 1
91082908 245095610 3
91082908 197186352 45
91082908 87429715 26
91082908 285516588 12
91082908 261872648 2
91082908 28455329 7
91082908 283727817 24
91082908 263355828 20
91082908 236854083 14
91082908 67562950 2
91082908 267308679 18
91082908 260961646 1
91082908 29968837 3
91082908 142225011 1
91082908 313296185 9
91082908 292252720 1
91082908 19239587 1
91082908 352317874 1
91082908 101227454 1
91082908 270369842 1
91082908 156380350 1
91588813 142225011 174
91588813 103820454 23
91588813 228298620 16
91588813 161046713 10
91588813 19762524 1
91588813 248905643 1
91588813 14123683 1
92882460 66129243 1
92882460 53732896 38
92882460 49498735 15
92882460 300414286 1
92882460 105971448 5
92882460 56408315 4
92882460 134563275 1
92882460 48300575 1
92882460 225539878 1
92882460 48683091 1
92882460 218196055 2
92882460 43706838 1
92882460 43124180 1
92882460 45112524 3
92882460 100570359 2
94003338 22844077 13
94003338 174185700 4
94003338 136661659 1
94003338 59785937 2
94003338 66129243 1
94003338 102465497 3
94003338 66308941 11
94003338 43706838 7
94003338 62540002 4
94003338 30693879 10
94003338 58926395 2
94003338 21593526 4
94003338 295637500 1
94003338 160979509 2
94003338 37653495 3
94003338 213711945 1
94003338 237389906 1
94003338 180918836 2
94003338 248789864 1
94003338 47608522 4
94003338 179213911 1
94003338 233600234 1
94003338 83855918 1
94003338 53732896 2
94003338 251591698 2
94003338 48300575 1
94003338 24224320 1
97066890 59785937 240
97066890 43706838 26
97066890 37653495 46
97066890 66129243 166
97066890 156380350 47
97066890 69551985 61
97066890 30693879 58
97066890 160979509 104
97066890 58926395 25
97066890 69607162 14
97066890 58434192 7
97066890 179213911 37
97066890 150020524 4
97066890 64654685 2
97066890 54003221 13
97066890 213711945 44
97066890 174185700 20
97066890 22844077 2
97066890 253631550 3
97066890 237389906 1
97066890 98810867 1
97066890 180918836 2
97066890 61608179 1
97066890 295637500 2
97066890 62540002 1
97066890 228778787 1
97066890 83828959 1
97066890 358675720 1
97066890 341963514 2
97066890 329112005 5
97066890 359511622 1
97066890 34882196 1
97066890 288327871 13
97066890 220997138 1
97066890 100570359 10
97066890 83855918 1
97066890 134563275 2
97066890 57933449 2
97066890 51978065 1
97066890 127945292 2
97066890 48683091 1
97066890 239876668 1
97066890 160950525 1
97066890 229047451 1
97066890 40359068 1
97066890 37704287 1
97066890 248740740 1
97066890 45112524 2
97066890 56824454 1
97066890 97898140 1
97066890 234349647 1
97066890 47608522 1
97066890 264446848 1
97066890 70360628 1
97066890 38824843 1
97066890 87429715 1
97898140 160979509 31
97898140 66308941 11
97898140 69607162 14
97898140 156380350 14
97898140 54003221 21
97898140 58434192 16
97898140 43706838 12
97898140 213711945 28
97898140 66129243 23
97898140 14123683 2
97898140 38824843 2
97898140 134563275 26
97898140 30693879 6
97898140 37653495 2
97898140 49939257 18
97898140 83855918 7
97898140 34882196 5
97898140 59785937 3
97898140 61771888 11
97898140 258426023 2
97898140 22844077 2
97898140 100570359 13
97898140 21036119 4
97898140 70643606 5
97898140 69551985 4
97898140 264446848 2
97898140 27272269 1
97898140 248789864 6
97898140 292713073 2
97898140 218264611 1
97898140 98810867 3
97898140 174185700 5
97898140 29968837 6
97898140 58926395 2
97898140 21593526 1
97898140 253631550 5
97898140 48300575 1
97898140 180918836 1
97898140 329112005 1
97898140 97066890 1
97898140 160950525 1
98196849 45929373 181
98196849 70628641 65
98196849 243323060 8
98196849 270556083 35
98196849 247694811 36
98196849 244444830 55
98196849 231410365 14
98196849 49980783 15
98196849 243323755 51
98196849 165746428 10
98196849 207604346 6
98196849 242081101 38
98196849 14123683 2
98196849 265426770 9
98196849 279229632 41
98196849 78922403 4
98196849 233600234 10
98196849 319682752 45
98196849 225539878 1
98196849 134823513 3
98196849 287566895 2
98196849 287781981 5
98196849 275575393 5
98196849 234349647 27
98196849 234365719 1
98196849 218273099 1
98196849 244081862 1
98196849 225098832 1
98196849 358675720 4
98196849 401646950 26
98196849 39811227 4
98196849 213711945 1
98196849 393590044 2
98196849 100570359 1
98196849 53732896 1
98196849 153531301 5
98196849 83855918 1
98196849 111610909 1
98196849 294038273 1
98196849 47608522 2
98196849 288238089 4
98196849 38824843 2
98196849 220746642 1
98196849 160950525 1
98196849 19762524 1
98196849 134563275 1
98196849 66129243 1
98196849 64654685 1
98196849 142681025 2
98196849 220997138 1
98810867 24485503 3
98810867 30693879 5
98810867 65153448 5
98810867 22844077 5
98810867 253631550 1
98810867 156380350 2
98810867 64654685 1
98810867 94003338 1
98810867 150020524 1
98810867 97898140 5
98810867 264446848 1
98810867 213711945 1
98810867 295637500 1
98810867 174185700 9
98810867 160979509 2
98810867 37653495 1
98810867 58926395 1
98810867 436104499 2
98810867 180918836 1
98810867 144836578 1
100570359 213711945 20
100570359 58434192 4
100570359 53732896 8
100570359 14123683 2
100570359 156380350 7
100570359 29972400 34
100570359 97898140 8
100570359 156218577 20
100570359 70643606 32
100570359 37704287 13
100570359 277384132 27
100570359 264446848 4
100570359 236854083 12
100570359 48300575 5
100570359 83855918 5
100570359 21036119 1
100570359 66308941 5
100570359 292713073 4
100570359 17084497 1
100570359 274645950 1
100570359 166121210 1
100570359 200497519 14
100570359 134563275 1
100570359 97066890 2
100570359 329112005 1
100570359 69607162 2
100570359 387835596 1
100570359 275575393 1
100570359 292252720 8
100570359 502248046 1
100570359 293731094 1
100570359 160950525 1
100570359 54003221 4
100570359 30693879 5
100570359 66129243 13
100570359 43706838 3
100570359 208742566 1
100570359 29968837 1
100570359 270556083 1
100570359 49939257 1
100570359 279229632 1
100570359 174185700 2
100570359 19762524 1
100570359 444198452 4
100570359 160979509 1
100570359 253631550 1
100570359 45112524 1
100570359 103820454 1
100570359 122950681 1
100570359 119370087 1
100570359 35364809 1
100570359 85669614 2
100570359 158887692 3
100570359 87429715 1
100570359 70360628 1
100570359 144836578 1
101017618 153531301 31
101017618 20505122 26
101017618 38411534 5
101017618 134823513 4
101017618 48683091 1
101017618 32340805 24
101017618 43856340 7
101017618 295116564 21
101017618 111610909 31
101017618 21037719 1
101017618 336031649 3
101017618 271563330 1
101017618 326694732 2
101017618 199278443 1
101017618 120872742 1
101227454 236854083 36
101227454 267308679 38
101227454 263355828 162
101227454 260961646 67
101227454 261872648 26
101227454 245095610 340
101227454 91082908 26
101227454 87429715 14
101227454 285516588 158
101227454 28455329 194
101227454 29968837 266
101227454 156380350 3
101227454 313296185 8
101227454 283727817 15
101227454 384851943 8
101227454 30693879 1
101227454 134563275 1
101227454 329112005 1
101227454 56408315 1
101227454 53732896 1
101227454 352317874 8
101227454 197186352 1
101227454 225539878 1
101227454 45112524 1
102465497 43706838 68
102465497 66308941 171
102465497 94003338 10
102465497 49665998 15
102465497 102773285 3
102465497 295884713 12
102465497 83861665 2
102465497 205643354 2
102465497 53732896 1
102465497 161351710 2
102465497 47608522 2
102465497 248789864 2
102465497 85669614 1
102465497 24224320 1
102465497 251591698 9
102465497 14123683 1
102465497 61608179 1
102465497 19239587 1
103683026 29972400 118
103683026 259802833 401
103683026 28308356 82
103683026 35408223 105
103683026 43328523 17
103683026 217356882 4
103683026 274645950 18
103683026 45112524 1
103683026 147509786 3
103683026 283969647 4
103683026 260710985 15
103683026 103820454 1
103683026 123054246 1
103683026 108441763 1
103683026 212203422 1
103683026 113449381 7
103683026 85423286 12
103683026 91082908 3
103683026 156380350 3
103683026 29968837 2
103683026 134563275 5
103683026 47608522 2
103683026 313296185 4
103683026 274996668 5
103683026 21037719 3
103683026 275248083 1
103683026 52068189 5
103683026 14123683 1
103683026 265426770 1
103683026 393590044 1
103683026 61771888 1
103683026 122950681 1
103683026 119370087 2
103683026 419872351 3
103683026 19762524 4
103683026 236854083 1
103683026 220997138 2
103683026 267308679 3
103683026 43706838 1
103683026 275575393 1
103683026 83855918 1
103683026 53732896 1
103820454 228298620 51
103820454 22844077 1
103820454 142225011 74
103820454 47608522 7
103820454 248905643 33
103820454 134563275 3
103820454 161046713 18
103820454 70643606 2
103820454 91588813 4
103820454 156380350 1
103820454 39811227 1
103820454 100570359 1
103820454 19762524 2
103820454 49939257 1
104063340 130380538 4
104063340 31508216 1
104063340 35364809 9
104063340 37792771 4
104063340 30395398 1
104063340 24485503 4
104063340 225539878 6
104063340 26553971 1
104063340 45112524 1
104063340 53732896 1
104572995 49980783 3
104572995 79818725 56
104572995 39811227 25
104572995 20359647 36
104572995 29246770 44
104572995 134823513 45
104572995 218273099 68
104572995 227082076 35
104572995 291649210 7
104572995 227817944 18
104572995 225098832 40
104572995 70628641 10
104572995 228751987 3
104572995 207604346 8
104572995 287566895 8
104572995 77843712 19
104572995 234365719 11
104572995 287781981 31
104572995 59809760 12
104572995 78922403 17
104572995 294038273 13
104572995 160979509 1
104572995 45929373 4
104572995 243323060 1
104572995 244081862 23
104572995 404865623 18
104572995 244444830 1
104572995 401646950 1
104572995 56077244 1
104572995 243323755 1
104572995 231410365 1
104572995 247694811 1
104572995 48683091 2
104572995 265426770 1
104572995 242081101 1
105622153 61771888 40
105622153 162749920 1
105622153 76415133 1
105622153 31702589 3
105803824 34965095 19
105971448 26589987 8
105971448 134563275 25
105971448 48683091 5
105971448 225539878 7
105971448 92882460 3
105971448 172724815 1
105971448 113449381 2
105971448 178616491 10
105971448 30395398 1
105971448 48300575 2
105971448 45112524 4
105971448 268484639 2
105971448 53732896 1
108441763 155320577 45
108441763 155320364 41
108441763 210627341 6
108441763 275575393 8
108441763 38824843 2
108441763 27014314 1
108441763 19762524 3
108441763 270418444 1
108441763 216837549 1
108441763 43090176 1
109214716 66308941 24
109214716 310287657 29
109214716 167376496 13
109214716 295884713 39
109214716 109813877 28
109214716 277981997 20
109214716 294784543 6
109214716 248789864 9
109214716 147721398 45
109214716 30693879 1
109813877 248789864 30
109813877 66308941 34
109813877 142681025 2
109813877 167376496 10
109813877 310287657 48
109813877 62540002 4
109813877 294784543 7
109813877 295884713 17
109813877 277981997 3
109813877 102773285 4
109813877 83855918 4
109813877 109214716 12
109813877 147721398 7
109813877 268484639 5
109813877 160979509 3
109813877 19762524 3
109813877 208742566 1
109813877 238623655 1
109813877 34269240 2
109813877 85669614 2
109813877 31408930 1
109813877 193619580 1
109813877 236979026 1
111610909 38411534 43
111610909 21037719 34
111610909 182737724 36
111610909 281059193 17
111610909 101017618 17
111610909 32340805 77
111610909 153531301 45
111610909 43856340 27
111610909 157311000 12
111610909 193354205 5
111610909 61771888 1
111610909 156380350 3
111610909 291110389 5
111610909 295637500 1
111610909 134563275 2
111610909 120872742 27
111610909 20505122 20
111610909 27014314 4
111610909 19762524 1
111610909 97898140 1
111610909 160950525 1
111610909 47608522 1
111610909 336031649 4
111610909 83828959 2
111610909 225082998 1
111610909 295116564 1
111610909 40359068 1
111610909 270369842 1
111610909 387835596 1
111610909 38824843 1
111610909 251591698 1
111610909 83855918 1
113449381 43706838 31
113449381 134563275 139
113449381 179170204 37
113449381 48300575 33
113449381 185688167 15
113449381 49939257 74
113449381 193723322 51
113449381 120160897 51
113449381 202098639 51
113449381 32878627 6
113449381 268484639 5
113449381 260452085 6
113449381 275248083 8
113449381 48683091 49
113449381 278133623 31
113449381 290609656 6
113449381 53732896 1
113449381 205643354 7
113449381 271563330 5
113449381 239876668 9
113449381 265916293 3
113449381 225539878 1
113449381 65013070 3
113449381 291001606 3
113449381 31408930 1
113449381 270843834 2
113449381 269304331 3
113449381 205951712 2
113449381 419872351 2
113449381 264133481 3
113449381 105971448 3
113449381 179213911 1
113449381 66308941 1
113449381 32399396 1
113449381 251591698 1
113852838 43328523 5
113852838 123054246 5
115997168 21036119 66
115997168 142681025 3
115997168 17209595 13
115997168 58926395 2
115997168 30693879 1
115997168 29727994 24
115997168 204454773 28
115997168 193619580 7
115997168 83828959 2
115997168 275575393 1
115997168 62540002 1
115997168 274645950 1
117046274 88687403 21
117046274 166121210 18
117046274 40359068 43
117046274 208742566 10
117046274 181107202 1
117046274 102773285 1
117046274 214136684 1
117046274 240653346 1
117046274 154659914 1
117046274 61986109 2
117046274 155320577 1
117046274 275575393 1
117046274 49980783 4
117046274 196195164 1
117046274 29426580 1
117046274 28308356 1
117046274 91082908 2
117046274 254147817 2
117046274 295884713 1
117046274 236979026 1
117377731 196669891 3
117377731 187534827 2
117377731 53009311 1
117377731 19239587 12
117377731 233109396 11
117377731 330552692 1
117377731 19229473 4
119370087 122950681 89
119370087 132213280 1
119370087 217184995 1
119370087 88986768 2
119370087 208742566 4
119370087 451403451 9
119370087 56408315 1
119370087 295884713 2
119370087 254056558 4
119370087 179213911 1
119370087 54003221 1
119370087 274501289 1
119370087 243323755 6
120160897 43706838 19
120160897 49939257 57
120160897 113449381 65
120160897 179170204 19
120160897 185688167 6
120160897 134563275 19
120160897 193723322 9
120160897 202098639 11
120160897 48300575 4
120160897 48683091 35
120160897 218273099 1
120160897 275248083 30
120160897 278133623 2
120160897 27272269 1
120160897 205951712 1
120160897 65013070 2
120160897 31408930 2
120160897 270843834 2
120160897 268484639 4
120160897 265916293 1
120160897 32399396 5
120160897 32878627 1
120160897 83828959 1
120160897 251591698 1
120160897 291001606 1
120160897 264133481 1
120160897 290609656 1
120160897 38824843 1
120872742 83828959 17
120872742 43856340 2
120872742 156380350 1
120872742 21036119 1
120872742 38824843 8
120872742 21037719 4
120872742 153531301 9
120872742 182737724 12
120872742 281059193 26
120872742 101017618 2
120872742 32340805 15
120872742 291110389 24
120872742 111610909 27
120872742 288370527 8
120872742 142681025 1
120872742 248789864 1
120872742 30693879 2
120872742 243323755 3
120872742 66308941 1
120872742 48300575 1
120872742 193354205 1
120872742 288327871 2
120872742 45112524 1
120872742 336031649 1
120872742 288238089 1
120872742 225082998 2
120872742 38411534 3
120872742 270418444 4
120872742 160950525 3
120872742 87429715 1
120872742 83855918 1
120872742 200497519 3
120872742 297389481 1
120872742 134563275 1
120872742 158887692 1
121240793 61804151 1
121827022 39973326 1
122483510 32417223 1
122950681 119370087 159
122950681 84095841 1
122950681 84095155 1
122950681 153531301 22
122950681 229047451 7
122950681 451403451 39
122950681 172724815 2
122950681 132213280 6
122950681 88986768 7
122950681 47608522 2
122950681 254056558 8
122950681 56408315 1
122950681 217184995 1
122950681 69607162 3
122950681 179213911 5
122950681 20505122 2
122950681 54003221 2
122950681 208742566 1
122950681 156380350 1
122950681 275575393 1
122950681 32878627 2
122950681 19762524 3
122950681 236979026 7
122950681 31408930 1
122950681 295884713 1
122950681 268484639 4
122950681 109813877 1
122950681 265916293 1
122950681 243323755 4
122950681 233600234 1
122950681 53732896 1
122950681 29426580 1
123054246 53732896 40
123054246 56408315 17
123054246 34269240 47
123054246 220808838 37
123054246 144836578 18
123054246 27272269 7
123054246 300414286 2
123054246 113852838 11
123054246 218196055 13
123054246 293731094 16
123054246 200497519 9
123054246 14123683 2
123054246 43328523 30
123054246 85669614 17
123054246 292713073 1
123054246 49498735 2
123054246 134563275 4
123054246 267256508 2
123054246 33268497 1
123054246 267278705 4
123054246 43328128 3
123054246 314725957 10
123054246 267295547 1
123054246 267289093 2
123054246 502248046 16
123054246 269304331 1
123054246 305278762 3
123054246 267856439 1
123054246 47608522 2
123054246 26589987 1
123054246 48300575 1
123054246 19762524 3
123054246 43706838 1
123054246 247694811 1
123054246 70643606 1
123054246 185688167 1
123054246 268484639 1
123054246 291001606 1
123054246 66129243 1
127945292 32878627 21
127945292 53029040 34
127945292 14123683 12
127945292 52068189 35
127945292 89021438 28
127945292 87171486 20
127945292 268484639 12
127945292 204409050 1
127945292 202243824 7
127945292 269304331 6
127945292 29206300 4
127945292 180918836 1
127945292 47608522 5
127945292 41405468 1
127945292 185688167 2
127945292 48683091 4
127945292 43706838 7
127945292 444198452 19
127945292 19762524 11
127945292 270369842 1
127945292 97898140 1
127945292 275575393 1
127945292 56408315 1
127945292 38824843 2
127945292 48300575 1
127945292 53732896 1
127945292 100570359 1
127945292 174185700 2
130380538 37792771 208
130380538 31508216 32
130380538 104063340 3
130380538 24485503 5
130380538 202243824 1
130380538 225539878 2
130380538 30395398 2
130380538 35364809 1
132213280 156380350 16
132213280 88986768 186
132213280 122950681 13
132213280 217184995 1
132213280 119370087 8
132213280 40359068 1
132213280 160979509 1
132213280 17209595 1
132213280 29855798 1
132213280 29426580 4
132213280 47608522 10
132213280 239876668 1
132213280 48300575 1
132213280 247694811 1
132213280 254056558 2
132213280 19762524 5
132213280 83855918 1
132213280 313887512 1
132213280 199278443 1
132213280 70628641 1
132213280 43328523 2
132213280 387835596 1
132213280 451403451 1
132213280 14123683 4
132213280 41405468 1
132213280 103820454 1
132213280 91082908 1
132213280 87429715 2
132213280 270556083 1
132213280 292713073 1
132213280 274501289 1
134563275 278133623 22
134563275 48683091 25
134563275 32878627 21
134563275 48300575 66
134563275 49939257 61
134563275 271563330 9
134563275 193723322 8
134563275 290609656 12
134563275 43706838 14
134563275 268484639 17
134563275 185688167 16
134563275 65013070 4
134563275 205951712 13
134563275 202098639 10
134563275 105971448 22
134563275 113449381 46
134563275 267289093 1
134563275 265916293 6
134563275 19762524 20
134563275 197096489 2
134563275 31408930 4
134563275 270843834 2
134563275 156380350 7
134563275 179170204 4
134563275 269304331 11
134563275 275575393 2
134563275 160979509 1
134563275 275248083 11
134563275 97898140 4
134563275 53732896 6
134563275 32399396 16
134563275 100570359 2
134563275 329112005 1
134563275 47608522 1
134563275 291001606 1
134563275 260452085 4
134563275 205715380 1
134563275 205643354 5
134563275 120160897 4
134563275 314725957 1
134563275 52702397 1
134563275 38824843 1
134563275 83855918 2
134823513 49980783 3
134823513 227817944 13
134823513 59809760 11
134823513 234365719 6
134823513 244081862 25
134823513 70628641 8
134823513 228751987 3
134823513 207604346 15
134823513 29246770 8
134823513 227082076 3
134823513 225098832 14
134823513 39811227 7
134823513 101017618 7
134823513 77843712 1
134823513 104572995 36
134823513 218273099 15
134823513 243323060 2
134823513 165746428 9
134823513 79818725 10
134823513 287566895 6
134823513 291649210 5
134823513 287781981 10
134823513 243323755 6
134823513 404865623 6
134823513 174185700 1
134823513 478981691 6
134823513 20359647 4
134823513 98196849 1
134823513 265426770 4
134823513 45929373 4
134823513 78922403 4
134823513 288327871 1
134823513 387835596 1
134823513 84095155 1
134823513 48683091 1
134823513 358675720 7
134823513 233600234 3
136661659 66129243 10
136661659 22844077 4
136661659 94003338 6
136661659 21593526 7
136661659 30693879 1
136661659 180918836 4
136661659 174185700 1
136661659 24224320 1
142225011 228298620 60
142225011 103820454 73
142225011 248905643 11
142225011 91588813 98
142225011 161046713 38
142225011 47608522 2
142225011 151087889 1
142225011 53029040 1
142225011 61771888 1
142225011 37653495 1
142225011 216707242 1
142681025 29727994 2
142681025 37397798 8
142681025 275575393 1
142681025 62540002 1
142681025 17209595 4
142681025 274645950 1
142681025 193619580 3
144836578 269304331 14
144836578 267289093 173
144836578 45112524 2
144836578 53732896 35
144836578 267278705 70
144836578 43328523 21
144836578 267295547 55
144836578 27272269 23
144836578 267856439 136
144836578 200497519 297
144836578 56077244 18
144836578 142681025 7
144836578 219949262 11
144836578 268484639 100
144836578 197096489 2
144836578 48683091 1
144836578 43706838 4
144836578 49939257 2
144836578 218196055 13
144836578 220808838 4
144836578 123054246 18
144836578 85669614 6
144836578 32583477 23
144836578 175149644 6
144836578 31408930 33
144836578 34269240 6
144836578 43328128 41
144836578 172724815 4
144836578 56408315 2
144836578 267256508 23
144836578 270843834 2
144836578 264133481 1
144836578 291001606 6
144836578 202098639 3
144836578 288327871 5
144836578 48300575 1
144836578 271563330 1
144836578 134563275 2
144836578 19762524 5
144836578 236979026 9
144836578 100570359 8
144836578 278133623 1
144836578 17209595 1
144836578 174185700 1
144836578 288238089 1
144836578 314725957 1
144836578 208742566 1
144836578 288370527 1
144836578 21037719 4
144836578 32878627 1
144836578 97898140 2
144836578 270556083 6
144836578 231410365 1
144836578 260452085 2
144836578 236854083 2
144836578 205951712 5
144836578 134823513 2
144836578 83855918 1
144836578 270418444 3
144836578 160950525 2
144836578 265916293 2
144836578 98810867 1
144836578 29972400 5
145778558 172724815 35
145778558 56077244 40
145778558 169863467 32
145778558 228305414 24
145778558 54498003 5
145778558 51978065 18
145778558 247540843 29
145778558 144836578 9
145778558 200497519 1
145778558 267289093 1
145778558 267278705 1
145778558 27272269 2
145778558 270369842 24
145778558 267856439 7
145778558 288238089 7
145778558 288327871 2
145778558 288370527 2
145778558 220746642 3
145778558 45929373 3
145778558 240653346 1
145778558 246398288 3
145778558 161046713 1
145778558 244444830 1
145778558 53732896 1
145778558 19762524 1
145778558 17311797 2
146442319 58434192 73
146442319 150455104 41
146442319 160950525 35
146442319 38824843 18
146442319 155320577 29
146442319 239876668 65
146442319 27014314 2
146442319 166121210 1
146442319 46141376 2
146442319 51978065 1
146442319 66308941 1
146442319 48300575 1
146442319 275575393 4
146442319 216837549 44
146442319 307289516 32
146442319 108441763 7
146442319 83855918 1
146442319 19762524 24
146442319 270418444 1
147509786 156380350 22
147509786 47608522 5
147509786 29972400 9
147509786 83855918 4
147509786 35408223 10
147509786 103683026 4
147509786 45112524 2
147509786 259802833 1
147509786 53732896 1
147721398 66308941 27
147721398 248789864 11
147721398 295884713 40
147721398 109214716 45
147721398 310287657 16
147721398 109813877 52
147721398 167376496 15
147721398 294784543 13
147721398 91082908 1
147721398 37653495 1
148305295 51590707 55
148305295 250649493 28
148305295 212203422 13
148305295 260710985 170
148305295 303651216 2
148305295 53898929 12
148305295 32417223 1
148305295 56824454 1
148305295 19762524 5
148305295 244889280 1
148305295 134563275 1
148305295 156380350 1
148305295 83855918 2
148305295 45112524 1
150020524 59785937 28
150020524 30693879 13
150020524 156380350 4
150020524 160979509 2
150020524 37653495 3
150020524 213711945 3
150020524 66129243 10
150020524 94003338 1
150020524 97898140 1
150020524 174185700 2
150020524 24485503 2
150020524 34882196 1
150020524 58926395 1
150020524 264522245 1
150020524 264446848 1
150020524 69607162 2
150455104 146442319 69
150455104 58434192 18
150455104 46141376 2
150455104 27014314 3
150455104 19762524 1
150455104 160950525 2
152402774 208742566 151
152402774 236979026 51
152402774 181107202 37
152402774 53732896 12
152402774 47608522 1
152402774 300135017 2
152402774 292252720 11
152402774 37704287 3
152402774 277384132 2
152402774 70643606 1
152402774 156218577 1
152402774 160979509 2
152402774 66308941 2
152402774 310287657 4
152402774 268484639 11
152402774 295884713 5
152402774 267295547 2
152402774 144836578 1
152402774 83855918 1
152402774 265916293 2
152402774 122950681 2
152402774 119370087 1
152402774 31408930 7
152402774 35364809 1
153531301 101017618 19
153531301 182737724 9
153531301 20505122 72
153531301 120872742 10
153531301 83828959 9
153531301 21037719 14
153531301 48683091 7
153531301 122950681 35
153531301 43856340 4
153531301 66308941 6
153531301 281059193 2
153531301 291110389 2
153531301 111610909 10
153531301 142681025 2
153531301 185688167 1
153531301 156380350 2
153531301 61771888 1
153531301 32340805 6
153531301 83855918 1
153531301 162749920 4
153531301 310287657 1
153531301 248789864 1
153531301 38824843 7
153531301 38411534 1
153531301 387835596 3
153531301 98196849 2
153531301 243323755 2
153531301 358675720 1
153531301 234349647 1
153531301 225082998 1
153531301 45112524 3
153531301 288370527 1
153531301 119370087 2
153531301 134563275 1
153531301 19762524 2
153531301 65153448 1
154659914 40714791 2
154659914 214136684 14
154659914 240653346 27
154659914 28463717 2
154659914 40359068 6
154659914 254147817 37
154659914 269858934 2
154659914 19762524 4
154659914 387835596 1
154659914 558829275 1
154659914 53732896 1
154659914 268445866 1
154659914 51978065 1
154659914 181107202 1
154659914 193723322 1
155320364 155320577 35
155320364 108441763 64
155320364 210627341 9
155320364 275575393 45
155320364 38824843 5
155320364 293601868 1
155320364 43090176 1
155320364 270418444 1
155320364 19762524 1
155320577 155320364 12
155320577 108441763 53
155320577 38824843 17
155320577 210627341 5
155320577 37397798 5
155320577 160979509 11
155320577 293601868 9
155320577 275575393 25
155320577 295637500 1
155320577 19762524 17
155320577 146442319 9
155320577 43090176 2
155320577 216837549 9
155320577 160950525 1
155320577 270418444 1
155320577 326694732 1
156218577 277384132 104
156218577 100570359 25
156218577 37704287 50
156218577 292252720 38
156218577 70643606 34
156218577 266182205 11
156218577 53732896 4
156218577 208742566 3
156218577 236979026 1
156218577 30395398 1
156218577 300135017 1
156218577 66129243 2
156218577 45112524 1
156218577 274645950 1
156218577 30693879 1
156218577 62540002 1
156380350 59785937 11
156380350 34882196 7
156380350 66129243 18
156380350 58926395 39
156380350 30693879 65
156380350 83855918 12
156380350 179213911 17
156380350 150020524 4
156380350 69551985 8
156380350 62540002 4
156380350 97066890 22
156380350 64654685 1
156380350 37653495 8
156380350 213711945 34
156380350 97898140 11
156380350 134563275 10
156380350 229047451 5
156380350 23136154 8
156380350 14123683 1
156380350 160979509 37
156380350 69607162 3
156380350 22844077 2
156380350 65153448 4
156380350 182737724 1
156380350 48300575 18
156380350 66308941 1
156380350 100570359 3
156380350 295637500 4
156380350 258426023 1
156380350 61771888 2
156380350 180918836 1
156380350 24485503 1
156380350 147509786 1
156380350 132213280 1
156380350 51590707 1
156380350 174185700 5
156380350 19762524 5
156380350 43706838 2
156380350 160950525 2
156380350 436104499 1
156380350 253631550 5
156380350 73449571 1
156380350 111610909 1
157311000 43856340 2
157311000 21037719 3
157311000 111610909 3
157311000 275575393 1
157311000 193354205 1
158887692 199278443 80
158887692 57339651 11
158887692 283207769 21
158887692 313887512 5
158887692 419872351 11
158887692 27272269 1
158887692 280242371 15
158887692 213273098 10
158887692 284544203 1
158887692 470195113 3
158887692 53103918 6
158887692 569096933 3
158887692 43328523 3
158887692 237318555 1
158887692 100570359 2
158887692 268484639 1
158887692 43706838 1
158887692 120872742 1
158887692 360344843 1
160950525 48300575 6
160950525 146442319 9
160950525 32878627 2
160950525 53732896 1
160950525 239876668 13
160950525 43090176 1
160950525 270418444 1
160950525 38824843 5
160950525 19762524 5
160950525 558829275 1
160950525 292713073 1
160950525 275575393 1
160950525 58434192 4
160950525 155320577 1
160979509 59785937 47
160979509 213711945 50
160979509 253631550 23
160979509 248789864 34
160979509 156380350 29
160979509 58926395 11
160979509 66129243 9
160979509 30693879 92
160979509 69607162 4
160979509 97898140 8
160979509 54003221 6
160979509 37653495 15
160979509 83855918 4
160979509 102773285 1
160979509 236979026 18
160979509 69551985 21
160979509 66308941 20
160979509 264446848 9
160979509 174185700 3
160979509 341963514 30
160979509 295884713 5
160979509 70643606 3
160979509 179213911 5
160979509 97066890 19
160979509 208742566 5
160979509 48683091 8
160979509 180918836 6
160979509 155320577 7
160979509 275575393 1
160979509 22844077 3
160979509 268484639 1
160979509 49939257 6
160979509 150020524 1
160979509 74167153 4
160979509 268445866 6
160979509 94003338 1
160979509 167376496 2
160979509 14123683 2
160979509 23136154 2
160979509 229047451 1
160979509 352317874 1
160979509 271563330 1
160979509 21593526 1
160979509 62540002 7
160979509 19762524 1
160979509 20505122 2
160979509 237389906 1
160979509 220997138 1
160979509 218264611 1
160979509 58434192 1
160979509 65153448 1
160979509 98810867 2
160979509 43706838 1
160979509 181107202 1
160979509 34882196 1
160979509 38824843 1
160979509 295637500 3
160979509 185688167 1
160979509 432456574 1
160979509 267289093 2
160979509 267295547 1
161046713 53732896 3
161046713 83828959 1
161046713 47608522 7
161046713 103820454 6
161046713 156380350 5
161046713 142225011 23
161046713 228298620 4
161046713 236854083 9
161046713 179213911 4
161046713 19762524 9
161046713 292713073 2
161046713 52702397 3
161046713 145778558 1
161046713 248905643 10
161046713 219949262 1
161046713 160950525 7
161046713 37653495 1
161046713 43706838 3
161046713 91588813 3
161046713 69551985 1
161046713 14123683 5
161046713 38824843 1
161046713 134563275 1
161046713 100570359 1
161046713 127945292 1
161046713 70643606 3
161046713 277384132 1
161046713 37704287 1
161046713 225539878 1
161046713 29426580 1
161046713 66129243 1
161046713 83855918 1
161046713 387835596 1
161046713 142681025 1
161046713 239876668 1
161046713 87429715 1
161351710 102465497 3
161351710 127945292 1
162749920 65187067 1
162749920 360344843 20
162749920 45112524 1
162749920 61771888 2
162749920 29972400 1
162749920 210041383 3
162749920 83855918 2
162749920 70643606 2
164122451 162749920 3
165746428 233600234 65
165746428 70628641 25
165746428 49980783 3
165746428 247694811 17
165746428 231410365 35
165746428 243323755 61
165746428 244444830 47
165746428 242081101 25
165746428 45929373 19
165746428 270556083 17
165746428 39811227 1
165746428 243323060 2
165746428 59809760 4
165746428 134823513 5
165746428 79818725 3
165746428 134563275 1
165746428 179213911 19
165746428 265426770 13
165746428 319682752 46
165746428 279229632 8
165746428 98196849 9
165746428 358675720 16
165746428 77843712 4
165746428 78922403 2
165746428 234349647 12
165746428 21037719 11
165746428 393590044 1
165746428 142681025 1
165746428 401646950 9
165746428 244081862 1
165746428 47608522 1
165746428 104572995 1
165746428 193354205 1
165882825 166121210 5
165882825 247300697 1
166121210 88687403 28
166121210 165882825 7
166121210 117046274 16
166121210 40714791 15
166121210 40359068 82
166121210 47608522 4
166121210 29426580 2
166121210 57933449 30
166121210 134563275 5
166121210 30693879 4
166121210 247300697 33
166121210 102773285 4
166121210 253026113 4
166121210 66308941 4
166121210 43706838 2
166121210 17084497 1
166121210 109813877 1
166121210 48300575 8
166121210 83855918 5
166121210 52069104 5
166121210 269858934 17
166121210 61986109 2
166121210 295637500 3
166121210 28308356 1
166121210 91082908 2
166121210 26589987 1
166121210 100570359 1
166121210 214136684 1
166121210 196195164 1
166121210 19762524 2
166121210 179213911 3
166121210 29972400 1
166121210 51978065 1
166121210 127945292 1
166121210 277384132 1
166121210 28463717 1
166121210 295884713 2
166121210 147721398 1
166121210 109214716 1
166121210 21036119 1
166121210 274645950 2
166121210 14123683 1
166121210 83828959 1
166121210 156380350 3
166121210 45112524 7
166121210 160950525 1
166121210 38824843 3
166121210 53732896 2
166121210 56408315 1
166121210 154659914 1
166121210 66129243 2
166121210 283727817 1
166121210 142681025 1
166121210 87429715 2
166121210 160979509 1
166121210 220997138 1
167376496 295884713 131
167376496 248789864 67
167376496 66308941 29
167376496 277981997 29
167376496 109813877 18
167376496 268484639 11
167376496 270843834 2
167376496 134563275 1
167376496 310287657 13
167376496 160979509 4
167376496 83855918 2
167376496 246398288 1
167376496 102773285 4
167376496 31408930 7
167376496 38824843 1
167376496 294784543 1
167376496 109214716 3
167376496 181107202 1
167376496 236979026 3
167376496 147721398 2
167376496 265916293 1
167376496 205951712 1
167376496 275575393 1
167376496 43706838 1
167376496 100570359 1
168430127 84095841 1
168430127 234349647 2
168430127 53732896 1
168430127 291001606 1
168430127 38824843 1
168430127 84095155 1
169863467 172724815 51
169863467 51978065 16
169863467 56077244 27
169863467 17311797 1
169863467 220746642 4
169863467 228305414 5
169863467 246398288 8
169863467 247540843 34
169863467 270369842 8
169863467 145778558 20
169863467 288238089 12
169863467 288327871 5
169863467 306623675 1
169863467 38824843 2
169863467 288370527 1
169863467 275575393 1
169863467 265426770 1
169863467 393590044 1
169967749 219949262 149
169967749 134563275 7
169967749 156380350 1
169967749 257932524 117
169967749 25189194 4
169967749 25780453 5
169967749 53029040 1
169967749 29972400 1
169967749 14123683 1
171918553 61771888 1
172376896 29426580 55
172376896 22062686 6
172376896 40095510 17
172376896 57933449 59
172376896 273124345 14
172376896 29855798 8
172376896 223404067 14
172376896 61608179 8
172376896 151087889 1
172376896 274501289 15
172376896 401646950 1
172376896 47608522 12
172376896 52702397 6
172376896 19909703 8
172376896 203018453 1
172376896 88986768 1
172724815 169863467 58
172724815 51978065 37
172724815 193870085 1
172724815 156380350 5
172724815 179213911 1
172724815 17311797 1
172724815 134563275 2
172724815 20505122 1
172724815 56077244 73
172724815 37397798 1
172724815 155320577 1
172724815 228305414 30
172724815 247540843 48
172724815 220746642 14
172724815 145778558 32
172724815 73449571 11
172724815 246398288 11
172724815 270369842 25
172724815 210627341 4
172724815 267856439 8
172724815 144836578 12
172724815 288238089 96
172724815 306623675 1
172724815 54498003 3
172724815 288327871 3
172724815 38824843 1
172724815 62540002 2
172724815 200497519 1
172724815 275575393 3
172724815 288370527 8
172724815 122950681 2
172724815 30693879 3
172724815 105971448 1
172724815 243323755 1
172724815 265426770 1
172724815 393590044 1
172724815 19762524 1
172724815 97898140 1
172724815 291110389 1
172724815 160950525 2
172724815 83855918 1
172901970 38411534 20
172901970 32340805 8
172901970 111610909 10
172901970 101017618 2
172901970 160979509 1
172901970 295116564 1
174185700 150020524 2
174185700 181223330 6
174185700 23136154 3
174185700 213711945 14
174185700 83855918 10
174185700 97898140 13
174185700 45112524 1
174185700 45929373 4
174185700 66308941 3
174185700 220746642 2
174185700 54003221 15
174185700 97066890 8
174185700 30693879 17
174185700 258426023 8
174185700 59785937 17
174185700 94003338 1
174185700 59809760 1
174185700 156380350 11
174185700 160979509 6
174185700 329112005 4
174185700 100570359 8
174185700 58926395 1
174185700 264446848 9
174185700 253631550 13
174185700 436104499 18
174185700 34882196 20
174185700 155320577 1
174185700 295637500 2
174185700 268445866 3
174185700 66129243 3
174185700 341963514 5
174185700 62540002 1
174185700 142681025 1
174185700 153531301 1
174185700 229047451 2
174185700 162749920 1
174185700 69607162 1
174185700 37653495 10
174185700 98810867 11
174185700 48300575 5
174185700 28455329 3
174185700 69551985 1
174185700 24485503 3
174185700 30395398 1
174185700 19762524 1
174185700 58434192 1
174185700 29972400 6
174185700 160950525 2
174185700 279229632 1
174185700 127945292 1
174185700 48683091 1
174185700 43706838 1
174185700 179213911 2
175149644 27272269 11
175149644 237318555 37
175149644 277172506 23
175149644 248740740 19
175149644 280242371 4
175149644 313887512 332
175149644 213273098 12
175149644 199278443 36
175149644 45112524 2
175149644 225539878 11
175149644 200497519 9
175149644 279681266 38
175149644 144836578 22
175149644 267278705 12
175149644 267289093 10
175149644 48300575 3
175149644 156380350 4
175149644 53732896 8
175149644 43328523 2
175149644 470195113 21
175149644 316996084 5
175149644 19762524 10
175149644 283207769 9
175149644 419872351 5
175149644 292713073 4
175149644 43706838 2
175149644 57339651 2
175149644 267295547 2
175149644 48683091 2
175149644 85669614 4
175149644 275575393 3
175149644 14123683 1
175149644 47608522 1
175149644 185688167 1
175149644 569096933 4
175149644 56408315 1
175149644 34269240 1
175149644 38824843 1
175149644 26553971 1
175149644 83855918 3
175149644 158887692 1
175149644 220997138 4
178616491 19762524 26
178616491 58434192 9
178616491 78746900 7
178616491 160950525 5
178616491 155320577 1
178616491 37397798 6
178616491 239876668 2
178616491 105971448 8
179170204 113449381 31
179170204 134563275 22
179170204 120160897 17
179170204 49939257 43
179170204 43706838 14
179170204 205715380 11
179170204 48300575 6
179170204 205643354 3
179170204 32878627 3
179170204 38824843 2
179170204 100570359 3
179170204 202098639 3
179170204 260452085 4
179170204 271563330 13
179170204 268484639 6
179170204 275248083 26
179170204 278133623 5
179170204 53732896 2
179170204 291001606 19
179170204 48683091 13
179170204 185688167 2
179170204 193723322 4
179170204 269304331 3
179170204 290609656 2
179170204 225539878 1
179170204 264133481 3
179170204 205951712 4
179170204 65013070 6
179170204 239876668 1
179170204 265916293 4
179170204 197096489 3
179170204 31408930 1
179170204 470195113 1
179170204 24485503 1
179213911 156380350 20
179213911 66129243 37
179213911 30693879 38
179213911 22844077 23
179213911 264446848 5
179213911 66308941 6
179213911 58926395 30
179213911 244444830 18
179213911 270556083 12
179213911 97066890 9
179213911 160979509 21
179213911 165746428 24
179213911 247694811 11
179213911 213711945 4
179213911 97898140 1
179213911 295637500 6
179213911 14123683 1
179213911 253631550 7
179213911 37653495 12
179213911 70643606 7
179213911 83855918 9
179213911 54003221 1
179213911 180918836 2
179213911 62540002 2
179213911 69607162 1
179213911 292713073 1
179213911 29727994 1
179213911 54498003 2
179213911 179170204 1
179213911 122950681 1
179213911 243323755 2
179213911 233600234 1
179213911 64654685 1
179213911 47608522 3
179213911 94003338 2
179213911 38824843 1
179213911 265426770 1
179213911 160950525 1
179213911 100570359 1
179213911 53732896 3
179213911 21037719 3
179213911 319682752 1
179213911 174185700 1
179213911 48300575 1
179213911 387835596 1
179213911 19762524 1
179213911 87429715 1
179213911 239876668 1
180918836 30693879 8
180918836 22844077 21
180918836 160979509 9
180918836 181223330 2
180918836 47608522 8
180918836 37653495 2
180918836 59785937 1
180918836 14123683 1
180918836 54003221 2
180918836 21593526 4
180918836 253631550 7
180918836 156380350 2
180918836 83855918 7
180918836 62540002 8
180918836 155320577 1
180918836 179213911 1
180918836 66129243 2
180918836 213711945 4
180918836 34882196 1
180918836 142681025 1
180918836 97898140 1
180918836 275575393 2
180918836 246398288 1
180918836 420790483 1
180918836 237389906 1
180918836 69551985 2
180918836 290709262 6
180918836 94003338 1
180918836 21036119 1
180918836 310287657 1
180918836 134563275 1
181107202 53732896 1
181107202 208742566 60
181107202 236979026 41
181107202 152402774 30
181107202 45112524 1
181107202 292713073 1
181107202 292252720 6
181107202 300135017 1
181107202 271563330 1
181107202 193723322 2
181107202 295884713 16
181107202 109813877 1
181107202 156380350 1
181107202 268484639 1
181107202 310287657 3
181107202 167376496 1
181107202 144836578 2
181107202 27272269 1
181107202 14123683 1
181107202 151087889 2
181107202 43706838 1
181107202 268445866 1
181107202 51978065 2
181107202 154659914 1
181223330 156380350 4
181223330 47608522 36
181223330 22844077 10
181223330 174185700 12
181223330 27272269 18
181223330 83855918 9
181223330 24224320 10
181223330 30693879 1
181223330 250649493 1
181223330 53732896 3
181223330 180918836 4
181223330 24485503 1
181223330 213711945 1
181223330 64654685 2
181223330 62540002 5
181223330 37653495 2
181223330 275575393 1
181223330 21036119 3
181223330 97898140 1
181223330 27014314 1
181223330 237389906 1
181223330 290709262 1
181223330 253631550 1
181223330 200497519 1
181223330 43328128 1
182737724 153531301 15
182737724 83828959 7
182737724 156380350 5
182737724 281059193 25
182737724 193354205 1
182737724 21037719 3
182737724 20505122 5
182737724 32340805 72
182737724 270369842 3
182737724 51978065 1
182737724 97898140 1
182737724 43856340 8
182737724 288238089 1
182737724 288327871 1
182737724 288370527 1
182737724 111610909 49
182737724 291110389 23
182737724 66308941 15
182737724 37653495 1
182737724 160979509 3
182737724 48300575 13
182737724 134563275 3
182737724 58434192 8
182737724 290609656 2
182737724 247300697 6
182737724 38411534 5
182737724 239876668 1
182737724 160950525 1
182737724 53732896 1
182737724 30693879 1
182737724 310287657 2
182737724 32878627 1
182737724 27014314 1
182737724 336031649 2
182737724 213711945 1
182737724 258426023 1
182737724 200497519 2
182737724 70360628 1
182737724 120872742 3
182737724 256955184 2
182737724 100570359 3
182737724 275575393 1
182737724 19762524 3
182737724 38824843 1
185688167 48300575 11
185688167 113449381 15
185688167 134563275 23
185688167 65013070 4
185688167 179170204 5
185688167 120160897 9
185688167 27272269 10
185688167 49939257 27
185688167 268484639 14
185688167 269304331 13
185688167 260452085 2
185688167 43706838 8
185688167 48683091 15
185688167 278133623 5
185688167 53732896 3
185688167 291001606 12
185688167 270843834 3
185688167 156380350 1
185688167 271563330 2
185688167 264133481 1
185688167 275248083 1
185688167 265916293 1
185688167 105971448 1
185688167 290609656 2
185688167 32878627 2
185688167 197096489 1
185688167 205715380 1
185688167 144836578 2
185688167 329112005 1
185688167 225539878 2
185688167 17209595 1
185688167 228298620 1
185688167 231410365 1
185688167 202098639 1
185688167 181107202 1
185688167 193723322 1
185688167 239876668 2
185688167 19762524 2
185688167 56408315 1
185688167 160979509 1
185688167 83855918 1
185688167 127945292 1
188264147 19229473 2
188264147 70360628 1
188841247 86206737 13
188841247 26589987 1
188841247 49498735 15
188841247 240653346 1
188841247 179213911 1
188841247 104063340 2
188841247 300631153 2
188841247 305278762 1
188841247 46705581 2
188841247 24485503 2
193354205 21037719 29
193354205 43856340 14
193354205 182737724 5
193354205 32340805 3
193354205 111610909 17
193354205 153531301 3
193354205 83828959 1
193354205 20505122 4
193354205 157311000 9
193354205 281059193 1
193354205 101017618 2
193354205 38411534 2
193354205 336031649 3
193354205 120872742 1
193354205 165746428 1
193619580 17209595 5
193619580 21036119 6
193619580 142681025 12
193619580 56408315 1
193619580 38824843 2
193619580 204454773 1
193619580 70628641 1
193619580 83855918 1
193723322 113449381 64
193723322 120160897 2
193723322 43706838 40
193723322 49939257 17
193723322 202098639 39
193723322 260452085 15
193723322 268484639 22
193723322 278133623 10
193723322 205643354 19
193723322 290609656 9
193723322 48683091 10
193723322 197096489 12
193723322 271563330 1
193723322 32878627 2
193723322 205715380 7
193723322 270843834 1
193723322 185688167 2
193723322 239876668 1
193723322 134563275 6
193723322 264133481 6
193723322 269304331 5
193723322 48300575 2
193723322 275248083 3
193723322 179170204 4
193723322 291001606 2
193723322 205951712 1
193723322 154659914 1
193723322 31408930 2
193870085 86206737 3
193870085 17311797 36
196195164 40359068 1
196195164 86206737 1
196669891 117377731 2
197096489 43706838 17
197096489 193723322 17
197096489 134563275 8
197096489 205715380 19
197096489 205951712 6
197096489 205643354 24
197096489 179170204 5
197096489 268484639 18
197096489 32878627 2
197096489 270843834 1
197096489 290609656 3
197096489 264133481 2
197096489 269304331 5
197096489 291001606 2
197096489 202098639 3
197096489 213711945 1
197096489 260452085 2
197096489 48300575 2
197096489 278133623 3
197096489 14123683 1
197096489 239876668 1
197096489 160950525 1
197096489 48683091 2
197096489 56408315 1
197096489 53732896 1
197096489 185688167 2
197096489 31408930 1
197096489 225539878 1
197096489 38824843 1
197096489 142681025 1
197186352 91082908 42
197186352 67562950 2
197186352 285516588 3
197186352 263355828 7
197186352 236854083 7
197186352 29968837 1
197186352 267308679 9
197186352 87429715 11
197186352 313296185 11
197186352 283727817 12
197186352 28455329 1
199278443 26553971 3
199278443 158887692 78
199278443 175149644 10
199278443 213273098 58
199278443 277172506 8
199278443 280242371 44
199278443 283207769 56
199278443 27272269 2
199278443 43706838 4
199278443 53732896 6
199278443 248740740 3
199278443 284544203 20
199278443 313887512 94
199278443 57339651 21
199278443 37653495 1
199278443 419872351 58
199278443 169863467 1
199278443 53103918 11
199278443 48683091 3
199278443 54003221 1
199278443 151087889 1
199278443 49629605 3
199278443 70628641 3
199278443 155320577 1
199278443 174185700 1
199278443 47608522 2
199278443 358675720 1
199278443 237318555 7
199278443 279681266 5
199278443 17084497 5
199278443 179170204 1
199278443 470195113 8
199278443 270556083 1
199278443 569096933 26
199278443 132213280 2
199278443 61771888 3
199278443 111610909 3
199278443 19762524 2
199278443 292713073 1
199278443 316996084 4
199278443 387835596 1
199278443 34269240 1
199278443 85669614 1
199278443 219949262 3
199278443 29426580 1
199278443 19239587 3
199278443 218264611 2
199278443 14123683 1
199278443 185688167 1
199278443 225539878 1
199278443 205643354 1
199278443 134563275 1
199278443 57933449 1
199278443 21037719 1
199278443 267289093 1
199278443 236854083 1
200497519 144836578 290
200497519 267278705 63
200497519 267295547 27
200497519 53732896 30
200497519 43328523 10
200497519 145778558 3
200497519 267289093 68
200497519 267856439 115
200497519 267256508 3
200497519 56824454 2
200497519 27272269 42
200497519 43706838 6
200497519 202098639 2
200497519 208742566 3
200497519 218196055 3
200497519 30693879 1
200497519 248789864 3
200497519 21036119 2
200497519 56077244 13
200497519 43090176 1
200497519 156380350 2
200497519 275575393 1
200497519 123054246 6
200497519 19762524 1
200497519 158887692 2
200497519 278133623 1
200497519 48683091 3
200497519 313887512 2
200497519 175149644 2
200497519 70643606 1
200497519 100570359 14
200497519 197096489 1
200497519 49939257 1
200497519 43328128 45
200497519 34269240 3
200497519 85669614 7
200497519 56408315 3
200497519 32583477 4
200497519 48300575 2
200497519 32399396 1
200497519 227082076 1
200497519 270418444 5
200497519 97898140 3
200497519 160950525 4
200497519 31408930 1
200497519 219949262 1
200497519 113449381 1
200497519 268484639 4
200497519 120872742 2
200497519 205643354 1
202098639 43706838 105
202098639 70643606 19
202098639 49939257 65
202098639 193723322 47
202098639 113449381 53
202098639 134563275 34
202098639 32878627 60
202098639 48300575 13
202098639 58926395 1
202098639 179170204 5
202098639 269304331 15
202098639 268484639 28
202098639 48683091 22
202098639 120160897 7
202098639 270843834 7
202098639 278133623 11
202098639 205643354 7
202098639 290609656 46
202098639 260452085 36
202098639 200497519 1
202098639 27272269 4
202098639 185688167 4
202098639 271563330 1
202098639 264133481 7
202098639 21036119 5
202098639 53732896 5
202098639 291001606 13
202098639 197096489 3
202098639 267289093 1
202098639 47608522 7
202098639 31408930 1
202098639 218273099 1
202098639 267256508 4
202098639 329112005 2
202098639 32399396 1
202098639 275248083 2
202098639 265916293 3
202098639 205715380 1
202098639 205951712 3
202098639 14123683 1
202098639 179213911 1
202098639 65013070 1
202243824 22815199 87
202243824 37792771 2
202243824 130380538 1
202243824 53029040 5
202243824 30395398 2
202243824 25189194 4
202243824 225539878 7
202243824 173752759 17
202243824 52068189 5
202243824 51978065 1
202243824 292713073 1
202243824 43124180 1
202243824 52397436 1
202243824 444198452 3
202243824 24485503 1
202243824 127945292 5
202243824 104063340 2
202243824 26589987 2
202243824 35364809 2
202243824 45112524 1
202243824 86206737 1
203018453 162749920 8
203018453 61771888 47
203018453 31702589 27
203018453 33268497 5
203018453 105622153 2
203018453 244085895 1
203018453 250649493 1
203018453 70628641 1
203018453 88986768 1
203018453 360344843 6
203018453 76415133 1
204409050 266591831 6
204409050 29206300 1
204409050 270556083 1
204409050 53029040 5
204409050 127945292 2
204454773 21036119 109
204454773 142681025 7
204454773 193619580 10
204454773 115997168 25
204454773 29727994 23
204454773 17209595 9
204454773 160979509 1
204454773 83855918 2
204454773 97898140 1
204454773 62540002 1
204454773 48300575 1
205643354 43706838 32
205643354 66308941 2
205643354 53732896 8
205643354 193723322 34
205643354 179170204 3
205643354 265916293 9
205643354 271563330 1
205643354 48683091 8
205643354 32878627 3
205643354 134563275 7
205643354 202098639 6
205643354 290609656 2
205643354 291001606 5
205643354 278133623 4
205643354 264133481 3
205643354 113449381 7
205643354 49939257 8
205643354 270843834 2
205643354 268484639 7
205643354 205951712 9
205643354 197096489 23
205643354 65013070 3
205643354 275248083 3
205643354 269304331 1
205643354 48300575 2
205643354 260452085 1
205643354 205715380 2
205643354 120160897 1
205643354 85669614 2
205643354 31408930 1
205643354 200497519 3
205715380 134563275 3
205715380 179170204 5
205715380 275248083 2
205715380 43706838 8
205715380 197096489 21
205715380 193723322 5
205715380 53732896 2
205715380 225539878 1
205715380 205951712 8
205715380 269304331 3
205715380 260452085 1
205715380 26589987 1
205715380 155320577 1
205715380 43328523 5
205715380 265916293 2
205715380 31408930 1
205715380 268484639 3
205715380 278133623 1
205715380 19762524 1
205715380 236854083 1
205715380 69551985 1
205715380 242081101 1
205951712 66308941 1
205951712 65013070 8
205951712 43706838 13
205951712 49939257 4
205951712 270843834 27
205951712 268484639 130
205951712 31408930 86
205951712 265916293 63
205951712 32878627 7
205951712 205643354 10
205951712 134563275 19
205951712 48300575 10
205951712 197096489 14
205951712 120160897 2
205951712 269304331 12
205951712 205715380 19
205951712 193723322 9
205951712 179170204 8
205951712 48683091 10
205951712 290609656 14
205951712 202098639 7
205951712 278133623 3
205951712 291001606 18
205951712 113449381 3
205951712 288238089 3
205951712 105971448 3
205951712 260452085 8
205951712 236979026 28
205951712 208742566 8
205951712 295884713 3
205951712 274645950 1
205951712 275248083 9
205951712 179213911 2
205951712 52702397 2
205951712 51978065 1
205951712 264133481 1
205951712 45112524 2
205951712 236854083 1
205951712 52069104 1
205951712 185688167 4
205951712 293731094 1
205951712 225539878 1
205951712 156380350 1
205951712 144836578 3
207604346 70628641 28
207604346 134823513 12
207604346 234365719 1
207604346 244081862 14
207604346 49980783 9
207604346 227817944 4
207604346 228751987 1
207604346 227082076 6
207604346 20359647 5
207604346 77843712 1
207604346 104572995 11
207604346 287781981 8
207604346 243323060 1
207604346 242081101 1
207604346 218273099 4
207604346 225098832 3
207604346 287566895 3
207604346 98196849 1
207604346 146442319 1
207604346 291649210 2
207604346 142681025 2
207604346 78922403 3
207604346 243323755 3
207604346 45929373 1
207604346 48683091 1
207604346 39811227 1
207604346 29246770 1
207604346 79818725 2
207604346 59809760 1
208742566 117046274 7
208742566 181107202 118
208742566 236979026 155
208742566 160979509 23
208742566 43328523 10
208742566 53732896 14
208742566 47608522 4
208742566 14123683 1
208742566 156218577 15
208742566 37704287 8
208742566 261872648 1
208742566 152402774 119
208742566 70643606 2
208742566 100570359 5
208742566 292252720 21
208742566 236854083 2
208742566 85669614 1
208742566 200497519 4
208742566 27272269 2
208742566 300135017 5
208742566 20505122 1
208742566 268484639 26
208742566 29968837 4
208742566 220808838 4
208742566 134563275 1
208742566 66308941 2
208742566 292713073 1
208742566 219949262 5
208742566 45112524 1
208742566 119370087 5
208742566 122950681 2
208742566 220997138 4
208742566 265916293 8
208742566 310287657 3
208742566 205951712 11
208742566 31408930 6
208742566 295884713 6
208742566 144836578 2
208742566 277384132 2
208742566 109813877 2
208742566 259802833 1
208742566 19762524 1
208742566 43328128 2
210041383 162749920 6
210041383 97898140 1
210041383 244085895 6
210041383 360344843 4
210041383 61771888 2
210041383 274996668 1
210041383 544574749 1
210627341 37397798 3
210627341 68395469 4
210627341 38824843 17
210627341 108441763 21
210627341 239876668 8
210627341 155320577 30
210627341 58434192 1
210627341 48683091 4
210627341 20505122 1
210627341 155320364 22
210627341 275575393 9
210627341 293601868 24
210627341 32878627 1
210627341 48300575 4
210627341 160950525 1
210627341 70643606 2
210627341 27014314 5
210627341 46141376 1
210627341 19762524 13
210627341 146442319 1
212203422 56824454 54
212203422 32417223 105
212203422 148305295 6
212203422 51590707 22
212203422 250649493 5
212203422 260710985 49
212203422 29972400 3
212203422 32182710 8
212203422 53898929 23
212203422 19762524 2
212203422 142681025 1
213273098 158887692 24
213273098 199278443 160
213273098 43706838 2
213273098 27272269 7
213273098 277172506 11
213273098 280242371 18
213273098 248740740 1
213273098 175149644 11
213273098 313887512 19
213273098 283207769 29
213273098 47608522 3
213273098 284544203 4
213273098 292713073 1
213273098 419872351 18
213273098 49629605 1
213273098 19762524 3
213273098 151087889 3
213273098 237318555 3
213273098 21037719 1
213273098 70628641 1
213273098 53732896 7
213273098 43328523 1
213273098 218196055 1
213273098 56408315 2
213273098 123054246 1
213273098 111610909 1
213273098 160950525 1
213273098 470195113 1
213273098 57339651 6
213273098 26553971 2
213273098 43328128 1
213273098 569096933 14
213273098 53103918 2
213273098 316996084 4
213273098 37653495 1
213273098 101017618 1
213273098 267278705 1
213273098 267289093 1
213273098 54003221 1
213273098 52068189 1
213273098 264446848 1
213273098 38824843 1
213273098 61771888 1
213273098 70643606 1
213617119 27014314 2
213711945 160979509 32
213711945 264446848 4
213711945 156380350 22
213711945 37921383 1
213711945 268445866 21
213711945 34882196 5
213711945 100570359 25
213711945 180918836 2
213711945 30693879 22
213711945 97066890 14
213711945 54003221 4
213711945 69551985 2
213711945 70643606 8
213711945 43706838 10
213711945 292713073 7
213711945 174185700 8
213711945 83855918 3
213711945 253631550 2
213711945 59785937 6
213711945 66308941 1
213711945 58926395 9
213711945 94003338 1
213711945 37653495 8
213711945 295637500 4
213711945 66129243 48
213711945 97898140 7
213711945 341963514 5
213711945 23136154 1
213711945 65153448 2
213711945 22844077 1
213711945 62540002 2
213711945 52702397 1
213711945 229047451 9
213711945 274501289 3
213711945 266182205 1
213711945 45112524 3
213711945 179213911 1
213711945 237389906 1
213711945 225539878 1
213711945 160950525 1
213711945 267278705 1
213711945 236854083 1
213711945 29972400 3
214136684 40359068 3
214136684 154659914 5
214136684 240653346 5
214136684 269858934 1
214136684 247300697 3
214136684 166121210 2
214136684 28463717 4
214136684 254147817 3
216707242 142225011 34
216707242 91588813 7
216707242 103820454 1
216707242 228298620 1
216707242 161046713 2
216837549 46141376 9
216837549 239876668 13
216837549 146442319 30
216837549 307289516 23
216837549 58434192 2
216837549 19762524 18
216837549 160950525 2
216837549 27014314 1
216837549 155320577 4
216837549 108441763 2
216837549 37397798 1
216837549 43090176 1
217184995 122950681 2
217184995 49290658 4
217184995 88986768 5
217184995 254056558 1
217184995 451403451 1
217184995 119370087 1
217184995 179213911 1
217356882 28308356 1
218196055 53732896 104
218196055 85669614 27
218196055 300414286 3
218196055 314725957 29
218196055 43328523 11
218196055 200497519 1
218196055 56408315 10
218196055 267289093 5
218196055 48300575 1
218196055 329112005 2
218196055 293731094 6
218196055 34269240 25
218196055 43328128 1
218196055 265916293 2
218264611 31508216 5
218264611 47608522 2
218264611 53732896 1
218264611 156380350 3
218264611 274645950 106
218264611 283969647 71
218264611 40359068 2
218264611 292713073 121
218264611 220997138 174
218264611 297389481 124
218264611 134563275 4
218264611 37653495 2
218264611 64654685 1
218264611 224697273 44
218264611 17209595 1
218264611 66308941 2
218264611 58434192 3
218264611 213711945 9
218264611 160979509 3
218264611 180918836 1
218264611 53029040 1
218264611 100570359 2
218264611 48300575 1
218264611 275575393 2
218264611 38824843 1
218264611 29426580 1
218264611 313887512 1
218264611 91082908 3
218264611 45112524 1
218264611 179170204 1
218264611 264446848 1
218264611 87429715 1
218264611 61771888 1
218273099 49939257 19
218273099 20359647 38
218273099 70628641 38
218273099 29246770 78
218273099 49980783 7
218273099 79818725 24
218273099 59809760 16
218273099 227082076 24
218273099 134823513 19
218273099 207604346 9
218273099 244081862 2
218273099 234365719 19
218273099 227817944 25
218273099 134563275 4
218273099 120160897 4
218273099 225098832 31
218273099 77843712 10
218273099 228751987 3
218273099 48683091 70
218273099 39811227 9
218273099 104572995 70
218273099 294038273 8
218273099 291649210 3
218273099 287781981 17
218273099 287566895 5
218273099 78922403 7
218273099 275575393 1
218273099 290609656 1
218273099 19762524 2
218273099 202098639 1
218273099 113449381 1
218273099 404865623 5
218273099 38824843 1
218273099 270556083 1
219540700 303651216 9
219540700 250649493 2
219540700 51590707 1
219949262 29972400 28
219949262 45112524 9
219949262 30693879 10
219949262 257932524 158
219949262 160979509 5
219949262 66129243 16
219949262 66308941 2
219949262 173752759 2
219949262 156380350 5
219949262 69551985 1
219949262 43706838 2
219949262 83855918 7
219949262 97898140 2
219949262 49939257 2
219949262 37653495 1
219949262 25189194 3
219949262 58926395 1
219949262 17084497 2
219949262 160950525 4
219949262 22844077 1
219949262 47608522 3
219949262 94003338 3
219949262 229047451 1
219949262 34882196 2
219949262 65153448 1
219949262 134563275 2
219949262 54003221 2
219949262 58434192 1
219949262 25780453 9
219949262 208742566 10
219949262 258426023 2
219949262 283727817 11
219949262 51978065 6
219949262 91082908 2
219949262 199278443 8
219949262 144836578 27
219949262 70643606 1
219949262 278133623 4
219949262 295637500 1
219949262 288238089 9
219949262 193354205 1
219949262 271563330 1
219949262 244889280 1
219949262 267289093 9
219949262 248789864 1
219949262 48300575 1
219949262 59785937 1
219949262 220808838 7
219949262 43328523 8
219949262 31408930 7
219949262 268484639 6
219949262 53732896 9
219949262 56077244 6
219949262 85669614 1
219949262 123054246 3
219949262 53029040 5
219949262 119370087 2
219949262 29206300 1
219949262 267278705 7
219949262 202243824 7
219949262 32583477 3
219949262 292713073 11
219949262 288370527 2
219949262 267256508 8
219949262 45929373 1
219949262 19762524 5
219949262 161046713 1
219949262 166121210 3
219949262 57933449 1
219949262 297389481 2
219949262 152402774 1
219949262 236979026 1
219949262 181107202 1
219949262 310287657 1
219949262 46141376 1
219949262 51590707 1
219949262 227082076 1
219949262 169967749 21
219949262 244444830 1
219949262 283969647 1
219949262 40359068 1
219949262 218196055 1
219949262 98810867 3
219949262 179213911 1
219949262 113449381 1
219949262 200497519 2
219949262 174185700 2
219949262 313296185 2
219949262 175149644 1
219949262 269304331 1
219949262 87429715 1
219949262 444198452 3
220746642 265426770 31
220746642 247540843 16
220746642 246398288 29
220746642 56077244 13
220746642 172724815 10
220746642 228305414 2
220746642 169863467 11
220746642 270369842 9
220746642 288238089 50
220746642 288327871 35
220746642 288370527 35
220746642 51978065 6
220746642 243323755 20
220746642 247694811 8
220746642 145778558 6
220746642 270556083 11
220746642 275575393 1
220746642 306623675 1
220746642 134563275 1
220746642 73449571 5
220746642 45929373 5
220746642 66308941 3
220746642 179213911 2
220746642 158887692 1
220746642 174185700 2
220746642 244444830 2
220746642 134823513 1
220746642 234349647 1
220746642 105971448 1
220746642 100570359 1
220746642 43856340 1
220746642 160950525 1
220746642 66129243 1
220746642 156380350 1
220746642 83855918 1
220808838 27272269 1
220808838 53732896 10
220808838 123054246 33
220808838 208742566 5
220808838 43328523 3
220808838 293731094 4
220808838 144836578 1
220808838 218196055 3
220808838 314725957 10
220808838 46705581 2
220808838 56408315 2
220808838 305278762 4
220808838 502248046 2
220808838 34269240 1
220808838 85669614 1
220808838 49498735 3
220808838 100570359 1
220997138 292713073 51
220997138 297389481 69
220997138 283969647 41
220997138 271563330 4
220997138 218264611 105
220997138 224697273 33
220997138 160979509 5
220997138 155320577 1
220997138 225539878 1
220997138 208742566 1
220997138 37792771 2
220997138 54003221 5
220997138 48683091 10
220997138 156380350 4
220997138 47608522 13
220997138 19762524 1
220997138 275575393 1
220997138 83855918 1
220997138 97898140 1
220997138 101017618 1
220997138 274645950 4
220997138 180918836 1
220997138 264446848 1
220997138 130380538 1
220997138 87429715 2
220997138 91082908 1
220997138 268445866 2
220997138 32878627 1
220997138 53732896 2
220997138 35408223 2
223396377 84095155 3
223396377 32408442 5
223396377 387835596 2
223396377 84095841 2
224697273 218264611 181
224697273 31508216 6
224697273 156380350 2
224697273 134563275 3
224697273 283969647 41
224697273 274645950 17
224697273 220997138 95
224697273 297389481 108
224697273 292713073 38
224697273 53732896 3
224697273 14123683 9
224697273 37792771 2
224697273 45112524 2
224697273 213711945 2
224697273 66308941 1
224697273 100570359 1
224697273 160979509 2
224697273 180918836 1
224697273 37653495 2
224697273 275575393 1
224697273 132213280 1
224697273 22844077 1
225082998 153531301 17
225082998 182737724 14
225082998 21037719 10
225082998 120872742 10
225082998 83828959 5
225082998 20505122 3
225082998 291110389 20
225082998 38411534 2
225082998 111610909 9
225082998 281059193 6
225082998 101017618 1
225082998 43856340 3
225082998 193354205 2
225082998 32340805 7
225082998 48300575 7
225082998 288327871 7
225082998 134563275 1
225082998 14123683 2
225082998 38824843 1
225082998 51978065 1
225082998 155320577 2
225082998 270369842 1
225082998 220746642 1
225082998 290609656 1
225082998 66308941 1
225082998 160950525 1
225082998 66129243 3
225098832 227082076 22
225098832 39811227 14
225098832 218273099 33
225098832 207604346 5
225098832 291649210 3
225098832 287781981 23
225098832 227817944 10
225098832 244081862 5
225098832 59809760 10
225098832 134823513 3
225098832 20359647 13
225098832 294038273 3
225098832 79818725 13
225098832 243323060 3
225098832 234365719 6
225098832 78922403 5
225098832 29246770 15
225098832 70628641 7
225098832 270556083 1
225098832 104572995 22
225098832 228751987 1
225098832 287566895 3
225098832 48683091 1
225098832 404865623 8
225098832 38824843 1
225098832 275575393 1
225539878 105971448 3
225539878 104063340 2
225539878 45112524 1
227082076 70628641 32
227082076 227817944 34
227082076 234365719 13
227082076 49980783 14
227082076 59809760 10
227082076 134823513 15
227082076 20359647 9
227082076 29246770 13
227082076 79818725 3
227082076 244081862 7
227082076 225098832 36
227082076 45929373 2
227082076 207604346 8
227082076 243323060 40
227082076 39811227 22
227082076 218273099 23
227082076 78922403 7
227082076 104572995 39
227082076 287566895 7
227082076 243323755 2
227082076 270556083 1
227082076 228751987 7
227082076 77843712 16
227082076 160979509 1
227082076 287781981 10
227082076 30693879 1
227082076 294038273 9
227082076 19762524 5
227082076 404865623 6
227082076 83855918 1
227082076 48683091 2
227082076 244444830 2
227817944 134823513 10
227817944 79818725 9
227817944 29246770 47
227817944 244081862 2
227817944 70628641 12
227817944 30693879 5
227817944 207604346 8
227817944 227082076 20
227817944 59809760 16
227817944 39811227 29
227817944 243323060 5
227817944 234365719 10
227817944 77843712 17
227817944 49980783 2
227817944 70643606 5
227817944 219949262 1
227817944 54003221 1
227817944 243323755 2
227817944 45929373 9
227817944 233600234 2
227817944 225098832 14
227817944 43856340 2
227817944 218273099 21
227817944 291649210 2
227817944 244444830 7
227817944 104572995 12
227817944 287781981 15
227817944 247694811 2
227817944 20359647 8
227817944 294038273 4
227817944 48683091 5
227817944 78922403 5
227817944 287566895 4
227817944 404865623 5
227817944 101017618 1
227817944 270556083 3
227817944 38824843 1
227817944 165746428 1
227817944 358675720 1
228298620 103820454 7
228298620 292713073 2
228298620 248905643 5
228298620 142225011 3
228298620 100570359 1
228298620 19762524 1
228298620 134563275 2
228298620 43706838 1
228305414 56077244 44
228305414 172724815 26
228305414 169863467 8
228305414 51978065 15
228305414 246398288 3
228305414 145778558 16
228305414 270369842 12
228305414 27272269 1
228305414 247540843 9
228305414 144836578 2
228305414 220746642 1
228305414 267856439 1
228305414 193870085 1
228305414 265426770 1
228305414 288238089 3
228305414 111610909 1
228305414 17311797 1
228305414 306623675 1
228305414 73449571 1
228305414 288327871 1
228305414 288370527 1
228751987 70628641 13
228751987 134823513 3
228751987 227817944 1
228751987 207604346 3
228751987 77843712 2
228751987 39811227 8
228751987 49980783 4
228751987 59809760 3
228751987 227082076 7
228751987 225098832 5
228751987 244444830 5
228751987 287781981 2
228751987 79818725 3
228751987 243323060 2
228751987 14123683 1
228751987 243323755 1
228751987 218273099 1
228751987 234365719 1
228751987 294038273 3
228751987 287566895 1
228751987 104572995 2
228778787 265192550 3
228778787 188264147 1
229047451 23136154 33
229047451 37653495 8
229047451 213711945 37
229047451 156380350 7
229047451 22844077 2
229047451 83855918 4
229047451 30693879 3
229047451 58926395 2
229047451 54003221 3
229047451 264446848 1
229047451 65153448 5
229047451 97898140 3
229047451 45112524 3
229047451 47608522 1
229047451 219949262 1
229047451 295637500 4
229047451 275575393 1
229047451 20505122 1
229047451 268445866 6
229047451 134563275 1
229047451 153531301 1
229047451 174185700 3
229047451 122950681 4
229047451 34882196 2
229047451 160979509 2
229047451 253631550 1
229047451 66129243 1
229047451 100570359 1
229047451 283727817 1
229483237 61804151 1
229483237 26589987 3
229483237 41405468 27
229483237 14123683 5
229483237 52069104 6
231410365 242081101 132
231410365 233600234 48
231410365 244444830 30
231410365 70628641 29
231410365 45929373 74
231410365 243323060 1
231410365 247694811 55
231410365 165746428 30
231410365 243323755 37
231410365 134823513 3
231410365 270556083 57
231410365 98196849 11
231410365 279229632 80
231410365 49980783 2
231410365 319682752 14
231410365 77843712 1
231410365 358675720 44
231410365 287781981 2
231410365 227817944 1
231410365 59809760 2
231410365 234349647 10
231410365 401646950 17
231410365 61771888 3
231410365 478981691 5
231410365 179213911 1
231410365 66308941 1
231410365 220746642 1
231410365 39811227 1
231410365 78922403 1
231410365 20359647 1
231410365 142681025 1
231410365 265426770 1
231410365 228298620 1
231410365 144836578 2
231410365 185688167 1
231410365 267856439 1
231410365 393590044 1
231410365 269858934 1
231410365 19762524 1
231410365 48300575 1
231410365 83855918 1
231410365 119370087 1
231410365 287566895 1
233109396 196669891 2
233109396 188264147 1
233600234 70628641 60
233600234 244444830 35
233600234 243323755 49
233600234 242081101 18
233600234 165746428 40
233600234 247694811 46
233600234 231410365 24
233600234 49980783 1
233600234 45929373 27
233600234 270556083 47
233600234 265426770 15
233600234 279229632 11
233600234 243323060 3
233600234 246398288 1
233600234 179213911 4
233600234 319682752 12
233600234 59809760 1
233600234 98196849 5
233600234 66308941 1
233600234 234349647 18
233600234 180918836 1
233600234 227082076 1
233600234 111610909 1
233600234 32340805 1
233600234 358675720 15
233600234 393590044 1
233600234 37653495 2
233600234 294038273 1
233600234 52702397 2
233600234 66129243 1
233600234 19762524 1
233600234 43856340 3
233600234 156380350 2
233600234 134823513 1
234349647 70628641 49
234349647 233600234 33
234349647 62540002 1
234349647 243323755 23
234349647 244444830 14
234349647 265426770 5
234349647 247694811 23
234349647 49980783 1
234349647 243323060 1
234349647 270556083 17
234349647 220746642 2
234349647 287566895 3
234349647 79818725 1
234349647 165746428 15
234349647 319682752 5
234349647 275575393 2
234349647 231410365 10
234349647 279229632 4
234349647 98196849 19
234349647 242081101 12
234349647 134823513 1
234349647 45929373 20
234349647 39811227 4
234349647 358675720 10
234349647 30693879 2
234349647 294038273 1
234349647 401646950 2
234349647 168430127 4
234349647 59809760 2
234349647 478981691 1
234349647 153531301 1
234349647 83855918 1
234349647 127945292 1
234349647 43706838 2
234349647 293731094 1
234349647 291001606 1
234349647 38824843 1
234349647 73449571 1
234349647 43856340 1
234349647 330552692 2
234349647 19762524 1
234365719 49980783 8
234365719 29246770 60
234365719 134823513 3
234365719 70628641 10
234365719 227082076 7
234365719 79818725 3
234365719 59809760 6
234365719 244081862 2
234365719 227817944 8
234365719 77843712 9
234365719 48683091 6
234365719 39811227 5
234365719 294038273 7
234365719 20359647 7
234365719 104572995 13
234365719 218273099 14
234365719 225098832 4
234365719 287781981 16
234365719 78922403 4
234365719 287566895 4
234365719 228751987 2
234365719 207604346 1
234365719 243323755 1
234365719 45929373 2
234365719 247694811 1
234365719 270556083 1
235139268 27014314 25
235139268 19762524 4
235139268 17209595 1
235139268 38824843 1
236854083 245095610 3
236854083 261872648 14
236854083 267308679 62
236854083 263355828 20
236854083 100570359 11
236854083 156380350 1
236854083 91082908 14
236854083 28455329 7
236854083 285516588 6
236854083 283727817 3
236854083 87429715 2
236854083 45112524 1
236854083 29968837 11
236854083 83855918 6
236854083 161046713 2
236854083 101227454 2
236854083 19762524 1
236854083 253631550 5
236854083 352317874 1
236854083 313296185 2
236854083 404865623 1
236854083 213711945 1
236979026 208742566 96
236979026 181107202 45
236979026 45112524 1
236979026 160979509 40
236979026 152402774 33
236979026 43328523 4
236979026 53732896 3
236979026 29972400 1
236979026 292252720 37
236979026 66129243 2
236979026 300135017 4
236979026 29968837 11
236979026 100570359 11
236979026 310287657 8
236979026 70643606 6
236979026 66308941 5
236979026 146442319 1
236979026 180918836 2
236979026 219949262 2
236979026 268484639 27
236979026 295884713 18
236979026 205951712 27
236979026 31408930 10
236979026 144836578 7
236979026 200497519 2
236979026 233109396 1
236979026 267289093 1
236979026 267856439 1
236979026 267278705 2
236979026 37704287 4
236979026 167376496 2
236979026 122950681 12
236979026 277384132 2
236979026 239876668 1
236979026 158887692 1
236979026 267295547 1
236979026 119370087 1
236979026 109813877 1
236979026 236854083 3
236979026 151087889 1
236979026 59785937 1
236979026 268445866 1
236979026 43328128 2
237318555 277172506 41
237318555 175149644 13
237318555 248740740 27
237318555 283207769 1
237318555 313887512 39
237318555 279681266 33
237318555 83855918 1
237318555 19762524 1
237318555 470195113 6
237318555 316996084 2
237318555 292713073 1
237318555 213273098 1
237318555 199278443 5
237318555 38824843 1
237389906 180918836 2
237389906 22844077 1
237389906 23136154 1
237389906 160979509 1
237389906 62540002 1
237389906 66129243 1
237389906 59785937 1
237389906 37653495 2
237389906 213711945 1
237389906 19762524 1
237389906 242081101 1
237389906 436104499 1
237389906 24224320 1
237389906 153531301 1
237389906 87429715 1
238623655 40359068 3
238623655 169863467 1
238623655 102773285 4
238623655 272476423 2
238623655 295884713 7
238623655 88687403 1
238623655 53732896 2
238623655 66308941 2
238623655 167376496 1
238623655 310287657 2
238623655 109813877 4
238623655 268484639 1
238623655 314725957 1
238623655 83855918 1
239876668 160950525 42
239876668 210627341 9
239876668 146442319 85
239876668 46141376 18
239876668 156380350 4
239876668 30693879 22
239876668 216837549 22
239876668 307289516 23
239876668 271563330 7
239876668 113449381 9
239876668 38824843 3
239876668 270418444 9
239876668 185688167 5
239876668 193723322 1
239876668 43090176 7
239876668 275575393 3
239876668 27014314 2
239876668 19762524 12
239876668 48300575 3
239876668 293601868 1
239876668 34882196 1
239876668 180918836 1
239876668 178616491 2
239876668 155320577 3
239876668 108441763 1
239876668 558829275 2
239876668 58434192 2
239876668 253631550 1
239876668 32878627 1
239876668 54003221 1
239876668 179213911 1
240653346 166121210 1
240653346 14123683 2
240653346 66308941 1
240653346 214136684 15
240653346 154659914 24
240653346 254147817 34
240653346 40359068 7
240653346 247300697 1
240653346 188841247 3
240653346 28463717 2
240653346 269858934 1
240653346 281059193 3
240653346 156380350 1
242081101 233600234 50
242081101 45929373 96
242081101 244444830 31
242081101 70628641 35
242081101 243323755 48
242081101 165746428 35
242081101 247694811 56
242081101 270556083 54
242081101 231410365 239
242081101 98196849 47
242081101 279229632 58
242081101 30693879 5
242081101 319682752 30
242081101 265426770 7
242081101 358675720 114
242081101 401646950 37
242081101 393590044 3
242081101 234349647 7
242081101 77843712 1
242081101 207604346 3
242081101 287781981 3
242081101 39811227 3
242081101 47608522 4
242081101 478981691 4
242081101 239876668 1
242081101 160950525 1
242081101 59809760 1
242081101 19762524 1
242081101 104572995 1
242081101 237389906 1
243323060 227082076 47
243323060 227817944 5
243323060 70628641 24
243323060 49980783 2
243323060 48683091 3
243323060 79818725 5
243323060 39811227 6
243323060 102465497 1
243323060 83855918 2
243323060 29246770 4
243323060 45929373 3
243323060 287566895 3
243323060 59809760 8
243323060 294038273 2
243323060 243323755 2
243323060 270556083 1
243323060 20359647 3
243323060 228751987 4
243323060 156380350 2
243323060 244081862 3
243323060 225098832 6
243323060 218273099 1
243323060 244444830 1
243323060 247694811 1
243323060 134823513 1
243323060 77843712 1
243323060 223404067 1
243323060 279229632 1
243323060 104572995 2
243323060 234365719 1
243323060 165746428 1
243323060 78922403 1
243323755 319682752 23
243323755 244444830 104
243323755 247694811 30
243323755 265426770 14
243323755 233600234 17
243323755 242081101 25
243323755 231410365 15
243323755 45929373 25
243323755 220746642 2
243323755 77843712 2
243323755 246398288 1
243323755 70628641 40
243323755 270556083 38
243323755 234349647 6
243323755 393590044 9
243323755 165746428 32
243323755 62540002 3
243323755 358675720 11
243323755 49980783 5
243323755 98196849 16
243323755 292713073 2
243323755 288238089 2
243323755 288370527 2
243323755 279229632 12
243323755 39811227 4
243323755 132213280 1
243323755 401646950 6
243323755 47608522 3
243323755 56408315 2
243323755 53732896 1
243323755 281059193 2
243323755 48300575 2
243323755 43856340 3
243323755 111610909 1
243323755 228751987 1
243323755 59809760 2
243323755 66308941 1
243323755 120872742 1
243323755 251591698 1
243323755 179213911 1
243323755 19762524 1
243323755 119370087 10
243323755 153531301 1
243323755 283727817 4
243323755 87429715 1
243323755 288327871 2
243323755 19239587 1
243323755 122950681 1
243323755 38824843 1
243323755 275575393 1
243323755 104572995 1
243323755 70643606 1
243323755 267256508 1
243323755 270418444 1
243323755 17084497 2
244081862 70628641 11
244081862 79818725 10
244081862 227817944 5
244081862 134823513 8
244081862 49980783 3
244081862 207604346 2
244081862 227082076 5
244081862 45929373 1
244081862 234365719 2
244081862 218273099 4
244081862 59809760 3
244081862 225098832 2
244081862 243323060 1
244081862 104572995 8
244081862 77843712 4
244081862 78922403 2
244081862 39811227 1
244081862 287781981 1
244081862 404865623 2
244081862 287566895 2
244081862 29246770 2
244085895 61771888 3
244085895 162749920 5
244085895 210041383 3
244085895 31702589 2
244085895 360344843 11
244444830 233600234 37
244444830 45929373 53
244444830 243323755 148
244444830 247694811 42
244444830 70628641 74
244444830 165746428 30
244444830 231410365 23
244444830 270556083 49
244444830 29246770 4
244444830 265426770 7
244444830 49980783 4
244444830 98196849 29
244444830 228751987 1
244444830 279229632 16
244444830 246398288 8
244444830 242081101 16
244444830 227817944 3
244444830 319682752 73
244444830 179213911 7
244444830 393590044 4
244444830 234349647 17
244444830 287566895 1
244444830 401646950 13
244444830 37653495 1
244444830 358675720 16
244444830 104572995 1
244444830 77843712 1
244444830 156380350 1
244444830 30693879 1
244444830 283727817 1
244444830 47608522 1
244444830 227082076 2
244444830 288370527 2
244444830 39811227 1
244444830 14123683 1
244444830 59809760 1
244889280 250649493 89
244889280 260710985 25
244889280 212203422 15
244889280 148305295 6
244889280 53732896 37
244889280 37653495 2
244889280 56824454 4
244889280 45112524 4
244889280 41405468 1
244889280 122950681 1
244889280 56408315 10
244889280 19762524 5
244889280 303651216 3
244889280 326694732 1
244889280 277384132 1
244889280 37704287 1
244889280 134563275 12
244889280 269304331 2
244889280 278133623 1
244889280 290609656 1
244889280 264133481 1
244889280 205715380 1
244889280 205951712 1
244889280 38824843 1
244889280 14123683 2
244889280 156380350 3
244889280 127945292 1
244889280 153531301 1
244889280 20505122 1
244889280 387835596 1
244889280 275575393 1
244889280 83855918 3
244889280 142681025 1
244889280 24485503 1
244889280 51590707 1
244889280 21593526 1
244889280 34269240 1
245095610 101227454 127
245095610 285516588 71
245095610 29968837 82
245095610 28455329 89
245095610 283727817 43
245095610 263355828 47
245095610 260961646 26
245095610 267308679 11
245095610 313296185 14
245095610 261872648 11
245095610 384851943 11
245095610 91082908 2
245095610 45112524 1
245095610 352317874 2
245095610 236854083 1
245095610 87429715 6
246398288 169863467 11
246398288 270369842 10
246398288 134563275 5
246398288 220746642 31
246398288 288238089 18
246398288 288327871 29
246398288 288370527 29
246398288 56077244 4
246398288 51978065 16
246398288 48300575 1
246398288 172724815 4
246398288 73449571 6
246398288 243323755 3
246398288 247694811 3
246398288 244444830 8
246398288 270556083 1
246398288 277981997 1
246398288 306623675 4
246398288 17311797 1
246398288 265426770 3
246398288 120872742 1
246398288 393590044 10
246398288 295884713 3
246398288 160979509 1
246398288 247540843 3
246398288 358675720 1
246398288 49939257 1
246398288 48683091 1
246398288 43856340 1
246398288 19762524 1
247300697 166121210 9
247300697 40359068 11
247300697 66308941 11
247300697 243323060 1
247300697 40714791 1
247300697 200497519 3
247300697 48300575 2
247300697 70360628 2
247300697 100570359 1
247300697 58434192 2
247300697 182737724 4
247300697 269858934 5
247300697 295884713 1
247300697 88687403 1
247540843 56077244 65
247540843 228305414 16
247540843 172724815 37
247540843 169863467 35
247540843 145778558 18
247540843 270369842 13
247540843 51978065 9
247540843 220746642 6
247540843 246398288 3
247540843 267278705 1
247540843 288238089 50
247540843 288327871 3
247540843 275575393 2
247540843 17311797 1
247540843 38824843 2
247540843 83855918 2
247540843 265426770 1
247540843 45112524 1
247694811 70628641 63
247694811 243323755 38
247694811 244444830 49
247694811 233600234 30
247694811 45929373 31
247694811 79818725 1
247694811 59809760 1
247694811 70643606 4
247694811 231410365 30
247694811 270556083 85
247694811 265426770 21
247694811 242081101 34
247694811 279229632 23
247694811 243323060 1
247694811 98196849 13
247694811 270369842 1
247694811 220746642 4
247694811 246398288 2
247694811 53732896 1
247694811 179213911 8
247694811 319682752 15
247694811 14123683 1
247694811 165746428 6
247694811 77843712 6
247694811 104572995 1
247694811 62540002 1
247694811 156218577 1
247694811 277384132 1
247694811 37704287 1
247694811 401646950 4
247694811 49980783 3
247694811 393590044 3
247694811 292713073 1
247694811 234349647 5
247694811 358675720 2
247694811 275575393 2
247694811 39811227 7
247694811 287566895 1
247694811 234365719 1
247694811 478981691 4
247694811 174185700 1
247694811 251591698 2
247694811 260710985 1
248740740 237318555 46
248740740 277172506 24
248740740 175149644 8
248740740 284544203 1
248740740 313887512 11
248740740 199278443 2
248740740 279681266 24
248740740 470195113 2
248740740 419872351 1
248740740 38824843 1
248789864 160979509 76
248789864 53732896 1
248789864 167376496 78
248789864 295884713 108
248789864 66308941 181
248789864 62540002 5
248789864 66129243 7
248789864 14123683 15
248789864 310287657 32
248789864 109813877 51
248789864 83855918 9
248789864 294784543 2
248789864 109214716 7
248789864 277981997 9
248789864 102773285 10
248789864 120872742 4
248789864 21036119 18
248789864 200497519 3
248789864 213711945 1
248789864 83828959 1
248789864 97898140 5
248789864 31408930 1
248789864 268484639 2
248789864 134563275 5
248789864 147721398 6
248789864 274645950 4
248789864 30693879 2
248789864 94003338 1
248789864 341963514 1
248789864 181223330 1
248789864 102465497 1
248789864 387835596 1
248789864 156380350 1
248789864 49939257 1
248789864 160950525 1
248789864 251591698 1
248789864 142225011 1
248789864 45112524 1
248905643 228298620 19
248905643 103820454 35
248905643 142225011 19
248905643 30693879 4
248905643 161046713 15
248905643 47608522 3
248905643 58434192 1
248905643 48300575 1
248905643 26589987 2
248905643 50725573 1
248905643 266182205 1
248905643 227082076 1
250649493 212203422 131
250649493 148305295 32
250649493 56824454 67
250649493 51590707 54
250649493 303651216 36
250649493 260710985 171
250649493 32182710 7
250649493 122483510 7
250649493 244889280 36
250649493 319682752 1
250649493 219540700 5
250649493 52397436 1
250649493 32417223 4
250649493 53898929 1
250649493 45112524 1
250649493 85669614 1
251591698 66129243 8
251591698 102465497 44
251591698 108441763 1
251591698 30693879 8
251591698 94003338 4
251591698 156380350 3
251591698 174185700 2
251591698 14123683 8
251591698 83861665 3
251591698 161351710 8
251591698 49665998 1
251591698 62540002 8
251591698 220997138 3
251591698 22844077 1
251591698 83855918 3
251591698 47608522 12
251591698 32878627 1
251591698 213711945 5
251591698 21036119 2
251591698 155320577 9
251591698 244444830 4
251591698 91082908 4
251591698 66308941 7
251591698 160979509 2
251591698 27272269 2
251591698 268445866 2
251591698 229047451 1
251591698 179213911 4
251591698 167376496 1
251591698 248789864 2
251591698 51590707 1
251591698 48683091 1
251591698 37653495 1
251591698 253631550 4
251591698 180918836 1
251591698 200497519 2
251591698 326694732 4
251591698 134563275 5
251591698 352317874 2
251591698 160950525 5
251591698 239876668 1
251591698 161046713 1
251591698 65013070 1
251591698 271563330 1
251591698 205715380 1
251591698 120160897 3
251591698 247694811 3
251591698 243323755 2
251591698 202098639 2
251591698 37397798 1
251591698 105803824 6
251591698 38824843 1
251591698 111610909 3
251591698 172901970 1
251591698 101017618 3
251591698 24224320 1
251591698 113449381 1
251591698 84095841 2
251591698 84095155 1
251591698 168430127 2
251591698 45929373 1
251591698 267308679 1
251591698 34882196 1
251591698 56824454 1
251591698 283727817 1
251591698 142681025 1
251591698 270418444 1
251591698 295637500 1
251591698 87429715 1
251591698 48300575 2
251591698 292713073 1
251591698 58926395 1
253007695 53029040 3
253026113 166121210 4
253026113 161351710 1
253026113 269304331 1
253026113 102773285 3
253026113 269858934 8
253026113 86122715 5
253026113 40359068 3
253026113 45112524 1
253026113 268484639 1
253026113 295884713 1
253026113 19762524 1
253631550 160979509 32
253631550 22844077 92
253631550 58926395 30
253631550 295637500 2
253631550 180918836 9
253631550 59785937 6
253631550 174185700 11
253631550 69551985 24
253631550 156380350 12
253631550 37653495 19
253631550 264446848 1
253631550 97898140 3
253631550 283969647 5
253631550 30693879 8
253631550 213711945 5
253631550 150020524 2
253631550 83855918 2
253631550 239876668 2
253631550 66129243 8
253631550 34882196 2
253631550 341963514 3
253631550 258426023 3
253631550 179213911 3
253631550 236854083 10
253631550 420790483 1
253631550 292713073 1
253631550 268445866 2
254056558 217184995 1
254056558 46141376 3
254056558 270843834 1
254056558 32583477 1
254056558 253026113 1
254056558 267289093 2
254056558 122950681 15
254056558 119370087 7
254056558 88986768 2
254056558 41405468 1
254056558 167376496 1
254056558 451403451 31
254056558 100570359 1
254056558 275575393 1
254147817 240653346 28
254147817 154659914 19
254147817 28463717 2
254147817 214136684 7
254147817 88687403 3
254147817 61986109 1
254147817 117046274 4
254147817 40359068 1
254147817 38824843 1
256955184 182737724 170
256955184 83828959 14
256955184 156380350 3
256955184 58926395 1
256955184 43856340 6
256955184 21037719 5
256955184 120872742 9
256955184 153531301 9
256955184 48683091 4
256955184 281059193 23
256955184 97898140 6
256955184 46141376 1
256955184 38411534 6
256955184 111610909 17
256955184 66308941 11
256955184 100570359 2
256955184 32340805 10
256955184 53732896 6
256955184 160950525 3
256955184 47608522 3
256955184 291110389 6
256955184 172901970 1
256955184 243323755 4
256955184 213711945 4
256955184 20505122 9
256955184 193354205 2
256955184 134563275 1
256955184 58434192 3
256955184 287566895 1
256955184 21036119 2
256955184 69607162 2
256955184 122950681 2
256955184 329112005 2
256955184 97066890 2
256955184 49939257 1
257932524 219949262 242
257932524 25189194 1
257932524 59785937 1
257932524 83855918 1
257932524 263355828 2
257932524 218264611 7
257932524 25780453 1
257932524 169967749 33
257932524 38824843 1
258426023 174185700 16
258426023 268445866 2
258426023 24485503 12
258426023 213711945 2
258426023 160979509 3
258426023 83855918 1
258426023 98810867 1
258426023 37653495 6
258426023 97898140 1
258426023 341963514 12
258426023 253631550 2
258426023 59785937 1
258426023 58926395 1
258426023 264446848 2
258426023 53732896 1
258426023 66129243 1
258426023 295637500 1
258426023 156380350 1
259802833 29972400 109
259802833 103683026 230
259802833 28308356 35
259802833 35408223 45
259802833 217356882 2
259802833 208742566 1
259802833 47608522 1
259802833 202098639 2
259802833 147509786 1
259802833 236979026 1
259802833 288327871 1
259802833 134563275 1
260452085 43706838 22
260452085 59785937 2
260452085 48300575 15
260452085 268484639 39
260452085 179170204 3
260452085 193723322 8
260452085 113449381 5
260452085 202098639 23
260452085 49939257 5
260452085 278133623 16
260452085 48683091 5
260452085 291001606 41
260452085 270843834 5
260452085 197096489 6
260452085 269304331 4
260452085 31408930 11
260452085 45112524 2
260452085 160979509 1
260452085 32878627 2
260452085 185688167 2
260452085 205951712 2
260452085 290609656 6
260452085 134563275 3
260452085 275248083 3
260452085 265916293 1
260452085 264133481 7
260452085 32399396 1
260452085 144836578 2
260452085 38824843 1
260710985 148305295 151
260710985 250649493 58
260710985 212203422 47
260710985 51590707 1
260710985 56824454 4
260710985 32417223 3
260710985 29972400 2
260710985 275575393 4
260710985 103683026 8
260710985 47608522 1
260710985 134563275 5
260710985 404865623 2
260710985 38824843 4
260710985 19762524 4
260710985 216837549 1
260710985 213711945 1
260710985 156380350 1
260710985 58926395 1
260710985 48300575 1
260710985 83855918 6
260710985 267308679 1
260710985 45112524 4
260961646 245095610 38
260961646 261872648 4
260961646 263355828 41
260961646 28455329 59
260961646 29968837 153
260961646 236854083 1
260961646 283727817 16
260961646 101227454 26
260961646 91082908 3
260961646 384851943 5
260961646 156380350 1
260961646 285516588 22
260961646 29972400 6
260961646 313296185 3
260961646 87429715 2
260961646 267308679 1
261872648 208742566 1
261872648 245095610 85
261872648 263355828 114
261872648 91082908 4
261872648 156380350 6
261872648 87429715 5
261872648 260961646 10
261872648 236854083 23
261872648 285516588 31
261872648 283727817 4
261872648 28455329 47
261872648 29968837 36
261872648 267308679 4
261872648 45112524 2
261872648 101227454 2
261872648 313296185 1
261872648 352317874 1
263355828 28455329 114
263355828 245095610 94
263355828 267308679 32
263355828 260961646 24
263355828 101227454 41
263355828 261872648 21
263355828 29968837 59
263355828 285516588 12
263355828 384851943 8
263355828 352317874 9
263355828 91082908 13
263355828 283727817 62
263355828 444198452 1
263355828 87429715 10
263355828 313296185 12
263355828 236854083 3
263355828 156380350 1
263355828 70643606 7
263355828 48683091 1
263355828 197186352 1
263355828 283969647 1
264133481 43706838 87
264133481 268484639 17
264133481 260452085 5
264133481 278133623 36
264133481 205643354 6
264133481 270843834 2
264133481 290609656 9
264133481 48683091 5
264133481 193723322 6
264133481 202098639 10
264133481 197096489 1
264133481 65013070 2
264133481 19762524 1
264133481 97898140 1
264133481 21036119 1
264133481 48300575 1
264133481 179170204 2
264133481 269304331 2
264133481 291001606 7
264133481 134563275 2
264133481 156380350 2
264133481 32878627 1
264133481 205715380 1
264133481 265916293 1
264133481 275248083 1
264133481 205951712 1
264133481 120160897 1
264133481 38824843 1
264133481 275575393 1
264133481 271563330 1
264133481 31408930 2
264133481 43328523 1
264133481 146442319 1
264446848 30693879 128
264446848 220997138 1
264446848 218264611 1
264446848 83855918 7
264446848 179213911 3
264446848 341963514 45
264446848 34882196 6
264446848 54003221 10
264446848 37653495 3
264446848 100570359 4
264446848 58926395 4
264446848 160979509 12
264446848 213711945 2
264446848 174185700 8
264446848 59785937 2
264446848 26589987 1
264446848 50725573 1
264446848 69607162 1
264446848 290709262 1
264446848 69551985 3
264446848 295637500 7
264446848 29972400 8
264446848 436104499 5
264446848 253631550 3
264446848 66308941 2
264446848 62540002 1
264446848 65153448 1
264446848 134563275 4
264446848 156380350 7
264446848 37921383 3
264446848 66129243 1
264446848 268445866 1
264446848 24485503 1
264446848 47608522 1
264522245 65153448 20
264522245 59785937 1
264522245 24485503 1
264522245 150020524 1
265192550 19239587 2
265192550 188264147 2
265192550 19229473 1
265426770 243323755 17
265426770 247694811 12
265426770 233600234 4
265426770 220746642 23
265426770 246398288 3
265426770 270369842 1
265426770 244444830 4
265426770 270556083 9
265426770 319682752 3
265426770 279229632 3
265426770 165746428 1
265426770 70628641 2
265426770 231410365 1
265426770 242081101 3
265426770 234349647 2
265426770 288238089 4
265426770 288327871 5
265426770 98196849 3
265426770 134823513 3
265426770 45929373 2
265916293 205643354 10
265916293 270843834 55
265916293 31408930 46
265916293 268484639 89
265916293 205951712 38
265916293 97898140 1
265916293 291001606 11
265916293 160979509 1
265916293 51978065 1
265916293 49939257 6
265916293 65013070 1
265916293 48300575 1
265916293 113449381 2
265916293 218196055 3
265916293 179170204 4
265916293 134563275 8
265916293 225539878 3
265916293 260452085 7
265916293 32878627 3
265916293 264133481 2
265916293 202098639 5
265916293 219949262 1
265916293 208742566 5
265916293 220808838 1
265916293 119370087 1
265916293 197096489 1
265916293 48683091 6
265916293 295884713 1
265916293 193723322 1
265916293 275248083 2
265916293 53732896 4
265916293 205715380 1
265916293 43706838 2
265916293 185688167 1
265916293 269304331 2
265916293 278133623 1
265916293 290609656 1
265916293 144836578 1
265916293 142681025 1
265916293 267289093 1
266182205 19909703 29
266182205 40095510 10
266182205 156218577 36
266182205 52702397 27
266182205 29855798 54
266182205 29426580 20
266182205 223404067 5
266182205 22844077 1
266182205 57933449 4
266182205 47608522 3
266182205 61608179 2
266182205 172376896 7
266182205 274501289 77
266182205 53732896 1
266182205 100570359 1
266182205 142225011 2
266182205 239876668 1
266182205 160950525 1
266182205 270418444 1
266182205 123054246 1
266182205 45929373 1
266182205 273124345 5
266182205 213711945 4
266182205 156380350 1
266182205 98810867 1
266182205 37653495 2
266182205 270556083 2
266182205 275575393 1
266182205 292252720 5
266182205 30693879 1
266182205 91082908 1
266182205 111610909 1
266182205 134563275 1
266591831 204409050 7
266591831 53029040 2
266591831 127945292 1
267256508 145778558 3
267256508 27272269 21
267256508 267856439 40
267256508 267278705 80
267256508 200497519 9
267256508 267289093 90
267256508 144836578 35
267256508 32583477 9
267256508 267295547 19
267256508 220808838 3
267256508 43328523 5
267256508 134563275 5
267256508 70643606 2
267256508 53732896 9
267256508 45929373 22
267256508 123054246 9
267256508 43706838 13
267256508 56077244 14
267256508 218196055 7
267256508 48683091 18
267256508 54003221 1
267256508 219949262 7
267256508 292252720 1
267256508 313887512 1
267256508 34269240 3
267256508 85669614 3
267256508 269304331 14
267256508 47608522 3
267256508 268484639 6
267256508 56408315 1
267256508 43328128 8
267256508 202098639 12
267256508 48300575 2
267256508 49939257 20
267256508 291001606 2
267256508 470195113 4
267256508 66129243 4
267256508 243323755 4
267256508 270556083 1
267256508 83855918 1
267256508 213711945 1
267278705 267256508 87
267278705 267856439 47
267278705 32583477 24
267278705 200497519 139
267278705 267289093 226
267278705 267295547 62
267278705 27272269 55
267278705 144836578 249
267278705 145778558 2
267278705 31408930 51
267278705 220808838 3
267278705 43328523 5
267278705 53732896 39
267278705 123054246 16
267278705 56408315 2
267278705 247540843 1
267278705 56077244 3
267278705 270843834 4
267278705 268484639 24
267278705 293731094 2
267278705 218196055 12
267278705 34269240 3
267278705 85669614 3
267278705 290609656 2
267278705 48300575 1
267278705 29206300 53
267278705 45929373 2
267278705 156380350 2
267278705 47608522 7
267278705 51978065 1
267278705 43706838 4
267278705 219949262 8
267278705 248789864 1
267278705 175149644 13
267278705 313887512 1
267278705 260710985 1
267278705 62540002 1
267278705 134563275 3
267278705 269304331 5
267278705 264133481 1
267278705 291001606 4
267278705 202098639 2
267278705 43328128 16
267278705 48683091 2
267278705 49939257 5
267278705 100570359 3
267278705 236979026 3
267278705 153531301 1
267278705 260452085 2
267278705 32878627 1
267278705 205951712 3
267278705 213273098 1
267278705 54003221 1
267278705 58926395 4
267278705 267308679 1
267278705 66129243 3
267278705 160950525 1
267278705 242081101 2
267278705 213711945 2
267278705 236854083 2
267278705 19762524 1
267278705 243323755 1
267278705 57933449 1
267278705 270556083 1
267278705 29972400 1
267278705 70643606 1
267289093 200497519 85
267289093 267856439 56
267289093 144836578 250
267289093 267295547 94
267289093 27272269 24
267289093 267256508 84
267289093 134563275 3
267289093 267278705 140
267289093 123054246 9
267289093 32583477 27
267289093 56077244 4
267289093 314725957 3
267289093 218196055 8
267289093 219949262 9
267289093 29206300 1
267289093 288238089 2
267289093 283727817 2
267289093 119370087 1
267289093 53732896 21
267289093 175149644 3
267289093 20505122 1
267289093 145778558 1
267289093 208742566 1
267289093 43328128 31
267289093 34269240 1
267289093 85669614 2
267289093 56408315 3
267289093 269304331 1
267289093 202098639 1
267289093 19762524 6
267289093 83855918 2
267289093 31408930 13
267289093 244444830 1
267289093 265426770 1
267289093 247694811 1
267289093 156380350 1
267289093 48683091 3
267289093 21037719 1
267289093 502248046 1
267289093 49939257 3
267289093 43706838 3
267289093 291110389 1
267289093 100570359 1
267289093 51978065 1
267289093 267308679 2
267289093 213711945 3
267289093 197096489 1
267289093 268484639 2
267289093 45112524 1
267289093 43856340 1
267289093 132213280 1
267289093 43328523 2
267289093 160979509 2
267289093 270556083 1
267295547 267856439 27
267295547 27272269 59
267295547 267278705 60
267295547 267289093 140
267295547 32583477 13
267295547 200497519 46
267295547 144836578 81
267295547 145778558 1
267295547 267256508 23
267295547 123054246 3
267295547 83855918 1
267295547 48683091 4
267295547 54003221 3
267295547 43328523 2
267295547 20505122 1
267295547 53732896 7
267295547 43328128 13
267295547 49939257 4
267295547 47608522 1
267295547 268484639 1
267295547 29968837 1
267295547 152402774 2
267295547 175149644 1
267295547 329112005 2
267295547 160979509 2
267308679 29968837 24
267308679 236854083 71
267308679 91082908 8
267308679 87429715 7
267308679 261872648 10
267308679 263355828 62
267308679 28455329 14
267308679 285516588 7
267308679 245095610 8
267308679 260961646 3
267308679 384851943 2
267308679 101227454 10
267308679 49939257 1
267308679 352317874 3
267308679 277384132 1
267308679 30693879 1
267308679 283727817 1
267308679 70643606 2
267308679 66129243 2
267856439 144836578 81
267856439 267289093 41
267856439 200497519 74
267856439 145778558 8
267856439 27272269 17
267856439 267278705 19
267856439 53732896 12
267856439 172724815 3
267856439 267256508 19
267856439 267295547 13
267856439 43706838 1
267856439 123054246 4
267856439 32583477 5
267856439 34269240 1
267856439 85669614 2
267856439 31408930 3
267856439 113449381 1
267856439 43328128 4
267856439 19762524 1
267856439 268484639 2
267856439 270556083 2
267856439 236854083 1
268445866 258426023 4
268445866 160979509 20
268445866 264446848 1
268445866 295637500 12
268445866 341963514 29
268445866 213711945 30
268445866 174185700 2
268445866 69607162 1
268445866 37653495 4
268445866 58926395 1
268445866 220997138 1
268445866 30693879 1
268445866 229047451 2
268445866 34882196 1
268445866 59785937 1
268445866 66129243 3
268484639 260452085 71
268484639 48300575 26
268484639 271563330 6
268484639 134563275 26
268484639 269304331 60
268484639 278133623 22
268484639 32878627 35
268484639 185688167 27
268484639 27272269 6
268484639 31408930 103
268484639 291001606 59
268484639 290609656 43
268484639 193723322 18
268484639 202098639 33
268484639 43706838 50
268484639 161351710 2
268484639 49665998 2
268484639 49939257 11
268484639 179170204 13
268484639 270843834 87
268484639 265916293 60
268484639 160979509 5
268484639 295884713 52
268484639 48683091 11
268484639 197096489 17
268484639 264133481 13
268484639 208742566 19
268484639 167376496 13
268484639 205643354 10
268484639 275248083 10
268484639 113449381 6
268484639 65013070 9
268484639 310287657 27
268484639 267278705 9
268484639 205951712 70
268484639 144836578 39
268484639 127945292 8
268484639 142681025 1
268484639 51978065 1
268484639 32399396 2
268484639 120160897 1
268484639 181107202 2
268484639 83828959 1
268484639 236979026 16
268484639 97898140 1
268484639 267295547 1
268484639 100570359 3
268484639 53732896 4
268484639 14123683 1
268484639 275575393 1
268484639 83855918 2
268484639 152402774 1
268484639 66308941 1
268484639 109813877 3
268484639 218264611 1
268484639 19762524 4
268484639 562630483 5
268484639 160950525 1
268484639 122950681 2
268484639 119370087 1
268484639 205715380 1
268484639 38824843 1
268484639 225539878 2
268484639 45112524 1
268484639 200497519 2
268484639 105971448 1
268484639 43328523 2
268484639 283207769 1
269304331 32878627 12
269304331 202098639 7
269304331 48683091 7
269304331 268484639 21
269304331 278133623 6
269304331 270843834 1
269304331 185688167 11
269304331 134563275 8
269304331 65013070 1
269304331 271563330 4
269304331 49939257 15
269304331 27272269 5
269304331 48300575 5
269304331 205951712 2
269304331 161351710 1
269304331 253026113 1
269304331 179170204 2
269304331 127945292 4
269304331 205643354 1
269304331 113449381 1
269304331 43706838 2
269304331 193723322 1
269304331 197096489 1
269304331 144836578 2
269304331 267256508 3
269304331 291001606 1
269304331 290609656 5
269304331 205715380 2
269304331 19762524 1
269858934 247300697 18
269858934 214136684 1
269858934 295884713 3
269858934 38824843 1
269858934 155320577 1
269858934 275575393 2
269858934 86122715 1
269858934 154659914 1
269858934 40359068 7
269858934 166121210 6
269858934 253026113 3
269858934 37653495 1
269858934 19762524 2
269858934 58926395 1
269858934 295637500 1
269858934 174185700 1
269858934 180918836 1
269858934 179213911 2
269858934 156380350 2
269858934 66129243 1
269858934 83855918 1
269858934 270418444 1
270369842 51978065 97
270369842 54498003 41
270369842 169863467 15
270369842 228305414 16
270369842 246398288 93
270369842 145778558 25
270369842 288238089 26
270369842 247540843 17
270369842 172724815 38
270369842 56077244 10
270369842 20505122 1
270369842 288327871 69
270369842 220746642 29
270369842 288370527 32
270369842 17311797 18
270369842 182737724 1
270369842 38411534 2
270369842 73449571 118
270369842 306623675 15
270369842 83828959 1
270369842 91082908 2
270369842 142225011 1
270369842 19239587 1
270369842 38824843 1
270369842 47608522 1
270369842 111610909 1
270369842 156380350 1
270369842 188264147 1
270418444 27014314 4
270418444 43090176 33
270418444 38824843 5
270418444 239876668 2
270418444 210627341 1
270418444 19762524 11
270418444 160950525 10
270418444 155320577 4
270418444 216837549 3
270418444 558829275 1
270418444 100570359 1
270418444 87429715 1
270418444 37397798 1
270418444 156380350 1
270418444 48300575 2
270418444 134563275 1
270418444 120872742 1
270418444 200497519 1
270418444 307289516 1
270418444 66129243 1
270418444 58434192 1
270556083 70628641 36
270556083 242081101 31
270556083 244444830 52
270556083 45929373 34
270556083 247694811 93
270556083 233600234 37
270556083 98196849 16
270556083 243323755 52
270556083 279229632 33
270556083 227082076 1
270556083 87429715 8
270556083 220746642 5
270556083 231410365 22
270556083 179213911 9
270556083 265426770 27
270556083 165746428 8
270556083 319682752 26
270556083 78922403 2
270556083 62540002 2
270556083 227817944 1
270556083 225098832 1
270556083 393590044 4
270556083 358675720 12
270556083 234349647 6
270556083 401646950 8
270556083 292713073 1
270556083 478981691 2
270556083 234365719 1
270556083 39811227 2
270556083 37653495 1
270556083 270369842 1
270556083 246398288 1
270556083 404865623 1
270556083 144836578 1
270556083 267856439 1
270556083 32878627 1
270556083 290609656 1
270556083 33268497 1
270556083 48300575 1
270556083 19762524 1
270556083 47608522 1
270843834 265916293 46
270843834 268484639 113
270843834 202098639 8
270843834 49939257 13
270843834 271563330 1
270843834 31408930 53
270843834 48300575 8
270843834 260452085 9
270843834 264133481 5
270843834 291001606 2
270843834 290609656 11
270843834 179170204 2
270843834 205951712 16
270843834 134563275 1
270843834 185688167 2
270843834 310287657 5
270843834 43706838 2
270843834 278133623 3
270843834 269304331 1
270843834 275248083 1
270843834 295884713 4
270843834 32878627 1
270843834 197096489 1
271563330 179170204 12
271563330 65013070 46
271563330 268484639 9
271563330 270843834 5
271563330 160979509 4
271563330 155320577 1
271563330 70643606 3
271563330 179213911 2
271563330 260452085 2
271563330 48300575 10
271563330 43706838 11
271563330 193723322 3
271563330 113449381 4
271563330 205715380 1
271563330 134563275 12
271563330 32878627 5
271563330 269304331 7
271563330 202098639 4
271563330 185688167 9
271563330 31408930 5
271563330 295637500 1
271563330 239876668 12
271563330 160950525 1
271563330 48683091 9
271563330 49939257 7
271563330 278133623 7
271563330 275248083 1
271563330 32399396 10
271563330 220997138 4
271563330 45929373 1
271563330 66308941 1
271563330 220746642 1
271563330 174185700 1
271563330 290609656 1
271563330 205951712 1
271563330 205643354 1
271563330 43090176 1
271563330 270418444 1
272476423 40359068 2
272476423 238623655 2
273124345 40095510 68
273124345 61608179 26
273124345 57933449 57
273124345 266182205 3
273124345 52702397 9
273124345 29426580 33
273124345 172376896 15
273124345 223404067 18
273124345 274501289 3
273124345 19909703 5
273124345 270556083 1
273124345 275575393 1
273124345 29855798 1
273124345 83855918 2
273124345 287566895 1
273124345 158887692 1
274501289 61608179 2
274501289 266182205 21
274501289 29426580 43
274501289 172376896 7
274501289 52702397 10
274501289 29855798 35
274501289 273124345 2
274501289 19909703 14
274501289 19762524 3
274501289 43328523 1
274501289 213711945 4
274501289 119370087 1
274501289 288327871 1
274501289 47608522 2
274501289 134563275 1
274501289 53732896 1
274501289 160950525 1
274645950 224697273 1
274645950 100570359 2
274645950 103683026 2
274645950 53732896 3
274645950 156380350 1
274645950 83855918 1
274645950 220997138 1
274996668 33268497 1
274996668 544574749 1
275248083 179170204 26
275248083 120160897 26
275248083 268484639 11
275248083 205715380 9
275248083 278133623 4
275248083 48683091 7
275248083 43706838 3
275248083 113449381 10
275248083 49939257 13
275248083 65013070 6
275248083 291001606 11
275248083 205951712 4
275248083 269304331 3
275248083 270843834 1
275248083 32878627 3
275248083 134563275 11
275248083 271563330 1
275248083 185688167 2
275248083 419872351 10
275248083 260452085 9
275248083 290609656 1
275248083 193723322 3
275248083 205643354 2
275248083 265916293 2
275248083 48300575 2
275248083 264133481 1
275248083 53732896 1
275575393 155320364 30
275575393 38824843 32
275575393 155320577 23
275575393 108441763 16
275575393 239876668 1
275575393 160950525 1
275575393 37397798 1
275575393 19762524 3
275575393 30693879 1
275575393 43090176 1
275575393 270418444 1
275575393 156380350 1
275575393 83855918 1
277172506 237318555 47
277172506 248740740 20
277172506 213273098 6
277172506 175149644 6
277172506 313887512 35
277172506 199278443 9
277172506 127945292 1
277172506 316996084 4
277172506 279681266 34
277172506 470195113 3
277172506 181107202 1
277172506 419872351 3
277172506 283207769 2
277172506 158887692 1
277172506 57933449 2
277384132 70643606 93
277384132 156218577 134
277384132 37704287 145
277384132 100570359 28
277384132 292252720 41
277384132 156380350 1
277384132 61623625 1
277384132 30693879 1
277384132 267308679 1
277384132 45112524 1
277384132 53732896 1
277384132 32878627 1
277384132 290609656 1
277384132 48300575 1
277981997 295884713 20
277981997 167376496 23
277981997 109813877 7
277981997 310287657 5
277981997 248789864 8
277981997 66308941 9
277981997 83855918 3
277981997 62540002 2
277981997 294784543 1
277981997 102773285 2
277981997 109214716 2
277981997 32417223 7
277981997 19762524 1
277981997 147721398 1
277981997 45112524 1
278133623 113449381 26
278133623 43706838 62
278133623 193723322 20
278133623 48683091 21
278133623 202098639 10
278133623 49939257 20
278133623 260452085 18
278133623 48300575 4
278133623 205643354 6
278133623 32878627 3
278133623 291001606 7
278133623 185688167 9
278133623 53732896 2
278133623 134563275 25
278133623 264133481 24
278133623 268484639 11
278133623 65013070 4
278133623 205951712 2
278133623 269304331 10
278133623 271563330 6
278133623 179170204 5
278133623 275248083 3
278133623 160979509 1
278133623 197096489 1
278133623 205715380 1
278133623 218273099 1
278133623 69551985 1
278133623 120160897 4
278133623 253631550 1
278133623 290609656 2
278133623 21036119 1
278133623 265916293 1
278133623 14123683 2
279229632 231410365 58
279229632 247694811 24
279229632 98196849 11
279229632 244444830 11
279229632 45929373 9
279229632 270556083 25
279229632 233600234 11
279229632 242081101 16
279229632 165746428 4
279229632 319682752 9
279229632 265426770 5
279229632 243323060 2
279229632 287566895 1
279229632 358675720 2
279229632 49980783 1
279229632 70628641 4
279229632 401646950 16
279229632 243323755 6
279229632 20505122 1
279229632 294038273 1
279229632 234349647 1
279229632 100570359 1
279229632 174185700 1
279681266 237318555 56
279681266 248740740 49
279681266 277172506 52
279681266 313887512 22
279681266 175149644 27
279681266 199278443 4
279681266 470195113 4
279681266 283207769 2
279681266 316996084 1
280242371 199278443 79
280242371 158887692 34
280242371 175149644 4
280242371 57339651 5
280242371 313887512 17
280242371 43706838 1
280242371 213273098 13
280242371 283207769 26
280242371 26553971 2
280242371 419872351 48
280242371 151087889 1
280242371 49629605 2
280242371 53103918 7
280242371 73449571 1
280242371 284544203 1
280242371 470195113 1
280242371 569096933 4
280242371 19909703 1
280242371 14123683 1
280242371 53732896 1
280242371 316996084 1
280242371 156380350 1
280655080 91082908 1
280655080 384851943 1
281059193 21037719 13
281059193 182737724 35
281059193 120872742 34
281059193 291110389 60
281059193 20505122 6
281059193 38411534 6
281059193 193354205 2
281059193 153531301 9
281059193 32340805 21
281059193 111610909 45
281059193 61771888 2
281059193 48300575 20
281059193 290609656 10
281059193 43856340 5
281059193 243323755 3
281059193 45112524 8
281059193 336031649 1
281059193 83828959 3
281059193 225082998 6
281059193 14123683 2
281059193 38824843 4
281059193 240653346 1
281059193 26589987 2
281059193 275575393 1
281059193 122950681 1
281059193 119370087 1
281059193 73449571 1
281059193 134563275 2
281059193 162749920 1
281059193 360344843 1
281059193 269304331 1
281059193 53732896 3
281059193 268484639 1
281059193 225539878 2
281059193 288327871 1
281059193 101017618 1
281059193 236854083 1
281059193 160950525 2
281059193 19762524 1
281059193 66308941 5
281059193 51978065 2
281059193 246398288 1
281059193 83855918 2
283207769 284544203 5
283207769 199278443 97
283207769 213273098 16
283207769 158887692 31
283207769 237318555 1
283207769 43706838 1
283207769 280242371 22
283207769 313887512 11
283207769 53103918 4
283207769 292713073 1
283207769 419872351 28
283207769 57339651 16
283207769 46141376 1
283207769 21037719 1
283207769 49629605 1
283207769 470195113 1
283207769 132213280 1
283207769 175149644 5
283207769 48300575 1
283207769 53732896 1
283207769 316996084 1
283207769 19762524 3
283207769 279681266 1
283207769 569096933 4
283207769 277172506 1
283207769 43328523 1
283207769 268484639 1
283727817 263355828 88
283727817 69607162 1
283727817 245095610 39
283727817 236854083 13
283727817 91082908 20
283727817 87429715 32
283727817 285516588 8
283727817 261872648 2
283727817 29968837 26
283727817 28455329 9
283727817 29972400 22
283727817 156380350 5
283727817 229047451 1
283727817 58434192 4
283727817 260961646 6
283727817 267308679 4
283727817 313296185 21
283727817 101227454 7
283727817 197186352 3
283727817 219949262 4
283727817 243323755 4
283727817 384851943 5
283727817 174185700 1
283727817 70643606 2
283727817 48683091 3
283727817 47608522 2
283727817 352317874 3
283727817 56408315 1
283727817 54003221 1
283727817 436104499 1
283727817 19762524 1
283969647 53732896 5
283969647 292713073 20
283969647 220997138 38
283969647 297389481 29
283969647 218264611 37
283969647 38824843 1
283969647 224697273 15
283969647 274645950 32
283969647 156380350 4
283969647 83855918 3
283969647 58434192 6
283969647 253631550 14
283969647 70643606 3
283969647 130380538 1
283969647 151087889 1
283969647 239876668 3
283969647 160950525 2
283969647 244444830 1
283969647 166121210 1
283969647 219949262 1
283969647 100570359 2
283969647 97898140 1
283969647 34882196 1
283969647 174185700 1
283969647 37792771 3
283969647 142681025 3
283969647 103683026 4
283969647 19762524 6
283969647 40359068 1
283969647 91082908 2
283969647 48300575 1
283969647 87429715 2
283969647 313296185 1
283969647 283727817 1
283969647 43856340 1
283969647 134563275 2
283969647 32878627 1
283969647 263355828 2
283969647 24485503 1
283969647 225539878 1
283969647 14123683 1
283969647 43706838 1
283969647 270418444 1
284544203 199278443 73
284544203 43706838 2
284544203 53103918 4
284544203 283207769 6
284544203 248740740 2
284544203 213273098 5
284544203 280242371 6
284544203 313887512 20
284544203 419872351 11
284544203 158887692 4
284544203 57339651 2
284544203 569096933 2
284544203 237318555 1
284544203 470195113 4
284544203 277172506 1
285516588 245095610 141
285516588 236854083 25
285516588 261872648 24
285516588 91082908 27
285516588 260961646 32
285516588 263355828 74
285516588 28455329 99
285516588 29968837 142
285516588 283727817 7
285516588 267308679 14
285516588 197186352 1
285516588 101227454 108
285516588 352317874 5
285516588 87429715 8
285516588 72015785 2
287566895 79818725 3
287566895 70628641 6
287566895 39811227 5
287566895 227817944 1
287566895 207604346 1
287566895 294038273 3
287566895 218273099 6
287566895 225098832 3
287566895 48683091 2
287566895 134823513 5
287566895 20359647 4
287566895 59809760 5
287566895 234365719 2
287566895 77843712 6
287566895 78922403 3
287566895 29246770 2
287566895 404865623 2
287566895 244081862 2
287566895 291649210 1
287566895 108441763 1
287566895 287781981 2
287566895 48300575 3
287566895 104572995 5
287566895 227082076 1
287566895 182737724 1
287566895 256955184 1
287566895 274645950 1
287566895 243323060 1
287566895 27014314 1
287566895 94003338 1
287566895 134563275 1
287566895 142681025 1
287566895 273124345 1
287781981 218273099 36
287781981 104572995 41
287781981 227817944 16
287781981 225098832 55
287781981 134823513 6
287781981 79818725 17
287781981 207604346 4
287781981 39811227 21
287781981 70628641 12
287781981 59809760 22
287781981 45929373 6
287781981 78922403 6
287781981 77843712 6
287781981 20359647 15
287781981 294038273 3
287781981 234365719 28
287781981 29246770 43
287781981 227082076 5
287781981 48683091 3
287781981 287566895 4
287781981 404865623 4
287781981 242081101 2
287781981 98196849 1
287781981 228751987 1
287781981 244081862 3
288238089 56077244 171
288238089 169863467 42
288238089 288370527 140
288238089 172724815 159
288238089 247540843 170
288238089 246398288 74
288238089 270369842 45
288238089 288327871 107
288238089 220746642 160
288238089 51978065 10
288238089 243323755 43
288238089 145778558 34
288238089 54498003 18
288238089 73449571 38
288238089 265426770 19
288238089 306623675 9
288238089 228305414 17
288238089 134563275 6
288238089 227082076 5
288238089 270556083 1
288238089 160979509 1
288238089 180918836 1
288238089 144836578 6
288238089 156380350 2
288238089 25780453 1
288238089 193354205 1
288238089 219949262 9
288238089 275575393 14
288238089 120872742 2
288238089 213711945 1
288238089 267289093 5
288238089 283727817 5
288238089 119370087 2
288238089 236854083 4
288238089 26589987 1
288238089 43328523 4
288238089 393590044 5
288238089 208742566 1
288238089 205951712 8
288238089 220997138 1
288238089 270418444 1
288238089 121827022 1
288238089 97898140 1
288238089 234365719 2
288238089 19762524 5
288238089 83855918 2
288238089 358675720 1
288238089 134823513 3
288238089 17311797 3
288238089 291110389 1
288238089 30693879 2
288238089 38824843 11
288238089 98196849 2
288238089 100570359 3
288238089 43706838 1
288238089 53732896 4
288238089 56408315 1
288238089 111610909 1
288238089 43856340 2
288238089 387835596 1
288238089 45112524 1
288327871 288238089 61
288327871 220746642 41
288327871 169863467 10
288327871 288370527 94
288327871 246398288 69
288327871 51978065 6
288327871 247540843 13
288327871 56077244 18
288327871 145778558 6
288327871 172724815 4
288327871 270369842 13
288327871 243323755 4
288327871 120872742 8
288327871 213711945 2
288327871 265426770 7
288327871 247694811 2
288327871 97066890 11
288327871 43328523 2
288327871 66129243 1
288327871 220997138 1
288327871 294038273 4
288327871 47608522 1
288327871 393590044 1
288327871 29206300 4
288327871 153531301 3
288327871 21037719 1
288327871 158887692 1
288327871 144836578 5
288327871 54498003 1
288327871 295116564 4
288327871 134823513 11
288327871 225082998 5
288327871 134563275 1
288327871 73449571 5
288327871 20505122 1
288327871 274501289 1
288327871 19762524 1
288370527 288238089 57
288370527 288327871 47
288370527 220746642 35
288370527 246398288 38
288370527 243323755 6
288370527 169863467 5
288370527 56077244 5
288370527 120872742 6
288370527 134563275 1
288370527 306623675 1
288370527 270556083 1
288370527 219949262 2
288370527 172724815 6
288370527 265426770 1
288370527 393590044 1
288370527 32583477 1
288370527 220808838 1
288370527 267256508 1
288370527 267278705 1
288370527 29206300 1
288370527 244444830 1
288370527 270369842 6
288370527 51978065 2
288370527 247540843 2
288370527 144836578 1
288370527 20505122 1
288370527 153531301 1
288370527 73449571 1
288370527 57933449 1
290609656 260452085 8
290609656 48300575 33
290609656 134563275 25
290609656 193723322 8
290609656 202098639 28
290609656 43706838 11
290609656 48683091 5
290609656 197096489 1
290609656 32878627 34
290609656 270843834 7
290609656 264133481 4
290609656 278133623 4
290609656 268484639 14
290609656 49939257 6
290609656 179170204 8
290609656 271563330 1
290609656 225539878 3
290609656 160979509 1
290609656 205951712 5
290609656 281059193 4
290609656 17084497 1
290609656 113449381 2
290609656 32340805 1
290609656 269304331 9
290609656 19762524 2
290609656 182737724 2
290609656 185688167 3
290609656 65013070 2
290609656 275248083 1
290609656 205643354 1
290609656 45112524 1
290609656 265916293 1
290709262 22844077 94
290709262 180918836 68
290709262 30693879 61
290709262 37653495 10
290709262 24224320 13
290709262 62540002 6
290709262 64654685 1
290709262 21593526 2
290709262 37921383 1
290709262 181223330 8
290709262 253631550 2
290709262 160979509 1
290709262 47608522 3
290709262 237389906 3
290709262 142681025 1
290709262 94003338 2
290709262 160950525 1
290709262 38824843 2
290709262 53732896 1
290709262 420790483 1
290709262 65153448 1
291001606 205643354 7
291001606 205951712 17
291001606 260452085 50
291001606 43706838 20
291001606 268484639 42
291001606 185688167 14
291001606 270843834 4
291001606 278133623 4
291001606 48300575 7
291001606 179170204 27
291001606 134563275 4
291001606 48683091 2
291001606 49939257 5
291001606 65013070 1
291001606 290609656 12
291001606 202098639 11
291001606 275248083 12
291001606 193723322 4
291001606 265916293 8
291001606 31408930 7
291001606 197096489 1
291001606 225539878 4
291001606 271563330 1
291001606 113449381 2
291001606 19762524 2
291001606 83855918 9
291001606 264133481 6
291001606 269304331 2
291001606 267256508 2
291001606 267278705 2
291001606 14123683 2
291001606 205715380 1
291001606 70643606 1
291001606 53732896 1
291001606 45112524 1
291001606 144836578 3
291110389 120872742 19
291110389 281059193 24
291110389 32340805 10
291110389 38824843 3
291110389 182737724 23
291110389 111610909 36
291110389 21037719 8
291110389 134823513 2
291110389 38411534 8
291110389 43856340 4
291110389 225082998 6
291110389 19762524 4
291110389 101017618 1
291110389 387835596 1
291110389 256955184 1
291110389 51978065 1
291110389 83855918 1
291110389 155320577 1
291649210 104572995 4
291649210 225098832 5
291649210 79818725 15
291649210 59809760 11
291649210 39811227 1
291649210 134823513 9
291649210 227817944 4
291649210 207604346 2
291649210 70628641 4
291649210 218273099 4
291649210 294038273 2
291649210 45929373 4
291649210 287566895 1
291649210 29246770 2
291649210 122950681 1
291649210 119370087 1
292252720 156218577 43
292252720 277384132 107
292252720 37704287 79
292252720 70643606 101
292252720 208742566 19
292252720 100570359 107
292252720 151087889 25
292252720 300135017 25
292252720 181107202 14
292252720 236979026 25
292252720 19239587 1
292252720 30395398 1
292252720 152402774 1
292252720 94003338 1
292252720 248789864 1
292252720 61623625 1
292252720 358675720 1
292252720 160979509 1
292252720 19762524 1
292713073 218264611 110
292713073 283969647 30
292713073 43706838 22
292713073 213711945 33
292713073 22844077 1
292713073 47608522 7
292713073 228298620 2
292713073 220997138 83
292713073 297389481 54
292713073 37792771 7
292713073 53732896 3
292713073 274645950 3
292713073 61771888 1
292713073 97898140 3
292713073 134563275 5
292713073 156380350 5
292713073 130380538 1
292713073 64654685 1
292713073 263355828 1
292713073 224697273 14
292713073 66308941 4
292713073 100570359 6
292713073 202098639 1
292713073 37653495 2
292713073 83855918 1
292713073 181107202 2
292713073 58434192 11
292713073 59785937 1
292713073 19762524 4
292713073 48300575 3
292713073 275575393 2
292713073 38824843 1
292713073 87429715 3
292713073 20505122 1
292713073 29426580 1
292713073 239876668 1
292713073 160950525 2
292713073 313887512 1
292713073 313296185 1
292713073 142681025 1
292713073 21036119 2
292713073 219949262 1
292713073 155320577 1
293601868 155320577 11
293601868 38824843 8
293601868 108441763 4
293601868 275575393 7
293601868 210627341 4
293601868 155320364 2
293601868 239876668 1
293601868 43090176 2
293601868 270418444 3
293601868 160950525 3
293601868 19762524 2
293601868 28455329 1
293601868 58434192 1
293601868 216837549 1
293601868 83855918 1
293601868 70643606 1
293601868 267308679 1
293731094 27272269 12
293731094 123054246 4
293731094 53732896 5
293731094 314725957 25
293731094 220808838 2
293731094 34269240 16
293731094 218196055 9
293731094 502248046 12
293731094 85669614 3
293731094 56408315 1
293731094 300414286 1
293731094 43328523 1
293731094 87429715 2
293995981 19239587 1
293995981 117377731 1
294038273 243323060 1
294038273 234365719 9
294038273 20359647 4
294038273 104572995 16
294038273 218273099 16
294038273 287566895 1
294038273 70628641 12
294038273 39811227 3
294038273 59809760 6
294038273 227082076 3
294038273 287781981 9
294038273 77843712 7
294038273 227817944 5
294038273 225098832 5
294038273 279229632 2
294038273 288327871 2
294038273 29246770 5
294038273 207604346 3
294038273 478981691 1
294038273 291649210 1
294038273 78922403 1
294784543 66308941 26
294784543 102773285 1
294784543 295884713 37
294784543 39811227 5
294784543 248789864 13
294784543 83855918 2
294784543 62540002 1
294784543 310287657 16
294784543 109214716 13
294784543 19762524 1
294784543 281059193 3
294784543 48300575 1
294784543 109813877 23
294784543 292252720 1
294784543 167376496 6
294784543 147721398 12
294784543 277981997 1
294784543 111610909 1
294784543 270369842 1
295116564 101017618 18
295116564 111610909 10
295116564 32340805 5
295116564 288327871 1
295116564 291110389 3
295116564 172901970 1
295116564 281059193 1
295116564 48300575 1
295116564 14123683 1
295637500 23136154 8
295637500 213711945 9
295637500 48300575 16
295637500 58926395 5
295637500 264446848 14
295637500 66129243 37
295637500 47608522 1
295637500 156380350 2
295637500 97898140 1
295637500 160979509 12
295637500 59785937 4
295637500 54003221 2
295637500 268445866 2
295637500 180918836 1
295637500 30693879 5
295637500 83855918 1
295637500 229047451 1
295637500 65013070 1
295637500 179213911 1
295637500 155320577 1
295637500 258426023 1
295884713 248789864 155
295884713 66308941 84
295884713 97898140 1
295884713 247300697 2
295884713 160950525 1
295884713 167376496 186
295884713 102465497 4
295884713 227082076 1
295884713 20505122 1
295884713 40714791 3
295884713 246398288 2
295884713 277981997 17
295884713 102773285 11
295884713 160979509 13
295884713 268484639 63
295884713 294784543 6
295884713 62540002 1
295884713 310287657 17
295884713 83855918 1
295884713 109813877 46
295884713 109214716 7
295884713 122950681 7
295884713 47608522 1
295884713 270843834 2
295884713 265916293 3
295884713 48300575 1
295884713 49939257 1
295884713 181107202 20
295884713 236979026 18
295884713 31408930 9
295884713 30693879 1
295884713 88687403 3
295884713 152402774 3
295884713 208742566 3
295884713 329112005 1
295884713 147721398 4
295884713 269858934 1
295884713 205951712 3
295884713 341963514 1
295884713 73449571 1
295884713 275575393 1
295884713 45112524 1
295884713 360344843 1
297380894 71975446 3
297380894 65187067 2
297389481 218264611 96
297389481 292713073 39
297389481 220997138 66
297389481 283969647 30
297389481 274645950 3
297389481 224697273 53
297389481 244444830 1
297389481 166121210 1
297389481 219949262 1
297389481 47608522 1
297389481 19762524 3
297389481 436104499 1
297389481 263355828 1
297389481 83855918 1
300135017 292252720 5
300135017 43124180 3
300135017 35364809 1
300135017 70643606 2
300414286 53732896 24
300414286 113852838 1
300414286 85669614 2
300414286 43328523 2
300414286 293731094 5
300414286 34269240 4
300414286 123054246 2
300414286 218196055 10
300414286 92882460 3
300414286 56408315 8
300414286 49498735 5
300414286 314725957 3
300414286 46705581 1
300414286 305278762 1
300414286 220808838 1
300631153 305278762 43
300631153 49498735 19
300631153 53732896 4
300631153 46705581 10
300631153 61358313 2
300631153 188841247 2
300631153 35364809 1
303651216 56824454 19
303651216 250649493 71
303651216 260710985 25
303651216 32417223 22
303651216 219540700 28
303651216 148305295 5
303651216 51590707 3
303651216 212203422 12
305278762 53732896 38
305278762 300631153 101
305278762 49498735 67
305278762 218196055 7
305278762 46705581 45
305278762 43124180 4
305278762 85669614 5
305278762 220808838 3
305278762 123054246 1
305278762 35364809 2
305278762 56408315 1
305278762 314725957 2
306623675 270369842 24
306623675 288238089 3
306623675 275575393 1
306623675 56077244 6
306623675 220746642 2
306623675 288370527 2
306623675 228305414 1
306623675 193870085 1
306623675 246398288 3
306623675 169863467 1
306623675 288327871 2
306623675 73449571 2
306623675 51978065 4
306623675 247540843 4
306623675 19762524 1
307289516 146442319 57
307289516 216837549 55
307289516 58434192 11
307289516 239876668 31
307289516 46141376 18
307289516 160950525 13
307289516 43090176 4
307289516 19762524 21
307289516 27014314 2
307289516 270418444 8
307289516 32878627 1
307289516 38411534 1
309857915 91082908 25
309857915 87429715 44
309857915 313296185 26
309857915 283727817 82
309857915 29968837 7
309857915 156380350 1
309857915 197186352 28
309857915 67562950 3
309857915 263355828 11
309857915 30693879 5
309857915 352317874 2
309857915 285516588 1
309857915 267308679 5
309857915 260961646 1
309857915 245095610 2
309857915 40359068 1
309857915 236854083 6
309857915 444198452 8
309857915 225539878 1
309857915 274645950 1
310287657 248789864 18
310287657 295884713 10
310287657 109813877 74
310287657 268484639 22
310287657 270843834 6
310287657 66308941 27
310287657 109214716 26
310287657 294784543 8
310287657 160979509 2
310287657 142681025 1
310287657 147721398 8
310287657 236979026 8
310287657 208742566 4
310287657 292252720 2
310287657 167376496 4
310287657 152402774 4
310287657 277981997 5
310287657 53732896 1
310287657 181107202 5
310287657 180918836 2
310287657 275575393 1
310287657 31408930 1
313296185 91082908 3
313296185 29968837 25
313296185 87429715 84
313296185 245095610 11
313296185 28455329 7
313296185 263355828 6
313296185 283727817 10
313296185 267308679 5
313296185 43328523 1
313296185 101227454 2
313296185 197186352 3
313296185 384851943 1
313296185 219949262 1
313296185 236854083 1
313296185 285516588 1
313296185 352317874 1
313296185 26589987 1
313887512 199278443 111
313887512 175149644 239
313887512 57339651 2
313887512 316996084 30
313887512 237318555 35
313887512 248740740 9
313887512 279681266 40
313887512 277172506 51
313887512 470195113 32
313887512 292713073 4
313887512 132213280 2
313887512 19762524 4
313887512 53732896 3
313887512 280242371 4
313887512 283207769 4
313887512 158887692 6
313887512 26553971 30
313887512 569096933 9
313887512 419872351 3
313887512 213273098 7
313887512 284544203 4
313887512 34269240 1
313887512 85669614 5
313887512 205643354 1
313887512 43706838 2
313887512 275575393 2
313887512 49629605 2
313887512 14123683 1
313887512 48300575 1
313887512 47608522 1
313887512 156380350 1
313887512 48683091 1
313887512 185688167 1
313887512 225539878 3
313887512 134563275 1
313887512 111610909 2
313887512 40359068 1
313887512 70628641 1
313887512 61771888 1
314725957 218196055 38
314725957 293731094 17
314725957 300414286 1
314725957 53732896 19
314725957 34269240 17
314725957 85669614 20
314725957 220808838 11
314725957 123054246 1
314725957 502248046 4
314725957 444198452 2
314725957 56408315 2
314725957 43328523 1
314725957 305278762 6
316996084 277172506 3
316996084 175149644 5
316996084 313887512 24
316996084 283207769 2
316996084 213273098 1
316996084 43706838 1
316996084 470195113 1
316996084 279681266 1
316996084 199278443 3
319682752 233600234 33
319682752 247694811 27
319682752 98196849 43
319682752 70628641 33
319682752 244444830 94
319682752 270556083 43
319682752 165746428 47
319682752 243323755 53
319682752 265426770 14
319682752 275575393 2
319682752 228751987 2
319682752 242081101 28
319682752 231410365 22
319682752 45929373 14
319682752 225098832 1
319682752 279229632 17
319682752 393590044 6
319682752 401646950 9
319682752 234349647 6
319682752 478981691 1
319682752 358675720 5
319682752 168430127 1
319682752 200497519 1
319682752 85669614 1
319682752 250649493 2
319682752 260710985 1
319682752 39811227 1
319682752 287566895 1
319682752 132213280 1
319682752 14123683 1
319682752 19762524 1
319682752 220997138 2
319682752 179213911 2
319682752 21037719 1
326694732 58434192 2
326694732 38824843 1
326694732 37397798 1
326694732 275575393 2
326694732 53732896 1
326694732 19762524 2
326694732 155320577 1
326694732 108441763 1
326694732 160979509 1
329112005 66308941 7
329112005 174185700 4
329112005 48683091 1
329112005 48300575 2
329112005 70643606 1
329112005 185688167 1
329112005 290609656 1
329112005 179170204 1
329112005 49939257 2
329112005 134563275 2
329112005 179213911 1
329112005 97066890 4
329112005 202098639 1
329112005 274645950 1
329112005 65013070 1
329112005 225539878 1
336031649 101017618 2
336031649 292713073 1
336031649 182737724 2
336031649 43856340 2
336031649 193354205 2
336031649 32340805 2
336031649 111610909 2
336031649 281059193 1
336031649 291110389 1
336031649 37397798 1
336031649 38824843 2
336031649 275575393 1
341963514 160979509 31
341963514 213711945 6
341963514 69607162 1
341963514 268445866 16
341963514 37653495 10
341963514 264446848 11
341963514 30693879 7
341963514 258426023 7
341963514 37921383 1
341963514 174185700 3
341963514 136661659 1
341963514 66129243 1
341963514 111610909 1
341963514 64654685 1
341963514 58926395 4
341963514 156380350 1
341963514 179213911 1
341963514 220997138 1
352317874 384851943 2
352317874 263355828 5
352317874 101227454 1
352317874 285516588 1
352317874 267308679 1
358675720 70628641 4
358675720 242081101 32
358675720 45929373 8
358675720 233600234 6
358675720 231410365 30
358675720 98196849 1
358675720 279229632 3
358675720 243323755 5
358675720 244444830 4
358675720 401646950 1
358675720 227817944 1
358675720 160979509 1
358675720 234349647 6
358675720 165746428 5
358675720 247694811 2
358675720 270556083 5
358675720 39811227 1
358675720 287566895 1
358675720 47608522 1
358675720 134823513 3
359511622 53732896 2
359511622 134563275 1
359511622 37653495 1
359511622 329112005 2
360344843 162749920 81
360344843 156380350 2
360344843 61771888 19
360344843 244085895 9
360344843 210041383 5
360344843 26589987 2
360344843 31702589 5
360344843 203018453 1
360344843 274996668 1
360344843 14123683 1
360344843 212203422 1
360344843 83855918 7
360344843 158887692 3
384851943 245095610 15
384851943 283727817 3
384851943 263355828 9
384851943 285516588 1
384851943 260961646 8
384851943 101227454 4
384851943 87429715 2
384851943 313296185 1
384851943 29968837 20
384851943 352317874 1
384851943 28455329 8
384851943 261872648 1
387835596 84095155 4
387835596 275575393 1
387835596 84095841 6
387835596 100570359 2
387835596 38824843 1
387835596 168430127 1
393590044 244444830 11
393590044 231410365 4
393590044 246398288 18
393590044 98196849 4
393590044 70628641 6
393590044 319682752 8
393590044 243323755 14
393590044 265426770 3
393590044 233600234 2
393590044 247694811 9
393590044 270556083 8
393590044 358675720 3
393590044 45929373 5
393590044 279229632 2
393590044 165746428 1
393590044 39811227 2
393590044 242081101 3
393590044 288327871 2
393590044 288370527 1
393590044 234349647 1
401646950 319682752 16
401646950 279229632 51
401646950 244444830 40
401646950 70628641 17
401646950 247694811 11
401646950 270556083 14
401646950 231410365 30
401646950 45929373 12
401646950 165746428 9
401646950 358675720 18
401646950 242081101 31
401646950 243323755 17
401646950 98196849 18
401646950 104572995 1
401646950 233600234 9
401646950 234349647 6
401646950 265426770 4
401646950 393590044 1
401646950 47608522 1
401646950 172376896 1
401646950 179213911 1
401646950 404865623 1
401646950 38824843 1
401646950 478981691 2
401646950 156380350 1
401646950 53732896 2
404865623 77843712 8
404865623 227082076 8
404865623 70628641 2
404865623 287781981 2
404865623 225098832 6
404865623 287566895 2
404865623 20359647 4
404865623 29246770 3
404865623 19762524 1
404865623 134823513 5
404865623 39811227 2
404865623 59809760 3
404865623 227817944 2
404865623 234365719 1
404865623 265426770 1
404865623 78922403 2
404865623 104572995 2
404865623 244081862 1
404865623 218273099 1
419872351 280242371 63
419872351 283207769 61
419872351 292713073 1
419872351 199278443 107
419872351 158887692 26
419872351 213273098 18
419872351 30693879 1
419872351 313887512 14
419872351 47608522 1
419872351 57339651 12
419872351 49629605 2
419872351 284544203 6
419872351 53103918 6
419872351 113449381 2
419872351 275248083 18
419872351 175149644 2
419872351 134563275 3
419872351 49939257 1
419872351 470195113 3
419872351 26553971 1
419872351 270556083 1
419872351 43706838 4
419872351 569096933 4
419872351 213711945 1
419872351 248740740 1
419872351 277172506 4
419872351 103683026 3
419872351 52068189 1
419872351 275575393 1
419872351 65013070 1
419872351 179170204 1
419872351 269304331 1
419872351 53732896 1
419872351 227817944 2
419872351 19762524 2
419872351 21037719 2
420790483 37653495 8
420790483 180918836 6
420790483 22844077 1
420790483 62540002 1
420790483 21593526 3
420790483 97898140 1
420790483 253631550 2
420790483 59785937 1
420790483 100570359 1
420790483 179213911 1
432456574 83855918 1
432456574 213711945 4
432456574 444198452 14
432456574 47608522 2
432456574 562630483 20
432456574 29972400 15
432456574 53732896 2
432456574 56408315 1
432456574 14123683 1
432456574 160979509 2
432456574 53029040 1
432456574 156380350 1
436104499 174185700 21
436104499 213711945 1
436104499 156380350 2
436104499 58926395 1
436104499 387835596 1
436104499 37653495 3
436104499 34882196 2
436104499 59785937 2
436104499 220997138 1
436104499 268445866 1
436104499 48683091 2
436104499 264446848 3
436104499 98810867 2
436104499 283727817 1
436104499 263355828 1
436104499 24224320 1
436104499 153531301 1
436104499 87429715 1
436104499 237389906 1
444198452 432456574 12
444198452 127945292 26
444198452 97066890 1
444198452 100570359 8
444198452 53029040 11
444198452 29972400 24
444198452 277384132 2
444198452 288327871 1
444198452 37653495 1
444198452 52068189 2
444198452 213711945 1
444198452 259802833 1
444198452 314725957 5
444198452 53732896 1
444198452 283727817 1
444198452 14123683 1
451403451 122950681 16
451403451 119370087 5
451403451 254056558 12
470195113 313887512 26
470195113 175149644 4
470195113 199278443 6
470195113 267256508 1
470195113 237318555 2
470195113 277172506 7
470195113 179170204 3
470195113 113449381 3
470195113 43706838 3
470195113 279681266 3
470195113 158887692 1
470195113 292713073 2
470195113 569096933 2
478981691 45929373 7
478981691 231410365 2
478981691 294038273 2
478981691 270556083 1
478981691 70628641 1
498776216 37921383 7
498776216 65153448 1
502248046 53732896 20
502248046 314725957 4
502248046 56408315 9
502248046 293731094 16
502248046 156380350 2
502248046 27272269 2
502248046 123054246 13
502248046 43328523 6
502248046 220808838 1
502248046 218196055 6
502248046 85669614 5
502248046 34269240 3
502248046 113852838 1
502248046 38824843 2
502248046 275575393 1
502248046 233600234 1
502248046 54003221 1
502248046 100570359 1
502248046 134563275 1
502248046 14123683 1
544574749 61771888 46
544574749 33268497 2
544574749 274996668 3
544574749 19762524 2
544574749 210041383 1
544574749 83855918 3
544574749 134563275 1
558829275 270418444 6
558829275 43090176 5
558829275 160950525 1
558829275 155320577 1
558829275 38824843 4
558829275 108441763 1
558829275 275575393 1
558829275 239876668 1
558829275 19762524 2
558829275 146442319 1
558829275 58434192 1
562630483 432456574 22
562630483 19762524 6
562630483 268484639 8
562630483 47608522 3
562630483 134563275 2
562630483 38824843 4
562630483 38411534 1
562630483 275575393 1
562630483 269304331 2
562630483 160950525 1
562630483 45112524 2
562630483 29972400 1
562630483 220997138 2
569096933 199278443 110
569096933 158887692 16
569096933 283207769 9
569096933 213273098 22
569096933 313887512 27
569096933 175149644 15
569096933 284544203 4
569096933 26553971 1
569096933 237318555 1
569096933 470195113 6
569096933 17084497 1
569096933 419872351 16
569096933 280242371 6
569096933 53732896 3
569096933 57339651 4
569096933 316996084 2
569096933 53103918 3
569096933 43706838 3
569096933 43328523 1
