# Supplementary material for: Dynamic guided metric representation learning for multi-view clustering
Source: PeerJ Comput Sci. 2022 Mar 8;8:e922. doi: 10.7717/peerj-cs.922 (PMC9044235; doi:10.7717/peerj-cs.922)
Supplement: Supplemental Information 2 [file peerj-cs-08-922-s002.zip › football/rugby/rugby-mentionedby.mtx]

854 854 33832
24429243 21415915 42
48048224 40894652 12
28128687 70483883 119
21927348 70483883 146
40691248 70483883 42
75611015 70483883 36
30009812 79413578 41
24429243 79413578 9
33029673 79413578 174
51371672 70483883 38
21927348 80373284 58
84403255 80373284 34
69315538 88227100 1
23505105 21415915 104
21927348 28128687 4
33029673 92473291 88
38633460 40894652 2
40894652 38633460 13
37649776 38633460 6
84403255 70483883 13
51371672 80373284 12
41795957 38633460 1
51371672 100597724 2
21927348 100597724 13
43399417 104147773 29
21927348 77726580 47
100597724 21415915 8
21695739 106766504 38
21927348 107123526 7
84403255 107123526 20
108064328 100597724 134
108064328 22128494 18
84403255 100597724 12
108896669 88126316 105
88126316 108896669 86
45398123 70483883 7
51371672 77726580 24
45398123 107123526 3
57794814 70483883 30
66484769 70483883 224
57794814 77726580 41
66484769 77726580 11
70483883 77726580 7
111690467 79413578 26
79413578 111690467 35
108675333 86739892 66
36292202 24598269 6
107123526 70483883 5
108064328 70483883 1
100597724 70483883 1
33029673 111690467 145
28128687 77726580 24
24429243 38081052 1
92975209 77726580 10
22128494 100480169 4
100480169 22128494 7
108064328 100480169 2
23505105 22128494 5
33029673 86739892 18
30009812 86739892 7
36292202 89308231 44
40691248 77726580 6
111690467 117757115 10
117757115 111690467 21
71487252 79413578 51
22128494 21415915 1
123084921 36612498 188
21437961 117757115 18
115605916 88126316 20
23505105 107123526 6
88126316 115605916 63
43399417 38081052 28
115605916 86739892 26
48376774 117757115 17
92473291 111690467 21
104799646 24598269 43
21508873 22926492 112
117757115 86739892 2
48376774 111690467 31
67657313 132902185 201
64017672 86739892 39
123084921 24598269 20
54513097 21415915 24
23505105 67657313 18
115605916 38633460 1
74224730 86739892 89
108896669 115605916 23
71487252 92473291 2
71487252 111690467 56
71487252 86739892 11
24868133 21415915 2
111690467 86739892 13
108675333 140083960 82
104147773 43399417 31
74224730 115605916 21
22249205 86739892 10
115605916 74224730 14
92473291 117757115 6
64017672 111690467 172
137434820 115605916 64
108675333 100597724 3
79413578 86739892 3
21437961 111690467 12
123084921 89308231 1
140083960 86739892 7
97492519 137471432 103
50093236 44765804 31
111690467 92473291 11
48048224 38633460 1
406980735 44765804 11
143037311 89308231 81
108064328 117757115 14
92473291 79413578 8
79413578 92473291 12
79413578 117757115 9
74224730 21770354 52
115605916 21770354 10
133406185 132902185 118
133406185 67657313 93
67657313 133406185 47
104799646 40894652 6
137396816 133406185 14
21770354 86739892 40
137396816 67657313 26
137396816 132902185 46
40894652 115605916 10
115605916 40894652 2
124272648 155874323 11
53384299 74224730 14
88910148 79413578 25
90430970 74224730 4
21770354 74224730 27
24429243 92473291 8
77726580 70483883 8
77726580 57794814 30
90430970 86739892 3
124272648 88126316 44
21593031 44765804 8
124272648 115605916 33
89308231 143037311 62
23505105 21770354 20
51039180 27798256 15
92473291 102781563 12
97492519 117757115 7
92473291 126040106 6
79413578 126040106 36
102781563 92473291 17
24429243 117757115 2
48048224 77688451 13
33029673 126040106 138
50093236 21593031 24
43399417 21770354 2
21437961 102781563 13
67657313 137396816 21
133406185 137396816 19
71487252 102781563 120
156951907 169894192 91
104799646 169894192 21
157197158 44765804 22
108064328 80373284 12
104799646 156951907 24
39723301 169894192 3
36544806 169894192 8
51039180 169894192 5
123084921 169894192 4
169894192 156951907 107
140264549 156951907 170
140264549 169894192 99
64017672 102781563 60
111690467 102781563 6
111690467 126040106 18
169894192 170909799 11
140264549 170909799 32
104799646 170909799 190
170909799 156951907 26
156951907 170909799 46
104799646 88126316 2
123084921 170909799 5
171251023 156951907 28
104799646 171251023 4
171251023 169894192 12
171251023 170909799 20
170909799 171251023 24
33029673 117757115 30
102781563 117757115 20
71487252 117757115 25
123084921 171251023 3
167906212 86739892 24
45398123 14599444 103
30009812 14599444 62
157197158 14599444 49
140264549 140083960 1
162621823 171251023 7
24429243 67657313 2
162621823 168345425 40
156951907 171251023 37
172453787 14599444 43
172453788 14599444 33
14599444 172453787 44
170909799 151755148 1
100597724 102781563 38
102781563 100597724 31
64017672 92473291 21
108064328 102781563 30
26761071 156890702 9
14599444 172453788 14
170909799 168345425 17
162621823 170909799 7
48048224 156890702 7
92975209 100597724 6
162621823 156951907 12
169894192 168345425 22
169894192 143037311 9
143037311 169894192 2
143037311 140264549 14
169894192 140264549 131
156951907 140264549 193
172453788 172453787 115
170909799 140264549 15
140264549 168345425 37
175458189 100597724 114
156890702 115605916 4
165076757 115605916 4
115605916 165076757 1
162621823 169894192 14
104799646 140264549 39
170909799 169894192 3
28128687 42895816 42
48376774 102781563 29
175458189 132902185 10
175458189 137471432 24
14599444 86739892 93
156951907 50799351 86
21927348 42895816 129
162815851 157091041 33
175155659 111690467 46
175155659 92473291 10
92473291 175155659 8
33029673 175155659 106
175458189 21415915 77
21770354 115605916 13
53384299 115605916 5
23505105 80373284 1
157197158 175155659 22
164729839 178457690 40
30009812 178457690 3
33029673 102781563 64
23505105 178457690 41
104799646 168345425 24
157197158 172453787 53
71487252 175155659 53
162621823 36612498 85
162621823 140264549 12
45398123 172453787 62
179127965 155874323 12
79413578 102781563 29
53267855 100597724 31
102781563 79413578 39
172453787 172453788 40
26761071 178457690 3
150611354 168345425 48
150611354 170909799 181
64017672 175155659 127
24429243 178457690 7
145721875 79413578 2
150611354 151755148 54
102781563 111690467 10
157197158 88910148 4
97492519 88910148 39
145721875 178457690 3
162815851 175155659 9
175458189 178457690 6
157197158 172453788 51
92473291 178457690 3
115605916 179872551 29
150611354 169894192 8
150611354 140264549 30
178457690 67657313 4
175458189 67657313 6
67657313 178457690 1
44765804 157091041 48
164729839 21415915 2
23505105 91155132 12
179872551 74224730 21
318581766 91155132 43
177496057 115605916 9
177900100 115605916 1
73084416 115605916 4
179127965 115605916 2
177496057 155874323 7
67657313 100597724 5
100597724 67657313 3
175458189 88910148 20
50093236 175155659 23
102781563 21437961 23
48376774 175155659 43
102781563 126040106 29
181662643 179872551 62
137471432 121567287 20
179872551 181662643 63
23505105 88910148 27
33029673 21437961 206
175155659 21437961 31
21437961 88910148 15
88910148 21437961 25
179872551 115605916 16
21437961 175155659 24
137471432 88910148 31
171251023 50799351 62
170909799 50799351 19
23505105 74224730 1
22926492 183374179 57
21770354 179872551 39
179872551 21770354 39
48376774 137471432 10
108064328 140264549 24
178077679 175155659 2
48376774 21437961 292
53384299 179872551 18
48376774 79413578 42
104799646 177900100 28
155874323 115605916 4
97492519 178457690 19
179127965 140264549 1
21695739 91155132 52
132902185 67657313 166
115605916 179935250 10
150774251 174191688 5
108064328 156951907 5
92473291 21437961 8
123084921 39045743 21
104799646 39045743 16
179676136 179872551 58
83928002 21415915 1
137471432 178457690 2
79413578 21437961 71
56343104 178457690 9
21437961 79413578 35
164729839 137471432 4
178457690 137471432 4
33029673 88910148 35
162793078 186190444 94
273602143 186190444 187
74224730 179935250 46
179872551 179935250 67
181662643 179935250 56
77726580 186190444 16
21695739 184372744 143
179935250 185646833 29
185646833 179935250 39
64017672 137471432 26
137471432 179872551 14
23505105 137471432 22
22249205 140083960 134
185646833 179872551 76
179872551 185646833 82
64017672 117757115 22
117757115 21437961 23
117757115 102781563 14
92975209 70483883 27
88126316 74224730 1
132902185 137396816 30
150611354 156951907 19
186547033 137471432 50
97492519 21593031 25
177900100 155874323 7
155874323 44336049 14
44336049 155874323 8
186547033 174191688 1
167906212 186190444 80
108675333 186190444 37
156951907 39045743 11
21770354 179935250 50
181913832 179935250 12
179935250 179872551 46
181662643 74224730 24
74224730 181662643 36
97492519 187255592 4
186547033 178457690 12
179935250 181662643 39
140264549 143037311 21
187658311 70483883 18
181662643 185646833 29
179872551 86739892 40
179935250 115605916 9
21927348 57794814 21
92975209 57794814 9
187658311 185826799 56
187658311 57794814 53
45398123 185826799 29
21927348 185826799 134
187658311 100597724 7
36292202 170909799 11
150611354 177900100 4
91155132 184372744 64
318581766 184372744 264
22128494 185646833 20
184372744 91155132 96
187038423 186190444 86
185646833 22128494 10
185826799 70483883 11
92975209 42895816 31
50093236 189209030 168
189209030 21593031 13
50093236 178457690 1
175458189 183374179 32
108675333 187038423 5
119466409 183374179 98
189209030 44765804 19
117757115 92473291 2
36292202 168345425 53
156951907 185826799 2
140264549 185826799 9
54198070 189209030 79
21593031 189209030 10
175155659 189209030 13
179872551 179676136 31
115605916 179676136 23
45398123 57794814 2
44765804 189209030 18
24429243 88910148 8
137471432 117757115 2
24429243 132902185 6
185826799 74224730 57
74224730 185826799 60
185646833 74224730 32
22926492 119466409 34
74224730 185646833 54
119466409 22926492 35
179676136 179935250 31
178457690 21415915 1
185646833 181662643 24
190383735 186190444 172
71487252 88910148 13
187658311 77726580 12
181662643 21770354 20
179676136 21770354 17
21770354 181662643 19
179676136 181662643 29
21770354 179676136 10
181662643 179676136 27
40691248 57794814 13
185646833 115605916 11
26761071 119466409 70
28774420 115605916 14
185646833 21770354 32
179935250 21770354 58
33029673 178457690 1
177496057 44336049 21
88126316 155874323 3
24429243 137471432 1
175458189 119466409 39
177496057 88126316 10
88126316 177496057 20
28128687 57794814 11
97492519 121567287 20
14599444 170649489 43
454280253 186190444 39
67657313 190813502 26
70483883 42895816 18
186791565 70483883 36
74224730 179676136 49
162815851 21770354 16
51371672 42895816 35
45398123 170649489 128
167906212 42895816 2
52305361 119466409 47
186547033 52305361 45
119466409 52305361 28
164729839 52305361 110
48048224 52305361 90
45398123 172453788 38
53384299 86739892 15
40691248 42895816 43
64017672 126040106 64
21695739 192149868 53
140264549 39045743 20
132902185 133406185 65
133406185 168459774 51
115605916 44336049 5
44336049 115605916 10
175458189 104147773 35
28774420 52305361 11
168459774 67657313 51
67657313 168459774 40
179676136 185646833 44
179676136 86739892 19
21508873 119466409 72
24429243 168459774 2
124272648 165076757 11
115605916 155874323 1
56343104 52305361 190
132902185 100597724 1
186134940 181662643 24
179935250 74224730 16
108675333 42895816 28
120858192 52305361 40
165076757 52305361 5
108896669 52305361 92
115605916 52305361 33
52305361 108896669 68
52305361 120858192 36
132902185 168459774 35
52305361 165076757 3
193425330 119466409 18
71487252 189209030 86
52305361 115605916 53
124272648 28774420 10
117058623 174191688 12
23505105 174191688 9
191898535 119466409 30
193425330 183374179 44
23505105 187288519 91
137434820 52305361 13
64017672 79413578 105
102781563 52305361 2
168459774 132902185 62
23505105 190813502 6
80373284 70483883 4
193425330 52305361 2
119466409 187288519 9
191898535 183374179 9
156951907 193208430 38
140264549 193208430 38
47914608 21415915 3
84403255 185826799 21
66484769 42895816 25
175155659 21770354 10
179872551 185826799 22
181662643 185826799 19
179676136 185826799 64
179244567 190813502 17
137471432 52305361 13
19761271 52305361 1
178077679 189209030 4
19761271 115605916 2
108675333 194757219 27
273602143 194757219 50
64017672 21437961 79
145721875 120858192 2
179872551 191060793 70
191060793 179872551 58
179676136 115605916 28
30009812 172453787 16
186791565 42895816 27
181913832 179872551 3
45398123 100597724 4
21770354 185646833 25
178457690 52305361 31
179676136 191060793 19
52305361 178457690 24
191060793 179676136 10
185826799 179676136 82
23505105 191898535 3
48048224 187276624 30
108675333 191898535 5
189209030 192149868 37
192149868 189209030 29
88910148 137471432 25
52305361 137471432 20
179676136 74224730 37
88126316 52305361 66
196957441 179676136 6
181662643 86739892 13
167906212 194757219 51
71487252 21437961 61
187276624 77688451 12
111690467 189209030 13
119466409 191898535 26
124272648 73084416 17
40691248 108675333 3
88910148 21415915 42
111690467 175155659 32
102781563 191898535 2
88910148 54513097 4
454280253 108675333 43
172453787 170649489 39
186134940 179872551 62
189209030 111690467 20
157197158 170649489 117
66484769 57794814 108
42895816 108675333 16
191058301 179676136 2
108896669 187276624 64
185826799 179872551 19
185826799 181662643 41
115605916 137434820 47
66484769 108675333 62
167906212 108675333 113
318581766 192149868 74
187276624 108896669 36
185646833 185826799 16
189209030 157091041 33
115605916 108896669 9
88126316 187276624 18
187658311 42895816 26
71487252 192149868 31
185646833 86739892 31
199295364 183374179 105
193425330 199295364 66
199295364 179872551 5
54596482 54513097 8
24429243 170649489 3
168459774 133406185 27
199295364 74224730 6
199295364 185646833 5
21770354 43399417 1
199295364 22926492 74
22926492 199295364 51
199295364 119466409 31
156890702 28774420 2
48048224 137434820 29
48048224 108896669 79
199295364 21770354 1
30009812 88910148 42
30009812 170649489 91
165076757 137434820 13
51371672 57794814 25
162815851 119466409 4
162815851 192149868 3
57794814 51371672 21
21927348 51371672 284
187658311 51371672 25
21770354 137434820 31
179935250 191060793 18
40691248 51371672 96
84403255 51371672 29
137434820 86739892 20
42895816 70483883 26
201041947 108675333 134
191060793 179935250 30
162793078 201041947 188
80373284 185826799 15
50093236 157091041 21
140264549 171251023 12
167906212 201041947 163
201679034 191060793 25
191060793 201679034 116
175458189 199295364 29
190383735 201041947 98
186190444 201041947 113
108675333 201041947 98
454280253 201041947 22
137434820 74224730 12
74224730 179872551 24
137396816 190813502 8
168459774 137396816 5
137396816 168459774 15
185661573 201679034 30
23543947 69315538 1
185826799 80373284 25
97492519 170649489 16
169894192 193208430 16
48048224 88126316 52
92975209 51371672 103
179676136 201679034 17
21927348 108675333 139
48376774 92473291 5
273602143 108675333 56
273602143 201041947 82
48376774 126040106 81
48376774 192517738 54
45398123 108675333 16
186190444 108675333 57
186190444 194757219 54
170909799 193208430 18
143037311 193208430 23
115605916 185646833 10
191058301 179935250 4
137434820 179676136 21
181662643 191060793 17
201657966 179935250 25
64017672 21415915 18
88910148 117757115 2
187038423 108675333 26
30009812 172453788 21
21437961 92473291 5
179872551 14599444 22
70483883 57794814 18
203916273 14599444 37
14599444 203916273 31
51371672 108675333 4
30009812 203916273 136
45398123 203916273 164
167906212 100597724 5
26761071 118408967 56
115605916 28774420 1
194757219 108675333 37
58759682 108675333 26
21927348 203916273 54
162793078 194757219 74
108064328 185826799 18
181662643 137434820 10
162793078 108675333 138
137434820 181662643 15
181662643 201679034 19
137434820 179872551 22
97492519 198112368 9
179872551 137434820 32
52305361 137434820 20
198112368 170649489 86
14599444 179872551 15
201041947 186190444 84
88126316 28774420 25
58758214 185826799 20
47914608 54513097 23
21927348 205231234 106
137434820 179935250 19
179935250 137434820 35
48048224 115605916 5
140264549 204911391 17
169894192 204911391 10
40894652 137434820 29
137434820 40894652 15
194757219 186190444 27
175458189 14599444 7
21927348 186190444 38
204911391 140264549 7
84403255 205231234 53
157197158 203916273 137
204911391 169894192 3
205231234 51371672 3
51371672 205231234 5
58759682 54513097 8
74224730 137434820 25
45398123 205231234 12
21437961 192517738 37
205383132 100597724 2
71487252 192517738 29
23505105 52305361 11
205383132 178457690 7
190383735 108675333 67
191060793 21770354 22
191060793 115605916 10
179935250 86739892 27
164729839 104147773 11
205383132 206185630 106
21695739 206185630 25
185826799 205231234 12
70483883 51371672 17
186791565 51371672 24
192473400 52305361 16
28128687 51371672 26
40691248 185826799 61
40691248 205231234 10
108675333 80373284 1
52305361 192473400 14
21508873 193425330 23
187658311 205231234 179
28128687 205231234 29
201041947 194757219 60
202719757 198112368 194
162815851 184372744 8
41795957 28774420 2
185826799 185646833 27
45398123 51371672 52
124272648 40894652 24
52305361 88126316 36
124272648 52305361 8
164729839 70483883 1
162815851 201041947 63
409911433 156951907 4
104799646 36612498 138
155874323 88126316 9
90430970 179676136 2
178457690 92473291 4
104147773 88910148 31
88910148 104147773 34
191898535 22926492 10
28128687 186190444 11
28128687 185826799 4
181662643 115605916 3
33029673 192517738 126
92975209 102781563 12
111690467 205376521 46
63253790 204911391 9
205376521 111690467 55
102781563 205376521 17
64017672 205376521 55
187038423 100597724 2
48048224 165076757 7
204911391 63253790 10
92975209 108675333 38
117757115 205376521 11
162815851 179872551 5
23505105 206185630 27
175458189 191898535 35
311108835 119466409 62
36292202 151755148 52
36292202 193208430 14
172453788 203916273 28
203916273 172453788 15
36292202 36612498 10
23505105 185826799 9
311108835 183374179 22
156951907 204911391 5
311108835 22926492 54
21508873 183374179 37
68526291 44765804 47
187276624 52305361 2
52305361 187276624 2
102781563 205665619 70
102781563 210442608 10
33029673 210442608 7
71487252 178457690 1
205376521 102781563 17
66484769 186791565 15
92975209 186791565 26
54198070 68526291 75
44765804 68526291 40
45364167 88126316 5
22926492 191898535 5
68526291 189209030 19
68526291 157091041 52
179676136 22128494 17
22128494 179676136 18
40691248 186190444 76
202719757 198494776 44
45398123 186190444 2
79413578 205665619 28
191898535 203916273 4
211848777 68526291 64
211848777 44765804 153
190383735 187038423 16
124272648 205448347 2
177496057 205448347 6
44336049 177496057 18
182470142 185826799 3
203916273 170649489 52
185826799 182470142 5
70483883 186791565 13
179935250 179676136 10
92473291 205376521 5
54198070 157091041 46
119466409 193425330 17
175155659 192517738 31
186221115 185646833 17
185646833 179676136 32
182456993 182470142 10
179676136 182470142 2
205231234 70483883 3
140083960 108675333 51
202719757 210551488 90
182470142 179872551 10
179872551 182470142 5
21593031 211848777 8
83928002 187255592 5
108064328 51371672 16
108064328 186791565 8
213240376 14599444 10
21770354 191060793 19
191060793 86739892 14
108064328 77726580 6
33029673 205665619 68
145721875 118408967 53
33029673 205376521 47
111005623 68526291 4
186221115 179935250 14
205376521 126040106 9
74224730 191060793 10
185646833 191060793 22
179872551 199295364 1
191060793 185646833 15
185826799 22128494 6
213240376 203916273 11
50093236 68526291 29
186221115 181662643 4
104147773 21770354 9
21770354 104147773 10
150611354 186791565 2
119466409 199295364 19
212381568 211848777 22
214483223 211848777 159
211848777 214483223 121
74224730 44765804 3
212381568 44765804 13
214483223 44765804 23
173493504 185826799 7
173493504 182470142 1
173493504 74224730 2
173493504 185646833 2
211848777 21593031 9
189209030 175155659 5
175458189 22926492 12
137434820 21770354 14
28128687 186791565 10
47914608 206185630 74
88910148 111690467 2
210551488 198112368 12
111690467 88910148 2
21927348 186791565 28
51371672 186791565 20
177900100 213579519 9
44765804 108675333 1
211848777 157091041 65
186190444 77726580 18
205376521 21437961 3
186221115 179872551 17
205231234 186791565 6
100597724 186791565 1
108675333 44765804 1
194757219 187038423 11
88126316 205448347 1
194757219 162793078 88
36292202 50799351 41
167906212 162793078 137
115605916 191060793 8
58759682 186190444 2
201041947 162793078 154
190383735 162793078 77
454280253 162793078 26
187038423 162793078 20
186190444 162793078 106
77726580 167865284 19
108675333 162793078 86
184372744 201041947 12
201041947 184372744 10
205278393 178457690 2
167865284 77726580 27
162793078 187038423 11
172453787 203916273 27
50093236 211848777 93
21927348 167865284 44
202719757 21593031 16
77726580 51371672 5
75611015 51371672 15
167865284 108675333 14
64017672 192517738 43
90430970 182470142 1
186134940 189209030 3
108675333 167865284 9
57675742 205376521 6
57675742 79413578 24
100597724 167865284 17
102781563 192517738 18
157091041 68526291 40
63253790 140083960 29
48376774 205376521 16
157197158 189209030 9
24429243 52305361 7
21415915 88910148 59
44765804 211848777 178
157197158 115180720 28
199295364 193425330 31
175155659 192149868 8
175458189 193425330 9
140083960 63253790 20
193208430 156951907 19
186134940 179935250 17
185826799 179935250 14
186134940 115605916 4
186221115 115605916 1
185826799 115605916 1
21508873 199295364 21
185826799 186791565 14
182470142 74224730 6
182470142 185646833 2
186134940 185646833 44
79413578 192517738 30
182470142 179935250 1
186221115 137434820 14
157091041 44765804 51
192149868 175155659 6
115605916 181662643 2
57675742 102781563 16
21415915 189209030 4
191069406 179935250 32
57675742 21437961 41
273602143 162793078 44
44765804 205376521 17
211848777 205376521 3
157091041 189209030 37
71487252 210442608 21
205376521 211848777 7
201657966 191060793 22
179935250 201679034 32
206185630 218621324 57
23505105 218621324 81
51039180 218664980 87
215576684 36612498 80
205383132 218621324 124
218621324 119466409 63
119466409 218621324 52
454280253 77726580 1
213240376 170649489 129
57675742 175155659 19
175155659 205376521 12
205376521 44765804 18
21927348 219091740 22
191058301 137434820 12
191058301 179872551 1
42895816 186791565 20
75611015 186791565 23
77726580 219091740 18
157197158 210442608 2
74224730 182470142 5
43399417 175155659 6
219091740 77726580 22
50093236 205376521 12
66484769 219091740 183
57794814 219091740 68
40691248 219091740 11
28128687 219091740 7
185646833 182470142 2
45398123 219091740 2
57794814 42895816 9
162815851 189209030 8
212381568 68526291 11
21927348 201041947 4
162815851 115180720 86
164729839 187288519 155
182470142 179676136 1
219091740 51371672 2
124272648 218664980 9
179676136 137434820 41
108064328 218664980 3
21508873 191898535 31
29666748 189209030 2
189209030 68526291 20
210551488 198494776 14
218621324 206185630 77
202719757 137471432 46
42895816 219091740 3
70483883 219091740 17
219091740 70483883 18
191069406 115605916 15
191069406 179872551 23
191069406 185646833 8
191069406 181662643 9
191069406 86739892 27
191069406 21770354 23
53150452 211848777 69
189209030 211848777 33
29666748 211848777 12
68526291 211848777 71
157091041 211848777 77
14599444 213240376 8
172453788 213240376 15
172453788 170649489 10
198112368 210551488 15
211848777 29666748 16
30009812 119466409 2
219091740 57794814 34
211848777 189209030 31
75611015 219091740 3
179872551 116524695 102
201657966 74224730 28
21508873 88910148 34
108675333 186791565 4
186791565 219091740 4
187658311 219091740 2
51371672 219091740 1
92975209 219091740 2
205376521 86739892 8
57794814 186791565 8
40691248 186791565 14
187658311 186791565 14
137471432 104147773 11
79413578 205376521 4
218664980 165076757 1
22128494 193208430 1
193208430 22128494 1
100597724 205231234 4
21508873 214483223 3
205231234 100597724 5
175155659 211848777 6
71487252 211848777 43
175458189 187288519 115
53150452 44765804 24
44765804 53150452 19
48376774 206185630 5
143037311 117757115 14
33029673 108445481 56
117757115 205665619 7
45624632 21437961 68
117757115 79413578 4
155874323 213579519 12
213579519 155874323 3
115605916 191069406 14
179872551 191069406 32
191069406 179676136 26
53384299 179676136 18
179676136 191069406 46
104147773 137471432 11
221517840 102781563 50
185826799 191069406 12
181662643 191069406 12
185646833 191069406 15
191069406 185826799 2
191069406 191072044 33
185646833 116524695 23
71487252 100597724 8
90430970 185826799 4
191060793 191069406 51
191069406 191060793 29
137471432 28774420 12
28774420 137471432 26
191898535 104147773 8
92473291 186190444 3
198494776 198112368 23
22249205 205448347 89
21593031 192149868 8
186190444 92473291 2
47914608 69307285 47
192149868 21593031 11
68526291 214483223 52
214483223 68526291 36
111005623 211848777 6
29666748 157091041 10
84403255 108675333 28
205376521 79413578 3
221517840 79413578 71
194757219 201041947 59
221517840 117757115 33
51039180 140264549 22
165076757 187276624 4
205376521 117757115 4
44765804 29666748 19
28128687 203916273 2
29666748 44765804 17
51039180 156951907 1
124272648 156951907 3
187276624 165076757 3
171251023 193208430 15
186547033 187288519 152
36612498 39045743 2
51371672 185826799 30
21415915 167865284 1
221517840 175155659 66
71487252 21593031 4
189209030 205376521 10
21593031 205376521 2
71487252 205376521 25
221517840 111690467 74
39723301 218664980 22
186134940 191060793 10
100597724 106841421 10
88910148 106841421 30
106841421 88910148 34
162815851 186190444 29
100597724 186190444 35
186190444 100597724 28
167865284 100597724 1
170649489 213240376 122
170649489 198112368 69
175155659 102781563 15
205376521 189209030 10
179935250 191069406 42
21770354 191069406 38
21770354 201657966 22
201657966 21770354 22
196957441 182470142 32
21593031 198112368 11
198112368 21593031 8
45398123 213240376 35
30009812 213240376 22
169894192 218664980 2
156951907 218664980 6
140264549 218664980 14
150611354 218664980 5
218664980 169894192 1
218664980 156951907 4
50093236 53150452 38
221517840 205376521 16
198494776 210551488 20
45398123 162793078 4
157091041 29666748 21
203916273 172453787 25
191007520 184372744 25
44765804 214483223 26
187450075 77726580 2
53150452 68526291 51
190813502 218621324 1
68526291 53150452 73
170649489 203916273 50
145721875 187255592 3
124272648 44336049 7
192149868 91155132 21
210551488 225398019 18
179872551 137471432 9
202719757 225398019 142
21415915 187288519 182
74224730 116524695 31
213240376 172453787 46
170649489 172453787 38
137434820 185646833 8
218649291 218664980 33
218664980 140264549 8
214251466 218664980 71
21927348 14599444 38
273602143 100597724 6
111690467 21437961 18
111690467 203916273 1
45624632 205376521 1
45624632 92473291 1
45624632 111690467 15
48048224 192473400 11
108896669 73084416 2
157197158 186190444 7
106255581 218664980 26
24429243 104147773 2
178457690 186547033 25
107123526 51371672 3
80373284 186791565 9
225398019 210551488 30
66484769 51371672 25
226691563 67657313 10
225398019 198112368 80
108064328 226691563 14
21415915 117058623 10
47914608 218621324 163
90430970 21770354 2
145721875 187288519 4
175458189 117058623 14
145721875 201041947 2
137434820 191069406 17
170649489 14599444 35
137434820 201679034 5
186791565 108675333 10
198112368 225398019 54
178457690 187288519 51
21927348 227699736 53
227699736 108675333 56
100597724 108675333 4
108675333 227699736 72
29666748 214483223 3
108064328 179676136 20
190383735 194757219 18
53384299 179935250 23
41795957 179935250 1
23505105 226691563 70
52305361 187288519 188
107123526 186791565 2
84403255 186791565 5
454280253 227699736 13
227764232 205448347 3
68526291 212381568 9
273602143 227699736 50
47914608 117058623 47
227699736 162793078 22
47914608 190813502 1
191058301 185646833 2
191069406 74224730 8
52305361 186547033 45
74224730 191069406 26
57675742 205665619 45
218621324 226691563 21
164729839 226691563 7
168345425 151755148 161
162793078 227699736 40
226691563 218621324 46
226691563 117058623 52
226691563 206185630 20
164729839 186547033 34
124272648 187276624 11
203916273 45398123 197
21927348 45398123 513
23505105 117058623 279
23505105 186547033 96
102781563 175155659 16
227699736 186190444 30
186190444 227699736 41
175155659 205665619 10
162815851 203916273 1
30009812 45398123 55
80373284 108675333 2
227699736 201041947 46
201041947 227699736 65
177135949 198494776 5
177135949 198112368 5
225398019 198494776 13
198494776 225398019 8
205383132 117058623 68
205383132 21415915 2
71487252 205665619 23
14599444 45398123 83
167906212 227699736 39
191058301 191069406 4
56343104 187288519 76
189209030 21415915 2
30009812 187288519 18
221517840 108445481 31
48376774 108445481 39
186190444 187038423 35
186190444 167865284 4
205383132 226691563 39
167865284 186190444 3
97492519 205665619 4
190813502 117058623 1
218621324 117058623 27
206185630 174191688 8
104799646 170649489 2
226691563 91155132 10
213240376 172453788 3
170649489 172453788 7
51371672 117757115 1
172453787 213240376 39
203916273 213240376 12
24429243 218621324 2
185826799 45398123 45
28774420 108896669 15
221517840 21437961 80
187038423 227699736 10
221517840 88910148 26
21593031 137471432 12
21927348 92975209 118
40691248 92975209 69
47914608 226691563 82
137471432 21593031 13
47914608 205383132 231
23505105 189209030 1
57675742 117757115 5
104799646 218664980 8
67657313 205383132 13
205383132 67657313 15
206185630 205383132 88
47914608 150774251 9
226691563 205383132 125
23505105 205383132 219
454280253 187038423 13
218621324 205383132 116
104147773 38081052 94
108064328 92975209 217
38081052 104147773 59
91155132 205383132 4
177496057 187276624 4
205383132 91155132 14
157197158 205376521 1
108675333 45398123 22
40691248 45398123 32
69307285 226691563 14
226691563 104147773 6
104147773 226691563 2
205376521 21593031 2
187038423 201041947 19
24429243 117058623 38
24429243 205383132 8
28774420 73084416 3
177496057 29553844 1
191007520 192149868 14
179676136 196957441 5
218621324 170649489 2
92975209 45398123 15
53267855 51371672 7
202719757 121567287 39
226691563 190813502 5
218621324 190813502 1
205383132 190813502 4
28774420 88126316 42
213240376 45398123 29
232961188 187288519 90
232961188 186547033 24
137471432 187288519 12
164729839 232961188 71
201679034 179935250 15
30009812 117058623 6
119466409 205383132 15
205448347 140083960 45
227764232 140083960 17
164729839 117058623 54
191072044 201679034 64
22249205 227764232 21
74224730 201657966 42
201657966 181662643 2
181662643 201657966 3
91155132 192149868 7
198112368 198494776 13
187658311 92975209 21
185826799 92975209 34
157091041 50093236 19
24429243 14599444 1
234388455 117058623 33
205383132 234388455 59
234388455 218621324 22
234388455 205383132 80
234388455 226691563 2
23505105 234388455 41
205376521 175155659 6
234388455 174191688 17
234388455 150774251 8
150774251 234388455 7
51371672 45398123 62
51371672 92975209 87
172453787 45398123 49
206185630 234388455 17
218621324 234388455 22
186547033 210551488 2
177823861 168345425 148
157197158 45398123 63
172453788 45398123 46
24429243 140083960 1
204911391 140083960 3
201041947 93737863 99
108675333 93737863 26
208490036 185646833 13
226691563 52305361 17
186190444 93737863 237
232961188 52305361 31
52305361 226691563 17
185646833 137434820 12
186547033 232961188 20
52305361 232961188 45
178457690 232961188 10
85077359 119466409 85
45398123 92975209 17
119466409 85077359 18
232961188 178457690 3
150774251 206185630 10
120858192 50093236 1
206185630 150774251 7
40691248 93737863 59
182470142 45398123 1
167906212 45398123 5
202719757 234388455 5
23505105 85077359 7
164729839 85077359 22
187038423 93737863 34
162815851 93737863 18
97492519 210551488 14
50093236 115180720 3
206185630 225914625 6
48376774 198494776 7
68526291 50093236 35
77726580 205231234 1
30009812 21415915 1
22249205 63253790 8
115180720 50093236 3
183374179 22926492 40
48376774 205665619 20
205448347 227764232 2
221517840 205665619 82
221517840 192517738 63
28128687 92975209 10
85077359 183374179 33
235926567 117757115 26
183374179 85077359 14
137471432 225398019 2
205383132 69307285 33
225914625 234388455 10
183374179 199295364 80
311108835 193425330 5
162793078 93737863 95
21695739 234388455 4
191898535 21770354 22
21770354 191898535 21
191069406 191067738 34
191067738 191069406 17
104147773 117058623 19
193208430 171251023 19
104799646 88910148 1
48376774 235284388 5
179935250 191067738 12
183374179 119466409 65
185826799 219091740 7
205278393 85077359 5
182456993 236986090 64
211848777 53150452 42
44765804 50093236 26
48376774 189209030 1
44765804 74224730 2
215576684 140264549 12
39723301 40894652 1
191060793 181662643 11
179935250 201657966 14
235926567 111690467 45
214483223 189209030 24
189209030 214483223 32
201657966 201679034 7
71487252 214483223 17
193208430 140264549 18
170909799 218664980 1
215576684 39045743 7
201679034 201657966 2
205278393 117058623 13
57675742 111690467 32
237266480 100597724 11
85077359 117058623 42
100597724 93737863 40
69307285 117058623 11
21927348 93737863 25
53150452 214483223 80
311108835 85077359 5
33029673 137471432 10
24429243 226691563 6
454280253 93737863 19
237885339 14599444 30
79413578 88910148 26
237885339 170649489 13
40691248 201041947 21
108064328 237266480 7
194757219 93737863 56
214483223 53150452 70
58749618 104147773 147
28128687 14599444 1
58749618 38081052 52
201657966 185646833 11
185646833 201657966 9
185826799 102781563 1
167096544 140083960 115
140083960 227764232 5
28128687 93737863 6
237885339 203916273 38
190383735 93737863 49
88126316 218664980 1
30009812 237885339 26
175155659 50093236 21
208490036 183374179 4
137434820 191060793 10
191060793 137434820 7
201657966 137434820 15
191058301 74224730 1
85077359 193425330 21
211848777 50093236 60
273602143 187038423 4
227699736 187038423 4
167906212 187038423 9
21770354 50093236 5
21770354 189209030 5
214483223 212381568 11
211848777 212381568 13
157091041 212381568 7
454280253 186791565 2
44765804 212381568 7
21770354 185826799 8
50093236 21770354 2
189209030 21770354 4
185826799 21770354 6
180329003 42570149 98
237885339 172453787 17
185826799 140264549 6
123084921 168345425 11
238736345 42570149 47
36544806 204911391 26
42895816 93737863 15
77726580 93737863 5
203916273 237885339 28
191060793 201657966 17
28774420 137434820 5
58758214 186791565 2
137434820 28774420 2
234388455 225914625 22
42895816 186190444 7
186190444 42895816 16
137471432 186547033 48
185646833 201679034 17
85077359 100597724 1
187276624 115605916 1
115605916 187276624 1
185826799 51371672 38
108064328 93737863 94
23505105 38081052 7
41795957 198494776 13
58749618 198494776 1
41795957 121567287 27
58749618 121567287 1
41795957 210551488 82
58749618 210551488 2
205231234 167865284 19
172453787 237885339 22
172453788 237885339 33
167865284 205231234 15
100597724 92975209 13
311108835 187288519 8
167906212 93737863 36
225398019 137471432 10
162793078 190383735 36
186190444 190383735 74
201679034 181662643 8
167906212 190383735 83
189209030 50093236 135
42570149 180329003 97
238736345 180329003 17
157197158 237885339 64
63253790 227764232 43
205231234 45398123 10
182456993 183374179 2
227764232 63253790 59
63253790 205448347 7
157197158 211848777 23
24429243 180329003 12
117757115 193208430 13
193425330 85077359 3
179872551 201679034 21
21770354 201679034 28
53384299 191069406 39
205448347 63253790 14
191082782 191069406 5
191082782 137434820 1
79413578 226691563 19
454280253 190383735 18
28128687 190383735 1
240388572 210551488 20
280430548 22128494 38
235189731 42570149 69
22128494 240663429 81
124272648 140264549 16
240663429 185826799 31
179935250 185826799 6
185826799 240663429 40
226691563 174191688 7
69307285 174191688 5
205383132 174191688 9
191069406 137434820 16
53267855 237266480 22
185646833 240663429 9
179676136 240663429 11
280430548 185826799 52
241120063 157091041 26
157091041 241120063 28
240663429 185646833 9
241120063 29666748 1
156890702 187276624 1
162621823 187276624 1
150611354 187276624 2
181913832 185646833 2
108675333 92975209 36
205278393 210551488 21
205278393 213240376 6
577155549 213240376 12
108064328 189209030 4
235189731 180329003 148
53150452 157091041 21
157091041 53150452 32
42895816 205231234 3
205231234 42895816 5
241266173 157197158 104
193208430 169894192 6
157197158 241266173 115
181627999 190813502 6
14599444 157197158 32
45398123 157197158 72
162815851 241266173 85
108064328 157197158 1
240663429 22128494 103
241266173 192149868 24
241266173 115180720 121
192149868 241266173 21
115180720 241266173 109
157197158 187288519 1
211555341 237266480 8
108064328 50093236 5
213240376 237885339 8
14599444 237885339 26
213240376 157197158 24
237885339 157197158 114
208490036 185826799 25
241266173 44765804 34
241266173 211848777 18
241120063 68526291 8
53267855 211555341 12
44765804 241266173 23
211848777 241266173 8
108064328 240663429 7
211555341 53267855 3
108064328 53267855 19
214483223 50093236 12
189209030 53150452 23
29666748 53150452 2
241120063 211848777 28
88126316 120858192 4
178457690 117058623 26
454280253 92975209 3
186190444 92975209 7
454280253 42895816 1
210551488 225914625 9
201679034 185646833 5
241266173 214483223 1
111690467 192517738 10
454280253 194757219 12
187038423 194757219 16
454280253 70483883 1
186190444 70483883 1
52305361 241266173 27
226691563 69307285 33
280430548 240663429 98
211848777 157197158 24
50093236 241266173 6
177135949 225398019 4
201041947 240258320 13
193208430 143037311 46
171251023 140264549 10
162815851 187038423 1
205278393 54513097 24
23971329 190383735 1
23971329 162793078 3
210551488 213240376 3
234388455 210551488 7
240663429 187288519 16
240663429 234388455 1
74224730 240663429 12
240663429 74224730 14
280430548 74224730 6
58747535 53267855 18
23505105 240663429 35
241266173 50093236 5
208490036 22128494 50
184374903 201679034 2
191082782 201679034 1
115180720 157197158 36
71487252 126040106 28
77726580 92975209 1
21437961 126040106 30
226691563 79413578 22
21770354 116524695 21
191067738 179935250 11
175155659 241266173 27
241266173 175155659 15
191067738 86739892 25
208490036 182470142 11
56343104 232961188 14
205383132 187288519 7
21415915 205383132 3
64017672 88910148 64
164729839 205383132 15
221517840 126040106 37
52305361 193425330 2
175155659 157197158 45
214483223 157091041 19
190813502 67657313 11
52305361 205383132 9
64017672 205383132 4
311108835 205383132 3
64017672 226691563 25
311108835 226691563 1
238736345 205383132 45
21695739 232961188 9
175155659 157091041 4
212381568 53150452 12
241120063 44765804 4
53150452 189209030 25
57675742 126040106 18
244154467 187288519 99
244154467 232961188 9
244154467 186547033 17
52305361 244154467 84
68526291 29666748 14
45398123 237885339 25
237885339 45398123 25
232961188 106766504 65
106766504 232961188 40
77726580 187450075 1
214483223 192149868 1
53150452 212381568 13
57675742 108445481 3
169894192 33861081 6
238736345 206185630 74
64017672 117058623 32
193208430 117757115 14
170649489 237885339 15
88910148 192517738 3
179676136 201657966 10
191060793 74224730 5
22249205 204911391 6
238169466 106766504 4
238169466 42570149 10
117757115 189209030 2
52305361 244876558 50
164729839 244876558 14
190813502 205383132 2
577155549 172453787 16
106766504 238169466 1
21695739 235284388 1
104147773 14599444 21
14599444 104147773 14
119466409 244876558 4
244876558 119466409 9
311108835 244876558 1
162815851 244876558 1
175458189 186547033 22
235926567 205376521 14
117757115 192517738 4
45624632 205665619 16
29666748 68526291 7
187288519 21415915 73
240663429 179872551 6
137373058 117757115 17
17248920 42570149 97
21437961 108445481 19
54198070 50093236 79
100480169 185646833 1
238169466 232961188 14
232961188 244876558 12
244876558 232961188 13
232961188 238169466 11
238169466 213240376 11
162621823 218664980 5
137471432 21770354 5
21770354 137471432 3
41795957 21593031 16
21770354 117058623 4
137471432 117058623 6
23505105 179872551 1
162793078 77726580 1
238169466 210551488 14
232961188 210551488 3
240388572 213240376 3
64017672 108445481 49
23505105 100597724 1
213240376 238169466 3
50799351 170909799 10
246739849 244876558 1
244876558 246766460 30
246766460 244876558 17
18761643 240663429 12
172453787 157197158 44
162815851 157197158 56
164729839 244154467 34
235189731 246766460 77
137471432 79413578 6
212381568 50093236 5
137471432 246739849 17
212381568 189209030 8
79413578 137471432 6
121567287 137471432 10
157091041 115180720 10
115180720 44765804 11
213240376 232961188 21
71487252 246172121 2
43399417 246172121 7
232961188 213240376 25
44765804 115180720 10
170649489 157197158 106
21593031 225398019 3
240663429 179676136 15
246172121 43399417 17
137471432 246766460 12
246766460 137471432 9
177900100 218664980 1
246760566 52305361 1
64017672 52305361 1
246739849 52305361 5
311108835 52305361 1
64017672 205665619 27
117757115 246172121 3
244876558 137471432 2
241120063 115180720 8
137471432 244876558 3
21508873 246760566 94
52305361 246766460 15
246172121 117757115 1
85077359 205383132 12
36544806 140264549 21
58758214 42895816 4
246172121 205665619 2
210551488 240388572 13
210551488 238169466 4
213240376 210551488 8
221517840 86739892 8
24429243 191898535 11
21437961 214483223 1
48376774 240388572 17
184372744 192149868 30
69315538 188683237 4
179244567 69307285 2
311108835 246760566 66
208490036 240663429 48
39723301 186791565 1
225914625 238169466 6
205278393 225914625 4
189209030 157197158 17
71487252 157197158 65
210551488 232961188 3
238169466 225914625 7
235926567 86739892 6
191007520 91155132 19
238169466 180329003 39
203916273 157197158 116
311108835 246766460 1
177496057 179935250 1
106766504 186547033 7
172453788 157197158 72
30009812 157197158 107
21415915 100597724 7
21437961 205376521 2
280430548 185646833 10
162815851 74224730 2
577155549 170649489 28
198494776 21593031 4
175458189 210551488 3
246172121 117058623 1
157091041 214483223 34
227764232 204911391 14
204911391 227764232 22
71487252 50093236 45
186791565 92975209 19
73084416 45364167 12
42895816 51371672 14
85077359 246760566 31
21415915 54513097 19
48376774 180329003 11
180329003 246766460 54
238736345 246766460 37
246766460 180329003 43
170649489 45398123 96
186547033 246766460 2
311108835 157197158 1
246766460 186547033 2
22249205 205383132 1
248148598 108896669 53
155874323 45364167 8
157091041 192149868 4
108896669 248148598 85
100597724 237266480 8
71487252 44765804 27
183374179 187288519 14
57675742 192517738 25
177496057 45364167 6
208490036 74224730 2
169894192 36544806 13
246739849 246760566 20
181627999 133406185 9
244876558 244154467 13
186547033 244154467 14
244876558 186547033 20
246760566 246739849 14
21415915 199633839 88
26761071 199633839 23
199633839 187288519 37
133406185 181627999 13
192149868 157091041 4
104799646 225914625 1
52305361 199633839 1
42570149 246766460 35
246766460 42570149 32
181627999 132902185 16
104147773 249710115 40
249710115 104147773 32
249710115 246172121 42
104147773 246172121 17
79413578 246172121 22
246172121 79413578 17
226691563 246172121 6
246172121 226691563 3
33029673 246172121 10
33029673 226691563 2
58749618 246172121 51
249710115 38081052 53
240388572 249794165 173
246172121 38081052 22
38081052 246172121 11
249794165 240388572 176
221517840 246172121 5
90430970 240663429 17
48048224 248148598 37
140264549 36544806 25
249824122 240388572 139
201657966 191069406 22
54198070 44765804 8
249710115 43399417 35
246172121 104147773 18
53384299 21770354 11
178457690 244154467 9
249710115 218664980 2
249824122 249794165 270
246739849 198112368 2
250361135 225914625 10
54198070 211848777 56
162621823 33861081 2
249707746 249710115 109
213240376 240388572 3
238169466 240388572 8
225914625 240388572 1
250361135 240388572 11
249707746 246172121 21
210551488 250373879 3
50093236 212381568 6
190813502 226691563 2
221517840 226691563 1
52305361 250373879 22
244154467 250373879 7
106766504 250373879 15
186547033 250373879 11
232961188 250373879 33
199633839 244876558 1
244876558 187288519 37
54198070 53150452 69
241120063 53150452 7
26761071 201041947 13
201657966 86739892 8
54198070 214483223 61
70483883 45398123 3
241120063 214483223 26
58747535 214483223 1
238169466 250373879 12
175155659 21593031 2
21927348 190383735 24
41795957 177135949 1
237266480 92975209 2
186221115 74224730 20
92975209 237266480 1
213240376 250373879 3
21593031 175155659 3
213240376 219138840 1
181627999 189638764 1
244876558 106766504 70
52305361 106766504 37
244154467 106766504 15
178457690 106766504 11
164729839 106766504 18
214483223 29666748 8
189209030 29666748 5
181662643 186221115 5
74224730 186221115 77
52305361 248148598 9
249707746 43399417 42
218621324 184372744 5
184372744 218621324 1
45398123 201041947 1
185826799 201041947 2
185826799 186221115 28
39723301 33861081 6
97492519 241266173 4
88126316 248148598 35
164729839 246760566 39
214251466 249710115 2
21695739 180329003 4
42895816 57794814 7
225398019 21593031 8
50093236 100597724 7
39723301 156951907 1
238169466 219138840 9
210551488 219138840 4
62223312 46351591 4
34279978 219138840 17
185646833 186221115 33
179935250 186221115 14
234317940 118408967 129
240663429 196957441 21
38081052 46351591 113
215576684 218664980 6
186791565 185826799 11
51039180 107123526 8
46351591 38081052 140
97492519 225398019 6
182456993 118408967 61
162815851 191069406 1
244154467 52305361 63
246172121 46351591 94
228099346 126040106 29
118408967 182456993 91
181662643 186134940 19
168345425 140264549 2
145721875 189638764 39
218621324 225914625 1
238169466 46351591 6
186221115 86739892 10
187276624 248148598 1
248148598 187276624 4
137434820 201657966 9
228099346 111690467 51
232961188 46351591 25
46351591 232961188 18
46351591 246172121 42
228099346 79413578 32
190383735 227699736 19
50093236 214483223 11
221517840 210442608 17
252673442 102781563 14
137434820 186221115 15
191058301 45364167 2
252673442 211555341 22
190813502 179244567 2
201041947 190383735 24
194757219 190383735 14
252673442 100597724 33
246760566 22926492 49
186134940 186221115 32
186221115 186134940 15
199295364 186134940 12
100597724 50093236 6
186134940 199295364 15
227699736 179935250 17
248148598 33841316 42
53267855 252673442 17
191077706 201679034 44
218664980 249710115 1
140264549 210551488 4
151755148 168345425 319
249710115 249707746 81
92975209 185826799 26
186134940 21770354 15
280430548 42895816 1
240663429 42895816 1
208490036 42895816 2
185826799 42895816 9
191898535 108675333 5
42895816 185826799 8
249707746 104147773 22
228099346 117757115 13
249707746 38081052 34
34279978 210551488 1
186134940 179676136 47
137471432 246172121 8
117757115 137471432 2
246172121 137471432 10
137471432 210551488 2
205376521 50093236 6
21770354 186134940 12
53384299 186134940 9
179872551 186134940 47
213240376 225914625 8
186134940 191069406 19
48376774 210551488 12
53384299 191060793 10
104799646 73084416 2
54596482 42570149 18
54596482 180329003 98
180329003 46351591 11
54596482 246766460 150
46351591 180329003 7
21508873 85077359 2
199295364 85077359 8
175458189 85077359 7
177496057 218664980 1
21695739 46351591 4
186547033 244876558 27
69315538 133406185 16
118408967 194511872 56
104799646 151755148 3
85077359 187288519 17
246739849 121567287 6
232961188 244154467 9
106766504 244154467 7
100597724 252673442 57
221517840 92473291 12
232232278 188683237 134
41795957 140083960 1
106766504 244876558 32
48376774 106766504 7
253491471 211848777 22
253491471 44765804 12
253491471 189209030 19
253491471 111690467 10
253491471 157197158 9
253491471 241266173 8
255572101 191069406 51
253491471 214483223 7
21695739 225914625 1
179676136 186134940 39
185826799 186134940 21
255572101 201679034 46
118408967 252695601 247
185826799 57794814 15
199295364 187288519 6
191060793 186134940 25
228099346 192517738 39
191069406 255572101 42
249707746 53267855 4
51039180 53267855 4
97492519 117058623 6
157197158 111690467 1
253491471 50093236 23
255572101 191067738 5
249707746 237266480 5
51039180 249707746 2
39723301 249710115 1
175155659 126040106 21
191067738 255572101 2
175155659 191898535 16
102781563 108445481 1
179676136 191067738 12
191067738 179676136 3
185646833 186134940 24
74224730 22128494 9
241266173 21770354 4
21770354 241266173 5
22128494 74224730 8
185646833 191072044 4
240663429 117058623 2
253491471 108675333 1
80373284 51371672 6
169894192 171251023 29
256696942 249710115 52
102781563 246766460 15
215576684 168345425 44
162815851 162793078 3
177900100 73084416 10
180329003 206185630 7
256696942 104147773 31
73084416 177900100 45
73084416 28774420 2
56343104 106766504 57
38081052 249710115 47
201679034 191072044 22
71487252 253491471 13
249710115 256696942 35
84403255 42895816 12
58749618 249710115 85
205278393 170649489 3
249710115 53267855 2
21770354 186221115 7
186221115 21770354 5
88910148 126040106 4
246766460 102781563 12
228099346 211172294 15
21927348 157197158 16
33029673 211172294 44
164729839 253491471 18
228099346 108445481 6
127903007 246550319 2
228099346 175155659 19
194511872 118408967 49
228099346 205376521 8
179935250 255572101 19
256696942 249707746 6
255572101 179935250 12
84403255 92975209 18
252673442 237266480 2
255572101 74224730 6
66484769 185826799 8
74224730 255572101 20
212381568 241266173 2
212381568 214483223 11
234388455 206185630 15
253491471 187288519 20
214483223 253491471 5
249707746 256696942 1
255572101 21770354 25
21770354 255572101 24
168345425 156951907 1
234317940 245770489 80
255114497 179872551 8
255114497 74224730 2
54513097 205383132 1
186221115 201657966 29
201657966 186221115 37
205278393 250373879 31
56343104 250373879 137
123084921 193208430 7
246172121 249707746 21
186221115 191060793 2
106766504 187288519 37
186221115 191069406 33
228099346 21437961 49
218664980 186547033 2
85077359 157197158 1
192149868 157197158 3
21593031 157197158 2
51371672 53267855 2
118408967 245770489 186
199295364 246760566 32
58747535 237266480 33
21593031 241266173 2
241266173 21593031 3
167865284 187450075 140
137434820 255114497 12
187450075 167865284 85
124272648 256133861 134
124272648 177900100 68
256133861 177900100 13
248148598 244547831 18
208490036 218641857 3
124272648 29553844 5
191898535 199295364 1
311108835 199295364 5
191060793 181913832 8
181913832 191060793 4
191069406 201657966 15
22926492 246760566 49
137373058 193208430 19
199295364 186221115 3
186221115 199295364 3
22249205 54513097 13
253491471 53150452 5
311108835 191898535 9
117058623 178457690 5
50093236 29666748 1
29666748 50093236 1
102781563 178457690 1
186221115 191067738 4
191067738 186221115 1
137396816 211603583 9
211603583 137396816 3
260062202 140264549 21
68526291 219138840 1
196957441 185646833 1
52305361 253491471 16
196957441 21770354 1
245770489 118408967 127
181662643 181913832 20
23505105 179676136 5
260062202 151755148 121
260062202 168345425 70
253491471 106766504 17
191058301 115605916 3
184374903 115605916 1
252695601 118408967 119
259865273 118408967 59
179676136 186221115 35
191058301 21770354 1
191082782 21770354 3
182456993 259865273 159
260778881 157091041 39
44765804 260778881 58
260778881 44765804 86
260778881 211848777 96
249710115 46351591 91
178077679 157197158 5
246739849 246766460 5
260778881 189209030 12
30009812 108445481 8
186221115 255114497 6
91155132 82332462 3
179935250 186134940 9
248148598 88126316 13
177823861 151755148 253
53267855 241266173 1
180329003 238169466 36
42570149 238169466 5
56343104 244876558 72
177496057 177900100 14
179127965 177900100 28
167906212 211555341 6
133406185 69315538 13
199633839 88910148 33
88910148 199633839 35
97492519 240388572 1
97492519 21437961 7
97492519 79413578 7
97492519 198494776 1
97492519 205376521 2
53267855 213829162 6
97492519 189209030 1
191058301 181662643 1
97492519 175155659 1
79413578 175155659 28
189209030 253491471 6
54198070 253491471 4
201679034 21770354 10
97492519 246766460 3
186791565 213829162 4
97492519 111690467 2
218649291 249710115 2
246760566 119466409 20
71487252 203916273 9
92975209 213829162 9
175155659 253491471 14
253491471 175155659 13
191069406 186221115 33
97492519 179872551 2
97492519 102781563 1
108675333 190383735 21
189660545 183374179 20
150611354 73084416 4
189660545 22926492 46
53384299 45398123 1
189660545 119466409 24
97492519 21770354 1
196957441 240663429 22
118408967 259865273 44
22249205 166670511 59
241266173 260778881 18
260778881 241266173 13
166670511 108675333 14
117058623 85077359 15
157197158 21593031 2
21593031 50093236 14
166670511 191898535 3
255114497 185826799 17
191898535 166670511 2
21927348 117058623 2
29666748 262307214 4
225914625 210551488 17
211848777 262307214 38
199633839 21415915 43
262622226 213829162 50
213829162 262622226 63
164729839 250373879 17
179935250 181913832 7
64490054 257078406 95
256696942 21770354 1
166670511 205448347 14
38081052 239482861 5
51039180 140083960 1
51039180 115605916 2
33029673 29985371 5
30009812 29985371 55
115605916 186134940 2
56343104 253491471 62
191077706 191072044 16
211172294 14599444 12
185826799 255114497 17
191072044 191077706 62
162815851 262639091 32
14599444 211172294 13
53150452 260778881 13
260778881 53150452 20
108675333 166670511 10
53150452 262307214 57
201679034 191077706 30
253491471 260778881 5
205383132 191898535 2
106766504 253491471 6
186134940 181913832 3
249794165 249824122 200
145721875 119466409 2
226691563 191898535 3
79413578 191898535 2
23543947 193208430 1
194511872 179676136 2
38081052 43399417 26
259865273 182456993 138
194511872 183374179 14
239482861 38081052 4
111005623 189209030 8
240663429 182470142 5
182470142 196957441 39
100597724 42895816 9
218664980 53267855 1
238736345 218621324 28
264200852 100597724 3
191101089 181913832 26
191898535 239482861 13
239482861 191898535 7
175155659 239482861 16
264200852 102781563 2
191077706 21770354 19
42895816 100597724 4
239482861 175155659 9
102781563 264200852 4
38081052 249707746 16
26761071 264200852 6
259865273 245770489 27
194511872 245770489 33
85077359 199295364 8
21770354 191077706 30
264745750 150774251 12
264745750 240388572 13
137434820 116524695 13
71487252 241266173 23
24429243 85077359 14
199295364 189660545 21
22926492 189660545 23
179676136 194511872 2
234388455 239482861 1
175458189 189660545 13
185826799 181913832 2
71815631 260814366 93
260814366 71815631 87
260814366 88126316 6
185646833 53267855 1
214251466 168345425 18
117058623 184372744 1
88126316 260814366 7
250569402 244547831 17
47914608 264745750 65
108675333 51371672 2
189209030 260778881 7
214483223 260778881 11
211848777 260778881 51
240388572 264745750 2
150774251 225914625 4
264745750 225914625 16
211848777 179935250 45
179676136 53150452 1
191069406 201679034 66
253491471 232961188 9
218621324 264745750 10
264745750 218621324 10
189660545 199295364 26
64017672 29985371 16
79413578 29985371 7
250361135 238169466 14
166670511 86739892 2
191898535 86739892 28
88910148 205665619 4
191007520 262622226 139
162793078 45398123 7
157197158 241120063 2
227699736 190383735 9
241120063 157197158 1
205376521 191077706 5
157197158 262639091 13
191077706 205376521 2
264745750 206185630 11
44765804 21593031 9
225914625 206185630 11
89308231 36612498 1
191060793 186221115 6
191069406 186134940 11
225914625 264745750 21
264745750 210551488 20
210551488 264745750 16
203916273 211172294 4
56343104 186547033 3
201657966 186134940 4
74224730 186134940 28
186134940 74224730 14
68526291 241120063 11
53267855 92975209 7
201657966 116524695 20
53150452 50093236 24
211172294 203916273 2
199633839 79413578 23
191898535 88910148 18
173493504 21770354 1
115180720 262639091 14
104799646 266618095 3
79413578 199633839 21
53384299 201679034 31
90430970 54513097 3
234388455 264745750 11
246760566 193425330 19
193425330 246760566 7
205278393 240388572 4
264200852 138428712 1
249794165 210551488 1
43399417 256696942 9
43399417 249710115 26
21770354 181913832 2
150774251 264745750 23
88910148 191898535 18
228099346 102781563 13
228099346 240388572 2
126040106 79413578 22
140264549 240663429 2
240663429 140264549 1
104147773 46351591 19
191898535 79413578 2
46351591 104147773 9
74224730 191072044 7
97492519 92975209 1
21415915 218621324 2
56343104 205383132 2
177823861 140264549 59
137434820 191077706 7
56343104 79413578 1
56343104 137471432 3
21770354 173493504 1
178457690 250373879 9
56343104 104147773 1
56343104 218621324 1
56343104 249710115 1
186547033 106766504 8
47914608 225914625 7
56343104 140083960 1
56343104 186190444 1
56343104 44765804 1
267814002 238169466 2
186791565 186190444 3
267814002 21437961 73
267822457 21437961 71
21437961 267822457 47
267814002 264745750 8
267822457 264745750 2
267814002 210551488 9
267822457 210551488 7
267814002 213240376 1
267814002 232961188 3
267814002 267822457 209
23505105 121567287 1
53384299 137434820 67
186134940 185826799 21
241120063 262307214 70
34279978 21415915 1
219138840 21415915 14
264745750 238169466 2
267822457 238169466 6
250361135 232961188 14
267822457 232961188 3
211172294 79413578 5
18761643 22128494 13
79413578 211172294 2
244876558 52305361 46
88910148 227699736 41
24868133 227699736 12
244876558 253491471 16
253491471 52305361 15
186190444 157197158 4
267822457 267814002 142
253491471 244876558 16
179676136 241266173 1
211848777 262639091 22
267814002 126040106 11
267822457 126040106 22
126040106 21437961 68
264745750 267822457 3
227699736 45398123 12
45398123 227699736 10
225914625 219138840 1
250361135 219138840 4
232961188 219138840 1
234501617 260814366 56
54198070 241120063 23
213240376 267822457 3
240388572 267822457 1
232961188 267822457 4
175155659 79413578 32
48048224 264200852 7
88910148 167865284 2
167865284 88910148 1
178457690 253491471 2
119466409 246760566 31
175155659 108445481 12
97492519 203916273 1
267814002 108445481 5
267822457 108445481 5
66484769 92975209 46
106766504 52305361 14
28136650 218641857 80
198221318 212586753 62
238169466 250361135 20
165076757 38633460 11
124272648 38633460 24
185826799 137434820 3
185826799 218664980 1
104147773 249707746 18
126040106 267822457 11
228099346 267822457 18
48376774 267822457 15
33029673 267814002 17
228099346 267814002 9
48376774 267814002 22
179935250 211848777 39
54198070 241266173 1
228099346 92473291 12
126040106 88910148 10
102781563 88910148 5
126040106 29985371 1
88910148 29985371 5
126040106 267814002 11
102781563 267814002 1
79413578 267814002 3
57675742 267814002 2
45624632 189209030 2
187658311 186190444 27
186190444 205231234 8
205231234 186190444 5
210551488 267814002 2
264200852 269051483 1
246739849 137471432 14
198112368 137471432 6
52305361 48949091 54
88910148 102781563 1
269051483 264200852 1
43399417 246766460 1
213240376 264745750 7
264745750 213240376 4
48949091 244876558 18
48949091 250373879 9
48949091 186547033 4
186547033 48949091 6
48949091 232961188 14
48949091 52305361 37
108064328 186190444 42
137434820 241266173 15
241266173 137434820 9
232961188 250361135 13
33029673 267822457 42
241266173 262639091 3
48376774 157197158 6
54596482 238169466 120
201657966 255572101 15
255572101 201657966 10
71487252 157091041 8
71487252 21770354 1
267822457 192517738 23
108064328 241266173 10
255114497 137434820 18
191069406 116524695 25
204911391 36544806 41
259865273 236986090 121
179935250 116524695 23
64490054 266514525 109
179676136 191077706 7
21770354 191072044 6
185826799 196957441 6
183374179 191898535 3
196957441 185826799 5
191072044 21770354 4
252695601 236986090 57
118408967 236986090 95
236986090 118408967 41
108896669 28774420 12
240388572 249824122 87
68526291 262307214 10
201041947 92975209 5
162793078 92975209 4
92975209 162793078 2
253491471 205376521 4
42895816 194757219 4
253491471 115180720 2
253491471 157091041 8
173493504 249710115 8
53384299 186221115 13
124272648 198221318 5
97492519 240663429 1
168345425 177823861 36
140264549 177823861 76
52305361 28774420 5
104799646 177823861 7
151755148 177823861 18
71487252 57675742 35
221517840 57675742 138
88910148 203916273 1
88910148 246172121 20
42895816 92975209 15
245770489 236986090 85
260778881 50093236 12
245770489 271550696 13
118408967 271550696 40
271550696 245770489 25
33029673 57675742 84
111690467 57675742 17
26761071 269051483 10
106255581 246550319 1
219138840 270063173 19
271550696 236986090 30
24429243 256696942 1
194757219 42895816 4
88910148 193425330 10
140083960 191898535 13
236986090 271550696 17
248148598 44336049 1
234317940 259865273 31
234317940 236986090 70
246760566 85077359 7
236986090 259865273 61
189660545 246760566 38
179935250 227699736 19
66484769 194757219 8
92975209 194757219 1
255114497 86739892 24
260062202 177823861 22
246766460 238169466 22
235189731 238169466 9
237266480 211555341 8
241120063 262639091 5
111005623 262639091 5
202719757 246739849 13
150611354 177823861 4
193425330 187288519 4
182456993 245770489 38
58749618 256696942 9
21437961 267814002 52
205278393 264745750 4
104147773 256696942 10
272101527 71815631 2
71815631 272101527 3
48949091 137434820 20
186134940 116524695 45
38633460 212586753 29
221517840 246760566 12
246760566 183374179 10
183374179 246760566 20
246172121 249710115 39
54596482 218664980 1
107123526 205231234 27
57794814 205231234 13
107123526 42895816 3
191058301 186221115 1
186221115 179676136 12
119466409 214483223 1
23505105 238169466 34
88910148 219138840 10
126040106 192517738 83
202719757 187450075 4
256696942 239482861 1
205376521 192517738 3
236986090 245770489 58
232961188 253491471 11
253491471 192149868 2
192149868 253491471 2
88910148 189209030 3
189209030 88910148 2
273033835 88910148 31
273033835 21415915 58
24429243 186224386 1
212586753 198221318 23
104799646 42895816 2
21415915 273033835 34
88910148 273033835 11
45624632 57675742 15
185826799 249794165 2
272101527 88126316 12
173493504 249707746 11
164729839 48949091 49
88126316 48949091 25
253491471 178457690 1
267804075 178457690 2
267804075 253491471 52
88126316 272101527 22
267814002 192517738 10
30009812 273033835 16
179676136 116524695 32
178077679 211848777 3
273033835 29985371 16
104147773 29267530 12
29267530 104147773 20
54513097 273461517 57
273461517 88910148 47
92975209 201041947 5
58749618 29267530 3
273602143 93737863 174
245770489 259865273 16
249707746 173493504 6
214251466 273461517 3
186190444 273602143 201
238736345 238169466 6
238169466 267814002 2
21927348 273602143 18
92975209 205231234 6
196957441 181662643 1
106841421 100597724 13
214266687 218664980 1
218649291 260814366 1
273461517 106841421 41
88910148 273461517 21
187658311 93737863 29
179676136 191072044 8
190383735 273602143 21
194757219 273602143 67
167906212 273602143 39
454280253 273602143 14
257078406 162793078 6
162793078 257078406 8
236986090 252695601 46
273033835 273461517 31
21415915 274053387 100
274053387 88910148 20
274053387 21415915 58
53267855 273602143 16
66484769 227699736 8
219138840 88910148 1
273033835 274053387 179
260778881 68526291 16
274053387 273033835 61
21415915 273461517 28
228099346 57675742 48
273461517 273033835 36
274053387 273461517 4
260778881 212381568 3
252834703 137396816 4
238169466 246766460 41
137396816 252834703 4
271550696 118408967 53
259865273 252695601 17
199633839 273461517 28
137471432 91155132 2
205383132 273033835 1
23505105 273033835 29
272101527 260814366 10
178457690 218621324 3
111005623 157197158 4
162793078 273602143 29
46351591 213240376 7
260778881 262307214 12
40691248 273602143 22
213240376 46351591 14
38633460 256133861 42
166670511 140083960 50
218621324 178457690 1
21415915 178457690 1
238169466 186547033 4
252695601 259865273 11
140083960 166670511 43
100597724 273602143 11
100597724 194757219 6
185826799 93737863 7
182456993 252695601 42
274674751 213240376 16
43399417 29267530 12
256696942 29267530 26
213240376 274674751 32
274674751 264745750 8
264745750 274674751 12
274674751 240388572 7
186134940 86739892 10
274053387 219138840 133
227699736 93737863 8
240388572 274674751 18
108064328 227699736 3
273033835 205383132 2
64017672 57675742 205
156951907 177823861 29
177823861 156951907 36
74224730 201679034 23
106841421 273461517 23
172668288 67657313 2
237885339 213240376 8
63253790 166670511 8
246760566 189660545 22
157197158 192149868 2
201041947 187038423 8
275191705 140083960 45
187038423 190383735 12
213829162 92975209 6
275191705 191898535 52
275191705 86739892 28
165076757 218664980 1
29267530 246172121 9
246172121 29267530 10
126040106 111690467 17
182456993 194511872 4
64017672 189209030 6
50799351 193208430 6
273461517 21415915 26
173493504 22128494 2
22128494 173493504 3
246766460 52305361 2
58749618 205383132 1
273033835 219138840 77
273461517 270063173 52
173493504 191898535 5
162815851 274053387 1
219138840 273033835 24
270063173 21415915 30
26761071 29267530 2
164729839 275040716 37
255114497 21770354 2
21770354 255114497 2
126040106 175155659 21
181662643 116524695 10
275040716 52305361 31
76679385 236986090 13
219138840 274053387 151
44336049 213579519 17
177900100 88126316 8
273461517 249710115 32
52305361 275040716 65
40894652 212586753 16
234317940 252695601 45
252695601 271550696 14
274674751 225914625 11
104799646 184372744 2
104799646 91155132 1
38633460 137434820 2
137434820 38633460 1
260814366 272101527 6
45624632 79413578 7
225914625 274674751 16
267822457 111690467 10
221517840 267822457 16
111690467 267822457 1
234317940 271550696 28
237266480 213829162 2
193425330 189660545 2
189660545 193425330 10
252695601 245770489 37
275191705 63253790 34
166670511 63253790 10
63253790 275191705 20
108675333 70483883 11
140083960 205448347 33
275191705 205448347 55
104799646 115605916 1
157091041 260778881 27
234501617 188683237 14
46351591 274674751 28
274674751 46351591 16
244876558 275040716 30
88910148 270063173 22
21508873 164729839 13
275040716 106766504 19
267804075 106766504 24
275040716 186547033 4
267804075 186547033 1
275155337 18900232 60
228099346 205665619 26
175458189 246760566 2
267804075 275040716 36
48949091 275040716 26
273461517 235284388 5
84403255 203916273 5
50799351 168345425 1
238169466 264745750 3
250361135 264745750 3
201041947 273602143 53
199633839 54513097 20
88910148 205383132 17
205383132 88910148 14
272144349 140083960 28
64490054 194757219 77
34279978 273461517 1
21927348 162793078 4
29267530 249710115 25
162793078 266514525 4
228099346 205383132 3
269051483 138428712 4
58749618 46351591 51
225398019 121567287 8
198112368 121567287 6
121567287 198112368 3
21695739 213240376 3
214483223 175155659 2
260062202 169894192 11
66484769 213829162 2
36612498 38633460 1
53267855 93737863 12
270063173 88910148 24
29267530 249707746 8
238169466 267822457 7
52305361 164729839 73
178457690 164729839 23
211555341 213829162 6
66484769 93737863 18
179872551 196957441 6
44765804 157197158 18
102781563 173493504 1
40691248 167865284 3
102781563 93737863 7
126040106 29666748 3
126040106 205376521 3
29666748 126040106 1
28774420 198112368 1
97492519 57675742 3
198112368 28774420 1
102781563 57675742 26
41795957 225398019 14
277727437 157197158 45
256696942 173493504 4
171251023 177823861 15
267804075 244876558 32
117757115 168345425 2
168345425 117757115 1
277727437 14599444 11
173493504 256696942 6
205376521 57675742 3
277727437 170649489 14
245770489 252695601 39
273461517 191898535 17
277727437 203916273 14
50093236 260778881 5
57794814 92975209 13
219091740 92975209 2
88910148 274053387 12
250361135 210551488 8
255114497 201679034 4
275040716 187288519 36
255114497 191077706 5
191077706 255114497 2
106766504 164729839 15
232961188 164729839 67
260062202 170909799 14
108896669 230315857 45
179872551 181913832 4
115180720 18900232 31
273461517 199633839 63
273033835 199633839 31
274053387 199633839 17
52305361 230315857 47
53384299 116524695 31
260062202 108896669 4
88126316 230315857 23
74224730 191067738 6
21770354 191067738 23
249710115 273461517 14
203916273 277727437 14
275155337 115180720 11
22249205 29666748 122
145721875 187365956 119
275155337 157197158 1
140264549 278482967 104
177823861 278482967 113
278482967 140264549 57
199633839 273033835 17
278482967 39045743 10
186221115 39045743 4
50093236 157197158 11
51039180 249710115 1
212381568 157091041 5
39045743 278482967 3
115180720 275155337 15
278482967 177823861 52
40894652 256133861 6
100597724 211555341 14
211555341 100597724 2
271550696 252695601 45
39045743 186221115 2
202719757 28774420 1
169894192 278482967 32
36544806 278482967 151
35952475 273461517 9
26761071 187365956 4
43399417 46351591 29
249707746 46351591 69
156951907 278482967 32
52305361 157197158 1
164729839 157197158 1
157197158 164729839 1
227764232 272144349 20
104799646 278482967 14
246739849 205665619 1
145721875 246739849 9
246739849 275191705 3
255114497 191069406 9
145721875 279968317 296
274053387 100597724 21
100597724 274053387 16
187365956 279968317 145
172453787 277727437 12
157197158 50093236 8
279968317 187365956 98
108064328 191007520 1
40691248 279968317 84
40691248 187365956 13
91155132 191007520 7
273033835 106841421 88
194757219 227699736 10
191007520 264745750 1
278482967 36544806 104
205383132 119466409 18
81073960 279949406 16
30009812 277727437 7
280403522 50093236 51
275040716 164729839 25
280403522 157197158 43
280403522 260778881 21
100597724 51371672 3
267804075 164729839 31
108064328 211555341 9
280403522 189209030 22
280403522 211848777 18
211848777 241120063 14
179872551 186221115 14
210551488 234388455 1
164729839 213240376 1
74224730 199295364 4
177496057 187365956 4
235189731 148842295 51
21927348 53267855 1
84403255 53267855 1
28774420 230315857 19
194511872 236986090 30
205278393 260814366 1
157091041 253491471 3
236986090 194511872 19
260778881 280403522 20
44765804 280403522 18
240258320 201041947 9
280571460 45398123 25
280403522 44765804 27
28128687 194757219 25
278482967 156951907 17
177823861 193208430 26
23505105 199633839 23
227699736 194757219 5
280571460 185826799 10
273602143 140083960 2
21695739 191007520 87
192149868 191007520 5
23505105 274053387 5
23505105 164729839 38
241266173 92975209 9
280403522 68526291 10
76679385 252695601 56
264745750 234388455 3
23505105 29985371 10
48376774 57675742 79
186190444 45398123 2
170909799 278482967 8
126040106 102781563 20
281992408 77688451 13
102781563 92975209 6
186134940 255114497 9
104799646 192149868 1
77688451 281992408 9
29985371 187288519 13
90430970 201679034 9
64490054 162793078 63
92473291 192517738 1
23505105 264745750 4
275191705 108675333 11
108675333 275191705 6
48376774 282067411 36
202719757 282067411 32
59142721 275191705 95
275191705 59142721 98
157197158 277727437 24
277727437 237885339 21
108064328 273602143 28
56343104 275040716 121
273602143 92975209 10
185661573 255572101 26
24429243 148842295 32
280571460 100597724 3
255572101 185661573 33
193208430 177823861 9
177823861 171251023 15
117757115 143037311 21
138428712 279968317 8
280403522 203916273 39
248148598 230315857 14
57794814 185826799 7
253491471 275040716 11
69315538 71815631 7
279968317 138428712 9
282067411 170649489 83
111005623 50093236 12
50093236 253491471 17
282067411 225398019 23
203916273 280403522 27
201041947 140083960 5
140083960 201041947 3
225914625 250361135 7
238736345 148842295 5
172453788 277727437 19
187365956 189638764 21
279968317 189638764 38
282067411 198112368 27
123084921 278482967 115
156890702 187365956 1
100597724 45398123 5
48949091 164729839 67
246760566 164729839 38
48949091 187288519 39
264200852 252673442 2
162815851 18900232 4
232961188 274674751 16
244474835 36612498 1
50093236 280403522 32
54198070 280403522 13
215576684 156951907 10
270063173 273033835 14
282819786 36612498 9
252993522 36612498 27
186547033 164729839 19
186547033 275040716 4
250361135 282067411 4
186547033 253491471 1
30009812 211172294 7
273033835 187288519 19
273033835 100597724 23
79413578 57675742 29
198112368 282067411 9
260062202 193208430 6
210551488 274674751 10
267804075 187288519 33
121567287 225398019 8
51039180 237266480 1
185646833 191067738 3
145721875 280574253 16
191060793 116524695 28
259865273 283690548 57
283713373 108675333 23
108675333 283713373 22
66484769 283713373 7
184372744 191007520 7
283690548 236986090 33
246550319 218641857 6
275040716 244876558 14
24868133 54513097 7
283713373 92975209 11
33029673 24429243 10
64017672 24429243 8
208490036 283690548 50
26761071 280574253 26
199633839 270063173 41
280571460 92975209 20
191077706 181913832 3
181913832 191077706 5
191101089 191077706 19
50799351 36612498 5
118408967 283690548 39
273461517 54513097 20
58749618 54513097 9
211555341 252673442 12
227699736 273602143 26
237885339 277727437 9
236986090 283690548 22
71487252 267814002 4
284945143 246766460 92
284945143 42570149 57
225398019 282067411 12
204911391 278482967 33
284510806 253491471 6
283690548 259865273 43
208490036 259865273 16
284510806 52305361 23
185646833 191077706 8
264745750 267814002 1
186134940 45398123 1
71487252 108445481 10
191077706 185646833 4
280571460 186190444 2
275155337 262639091 7
283713373 213829162 43
85077359 278482967 1
108064328 278482967 9
267804075 232961188 5
175155659 88910148 6
267804075 250373879 13
150611354 278482967 10
74224730 191077706 14
285544894 252695601 71
191077706 74224730 2
264745750 226691563 6
201679034 191069406 39
264200852 156890702 1
269051483 156890702 6
51820161 285709412 2
284945143 273033835 1
52305361 284510806 35
191077706 191101089 13
284945143 148842295 72
280571460 93737863 5
92975209 186190444 4
51820161 43702024 2
22128494 21770354 1
191898535 246760566 2
108675333 273602143 43
273602143 42895816 2
36612498 278482967 2
106841421 29985371 6
253491471 284510806 2
175458189 24429243 1
23505105 24429243 24
54198070 29666748 20
212381568 253491471 3
177135949 137471432 3
48048224 269051483 6
53267855 187038423 3
85077359 21415915 2
245770489 285544894 74
234317940 182456993 35
245770489 182456993 23
104799646 262622226 1
278482967 169894192 13
169894192 177823861 16
283690548 118408967 24
186190444 53150452 1
179872551 255114497 10
106255581 206342682 2
212381568 21593031 2
189638764 279968317 49
137434820 48949091 9
21415915 285544894 91
170649489 282067411 59
198494776 121567287 2
210551488 121567287 1
121567287 21593031 6
21593031 121567287 8
213240376 277727437 8
14599444 277727437 6
45398123 277727437 6
81073960 223869841 1
234317940 285544894 51
118408967 285544894 149
179872551 259865273 5
162621823 24598269 6
280403522 29666748 2
274053387 211172294 1
284510806 244876558 5
244876558 284510806 6
284510806 232961188 6
186221115 53384299 19
285544894 118408967 54
104799646 213240376 2
156951907 168345425 11
280574253 138428712 2
53267855 206342682 17
246766460 286597633 42
259865273 179872551 6
148842295 180329003 10
47914608 91155132 4
262622226 191007520 118
56343104 164729839 50
67657313 181627999 5
181627999 67657313 7
29267530 119466409 10
287104239 283053533 7
51697533 51820161 123
283690548 21770354 2
21770354 283690548 4
51697533 43702024 1
189638764 187365956 22
244876558 48949091 20
285709412 51697533 1
181913832 201679034 3
191101089 201679034 7
74224730 181913832 8
201679034 181913832 1
182470142 191101089 1
201679034 191101089 1
249710115 29267530 15
181913832 74224730 2
280430548 182470142 7
137373058 283894633 30
221517840 33029673 143
182456993 283690548 60
191067738 21770354 8
162815851 259865273 4
285544894 283690548 28
192149868 184372744 28
284510806 187288519 17
30009812 284510806 1
252993522 282819786 69
64490054 186190444 29
54596482 286597633 59
260062202 156951907 11
34279978 270063173 6
48949091 253491471 15
260062202 39045743 3
232961188 275040716 18
288273675 227764232 1
277727437 172453787 8
252695601 285544894 74
179676136 181913832 5
191898535 189660545 2
182470142 240663429 4
191898535 193425330 3
162621823 51039180 7
104799646 51039180 13
162815851 273602143 7
85077359 175155659 1
23543947 51039180 22
249707746 273461517 6
214251466 106841421 17
277019535 246766460 63
285544894 236986090 75
236986090 285544894 78
90430970 127903007 3
53150452 253491471 4
286597633 148842295 18
148842295 286597633 18
179676136 255114497 10
283690548 285544894 48
22128494 196957441 4
127903007 22128494 22
189660545 82332462 3
39723301 51039180 26
283690548 182456993 48
85077359 164729839 51
27798256 51039180 12
228099346 33029673 57
178457690 24429243 3
57675742 24429243 8
24429243 57675742 21
57675742 33029673 50
79413578 24429243 2
24429243 127212001 2
285544894 187288519 23
255114497 116524695 13
21437961 33029673 71
145721875 157197158 2
22128494 127903007 30
208490036 127903007 1
238169466 286597633 28
283690548 252695601 27
252695601 283690548 20
51697533 285709412 2
36612498 27798256 9
266119179 236986090 4
236986090 266119179 3
246550319 236986090 1
215576684 24598269 4
39723301 27798256 36
137471432 164729839 2
137471432 240388572 1
104799646 27798256 1
90430970 53384299 49
48376774 29666748 1
18761643 53384299 12
21858860 53384299 9
137471432 191898535 4
137471432 273461517 1
272144349 227764232 15
137471432 266514525 1
199633839 285544894 21
285544894 199633839 9
226691563 246760566 1
157197158 239482861 15
226691563 164729839 8
215576684 51039180 2
123084921 51039180 1
21770354 53384299 21
97492519 284510806 6
67657313 226691563 2
245770489 283690548 13
283690548 245770489 17
213829162 194757219 53
262622226 194757219 1
63253790 288273675 5
30009812 33029673 40
54513097 199633839 42
104799646 157197158 1
189660545 121567287 3
183374179 193425330 16
253491471 164729839 20
288273675 63253790 5
288273675 205448347 9
206185630 117058623 4
205448347 288273675 10
18761643 127903007 1
21415915 24429243 7
189660545 126040106 7
104799646 283894633 9
267814002 33029673 20
267822457 33029673 49
43399417 117058623 1
29267530 117058623 5
256696942 117058623 1
201657966 191067738 1
194511872 271550696 8
80373284 259865273 1
252695601 194511872 23
271550696 194511872 6
183374179 194511872 11
286597633 246766460 46
162815851 118408967 43
162815851 283690548 4
259865273 266119179 6
46351591 249710115 55
240258320 194757219 42
266119179 259865273 3
108064328 162793078 8
194757219 240258320 41
58749618 249707746 21
47914608 234388455 10
180329003 286597633 16
246766460 277019535 24
148842295 246766460 11
246766460 148842295 16
76679385 118408967 60
88910148 205376521 1
76679385 194511872 36
54596482 148842295 122
244154467 164729839 35
182456993 179935250 4
205376521 88910148 1
241266173 18900232 13
127903007 186134940 5
244154467 246760566 2
186547033 246760566 25
246760566 186547033 14
117058623 277019535 4
18761643 182456993 2
286597633 180329003 16
214251466 51039180 74
53267855 186190444 7
180329003 148842295 17
88910148 223611436 3
54596482 277019535 24
223611436 88910148 4
58758214 92975209 11
106255581 51039180 10
218664980 51039180 120
218649291 51039180 29
179676136 284510806 1
22128494 185826799 6
277019535 117058623 4
246172121 88910148 17
277019535 148842295 4
48048224 281992408 3
45112608 262639091 9
45112608 115180720 58
97492519 277019535 12
126040106 205665619 16
102781563 33029673 54
108064328 213829162 23
244154467 253491471 5
45112608 275155337 7
191060793 191072044 14
213829162 211555341 7
277019535 21415915 10
252695601 266119179 6
45112608 252695601 29
275191705 166670511 52
205376521 33029673 29
27798256 218664980 2
193208430 283894633 1
252695601 45112608 23
45112608 18900232 33
21415915 277019535 5
187276624 230315857 5
250361135 274674751 24
252695601 182456993 22
277727437 45398123 3
179872551 182456993 7
24868133 183374179 8
236986090 182456993 35
50799351 36544806 14
182456993 266119179 7
175155659 57675742 23
48376774 33029673 118
182456993 179872551 6
56343104 284510806 28
100597724 53267855 8
234317940 283690548 33
166670511 275191705 34
119202711 108896669 21
119202711 88126316 16
284945143 180329003 132
283690548 266119179 10
277019535 157197158 5
218641857 127903007 10
246550319 127903007 1
260062202 278482967 43
76679385 245770489 17
156951907 53150452 1
104799646 282819786 43
230315857 248148598 23
21858860 127903007 3
275040716 64456105 27
230315857 88126316 39
275040716 48949091 21
48048224 119202711 19
48949091 284510806 10
201657966 53384299 21
74224730 53384299 20
185646833 53384299 23
191058301 53384299 10
137434820 53384299 18
179872551 53384299 26
186134940 53384299 28
59142721 63253790 23
221517840 223611436 20
79413578 223611436 7
97492519 24429243 17
230315857 137434820 2
137434820 230315857 1
223611436 33029673 65
79413578 33029673 117
108064328 252673442 10
237266480 252673442 3
76679385 283690548 7
33029673 223611436 44
97492519 33029673 24
29267530 256696942 21
280574253 269051483 7
223611436 175155659 13
175155659 33029673 86
22249205 51697533 63
97492519 21415915 4
119202711 29553844 23
218649291 212586753 1
214266687 51039180 1
21415915 33029673 1
235189731 277019535 17
284945143 277019535 9
213579519 177496057 2
266119179 286067895 15
286067895 266119179 13
244876558 246760566 7
223611436 210442608 13
250361135 180329003 1
238736345 294817467 1
54596482 294817467 11
285544894 271550696 9
259865273 271550696 6
283690548 271550696 5
182456993 271550696 8
190383735 77726580 1
167906212 77726580 4
267804075 226691563 1
177496057 213579519 6
29985371 170649489 1
162815851 53150452 1
88910148 284510806 1
273602143 190383735 3
178077679 262639091 5
205278393 238169466 8
205278393 219138840 1
44765804 262639091 5
64017672 33029673 275
64017672 223611436 29
181913832 116524695 13
29553844 119202711 16
218621324 69307285 18
179676136 53384299 40
280430548 179676136 28
137471432 205383132 1
57794814 80373284 7
74224730 255114497 2
189209030 280403522 16
287826175 187365956 3
287826175 279968317 15
164729839 64456105 16
126040106 33029673 114
259865273 285544894 51
182456993 285544894 7
228099346 273461517 14
126040106 57675742 14
126040106 211172294 9
285544894 259865273 18
284945143 238169466 154
257078406 266514525 46
178077679 115180720 38
238169466 234388455 2
228099346 223611436 5
57675742 223611436 9
70483883 108675333 7
178457690 205383132 9
272144349 63253790 34
246172121 205383132 1
255572101 137434820 22
186134940 137434820 9
275155337 45112608 4
18900232 45112608 50
18900232 275155337 36
211848777 253491471 12
38081052 274674751 3
58749618 274674751 3
115180720 45112608 87
18900232 260778881 14
260778881 18900232 18
28774420 151816481 2
90430970 191069406 2
278482967 193208430 13
193208430 278482967 11
172668288 188683237 9
21858860 218641857 53
145721875 164729839 6
266119179 182456993 8
295917422 296510601 20
296510601 295917422 20
127903007 185826799 8
127903007 240663429 5
185826799 127903007 5
180329003 125971172 1
35952475 206342682 2
172668288 127212001 30
244876558 164729839 15
125971172 180329003 1
271550696 182456993 11
178457690 33029673 2
235926567 240388572 7
187255592 295917422 5
97492519 295917422 1
157197158 280403522 34
164729839 223611436 1
267804075 64456105 82
191898535 157197158 1
21415915 270063173 46
68526291 260778881 14
248148598 292813892 18
145721875 184372744 1
26761071 184372744 2
187038423 273602143 24
266119179 283690548 8
230315857 187276624 20
24429243 187288519 14
296487126 253491471 4
255114497 185646833 7
140083960 272144349 19
63253790 272144349 29
64490054 285230602 23
167906212 257078406 8
185826799 182456993 3
85077359 24429243 21
296487126 50093236 49
48376774 211172294 14
119202711 77688451 13
205231234 185826799 6
21593031 53150452 1
137471432 33029673 7
111690467 205665619 3
54513097 262639091 29
51371672 93737863 5
186791565 57794814 16
35952475 33841316 2
205278393 234388455 1
284510806 137471432 2
205376521 205665619 1
137471432 284510806 4
186547033 284510806 3
271550696 283690548 14
90430970 283690548 10
187365956 138428712 2
297853100 246760566 14
297853100 119466409 43
104799646 45364167 1
297853100 189660545 4
104799646 38633460 1
211172294 21437961 11
205231234 77726580 1
186791565 77726580 3
280571460 77726580 4
107123526 77726580 3
185826799 77726580 4
104799646 123084921 116
140264549 250361135 1
138428712 187365956 2
218649291 191077706 10
255114497 186134940 4
297853100 187288519 17
30009812 164729839 4
277019535 180329003 6
297853100 85077359 33
179127965 177496057 9
297853100 183374179 13
126040106 189660545 7
297853100 164729839 48
92473291 223611436 5
119466409 297853100 5
199295364 297853100 4
244876558 193425330 2
193425330 244876558 1
211172294 33029673 34
88910148 33029673 26
175458189 297853100 21
297853100 284510806 3
187288519 119466409 7
180329003 277019535 5
297853100 191898535 15
199295364 191898535 1
179935250 14599444 19
126040106 170649489 2
187288519 183374179 4
45624632 51039180 1
21858860 246550319 1
58758214 246550319 1
14599444 179935250 16
22128494 116524695 2
48376774 88910148 16
245770489 194511872 20
56343104 64456105 171
284510806 48949091 11
253491471 186547033 1
85077359 186547033 8
48949091 64456105 21
278482967 123084921 108
162621823 123084921 200
18900232 262639091 10
260778881 262639091 14
213829162 100597724 7
187288519 275040716 28
127212001 287826175 2
172668288 287826175 5
253491471 250373879 6
188683237 287826175 25
287826175 188683237 39
205278393 246766460 18
255114497 186221115 13
286067895 284139006 5
285544894 245770489 34
280430548 196957441 22
280430548 127903007 5
240663429 127903007 3
127903007 218641857 21
50799351 140264549 1
36292202 140264549 10
235926567 50093236 4
256133861 40894652 5
173493504 127903007 4
48949091 137471432 3
22249205 288273675 12
127903007 173493504 1
29267530 173493504 3
191101089 63253790 9
111690467 108445481 5
191060793 191077706 17
193208430 33861081 4
74224730 191101089 9
63253790 191101089 5
71487252 240388572 1
218641857 63253790 2
191101089 74224730 6
63253790 218641857 1
127212001 125971172 21
22128494 213240376 1
295917422 273461517 1
45112608 273461517 1
194757219 266514525 10
266514525 194757219 2
277019535 21593031 1
108675333 219091740 1
97492519 164729839 11
295917422 164729839 5
187288519 164729839 63
164729839 295917422 3
187288519 186547033 102
277019535 91155132 1
21415915 91155132 2
244876558 300202655 33
183374179 297853100 4
91155132 277019535 1
137471432 48949091 3
23505105 297853100 8
164729839 300202655 22
51371672 203916273 1
18900232 157197158 6
260778881 157197158 2
187288519 85077359 4
51371672 14599444 4
266119179 285544894 4
202234178 51039180 75
272144349 205448347 11
14599444 51371672 2
285544894 182456993 5
228099346 45624632 2
221517840 45624632 8
102781563 45624632 1
26761071 274053387 4
252993522 123084921 67
84403255 57794814 8
185661573 181913832 1
181913832 191101089 12
273033835 117058623 11
185661573 179935250 1
173493504 29267530 4
157197158 260778881 2
201679034 185661573 18
42570149 260814366 51
21508873 189660545 9
175155659 223611436 11
223611436 57675742 9
187288519 178457690 5
223611436 111690467 8
85077359 297853100 24
246760566 297853100 1
21508873 297853100 1
297853100 117058623 33
21508873 187450075 7
235926567 33029673 29
24429243 297853100 20
164729839 297853100 5
297853100 24429243 29
64490054 93737863 80
205376521 223611436 7
126040106 223611436 12
50799351 171251023 19
223611436 192517738 5
156951907 186221115 3
148842295 24429243 18
252695601 218641857 4
208490036 191069406 1
24429243 33029673 23
254940274 244547831 38
48048224 48949091 13
282067411 250361135 5
186221115 201679034 6
297853100 193425330 9
271550696 285544894 50
21593031 21415915 2
21415915 21593031 3
40691248 249794165 1
171251023 278482967 28
215576684 123084921 113
150611354 51039180 5
254940274 33841316 12
156951907 51039180 1
140264549 51039180 17
170909799 51039180 1
270063173 273461517 30
23505105 285544894 13
24429243 118408967 2
127212001 180329003 1
84403255 93737863 12
270063173 199633839 38
244154467 275040716 12
186134940 191072044 2
275040716 244154467 5
177823861 169894192 16
21437961 211555341 2
211555341 21437961 4
126040106 45624632 12
21437961 45624632 3
48376774 45624632 12
205383132 164729839 12
273461517 34279978 2
183374179 189660545 10
85077359 189660545 4
119466409 189660545 18
255114497 191101089 5
296510601 240388572 3
191101089 255114497 4
132902185 125971172 4
69307285 218621324 20
181662643 53384299 18
185646833 255114497 3
191067738 181913832 3
297853100 186547033 6
119466409 186547033 5
183374179 186547033 6
227699736 88910148 34
186547033 88910148 43
186547033 227699736 11
70483883 92975209 13
283713373 42895816 1
205383132 48949091 1
187288519 48949091 15
23505105 48949091 1
191077706 185661573 19
157197158 213240376 18
80373284 194757219 7
273602143 77726580 1
227699736 77726580 1
189660545 170649489 9
77726580 273602143 1
185661573 191077706 22
26761071 57675742 13
36544806 151755148 23
76679385 63253790 14
185646833 191101089 2
246760566 187288519 6
191101089 185646833 2
85077359 48949091 1
297853100 48949091 3
246760566 48949091 1
119466409 48949091 1
183374179 48949091 1
193425330 48949091 1
52305361 300202655 33
119466409 201041947 3
108064328 194757219 41
175155659 214483223 2
280430548 201679034 1
18761643 148842295 2
108064328 24429243 4
196957441 259865273 56
283713373 70483883 5
76679385 285544894 20
186190444 266514525 14
97492519 246739849 25
249710115 173493504 2
194757219 213829162 32
18900232 211848777 6
255572101 255114497 6
234313487 63253790 17
64490054 201041947 61
254940274 248148598 8
244547831 248148598 10
255114497 255572101 4
18900232 53150452 1
201679034 116524695 3
205278393 203916273 2
244474835 274601883 6
71487252 33029673 77
24429243 206134238 2
266514525 186190444 3
187288519 244876558 23
223611436 205376521 5
162815851 280403522 17
162815851 91155132 1
64490054 206134238 9
267804075 48949091 25
302559370 218664980 13
239482861 157197158 11
36612498 123084921 300
53150452 18900232 2
150611354 137471432 2
297853100 137471432 3
205278393 205383132 6
168345425 123084921 3
71487252 117058623 5
295917422 249794165 10
255572101 266119179 11
194511872 182456993 9
63253790 234313487 15
302559370 140083960 116
228099346 300202655 11
187288519 199633839 24
249794165 295917422 6
274053387 104147773 5
191060793 255114497 1
167096544 275191705 120
214251466 187276624 1
85077359 178457690 1
178457690 284510806 3
187288519 284510806 4
280403522 175155659 16
164729839 284510806 11
280403522 21593031 10
284510806 164729839 10
284510806 178457690 1
274674751 250361135 9
246550319 286067895 2
304022613 22926492 21
175155659 280403522 15
21593031 280403522 6
107123526 51039180 4
237885339 172453788 24
165076757 140264549 3
140264549 165076757 4
22128494 285544894 6
304022613 246760566 18
304022613 193425330 13
218664980 304022613 3
51039180 304022613 1
304022613 51039180 2
199633839 29985371 16
302559370 51039180 9
29985371 199633839 16
244154467 300202655 9
21770354 234313487 1
234313487 21770354 2
213829162 206134238 2
297853100 246766460 1
92975209 93737863 5
277019535 164729839 2
164729839 277019535 1
194511872 252695601 54
187288519 117058623 7
48949091 117058623 1
228099346 170649489 6
240388572 91155132 34
23505105 126040106 5
91155132 240388572 23
262622226 283713373 9
23505105 170649489 2
166670511 191007520 5
23505105 192517738 13
167096544 205448347 17
283713373 262622226 17
164729839 249794165 5
21508873 304022613 30
127212001 46252132 58
119466409 304022613 16
304022613 119466409 17
46252132 127212001 39
124272648 278482967 1
167096544 63253790 32
302559370 63253790 12
64017672 164729839 1
51820161 51697533 102
145721875 287826175 3
189660545 192517738 2
167096544 272144349 18
193425330 304022613 12
193425330 22926492 6
284945143 187288519 2
175458189 285544894 43
181662643 255114497 4
26761071 285544894 4
187288519 244154467 43
187288519 232961188 32
88910148 119466409 65
119466409 88910148 55
59142721 205448347 17
167096544 297652974 118
219138840 238169466 9
127903007 234313487 4
234388455 262622226 6
18900232 253491471 1
241266173 253491471 8
26761071 192149868 2
302559370 59142721 26
59142721 272144349 2
59142721 140083960 31
272144349 59142721 2
255114497 181662643 6
213240376 250361135 2
267822457 274674751 9
266514525 257078406 33
43399417 173493504 2
69315538 287826175 19
186134940 191101089 3
187288519 253491471 4
230315857 108896669 63
248148598 119202711 1
296510601 187255592 10
283690548 234313487 36
221517840 104147773 2
79413578 104147773 3
262622226 234388455 1
234388455 191007520 1
205278393 46351591 1
167865284 84403255 28
84403255 167865284 33
164729839 191007520 9
191007520 164729839 11
22926492 304022613 14
226691563 178457690 1
24598269 33861081 1
27798256 151755148 6
133406185 279504313 3
173493504 104147773 5
304022613 183374179 31
92473291 45624632 1
64017672 45624632 2
215576684 278482967 12
191898535 117058623 2
234388455 187288519 1
42895816 84403255 9
115605916 255572101 3
176861277 246172121 9
280574253 191007520 1
246172121 176861277 11
213829162 283713373 55
295917422 187255592 8
187288519 29985371 5
306224647 164729839 204
187658311 84403255 30
304022613 218664980 2
38633460 36544806 4
187288519 285544894 40
48949091 88126316 18
108675333 84403255 29
223611436 92473291 4
36544806 193208430 2
253491471 300202655 32
232961188 300202655 28
48949091 300202655 3
306224647 297853100 14
306224647 33029673 31
92473291 33029673 24
117757115 33029673 16
38633460 165076757 5
244154467 137671591 19
187288519 205383132 3
24868133 186547033 2
306224647 232961188 10
44765804 253491471 9
221517840 253491471 2
111690467 253491471 6
51820161 288273675 30
202719757 295917422 6
121567287 295917422 2
211848777 18900232 4
150611354 24598269 2
56343104 230315857 4
205383132 192517738 20
199633839 192517738 12
205383132 29985371 1
137671591 244154467 18
280571460 84403255 20
111690467 33029673 70
158469454 137671591 19
228099346 88910148 17
73084416 37649776 10
88126316 37649776 24
230315857 52305361 55
162815851 45112608 50
186791565 93737863 2
21593031 212381568 1
253491471 249794165 1
275040716 284510806 20
253491471 48949091 17
266119179 255572101 7
306791157 120858192 1
285230602 206134238 6
201679034 74224730 1
33029673 261114974 55
234313487 283690548 66
306791157 52305361 15
267804075 52305361 24
57794814 84403255 4
205231234 93737863 8
270063173 34279978 3
270063173 219138840 43
24868133 304022613 11
183374179 304022613 38
115605916 48949091 4
48949091 115605916 3
284510806 275040716 31
191077706 191069406 18
64017672 187288519 3
121849847 33861081 3
177900100 177496057 20
73084416 177496057 22
112257152 18761643 1
306224647 85077359 16
187288519 52305361 46
100597724 285544894 5
175458189 274053387 12
58758214 205231234 20
228099346 69307285 47
244154467 178457690 1
219138840 34279978 3
43399417 278482967 1
186190444 308721415 18
112257152 137396816 2
124272648 37649776 30
37649776 151816481 2
308721415 186190444 6
33029673 249710115 1
297853100 249710115 2
64490054 308721415 24
90430970 191072044 7
246172121 270063173 1
267822457 270063173 1
308721415 194757219 15
193208430 123084921 2
106766504 250361135 8
30009812 250361135 1
306224647 250361135 1
194757219 308721415 20
277727437 172453788 12
194757219 100597724 3
248148598 52305361 7
297853100 304022613 7
64017672 191007520 14
266514525 206134238 21
205231234 84403255 38
30009812 205665619 8
100597724 273033835 7
140083960 273602143 1
137373058 143037311 21
205278393 306224647 14
306224647 295917422 2
52305361 119202711 5
119202711 52305361 10
295917422 306224647 2
306791157 119202711 8
308721415 273602143 11
21858860 234313487 8
280571460 57794814 40
194757219 206134238 1
234317940 21770354 9
176861277 249710115 34
273602143 308721415 9
275040716 253491471 11
23505105 306224647 78
306224647 117058623 44
219138840 68526291 1
176861277 38081052 17
54596482 267822457 1
119202711 187276624 22
187288519 300202655 10
187255592 296510601 4
92473291 191007520 3
211555341 192517738 4
205383132 33029673 9
126040106 205383132 30
205383132 126040106 20
33029673 205383132 2
230315857 119202711 7
108896669 119202711 21
88910148 175155659 3
108064328 201041947 6
64017672 277019535 30
277019535 88910148 32
48949091 244154467 5
296510601 306224647 1
271550696 259865273 9
246760566 187255592 13
306224647 296510601 1
187255592 246760566 4
93438825 192517738 8
93438825 205383132 17
59142721 166670511 40
164729839 306224647 239
191007520 104147773 186
205383132 104147773 9
93438825 104147773 9
104147773 191007520 118
205383132 191007520 8
93438825 191007520 4
158469454 273461517 1
259865273 21770354 3
267822457 213240376 1
17248920 260814366 37
275040716 232961188 8
244154467 244876558 7
206134238 266514525 23
284510806 244154467 6
254940274 29553844 19
33029673 189209030 4
21770354 259865273 5
244876558 267804075 48
244154467 267804075 7
284510806 267804075 9
275040716 267804075 40
189209030 33029673 1
104147773 205383132 10
219138840 250361135 1
240388572 250361135 6
17248920 192517738 1
274674751 232961188 2
166670511 59142721 19
126040106 308721415 24
297853100 22926492 4
191007520 205383132 4
162793078 308721415 28
104147773 93438825 7
205383132 93438825 10
162815851 93438825 7
284510806 191007520 4
275040716 191007520 8
199633839 191007520 5
38633460 278482967 1
215576684 282819786 16
273033835 191898535 3
191007520 275040716 9
119466409 311108835 34
214483223 186190444 2
104147773 275040716 2
205383132 275040716 9
199633839 275040716 5
93438825 275040716 3
121849847 273461517 12
246760566 311108835 53
39045743 123084921 3
186190444 214483223 2
97492519 306224647 3
199633839 104147773 18
303371760 118408967 19
303371760 245770489 9
179935250 53384299 33
93438825 46351591 15
46351591 93438825 11
187450075 157197158 2
36612498 168345425 2
50799351 156951907 49
85077359 306224647 55
297853100 306224647 60
29267530 306224647 13
228099346 295917422 1
183374179 311108835 13
48949091 267804075 41
267814002 261114974 11
267822457 261114974 10
267804075 300202655 43
295917422 225398019 5
125971172 132902185 1
92975209 273602143 7
187450075 14599444 9
227699736 51371672 2
244547831 292813892 17
299112866 279968317 3
14599444 187450075 7
64456105 267804075 61
191007520 199633839 8
274674751 210551488 4
384094515 38081052 4
102781563 187288519 15
238736345 261114974 1
85077359 304022613 10
24429243 102781563 7
187288519 102781563 6
24429243 246760566 3
187288519 246760566 3
244547831 254940274 18
24429243 199633839 2
102781563 199633839 1
88126316 73084416 5
73084416 88126316 3
84403255 77726580 1
285544894 21415915 23
118408967 303371760 31
45112608 157197158 11
23505105 157197158 1
182456993 18761643 8
106841421 273033835 50
23505105 239482861 1
191007520 284510806 3
306224647 246739849 7
297853100 172453787 1
104147773 164729839 9
104147773 199633839 16
64456105 253491471 4
297853100 273033835 6
297853100 157197158 1
273033835 157197158 1
64017672 172453787 10
285230602 283713373 37
80373284 84403255 28
162621823 36544806 2
309948156 244154467 17
21927348 84403255 102
260062202 189660545 2
92975209 84403255 12
306791157 108896669 7
246760566 304022613 8
44765804 91155132 14
91155132 44765804 9
124272648 177496057 26
189660545 311108835 29
22926492 311108835 22
311108835 189660545 34
187658311 108675333 7
308721415 201041947 28
191007520 270063173 1
253491471 267804075 66
199633839 280948401 6
162815851 214483223 3
244876558 178457690 4
277019535 187288519 3
178457690 244876558 4
102781563 277019535 6
187288519 277019535 2
283713373 285230602 23
302559370 69307285 98
273461517 69307285 4
246739849 164729839 6
246739849 311108835 2
58749618 191007520 47
199633839 205383132 13
244154467 48949091 8
178457690 48949091 4
454280253 308721415 10
226691563 93438825 10
38081052 191007520 26
140083960 275191705 24
70483883 283713373 1
18900232 115180720 24
44336049 45364167 6
275040716 205383132 8
308721415 311114046 5
311114046 308721415 4
273033835 270063173 15
297853100 311108835 10
240388572 225914625 2
267822457 225914625 2
64017672 211172294 33
66484769 186190444 2
232961188 48949091 29
126040106 275040716 1
260778881 45112608 1
232961188 267804075 16
268844576 296146340 3
51371672 84403255 27
284510806 246760566 2
249707746 191007520 17
29267530 191007520 2
90430970 63253790 2
275040716 104147773 2
21508873 311108835 23
193425330 311108835 5
295917422 198112368 14
23505105 311108835 1
104799646 315035989 152
191007520 192517738 6
311114046 273602143 4
273602143 311114046 2
40894652 48949091 12
48949091 40894652 6
115605916 241266173 4
225398019 295917422 5
177823861 123084921 31
175458189 199633839 18
124272648 48949091 21
175155659 211172294 17
211172294 175155659 19
121849847 218664980 10
62223312 218664980 6
177496057 274601883 3
234317940 218641857 14
215576684 315035989 71
123084921 177823861 11
124272648 209549732 23
121849847 315035989 25
73084416 274601883 1
187288519 311108835 5
315035989 123084921 108
166670511 275040716 3
218641857 245770489 1
218664980 273461517 2
275040716 218621324 9
167865284 45398123 14
51039180 73084416 1
166670511 104147773 2
24429243 262639091 1
238736345 262639091 13
23505105 93438825 15
201041947 308721415 28
223611436 86739892 4
238736345 24429243 1
182456993 201679034 1
23505105 273602143 2
162621823 315035989 45
123084921 315035989 117
241266173 115605916 3
121849847 316113123 14
234317940 303371760 13
252993522 315035989 79
72277917 88126316 29
246172121 45398123 1
72277917 108896669 100
72277917 248148598 16
157197158 277019535 3
187288519 250373879 21
189209030 212381568 7
182470142 259865273 46
316530540 108675333 16
190383735 316530540 7
108675333 316530540 9
45398123 167865284 3
167906212 316530540 27
454280253 316530540 13
316530540 93737863 5
248148598 72277917 6
66484769 45398123 8
259865273 182470142 29
63253790 59142721 9
179676136 127903007 4
275096952 42895816 23
127903007 179676136 12
117757115 57675742 4
33029673 306224647 30
42895816 275096952 19
21927348 275096952 67
275096952 84403255 12
238169466 300202655 2
267822457 300202655 1
84403255 275096952 12
186547033 117058623 7
181913832 191069406 4
191069406 181913832 2
54513097 273033835 5
137471432 205665619 9
219091740 186190444 1
186190444 219091740 1
278482967 186221115 16
219091740 185826799 2
186221115 278482967 9
316530540 308721415 78
89308231 193208430 26
317113567 24598269 1
317113567 168345425 8
168345425 317113567 3
104799646 317113567 85
317113567 123084921 68
278482967 317113567 10
317113567 315035989 47
278482967 315035989 3
267804075 244154467 4
317113567 278482967 8
48048224 279504313 7
196957441 18761643 8
90430970 37649776 1
162621823 317113567 76
123084921 317113567 79
315035989 317113567 52
162621823 278482967 11
315035989 278482967 5
244154467 278482967 4
57794814 275096952 32
278482967 171251023 7
280948401 270063173 19
266119179 252695601 9
316530540 194757219 12
201657966 179872551 10
179872551 201657966 6
306791157 230315857 1
219091740 45398123 1
108064328 84403255 48
230315857 28774420 14
280571460 51371672 12
205383132 199633839 13
278482967 244154467 3
308721415 316530540 63
194757219 316530540 15
194757219 311114046 2
311114046 194757219 3
45398123 186791565 1
186791565 45398123 1
186221115 45398123 4
74224730 45398123 1
206185630 180329003 2
40691248 275096952 51
211848777 317966639 40
191060793 185661573 9
191067738 185661573 10
140264549 50799351 2
277727437 211172294 1
211603583 252834703 3
187288519 240663429 7
317475686 315035989 9
316113123 315035989 20
315035989 316113123 13
51039180 33861081 2
315035989 317475686 11
21858860 18761643 41
72277917 48949091 2
156951907 45364167 1
44336049 248148598 1
177496057 248148598 1
179127965 248148598 1
187038423 311114046 3
223611436 211172294 2
316530540 311114046 3
230315857 120858192 1
311114046 187038423 1
100597724 187038423 3
71487252 223611436 8
111690467 223611436 5
157197158 45112608 8
157197158 18900232 3
199633839 126040106 4
52305361 137671591 1
226691563 246766460 3
308721415 187038423 4
187038423 308721415 6
104147773 192517738 4
21927348 86739892 1
187658311 194757219 1
36292202 33861081 30
155874323 177900100 7
45364167 177900100 16
56343104 48949091 51
76679385 18761643 13
90430970 18761643 35
223611436 205665619 9
218621324 275040716 9
295917422 191007520 9
106766504 267804075 13
126040106 191007520 6
295917422 126040106 1
104147773 126040106 3
191007520 126040106 5
284510806 126040106 1
275040716 126040106 1
93438825 126040106 1
295917422 104147773 1
284510806 104147773 1
126040106 284510806 1
93438825 284510806 1
295917422 199633839 3
284510806 199633839 2
275040716 199633839 3
93438825 199633839 5
126040106 199633839 3
126040106 104147773 5
280571460 42895816 14
191007520 218621324 2
93438825 218621324 24
184372744 318581766 217
214251466 315035989 14
187276624 244547831 8
295917422 93438825 1
91155132 318581766 28
21695739 318581766 124
209549732 296146340 7
93438825 117058623 88
244547831 187276624 2
277019535 137471432 3
137471432 277019535 5
284510806 192517738 1
182470142 86739892 1
284510806 205383132 1
221517840 45398123 4
241266173 45112608 51
119466409 29267530 12
317113567 36612498 23
150611354 117757115 7
170909799 117757115 4
317113567 282819786 18
58759682 273602143 7
238169466 191007520 1
48376774 283713373 2
164729839 267804075 27
38633460 48949091 4
64490054 316530540 61
213240376 106766504 1
240388572 106766504 1
250361135 106766504 11
208490036 181913832 3
199633839 235284388 3
267822457 240388572 3
21437961 57675742 20
51371672 273602143 5
191007520 318581766 43
104147773 166670511 2
282819786 317113567 22
104147773 79413578 2
318581766 191007520 31
30009812 104147773 2
104147773 21437961 2
30009812 21437961 6
24429243 306224647 75
57675742 164729839 1
306224647 24429243 44
315035989 282819786 44
282819786 315035989 41
186221115 116524695 15
187658311 275096952 19
238736345 277019535 3
259865273 303371760 9
223611436 79413578 5
199633839 33029673 3
93438825 33029673 1
303371760 259865273 1
74224730 127903007 4
179935250 127903007 2
205383132 175155659 1
199633839 175155659 1
93438825 175155659 1
182456993 303371760 7
303371760 182456993 7
283690548 303371760 9
303371760 283690548 5
127903007 74224730 4
208649048 248148598 8
127903007 179935250 3
208649048 256133861 15
45112608 241266173 31
85077359 191898535 8
64490054 319920038 9
208649048 119202711 47
21858860 240663429 1
240663429 191069406 1
240663429 182456993 16
221517840 211172294 24
58759682 316530540 3
240663429 259865273 24
211172294 30009812 11
40894652 88126316 9
191101089 191069406 3
208649048 279504313 19
279504313 208649048 8
273033835 297853100 2
319920038 92975209 3
250569402 292813892 11
64017672 30009812 74
48048224 208649048 24
191069406 191077706 27
246739849 284510806 17
64017672 166670511 15
187658311 201041947 1
170909799 317113567 12
162815851 275155337 2
72277917 187276624 12
120858192 208649048 48
77688451 230315857 2
227764232 59142721 2
76679385 182456993 2
218641857 28136650 52
48048224 72277917 27
208649048 120858192 54
283690548 191101089 2
40894652 72277917 8
218641857 18761643 1
280430548 259865273 42
18761643 259865273 6
88126316 119202711 2
52305361 267804075 40
119202711 120858192 20
191101089 283690548 2
179935250 317966639 15
192149868 318581766 70
72277917 40894652 3
178457690 275040716 10
236986090 303371760 4
245770489 303371760 6
33841316 254940274 3
23543947 218664980 1
35952475 218664980 1
59142721 227764232 5
40691248 187658311 28
108064328 187658311 8
24868133 45624632 5
83928002 45624632 5
54596482 45624632 3
577155549 54513097 5
215576684 317113567 37
252993522 191898535 1
215576684 191898535 3
162621823 191898535 1
317113567 191898535 1
123084921 191898535 1
104799646 191898535 2
219138840 199633839 5
250361135 300202655 8
319920038 257078406 2
156951907 317113567 20
194511872 283690548 5
319920038 70483883 1
300202655 106766504 28
297853100 205665619 2
250361135 275040716 4
97492519 297853100 3
201041947 316530540 24
14599444 30009812 18
266119179 271550696 4
170649489 30009812 46
316530540 201041947 31
283690548 194511872 2
111005623 275155337 2
279504313 187365956 40
85077359 205665619 4
274053387 79413578 2
69315538 260814366 1
170649489 189660545 9
127212001 67657313 8
70483883 319920038 3
67657313 127212001 5
106766504 300202655 48
167096544 166670511 183
300202655 213240376 1
213240376 300202655 2
225914625 300202655 1
167096544 239482861 18
187365956 279504313 27
181662643 63253790 17
88126316 267804075 46
179676136 182456993 6
53150452 262639091 1
205278393 300202655 1
259865273 194511872 2
165076757 256133861 16
194511872 259865273 3
48048224 322180022 2
102781563 252673442 8
274674751 238169466 16
21437961 104147773 1
100597724 213829162 6
280430548 182456993 46
205383132 68526291 1
71487252 211172294 1
280403522 157091041 12
311114046 316530540 3
48376774 223611436 10
157091041 280403522 3
299925959 252673442 25
252673442 299925959 52
137471432 202719757 48
106255581 151755148 15
50799351 151755148 1
68526291 205383132 1
117757115 84403255 1
50799351 33861081 20
214266687 35952475 2
106255581 35952475 1
106255581 50799351 1
106255581 282819786 1
199633839 106841421 23
106255581 27798256 17
214266687 27798256 14
35952475 27798256 12
100480169 127903007 1
127903007 100480169 2
250361135 234388455 9
172453787 86739892 1
100597724 275096952 5
299925959 213829162 12
187288519 106766504 42
213829162 299925959 21
53267855 299925959 38
100480169 185826799 3
57675742 211172294 4
280571460 273602143 3
211172294 57675742 3
185826799 275096952 24
100480169 179676136 6
66484769 275096952 47
70483883 275096952 3
275096952 70483883 6
190383735 323300311 90
33029673 30009812 47
175155659 30009812 4
191101089 285544894 11
181913832 285544894 7
181913832 245770489 3
191101089 245770489 1
181913832 259865273 3
191101089 259865273 3
69307285 304022613 6
181662643 285544894 11
238169466 274674751 37
323300311 190383735 19
323300311 108675333 34
108675333 323300311 34
323300311 194757219 11
284510806 45398123 1
22249205 108675333 7
214251466 123084921 1
194757219 323300311 27
317113567 177823861 3
252993522 317113567 58
177823861 317113567 3
304022613 69307285 4
228099346 106841421 78
62223312 237266480 1
120858192 248148598 6
249710115 176861277 23
249707746 176861277 16
270063173 280948401 33
181662643 118408967 11
36612498 315035989 53
317113567 170909799 9
22128494 259865273 12
210551488 282067411 2
51371672 187658311 21
271550696 181662643 9
118408967 181662643 20
219138840 187288519 1
273033835 30009812 27
191067738 317966639 48
175458189 279968317 334
271550696 266119179 6
175458189 187365956 40
213240376 30009812 28
45398123 30009812 32
92975209 275096952 32
275096952 186791565 13
260778881 214483223 18
92975209 299925959 8
308721415 323300311 19
323300311 311114046 18
308721415 108675333 13
26761071 138428712 3
26761071 88910148 77
23505105 30009812 28
48376774 261114974 25
232961188 191898535 2
238169466 191898535 2
191898535 205448347 5
205448347 191898535 3
267814002 111690467 3
68526291 317966639 22
225398019 202719757 108
88910148 30009812 49
151816481 322180022 6
208490036 18761643 19
66484769 319920038 3
280571460 108675333 1
306224647 30009812 6
246172121 274674751 1
104147773 274674751 2
198112368 202719757 116
454280253 187658311 3
306224647 29267530 11
284945143 102781563 19
64490054 323300311 46
28128687 187658311 32
21927348 187658311 261
278482967 204911391 14
214251466 304022613 4
235189731 286597633 46
249707746 29267530 7
29267530 186791565 1
264745750 250361135 1
210551488 250361135 1
275096952 57794814 34
235926567 79413578 5
325696446 180329003 147
179676136 185661573 6
255114497 14599444 11
148842295 245770489 1
148842295 118408967 2
325696446 306224647 15
155874323 230315857 2
118408967 148842295 1
325696446 148842295 28
325696446 119466409 10
325696446 311108835 30
325696446 164729839 35
278482967 33861081 2
155874323 28774420 1
325696446 246760566 37
64490054 311114046 30
280571460 70483883 8
326055771 22926492 16
58757576 318581766 136
194511872 285544894 21
24429243 29267530 3
325619075 252673442 1
71487252 186134940 2
228099346 202719757 15
22128494 191069406 2
21927348 191069406 2
127903007 191069406 1
21770354 245770489 1
117058623 164729839 71
273033835 164729839 13
191069406 317966639 16
198494776 202719757 33
260778881 317966639 28
22249205 190813502 51
29666748 205448347 13
178457690 297853100 2
297853100 178457690 1
29553844 254940274 9
275096952 92975209 29
75611015 92975209 18
306224647 240388572 23
44765804 240388572 17
306224647 249794165 29
44765804 249794165 38
256133861 322180022 5
185826799 173493504 3
324307705 54513097 56
326820998 201679034 41
117058623 21415915 13
53267855 201041947 1
311114046 323300311 18
179935250 303371760 12
240388572 202719757 3
303371760 179935250 9
21437961 223611436 7
315035989 36612498 70
205278393 275040716 16
121849847 62223312 46
106255581 315035989 3
221517840 306224647 9
124272648 212586753 43
165076757 212586753 3
75611015 185826799 2
56343104 300202655 63
36612498 33861081 7
191060793 326820998 7
191069406 326820998 12
106841421 199633839 27
205448347 166670511 30
117058623 273602143 1
237885339 30009812 40
172453787 30009812 22
172453788 30009812 15
79413578 30009812 25
88126316 40894652 5
259865273 196957441 29
196957441 182456993 32
41795957 198112368 12
48376774 202719757 72
75611015 57794814 16
285544894 194511872 10
246760566 191898535 3
157197158 282067411 11
282067411 157197158 16
75611015 187658311 11
234317940 239482861 1
189209030 241120063 3
275096952 187658311 39
241120063 189209030 5
35952475 106255581 51
191898535 275191705 37
205448347 275191705 126
326820998 191069406 12
275040716 202719757 1
215576684 143037311 1
162621823 143037311 1
104799646 143037311 1
38633460 35952475 2
24598269 151755148 3
306224647 205665619 25
326820998 116524695 3
280571460 187658311 52
104799646 244547831 2
58757576 192149868 30
275096952 185826799 15
182650731 132067492 5
297652974 166670511 91
104799646 199633839 2
215576684 106255581 4
162621823 106255581 1
36612498 106255581 10
51039180 106255581 3
22926492 326055771 10
36612498 317113567 55
97492519 202719757 35
40894652 44336049 1
178457690 306224647 5
232961188 306224647 16
48949091 187276624 3
127903007 185646833 4
214251466 35952475 1
214251466 317113567 3
252834703 211603583 1
185646833 127903007 2
186134940 127903007 3
44336049 40894652 1
48949091 165076757 3
165076757 48949091 5
164729839 24429243 9
199633839 166670511 1
117058623 226691563 35
56406907 92975209 1
304022613 199295364 8
199295364 304022613 17
117058623 306224647 77
117058623 297853100 15
117757115 126040106 2
104147773 262622226 52
39723301 328239527 16
158469454 132067492 1
191898535 326055771 2
210551488 202719757 34
27798256 35952475 1
306224647 318581766 3
83928002 318581766 5
284945143 294817467 38
117058623 246766460 2
325696446 187288519 2
250361135 54513097 1
29666748 212381568 1
212381568 29666748 2
108896669 120858192 8
246766460 117058623 1
262622226 104147773 37
190383735 311114046 5
185826799 187658311 46
117058623 24429243 37
185826799 53267855 1
23543947 35952475 2
120858192 108896669 4
121567287 82332462 1
182456993 196957441 28
186134940 201657966 3
208490036 182456993 22
172453787 192517738 1
172453788 192517738 1
24429243 164729839 24
88910148 280948401 8
91155132 249794165 35
54198070 212381568 68
104799646 283713373 1
172453787 126040106 1
172453788 126040106 1
234313487 286067895 11
150611354 171251023 1
86739892 14599444 77
208649048 108896669 18
249794165 91155132 44
104799646 35952475 1
199295364 311108835 10
184374903 245770489 1
306791157 265245001 22
115605916 252695601 1
279504313 187276624 5
279504313 88126316 2
88126316 279504313 6
209549732 212586753 14
201679034 255572101 14
273033835 85077359 4
326055771 189660545 2
214251466 328239527 6
260062202 123208306 54
302559370 297652974 33
330234691 108675333 6
70483883 75611015 18
191069406 185661573 20
70483883 187658311 5
303371760 191069406 10
208490036 179676136 6
324907579 48949091 9
249707746 262622226 16
41795957 202719757 61
21508873 326055771 11
56406907 191067738 90
262622226 246172121 4
256696942 246172121 4
205278393 164729839 5
187276624 88126316 5
255114497 100480169 2
185661573 116524695 15
117058623 68526291 1
24429243 68526291 1
86739892 116524695 32
262622226 249707746 9
74224730 303371760 2
92975209 75611015 23
245007518 331112419 21
191067738 56406907 38
52305361 72277917 15
124272648 72277917 11
88126316 72277917 54
323300311 206134238 9
206134238 323300311 7
86739892 186221115 7
277727437 30009812 25
191077706 179676136 2
185646833 303371760 2
303371760 201679034 5
255572101 303371760 12
201679034 303371760 3
181913832 271550696 3
219091740 271550696 4
58749618 262622226 15
26761071 191898535 1
35952475 315035989 3
66484769 86739892 5
86739892 108675333 20
325696446 102781563 40
235189731 102781563 29
51039180 328239527 2
252695601 115605916 1
157197158 30009812 101
256133861 115605916 5
167096544 246739849 2
45364167 115605916 3
119202711 115605916 4
215576684 283894633 2
259865273 18761643 7
42895816 187658311 12
26761071 191007520 2
238736345 167865284 68
260062202 227764232 1
271550696 181913832 8
219091740 181913832 3
41795957 246739849 18
186221115 185826799 8
215576684 77688451 1
104799646 77688451 1
86739892 179676136 9
117058623 218621324 31
255572101 191072044 6
271550696 219091740 2
201679034 179872551 6
164729839 205665619 8
100480169 255114497 1
238169466 148842295 6
331699419 45398123 2
191898535 297853100 1
282067411 30009812 18
64017672 306224647 1
45398123 331699419 5
282067411 213240376 68
21927348 331699419 16
326820998 185661573 41
331699419 167865284 97
331699419 77726580 14
331699419 108675333 9
331699419 92975209 16
77726580 331699419 8
92975209 331699419 10
267194499 187450075 6
241120063 260778881 13
317113567 156951907 3
123084921 156951907 5
317113567 169894192 1
36612498 169894192 1
187450075 267194499 9
36612498 273461517 2
201657966 191072044 3
104799646 186791565 2
104799646 218621324 1
104799646 191060793 1
255114497 179935250 2
328548626 311114046 31
213240376 282067411 29
246739849 202719757 9
123084921 88126316 1
331699419 187658311 2
187658311 167865284 4
331699419 187450075 45
187450075 331699419 30
234317940 194511872 9
332334127 179676136 10
191101089 185661573 2
119466409 227699736 8
21508873 227699736 29
26761071 227699736 37
36612498 148842295 1
199295364 179676136 13
227699736 119466409 6
179676136 332334127 21
199295364 332334127 7
185661573 191101089 1
117058623 273033835 15
21508873 187288519 1
167865284 331699419 63
282067411 202719757 81
104799646 328239527 2
36612498 328239527 1
221517840 137471432 10
322180022 48949091 3
48949091 322180022 3
137471432 85077359 2
38081052 262622226 19
175458189 164729839 8
185826799 85077359 1
177496057 73084416 3
108896669 155874323 7
176861277 173493504 4
303371760 74224730 1
26761071 22926492 26
155874323 108896669 9
85077359 185826799 1
73084416 213579519 7
86739892 33029673 2
311114046 190383735 2
86739892 30009812 4
182470142 182456993 19
70483883 185826799 4
186221115 14599444 5
330255413 213579519 18
196957441 285171946 13
126040106 30009812 8
104147773 30009812 1
30009812 126040106 2
328548626 323300311 35
190383735 328548626 9
311114046 328548626 23
323300311 328548626 20
64490054 328548626 36
285171946 196957441 8
88910148 186547033 51
173493504 176861277 16
275191705 332334127 81
86739892 191069406 26
288273675 51820161 77
332334127 86739892 22
36292202 123084921 73
208649048 88126316 17
51371672 75611015 16
208649048 37649776 9
21508873 26761071 39
186547033 26761071 134
21508873 186547033 7
26761071 186547033 132
37649776 254940274 2
41795957 40894652 12
21770354 317966639 20
108675333 330234691 3
273461517 280948401 8
102781563 244876558 1
26761071 244876558 2
57675742 244876558 1
102781563 26761071 1
57675742 26761071 13
280948401 273461517 1
185646833 14599444 8
203916273 30009812 74
18761643 182470142 1
191077706 137434820 3
326055771 191898535 2
157197158 29985371 1
237885339 29985371 1
277727437 29985371 1
29985371 30009812 53
29985371 237885339 1
164729839 30009812 7
235926567 306224647 9
282067411 172453787 39
208490036 196957441 12
38633460 202719757 1
172453787 282067411 31
115180720 212381568 2
241266173 212381568 3
177496057 296146340 6
236986090 287104239 1
36292202 278482967 28
278482967 168345425 9
56343104 88126316 71
88126316 164729839 20
88126316 187288519 9
171251023 168345425 2
171251023 123084921 2
83928002 306224647 112
162793078 323300311 32
119466409 26761071 36
88910148 26761071 78
218641857 252695601 3
108896669 48048224 139
88910148 22926492 25
72277917 48048224 56
88126316 250373879 8
298641416 273461517 3
76679385 181662643 12
244474835 33841316 5
29666748 140083960 23
332334127 140083960 128
88910148 246760566 43
167096544 59142721 78
140083960 59142721 29
332334127 59142721 106
14599444 185646833 4
86739892 185646833 17
280574253 26761071 27
205448347 29666748 20
22926492 227699736 18
227699736 22926492 24
58758214 187658311 19
21927348 75611015 40
211555341 283713373 1
108064328 283713373 39
237266480 283713373 1
100597724 283713373 17
252673442 283713373 5
202719757 240388572 2
186547033 22926492 1
22926492 26761071 17
26761071 183374179 5
183374179 26761071 15
22926492 88910148 17
252695601 63253790 30
63253790 252695601 19
255114497 191060793 1
186547033 119466409 4
64017672 186547033 9
22926492 186547033 2
167865284 335221441 14
150611354 123084921 30
179935250 191077706 13
186134940 191077706 3
186221115 191077706 6
21508873 79413578 1
186547033 79413578 1
26761071 79413578 1
33841316 292813892 15
330255413 241093180 56
234388455 172453787 1
325696446 294817467 13
335221441 167865284 27
48949091 137671591 1
56406907 198927386 9
86739892 191898535 33
86739892 21770354 6
191007520 46351591 27
86739892 191067738 28
46351591 191007520 21
262622226 46351591 25
46351591 262622226 29
188683237 335507982 133
280571460 186791565 7
335507982 188683237 86
140083960 297652974 42
86739892 255114497 7
212381568 241120063 1
328548626 190383735 1
184372744 262639091 4
186791565 187658311 11
186134940 240663429 7
280430548 186134940 5
240663429 186134940 5
208490036 186134940 12
54596482 102781563 55
162621823 320121337 33
71487252 30009812 7
177496057 322180022 5
267194499 167865284 14
37649776 88126316 5
265245001 322180022 33
323356735 322180022 3
306791157 322180022 9
191069406 303371760 12
285544894 63253790 16
322180022 137434820 2
297652974 59142721 37
21415915 280948401 10
85077359 88910148 29
297853100 88910148 15
246760566 88910148 34
183374179 88910148 35
304022613 88910148 17
193425330 88910148 11
326055771 246760566 13
189660545 186547033 29
199295364 186547033 2
304022613 186547033 2
189660545 88910148 27
199295364 88910148 38
37649776 256133861 20
66484769 187658311 12
205231234 187658311 91
230315857 48048224 35
88126316 48048224 39
119202711 48048224 33
63253790 245770489 14
245770489 63253790 18
185826799 273602143 3
167096544 288273675 17
59142721 288273675 8
51697533 288273675 17
189660545 227699736 11
246760566 227699736 11
183374179 227699736 10
193425330 227699736 3
311108835 227699736 24
304022613 227699736 4
181913832 181662643 5
219091740 181662643 2
285544894 191101089 5
252695601 191101089 7
76679385 191101089 5
181662643 191101089 9
191007520 38081052 38
262622226 38081052 24
175458189 189638764 32
246172121 191007520 7
256133861 177496057 7
21770354 303371760 5
88126316 208649048 10
234388455 202719757 4
45112608 189209030 4
303371760 21770354 7
275096952 51371672 9
77688451 48048224 21
187276624 48048224 24
120858192 48048224 33
281992408 48048224 6
272101527 48048224 17
137434820 303371760 3
219138840 273461517 1
86739892 88910148 3
249794165 306224647 16
273461517 262639091 14
62223312 336130385 8
88126316 33841316 4
53384299 336130385 13
167096544 227764232 12
218649291 273033835 1
260814366 42570149 23
50799351 278482967 2
215576684 171251023 2
171251023 137671591 1
156951907 137671591 1
335221441 267194499 7
331699419 267194499 13
162621823 50799351 1
51697533 140083960 54
48048224 230315857 13
77688451 119202711 19
281992408 119202711 1
232961188 246760566 1
120858192 88126316 6
187276624 279504313 6
187276624 119202711 9
120858192 119202711 18
272101527 279504313 3
279504313 272101527 1
191058301 116524695 1
303371760 116524695 6
303371760 191072044 2
311108835 88910148 33
36292202 177823861 3
14599444 186221115 3
259865273 336463177 80
88910148 86739892 4
191072044 303371760 2
254940274 292813892 3
102781563 223611436 2
336463177 259865273 45
234388455 250361135 4
21415915 262639091 10
190383735 257078406 8
185661573 326820998 26
140083960 51697533 39
51697533 336717597 113
335997173 18900232 19
88126316 256133861 9
18900232 335997173 28
48048224 120858192 4
208649048 48048224 61
170909799 204911391 1
177823861 204911391 3
106841421 285544894 8
228099346 30009812 12
180329003 318581766 7
318581766 180329003 4
335221441 187450075 11
186134940 201679034 11
64017672 295917422 1
238736345 267194499 42
45624632 33029673 23
29666748 260778881 2
336130385 53384299 41
323300311 227699736 8
185826799 201679034 10
227699736 323300311 3
337544630 328239527 11
102781563 306224647 13
104147773 191898535 10
150611354 123208306 4
337231569 306224647 124
145721875 26761071 63
306224647 337231569 171
88910148 326055771 9
104147773 176861277 28
117058623 337231569 55
120858192 188683237 15
274053387 26761071 4
384094515 123208306 75
337231569 117058623 19
337231569 164729839 63
164729839 337231569 86
337231569 45398123 73
337231569 176861277 17
176861277 104147773 24
337231569 191898535 36
176861277 337231569 19
191898535 337231569 24
337231569 172453787 25
337231569 170649489 138
88126316 337231569 6
191898535 311108835 6
201657966 179676136 3
337231569 157197158 191
337231569 282067411 18
157197158 337231569 222
282067411 337231569 20
337231569 14599444 17
14599444 337231569 11
117058623 275040716 14
23505105 275040716 8
208490036 280430548 414
240663429 280430548 93
185826799 280430548 59
22128494 280430548 31
100480169 280430548 13
266119179 191072044 4
88126316 292813892 1
297853100 337231569 14
337231569 30009812 163
30009812 337231569 169
182470142 280430548 14
214483223 241120063 11
44765804 241120063 3
24429243 337231569 13
52305361 48048224 53
337231569 237885339 18
206134238 285230602 4
237266480 299925959 11
117058623 29267530 4
164729839 29267530 6
299925959 237266480 9
29267530 164729839 10
328548626 266514525 13
126040106 246766460 9
246766460 126040106 5
295917422 202719757 10
331273105 42570149 9
215576684 170909799 77
337231569 203916273 107
209549732 198221318 5
203916273 337231569 105
168345425 278482967 2
186547033 189660545 17
182456993 280430548 83
85077359 311108835 10
24868133 311108835 5
23505105 337231569 42
157197158 306224647 1
235189731 294817467 22
52305361 24429243 3
227699736 189660545 5
255114497 179676136 3
179676136 317966639 4
100597724 299925959 28
21927348 337231569 76
45398123 337231569 105
198927386 56406907 13
317475686 264745750 11
177900100 28774420 6
177496057 28774420 1
179127965 28774420 1
303371760 191060793 3
62223312 106255581 78
23543947 106255581 76
115180720 335997173 22
191060793 303371760 4
29267530 176861277 24
248148598 254940274 5
338617304 277727437 8
176861277 29267530 10
338617304 282067411 13
277727437 282067411 14
331112419 176861277 92
336130385 179676136 10
179676136 336130385 12
106841421 280948401 7
106841421 54513097 52
121849847 106255581 109
218664980 106255581 14
58749618 53384299 11
83928002 240388572 41
170649489 337231569 147
338939548 320121337 39
162621823 338939548 40
320121337 338939548 46
212586753 40894652 2
338939548 168345425 68
168345425 338939548 62
256133861 254940274 3
150611354 338939548 2
104799646 338939548 1
338939548 317113567 1
320121337 317113567 9
140264549 320121337 17
150611354 320121337 3
51039180 320121337 7
104799646 320121337 6
337231569 88126316 1
162621823 88126316 2
384094515 151755148 25
176861277 256696942 19
256696942 176861277 32
124272648 48048224 3
264745750 317475686 10
317475686 206185630 5
280430548 336463177 29
336463177 280430548 26
86739892 53384299 8
336130385 186134940 5
194511872 219091740 3
254940274 256133861 2
219091740 194511872 1
206185630 317475686 4
187658311 75611015 17
21858860 283690548 29
86739892 186134940 6
252673442 53267855 2
88910148 277019535 9
227699736 183374179 8
145721875 338617304 41
117058623 93438825 46
338617304 187365956 11
187365956 338617304 6
234388455 238169466 3
29666748 332334127 19
167096544 332334127 75
59142721 332334127 96
302559370 332334127 47
140083960 332334127 127
297652974 332334127 31
186134940 336130385 6
260062202 338939548 17
22128494 336463177 14
240663429 336463177 15
182456993 336463177 35
336463177 182456993 15
285544894 181662643 5
245770489 181662643 1
56343104 250361135 17
18761643 336463177 10
338617304 187255592 17
177135949 210551488 4
338939548 177823861 8
36292202 36544806 19
42570149 331273105 7
177823861 338939548 43
338939548 140264549 4
338939548 278482967 4
140264549 338939548 9
278482967 338939548 3
331273105 260814366 11
260814366 331273105 5
338939548 151755148 63
117757115 338287336 44
338287336 117757115 21
89308231 338287336 53
106841421 69307285 21
36292202 169894192 7
206134238 257078406 13
151755148 320121337 42
384094515 168345425 7
338939548 123084921 1
320121337 123084921 1
51697533 63253790 1
189660545 26761071 21
338617304 279968317 38
279968317 338617304 28
384094515 338939548 8
278482967 320121337 8
45624632 175155659 21
320121337 278482967 5
320121337 177823861 2
132067492 320121337 3
246739849 92473291 6
33841316 248148598 11
179676136 280430548 28
53150452 335997173 9
335997173 53150452 13
172453788 337231569 39
248148598 120858192 1
282067411 172453788 3
19761271 48048224 5
86739892 191060793 7
120858192 187276624 43
295917422 91155132 1
121849847 336130385 36
77726580 187658311 8
29985371 273033835 7
151755148 106255581 17
45112608 211848777 14
45112608 335997173 43
272101527 48949091 2
211848777 45112608 9
45112608 44765804 11
44765804 45112608 7
23543947 132067492 6
320121337 132067492 3
320121337 176861277 1
176861277 320121337 1
193208430 260062202 3
23543947 33861081 7
37905642 151755148 36
215576684 338287336 16
256133861 324907579 26
37905642 168345425 25
168345425 37905642 53
85077359 275040716 6
24429243 275040716 6
214251466 106255581 100
156951907 338287336 2
205278393 284510806 6
143037311 338287336 20
64017672 337231569 194
191898535 227764232 2
179872551 317966639 2
145721875 21415915 4
221517840 337231569 77
156951907 260062202 20
162621823 260062202 3
150611354 315035989 20
320121337 315035989 1
208490036 336463177 19
259865273 280430548 28
338287336 143037311 10
259865273 240663429 9
336463177 240663429 7
93438825 206185630 12
58757576 315035989 3
215576684 169894192 3
88910148 199295364 32
53267855 249707746 18
337231569 33029673 39
33029673 337231569 68
117058623 205383132 92
280571460 275096952 11
191101089 252695601 6
201657966 185661573 3
186221115 185661573 2
79413578 337231569 21
240663429 18761643 20
21927348 187450075 1
118408967 26761071 25
214483223 262307214 21
108675333 331699419 6
57794814 75611015 18
297652974 140083960 55
288273675 140083960 16
46351591 62223312 1
58758214 22128494 1
193208430 320121337 1
104799646 193208430 2
297850671 322180022 20
187276624 120858192 21
277727437 337231569 21
201657966 191077706 5
104799646 323356735 12
104799646 335997173 1
28774420 202719757 3
337231569 279968317 82
88126316 260062202 2
150611354 245770489 1
283713373 299925959 19
187450075 335221441 5
299925959 283713373 11
285230602 299925959 24
235189731 191898535 3
176861277 191898535 12
191101089 116524695 2
191101089 219091740 3
219091740 191101089 2
191101089 86739892 1
279968317 337231569 60
86739892 74224730 11
86739892 191101089 1
168345425 169894192 6
191898535 176861277 6
326820998 317966639 3
50799351 169894192 17
187288519 267804075 20
88960749 249710115 13
104799646 338287336 2
115605916 317966639 2
51371672 275096952 8
185826799 191077706 4
205383132 205665619 1
325696446 199295364 2
51371672 331699419 8
100597724 175458189 54
186547033 175458189 20
88910148 46351591 1
124272648 208649048 9
191077706 185826799 2
337231569 205665619 16
326055771 311108835 1
311108835 326055771 3
46252132 125971172 15
384094515 37905642 55
33029673 280948401 31
187038423 252673442 1
338287336 193208430 19
193208430 338287336 44
36292202 260062202 64
121567287 202719757 20
279968317 287826175 10
26761071 246760566 47
246760566 26761071 36
125971172 46252132 16
337070381 82332462 3
213579519 330255413 39
191101089 181662643 6
205231234 331699419 6
191101089 179872551 1
303371760 185661573 9
269051483 26761071 9
280430548 100480169 3
454280253 51371672 1
279968317 175458189 244
187365956 175458189 44
138428712 137671591 2
137671591 138428712 2
63253790 181662643 6
40691248 187038423 5
177496057 272101527 1
27798256 106255581 54
177496057 330255413 45
82332462 337070381 2
339165240 252673442 10
145721875 175458189 158
336130385 74224730 3
74224730 336130385 4
338939548 156951907 2
336130385 116524695 14
156951907 338939548 6
227699736 304022613 1
311108835 304022613 5
26761071 304022613 4
227699736 311108835 17
26761071 311108835 18
304022613 311108835 4
227699736 26761071 35
311108835 26761071 29
304022613 26761071 4
127903007 280430548 14
186134940 280430548 10
137471432 157197158 1
337231569 172453788 13
21927348 214483223 11
294817467 148842295 6
336463177 18761643 19
14599444 191069406 21
336463177 246461105 24
191069406 14599444 20
208649048 115605916 8
74224730 280430548 16
246461105 336463177 40
284945143 191898535 13
185661573 191060793 2
326820998 191060793 2
275040716 246739849 3
191060793 191101089 1
179935250 191101089 2
185646833 280430548 14
182470142 333467661 11
246461105 259865273 4
83928002 249794165 39
333467661 182470142 8
333467661 280430548 5
246172121 33029673 3
208490036 333467661 7
342697022 338939548 13
340363309 284510806 3
326820998 255572101 11
205278393 246172121 2
280430548 333467661 2
338611428 206134238 108
141204703 206134238 197
176861277 331112419 58
259865273 246461105 10
333467661 246461105 9
172453787 337231569 31
337231569 202719757 5
342697022 320121337 13
162621823 342697022 27
320121337 342697022 10
284945143 286597633 42
340363309 119466409 50
23971329 338287336 1
41795957 295917422 1
206134238 338611428 116
275096952 75611015 8
66484769 75611015 13
88910148 157197158 3
277019535 30009812 1
253491471 30009812 1
253491471 277019535 1
30009812 277019535 1
24868133 340363309 12
253491471 88910148 1
331699419 205231234 14
191101089 179935250 4
336130385 179872551 11
191101089 191060793 1
295917422 250613093 4
157197158 253491471 3
277019535 253491471 1
30009812 253491471 1
88910148 253491471 1
92975209 241266173 12
23505105 340363309 1
300202655 244876558 4
24429243 335221441 1
236986090 336463177 26
340363309 183374179 18
14599444 116524695 16
85077359 340363309 27
117058623 340363309 14
340363309 117058623 17
189638764 175458189 27
205278393 340363309 10
333467661 336463177 19
231460377 191898535 5
40691248 337231569 32
202719757 250613093 9
117058623 175458189 25
164729839 175458189 10
297853100 175458189 15
214266687 106255581 58
117058623 187288519 19
271324754 198927386 8
215576684 342697022 16
175458189 338617304 5
140264549 123084921 7
30009812 183374179 1
340363309 240388572 1
340363309 306224647 16
199633839 202719757 1
26761071 189660545 21
340363309 164729839 16
338617304 175458189 4
336463177 236986090 26
211848777 275096952 13
340363309 187288519 15
275096952 211848777 8
266514525 328548626 7
266514525 311114046 7
323300311 316530540 37
316530540 323300311 47
275191705 29666748 38
182470142 236986090 41
236986090 182470142 18
280403522 253491471 3
118408967 63253790 21
186190444 187658311 15
63253790 118408967 8
272144349 239482861 39
253491471 280403522 7
297850671 187365956 2
280571460 252673442 4
205278393 127212001 1
181913832 63253790 22
248148598 48048224 11
162815851 205665619 1
141204703 338611428 110
297853100 340363309 35
171251023 317113567 2
226691563 24429243 9
340363309 22926492 26
83928002 249824122 23
214251466 343887622 17
108064328 117058623 18
275040716 85077359 1
249824122 306224647 2
296146340 265245001 1
190383735 266514525 12
311114046 266514525 15
282067411 29985371 1
208490036 285171946 24
137471432 175458189 14
175155659 337231569 42
167906212 187658311 15
337231569 175155659 33
157091041 262639091 2
331699419 42895816 1
235189731 344751090 64
255572101 116524695 20
189209030 45112608 2
325696446 344751090 38
265245001 296146340 1
37649776 33841316 3
179676136 255572101 15
255572101 179676136 11
253491471 244154467 5
214251466 320121337 5
256133861 205448347 1
73084416 205448347 1
179127965 205448347 1
340363309 304022613 11
196957441 280430548 22
117058623 137471432 10
140264549 186221115 1
302559370 205448347 24
23505105 280430548 25
191007520 249710115 9
249710115 191007520 5
267822457 283713373 1
273602143 205231234 1
137671591 260814366 8
178457690 338617304 4
167096544 252673442 2
167865284 187658311 2
337544630 51039180 4
42570149 345725724 64
280948401 211172294 4
187365956 297850671 2
48048224 272101527 20
126040106 261114974 24
120858192 77688451 20
77688451 208649048 4
21415915 175458189 108
57675742 117058623 7
117058623 57675742 14
97492519 337231569 7
77688451 120858192 16
280430548 285171946 11
185826799 332334127 12
332334127 185826799 4
345725724 42570149 32
29666748 275191705 50
208649048 77688451 10
324907579 137434820 10
345725724 260814366 35
21770354 14599444 13
58749618 191898535 18
236986090 246461105 10
343941412 340363309 13
137434820 324907579 4
92975209 283713373 6
17248920 345725724 115
140264549 292813892 1
46252132 186224386 2
127212001 186224386 6
108896669 72277917 129
72277917 52305361 21
234317940 181662643 12
205376521 92473291 3
86739892 179935250 6
302559370 166670511 21
105576032 206134238 9
53150452 345725724 14
85077359 30009812 2
85077359 126040106 3
164729839 126040106 4
345725724 53150452 11
244547831 33841316 19
14599444 255114497 1
347943805 50093236 116
227764232 191898535 2
54198070 345725724 132
104799646 260062202 40
150611354 260062202 64
155874323 177496057 18
337231569 297853100 2
177823861 338287336 3
117058623 104147773 19
240663429 234313487 4
234313487 240663429 4
265245001 306791157 58
323356735 306791157 41
271324754 338611428 92
322180022 265245001 24
83928002 91155132 62
260778881 241120063 5
273033835 246766460 6
71487252 337231569 37
213240376 337231569 39
337231569 213240376 28
337231569 21770354 12
85077359 337231569 8
21770354 337231569 16
137471432 295917422 6
221517840 30009812 20
282067411 203916273 4
14599444 21770354 11
316530540 257078406 17
21770354 45398123 1
181913832 137434820 1
45398123 21770354 1
206134238 105576032 8
335221441 331699419 9
340363309 246760566 13
169894192 260062202 30
115605916 72277917 1
273602143 186791565 2
273602143 187658311 5
40894652 48048224 7
238271382 246461105 46
173493504 337231569 5
173493504 280430548 1
333467661 236986090 10
48949091 48048224 6
186791565 273602143 2
261114974 267822457 9
151755148 37905642 105
337231569 24429243 2
156890702 48048224 13
339165240 299925959 213
299925959 339165240 133
257078406 206134238 8
117058623 83106176 65
182470142 336463177 17
54596482 157197158 1
158469454 260814366 3
336463177 182470142 7
277727437 338617304 16
259865273 333467661 9
347943805 189209030 56
93438825 226691563 6
83106176 117058623 38
332334127 275191705 61
337231569 275191705 14
50093236 347943805 134
71487252 347943805 34
277727437 187255592 7
187255592 338617304 10
182456993 234313487 3
275191705 337231569 5
234313487 182456993 1
347943805 192149868 20
124272648 202719757 1
88126316 202719757 1
52305361 246739849 4
293643103 29553844 9
29553844 293643103 7
182470142 18761643 10
104147773 175458189 16
287826175 189638764 6
273033835 285544894 18
162793078 316530540 13
186190444 316530540 5
316530540 190383735 6
316530540 162793078 14
241266173 347943805 43
347943805 241266173 24
119202711 306791157 19
23505105 244876558 3
275040716 300202655 10
126040106 164729839 3
137434820 181913832 2
117058623 191898535 5
280403522 345725724 16
186791565 75611015 54
158469454 42570149 3
208490036 236986090 13
255572101 317966639 21
194511872 181913832 7
300202655 164729839 16
208649048 52305361 23
173493504 118408967 1
44336049 330255413 56
234388455 240388572 1
274053387 191898535 1
121849847 51039180 6
22128494 51039180 1
280430548 51039180 1
18761643 51039180 1
208490036 51039180 1
237885339 337231569 25
285544894 175458189 17
187288519 175458189 77
119466409 175458189 6
284510806 300202655 1
209549732 40894652 1
40894652 209549732 1
246739849 88910148 5
306791157 151816481 9
29985371 33029673 5
106766504 275040716 13
29985371 88910148 4
38081052 176861277 14
48048224 26761071 7
26761071 48048224 7
119202711 230315857 2
256696942 191898535 9
126040106 85077359 2
117058623 21770354 2
85077359 273033835 7
340363309 273033835 5
24429243 273033835 5
205278393 273033835 2
126040106 306224647 3
273033835 306224647 11
236986090 18761643 12
211848777 345725724 24
299925959 92975209 3
345725724 211848777 30
37649776 208649048 7
158469454 345725724 2
273033835 340363309 4
24429243 340363309 17
72277917 119202711 8
202719757 337231569 4
175458189 192517738 1
196957441 246461105 10
238736345 91155132 1
126040106 273033835 1
226691563 273033835 1
178457690 88910148 1
145721875 88910148 1
57675742 88910148 6
23505105 92975209 1
86739892 179872551 23
111005623 253491471 13
318581766 201041947 1
21695739 201041947 1
269051483 280574253 15
48949091 324907579 7
117058623 88910148 14
20351239 180329003 1
85077359 226691563 1
126040106 226691563 2
273033835 226691563 1
175458189 205383132 1
201041947 262639091 2
296510601 91155132 5
283894633 193208430 2
184372744 119466409 2
274053387 29985371 5
119466409 184372744 3
273033835 235284388 7
201041947 26761071 7
215576684 33861081 3
283713373 252673442 4
123084921 338287336 1
175155659 261114974 10
71487252 261114974 11
111690467 261114974 4
284510806 240388572 2
45112608 347943805 34
117058623 238169466 10
273033835 238169466 1
275040716 234388455 1
118408967 185826799 1
189209030 317966639 7
74224730 317966639 2
185646833 317966639 5
186221115 317966639 1
189209030 262307214 6
260062202 320121337 12
45112608 157091041 6
118408967 192149868 2
118408967 266119179 8
111005623 192149868 3
306791157 187276624 3
306791157 323356735 23
234313487 236986090 8
52305361 306791157 37
108064328 299925959 77
28128687 299925959 14
187276624 306791157 2
322180022 306791157 21
108064328 167865284 1
58757576 184372744 52
260814366 345725724 31
63253790 181913832 32
273602143 266514525 6
137471432 50093236 1
121567287 50093236 1
280948401 88910148 1
137471432 198112368 9
124272648 108896669 8
162815851 347943805 104
111005623 45112608 15
299925959 285230602 10
50093236 296487126 33
192149868 118408967 2
64017672 246172121 1
52305361 208649048 15
191067738 338611428 10
325696446 350372131 94
191898535 187450075 4
54596482 344751090 83
244876558 202719757 1
322180022 297850671 22
325696446 140083960 1
350372131 140083960 22
336463177 333467661 7
272144349 166670511 2
297652974 272144349 1
166670511 272144349 5
187658311 337231569 1
186221115 118408967 8
257078406 190383735 1
350372131 148842295 12
350372131 137471432 19
48949091 106766504 14
178457690 57675742 2
145721875 57675742 2
88910148 57675742 8
137471432 350372131 28
148842295 350372131 8
39723301 336130385 6
54596482 350372131 16
45398123 86739892 3
214483223 21593031 1
214483223 111690467 1
100597724 187288519 2
108896669 306791157 4
340363309 343941412 35
24429243 343941412 59
54198070 192149868 2
236986090 333467661 8
234317940 337231569 4
92975209 337231569 1
280571460 337231569 1
92975209 187038423 1
338611428 191067738 8
41795957 150774251 1
58757576 150774251 1
56343104 150774251 1
284945143 350372131 38
235189731 350372131 85
271324754 191067738 39
187038423 187658311 4
187658311 187038423 2
108064328 187038423 4
186190444 323300311 7
323300311 186190444 5
284945143 344751090 40
337231569 92473291 2
186547033 191898535 1
215576684 153825675 1
150611354 153825675 1
170909799 153825675 1
104799646 153825675 1
205278393 24429243 3
182470142 246461105 13
300202655 52305361 10
92473291 337231569 2
344751090 246760566 33
90430970 280430548 18
205278393 297853100 3
347943805 157197158 51
273461517 219138840 11
347943805 280403522 64
180329003 344751090 35
340363309 191898535 7
270063173 167865284 2
157197158 347943805 41
337231569 173493504 1
340363309 311108835 15
208490036 100480169 1
267228287 111423790 45
90430970 22128494 7
79413578 118408967 1
57675742 118408967 1
79413578 306224647 1
57675742 306224647 1
57675742 337231569 54
306224647 57675742 2
177496057 37649776 18
177496057 208649048 5
37649776 330255413 36
100597724 266514525 1
246739849 275040716 3
246739849 285544894 7
344751090 164729839 20
164729839 344751090 25
344751090 306224647 25
118408967 186221115 7
181913832 186134940 1
228099346 189660545 4
29985371 79413578 9
191060793 14599444 11
191060793 53384299 8
278482967 170909799 5
215576684 260062202 23
170909799 260062202 21
278482967 260062202 30
297850671 265245001 10
265245001 297850671 13
63253790 116524695 1
234313487 116524695 1
283690548 116524695 1
219138840 264745750 1
53384299 191072044 10
63253790 283690548 1
191072044 191069406 26
191072044 53384299 3
283690548 63253790 1
330255413 244474835 16
306224647 340363309 8
241120063 345725724 2
56406907 338611428 23
162621823 256133861 1
179244567 205383132 1
88126316 177900100 8
235189731 244006526 7
175155659 262639091 2
22128494 124272648 3
208490036 124272648 1
120858192 111423790 31
338611428 198927386 3
198927386 338611428 15
191101089 186134940 2
74224730 285171946 5
260062202 123084921 19
347943805 296487126 49
296146340 330255413 11
191898535 57675742 1
162621823 124272648 5
88126316 124272648 87
246760566 344751090 45
278482967 342697022 2
212586753 124272648 15
213240376 338617304 27
282067411 338617304 17
170649489 338617304 10
187365956 119202711 1
279504313 119202711 2
167906212 323300311 50
323300311 308721415 14
338617304 213240376 26
192149868 347943805 8
323300311 257078406 20
257078406 323300311 19
187038423 316530540 5
187038423 266514525 5
40894652 124272648 33
187038423 328548626 13
344143174 295917422 5
44336049 256133861 2
23505105 83106176 42
345725724 262307214 9
266514525 308721415 6
344143174 137471432 15
145721875 337231569 22
187365956 337231569 8
59142721 29666748 8
302559370 29666748 28
140083960 29666748 22
166670511 29666748 9
244474835 330255413 63
344143174 198112368 36
292813892 248148598 28
58749618 176861277 36
190383735 187658311 4
330255413 296146340 6
344143174 179872551 26
223869841 148842295 1
59142721 297652974 39
352370223 306224647 9
126040106 340363309 3
344143174 185646833 29
69307285 264745750 26
185646833 344143174 37
344751090 148842295 30
150611354 37905642 16
104799646 37905642 1
22128494 182456993 12
275040716 273602143 5
264745750 69307285 27
28774420 37649776 4
177900100 37649776 19
45364167 37649776 4
347943805 211848777 26
213829162 273602143 5
56343104 244154467 34
227699736 246760566 14
42895816 75611015 22
75611015 42895816 21
182456993 185646833 1
36292202 132067492 1
39723301 137671591 2
140264549 137671591 1
88126316 137671591 2
192149868 241120063 2
297850671 306791157 23
40894652 246739849 5
272144349 330234691 1
239482861 330234691 2
150611354 282819786 7
577155549 30009812 19
120858192 306791157 1
22249205 59142721 92
306791157 297850671 3
302559370 273461517 9
180329003 294817467 19
294817467 286597633 11
294817467 238169466 5
179872551 344143174 38
181913832 191067738 6
76679385 259865273 2
267814002 240388572 2
294817467 180329003 29
352370223 82332462 2
177900100 256133861 22
73084416 256133861 9
177496057 256133861 11
177900100 330255413 67
350739777 330255413 18
120858192 72277917 43
72277917 120858192 20
201041947 323300311 21
323300311 201041947 15
244876558 250373879 15
244876558 250361135 3
83928002 296510601 5
83928002 295917422 1
344143174 21593031 4
21593031 344143174 2
123084921 260062202 16
267194499 335221441 4
22249205 51820161 33
115605916 137055424 1
17248920 331273105 27
162621823 338287336 6
47914608 83106176 44
330234691 272144349 2
330234691 239482861 2
46351591 249707746 45
205448347 239482861 5
108675333 328548626 2
167906212 328548626 5
104799646 266514525 1
198112368 295917422 6
237885339 282067411 9
236986090 196957441 11
336463177 196957441 15
196957441 336463177 23
237885339 211172294 1
177900100 124272648 79
117058623 92473291 1
205448347 272144349 9
239482861 272144349 40
74224730 260062202 4
237885339 338617304 21
260062202 74224730 2
191007520 26761071 1
355136751 45112608 78
577155549 237885339 8
151816481 306791157 20
45398123 282067411 9
203916273 282067411 5
355136751 335997173 36
171251023 342697022 3
304022613 330255413 10
241266173 52305361 9
169894192 123084921 10
45112608 355136751 85
102781563 180329003 18
344751090 180329003 31
41795957 344143174 19
180329003 102781563 20
344751090 102781563 47
355136751 18900232 35
175458189 337231569 2
337231569 285544894 9
285544894 337231569 5
18900232 355136751 29
102781563 344751090 71
137373058 170909799 41
40894652 137471432 30
137373058 338287336 33
137471432 40894652 12
137434820 344143174 15
170909799 338287336 16
187288519 340363309 4
344143174 137434820 13
313621459 338287336 4
36544806 355438543 37
23505105 219138840 3
246461105 236986090 13
330255413 304022613 1
337231569 187365956 4
269051483 48048224 18
255572101 326820998 7
52305361 64456105 20
53267855 285230602 4
89308231 202719757 1
246172121 173493504 1
173493504 246172121 3
187255592 282067411 5
71487252 164729839 6
21927348 194757219 4
84403255 194757219 5
280571460 194757219 1
295917422 198494776 2
100597724 84403255 4
256133861 124272648 140
194757219 198927386 7
198927386 194757219 7
344143174 191067738 6
46252132 188683237 1
296712899 188683237 13
39045743 355438543 56
317113567 193208430 1
302559370 227764232 3
241120063 317966639 9
355438543 36544806 28
355438543 278482967 47
355438543 39045743 59
186791565 275096952 22
320121337 151755148 34
191067738 344143174 4
140264549 279968317 1
140264549 157197158 2
179676136 199295364 10
350372131 104147773 7
119202711 208649048 40
117058623 186547033 24
117058623 100597724 1
180329003 350372131 24
104147773 350372131 7
117058623 176861277 1
117058623 285171946 2
73084416 124272648 42
179676136 344143174 30
196957441 74224730 1
74224730 196957441 5
117058623 91155132 2
54198070 53384299 10
282067411 187255592 4
189209030 347943805 58
206185630 264745750 4
335997173 355136751 23
64017672 280948401 29
44765804 347943805 33
211848777 347943805 16
333467661 85694890 7
156890702 272101527 3
83106176 234388455 26
280948401 21437961 18
21437961 280948401 21
115605916 344143174 2
280948401 111690467 4
272101527 156890702 1
140264549 273461517 1
187255592 30009812 13
22249205 191898535 7
234388455 83106176 20
219091740 266119179 14
202719757 344143174 22
348265432 36544806 26
344143174 202719757 23
41795957 137471432 36
266119179 219091740 13
348265432 278482967 15
123084921 282819786 7
36544806 320121337 3
44336049 306791157 1
36544806 227764232 54
203916273 306224647 2
306224647 203916273 1
84403255 187658311 15
36292202 117757115 3
126040106 117757115 2
100597724 117757115 1
215576684 338939548 2
201679034 326820998 20
237266480 53267855 4
150611354 338287336 23
278482967 353689773 86
56343104 330234691 1
54513097 106841421 73
219091740 63253790 13
266119179 63253790 16
350372131 180329003 15
179872551 191077706 2
184374903 191077706 1
181662643 191077706 4
337231569 187255592 14
237885339 187255592 24
246172121 21437961 3
177496057 124272648 40
208649048 124272648 33
48376774 280948401 38
212586753 293643103 18
100597724 285230602 4
293643103 212586753 14
40894652 344143174 5
137471432 344143174 19
275155337 335997173 16
279504313 340870023 7
58749618 177496057 1
335997173 275155337 19
232961188 337231569 3
18761643 280430548 33
340870023 187276624 3
117058623 344751090 8
212586753 209549732 3
202719757 92473291 13
272101527 106841421 1
310215915 106841421 5
302559370 106841421 127
260814366 106841421 1
23543947 106841421 1
182650731 151755148 30
182650731 168345425 2
21415915 106841421 23
48949091 330255413 26
332334127 29666748 7
43399417 191007520 5
106841421 21415915 15
577155549 203916273 4
54513097 298641416 15
577155549 337231569 15
340363309 297853100 14
234317940 63253790 9
119202711 124272648 15
250613093 205383132 1
254940274 124272648 1
115605916 124272648 4
324907579 51039180 3
188826656 51039180 23
292813892 254940274 5
29267530 43399417 44
265245001 28774420 9
150611354 317113567 10
28774420 265245001 14
292813892 244547831 32
255572101 185646833 7
201657966 317966639 2
348265432 353689773 22
204911391 353689773 31
188826656 324907579 4
244876558 64456105 22
347943805 44765804 24
279504313 138428712 2
332334127 108675333 11
108675333 332334127 6
172453788 282067411 5
283894633 117757115 2
273602143 53267855 1
138428712 279504313 1
40894652 202719757 10
202719757 40894652 3
275040716 340363309 2
76679385 271550696 10
157197158 338617304 19
270063173 106841421 55
21858860 148842295 2
45398123 275096952 1
53267855 106841421 9
275040716 106841421 1
184374903 185646833 1
241266173 275155337 2
275155337 241266173 2
36544806 353689773 131
353689773 348265432 23
123084921 320121337 1
215576684 320121337 7
36544806 348265432 16
218664980 343887622 3
330255413 44336049 10
22249205 332334127 201
90430970 218641857 1
187255592 45398123 22
45398123 187255592 33
337231569 277727437 14
189209030 241266173 1
172668288 357660257 7
23505105 203916273 5
205376521 157197158 1
209549732 256133861 19
29666748 166670511 14
332334127 166670511 92
185826799 191898535 1
256133861 209549732 7
189209030 203916273 1
205376521 203916273 1
253491471 203916273 2
347943805 203916273 1
44765804 203916273 1
111005623 203916273 1
246739849 344143174 10
340363309 48949091 1
21858860 294817467 1
358726571 277727437 42
340555061 279968317 5
279968317 340555061 3
358726571 59142721 40
22249205 297652974 68
358726571 140083960 78
330255413 177900100 15
22249205 358726571 88
59142721 358726571 33
140083960 358726571 34
277727437 59142721 1
277727437 358726571 46
170649489 277727437 3
358726571 282067411 3
358726571 332334127 71
208649048 272101527 12
119202711 272101527 8
255572101 191060793 6
331699419 335221441 9
203916273 187255592 15
302559370 288273675 9
297652974 288273675 6
240388572 295917422 4
295917422 240388572 1
73084416 330255413 46
271324754 206134238 60
187255592 172453788 4
111005623 157091041 5
246760566 296510601 3
240388572 296510601 4
249794165 296510601 2
172668288 244006526 12
106841421 235284388 20
255114497 199295364 3
353689773 36544806 78
182650731 106841421 1
24868133 330255413 20
214251466 137671591 6
272101527 340870023 3
187255592 237885339 16
275096952 205231234 8
66484769 205231234 3
40691248 84403255 21
187255592 203916273 12
40691248 80373284 15
51820161 140083960 34
302559370 359256640 80
39723301 124272648 2
214251466 124272648 6
218649291 124272648 3
99002197 124272648 3
358726571 166670511 84
277727437 166670511 1
205231234 66484769 4
214251466 323356735 4
56343104 264745750 1
157197158 187255592 12
308721415 126040106 20
156951907 293643103 1
187255592 157197158 8
21927348 30009812 19
297853100 104147773 3
338617304 30009812 18
118408967 179676136 4
41795957 33029673 2
30009812 338617304 9
179676136 118408967 5
172453787 187255592 23
328548626 201041947 7
21927348 66484769 194
275096952 66484769 47
358726571 297652974 90
166670511 297652974 51
277727437 297652974 2
40691248 66484769 66
51371672 66484769 30
198494776 344143174 3
295917422 344143174 4
57794814 66484769 84
71487252 262639091 7
274053387 106841421 25
359256640 272144349 1
332334127 272144349 3
296510601 249824122 1
359750805 168345425 64
306791157 124272648 4
359750805 151755148 60
151755148 359750805 47
168345425 359750805 52
359750805 37905642 27
359750805 39045743 25
39045743 359750805 12
359256640 332334127 44
167906212 117757115 2
106841421 274053387 31
340555061 125971172 8
64456105 52305361 4
125971172 340555061 3
185646833 255572101 7
186134940 255572101 5
186221115 255572101 4
111005623 44765804 5
246172121 30009812 3
273602143 213829162 5
108064328 280430548 9
106766504 64456105 4
64456105 106766504 5
267822457 79413578 30
30009812 246172121 3
241266173 335997173 5
335997173 241266173 3
64456105 187288519 7
284510806 250373879 6
38081052 360108672 43
360108672 46351591 89
111005623 347943805 4
284510806 64456105 5
64456105 275040716 13
59142721 97542362 18
79413578 117058623 1
360108672 38081052 72
189209030 345725724 7
50093236 345725724 10
214483223 345725724 28
44765804 345725724 5
234317940 266119179 6
140264549 260062202 32
353689773 278482967 75
350372131 358726571 26
359750805 355438543 20
169894192 355438543 5
355438543 359750805 11
311867325 278482967 1
274053387 175458189 20
264745750 97542362 34
104147773 337231569 7
278482967 311867325 3
358726571 359256640 28
170909799 123084921 5
58758214 239482861 1
246766460 340363309 1
340363309 246766460 3
74224730 344143174 26
280430548 344143174 1
337231569 57675742 36
186190444 328548626 5
46351591 360108672 61
246766460 273033835 5
323300311 162793078 24
167096544 358726571 165
345725724 44765804 9
328548626 186190444 4
360738565 272144349 186
37649776 248148598 1
52305361 351798435 31
48949091 351798435 9
53384299 14599444 12
345725724 50093236 10
28774420 306791157 19
37649776 40894652 3
260778881 347943805 3
157091041 347943805 5
256133861 212586753 16
191067738 191077706 7
137471432 360738565 30
359750805 338939548 24
278482967 355438543 48
124272648 322180022 3
28774420 322180022 20
40894652 322180022 2
338939548 37905642 34
361065588 37905642 138
361065588 151755148 24
361065588 168345425 33
344143174 74224730 12
190383735 205231234 1
177496057 230315857 1
168345425 361065588 56
37905642 338939548 27
177496057 108896669 10
187288519 30009812 10
29267530 185826799 1
33029673 203916273 2
57675742 203916273 1
279504313 48048224 5
203916273 205665619 2
28774420 36544806 1
344143174 186221115 1
104147773 97542362 5
205278393 51697533 5
191007520 360108672 8
53384299 191077706 17
360108672 191007520 4
255572101 179872551 4
330439783 206134238 94
198221318 124272648 3
294817467 350372131 11
45624632 337231569 2
71487252 267822457 7
88910148 267822457 1
45624632 203916273 1
166670511 358726571 39
297652974 358726571 82
80373284 93737863 3
306224647 361241032 25
361241032 306224647 61
117058623 262639091 3
361241032 246739849 7
361241032 337231569 37
361241032 164729839 23
191077706 53384299 5
190383735 308721415 12
108675333 308721415 5
361241032 117058623 7
337231569 88910148 16
191060793 255572101 18
179872551 255572101 11
303371760 255572101 13
88910148 337231569 27
166670511 332334127 84
361241032 111690467 6
361241032 88910148 20
167096544 137471432 2
360738565 137471432 33
191007520 246172121 10
99002197 106255581 165
148842295 344751090 39
167096544 361241032 1
361241032 85077359 4
155874323 330255413 18
360738565 239482861 39
40894652 330255413 7
306791157 330255413 1
40894652 306791157 1
330255413 306791157 1
97492519 160887563 203
151755148 361065588 37
181913832 252695601 18
56343104 48048224 6
193208430 359750805 17
206185630 226691563 3
238736345 226691563 1
76679385 48949091 1
104799646 361812003 37
76679385 275040716 1
297853100 361241032 6
273033835 361241032 2
273033835 175458189 3
306224647 175458189 7
164729839 273033835 4
338617304 237885339 19
196957441 179872551 5
64456105 48949091 3
297853100 29267530 1
273033835 29267530 1
361241032 340363309 2
340363309 24429243 22
273033835 24429243 2
273033835 337231569 5
234388455 97542362 8
240388572 337070381 13
83928002 337070381 6
344751090 33029673 2
361241032 126040106 21
244547831 350739777 14
337231569 192517738 2
577155549 282067411 14
337070381 240388572 22
272144349 360738565 51
33029673 344751090 2
350372131 59142721 10
59142721 350372131 8
184372744 293643103 8
293643103 184372744 11
358726571 350372131 24
170909799 361812003 5
186190444 213829162 8
359750805 193208430 9
317113567 342697022 3
342697022 317113567 3
260062202 361812003 2
123208306 151755148 58
123208306 338939548 18
39723301 361812003 18
252993522 361812003 4
99002197 361812003 22
47914608 53384299 2
311867325 306791157 1
48048224 306791157 2
57794814 273602143 6
137471432 234388455 1
156951907 123084921 13
337070381 189660545 9
284945143 104147773 10
350372131 175458189 5
284945143 175458189 13
57675742 280948401 5
193208430 342697022 5
357660257 205665619 1
342697022 193208430 2
23505105 53384299 1
187288519 64456105 11
108064328 361241032 20
45624632 30009812 4
191007520 249707746 31
273559646 361812003 2
360738565 183374179 17
119466409 344751090 1
21508873 344751090 1
181662643 271550696 2
273559646 269051483 4
361241032 57675742 49
187658311 273602143 2
183374179 360738565 14
53150452 317966639 11
340363309 337231569 6
338939548 342697022 16
54596482 274674751 44
69307285 97542362 39
21415915 219138840 25
199633839 219138840 9
117058623 97542362 21
186134940 344143174 12
344143174 186134940 4
119466409 102781563 1
21508873 102781563 1
187255592 172453787 19
30009812 187255592 10
54198070 157197158 2
255114497 53384299 5
359256640 297652974 44
227699736 92975209 3
111005623 111690467 10
338617304 157197158 18
359256640 140083960 52
37649776 132067492 3
57794814 213829162 3
227699736 213829162 1
108675333 213829162 1
51371672 213829162 1
191077706 201657966 1
252993522 42570149 7
362747745 260778881 11
362747745 241266173 5
362747745 115180720 21
115180720 362747745 31
338939548 123208306 26
170909799 282819786 2
252993522 156951907 2
320121337 359750805 3
177823861 359750805 51
359750805 320121337 3
123084921 140264549 2
189660545 157197158 1
248148598 350739777 13
273559646 140264549 19
36292202 106255581 1
331273105 345725724 31
344143174 116524695 16
362747745 211848777 29
343941412 33029673 38
322180022 324907579 10
274053387 270063173 2
297853100 57675742 1
164729839 57675742 1
28128687 84403255 3
225398019 344143174 4
72277917 272101527 6
108896669 272101527 21
187276624 272101527 15
120858192 272101527 15
324907579 322180022 9
344143174 317966639 9
253491471 347943805 3
253491471 212381568 1
111005623 212381568 2
347943805 253491471 2
352370223 337070381 7
280403522 53150452 3
343941412 119466409 14
361241032 45624632 6
211848777 362747745 28
362747745 53150452 10
173493504 46351591 2
324907579 250569402 10
29267530 38081052 6
250569402 324907579 6
85077359 175458189 10
117058623 30009812 16
46252132 279949406 2
340870023 330255413 6
250569402 137434820 7
175458189 306224647 2
273559646 176861277 20
123208306 260062202 36
151755148 260062202 44
320121337 168345425 17
260062202 359750805 18
338939548 359750805 31
330255413 340870023 3
99002197 359256640 4
274053387 30009812 10
50093236 317966639 11
214483223 317966639 10
340870023 187365956 5
30009812 274053387 5
278482967 348265432 9
215576684 42570149 8
83106176 205383132 30
205383132 83106176 23
187365956 340870023 5
294817467 363295003 12
108896669 260062202 2
52305361 273461517 1
180329003 273461517 1
48048224 273461517 1
361241032 21437961 41
182470142 201679034 1
292813892 350739777 15
280571460 66484769 24
187038423 323300311 3
361241032 246172121 8
318581766 106766504 1
361241032 30009812 3
361241032 33029673 29
328548626 187038423 4
323300311 187038423 1
279949406 46252132 1
361241032 79413578 8
357660257 340274242 14
256133861 208649048 6
345725724 214483223 27
37649776 124272648 36
194757219 363915528 141
88910148 361241032 14
357660257 188683237 8
235189731 175458189 1
24429243 361241032 8
361241032 24429243 12
164729839 361241032 14
191007520 319010188 2
33029673 343941412 38
64017672 343941412 56
221517840 343941412 28
297853100 343941412 25
306224647 343941412 8
137434820 250569402 3
260778881 362747745 20
172668288 335507982 19
357660257 335507982 3
191067738 137434820 2
186791565 66484769 15
92975209 66484769 23
53150452 241120063 6
97492519 344143174 38
106841421 270063173 32
350372131 344751090 4
328548626 308721415 5
344751090 350372131 4
36612498 42570149 1
273559646 296712899 49
176861277 249707746 14
342697022 273461517 1
345725724 280403522 15
191898535 175458189 13
74224730 332334127 2
150611354 250361135 1
58758214 66484769 7
364772998 206185630 18
364772998 205383132 19
363295003 218621324 20
177900100 48048224 5
208649048 187276624 38
282067411 45398123 6
271550696 76679385 34
29267530 192517738 1
327333087 250361135 3
64456105 244876558 7
337231569 121567287 1
74224730 14599444 2
186134940 14599444 6
179676136 14599444 4
273602143 363915528 14
218621324 363295003 36
330439783 56406907 33
92975209 227699736 1
85077359 360738565 4
297853100 360738565 1
363295003 69307285 63
363295003 264745750 22
69307285 363295003 38
343941412 26761071 71
343941412 88910148 105
83106176 264745750 22
273461517 342697022 1
304022613 297853100 1
71487252 361241032 20
140264549 355438543 18
273559646 315035989 27
177900100 72277917 6
365122161 272144349 54
167096544 51820161 8
300202655 275040716 3
150611354 46351591 1
170909799 46351591 1
198927386 250361135 11
28128687 363915528 11
350372131 359256640 16
365122161 360738565 11
194511872 191101089 8
119202711 256133861 14
300202655 187288519 2
28128687 316530540 1
194511872 76679385 39
245770489 76679385 8
118408967 76679385 53
191101089 194511872 6
124272648 311867325 16
40894652 311867325 13
256133861 311867325 8
359256640 350372131 19
206185630 364772998 14
226691563 363295003 48
93438825 69307285 1
311867325 124272648 16
246461105 182470142 5
238736345 187450075 5
306224647 48949091 2
273559646 48949091 4
253491471 64456105 19
311867325 256133861 5
72277917 337231569 5
273559646 164729839 45
58747535 100597724 3
232961188 351798435 36
45624632 102781563 1
191007520 295917422 3
58757576 191007520 3
191077706 191060793 4
191072044 191060793 5
250361135 198927386 8
273559646 306224647 61
317113567 320121337 10
36612498 24598269 1
85077359 284510806 1
24429243 284510806 2
246766460 284510806 1
361241032 284510806 2
359750805 361065588 71
337231569 72277917 1
284510806 246766460 1
273559646 111423790 62
86739892 317966639 8
273559646 30009812 3
71487252 359750805 1
343941412 24429243 26
99002197 51039180 43
45398123 338617304 9
338617304 45398123 10
170909799 89308231 51
170909799 360392279 14
343941412 167865284 11
299925959 100597724 2
343941412 52305361 3
28774420 256133861 1
206185630 363295003 9
295917422 92473291 2
343941412 92473291 5
221517840 279968317 1
221517840 175458189 2
246172121 337231569 4
344143174 191069406 5
366017781 299925959 250
58747535 241266173 1
362747745 262307214 21
124272648 272101527 3
272101527 37649776 1
186221115 303371760 1
53384299 303371760 3
205278393 88910148 1
192473400 187276624 16
40894652 37649776 2
53384299 255114497 1
187276624 124272648 3
192473400 124272648 5
53384299 255572101 26
202719757 170649489 21
54198070 260778881 25
273559646 337231569 8
277019535 294817467 1
277019535 350372131 11
126040106 244154467 1
297853100 244154467 2
92473291 244154467 1
115180720 157091041 4
241266173 157091041 3
88126316 156890702 1
167865284 343941412 6
52305361 343941412 4
325696446 277019535 5
294817467 277019535 1
350372131 277019535 4
361241032 175155659 26
260778881 29666748 2
361065588 355438543 9
170909799 315035989 4
38633460 106255581 9
165076757 137671591 4
287826175 335507982 7
111005623 345725724 5
58747535 335997173 1
111005623 335997173 15
355438543 361065588 7
115605916 218641857 22
77029876 218641857 1
54198070 362747745 30
189209030 117757115 2
218641857 115605916 14
246550319 115605916 1
77029876 115605916 1
186547033 343941412 33
254940274 350739777 10
111005623 210442608 1
117058623 69307285 29
234388455 69307285 4
23505105 69307285 37
187276624 340870023 6
238169466 360108672 1
22249205 193208430 1
117757115 223611436 2
295917422 366562500 13
297652974 275191705 27
227699736 66484769 6
185661573 86739892 13
45398123 66484769 9
366562500 240388572 22
246760566 326055771 3
366684284 332334127 110
189660545 337070381 9
337231569 79413578 14
140083960 359256640 44
88910148 343941412 87
244876558 170649489 1
366562500 296510601 3
366684284 29666748 21
29666748 366684284 11
332334127 366684284 56
64456105 284510806 3
256696942 111690467 3
366684284 108675333 4
361065588 359750805 55
215576684 124272648 7
124272648 315035989 3
88126316 315035989 1
168345425 342697022 1
342697022 168345425 1
296712899 111423790 86
284945143 274674751 42
121567287 246739849 7
337231569 246172121 4
292813892 250569402 8
244547831 250569402 10
350739777 250569402 5
350739777 244547831 10
108675333 366684284 7
212381568 262307214 5
189638764 338617304 1
335997173 362747745 6
362747745 335997173 5
344143174 185661573 3
350372131 97542362 47
28774420 48048224 1
358726571 205448347 7
76679385 181913832 18
337231569 338617304 30
577155549 338617304 14
21508873 175458189 5
199295364 175458189 8
22926492 175458189 1
273559646 71815631 13
199633839 175458189 18
23505105 175458189 21
205448347 366684284 12
344143174 191077706 5
187276624 72277917 12
119202711 72277917 24
185661573 344143174 1
191077706 344143174 3
205448347 365122161 6
360738565 365122161 56
272144349 365122161 51
239482861 365122161 31
191077706 191067738 7
181662643 191067738 1
191101089 191067738 1
205448347 332334127 42
272144349 332334127 3
273559646 336130385 39
252695601 76679385 30
362747745 317966639 13
205448347 59142721 35
272101527 108896669 14
53267855 366017781 38
178457690 300202655 2
327333087 300202655 5
105576032 283713373 6
362747745 68526291 10
273559646 69315538 4
83928002 69315538 1
59142721 51820161 4
140083960 51820161 30
199295364 26761071 15
250569402 350739777 6
53267855 283713373 11
366017781 252673442 10
353689773 355438543 29
64490054 108675333 30
88910148 311108835 14
117058623 343941412 29
59142721 359256640 11
212586753 241266173 5
241266173 212586753 6
230315857 272101527 4
23505105 363295003 58
230315857 77688451 1
343941412 246760566 23
343941412 117058623 17
332334127 358726571 38
246760566 343941412 7
343941412 227699736 15
23505105 343941412 42
297652974 359256640 46
343941412 14599444 3
14599444 343941412 1
344143174 191072044 1
205383132 273461517 1
23505105 273461517 1
191072044 255572101 9
344143174 255572101 2
120858192 296712899 23
227699736 343941412 5
343941412 211172294 3
367354478 359256640 23
367354478 140083960 49
367354478 358726571 41
367354478 166670511 69
343941412 186547033 59
260778881 367080568 2
336130385 191069406 48
367080568 211848777 13
191069406 336130385 32
344751090 187255592 14
205383132 363295003 22
366684284 59142721 33
108064328 284510806 1
316530540 363915528 6
311114046 363915528 8
328548626 363915528 17
22249205 350372131 4
170649489 202719757 21
187450075 202719757 1
26761071 30009812 4
238169466 117058623 7
88910148 117058623 4
196957441 236986090 32
326055771 193425330 3
30009812 26761071 2
239482861 360738565 5
36292202 202719757 1
213829162 363915528 46
340363309 92473291 1
28128687 213829162 5
36292202 317113567 4
36292202 342697022 5
212503529 177823861 1
252993522 342697022 5
368086280 359750805 18
338287336 89308231 24
336130385 185646833 4
367080568 214483223 31
244154467 337231569 1
189660545 326055771 3
26761071 21415915 5
212503529 368086280 22
368086280 37905642 120
37905642 368086280 59
21415915 26761071 9
326055771 88910148 8
368086280 212503529 15
260062202 368086280 23
260062202 212503529 5
151755148 368086280 46
151755148 212503529 10
88910148 175458189 6
212503529 37905642 11
359750805 368086280 20
359750805 212503529 16
37905642 212503529 9
368086280 168345425 55
368228652 306791157 6
208649048 72277917 34
137671591 165076757 2
215576684 198494776 1
311867325 324907579 4
100597724 66484769 2
230315857 306791157 5
213240376 187255592 6
170649489 187255592 9
22249205 272144349 4
343941412 57675742 8
363295003 294817467 4
104147773 360108672 9
324907579 311867325 5
365122161 239482861 29
360108672 104147773 5
22249205 157197158 1
29666748 59142721 10
51820161 59142721 4
100480169 74224730 5
150611354 89308231 65
177823861 212503529 8
150611354 212503529 2
246760566 330255413 4
186221115 285171946 3
115180720 162815851 53
191077706 332334127 15
213579519 340870023 2
88910148 189660545 12
104147773 369094144 14
175155659 369094144 37
176861277 369094144 63
337231569 369094144 27
21770354 369094144 33
369094144 337231569 22
285544894 76679385 20
369094144 21770354 20
369094144 104147773 10
369094144 38081052 3
338611428 56406907 10
23971329 111690467 1
369094144 175155659 23
238169466 102781563 14
337231569 361241032 13
64017672 361241032 9
369094144 176861277 35
211555341 109269644 42
109269644 213829162 20
109269644 363915528 24
109269644 194757219 94
29267530 246760566 1
368228652 323356735 8
109269644 211555341 65
43399417 369094144 26
43399417 176861277 50
340363309 189660545 6
323356735 368228652 3
109269644 92975209 11
340363309 85077359 22
106766504 327333087 5
256696942 369094144 4
249710115 369094144 9
185826799 369094144 3
249824122 91155132 24
234317940 369094144 10
249707746 369094144 2
91155132 249824122 13
296510601 337070381 1
266618095 167865284 92
58759682 76679385 4
40691248 338617304 6
167865284 266618095 69
58747535 252673442 7
246461105 333467661 6
369094144 249710115 4
332334127 191077706 13
367354478 350372131 10
350372131 367354478 8
63253790 266119179 6
181662643 266119179 4
350372131 274674751 3
48376774 360108672 3
275191705 366684284 15
194511872 63253790 5
266119179 181662643 3
284945143 337231569 9
205278393 359750805 1
37905642 361065588 108
256696942 88910148 2
185826799 88910148 2
368086280 177823861 15
359750805 177823861 18
205278393 177823861 1
176861277 43399417 67
176861277 140264549 12
140264549 176861277 16
340363309 88910148 34
191069406 53384299 5
343941412 223611436 4
97492519 273461517 2
369727211 213829162 30
369727211 109269644 30
91155132 296510601 4
368246503 340274242 11
340274242 357660257 8
194757219 205231234 1
367354478 332334127 69
361065588 368086280 146
366684284 367354478 38
332334127 367354478 51
361065588 212503529 30
218641857 369094144 54
212503529 361065588 32
111005623 162815851 47
367354478 59142721 25
358726571 63253790 1
164729839 351798435 29
283690548 369094144 30
369094144 218641857 75
360108672 262622226 8
285230602 100597724 4
37905642 359750805 23
369094144 249707746 2
262622226 360108672 7
257078406 316530540 10
257078406 108675333 6
108675333 257078406 5
369727211 92975209 4
361241032 205665619 41
64490054 273602143 40
26761071 33029673 2
33029673 26761071 2
26761071 343941412 38
370162043 184372744 6
369094144 283690548 42
21858860 369094144 34
361241032 102781563 26
577155549 157197158 8
270063173 262639091 18
199633839 262639091 14
283690548 218641857 14
54198070 262307214 91
21858860 262307214 1
330439783 338611428 108
21695739 370162043 35
366562500 337070381 6
304022613 340363309 3
308721415 257078406 3
308721415 266514525 12
218641857 283690548 13
340274242 368246503 7
340363309 193425330 3
337070381 366562500 10
271324754 56406907 10
304022613 189660545 4
106766504 46351591 4
104799646 180952975 3
306224647 352370223 16
44765804 352370223 2
46351591 106766504 3
63253790 194511872 3
102781563 361241032 16
117058623 361241032 8
359750805 278482967 10
278482967 359750805 18
187288519 273033835 10
173493504 186134940 1
213829162 109269644 9
369727211 347943805 14
56343104 267804075 202
145721875 24429243 11
88126316 212586753 21
370162043 126040106 2
340363309 126040106 2
177823861 37905642 38
124272648 119202711 3
23543947 42570149 1
69307285 273461517 2
24429243 175458189 5
360108672 43399417 24
369727211 42570149 4
43399417 360108672 15
347943805 369727211 6
42570149 369727211 3
81073960 370560376 46
187288519 106841421 4
369727211 363915528 61
369727211 194757219 70
186190444 366562500 4
370611197 28774420 6
106841421 187288519 3
330439783 191067738 9
277019535 244876558 1
284945143 244876558 2
370611197 230315857 5
370611197 241266173 6
223869841 370652255 11
202234178 370652255 6
340274242 370652255 7
232232278 370652255 19
267228287 370652255 47
250361135 213240376 5
370611197 108896669 10
58757576 370162043 59
338617304 189638764 3
370698806 275155337 8
370698806 335997173 35
201041947 162815851 33
370698806 355136751 71
148842295 294817467 1
370698806 18900232 21
370611197 187276624 3
260778881 370698806 5
370698806 162815851 31
18900232 370698806 14
294817467 274674751 8
148842295 274674751 10
235189731 274674751 38
167096544 202719757 7
22249205 366684284 29
167906212 308721415 24
340363309 57675742 1
111005623 214483223 13
111005623 132067492 3
157091041 317966639 8
172668288 368246503 3
219138840 262639091 11
119466409 137471432 1
340363309 137471432 1
29267530 137471432 1
280430548 208490036 325
185826799 208490036 28
340363309 275040716 8
90430970 76679385 19
361241032 192517738 21
190813502 166670511 9
369727211 187658311 2
85077359 22926492 3
205278393 64456105 2
261114974 111690467 6
21695739 315035989 1
273461517 295917422 1
369094144 43399417 14
187658311 66484769 20
280403522 241266173 15
359256640 59142721 9
64456105 164729839 11
23543947 371265403 1
275155337 370698806 7
355136751 370698806 41
273559646 371265403 1
186547033 311108835 17
66484769 246461105 3
246461105 66484769 2
311108835 186547033 22
232961188 64456105 12
64456105 232961188 2
86739892 185661573 13
327333087 232961188 3
327333087 187288519 26
45624632 211172294 6
76679385 219091740 7
327333087 106766504 19
359256640 275191705 4
187288519 327333087 14
232961188 327333087 5
266119179 76679385 11
63253790 76679385 6
181662643 76679385 13
191101089 76679385 8
300202655 232961188 11
179127965 241093180 5
236986090 208490036 2
327333087 250373879 3
266514525 363915528 8
104799646 306791157 4
36292202 143037311 11
170909799 212503529 2
28774420 187276624 1
137671591 187276624 7
88126316 306791157 2
340274242 370647017 32
37649776 137434820 1
157197158 21437961 1
21437961 30009812 2
119466409 162815851 2
246766460 246739849 1
361241032 104147773 2
194757219 186791565 4
109269644 186791565 4
335507982 368246503 20
58749618 137471432 1
238169466 370162043 1
370611197 306791157 32
358726571 275191705 30
262639091 162815851 24
48376774 337231569 41
238169466 33029673 1
297652974 350372131 2
238169466 277019535 8
88126316 244876558 6
293643103 370162043 5
21593031 295917422 1
299925959 366017781 111
21593031 210551488 6
238169466 350372131 6
366562500 295917422 4
368246503 370647017 41
244876558 88126316 6
36292202 359750805 3
306791157 368228652 3
370647017 368246503 43
287826175 368246503 5
244474835 359750805 1
186134940 208490036 13
241266173 162815851 77
369727211 100597724 2
215576684 306791157 2
273602143 323300311 4
97492519 26761071 2
370162043 318581766 20
318581766 370162043 29
186547033 30009812 6
52305361 370611197 6
170909799 186547033 1
104799646 186547033 1
183374179 246172121 1
30009812 186547033 4
183374179 369094144 12
369094144 183374179 10
371419587 46351591 59
283713373 273602143 2
252673442 92975209 1
267822457 211172294 6
108675333 66484769 35
92975209 252673442 1
211172294 267822457 6
173493504 57794814 1
170909799 57794814 1
273602143 283713373 1
42895816 66484769 17
151755148 338939548 107
357660257 172668288 3
188683237 172668288 1
370647017 172668288 3
156951907 33861081 6
19761271 340870023 1
100597724 369727211 4
140264549 212503529 8
212503529 140264549 3
368246503 287826175 3
212503529 169894192 6
169894192 212503529 32
212503529 372693245 2
191898535 369094144 15
372693245 168345425 9
168345425 372693245 13
58749618 369094144 8
350372131 297652974 3
355438543 169894192 2
370698806 260778881 4
151755148 372730170 14
372730170 361065588 43
361065588 372730170 9
372693245 372730170 2
372730170 168345425 20
230315857 265245001 2
370611197 265245001 21
372693245 212503529 3
115180720 370698806 10
162815851 370698806 16
273559646 344751090 17
336130385 191077706 9
118408967 162815851 45
370647017 340274242 17
191077706 336130385 5
308721415 190383735 5
58759682 190383735 1
58759682 162793078 11
167096544 365122161 105
296381448 337070381 21
46351591 371419587 45
310215915 106255581 60
180329003 372988775 16
187276624 137671591 4
317475686 372988775 200
372988775 370162043 7
296381448 82332462 3
302559370 366684284 9
302559370 367354478 9
58749618 106255581 1
372988775 317475686 107
167096544 350372131 4
228099346 267804075 7
28774420 40894652 3
371419587 192517738 1
372988775 180329003 5
17248920 106255581 1
36292202 338939548 16
17248920 338939548 1
58759682 308721415 1
369727211 186190444 4
168345425 372730170 9
175155659 361241032 10
111690467 361241032 5
336130385 191060793 6
42570149 372988775 9
186190444 369727211 2
256696942 362708884 6
362708884 256696942 5
240663429 208490036 71
362708884 164729839 2
37905642 372730170 9
372988775 42570149 2
369094144 191898535 11
17248920 273461517 3
184372744 370162043 9
253491471 241120063 1
362708884 340363309 1
340363309 362708884 2
82332462 296381448 5
345725724 367080568 5
24868133 88910148 11
338939548 372730170 33
311867325 137434820 8
21858860 307953995 7
108896669 337231569 1
364772998 266618095 79
266618095 364772998 44
362708884 274674751 11
282067411 237885339 4
180329003 274674751 61
274674751 180329003 45
184372744 272144349 9
29267530 369094144 6
225914625 213240376 1
272144349 184372744 13
191898535 288273675 1
102781563 337231569 1
345725724 29666748 2
182470142 285544894 1
337231569 108896669 1
303371760 336130385 17
54198070 317966639 22
337231569 102781563 1
311867325 138428712 3
179935250 336130385 11
336130385 303371760 13
191067738 201679034 10
336130385 179935250 11
138428712 311867325 2
262639091 45112608 1
179935250 182456993 4
179935250 259865273 1
140083960 367354478 27
29267530 272144349 1
274674751 362708884 4
372693245 151755148 23
372730170 151755148 48
372730170 260062202 36
336130385 201657966 4
201657966 336130385 4
246172121 360108672 2
249707746 360108672 20
165076757 124272648 29
360108672 371419587 9
165076757 322180022 4
362708884 38081052 10
338617304 178457690 2
59142721 367354478 26
166670511 367354478 54
38081052 362708884 9
275191705 297652974 28
176861277 362708884 17
213579519 241093180 25
366017781 100597724 3
115605916 369094144 8
137671591 338287336 2
362708884 176861277 19
369094144 115605916 15
337231569 137471432 6
337070381 296381448 32
137471432 337231569 8
336130385 201679034 12
179676136 303371760 4
363295003 191007520 2
191007520 363295003 6
371419587 360108672 9
211172294 213240376 9
213240376 211172294 3
370647017 188683237 8
292813892 213579519 1
265245001 230315857 1
100597724 366017781 14
371419587 191007520 15
158469454 338287336 1
336130385 14599444 14
14599444 336130385 11
303371760 14599444 13
93438825 371419587 3
250613093 210551488 9
238736345 372988775 11
368246503 335507982 15
340363309 335507982 1
205231234 335507982 1
193208430 89308231 49
36292202 355438543 3
194757219 109269644 28
179676136 208490036 4
213579519 292813892 1
177900100 350739777 14
230315857 370611197 11
265245001 370611197 21
218649291 323356735 22
165076757 324907579 9
371419587 104147773 8
104147773 371419587 14
246766460 362708884 1
165076757 48048224 6
325696446 246766460 32
362708884 43399417 13
23543947 111423790 1
178077679 335997173 37
54198070 18761643 8
198221318 45112608 1
366017781 283713373 5
43399417 362708884 4
24429243 362708884 1
306224647 362708884 7
336130385 317966639 3
58747535 53384299 2
273559646 369094144 5
324907579 165076757 6
318581766 371419587 25
371419587 318581766 21
337070381 91155132 15
296381448 91155132 8
374495787 57794814 5
182470142 115605916 1
173493504 115605916 1
196957441 115605916 1
374495787 187658311 9
178457690 64456105 4
167096544 367354478 37
22249205 367354478 89
86739892 332334127 21
21508873 363295003 16
22926492 363295003 5
91155132 296381448 4
249824122 296381448 6
249794165 296381448 9
296510601 296381448 1
363295003 22926492 5
52305361 250361135 4
327333087 52305361 2
56343104 351798435 59
58747535 211555341 22
178077679 370698806 14
52305361 327333087 3
177135949 92975209 9
374495787 92975209 19
284945143 372988775 8
295917422 121567287 1
28774420 254940274 1
177900100 254940274 1
208649048 254940274 2
73084416 254940274 1
177496057 254940274 1
88910148 97542362 6
215576684 374739662 1
64490054 363915528 123
117058623 264745750 2
355438543 348265432 8
201041947 363915528 15
257078406 363915528 8
167906212 363915528 10
252993522 168345425 9
132067492 37905642 1
179872551 336130385 11
21415915 226691563 1
124272648 324907579 45
285171946 226691563 3
90430970 369094144 5
306224647 344751090 33
143037311 37905642 2
36292202 37905642 11
22249205 137471432 1
22249205 202719757 1
22249205 344143174 1
185826799 283690548 1
22249205 121567287 2
369094144 116524695 1
58759682 283690548 1
219138840 106841421 8
315035989 372988775 23
51820161 332334127 20
288273675 332334127 16
186221115 344143174 2
370560376 125971172 7
150774251 93438825 2
234388455 93438825 11
86739892 66484769 5
191007520 371419587 33
38081052 371419587 23
336130385 255572101 47
311867325 40894652 4
311867325 48949091 5
255572101 336130385 42
43399417 249707746 10
260778881 345725724 14
202719757 266618095 21
266618095 202719757 13
48949091 311867325 3
212503529 168345425 5
102781563 148842295 42
347943805 175155659 14
164729839 362708884 2
175155659 347943805 12
347943805 21770354 4
21770354 347943805 7
85077359 318581766 5
118408967 369094144 1
246766460 175458189 1
28774420 177496057 2
40894652 177496057 8
369094144 118408967 1
362708884 306224647 4
86739892 115605916 1
246766460 164729839 4
228099346 191007520 1
22128494 208490036 73
285171946 208490036 23
22128494 285171946 6
66484769 316530540 11
316530540 66484769 21
235926567 82332462 1
238736345 266618095 96
283690548 208490036 28
272101527 120858192 6
155874323 241093180 11
23505105 364772998 43
194757219 84403255 6
250373879 164729839 1
186190444 84403255 11
264745750 363295003 21
198112368 344143174 27
273559646 372988775 27
238169466 372988775 3
69307285 205383132 37
269051483 211848777 4
297652974 366684284 10
280430548 175155659 1
280403522 347943805 122
303371760 86739892 7
228099346 51039180 1
182456993 179676136 7
185826799 107123526 4
107123526 185826799 6
107123526 187658311 58
168345425 212503529 4
83106176 69307285 13
273033835 362708884 1
273033835 54513097 7
83106176 218621324 23
86739892 303371760 4
68526291 362747745 16
58759682 18761643 10
47914608 160887563 4
47914608 363295003 54
47914608 97542362 75
191072044 86739892 4
117058623 234388455 21
93438825 234388455 15
28774420 370611197 8
157091041 262307214 21
337231569 108445481 7
218621324 364772998 78
86739892 185826799 4
336130385 137434820 13
364772998 218621324 57
191898535 344751090 2
151755148 193208430 3
361812003 374739662 2
150611354 374739662 1
361065588 123208306 22
179127965 124272648 14
123208306 361065588 25
361065588 204911391 6
372988775 315035989 8
156951907 124272648 5
204911391 361065588 11
359750805 372730170 18
21415915 205231234 1
241120063 212381568 2
234313487 369094144 43
53267855 21770354 1
228099346 51371672 1
54596482 59142721 1
178077679 162815851 142
54596482 297652974 1
177135949 374495787 7
374495787 177135949 1
92975209 374495787 18
53384299 66484769 1
213579519 350739777 27
369094144 234313487 19
369094144 28136650 12
264745750 160887563 8
110551579 193208430 20
137373058 110551579 7
193208430 110551579 34
74224730 208490036 7
100480169 208490036 5
177823861 372730170 21
36292202 372730170 2
179676136 296487126 7
179676136 347943805 2
296487126 347943805 60
177823861 123208306 10
36292202 123208306 2
151755148 123208306 37
350739777 213579519 26
58749618 362708884 12
297850671 151816481 3
322180022 151816481 5
265245001 151816481 4
218649291 340363309 1
536437122 335507982 149
177823861 361065588 43
57675742 361241032 21
296487126 196957441 8
58758214 250361135 1
311867325 187276624 3
58758214 244876558 1
187276624 311867325 2
58758214 52305361 1
223611436 21437961 13
213829162 57794814 3
58758214 351798435 1
58758214 187288519 1
250569402 322180022 2
181913832 76679385 1
181913832 86739892 1
187288519 351798435 23
266618095 187450075 31
206134238 191067738 12
226691563 337231569 8
246461105 238271382 59
117058623 160887563 7
337231569 226691563 5
297850671 370611197 5
295917422 137471432 11
332334127 359256640 27
359256640 166670511 20
283690548 76679385 1
179935250 326820998 1
58758214 250373879 1
361065588 177823861 8
37905642 177823861 1
344143174 179676136 17
107123526 84403255 21
90430970 208490036 14
58758214 164729839 1
117757115 92975209 1
273559646 120858192 1
179872551 303371760 3
371419587 38081052 29
58758214 106766504 1
100480169 115605916 2
124272648 187365956 1
92473291 202719757 13
202719757 33029673 3
79413578 267822457 13
177496057 40894652 2
40691248 100597724 4
286597633 344751090 10
44336049 179127965 14
179127965 44336049 1
256696942 43399417 23
167906212 66484769 14
172453788 187255592 7
273559646 273461517 10
23505105 150774251 2
150774251 363295003 5
370611197 213579519 1
177900100 274601883 1
306224647 378171446 5
343941412 22926492 15
93438825 337231569 4
115180720 262307214 2
100480169 186190444 1
536437122 188683237 16
201657966 326820998 1
234388455 160887563 10
26761071 199295364 8
26761071 275040716 1
343941412 246172121 1
343941412 311108835 8
196957441 296487126 13
172668288 88227100 3
335507982 88227100 2
260062202 89308231 1
320121337 140264549 4
111690467 296487126 21
104799646 137671591 6
378171446 306224647 8
280430548 338287336 1
240663429 338287336 1
275155337 355136751 8
367354478 297652974 31
156951907 250361135 1
246172121 343941412 1
177823861 260062202 39
71487252 162815851 9
58757576 54513097 2
151816481 330255413 1
226691563 23505105 65
117058623 23505105 224
47914608 23505105 108
18761643 338287336 1
29267530 26761071 3
80373284 117058623 1
92473291 343941412 4
69307285 317475686 27
187658311 107123526 31
117058623 363295003 44
117058623 157197158 3
92473291 344143174 15
18761643 108675333 1
344143174 92473291 10
244876558 351798435 13
366684284 86739892 4
259865273 76679385 1
193425330 186547033 3
86739892 366684284 6
360738565 266618095 13
266618095 360738565 2
311114046 201041947 3
191007520 43399417 8
23543947 372988775 4
83928002 378171446 3
279968317 299112866 7
336130385 86739892 5
86739892 336130385 5
277019535 238169466 9
350372131 238169466 5
23543947 300202655 7
58749618 360108672 16
117058623 360738565 2
24868133 26761071 16
83928002 366562500 29
368246503 188683237 9
123208306 168345425 4
71487252 296487126 8
108064328 109269644 26
123208306 37905642 39
155874323 179127965 12
213579519 179127965 8
330255413 179127965 10
39723301 266514525 1
23543947 88227100 13
125971172 370560376 13
211172294 192517738 6
104147773 160887563 1
179127965 213579519 6
178077679 108445481 1
115180720 108445481 1
18900232 108445481 2
162815851 108445481 1
355136751 108445481 1
37905642 123208306 35
365122161 205448347 3
360738565 205448347 13
239482861 205448347 6
155874323 350739777 21
335997173 370698806 18
248148598 250569402 7
378171446 296510601 1
179127965 330255413 11
54513097 219138840 41
205448347 351798435 13
219138840 235284388 1
157197158 162815851 33
115180720 192149868 1
260062202 330255413 1
256696942 164729839 2
297853100 330255413 2
123208306 355438543 4
262639091 157197158 14
252993522 283894633 2
262639091 219138840 29
262639091 273461517 1
218621324 97542362 14
360738565 85077359 1
296510601 378171446 1
250373879 351798435 15
369727211 70483883 2
273559646 378171446 1
364772998 272144349 13
272144349 364772998 16
191067738 326820998 3
326820998 191067738 4
166670511 239482861 1
175458189 239482861 10
359256640 367354478 12
344751090 238169466 8
178457690 160887563 1
370162043 91155132 1
21770354 162815851 6
370162043 21695739 3
177900100 29553844 5
29553844 177900100 3
239482861 175458189 6
86739892 45398123 2
280571460 86739892 1
91155132 337070381 6
44765804 175155659 2
176861277 160887563 2
239482861 166670511 1
333467661 296487126 3
277019535 186547033 8
90430970 186221115 2
109269644 117757115 8
361241032 240388572 1
277019535 286597633 9
187038423 117757115 1
277019535 274674751 10
29267530 85077359 1
366684284 140083960 16
187038423 28128687 1
117757115 109269644 1
187038423 109269644 3
109269644 28128687 13
187038423 213829162 3
51697533 166670511 5
366684284 166670511 27
296487126 182470142 11
191072044 116524695 9
182470142 296487126 22
318581766 372988775 57
21695739 372988775 83
380310734 155874323 12
297652974 367354478 13
155874323 380310734 21
219091740 66484769 106
48376774 295917422 1
173493504 38081052 3
380310734 330255413 62
185661573 191072044 12
191072044 185661573 9
275155337 262307214 2
205448347 358726571 4
366684284 358726571 20
296487126 333467661 1
24868133 246760566 9
86739892 201657966 6
22249205 359256640 42
331699419 51371672 3
267822457 219138840 3
344143174 121567287 4
83106176 206185630 7
127903007 208490036 4
97492519 219138840 1
338617304 59142721 2
205448347 360738565 5
59142721 338617304 3
155874323 124272648 6
168345425 368086280 65
355438543 353689773 28
577155549 218621324 1
80373284 186190444 1
577155549 363295003 1
211555341 285230602 3
285230602 211555341 1
21415915 186547033 4
21415915 23505105 35
186547033 23505105 34
277019535 344751090 4
367354478 275191705 23
191077706 255572101 18
164729839 338617304 6
280948401 67657313 1
53150452 362747745 14
214251466 374739662 1
69307285 364772998 28
83106176 364772998 71
191898535 273461517 2
166670511 205383132 2
205383132 166670511 1
338617304 337231569 36
338617304 164729839 5
260062202 361065588 21
24429243 246766460 8
156951907 137471432 1
123084921 381346813 63
338287336 381346813 42
358726571 51820161 17
381346813 123084921 25
381346813 338287336 47
162621823 193208430 1
296487126 160887563 2
137373058 381346813 88
108064328 28128687 2
280403522 296487126 29
330439783 266514525 1
322180022 311867325 1
198221318 311867325 2
47914608 317475686 14
198221318 324907579 1
168345425 123208306 20
381515950 106766504 42
381515950 52305361 11
47914608 378162722 6
330255413 350739777 22
255572101 191077706 22
370162043 293643103 2
359256640 358726571 36
381515950 232961188 8
221517840 280948401 55
250613093 295917422 1
117058623 296381448 3
185661573 191069406 22
117058623 67657313 2
117058623 364772998 66
205383132 364772998 25
47914608 364772998 35
336463177 283690548 1
67657313 117058623 1
127212001 370560376 26
64017672 23505105 22
127903007 186221115 4
93438825 157197158 1
283690548 336463177 1
381448455 262639091 3
36612498 359750805 2
196957441 208490036 11
381346813 89308231 11
123084921 33861081 2
140264549 342697022 1
199295364 330255413 9
36292202 338287336 3
320121337 338287336 1
191898535 274674751 1
189209030 296487126 10
88126316 160887563 2
81073960 373612153 54
193208430 381346813 48
283894633 381346813 5
367354478 191898535 2
272144349 191898535 2
118408967 191101089 22
106766504 381515950 34
367354478 205448347 13
234388455 23505105 18
244876558 381515950 24
272144349 367354478 1
359256640 205448347 12
191067738 116524695 4
330255413 137434820 3
316530540 328548626 5
308721415 328548626 2
137434820 330255413 7
226691563 83106176 39
51820161 358726571 13
83106176 226691563 41
332334127 297652974 13
333467661 196957441 5
56406907 206134238 23
250361135 381515950 12
225398019 241120063 2
267228287 296712899 27
241120063 225398019 3
97492519 30009812 5
282067411 277727437 6
273559646 262307214 1
86739892 275191705 27
381515950 250361135 12
333467661 259865273 7
196957441 333467661 8
296487126 189209030 10
338287336 320121337 1
36612498 282819786 9
357660257 287826175 7
227764232 278482967 54
120858192 370647017 7
373612153 370560376 36
89308231 381346813 57
279949406 133406185 3
182650731 37905642 1
315035989 37905642 1
273033835 280948401 5
302559370 358726571 21
133406185 279949406 4
381448455 270063173 4
315035989 160887563 1
18761643 76679385 17
21858860 76679385 11
228099346 137471432 4
228099346 213240376 1
51039180 176861277 1
273033835 324307705 12
287826175 296712899 5
188683237 296712899 4
121849847 378745384 10
330255413 155874323 3
350739777 155874323 4
228099346 343941412 5
106841421 219138840 26
328548626 273602143 6
325696446 274674751 35
92975209 187658311 11
187658311 117757115 1
92975209 117757115 1
211555341 299925959 39
53384299 76679385 16
178077679 355136751 23
172453788 338617304 5
246461105 196957441 8
338617304 172453788 4
336130385 21770354 5
378745384 262639091 7
262639091 378745384 12
117058623 126040106 3
67657313 175458189 2
54513097 270063173 27
14599444 53384299 6
186547033 199295364 2
45624632 273461517 1
187255592 366562500 1
360738565 364772998 20
288273675 336717597 26
191069406 344143174 5
21927348 177135949 1
177135949 187658311 22
187658311 177135949 4
370560376 373612153 22
213829162 28128687 6
315035989 238169466 1
213829162 186190444 9
213829162 117757115 1
28128687 117757115 1
297853100 175155659 2
117757115 213829162 1
317113567 381346813 13
156951907 37905642 7
381346813 317113567 5
177900100 179127965 18
88126316 179127965 2
73084416 179127965 11
111005623 241266173 1
124272648 169894192 2
169894192 124272648 1
304022613 175458189 1
218649291 381295550 83
337231569 23505105 15
338617304 26761071 4
177496057 241093180 11
262639091 241266173 1
275191705 272144349 2
322180022 350739777 5
191077706 326820998 7
58749618 371419587 13
44336049 241093180 15
283713373 105576032 9
273461517 359256640 6
178077679 241266173 20
283713373 66484769 6
254940274 250569402 6
318581766 43702024 1
273461517 280574253 2
193425330 326055771 2
117058623 352370223 1
250361135 64456105 11
102781563 221517840 74
344751090 221517840 18
221517840 344751090 15
249794165 366562500 15
366562500 249824122 9
225398019 92473291 5
286597633 274674751 16
264745750 205383132 1
56343104 381515950 66
344143174 246739849 11
54198070 191067738 2
43702024 318581766 2
280574253 372988775 1
378745384 21415915 15
21415915 378745384 16
126040106 26761071 1
21437961 26761071 1
48376774 26761071 1
64017672 26761071 8
56343104 111690467 1
280574253 315035989 1
104799646 381295550 3
23543947 381295550 20
37905642 372693245 1
22128494 296487126 33
280430548 296487126 29
285171946 296487126 6
240663429 296487126 19
79413578 221517840 88
370611197 52305361 9
22128494 18761643 29
280430548 18761643 31
285171946 18761643 5
296487126 18761643 2
179676136 18761643 2
168345425 320121337 16
194757219 28128687 2
127903007 175458189 1
26761071 338617304 2
277019535 102781563 12
64017672 221517840 165
169894192 320121337 5
57675742 221517840 128
58757576 372988775 69
187288519 23505105 31
58757576 322180022 1
223611436 221517840 53
126040106 221517840 63
44336049 350739777 14
350739777 241093180 28
57794814 187658311 29
51820161 336717597 80
175458189 23505105 11
23505105 295917422 1
359256640 366684284 10
23505105 202719757 1
121849847 343887622 32
30009812 23505105 5
23505105 323300311 1
293643103 58757576 4
164729839 246739849 5
187038423 363915528 4
186190444 363915528 27
315035989 381346813 16
359750805 384094515 14
169894192 338939548 1
37905642 384094515 45
164729839 23505105 17
306224647 23505105 45
338939548 384094515 7
168345425 384094515 8
156951907 372730170 34
140264549 372730170 49
110551579 117757115 8
117757115 110551579 4
151755148 384094515 49
69315538 335507982 1
287826175 111423790 2
311867325 198221318 1
33029673 221517840 218
71487252 221517840 107
221517840 267814002 9
194757219 58759682 64
205383132 57675742 2
47914608 57675742 1
83928002 57675742 1
169894192 372730170 19
279968317 187288519 1
317475686 363295003 124
317475686 69307285 28
273461517 378745384 12
378745384 273461517 6
45112608 370698806 24
52305361 285544894 1
370698806 45112608 39
372730170 177823861 20
21593031 202719757 11
364772998 69307285 20
362708884 29267530 4
372693245 384094515 6
148842295 102781563 25
384094515 361065588 17
361065588 384094515 14
370647017 111423790 11
88910148 183374179 19
76679385 266119179 11
117058623 317475686 5
280403522 192149868 1
317475686 117058623 6
187288519 381515950 27
381515950 187288519 26
364772998 83106176 61
105576032 100597724 3
100597724 105576032 9
366684284 359256640 8
54513097 235284388 16
23505105 160887563 3
108675333 187658311 2
41795957 18761643 6
285230602 105576032 21
105576032 285230602 13
64490054 105576032 6
72277917 115605916 6
187276624 265245001 3
265245001 187276624 5
211172294 261114974 30
39723301 385003407 1
23543947 385003407 1
274674751 286597633 11
337231569 248148598 7
270063173 381448455 9
21437961 221517840 35
248148598 337231569 4
260062202 384094515 20
150611354 384094515 14
162621823 37905642 2
206134238 56406907 7
372730170 384094515 15
385340015 22128494 22
385340015 285171946 4
385340015 179676136 11
280571460 205231234 6
70483883 205231234 1
362708884 361241032 4
192149868 370162043 3
385340015 18761643 14
83928002 352370223 13
83928002 296381448 19
107123526 190383735 2
325696446 175458189 2
201679034 86739892 2
104147773 363295003 1
86739892 201679034 3
201679034 191067738 10
385340015 296487126 22
178457690 23505105 3
104147773 192149868 1
85077359 23505105 12
162793078 328548626 10
51697533 359256640 6
51820161 359256640 3
297652974 51697533 11
359256640 51697533 8
297652974 51820161 7
359256640 51820161 7
48949091 250569402 3
332334127 191898535 11
191898535 140083960 8
363295003 180329003 4
366562500 187255592 1
328548626 162793078 9
273559646 378745384 2
191898535 332334127 5
158469454 21770354 2
325696446 363295003 5
28774420 246739849 3
104799646 213579519 1
51697533 297652974 14
51820161 297652974 4
363295003 317475686 104
384094515 372730170 4
115605916 28136650 5
385340015 280430548 54
123208306 359750805 14
186221115 280430548 3
280430548 186221115 5
340363309 361241032 4
296487126 280430548 30
385340015 240663429 11
100480169 182456993 3
22128494 385340015 19
240663429 385340015 11
179676136 385340015 11
100480169 285171946 4
182456993 285171946 2
285171946 182456993 3
369727211 93737863 16
21927348 23505105 8
368086280 372730170 15
366562500 306224647 32
28128687 109269644 11
343941412 30009812 1
385340015 182470142 2
385340015 196957441 22
178077679 58759682 18
385340015 259865273 10
367354478 366684284 50
310215915 218664980 15
385340015 236986090 11
380310734 241093180 8
22128494 53384299 1
370162043 372988775 18
47914608 372988775 3
178457690 343941412 1
343941412 23505105 24
343941412 221517840 42
303371760 179872551 2
24429243 26761071 1
240388572 352370223 5
137434820 191067738 2
69307285 23505105 24
22249205 275191705 59
28136650 255114497 2
40894652 177900100 4
170909799 177823861 1
22249205 277727437 1
260062202 37905642 35
177823861 170909799 1
28774420 177900100 5
177823861 384094515 13
362708884 249707746 5
240663429 285544894 1
213829162 252673442 1
252673442 213829162 1
318581766 273461517 1
246550319 273461517 1
21695739 273461517 2
296381448 249824122 4
240663429 273602143 1
74224730 18761643 1
185646833 18761643 1
186134940 18761643 1
173493504 18761643 1
100480169 18761643 1
127903007 18761643 1
186221115 18761643 1
185826799 18761643 2
255114497 28136650 1
99002197 381295550 27
306791157 370611197 5
83106176 23505105 43
296146340 241093180 7
228099346 83106176 2
381295550 378745384 5
64017672 175458189 8
213829162 276971322 3
276971322 283713373 7
347943805 179935250 17
283713373 276971322 4
380310734 179127965 3
296146340 179127965 1
179935250 347943805 16
280403522 370652255 31
166670511 359256640 9
267814002 274674751 7
166670511 366684284 13
14599444 191077706 14
169894192 338287336 2
317113567 338287336 1
106841421 338287336 1
191077706 14599444 15
83928002 44765804 10
141204703 191067738 4
192149868 293643103 11
192149868 58757576 15
293643103 192149868 6
108064328 276971322 4
100597724 276971322 4
108896669 386637033 36
59142721 366684284 17
246172121 262622226 7
306791157 386637033 7
386637033 306791157 8
366017781 276971322 11
337231569 358726571 5
386637033 108896669 7
344143174 201679034 3
201679034 344143174 1
121567287 344751090 12
107123526 331699419 2
84403255 331699419 7
108064328 331699419 6
109269644 331699419 2
186134940 191067738 1
185826799 191067738 1
336130385 191072044 3
246739849 24429243 3
260062202 372730170 43
109269644 273602143 8
361241032 175458189 4
23971329 18761643 1
164729839 378171446 7
109269644 70483883 1
107123526 57794814 14
194757219 57794814 4
108064328 57794814 13
186190444 57794814 10
109269644 57794814 5
80373284 57794814 16
369727211 57794814 2
184372744 372988775 12
23971329 53384299 1
179872551 185661573 2
88126316 311867325 4
23971329 88227100 3
205278393 88227100 4
187038423 58759682 29
186190444 58759682 52
275191705 358726571 13
296712899 120858192 5
186190444 338611428 1
194757219 92975209 3
361241032 241120063 1
362708884 213240376 2
250361135 52305361 4
70483883 66484769 87
370652255 280403522 25
265245001 386637033 18
344751090 117058623 2
46252132 311867325 21
370162043 192149868 5
235189731 221517840 13
250569402 184372744 5
250569402 318581766 8
318581766 250569402 3
363295003 205383132 18
83106176 93438825 11
83106176 363295003 7
83106176 174191688 9
58758214 70483883 3
66484769 84403255 3
58758214 84403255 18
70483883 84403255 3
120858192 279504313 6
86739892 296510601 1
145721875 296510601 1
150611354 33861081 2
260062202 33861081 10
175458189 205448347 1
88126316 44336049 1
273461517 372988775 2
167096544 157197158 3
260062202 48949091 1
372730170 368086280 37
262639091 274053387 7
273559646 33861081 1
140083960 366684284 19
156951907 212586753 3
30009812 282067411 10
81073960 133406185 21
316530540 227699736 1
308721415 227699736 4
184372744 58757576 24
24429243 323300311 1
386637033 265245001 11
88126316 330255413 6
274053387 262639091 6
127212001 387735880 44
164746594 336463177 2
183374179 175458189 3
370698806 347943805 4
176861277 387735880 129
276971322 100597724 1
275096952 336463177 3
53150452 336463177 2
169894192 353689773 1
336463177 53150452 2
296487126 111690467 20
38081052 384094515 1
111690467 347943805 17
43399417 191898535 16
58749618 58759682 7
43399417 175458189 1
338617304 203916273 5
227699736 186547033 9
203916273 338617304 6
50799351 342697022 20
336463177 275096952 3
43399417 239482861 1
21858860 28136650 9
43399417 240388572 1
296487126 205376521 3
347943805 111690467 20
192149868 282067411 1
211555341 105576032 6
126040106 246172121 2
21437961 246172121 3
186547033 246172121 1
26761071 246172121 2
246172121 126040106 1
186547033 126040106 1
26761071 126040106 1
241120063 362747745 11
339165240 105576032 13
285544894 279968317 1
105576032 299925959 44
299925959 105576032 19
105576032 339165240 14
388400654 186547033 10
388400654 187288519 28
187288519 388400654 26
186547033 388400654 13
388400654 52305361 3
388400654 381515950 10
322180022 386637033 2
246172121 186547033 1
126040106 186547033 1
362747745 241120063 12
126040106 166670511 4
141204703 56406907 18
186547033 21437961 1
26761071 21437961 1
107123526 208490036 1
381346813 315035989 5
315035989 33861081 3
213829162 93737863 10
93737863 213829162 9
381346813 193208430 20
110551579 338287336 4
211848777 175155659 1
194757219 369727211 28
187038423 369727211 2
213829162 369727211 24
369727211 117757115 1
369727211 299925959 4
109269644 299925959 68
388400654 56343104 4
388400654 267804075 13
198927386 109269644 5
381346813 143037311 15
110551579 143037311 15
388400654 244876558 18
250569402 370162043 1
388400654 164729839 26
244876558 388400654 23
164729839 388400654 29
41795957 160887563 3
250613093 246739849 4
284510806 246739849 11
109269644 311114046 1
48376774 221517840 178
267814002 221517840 27
267822457 221517840 26
191101089 118408967 10
266119179 246461105 2
93737863 194757219 31
302559370 381295550 8
275096952 53150452 1
58758214 53150452 1
235926567 221517840 5
366684284 275191705 33
109269644 369727211 32
186190444 109269644 2
58758214 56343104 10
108064328 175458189 25
191072044 241120063 2
385340015 208490036 44
177135949 275096952 4
185646833 208490036 5
186190444 56343104 1
361812003 56343104 1
97492519 250613093 11
69307285 238764205 17
194757219 328548626 4
21927348 252695601 5
83928002 362708884 1
205278393 362708884 2
336717597 297652974 1
336717597 51697533 91
302559370 51697533 45
83106176 378162722 3
336717597 166670511 5
51820161 166670511 3
167096544 359256640 20
296487126 192149868 3
187276624 386637033 41
111423790 296712899 74
366684284 205448347 12
33029673 308721415 34
308721415 33029673 23
308721415 162793078 15
206185630 69307285 8
328548626 194757219 5
250613093 344143174 34
21858860 278482967 1
273033835 23505105 29
223611436 280948401 6
228099346 137671591 2
117757115 89308231 38
381346813 117757115 16
389751959 381295550 139
54596482 246760566 2
389751959 378745384 4
83106176 317475686 1
132902185 190813502 8
338939548 368086280 125
109269644 93737863 10
273602143 275040716 4
201041947 167906212 107
162793078 167906212 63
323300311 167906212 43
338939548 361065588 32
337231569 186547033 1
273602143 241120063 1
275040716 241120063 1
361065588 338939548 22
273602143 366017781 3
46351591 43399417 22
109269644 276971322 10
276971322 105576032 10
244154467 56343104 12
253491471 56343104 30
244876558 56343104 31
52305361 56343104 47
187288519 56343104 16
164729839 56343104 15
390100428 189638764 12
28136650 283690548 7
145721875 390100428 45
337231569 221517840 53
185661573 317966639 5
390100428 279968317 90
279968317 390100428 68
390100428 337231569 6
337231569 390100428 4
45624632 126040106 16
211848777 367080568 4
250613093 160887563 1
85077359 343941412 14
40691248 390100428 5
126040106 363295003 3
126040106 343941412 4
343941412 189660545 21
381515950 244876558 7
386637033 187276624 28
107123526 296487126 3
80373284 296487126 4
108064328 296487126 3
369727211 296487126 3
133406185 373612153 17
250613093 202719757 18
299112866 370652255 5
40691248 175458189 1
372988775 58757576 17
21695739 58757576 15
133406185 127212001 3
127212001 172668288 15
283713373 100597724 10
234317940 162815851 2
340555061 172668288 23
36292202 171251023 3
169894192 50799351 49
367080568 345725724 1
177823861 355438543 3
388400654 275040716 5
363295003 23505105 30
117757115 221517840 10
93737863 58759682 47
109269644 58759682 3
108064328 85077359 4
177823861 368086280 39
108064328 164729839 21
72277917 254940274 3
93737863 273602143 107
390669136 186190444 27
186190444 390669136 80
390669136 108675333 30
108675333 383687232 10
390669136 167906212 120
108675333 390669136 18
24429243 299925959 1
108064328 347943805 1
120858192 386637033 13
390669136 273602143 98
390669136 187658311 27
69315538 366562500 1
264745750 83106176 5
187658311 390669136 32
331699419 266618095 16
371419587 201041947 3
201041947 371419587 1
337231569 230315857 3
230315857 337231569 4
390669136 201041947 50
201041947 390669136 53
390669136 227699736 39
227699736 390669136 31
162815851 285544894 1
218621324 390669136 5
273602143 390669136 113
202719757 83106176 3
390669136 218621324 3
83106176 202719757 1
296487126 280403522 24
386637033 322180022 2
72277917 256133861 3
300202655 351798435 34
93737863 328548626 11
43702024 370162043 3
369727211 186791565 1
370162043 58757576 26
117757115 381346813 39
186190444 189209030 1
72277917 177900100 3
344751090 121567287 7
191072044 181913832 1
186190444 241120063 1
191072044 266119179 1
189638764 390100428 10
187365956 390100428 10
108064328 58759682 2
179127965 350739777 5
228099346 238764205 83
93438825 174191688 32
107123526 23505105 3
80373284 23505105 1
108064328 23505105 55
213829162 23505105 1
344751090 21593031 7
390100428 175458189 16
187658311 160887563 1
100597724 160887563 60
93737863 190383735 10
109269644 190383735 1
21593031 344751090 11
150611354 137671591 7
150611354 36292202 23
104799646 36292202 21
246760566 221517840 12
306224647 390669136 1
306224647 75611015 1
23971329 51039180 1
228099346 29666748 2
189660545 343941412 18
304022613 85077359 1
266618095 267194499 60
267194499 266618095 66
287826175 390100428 6
390669136 162793078 25
327333087 275040716 3
381515950 275040716 10
93737863 201041947 52
371419587 262622226 10
260814366 279504313 2
370647017 88227100 3
262622226 371419587 6
296712899 88227100 6
234388455 371419587 1
383687232 323300311 72
64490054 58759682 62
45624632 192517738 20
366562500 390669136 6
360543263 351798435 21
137434820 255572101 12
360543263 344751090 66
21593031 100597724 1
162621823 282819786 5
188683237 88227100 3
232232278 88227100 1
357660257 88227100 1
227764232 282819786 3
282819786 227764232 3
214251466 381295550 47
214251466 372988775 3
280948401 33029673 11
372988775 184372744 25
194757219 390669136 20
390669136 194757219 15
120858192 281992408 1
181627999 111423790 9
373612153 133406185 13
214251466 336130385 25
100597724 21593031 1
111423790 181627999 3
273033835 238764205 2
39723301 343887622 2
391968464 109269644 28
391968464 273602143 5
273602143 391968464 2
323300311 383687232 57
283713373 234388455 1
391968464 299925959 10
350739777 292813892 2
104799646 359256640 1
391968464 167906212 9
391968464 338611428 88
190383735 167906212 132
241120063 191072044 2
390669136 100597724 7
120858192 181627999 7
100597724 390669136 16
190383735 390669136 21
167906212 390669136 100
190813502 358726571 4
391968464 194757219 28
246739849 338617304 9
390669136 190383735 9
390669136 366017781 17
187658311 366017781 2
227764232 355438543 25
355438543 227764232 26
51039180 36292202 1
275096952 369727211 2
80373284 109269644 1
80373284 213829162 1
391968464 213829162 5
198927386 213829162 2
80373284 363915528 2
391968464 363915528 9
198927386 363915528 1
23543947 36292202 87
366017781 390669136 14
369727211 275096952 6
204911391 392480887 41
392480887 204911391 12
353689773 392480887 33
392480887 353689773 22
390669136 93737863 51
51039180 337544630 2
64456105 56343104 21
228099346 221517840 29
111690467 221517840 34
120858192 71815631 3
355438543 204911391 11
353689773 204911391 14
52305361 388400654 6
52305361 381515950 18
343887622 337544630 2
273559646 160887563 4
162793078 390669136 18
108064328 390669136 14
227699736 51039180 1
238169466 283713373 2
250361135 283713373 1
234388455 283713373 2
50093236 262307214 14
64490054 167906212 54
202719757 97492519 18
250613093 97492519 29
205231234 108675333 2
275040716 178457690 2
366017781 339165240 53
266514525 190383735 2
64490054 190383735 3
30009812 57675742 5
260814366 296487126 31
287826175 88227100 3
366562500 249794165 18
332334127 205448347 19
74224730 234313487 2
234313487 74224730 1
315035989 287104239 1
36292202 384094515 2
382076279 381295550 164
381295550 382076279 187
316113123 382076279 204
52305361 386637033 19
361065588 392480887 20
318581766 21695739 17
23543947 382076279 68
99002197 382076279 10
33841316 350739777 8
350739777 248148598 3
350739777 254940274 3
340555061 370560376 12
391968464 369727211 16
28128687 369727211 3
198927386 369727211 2
58747535 369727211 14
58747535 109269644 20
194757219 391968464 21
369727211 391968464 9
28128687 391968464 3
109269644 391968464 31
391968464 117757115 2
391968464 28128687 7
369727211 28128687 1
302559370 304022613 25
246760566 162815851 1
257078406 211555341 1
74224730 369094144 1
339165240 366017781 42
360543263 249794165 44
273461517 238764205 15
249794165 360543263 23
238764205 273461517 4
21927348 167906212 62
108675333 167906212 83
14599444 191060793 7
385340015 100480169 4
100480169 385340015 6
97492519 162793078 4
320782984 125971172 1
45112608 162815851 63
86739892 390669136 1
86739892 167906212 8
317475686 218621324 3
388400654 106766504 28
390669136 86739892 2
23971329 36292202 50
88960749 382076279 224
177823861 36292202 72
177823861 342697022 4
179127965 296146340 2
99002197 218649291 105
392480887 361065588 19
218649291 393300089 79
391968464 390669136 5
109269644 390669136 3
390669136 109269644 3
267804075 56343104 33
93737863 390669136 63
391968464 93737863 10
93737863 109269644 2
93737863 391968464 9
368086280 361065588 177
246739849 117058623 1
235189731 372988775 16
286597633 372988775 6
93737863 369727211 10
368086280 338939548 106
108064328 369727211 12
316530540 167906212 29
191077706 179935250 6
227699736 167906212 20
53384299 18761643 10
53267855 273461517 3
186547033 273461517 1
264745750 273461517 1
26761071 273461517 1
88126316 64456105 9
97492519 157197158 1
218621324 23505105 35
363295003 364772998 31
381515950 300202655 19
300202655 381515950 14
178457690 337231569 3
317475686 205383132 3
340363309 26761071 21
363295003 150774251 4
29267530 362708884 9
28774420 97492519 6
178457690 157197158 1
378162722 317475686 6
358726571 366684284 15
358726571 367354478 41
190813502 140083960 28
337231569 178457690 2
106841421 238764205 89
357660257 234501617 2
287826175 234501617 3
188683237 234501617 4
335507982 234501617 7
172668288 234501617 2
296712899 234501617 5
182456993 208490036 32
336463177 208490036 13
246461105 208490036 7
333467661 208490036 5
141204703 330439783 231
218621324 47914608 43
23505105 47914608 76
177823861 296487126 6
106841421 30009812 17
347943805 162815851 99
285171946 186221115 3
215576684 36292202 25
273461517 210551488 1
53267855 210551488 1
26761071 210551488 1
384094515 359750805 6
311867325 137671591 8
51039180 360392279 1
279968317 279504313 133
123208306 384094515 61
279504313 279968317 209
137671591 311867325 12
58757576 43702024 13
386637033 48048224 9
111423790 240663429 2
240663429 111423790 1
296712899 240663429 2
355438543 140264549 6
363295003 174191688 11
317475686 174191688 2
93438825 317475686 2
93438825 363295003 9
178077679 45112608 31
363295003 93438825 7
81112983 267194499 31
267814002 394614858 70
267822457 394614858 31
285544894 273033835 3
306224647 273033835 5
273033835 390669136 1
273033835 273602143 1
273033835 75611015 1
22249205 56343104 26
205448347 394614858 3
394745356 42895816 4
394745356 185826799 20
394745356 275096952 31
394745356 92975209 17
198112368 246739849 1
92975209 394745356 34
394745356 187658311 88
93737863 162793078 55
93737863 108675333 23
276971322 390669136 1
41795957 97492519 55
21593031 97492519 17
394614858 205448347 4
187288519 343941412 3
343941412 187288519 4
311108835 343941412 5
261114974 192517738 58
77726580 75611015 4
275096952 394745356 44
187658311 394745356 73
21927348 394745356 220
75611015 77726580 5
370560376 340555061 4
390669136 276971322 5
240663429 296712899 2
347943805 355136751 7
355136751 347943805 17
338611428 330439783 151
162815851 335997173 25
117058623 47914608 51
74224730 347943805 1
185826799 347943805 1
186134940 285171946 1
394745356 66484769 30
177823861 143037311 3
140264549 36292202 2
316113123 381295550 62
381295550 316113123 39
310215915 393727361 42
177823861 89308231 3
123084921 36292202 21
81073960 287248913 46
171251023 107123526 2
83928002 47914608 1
45364167 124272648 24
124272648 306791157 8
209549732 124272648 46
177823861 381346813 10
104799646 212586753 1
45364167 177496057 9
357660257 370647017 52
287826175 370647017 2
188683237 370647017 8
296712899 370647017 40
296487126 260814366 34
177823861 124272648 3
164729839 69315538 1
345725724 362747745 4
41795957 172453787 1
285171946 280430548 7
104799646 117757115 2
21508873 340363309 3
58747535 58759682 53
240663429 285171946 4
296487126 285171946 6
83928002 360543263 2
24429243 186547033 4
199633839 186547033 1
284945143 186547033 2
201041947 58759682 23
167906212 58759682 23
115605916 181913832 1
181913832 115605916 1
86739892 140083960 5
45364167 138428712 1
47914608 174191688 15
211555341 366017781 15
45364167 137055424 1
273559646 393300089 5
255572101 86739892 4
185646833 100480169 1
86739892 255572101 4
100480169 186221115 2
296487126 22128494 16
311108835 297853100 2
47914608 315035989 1
214266687 218649291 102
324307705 106841421 37
218649291 342697022 2
292813892 33841316 21
350739777 33841316 1
357660257 368246503 12
111423790 71815631 8
363295003 47914608 19
296487126 71815631 13
340555061 311867325 18
127212001 311867325 18
311867325 340555061 5
350739777 137055424 1
37649776 177496057 9
151816481 137671591 4
115180720 355136751 28
362708884 104147773 4
106841421 324307705 17
362708884 46351591 2
394745356 390669136 6
71815631 296487126 12
277019535 372988775 1
297850671 386637033 1
72277917 386637033 11
41795957 92473291 9
193208430 39045743 3
262639091 211848777 21
177900100 40894652 1
299925959 109269644 11
127903007 369094144 4
385340015 127903007 2
214251466 188683237 1
306224647 221517840 6
361241032 221517840 132
238764205 69307285 18
39723301 381295550 20
342697022 218649291 1
107123526 171251023 1
260062202 368246503 1
171251023 359750805 3
324307705 273033835 9
300202655 253491471 12
120858192 26761071 1
140083960 350372131 16
372988775 192149868 9
228099346 285544894 9
361241032 117757115 1
48376774 361241032 35
361812003 106841421 4
29666748 359256640 4
378745384 270063173 45
270063173 378745384 66
359256640 29666748 3
39723301 249707746 2
196957441 141911198 17
99002197 137671591 2
23543947 317475686 1
270063173 54513097 35
54513097 324307705 30
270063173 324307705 11
39723301 372988775 1
189660545 340363309 4
183374179 340363309 5
193425330 340363309 2
199295364 340363309 11
39723301 330255413 1
39723301 350739777 1
218649291 106841421 12
214251466 238764205 1
39723301 359256640 2
88960749 218649291 15
62223312 218649291 11
39723301 218649291 57
214251466 218649291 79
361812003 218649291 296
186791565 331699419 2
214251466 306791157 2
266514525 58759682 2
323300311 58759682 26
99002197 170649489 1
257078406 58759682 13
30009812 249794165 1
30009812 306224647 2
93737863 28128687 1
162793078 58759682 22
108675333 58759682 12
340363309 199295364 8
193425330 26761071 6
266514525 108675333 3
343941412 183374179 5
266514525 390669136 22
108675333 311114046 4
266514525 273602143 1
23543947 30009812 1
367354478 336717597 4
336717597 367354478 2
64490054 42895816 12
383687232 206134238 1
367080568 157091041 15
157091041 367080568 11
191007520 266618095 7
214483223 367080568 14
21695739 396758589 73
347943805 45112608 26
367080568 317966639 4
331699419 219091740 1
22249205 47914608 14
280430548 287104239 1
327333087 56343104 3
232961188 56343104 30
64456105 250361135 4
23543947 170649489 1
249710115 382076279 3
252993522 320121337 8
205231234 28128687 2
266514525 105576032 9
396758589 43702024 18
51039180 364819835 28
107123526 394745356 29
80373284 394745356 41
391968464 394745356 4
205231234 109269644 1
318581766 396758589 12
84403255 394745356 61
396758589 318581766 17
109269644 205231234 7
232232278 18761643 2
208490036 385340015 19
214251466 202719757 1
214251466 266618095 1
107123526 80373284 24
391968464 80373284 10
394745356 80373284 24
45624632 56343104 3
390669136 363915528 22
185826799 394745356 35
58749618 21770354 4
363295003 226691563 17
48376774 30009812 3
275191705 204911391 1
104147773 221517840 1
137471432 221517840 14
26761071 221517840 1
104147773 361241032 1
221517840 361241032 25
137471432 361241032 1
26761071 361241032 1
311114046 167906212 9
26761071 104147773 1
57675742 104147773 2
273559646 238764205 18
66484769 394745356 28
388400654 300202655 8
300202655 388400654 4
390669136 391968464 3
267814002 79413578 4
57675742 246172121 1
273559646 361241032 2
104147773 26761071 1
361241032 26761071 1
221517840 26761071 2
137471432 26761071 2
275096952 186221115 1
246739849 97492519 20
160887563 97492519 133
170649489 97492519 2
362747745 157091041 4
394745356 280571460 26
360392279 37905642 58
39723301 393300089 3
37905642 360392279 59
228099346 260814366 5
88910148 160887563 1
88126316 56343104 53
81073960 370652255 12
272101527 238764205 1
260814366 238764205 1
335507982 50093236 6
119202711 248148598 1
339165240 100597724 1
182470142 208490036 5
53384299 58759682 29
370560376 133406185 3
133406185 370560376 1
185826799 337231569 1
99002197 287104239 1
48949091 381515950 7
339165240 77726580 23
54198070 355136751 1
99002197 202719757 1
43702024 396758589 19
273559646 202719757 1
22926492 343941412 3
361241032 227699736 1
343941412 297853100 3
105576032 211555341 4
54596482 372988775 5
99002197 266618095 1
397569403 332334127 69
361241032 367354478 1
140083960 190813502 28
21695739 43702024 5
66484769 280571460 10
280571460 394745356 15
332334127 397569403 21
100597724 187658311 7
343941412 361241032 3
255572101 53384299 17
273559646 45364167 92
45364167 33841316 1
40691248 280571460 54
275096952 280571460 26
185826799 280571460 20
24868133 193425330 3
273033835 262639091 11
361241032 343941412 9
397569403 366684284 10
23505105 324307705 1
48048224 386637033 8
302559370 368802046 46
64490054 390669136 37
262639091 273033835 4
303371760 285544894 1
304022613 218621324 1
51039180 218649291 6
280571460 80373284 10
285544894 303371760 1
255114497 191072044 1
282067411 210551488 1
164729839 71815631 1
21695739 371419587 2
164729839 381515950 11
71815631 164729839 1
381515950 164729839 8
164729839 352370223 1
164729839 250361135 6
48376774 246172121 1
308721415 390669136 6
390669136 308721415 7
63253790 285544894 18
338611428 297652974 5
297652974 338611428 4
214483223 45112608 1
21927348 280571460 79
322180022 370611197 10
178077679 275155337 15
370611197 322180022 13
273559646 296510601 3
396758589 192149868 10
358726571 29666748 4
228099346 361241032 13
150611354 370698806 1
104799646 370698806 1
397569403 275191705 54
333467661 18761643 2
194757219 167906212 25
394745356 45398123 12
45398123 394745356 9
218649291 361812003 151
23543947 249707746 3
280948401 221517840 43
205231234 280571460 8
57794814 280571460 50
85077359 361241032 3
393727361 106255581 49
372730170 338939548 27
104799646 124272648 10
392480887 36544806 48
273559646 51039180 17
167096544 366684284 10
280948401 21415915 4
577155549 58757576 9
318581766 58757576 61
366684284 397569403 7
64017672 367354478 15
24868133 189660545 3
205231234 394745356 18
394745356 205231234 28
42895816 394745356 7
106255581 393727361 12
137434820 14599444 6
167096544 397569403 21
367354478 397569403 7
59142721 397569403 14
397569403 59142721 36
58747535 76679385 3
58759682 53384299 4
273602143 167906212 28
201041947 100597724 1
162793078 100597724 1
351798435 106766504 14
106766504 351798435 11
14599444 137434820 6
111423790 120858192 11
185661573 191067738 10
75611015 205231234 3
164729839 340363309 4
213829162 366017781 7
344143174 250613093 11
399580001 133406185 37
57794814 374495787 4
187658311 374495787 6
399580001 279949406 5
133406185 399580001 58
230315857 241266173 2
187658311 280571460 65
97492519 50093236 1
187658311 80373284 14
399604913 18900232 6
240663429 222559633 1
80373284 187658311 12
97492519 100597724 3
97492519 186791565 1
18900232 399604913 7
318581766 266618095 8
389751959 218649291 47
99002197 364819835 52
213829162 390669136 2
171251023 355438543 1
164729839 50093236 3
119466409 340363309 12
282067411 198494776 1
50093236 164729839 3
93737863 187658311 13
205376521 296381448 4
306224647 296381448 22
44765804 296381448 13
18761643 160887563 1
58758214 280571460 46
99002197 323300311 2
127903007 187038423 1
211848777 187038423 1
218649291 266618095 1
246766460 274674751 34
274674751 246766460 43
273559646 317475686 2
351798435 381515950 19
292813892 187276624 2
187276624 292813892 3
360738565 160887563 1
239482861 160887563 1
337231569 280948401 4
41795957 54513097 7
280948401 337231569 2
69307285 397569403 17
399604913 355136751 17
41795957 56343104 2
58749618 56343104 25
397569403 358726571 11
397569403 140083960 7
358726571 397569403 8
302559370 397569403 12
51371672 205665619 1
397569403 199295364 39
109269644 252673442 5
199295364 397569403 48
337070381 249824122 8
337070381 249794165 10
296381448 249794165 7
43399417 371419587 14
249707746 371419587 2
211172294 223611436 6
261114974 223611436 5
88910148 221517840 13
332334127 199295364 3
21770354 326820998 12
397569403 179676136 8
179676136 397569403 13
177900100 45364167 20
252673442 109269644 2
54596482 352569615 1
297853100 69307285 1
373612153 279949406 3
88126316 45364167 9
132902185 175458189 1
369727211 167906212 1
211603583 189638764 1
168459774 189638764 1
187658311 167906212 16
302559370 400344890 54
178457690 56343104 7
279949406 373612153 7
51039180 202234178 35
302559370 238764205 175
393727361 336130385 8
310215915 336130385 13
336130385 393727361 3
359750805 260062202 7
168345425 260062202 11
37905642 260062202 10
72277917 279504313 5
108896669 279504313 6
192473400 279504313 11
104799646 384094515 1
225914625 160887563 10
345725724 68526291 11
145721875 274053387 3
264745750 47914608 7
340363309 186547033 6
390669136 266514525 24
369727211 252673442 1
26761071 371419587 1
262639091 184372744 2
86739892 344143174 22
100597724 109269644 1
322180022 250569402 3
48048224 250569402 2
322180022 58757576 1
48048224 58757576 1
250569402 58757576 9
205231234 80373284 10
58757576 396758589 15
399954028 186791565 35
186791565 399954028 52
387735880 311867325 15
320121337 392480887 2
40691248 394745356 28
394745356 84403255 46
308721415 167906212 17
328548626 167906212 7
22249205 83106176 1
234501617 296487126 11
57794814 363915528 4
92473291 210551488 3
397569403 297652974 6
234501617 71815631 29
39723301 364819835 99
399604913 370698806 13
228099346 205448347 4
228099346 400344890 20
273559646 400344890 33
351798435 205448347 11
249710115 262622226 7
83106176 47914608 27
392480887 320121337 2
327333087 38081052 1
372730170 140264549 20
322180022 165076757 1
381295550 218649291 29
28774420 248148598 2
370611197 248148598 1
306791157 248148598 3
399604913 45112608 17
389751959 336130385 2
285544894 100597724 1
389751959 179676136 1
63253790 208490036 1
181913832 208490036 1
175155659 296487126 14
297853100 199295364 7
371419587 43399417 7
137434820 336130385 2
400549146 324907579 10
56343104 337231569 2
381515950 351798435 23
228099346 157197158 7
330234691 106766504 1
297853100 23505105 3
340363309 23505105 5
51371672 394745356 7
213240376 202719757 1
577155549 202719757 1
338611428 391968464 39
22249205 397569403 10
362708884 205383132 7
273559646 205383132 2
99002197 205383132 1
132902185 127212001 7
22128494 249824122 1
35254639 106255581 1
367354478 288273675 12
121849847 88910148 1
23543947 88910148 1
39723301 88910148 1
218649291 88910148 1
121849847 218649291 14
104799646 218649291 20
297853100 381295550 1
106255581 381295550 8
361812003 381295550 25
389265907 218649291 157
361812003 336130385 2
218649291 336130385 3
355438543 392480887 53
392480887 355438543 49
336130385 218649291 2
360392279 392480887 11
392480887 360392279 10
22128494 186221115 2
162621823 218649291 1
302559370 218649291 13
333467661 22128494 2
303371760 252695601 1
250373879 56343104 7
304022613 400344890 2
226691563 47914608 83
58758214 275096952 12
273602143 58759682 43
42570149 160887563 21
162793078 311114046 2
280571460 323300311 1
58758214 80373284 25
281992408 187276624 2
187276624 281992408 1
77029876 58759682 35
156890702 274053387 31
93737863 167906212 17
186190444 167906212 17
280571460 167906212 6
323300311 280571460 1
190813502 332334127 13
302559370 275191705 13
127212001 132902185 6
340363309 226691563 7
47914608 56343104 12
97492519 221517840 3
366017781 167906212 5
341332559 183374179 25
22128494 333467661 1
21770354 336130385 6
252695601 303371760 2
22128494 201679034 2
333467661 201679034 1
179935250 191072044 2
267822457 57675742 1
191072044 14599444 6
29666748 288273675 8
190813502 288273675 2
14599444 191072044 13
261114974 21437961 58
167906212 366017781 4
97492519 360738565 8
118408967 205665619 7
360738565 350372131 5
326820998 21770354 21
280948401 57675742 2
93737863 187038423 13
274053387 156890702 2
397569403 69307285 20
363860065 235284388 18
187038423 179935250 1
58759682 179935250 1
341332559 88910148 11
260062202 36292202 33
198221318 256133861 3
381515950 56343104 9
24429243 363860065 10
23543947 56343104 1
256133861 198221318 3
150611354 369727211 2
177496057 244547831 1
265245001 48048224 1
212586753 48048224 1
68526291 345725724 14
21415915 363860065 28
28136650 369094144 8
208490036 296487126 11
296487126 208490036 7
85077359 363860065 6
297853100 363860065 25
363860065 297853100 8
253491471 296487126 6
345725724 317966639 41
178077679 399604913 15
363860065 21415915 10
189660545 296381448 17
108675333 285230602 21
106255581 382076279 88
79413578 343941412 2
45112608 399604913 16
355136751 399604913 16
47914608 76679385 13
175155659 221517840 98
84403255 280571460 23
24429243 382076279 115
393727361 218649291 2
361812003 368802046 22
88960749 381295550 44
36544806 381295550 2
361241032 210442608 3
205278393 363860065 20
262639091 21415915 4
284510806 363860065 16
246739849 363860065 12
363860065 246739849 9
363860065 246766460 18
246766460 363860065 19
108064328 399954028 56
260814366 399954028 93
361241032 273461517 1
69307285 400344890 15
399954028 260814366 72
273559646 260814366 5
306224647 363860065 6
273461517 361241032 1
79413578 361241032 5
336717597 51820161 74
363860065 306224647 8
363860065 284510806 8
240663429 246461105 10
246461105 240663429 4
22926492 340363309 9
250361135 48949091 5
260062202 270063173 1
260062202 218649291 2
363295003 372988775 39
372988775 363295003 15
126040106 91155132 2
390669136 399954028 52
399954028 390669136 41
117058623 363860065 13
354435706 188683237 43
184372744 162815851 1
43702024 372988775 4
396758589 372988775 80
196957441 385340015 6
218649291 401744197 28
401744197 218649291 22
88126316 250361135 2
88126316 171251023 1
389751959 315035989 15
282819786 381346813 8
368086280 123208306 39
399954028 273602143 4
250361135 88126316 1
363860065 340363309 6
340363309 363860065 17
355438543 382489334 5
382489334 348265432 5
124272648 179127965 12
382076279 316113123 24
150611354 381346813 26
170909799 381346813 13
273602143 399954028 4
212586753 311867325 3
311867325 212586753 5
48949091 56343104 30
374495787 185826799 2
240388572 366562500 20
306224647 366562500 30
279968317 370560376 13
370560376 279968317 11
240388572 306224647 6
223869841 377915688 4
64017672 363860065 4
336717597 288273675 8
24868133 201041947 1
127903007 286067895 13
293643103 372988775 15
372988775 293643103 13
366017781 237266480 5
296487126 240663429 8
185826799 84403255 19
240663429 347943805 2
347943805 240663429 1
118408967 167906212 6
167906212 118408967 4
404357780 83106176 64
201041947 118408967 3
316113123 238764205 47
118408967 201041947 1
179127965 45364167 8
23543947 364819835 2
228099346 364819835 3
214251466 364819835 2
238764205 316113123 28
399954028 296487126 29
204911391 355438543 19
404357780 47914608 61
71815631 399954028 37
296487126 399954028 38
185826799 23505105 4
404357780 117058623 32
404357780 23505105 27
372730170 359750805 20
399954028 205231234 21
205231234 399954028 21
359750805 123208306 5
372730170 123208306 14
175458189 343941412 1
404357780 205383132 36
372730170 37905642 23
343941412 175458189 3
399954028 272101527 2
404357780 315035989 4
404357780 174191688 6
399954028 45398123 21
156890702 280574253 16
29267530 24429243 1
280574253 156890702 9
145721875 279504313 73
297853100 21415915 1
45624632 221517840 35
58749618 273461517 21
22128494 347943805 1
226691563 126040106 1
404357780 226691563 25
214483223 362747745 13
54513097 191898535 1
108064328 205231234 4
91155132 371419587 9
93737863 186190444 32
40691248 227699736 1
51371672 227699736 4
84403255 186190444 5
272101527 399954028 1
45398123 399954028 26
366017781 285230602 2
339165240 285230602 3
108064328 285230602 14
237266480 285230602 1
252673442 285230602 4
279504313 189638764 8
41795957 47914608 15
277727437 213240376 8
192473400 256133861 2
351798435 300202655 52
76679385 47914608 4
404357780 364772998 36
187658311 399954028 16
399954028 187658311 13
311108835 340363309 5
214251466 378745384 4
228099346 350372131 4
58757576 319010188 4
44765804 238764205 43
83928002 238764205 67
252993522 260062202 7
381295550 393300089 19
393300089 381295550 21
76679385 53384299 10
33029673 394614858 15
45624632 394614858 8
238764205 44765804 33
21927348 399954028 64
364819835 337544630 62
337544630 364819835 67
363860065 219138840 7
191067738 206134238 8
137471432 97492519 83
80373284 167906212 1
57794814 167906212 1
84403255 167906212 1
28128687 167906212 6
363860065 324307705 5
273461517 324307705 5
40691248 399954028 46
324307705 273461517 1
250569402 192149868 8
53384299 185661573 4
192149868 250569402 6
107123526 58758214 32
275096952 58758214 29
185826799 58758214 15
397569403 186134940 3
391968464 186190444 3
262639091 260778881 9
338939548 260062202 10
368086280 260062202 14
361065588 260062202 7
111005623 362747745 3
362747745 253491471 1
178077679 18900232 14
404357780 206185630 5
218621324 93438825 8
218621324 174191688 8
381448455 21415915 5
404357780 93438825 7
54198070 347943805 7
186134940 397569403 8
178077679 347943805 40
83106176 404357780 30
345725724 260778881 13
363295003 83106176 3
58758214 58759682 40
363860065 273461517 4
363860065 262639091 14
240663429 23505105 21
343941412 306224647 6
363295003 187288519 3
187288519 363295003 3
306224647 238764205 161
238764205 306224647 81
187288519 93438825 1
93438825 23505105 13
93438825 187288519 1
273461517 249707746 5
115605916 127903007 1
405604530 118408967 32
88960749 393300089 15
361065588 360392279 59
368086280 360392279 50
360392279 361065588 44
405604530 252695601 16
360392279 368086280 39
156951907 381346813 23
123208306 368086280 28
272144349 262639091 1
202234178 324907579 2
218664980 324907579 1
51039180 324907579 1
262639091 272144349 1
393300089 382076279 53
150611354 359750805 3
21927348 58758214 22
40691248 287826175 1
58749618 58757576 5
45624632 267814002 10
83928002 56343104 8
285171946 23505105 5
47914608 186547033 1
23505105 285171946 2
273602143 328548626 7
69307285 285171946 2
226691563 264745750 7
211172294 111690467 6
226691563 404357780 21
111690467 211172294 3
194757219 257078406 7
285171946 69307285 1
14599444 303371760 11
324907579 202234178 2
218664980 202234178 27
188826656 202234178 10
362708884 210551488 1
190383735 383687232 12
383687232 190383735 4
313621459 246760566 2
23505105 246739849 5
51371672 280571460 9
273033835 363860065 17
46252132 71815631 3
99002197 238764205 2
363860065 117058623 9
71487252 285544894 1
362708884 221517840 1
284510806 221517840 1
257078406 383687232 10
85077359 344751090 4
108064328 363915528 21
211848777 296487126 3
83928002 111690467 1
296487126 211848777 5
273033835 119466409 2
194757219 283713373 21
170909799 191007520 1
36544806 36292202 13
50799351 36292202 19
151755148 36292202 16
36612498 36292202 23
177823861 275040716 1
21415915 275040716 1
137471432 275040716 1
320121337 361065588 10
252993522 368086280 30
143037311 361065588 6
362708884 30009812 3
246739849 205383132 3
120858192 205383132 2
118408967 205383132 3
361241032 205383132 7
24429243 23505105 18
246739849 118408967 1
120858192 118408967 1
205383132 118408967 2
361241032 118408967 1
23505105 57675742 3
394745356 51371672 4
297853100 21437961 1
64017672 184372744 1
353689773 227764232 18
361065588 320121337 8
315035989 406886217 43
406886217 315035989 22
341332559 238764205 20
246550319 277019535 1
156951907 277019535 1
340363309 277019535 1
80373284 28128687 1
185826799 28128687 1
93737863 92975209 7
252993522 140264549 14
24429243 400344890 1
368086280 384094515 19
341332559 400344890 6
230315857 124272648 1
48048224 124272648 1
381295550 400344890 2
46252132 260814366 1
261114974 33029673 59
21437961 261114974 31
285230602 108675333 22
406980735 345725724 8
345725724 157091041 14
406980735 211848777 20
187288519 88126316 2
363295003 378162722 11
378162722 363295003 6
298641416 262639091 2
228099346 304022613 7
397569403 166670511 19
199295364 343941412 10
270063173 205383132 1
140083960 205383132 1
343941412 199295364 9
298641416 219138840 11
270063173 140083960 1
205383132 140083960 1
406980735 50093236 27
404357780 363295003 15
88126316 275040716 14
358726571 337231569 2
364772998 363295003 22
406980735 260778881 7
260778881 406980735 5
244876558 30009812 2
404357780 218621324 27
140083960 270063173 1
205383132 270063173 1
372988775 318581766 29
252993522 70654563 1
351798435 232961188 14
238764205 341332559 10
361812003 337231569 1
406980735 347943805 20
347943805 406980735 11
341332559 106841421 18
283690548 115605916 3
93737863 84403255 8
118408967 283053533 6
51371672 366017781 1
164729839 363860065 7
58749618 337231569 7
283690548 283053533 1
167096544 29666748 47
364772998 264745750 12
277019535 363860065 2
33029673 117058623 2
218641857 208490036 1
205278393 33029673 3
205278393 21437961 5
343941412 337231569 7
337231569 343941412 6
317113567 406886217 8
302559370 350372131 15
227764232 382489334 12
382489334 227764232 12
151755148 360392279 73
348265432 227764232 8
36544806 392480887 105
382489334 392480887 6
107123526 280571460 15
151755148 382076279 11
382076279 24429243 11
252695601 283053533 5
390100428 287826175 4
140264549 185646833 3
30009812 362708884 1
21858860 45624632 1
283053533 252695601 6
30009812 221517840 6
361812003 363295003 1
385340015 182456993 29
185646833 181913832 4
344143174 181913832 2
185826799 194757219 2
361812003 174191688 1
194757219 185826799 2
47914608 262639091 2
363860065 164729839 7
186547033 326055771 1
343941412 326055771 1
304022613 326055771 2
326055771 304022613 1
189660545 304022613 3
186547033 304022613 2
343941412 304022613 2
92975209 280571460 23
344143174 191060793 1
79413578 203916273 3
256696942 57675742 5
273461517 92473291 1
326055771 186547033 1
92473291 273461517 2
252695601 181913832 17
273461517 21437961 2
64490054 369727211 18
238271382 336463177 1
185826799 111690467 2
76679385 405604530 23
385340015 222559633 4
175155659 280948401 14
326055771 343941412 1
21508873 343941412 1
193425330 343941412 2
304022613 343941412 3
76679385 90430970 57
367080568 53150452 8
405604530 76679385 24
405604530 236986090 11
118408967 405604530 28
405604530 285544894 12
405604530 181662643 2
206134238 330439783 99
369727211 283713373 23
69315538 370647017 5
85077359 26761071 14
297853100 26761071 5
335997173 162815851 22
381448455 54513097 3
237885339 372988775 1
100480169 218641857 5
241266173 355136751 11
279504313 279579743 16
214251466 361812003 15
361812003 26761071 3
191060793 344143174 1
368802046 26761071 9
26761071 361812003 2
186547033 193425330 1
343941412 193425330 3
282819786 406886217 17
204911391 348265432 20
406886217 282819786 10
26761071 368802046 12
168345425 36292202 4
382076279 151755148 5
361065588 353689773 19
227764232 353689773 23
353689773 361065588 19
88126316 39045743 4
283713373 369727211 19
266514525 316530540 9
316530540 266514525 17
361065588 143037311 2
311108835 337231569 1
107123526 246172121 1
363860065 199633839 41
194757219 80373284 9
186547033 297853100 2
296487126 406980735 2
160887563 42570149 6
162815851 355136751 31
292813892 256133861 1
256133861 292813892 1
275040716 88126316 5
124272648 45364167 28
40894652 45364167 1
199633839 363860065 38
344143174 181662643 1
29985371 106841421 6
387735880 176861277 201
328548626 390669136 6
53150452 201679034 3
77726580 66484769 4
140264549 361812003 3
361812003 140264549 7
227764232 36544806 56
110551579 381346813 12
143037311 381346813 27
348265432 355438543 4
204911391 382489334 8
372988775 237885339 1
348265432 204911391 15
382489334 204911391 10
47914608 90430970 4
335507982 370647017 2
348265432 392480887 7
18761643 90430970 72
234317940 76679385 3
205278393 56343104 7
22128494 372988775 3
124272648 372988775 2
234317940 185661573 1
21770354 185661573 11
56343104 47914608 17
286597633 238169466 14
39723301 238169466 1
58759682 370652255 4
234317940 191067738 1
205383132 362708884 5
361241032 362708884 5
108064328 160887563 5
213829162 160887563 1
176861277 91155132 1
361241032 275040716 2
26761071 162815851 4
74224730 326820998 8
168459774 127212001 9
387735880 127212001 41
178457690 381515950 6
275040716 381515950 14
69307285 206185630 9
93438825 211848777 1
191898535 157091041 1
28128687 280571460 25
191898535 211848777 1
322045168 262307214 2
316530540 186190444 8
322045168 211848777 6
372988775 396758589 74
211848777 322045168 3
338611428 271324754 83
141204703 271324754 65
219091740 246461105 4
56406907 330439783 60
246461105 219091740 1
111690467 280948401 1
211172294 280948401 16
126040106 280948401 6
205383132 23505105 63
107123526 378171446 1
280574253 378171446 2
366562500 378171446 1
344751090 378171446 2
228099346 203916273 1
93737863 280571460 4
167906212 280571460 6
109269644 280571460 5
378171446 164729839 9
262639091 363860065 12
278482967 296510601 2
240663429 191007520 1
176861277 191007520 4
278482967 187255592 1
164729839 88126316 5
296510601 278482967 1
164729839 97492519 8
378171446 246739849 1
378171446 344751090 1
368802046 186547033 1
297853100 256696942 1
228099346 157091041 7
397569403 367354478 12
228099346 191898535 4
21858860 90430970 81
53384299 90430970 77
353689773 406886217 7
137396816 409042746 64
269051483 368802046 7
275191705 397569403 25
360392279 151755148 34
409042746 132902185 35
409911433 205376521 13
132902185 409042746 43
262639091 157091041 4
107123526 45398123 2
409911433 296381448 20
47914608 210551488 2
205376521 366562500 13
249824122 366562500 10
215576684 368802046 24
205383132 47914608 64
296381448 409970512 9
409970512 296381448 8
350372131 360738565 5
409911433 337070381 5
409982678 409970512 24
337070381 409970512 19
409911433 409970512 9
350372131 97492519 1
409911433 240388572 9
409970512 240388572 37
296381448 240388572 4
409982678 240388572 29
97492519 350372131 1
93737863 399954028 4
409911433 91155132 2
409970512 91155132 7
409982678 91155132 8
363860065 378745384 27
199295364 369094144 2
88910148 369094144 2
111005623 396718040 9
369094144 88910148 1
369094144 199295364 1
162793078 240258320 3
92975209 364772998 10
316530540 58759682 22
308721415 58759682 27
311114046 58759682 8
137434820 317966639 1
397569403 29666748 9
211848777 406980735 7
76679385 183374179 3
275040716 23505105 4
58757576 273461517 1
406980735 296487126 3
205231234 58758214 13
280571460 58758214 18
53150452 367080568 1
23505105 26761071 9
26761071 23505105 10
21858860 111690467 1
240388572 409982678 25
249794165 409982678 32
409911433 306224647 102
409911433 238764205 25
45624632 210442608 2
21858860 210442608 1
378745384 363860065 26
57794814 58758214 17
186791565 58758214 11
28128687 58758214 5
402540810 106255581 34
296381448 409911433 8
214251466 402540810 21
397569403 108675333 4
191101089 317966639 1
310215915 51039180 12
234317940 347943805 1
108675333 397569403 4
406886217 353689773 5
54198070 406980735 16
296381448 409982678 1
36544806 382489334 23
404357780 97542362 20
382489334 36544806 32
105576032 266514525 5
339165240 109269644 5
339165240 283713373 3
109269644 283713373 8
355438543 330255413 1
339165240 369727211 1
339165240 237266480 2
58759682 390669136 17
339165240 211555341 16
53267855 399954028 7
390669136 58759682 11
252673442 77726580 12
390100428 187365956 5
409042746 187365956 8
198112368 97492519 3
409042746 175458189 10
279504313 175458189 66
117757115 399954028 2
187365956 409042746 4
137434820 165076757 3
137434820 322180022 2
145721875 240388572 1
238764205 240388572 18
272144349 42570149 5
42570149 272144349 10
264745750 23505105 1
264745750 117058623 1
323356735 265245001 3
201679034 53384299 4
265245001 323356735 10
409911433 366562500 22
366562500 409911433 11
409042746 279968317 29
212503529 384094515 6
328548626 257078406 12
93737863 227699736 3
108064328 124272648 17
240388572 296381448 2
205383132 317475686 2
409042746 189638764 11
399604913 211848777 6
179244567 363295003 1
179244567 264745750 1
399604913 347943805 21
212381568 317966639 3
186134940 90430970 9
205383132 404357780 19
83106176 191898535 4
410218658 44336049 7
364772998 92975209 9
177496057 48949091 3
137434820 48048224 1
58758214 51371672 1
145721875 409042746 14
381515950 267804075 20
137434820 185661573 2
121849847 361812003 6
267804075 381515950 20
262639091 399604913 4
64456105 267194499 3
208490036 234313487 10
234313487 208490036 12
191898535 83106176 4
127903007 182456993 3
127903007 115605916 4
380310734 45364167 1
189660545 282067411 1
399954028 117757115 1
71487252 29985371 5
399604913 262639091 5
42895816 28128687 3
117058623 253491471 1
29267530 253491471 1
238764205 296381448 30
409911433 399954028 69
182456993 240663429 13
52305361 124272648 7
48949091 124272648 11
88910148 297853100 2
409911433 187658311 4
54198070 367080568 6
399954028 409911433 50
287826175 172668288 1
296381448 238764205 30
189209030 162815851 3
157091041 162815851 28
205383132 201679034 1
260814366 279949406 1
347943805 262639091 6
339165240 276971322 3
330255413 199295364 3
28128687 66484769 5
235189731 409911433 5
238764205 409911433 8
320121337 355438543 6
355438543 320121337 8
177496057 410218658 28
33029673 202719757 4
227699736 273033835 1
361241032 205376521 6
21858860 58759682 65
310215915 343887622 13
205376521 409911433 9
108064328 409911433 20
410218658 177496057 20
205376521 361241032 3
409042746 390100428 20
391968464 330439783 22
391968464 206134238 19
410218658 330255413 23
410218658 124272648 4
390100428 409042746 13
300202655 56343104 6
24868133 58759682 74
255572101 111690467 1
111690467 255572101 1
29267530 360108672 8
256696942 360108672 3
124272648 410218658 3
391968464 23971329 38
213829162 23971329 8
64490054 383687232 14
246766460 372988775 1
132902185 29985371 3
368802046 269051483 4
276971322 366017781 2
246766460 88126316 1
276971322 299925959 16
246766460 275040716 1
319010188 43702024 1
29985371 132902185 6
92473291 361241032 2
43702024 184372744 1
299925959 276971322 10
361241032 409911433 7
409911433 361241032 6
355136751 162815851 44
409911433 102781563 8
85077359 102781563 2
306224647 102781563 9
92473291 221517840 18
409911433 205665619 3
218641857 412490976 9
85077359 409911433 2
306224647 409911433 63
102781563 409911433 6
21858860 221517840 1
234313487 412490976 33
208490036 412490976 6
162815851 399604913 7
409970512 409982678 29
280430548 412490976 16
182456993 246461105 13
246461105 182456993 9
369094144 412490976 25
53384299 111690467 1
409911433 85077359 1
102781563 85077359 1
399954028 100597724 6
245007518 387735880 38
280430548 283053533 1
267228287 57675742 1
300202655 64456105 4
235189731 322045168 2
64456105 300202655 9
409911433 249794165 5
409982678 249794165 57
100597724 399954028 14
307953995 218641857 13
387735880 245007518 21
218641857 307953995 10
275096952 28128687 2
187658311 28128687 7
249794165 238764205 60
238764205 249794165 58
126040106 273461517 1
92473291 21593031 3
227764232 348265432 14
227764232 392480887 11
392480887 348265432 6
249710115 238764205 7
369727211 278482967 2
372693245 37905642 7
280430548 90430970 20
208490036 90430970 16
385340015 90430970 11
372693245 368086280 8
218649291 304022613 3
93737863 205231234 6
104799646 187658311 1
134584188 187658311 2
137671591 187658311 2
240663429 412490976 5
104799646 275096952 1
182456993 412490976 11
58749618 43399417 34
134584188 390669136 2
137671591 390669136 2
250373879 300202655 22
66484769 363915528 9
410218658 350739777 37
410218658 213579519 4
256696942 235284388 1
185826799 235284388 1
304022613 235284388 1
344143174 86739892 16
108064328 364772998 5
205231234 57794814 14
364772998 23505105 23
119466409 337231569 1
354435706 137396816 25
279968317 409042746 17
77029876 363860065 1
311114046 257078406 10
409911433 93737863 11
93737863 409911433 6
186190444 409911433 7
39723301 106841421 1
274674751 350372131 3
409911433 273602143 18
286067895 369094144 18
369094144 286067895 15
273602143 409911433 2
337231569 119466409 1
106841421 262639091 22
262639091 106841421 22
115605916 307953995 4
369094144 307953995 2
71487252 406980735 6
307953995 115605916 5
238764205 205376521 6
205376521 238764205 11
385340015 185646833 1
156951907 342697022 5
167906212 33861081 4
355136751 241266173 10
185646833 412490976 2
384094515 368086280 6
111005623 296487126 7
18900232 241266173 10
372693245 123208306 8
140264549 368802046 47
409911433 186190444 8
140264549 392480887 3
413508790 191898535 29
368802046 140264549 22
310215915 368802046 28
214251466 368802046 3
106766504 56343104 8
177496057 244474835 11
189638764 287826175 1
368802046 320121337 5
320121337 368802046 8
363295003 246760566 3
246760566 363295003 4
208649048 177496057 9
238764205 106841421 70
33861081 167906212 2
140264549 377915688 21
21858860 370652255 8
53267855 339165240 10
299925959 211555341 18
58747535 213829162 8
404357780 317475686 14
22128494 412490976 2
22128494 90430970 25
330439783 391968464 4
141204703 391968464 11
253491471 381515950 8
381515950 253491471 6
378745384 324307705 12
182456993 385340015 16
344751090 274674751 9
77726580 28128687 2
33029673 361241032 15
282067411 240388572 2
316113123 393300089 47
368086280 151755148 45
89308231 170909799 14
275155337 162815851 1
72277917 208649048 6
108896669 208649048 12
88910148 97492519 12
371419587 184372744 2
179676136 412490976 5
46252132 387735880 12
292275636 370560376 22
320782984 311867325 12
109269644 187658311 4
51039180 400344890 4
121849847 77688451 1
14599444 185661573 15
104147773 362708884 2
371419587 362708884 2
175458189 390100428 17
137396816 188683237 35
367080568 262307214 1
109269644 84403255 7
187255592 378171446 2
363860065 106841421 15
340363309 221517840 7
343941412 164729839 5
252673442 280571460 3
280430548 234313487 1
106841421 363860065 11
343941412 275040716 2
108064328 118408967 1
273559646 118408967 1
392480887 278482967 11
340363309 33029673 1
226691563 317475686 7
115605916 283690548 3
246550319 283690548 2
100480169 283690548 5
127903007 283690548 4
186221115 412490976 1
391968464 187658311 3
191069406 191101089 1
191060793 336130385 8
344143174 191101089 1
21927348 191898535 7
191898535 413508790 15
361812003 77726580 1
283690548 196957441 1
330439783 271324754 139
252993522 278482967 3
382489334 278482967 19
271324754 330439783 132
121849847 393727361 18
214251466 393727361 17
402540810 393727361 8
361812003 315035989 3
345725724 406980735 7
266618095 331699419 22
361812003 124272648 3
187450075 266618095 25
351798435 56343104 16
185646833 90430970 5
394745356 107123526 6
109269644 366017781 14
58747535 366017781 15
409911433 179676136 13
283690548 412490976 28
185646833 285544894 2
179676136 409911433 11
56343104 306791157 3
390669136 323300311 24
402870780 399954028 38
84403255 399954028 44
107123526 399954028 6
75611015 351253672 44
21927348 351253672 33
399954028 84403255 28
211555341 339165240 18
335997173 399604913 8
206134238 391968464 8
185646833 199295364 5
185646833 175458189 1
117757115 343941412 1
111690467 343941412 1
343941412 111690467 2
108896669 340870023 10
185646833 137471432 1
185646833 304022613 1
185646833 198494776 1
157091041 345725724 15
188683237 137396816 16
51039180 227699736 1
53267855 369727211 2
237266480 369727211 1
252673442 369727211 2
399954028 402870780 43
213829162 339165240 1
237266480 339165240 1
109269644 339165240 18
252673442 339165240 8
279579743 402870780 52
402870780 279579743 50
399954028 279579743 110
279579743 207505611 210
50093236 241120063 3
205383132 361241032 1
207505611 279968317 291
279968317 207505611 206
279504313 337231569 13
38081052 327333087 1
280948401 192517738 6
279579743 279968317 115
279968317 279579743 77
178077679 396718040 7
344751090 360543263 33
276971322 369727211 1
273559646 240663429 2
320121337 260062202 5
234388455 363295003 3
323300311 266514525 22
58759682 107123526 2
88960749 361812003 5
58759682 240258320 2
205278393 23505105 6
221517840 164729839 9
164729839 221517840 6
178077679 345725724 3
409982678 296381448 2
71487252 199633839 4
347943805 115180720 14
83928002 409970512 27
399954028 207505611 186
384094515 360392279 28
381295550 361812003 6
104799646 406886217 25
382076279 393300089 26
340870023 108896669 3
93737863 162815851 6
185646833 140264549 2
368802046 355438543 2
355438543 368802046 10
316530540 390669136 15
245770489 183374179 1
183374179 76679385 1
336130385 185661573 6
390669136 316530540 12
181662643 252695601 5
105576032 276971322 13
53384299 326820998 4
81073960 347943805 1
340274242 56343104 1
76679385 303371760 1
14599444 326820998 3
326820998 14599444 1
196244888 188683237 105
188683237 196244888 285
150611354 119202711 1
47914608 45624632 2
330255413 410218658 8
73084416 410218658 10
350739777 410218658 19
53384299 185646833 10
358726571 338617304 5
338617304 358726571 3
23505105 363860065 11
363860065 23505105 4
187288519 363860065 5
207505611 399954028 185
363860065 187288519 4
88126316 284510806 10
360543263 82332462 5
207505611 279579743 187
99002197 255572101 1
228099346 296381448 1
302559370 296381448 3
106841421 296381448 1
127903007 181662643 1
384094515 212503529 5
212503529 359750805 11
76679385 238271382 15
207505611 187365956 5
187365956 207505611 2
325696446 238169466 18
102781563 238169466 14
350372131 102781563 4
274053387 280948401 4
279579743 399954028 128
238271382 76679385 6
332334127 51820161 19
279579743 71815631 25
71815631 279579743 39
279579743 260814366 42
54198070 115180720 3
21415915 324307705 11
150611354 266618095 1
150611354 191898535 1
117058623 26761071 2
370560376 292275636 11
111423790 274601883 2
273559646 274601883 2
296712899 274601883 2
292275636 133406185 12
363295003 404357780 3
249710115 360108672 7
228099346 266618095 10
360108672 249710115 8
360108672 249707746 15
370560376 69315538 1
292275636 69315538 7
292275636 373612153 67
177496057 137434820 1
67657313 409042746 13
347943805 335997173 14
335997173 347943805 13
228099346 338611428 1
160887563 225914625 2
215576684 201679034 1
343887622 106255581 33
150611354 193208430 17
64490054 283713373 21
141204703 283713373 1
238169466 246760566 1
353689773 382489334 9
52305361 372988775 1
181627999 120858192 4
181627999 409042746 20
417097825 254990620 23
119466409 255114497 1
215576684 255114497 1
205383132 66484769 1
51039180 66484769 1
283713373 194757219 14
283713373 363915528 16
81073960 396718040 1
344751090 246766460 9
273461517 363860065 5
207505611 279504313 39
58757576 47914608 3
76679385 56343104 2
125971172 311867325 11
335997173 45112608 31
286067895 218641857 35
370560376 390100428 3
250613093 238169466 5
93737863 363915528 31
361241032 22128494 4
64490054 213829162 12
23971329 323300311 1
238169466 250613093 7
40691248 207505611 9
409042746 67657313 2
214251466 175155659 1
72277917 191007520 1
170909799 66484769 1
285171946 205383132 1
93737863 193425330 1
279504313 207505611 26
40691248 279579743 1
156890702 162815851 2
167096544 337231569 10
108064328 280571460 20
285171946 118408967 1
208649048 205665619 1
240663429 218621324 1
271550696 63253790 4
279504313 399954028 5
104147773 370162043 1
358726571 172453787 1
358726571 213240376 1
320121337 368086280 25
368086280 320121337 17
394244514 368802046 2
320121337 106841421 2
156951907 315035989 8
106841421 320121337 3
236986090 280430548 45
123208306 372730170 3
198927386 399954028 1
399954028 198927386 1
280430548 236986090 60
284510806 320121337 1
92473291 162815851 1
69315538 370560376 4
296487126 279579743 24
58758214 76679385 2
205665619 306224647 28
250569402 372988775 9
418803180 210551488 16
344751090 30009812 3
205665619 30009812 19
228099346 100597724 2
418803180 202719757 30
210551488 418803180 4
202719757 418803180 22
30009812 344751090 2
170649489 191898535 1
372988775 250569402 6
394745356 399954028 14
399954028 394745356 11
335507982 196244888 31
382076279 106255581 53
373612153 292275636 40
133406185 292275636 12
205665619 337231569 10
198221318 108896669 51
234313487 196957441 3
205665619 102781563 28
69315538 292275636 13
344143174 97492519 23
292275636 279949406 6
406980735 53150452 9
44765804 406980735 7
44765804 249824122 13
196957441 234313487 1
240388572 44765804 15
249824122 44765804 16
262639091 44765804 1
228099346 225914625 1
240388572 238764205 18
279579743 296487126 12
279504313 296487126 1
283894633 89308231 4
372693245 361065588 3
285230602 42895816 4
137471432 404357780 1
191072044 53150452 3
310215915 218649291 9
24868133 206185630 1
83928002 206185630 1
279579743 279504313 21
296487126 279504313 2
359256640 273461517 3
389751959 273461517 1
80373284 399954028 9
284945143 277727437 2
97492519 232961188 1
84403255 66484769 3
140264549 124272648 20
252993522 124272648 4
399954028 279968317 100
275191705 367354478 10
156951907 151755148 3
140264549 409911433 16
280430548 23505105 17
409911433 140264549 19
205278393 262639091 2
92975209 80373284 10
205231234 92975209 2
53150452 191072044 5
140264549 37905642 7
268363596 274674751 1
268363596 46351591 6
24429243 344751090 3
71815631 207505611 43
58747535 339165240 19
71815631 279968317 16
259865273 317966639 2
46351591 268363596 6
260814366 279579743 65
402870780 260814366 40
207505611 260814366 65
108064328 58747535 90
250613093 137471432 14
137471432 250613093 6
211555341 167906212 4
100597724 167906212 3
381448455 219138840 2
24868133 56343104 13
252673442 366017781 11
37905642 140264549 1
211555341 390669136 1
218664980 311867325 4
137396816 196244888 88
48376774 97492519 25
184372744 396758589 1
296381448 189660545 9
22128494 23505105 2
23505105 167865284 1
409911433 241266173 2
368802046 394244514 1
279968317 399954028 75
260814366 207505611 74
364819835 51039180 11
279968317 260814366 8
397569403 344143174 41
279504313 338617304 1
70654563 417708983 3
366017781 363915528 3
344143174 397569403 41
337231569 279504313 6
40691248 279504313 3
338617304 279504313 3
399954028 279504313 11
260814366 279968317 6
191060793 170909799 1
338617304 275191705 3
170909799 191060793 1
298641416 324307705 63
283690548 28136650 7
354435706 196244888 44
393300089 316113123 43
100597724 58747535 4
389751959 393300089 41
106255581 343887622 27
57794814 252673442 3
252673442 57794814 3
256696942 191007520 1
223611436 361241032 7
328548626 58759682 18
193208430 330255413 1
127903007 90430970 7
207505611 71815631 23
406980735 21593031 3
275191705 338617304 1
212381568 18900232 2
397569403 359256640 7
212381568 399604913 2
260778881 399604913 2
409970512 205376521 11
237266480 58747535 25
339165240 58747535 29
173493504 369094144 5
274674751 344751090 7
205376521 409970512 17
179935250 50093236 1
58747535 23971329 54
76679385 23971329 1
77029876 23971329 25
58758214 23971329 67
58759682 23971329 33
260814366 402870780 71
418803180 198112368 2
50093236 179935250 1
238271382 285544894 12
285544894 238271382 7
359256640 397569403 3
145721875 97492519 5
283713373 261114974 3
369727211 186547033 1
337231569 350372131 2
228099346 210551488 1
311867325 218664980 2
212381568 355136751 1
260778881 355136751 2
202234178 218664980 6
102781563 294817467 1
63253790 283053533 7
351253672 75611015 110
186547033 369727211 1
283053533 287104239 7
218664980 286067895 1
382489334 353689773 21
341332559 368802046 6
213579519 44336049 5
341332559 26761071 5
123208306 360392279 13
66484769 58758214 4
92975209 58758214 7
44765804 337070381 12
51039180 311867325 1
68526291 406980735 17
406980735 68526291 19
234316880 68526291 25
360392279 123208306 15
337070381 409911433 2
269051483 50093236 3
77726580 299925959 81
246172121 362708884 13
299925959 77726580 51
230315857 56343104 3
108896669 56343104 1
48048224 56343104 1
421024033 218664980 32
18761643 344143174 1
283713373 28128687 1
201657966 162815851 1
50093236 162815851 5
336463177 162815851 1
280571460 162815851 1
141204703 186190444 1
409042746 337231569 1
189638764 337231569 1
77726580 252673442 4
421024033 93737863 52
234316880 345725724 86
279968317 340870023 34
340870023 279968317 25
340274242 373612153 1
100597724 190383735 2
421024033 399954028 123
93737863 266514525 8
167906212 266514525 13
370162043 192517738 1
306224647 392132337 128
392132337 306224647 132
421024033 186791565 9
56406907 271324754 19
421024033 260814366 9
111423790 188683237 1
273559646 188683237 4
369727211 58747535 40
205665619 221517840 118
421024033 84403255 54
275191705 97542362 6
190383735 100597724 2
26761071 341332559 8
39045743 140264549 2
421024033 275096952 10
230315857 72277917 18
85077359 350372131 2
172668288 311867325 12
370698806 399604913 29
234316880 285544894 14
358726571 288273675 3
140083960 288273675 5
275191705 288273675 1
234316880 283690548 9
399604913 275155337 3
355136751 275155337 3
234316880 252695601 33
111005623 53150452 11
394244514 218641857 7
381346813 156951907 5
276971322 252673442 1
89308231 117757115 20
381346813 260814366 11
156890702 269051483 3
156890702 368802046 5
260814366 381346813 16
421743631 92975209 11
285230602 92975209 8
257078406 105576032 4
351253672 257078406 27
257078406 351253672 27
212381568 345725724 2
421499757 211848777 6
421024033 51371672 7
211848777 421499757 11
421024033 394745356 35
421024033 185826799 16
275040716 56343104 37
218664980 421024033 39
394614858 267814002 30
185826799 75611015 2
421024033 186190444 19
421024033 187658311 9
421024033 390669136 5
23971329 108675333 9
23971329 42895816 2
280571460 75611015 16
421024033 51039180 90
150611354 184372744 1
51039180 421024033 54
36292202 23971329 96
191898535 226691563 1
178457690 191898535 3
359256640 238764205 33
137471432 160887563 16
238764205 359256640 24
381515950 202719757 3
150611354 124272648 5
107123526 187255592 1
18900232 162815851 4
202719757 381515950 2
88910148 23505105 13
63253790 219091740 4
409970512 249794165 44
191898535 351798435 2
325696446 286597633 8
351798435 191898535 2
58759682 323300311 34
69307285 402540810 4
402540810 69307285 2
40691248 58758214 2
84403255 421024033 49
351253672 70483883 1
150611354 361241032 1
341332559 119466409 9
28136650 286067895 16
381295550 88960749 20
93737863 421024033 46
186190444 421024033 43
310215915 304022613 7
218664980 93737863 2
205665619 33029673 53
363860065 54513097 65
194511872 185826799 1
118408967 219091740 6
102781563 23505105 2
93737863 218664980 1
186190444 218664980 1
250361135 187288519 7
284139006 286067895 3
52305361 26761071 1
218664980 88960749 4
88960749 218664980 4
106766504 388400654 22
84352469 245007518 12
45398123 167906212 6
406980735 157091041 16
266618095 318581766 6
218621324 404357780 12
210551488 324307705 13
324307705 210551488 10
401390204 51039180 30
350372131 282067411 1
119466409 30009812 2
234316880 211848777 48
150611354 23971329 3
214483223 421499757 19
219138840 54513097 13
198112368 418803180 1
257078406 311114046 7
187255592 344751090 6
51697533 332334127 18
317475686 47914608 3
226691563 364772998 6
54596482 56343104 26
343941412 259865273 1
378171446 187255592 2
270063173 363860065 30
199633839 23505105 11
380310734 350739777 19
88126316 350739777 2
44765804 409911433 7
47914608 404357780 7
283713373 109269644 3
218621324 33029673 1
219138840 324307705 40
211848777 399604913 2
330255413 380310734 30
357660257 296487126 1
69315538 296487126 1
278482967 107123526 1
91155132 409970512 6
324307705 219138840 35
276971322 109269644 4
54513097 363860065 84
64017672 157197158 4
88910148 92473291 1
41795957 282067411 2
249794165 409970512 27
350372131 277727437 1
234316880 259865273 10
275040716 327333087 3
350372131 337231569 1
208490036 201679034 2
218664980 218649291 1
393300089 218649291 30
48048224 368802046 5
368802046 48048224 4
234316880 182456993 13
274674751 294817467 4
372693245 360392279 5
107123526 278482967 1
287826175 401390204 5
188683237 401390204 19
111423790 424179426 1
172668288 424179426 7
250361135 56343104 5
194757219 421024033 50
421024033 194757219 42
164729839 246766460 1
57675742 30009812 5
254990620 417097825 3
100480169 90430970 9
24429243 277019535 5
276971322 77726580 6
239482861 364772998 7
150611354 323300311 2
123084921 323300311 1
260062202 323300311 1
267804075 388400654 19
117058623 404357780 19
185826799 412490976 1
187288519 174191688 1
117058623 170649489 6
67657313 399580001 34
192473400 48048224 11
274053387 33029673 1
240663429 90430970 20
80373284 107123526 7
40691248 421024033 41
117058623 221517840 6
213829162 58747535 34
366017781 77726580 45
185826799 66484769 16
150611354 36544806 4
77029876 58747535 20
319920038 51371672 2
198927386 391968464 18
351798435 250373879 25
51371672 319920038 1
234316880 421499757 18
21927348 221517840 6
23505105 208490036 2
208490036 23505105 1
362708884 262622226 6
109269644 58747535 69
385340015 412490976 3
137671591 368802046 5
21858860 58758214 16
191898535 256696942 1
280430548 385340015 15
351253672 51371672 10
51371672 351253672 6
157197158 267194499 5
394745356 421024033 28
234317940 191101089 4
364772998 365122161 7
249794165 267814002 44
365122161 364772998 8
317475686 364772998 4
99002197 218664980 16
300202655 267804075 23
394745356 186190444 7
186190444 394745356 15
40691248 390669136 9
191101089 271550696 2
267814002 249794165 82
228099346 21415915 3
390669136 394745356 3
404357780 69307285 27
271550696 191101089 1
366017781 109269644 4
362708884 371419587 2
409970512 238764205 29
238764205 409970512 17
386637033 244547831 5
121849847 382076279 7
39723301 382076279 6
41795957 45624632 4
22249205 45624632 1
577155549 45624632 1
24429243 246739849 3
246461105 191072044 4
191072044 246461105 2
385340015 185826799 4
182456993 185826799 1
406886217 36292202 2
50799351 381346813 1
36292202 406886217 2
204911391 156951907 1
194757219 107123526 5
107123526 194757219 5
194757219 23971329 32
81112983 167865284 29
88960749 123084921 22
421024033 219091740 2
123084921 88960749 27
300202655 250373879 12
421024033 280571460 12
399580001 409042746 4
404357780 264745750 7
234316880 189209030 12
234316880 50093236 17
118408967 181913832 13
405604530 181913832 6
280574253 392132337 43
409911433 421024033 79
280574253 107123526 1
107123526 280574253 1
283713373 211555341 2
267814002 324307705 26
51697533 324307705 9
421024033 409911433 99
325619075 105576032 8
264745750 174191688 3
176861277 21770354 2
24868133 21770354 1
240388572 409970512 32
234316880 273461517 5
404357780 273461517 3
192149868 372988775 9
324307705 51697533 8
24868133 249710115 1
273461517 404357780 4
366017781 186190444 2
370647017 424179426 1
206134238 271324754 68
186190444 28128687 2
394745356 28128687 1
28128687 394745356 5
24868133 337231569 1
118408967 280430548 6
280430548 118408967 4
36612498 406886217 28
273461517 402540810 1
143037311 88960749 14
58749618 24429243 2
24868133 24429243 2
88960749 143037311 10
24868133 43399417 1
137671591 151816481 1
137055424 151816481 1
370611197 151816481 2
28774420 124272648 15
24868133 104147773 1
58749618 21437961 1
24868133 21437961 1
137055424 306791157 24
58749618 47914608 5
24868133 47914608 4
169894192 392480887 1
205231234 107123526 11
272101527 187276624 7
269051483 406980735 13
64490054 109269644 2
84403255 109269644 1
39045743 175458189 1
175458189 39045743 1
58757576 361241032 1
45624632 361241032 5
145721875 39045743 4
58749618 88910148 1
50093236 372988775 1
145721875 372988775 1
97492519 372988775 1
366017781 28128687 2
64490054 28128687 3
421024033 66484769 10
276971322 58747535 15
108064328 421024033 73
369727211 421024033 6
109269644 421024033 7
45624632 58757576 2
308721415 93737863 3
93438825 47914608 7
401390204 188683237 15
285230602 57794814 2
218621324 83106176 13
66484769 421024033 4
280571460 421024033 3
383687232 308721415 4
311114046 108675333 4
383687232 108675333 7
272101527 119202711 2
355136751 260778881 1
205278393 187288519 1
324907579 188826656 1
51039180 344143174 6
344143174 51039180 2
269051483 189209030 4
273559646 218649291 11
259865273 234313487 3
107123526 93737863 5
344143174 198494776 3
93737863 107123526 2
386637033 52305361 15
45624632 343941412 4
421024033 363915528 5
64490054 351253672 1
58757576 317475686 5
404357780 67657313 3
426101736 123084921 15
36544806 50799351 4
67657313 404357780 2
140264549 26761071 22
215576684 426101736 3
421024033 45398123 16
26761071 140264549 9
45398123 421024033 4
80373284 253491471 1
178077679 253491471 3
185826799 421024033 32
421024033 127903007 5
127903007 421024033 10
54198070 262639091 2
293643103 330255413 1
250569402 330255413 1
370162043 43702024 1
252993522 53267855 2
215576684 53267855 3
121849847 364819835 6
322180022 28774420 7
64490054 77726580 1
218641857 394244514 2
124272648 137434820 2
234316880 262307214 32
351253672 206134238 3
218649291 343887622 2
218649291 106255581 2
206134238 351253672 2
121849847 238764205 1
337070381 238764205 20
218649291 88960749 19
133406185 387735880 5
107123526 421024033 33
205231234 421024033 11
46252132 373612153 11
100480169 421024033 6
387735880 133406185 1
117058623 21593031 3
366017781 105576032 10
177496057 306791157 1
213829162 105576032 1
421024033 205231234 13
23971329 275096952 1
80373284 205231234 13
51371672 421024033 9
397569403 51820161 2
302559370 51820161 12
54596482 47914608 4
212381568 421499757 11
260778881 421499757 6
218649291 368086280 2
48048224 198221318 14
252993522 36292202 5
362708884 191898535 5
29267530 191898535 4
228099346 26761071 2
244547831 386637033 4
64017672 363295003 1
402540810 273461517 1
141204703 93737863 1
108064328 177823861 3
198221318 48048224 37
283713373 186190444 2
362708884 363860065 6
427605834 180329003 20
235189731 427605834 23
250569402 248148598 2
180329003 427605834 3
427605834 294817467 4
427605834 372988775 2
205383132 97542362 47
340555061 127212001 23
273559646 280574253 5
18761643 296487126 13
299925959 325619075 30
179676136 326820998 1
137396816 354435706 39
317113567 260062202 4
177823861 315035989 9
283713373 80373284 1
234316880 260778881 16
399954028 71815631 22
178077679 296487126 10
421024033 100480169 2
54198070 421499757 54
260062202 218664980 5
218664980 260062202 2
366562500 238764205 14
238764205 366562500 10
188826656 218664980 2
361812003 218664980 2
150611354 426101736 10
77029876 262307214 1
294817467 427605834 9
54596482 427605834 36
54513097 56343104 7
249824122 238764205 18
54513097 238764205 1
238764205 249824122 14
186791565 280571460 10
189209030 421499757 13
387735880 46252132 14
54513097 274053387 22
270063173 274053387 4
47914608 250373879 2
362747745 406980735 6
362747745 50093236 8
362747745 421499757 3
262639091 324307705 4
238271382 271550696 3
405604530 271550696 11
335507982 401390204 29
21927348 421024033 10
401390204 335507982 35
406980735 269051483 3
366562500 44765804 5
406980735 189209030 5
189209030 269051483 1
278482967 381346813 24
21593031 406980735 2
320557936 381295550 10
320557936 382076279 14
234316880 236986090 17
317475686 404357780 9
190383735 58759682 19
297853100 205383132 8
150774251 205383132 2
234316880 118408967 14
297853100 150774251 1
205383132 150774251 1
340555061 46252132 14
340555061 387735880 25
387735880 340555061 10
88910148 360108672 1
33029673 370162043 4
399954028 421024033 70
172668288 340555061 8
127212001 168459774 10
48376774 191898535 4
46252132 340555061 8
127212001 340555061 16
340555061 168459774 4
46252132 168459774 1
172668288 168459774 6
387735880 168459774 3
273559646 404357780 3
48376774 274674751 2
57675742 274674751 1
404357780 372988775 4
108064328 190383735 2
54596482 235189731 147
21695739 293643103 2
260062202 317113567 9
180329003 235189731 129
325696446 235189731 251
350372131 235189731 80
48376774 249824122 1
241120063 335997173 1
21858860 56343104 2
100480169 46420717 3
185661573 21770354 9
214266687 382076279 88
427605834 274674751 25
241120063 355136751 1
214266687 393300089 43
303371760 186221115 1
56343104 210551488 3
363860065 362708884 4
344751090 235189731 35
318581766 293643103 8
262622226 268363596 9
268363596 262622226 9
397569403 86739892 3
48376774 249794165 2
315035989 393300089 7
393300089 315035989 6
218664980 361812003 2
361812003 48048224 11
363295003 244876558 1
150774251 244876558 1
234501617 120858192 4
85077359 83106176 1
150774251 47914608 6
50093236 45112608 12
244876558 363295003 2
52305361 363295003 1
196244888 137396816 30
181627999 399580001 5
56343104 58758214 6
83928002 205376521 3
230315857 115605916 7
115605916 370611197 1
115605916 230315857 1
102781563 404357780 1
370611197 115605916 1
107123526 275096952 13
121849847 323300311 1
390669136 240258320 4
261114974 221517840 57
261114974 126040106 38
21927348 390669136 11
205231234 390669136 4
361812003 393300089 73
218641857 286067895 34
381515950 250373879 7
252993522 338939548 7
214266687 89308231 6
392480887 227764232 7
215576684 84403255 1
177496057 350739777 23
410218658 241093180 18
215576684 280571460 1
274674751 235189731 30
337070381 205376521 6
275096952 363915528 1
41795957 187255592 1
250569402 44336049 1
421024033 107123526 13
323300311 390669136 11
324307705 298641416 41
399604913 335997173 8
187038423 390669136 10
274674751 427605834 8
108064328 328548626 1
390669136 328548626 6
205278393 57675742 2
205278393 277019535 1
45624632 280948401 16
132902185 280948401 1
93737863 403594709 23
162793078 403594709 10
72277917 230315857 11
38081052 369094144 1
403594709 390669136 15
211172294 221517840 27
378745384 54513097 26
394614858 221517840 6
394614858 21437961 5
401390204 421024033 24
364772998 174191688 2
280948401 132902185 1
45624632 132902185 1
211172294 172453787 7
234316880 271550696 6
363860065 24429243 3
406886217 36612498 9
73084416 244474835 22
323356735 151816481 1
410218658 296146340 7
389265907 393300089 149
80373284 283713373 3
218649291 359256640 1
353689773 360392279 12
234316880 106841421 24
51039180 106841421 14
156890702 124272648 4
234316880 238764205 11
51039180 238764205 4
126040106 246739849 2
363295003 117058623 22
355136751 115180720 27
18761643 252695601 3
21858860 252695601 1
53384299 252695601 3
126040106 262622226 1
106841421 368802046 2
368802046 106841421 1
246739849 210551488 3
335997173 396718040 3
234316880 76679385 2
277019535 235189731 25
126040106 160887563 1
421024033 401390204 16
117058623 372988775 2
284945143 235189731 184
260062202 369727211 2
431573246 191067738 19
126040106 363860065 1
238169466 235189731 19
234316880 362747745 9
257078406 240258320 13
240258320 257078406 9
338617304 221517840 1
296146340 155874323 1
269051483 157197158 1
57675742 245770489 3
182456993 369094144 1
360738565 191898535 2
69307285 47914608 15
255572101 421104380 23
26761071 337231569 1
300202655 327333087 5
170909799 33861081 3
267194499 157197158 6
390669136 105576032 2
172668288 387735880 13
387735880 172668288 12
205278393 213829162 1
393727361 343887622 6
126040106 24429243 2
110551579 89308231 11
150611354 48048224 1
273559646 48048224 4
104799646 48048224 1
245770489 57675742 1
89308231 283894633 3
215576684 218649291 4
403594709 93737863 20
403594709 273602143 19
188826656 421024033 16
187255592 213240376 4
190813502 372988775 1
186791565 351253672 77
28128687 351253672 4
372730170 360392279 9
150774251 160887563 1
276971322 285230602 4
58759682 201041947 5
179244567 47914608 1
403594709 162793078 13
391968464 107123526 3
21770354 421104380 1
71487252 175458189 2
421024033 188826656 7
403594709 186190444 15
88126316 137471432 8
300202655 244154467 3
427605834 235189731 53
178077679 58747535 13
41795957 124272648 1
370647017 401390204 7
300202655 324307705 4
324307705 300202655 6
186190444 403594709 13
167865284 366017781 1
186190444 366017781 2
300202655 418803180 2
431573246 198927386 4
431573246 338611428 95
418803180 300202655 2
394745356 93737863 15
366562500 409970512 9
44765804 409970512 14
366562500 296381448 2
286067895 246461105 3
246461105 286067895 4
90430970 196957441 6
93737863 394745356 20
93438825 170649489 2
93438825 189660545 1
401390204 202234178 25
202234178 401390204 5
364772998 239482861 7
107123526 167865284 2
137055424 323356735 7
361241032 275096952 1
167865284 267194499 11
157197158 269051483 1
150774251 317475686 3
269051483 68526291 2
368802046 417708983 21
41795957 137434820 1
417708983 368802046 19
283713373 366017781 4
280826536 89308231 10
117902280 393300089 26
389751959 433102407 9
280826536 143037311 11
88960749 316113123 18
121849847 402540810 29
323356735 137055424 6
36612498 50799351 38
88910148 304022613 10
167906212 403594709 11
403594709 190383735 11
189638764 409042746 6
409042746 279504313 21
189638764 279504313 6
167906212 383687232 13
187658311 58758214 22
378171446 392132337 11
250569402 293643103 18
361299476 187276624 1
409042746 137396816 59
298641416 266618095 24
177135949 28128687 3
81073960 54513097 15
212381568 362747745 3
176861277 245007518 39
245007518 176861277 49
293643103 250569402 10
56343104 82332462 2
82332462 56343104 1
71815631 402870780 59
207505611 402870780 51
402870780 71815631 48
199633839 298641416 1
273602143 403594709 12
286067895 127903007 5
266618095 298641416 17
433102407 382076279 27
115605916 286067895 3
279504313 409042746 16
86739892 191072044 2
205665619 118408967 10
288273675 51697533 46
167906212 433683092 5
373612153 168459774 1
433683092 323300311 108
323300311 433683092 69
51371672 162793078 2
168459774 373612153 1
431573246 271324754 41
274674751 38081052 2
187255592 392132337 11
194757219 433683092 36
316530540 433683092 15
185661573 14599444 8
433683092 316530540 23
108064328 162815851 11
433683092 162793078 19
234388455 364772998 7
245007518 287248913 31
234316880 286067895 7
29666748 367354478 3
364772998 234388455 4
389751959 389265907 24
250613093 198494776 3
302559370 306224647 3
267822457 249794165 82
214266687 315035989 3
218649291 315035989 1
389265907 315035989 3
363860065 240388572 2
218649291 389265907 91
106255581 402540810 7
280826536 353689773 4
36612498 283894633 1
23505105 404357780 22
102781563 235189731 26
140264549 267804075 1
196244888 335507982 24
433683092 390669136 13
64490054 433683092 13
189638764 434998682 2
434998682 189638764 7
434998682 175458189 45
246766460 157197158 2
294817467 246766460 6
157197158 246766460 1
433683092 194757219 44
294817467 235189731 59
205278393 274674751 9
45624632 54513097 29
433683092 383687232 15
361241032 273033835 2
249794165 44765804 25
433683092 366017781 1
108064328 366017781 5
296487126 177823861 2
205665619 57675742 45
181627999 296712899 10
214266687 238764205 5
340363309 330255413 2
273559646 181627999 2
348265432 382489334 2
148842295 409911433 2
100480169 409911433 2
409911433 148842295 3
267228287 419565212 4
172668288 111423790 2
127212001 111423790 1
140264549 274053387 243
108064328 222559633 12
185661573 303371760 3
285544894 167906212 19
76679385 167906212 1
167906212 285544894 17
285544894 181913832 6
36544806 39045743 1
109269644 399954028 5
433683092 257078406 7
394614858 33029673 8
232232278 196244888 141
21858860 115605916 16
108064328 330439783 41
235926567 296381448 3
337231569 363860065 1
30009812 361241032 2
399580001 67657313 31
132902185 399580001 41
29666748 397569403 6
42895816 285230602 5
199295364 344143174 35
436060689 133406185 3
133406185 436060689 5
409970512 44765804 14
81073960 436060689 53
29267530 118408967 1
118408967 29267530 1
205448347 397569403 2
421024033 42895816 14
214266687 389265907 18
21858860 412490976 6
436060689 287248913 125
280574253 274053387 98
282819786 426101736 5
252993522 426101736 5
426101736 282819786 7
23543947 39723301 13
252993522 193208430 1
252993522 406886217 8
360392279 384094515 20
268844576 187276624 8
363860065 280948401 2
121849847 381295550 29
577155549 118408967 1
390669136 403594709 20
107123526 177823861 3
177823861 107123526 4
71815631 234501617 34
29267530 58757576 1
41795957 90430970 1
417708983 392480887 7
104799646 426101736 20
107123526 117757115 2
84403255 58758214 8
23971329 117757115 1
260814366 234501617 99
51820161 397569403 1
284510806 56343104 23
29267530 268363596 1
238169466 30009812 7
436851002 335997173 4
51039180 188826656 1
332334127 352370223 2
170649489 108445481 4
92473291 225398019 4
179676136 259865273 1
352370223 332334127 3
436851002 162815851 17
352370223 140083960 1
436851002 347943805 47
21593031 21770354 1
21593031 362747745 1
436851002 50093236 10
436851002 157197158 2
436851002 241266173 8
436851002 211848777 5
64017672 170649489 20
284139006 218641857 7
297850671 28774420 2
436851002 44765804 4
337070381 44765804 17
158469454 210551488 1
40691248 107123526 2
409970512 366562500 8
205665619 192517738 8
250613093 198112368 4
14599444 201679034 9
227699736 340363309 2
68526291 234316880 33
51039180 306224647 1
54596482 51039180 2
252695601 234316880 29
437557781 106766504 85
106766504 437557781 47
187288519 437557781 35
248148598 324907579 12
340363309 227699736 9
199295364 227699736 4
285230602 257078406 14
437557781 52305361 14
437557781 232961188 14
392132337 164729839 36
437557781 164729839 10
164729839 437557781 10
437557781 250373879 14
347943805 436851002 22
44765804 436851002 5
77688451 187276624 15
437557781 409970512 6
164729839 409970512 1
437557781 244876558 9
399580001 436060689 19
126040106 97492519 1
436851002 157091041 2
157091041 436851002 1
413508790 361299476 5
257078406 285230602 11
437557781 187288519 49
437557781 381515950 40
344143174 199295364 16
259865273 234316880 22
246461105 280430548 9
421743631 275096952 8
280430548 246461105 13
260814366 409911433 2
71487252 436851002 1
54198070 234316880 120
361299476 413508790 6
409911433 100480169 1
324907579 248148598 12
100480169 369094144 7
409911433 260814366 4
190383735 433683092 8
275096952 421743631 7
337231569 59142721 2
35952475 359750805 1
104799646 355136751 1
262622226 362708884 6
417708983 177823861 1
212503529 278482967 1
437557781 21437961 6
120858192 234501617 1
37905642 438159896 4
81073960 292275636 36
436060689 399580001 8
438159896 37905642 7
21437961 437557781 5
438159896 360392279 6
108675333 297652974 1
366684284 297652974 13
330234691 367354478 1
302559370 53267855 1
360392279 438159896 2
367354478 330234691 2
438159896 361065588 3
53384299 185826799 10
433683092 58759682 22
53267855 238764205 2
249707746 362708884 7
267804075 284510806 3
283053533 255572101 1
268363596 360108672 1
286067895 283690548 23
283690548 286067895 25
409911433 107123526 4
107123526 409911433 3
21437961 282067411 1
272101527 72277917 2
53267855 58747535 4
272101527 230315857 1
366017781 213829162 6
102781563 421024033 7
317475686 378162722 9
296381448 205376521 2
205376521 337070381 3
145721875 434998682 34
73084416 390669136 1
76679385 221517840 2
106841421 234316880 29
245770489 234316880 3
234316880 245770489 6
186547033 21415915 1
308721415 383687232 5
399580001 132902185 54
283713373 58747535 46
69307285 378162722 1
218664980 234316880 5
378745384 106841421 18
22128494 221517840 1
266514525 433683092 6
433683092 266514525 14
361065588 438159896 1
273461517 170649489 1
212503529 338939548 10
214251466 88960749 34
212503529 360392279 10
275040716 250373879 11
388400654 250373879 8
438537920 271324754 58
227764232 417708983 10
48949091 250361135 3
212503529 372730170 2
438537920 200444013 10
175458189 434998682 59
88126316 187658311 1
234316880 406980735 16
406980735 234316880 26
244154467 88126316 4
177823861 406886217 5
267804075 88126316 23
88126316 244154467 6
271324754 438537920 27
269051483 345725724 1
206134238 438537920 92
244154467 64456105 3
394614858 267822457 27
56343104 107123526 1
64456105 88126316 1
56343104 280571460 1
338611428 200444013 38
206134238 200444013 27
257078406 328548626 7
345725724 234316880 78
189209030 234316880 14
322045168 234316880 7
50093236 234316880 23
367080568 234316880 9
269051483 234316880 7
211848777 234316880 46
157091041 234316880 34
310215915 359256640 4
107123526 56343104 1
107123526 106766504 1
52305361 437557781 22
244154467 437557781 17
437557781 244154467 10
186190444 162815851 1
241266173 436851002 5
115180720 436851002 2
421024033 102781563 8
118408967 221517840 12
221517840 118408967 11
378162722 438406232 1
150774251 438406232 33
427605834 324307705 5
274053387 363860065 1
235926567 26761071 3
363860065 274053387 3
246766460 274053387 2
392132337 274053387 31
392132337 26761071 13
330439783 399954028 2
433102407 316113123 12
433102407 381295550 13
228099346 363860065 2
343941412 363860065 4
185646833 336130385 3
433102407 295071464 1
246766460 235189731 49
204911391 168345425 1
121849847 39723301 48
361812003 39723301 36
51371672 234316880 8
295071464 238764205 13
26761071 392132337 13
286067895 234316880 6
324307705 427605834 5
21927348 170649489 99
207505611 296487126 14
92473291 363860065 2
205665619 210442608 10
198927386 330439783 16
361299476 256133861 9
390669136 205231234 5
296487126 207505611 14
47914608 221517840 1
124272648 361299476 5
256133861 361299476 5
205665619 111690467 5
273559646 117058623 3
21415915 162815851 3
433683092 93737863 8
438537920 206134238 79
39723301 88960749 21
381346813 278482967 2
340870023 272101527 1
278482967 36292202 18
438159896 384094515 3
384094515 438159896 1
88126316 211555341 1
23505105 378162722 2
255114497 181913832 1
249824122 409970512 16
409970512 249824122 19
47914608 205448347 1
23505105 162815851 1
50093236 406980735 18
363860065 175155659 1
226691563 438406232 8
272101527 322180022 2
54198070 162815851 7
181662643 275096952 1
421024033 33029673 2
54198070 58759682 32
272101527 250569402 1
275096952 181662643 2
302559370 234316880 26
322180022 272101527 1
77029876 53267855 1
280403522 30009812 34
336717597 205448347 6
434947470 205448347 22
51697533 205448347 15
431573246 206134238 87
269051483 274053387 2
269051483 167906212 3
167906212 269051483 2
387735880 370560376 2
185661573 53384299 4
30009812 280403522 23
88126316 232961188 4
436851002 192149868 7
88126316 437557781 8
18900232 441208969 8
108064328 404357780 5
177135949 394745356 5
74224730 394745356 2
74224730 177135949 1
394745356 177135949 1
381295550 433102407 6
316113123 433102407 7
29985371 205665619 4
362708884 191007520 4
182470142 409970512 1
296487126 409970512 1
441208969 109299416 61
109299416 441208969 41
238736345 174191688 1
383687232 162793078 3
48048224 340870023 5
88126316 205383132 1
83106176 97542362 12
325619075 211555341 25
162793078 383687232 3
117058623 206185630 10
82332462 189660545 2
211555341 325619075 22
369094144 185826799 1
287826175 133406185 5
285171946 404357780 1
148842295 235189731 40
322045168 157091041 2
441208969 262307214 9
322045168 214483223 5
285544894 234316880 8
388400654 244154467 11
267804075 437557781 7
437557781 267804075 7
244154467 388400654 11
201041947 311114046 1
192149868 436851002 1
201041947 328548626 6
381515950 437557781 42
441208969 335997173 21
328548626 108675333 5
80373284 421024033 17
325619075 53267855 2
205665619 29985371 3
325619075 283713373 3
89308231 169894192 1
431573246 200444013 25
402540810 343887622 20
343887622 393727361 4
393727361 402540810 8
343887622 402540810 21
389265907 381295550 13
381295550 389265907 5
127212001 373612153 2
186190444 257078406 5
381515950 388400654 13
45624632 47914608 2
267228287 47914608 1
205665619 361241032 24
275096952 286067895 8
92975209 28128687 3
274053387 157197158 1
54513097 58747535 5
81073960 58747535 4
370652255 58759682 1
88910148 340363309 6
330439783 200444013 7
286597633 235189731 54
286067895 275096952 9
164729839 392132337 34
83106176 29267530 3
29267530 83106176 4
235926567 249794165 5
188683237 368246503 3
58759682 194757219 10
23971329 84403255 8
27798256 39723301 32
228099346 280948401 6
311867325 443078043 6
104799646 330255413 2
118408967 30009812 2
443078043 311867325 22
137671591 205448347 1
28774420 297850671 2
121849847 421024033 1
252993522 421024033 1
124272648 421024033 1
215576684 421024033 1
97492519 91155132 1
107123526 75611015 9
46420717 412490976 1
214483223 234316880 33
234316880 214483223 33
121567287 97492519 7
238764205 337070381 8
181627999 137396816 5
326820998 86739892 1
86739892 326820998 1
42570149 235189731 27
85077359 313621459 1
119466409 313621459 2
21508873 313621459 12
26761071 313621459 3
313621459 119466409 2
175458189 280948401 1
234316880 157091041 25
186547033 330255413 1
88910148 330255413 1
338617304 172453787 7
24868133 250373879 1
88126316 293643103 1
267228287 188683237 1
391968464 198927386 15
108064328 198927386 7
104799646 198927386 1
109269644 198927386 11
245007518 436060689 102
178077679 192149868 9
421499757 367080568 2
175458189 330255413 3
367080568 421499757 3
436060689 245007518 47
235189731 318581766 1
117757115 283894633 3
137373058 280826536 3
310215915 234316880 1
214251466 234316880 9
417708983 278482967 5
302559370 389265907 28
104799646 362708884 1
361812003 362708884 2
191007520 362708884 4
35952475 151755148 6
252993522 381346813 19
35952475 360392279 1
433102407 389265907 2
35952475 37905642 1
400549146 256133861 29
421024033 202234178 41
256133861 400549146 28
409982678 238764205 13
169894192 273461517 1
88960749 273461517 1
252993522 273461517 1
39723301 273461517 1
170909799 273461517 1
58749618 238764205 1
374739662 238764205 1
330255413 175458189 1
58759682 433683092 8
363860065 175458189 6
250373879 210551488 5
53267855 234316880 9
51039180 88960749 1
108445481 221517840 31
175458189 363860065 4
58759682 93737863 1
436060689 176861277 30
176861277 436060689 104
185661573 234316880 2
215576684 234316880 2
273559646 234316880 6
250373879 187288519 4
271324754 200444013 20
29985371 274053387 5
433683092 363915528 12
433683092 328548626 16
378745384 42570149 1
47914608 438406232 39
223869841 370560376 3
175155659 246760566 1
234316880 201679034 2
297652974 205448347 4
297652974 29666748 4
336717597 359256640 1
29666748 297652974 8
205448347 297652974 5
336717597 140083960 7
190813502 59142721 4
166670511 397569403 3
444720443 386637033 9
284510806 88126316 9
232961188 88126316 1
354435706 409042746 13
167096544 190813502 11
59142721 190813502 2
302559370 190813502 4
332334127 190813502 9
386637033 444720443 5
431573246 109269644 2
409042746 354435706 10
140264549 361065588 10
145721875 399954028 26
29666748 434947470 18
434947470 29666748 19
368802046 274053387 2
58747535 283713373 6
93737863 64490054 72
368802046 280574253 3
140264549 280574253 46
274053387 280574253 49
260062202 177496057 1
177496057 260062202 1
205448347 434947470 16
140264549 368086280 8
21437961 361241032 6
372988775 378162722 1
441208969 370698806 5
370698806 441208969 11
88126316 178457690 1
316530540 64490054 34
390669136 433683092 9
433683092 201041947 10
132902185 181627999 10
201041947 433683092 7
399580001 137396816 22
280574253 162815851 1
120858192 162815851 1
387735880 162815851 6
45112608 436851002 7
436851002 45112608 12
178077679 234316880 3
260778881 234316880 17
344143174 210551488 3
182470142 234316880 1
280430548 234316880 1
240663429 234316880 1
208490036 234316880 1
385340015 234316880 2
45398123 28128687 2
28128687 45398123 2
382489334 368802046 7
278482967 368802046 15
108896669 293643103 1
368802046 341332559 2
93737863 316530540 7
177496057 33841316 2
177900100 33841316 1
105576032 366017781 16
390669136 64490054 25
186190444 64490054 56
206134238 92975209 1
344143174 115605916 1
162793078 64490054 32
194757219 64490054 61
403594709 64490054 13
53150452 421499757 27
421499757 53150452 13
331112419 245007518 25
46252132 172668288 9
219138840 23505105 1
226691563 97542362 12
240663429 201679034 1
117058623 82332462 2
206185630 47914608 7
58759682 383687232 10
108445481 21437961 31
162793078 433683092 7
45624632 88910148 4
202234178 447026114 4
447026114 202234178 7
267228287 202234178 13
280430548 369094144 8
261114974 283713373 1
178077679 441208969 26
51371672 86739892 1
88126316 253491471 2
250361135 388400654 4
232961188 388400654 3
267804075 250361135 3
388400654 250361135 2
338617304 97542362 1
280430548 286067895 8
235926567 187255592 1
108064328 391968464 10
421024033 391968464 8
250361135 267804075 5
211848777 280403522 5
140083960 397569403 3
213829162 325619075 2
444720443 280403522 6
244876558 437557781 14
437557781 284510806 1
310215915 402540810 8
275191705 227764232 5
193208430 280826536 6
280403522 386637033 14
386637033 280403522 6
47914608 275040716 2
325619075 109269644 4
47914608 93438825 4
56343104 93438825 1
23543947 21770354 1
99002197 21770354 1
363860065 235189731 4
363860065 26761071 1
215576684 26761071 1
284945143 26761071 1
444720443 368246503 3
288273675 367354478 7
378745384 359256640 2
359256640 378745384 5
378745384 39723301 4
39723301 378745384 5
278482967 227764232 41
104799646 448605410 8
279504313 108896669 1
340870023 48048224 1
343887622 218664980 1
238736345 331699419 18
85077359 115605916 1
137396816 399580001 25
335997173 441208969 13
273559646 448605410 4
403594709 363915528 3
42895816 351253672 24
351253672 42895816 26
328548626 433683092 17
296381448 44765804 7
58747535 84403255 1
92473291 261114974 1
273559646 218664980 14
201041947 64490054 39
108675333 64490054 9
167906212 64490054 26
434947470 140083960 45
399954028 75611015 31
360108672 274674751 1
221517840 117058623 1
117058623 33029673 1
167096544 434947470 25
140083960 434947470 28
389265907 282819786 3
51820161 205448347 6
205448347 51820161 18
282819786 389265907 2
287826175 357660257 4
214251466 448605410 2
56343104 106841421 1
283713373 325619075 4
276971322 325619075 4
112257152 133406185 10
106841421 300202655 2
300202655 106841421 1
313621459 340363309 1
106841421 275040716 1
106841421 267804075 1
106841421 250373879 1
214251466 140264549 5
240258320 433683092 11
421024033 252673442 8
433683092 240258320 18
252673442 421024033 5
106841421 388400654 1
56343104 388400654 16
199295364 337231569 1
391968464 191067738 4
199295364 186190444 1
199295364 390669136 1
51697533 29666748 20
51820161 29666748 2
29666748 51820161 1
178077679 50093236 6
310215915 140264549 1
325619075 276971322 4
199295364 200444013 1
214251466 310215915 378
51039180 310215915 9
228099346 218664980 2
218664980 39723301 2
350372131 294817467 2
140264549 310215915 7
162621823 368086280 8
368802046 310215915 18
402540810 310215915 29
117757115 280826536 4
444790512 106841421 1
227764232 434947470 1
24868133 58757576 5
51039180 447026114 2
236986090 280571460 1
447026114 51039180 21
317475686 226691563 3
320121337 51039180 1
447026114 421024033 3
421024033 447026114 1
447026114 188826656 1
106841421 310215915 4
58749618 45624632 2
54513097 45624632 2
83928002 54513097 9
190383735 363915528 2
322180022 124272648 1
324907579 124272648 58
58759682 64490054 44
40894652 324907579 2
434947470 51697533 35
307953995 412490976 32
22249205 434947470 19
51697533 434947470 41
221517840 261114974 30
53150452 234316880 17
328548626 93737863 10
421024033 109269644 2
328548626 64490054 21
269051483 53150452 2
234316880 53150452 7
58758214 394745356 15
337070381 306224647 3
296381448 306224647 17
44765804 306224647 7
433683092 64490054 21
69315538 196244888 3
450794692 332334127 22
332334127 450794692 13
22249205 450794692 21
370647017 202234178 7
45112608 234316880 2
241266173 234316880 1
21858860 208490036 1
404357780 359256640 3
178077679 53150452 1
222559633 266618095 24
269051483 317966639 2
211848777 162815851 12
199633839 337231569 7
117058623 280403522 1
21770354 260778881 2
260778881 21770354 3
191058301 255572101 2
307953995 286067895 32
359256640 404357780 1
404357780 234388455 7
234388455 404357780 4
36292202 274674751 1
190383735 64490054 13
450794692 204911391 17
39723301 448605410 3
111005623 370698806 5
204911391 450794692 13
38633460 324907579 12
108064328 403594709 13
298641416 267194499 3
38633460 124272648 37
58747535 162815851 1
280430548 278482967 1
372693245 338939548 3
368246503 211603583 3
302559370 310215915 113
391968464 190383735 3
190383735 403594709 6
391968464 403594709 3
256133861 165076757 5
182456993 234316880 31
151816481 33841316 4
38633460 33841316 3
190383735 391968464 1
296712899 71815631 6
399954028 57794814 12
24868133 343941412 14
21770354 234316880 8
234316880 21770354 5
399954028 92975209 2
421024033 187038423 15
58757576 26761071 6
164729839 343941412 2
274674751 36292202 1
246739849 88126316 6
421024033 80373284 11
344143174 225398019 2
215576684 310215915 5
320121337 310215915 2
121849847 310215915 139
108675333 433683092 4
235926567 21437961 1
340363309 274053387 1
284945143 274053387 3
304022613 274053387 1
58758214 58747535 5
24868133 119466409 13
26761071 58757576 1
274053387 304022613 1
284945143 304022613 1
357660257 211603583 2
157197158 221517840 1
45398123 221517840 1
399954028 280571460 2
58749618 90430970 1
399954028 185826799 5
107123526 198927386 2
80373284 198927386 2
371419587 91155132 8
409911433 390669136 10
211603583 357660257 2
240388572 427605834 1
83928002 371419587 2
246172121 371419587 4
40894652 97492519 8
325619075 299925959 44
262639091 355136751 1
30009812 238169466 1
409911433 187038423 4
393727361 310215915 64
274053387 140264549 97
401744197 417708983 12
452834167 227764232 6
282819786 452834167 4
187038423 409911433 1
227764232 452834167 22
278482967 452834167 33
452834167 278482967 25
140264549 378171446 2
378171446 140264549 5
21927348 187255592 3
181913832 194511872 3
250373879 437557781 12
327333087 437557781 41
250373879 106766504 5
310215915 320121337 1
40691248 409911433 7
368086280 140264549 2
51039180 124272648 1
394745356 100597724 2
390669136 187038423 2
100597724 394745356 5
323300311 64490054 19
306224647 44765804 8
115180720 441208969 14
238764205 352370223 10
205665619 79413578 3
238271382 219091740 18
120858192 434998682 9
409042746 434998682 16
79413578 97492519 4
297853100 318581766 1
340363309 318581766 1
175458189 318581766 1
331699419 84403255 8
40894652 92473291 3
434998682 409042746 6
351798435 52305361 7
92473291 198112368 2
40894652 198112368 1
283690548 405604530 2
452834167 282819786 2
405604530 283690548 3
218664980 448605410 2
448605410 218664980 1
227764232 366684284 3
366684284 227764232 3
434998682 120858192 3
187038423 280571460 2
22249205 58757576 5
124272648 51039180 1
248148598 306791157 5
409911433 84403255 6
306224647 409970512 11
84403255 409911433 1
306224647 91155132 8
238764205 91155132 10
306224647 210551488 2
238764205 210551488 1
238764205 337231569 1
259865273 208490036 5
454059039 176861277 239
245007518 454059039 82
185661573 179872551 4
51371672 64490054 1
176861277 454059039 339
454059039 245007518 34
454059039 387735880 126
454059039 287248913 73
86739892 137434820 5
57675742 343941412 2
108445481 33029673 30
108445481 192517738 28
262639091 270063173 10
67657313 172668288 1
67657313 311867325 3
392132337 280574253 32
51371672 421743631 2
359256640 336717597 3
208490036 186221115 3
421743631 51371672 5
433683092 187038423 1
46420717 234313487 2
187038423 433683092 2
214251466 39723301 13
102781563 343941412 2
187038423 64490054 9
187038423 383687232 2
257522741 249794165 2
234313487 46420717 2
343887622 417708983 11
348265432 346391676 8
417708983 401744197 7
346391676 348265432 7
454280253 109269644 3
109269644 454280253 6
53384299 162815851 3
267228287 120858192 3
99002197 39723301 79
81073960 245007518 2
452834167 417708983 13
417708983 343887622 8
454736754 315035989 50
454736754 406886217 24
315035989 454736754 24
417708983 452834167 7
454736754 278482967 3
218664980 342697022 1
454736754 342697022 1
454736754 123084921 47
368246503 444720443 1
164704175 58758214 3
47914608 58758214 1
370647017 211603583 3
287248913 436060689 211
454736754 384094515 2
384094515 454736754 2
73084416 48048224 1
177496057 48048224 2
67657313 106841421 2
421024033 403594709 9
106841421 67657313 3
53267855 390669136 3
366562500 91155132 5
54513097 210551488 2
246739849 221517840 3
58747535 199633839 1
67657313 387735880 3
328548626 454280253 7
323300311 454280253 22
433683092 454280253 10
214251466 179676136 17
234316880 196957441 2
234317940 196957441 2
118408967 196957441 4
234316880 336463177 2
234317940 336463177 2
118408967 336463177 3
387735880 454059039 275
336463177 118408967 3
196957441 118408967 4
108064328 64490054 22
234317940 234316880 9
336463177 234316880 3
196957441 234316880 1
118408967 234316880 49
245007518 373612153 8
373612153 245007518 6
403594709 167906212 15
403594709 108675333 3
80373284 280571460 14
64490054 403594709 5
108675333 403594709 1
433683092 403594709 1
403594709 433683092 3
246739849 337231569 2
308721415 64490054 11
99002197 88126316 1
363860065 273033835 5
378171446 280574253 6
239482861 434947470 4
378171446 26761071 2
434947470 239482861 3
257522741 23505105 6
189660545 352370223 1
406886217 123084921 66
452834167 353689773 21
452834167 406886217 11
99002197 310215915 267
406886217 452834167 7
257522741 280574253 15
257522741 221517840 1
268363596 362708884 2
205448347 367354478 5
81073960 136249351 5
45624632 58758214 5
434998682 444720443 2
132902185 106841421 1
402870780 172668288 3
234501617 172668288 6
24429243 344143174 1
235926567 238764205 25
106841421 132902185 1
179872551 421104380 14
352370223 238764205 18
249824122 337070381 6
249794165 337070381 3
66484769 64490054 21
194511872 234316880 12
234316880 194511872 6
267814002 57675742 1
107123526 454280253 2
283053533 238271382 2
181662643 238271382 1
111423790 370647017 6
53267855 325619075 5
306224647 205376521 8
235926567 71815631 1
93438825 180329003 1
455974999 370162043 30
280948401 261114974 12
455974999 318581766 34
444720443 434998682 3
455974999 184372744 14
261114974 280948401 27
53267855 175458189 1
234316880 342697022 1
107123526 92975209 5
92975209 107123526 1
167096544 277727437 6
255114497 208490036 1
383687232 64490054 11
257522741 26761071 12
238271382 181662643 1
283053533 181662643 1
26761071 257522741 1
238736345 298641416 18
56343104 437557781 48
191072044 179872551 3
310215915 381295550 7
381346813 280826536 4
143037311 280826536 8
338287336 283894633 1
381346813 452834167 26
324907579 256133861 35
361299476 124272648 11
400549146 124272648 22
172668288 46252132 16
400549146 361299476 4
324907579 361299476 3
172668288 454903662 91
46252132 454903662 35
121849847 234316880 1
228099346 234316880 17
51039180 234316880 1
452834167 381346813 29
286067895 28136650 9
403594709 58759682 19
205278393 47914608 24
186190444 391968464 4
77029876 390669136 3
58758214 390669136 2
145721875 246172121 3
287846265 274674751 6
287846265 246766460 7
104799646 234316880 49
454280253 58759682 22
236986090 234316880 13
283690548 234316880 21
303371760 234316880 2
77029876 187658311 1
44765804 234316880 1
303371760 236986090 1
330234691 370162043 5
345725724 189209030 6
42570149 318581766 1
21770354 211848777 1
40894652 221517840 1
306224647 372988775 1
51039180 372988775 1
336130385 421104380 5
108675333 234316880 1
234316880 303371760 1
194511872 303371760 1
24868133 218621324 2
255114497 421104380 3
91155132 238764205 6
431573246 330439783 53
211603583 370647017 12
283053533 63253790 3
370162043 221517840 1
454280253 167906212 65
198927386 271324754 20
257078406 64490054 36
286597633 427605834 2
437557781 275040716 6
190383735 454280253 16
108675333 454280253 16
167906212 454280253 54
286067895 46420717 4
221517840 370162043 2
46420717 286067895 1
280403522 444720443 12
390669136 45398123 5
45398123 390669136 3
287826175 292275636 40
187658311 190383735 1
390669136 454280253 15
106766504 88126316 3
437557781 88126316 7
88126316 106766504 12
183374179 397569403 3
52305361 234316880 1
124272648 234316880 1
21415915 234316880 1
199633839 234316880 1
175458189 234316880 1
341332559 206342682 15
273033835 38081052 1
198927386 186190444 1
211603583 368246503 4
306224647 191898535 2
117058623 97492519 5
250361135 164729839 7
85077359 392132337 3
370162043 455974999 7
330234691 455974999 13
261114974 211172294 10
347943805 179676136 1
371419587 268363596 3
268363596 371419587 1
391968464 200444013 10
338287336 70654563 5
310215915 389265907 3
361812003 389265907 72
389265907 361812003 68
389751959 361812003 39
88960749 39723301 13
350739777 44336049 4
431573246 92975209 5
205278393 64490054 2
433683092 190383735 3
454280253 433683092 4
454280253 323300311 19
162793078 454280253 25
194757219 454280253 11
433683092 167906212 12
280574253 140264549 30
437557781 46351591 2
150611354 234316880 1
198927386 64490054 1
387735880 454903662 55
191067738 391968464 2
257522741 274053387 21
84403255 391968464 3
46351591 437557781 1
280403522 24429243 2
391968464 84403255 6
18761643 58747535 7
81112983 266618095 51
399580001 287248913 13
351253672 421743631 1
394614858 261114974 6
30009812 106841421 10
261114974 394614858 4
238169466 427605834 7
22249205 336717597 39
287248913 399580001 8
64490054 240258320 13
450794692 140083960 31
427605834 238169466 12
190813502 137396816 2
244876558 337231569 1
106766504 337231569 1
51697533 367354478 3
51697533 358726571 12
367354478 51697533 6
358726571 51697533 9
257522741 164729839 2
392132337 257522741 1
164729839 257522741 1
267822457 324307705 13
454903662 172668288 23
127212001 454903662 65
280574253 257522741 8
399580001 252834703 2
257522741 249824122 1
205376521 241266173 9
366684284 330234691 6
332334127 330234691 4
235926567 223611436 2
241266173 205376521 10
273033835 160887563 1
187255592 170649489 7
317113567 454736754 20
104799646 454736754 14
266618095 222559633 24
454736754 317113567 48
257522741 241266173 2
73084416 137055424 1
454736754 282819786 3
282819786 123084921 15
125971172 437368746 47
285230602 53267855 1
213829162 53267855 1
201041947 454280253 14
213829162 285230602 12
378171446 274053387 3
399954028 206342682 55
137471432 30009812 1
437368746 311867325 19
175155659 38081052 1
257522741 392132337 7
257522741 368802046 12
280571460 28128687 5
311867325 165076757 3
357660257 401390204 2
302559370 206342682 65
165076757 311867325 3
377915688 48048224 2
153825675 248148598 3
153825675 244547831 3
218649291 448605410 3
362708884 246172121 15
371265403 39723301 3
448605410 218649291 1
361241032 261114974 6
369727211 273602143 3
261114974 361241032 8
68526291 421499757 3
455974999 330234691 18
421024033 273602143 3
211172294 126040106 7
370162043 210551488 1
234388455 343941412 1
68526291 336463177 1
450794692 140264549 9
140264549 450794692 14
257522741 399954028 5
280574253 368802046 2
171251023 33861081 1
273033835 378745384 8
401744197 389265907 23
177496057 137055424 1
123084921 454736754 22
36544806 452834167 87
140264549 175458189 3
452834167 36544806 47
401390204 357660257 2
250613093 40894652 1
246739849 40894652 1
21415915 235284388 6
399954028 257522741 3
399954028 106841421 5
280826536 381346813 9
306791157 273602143 1
235926567 366562500 3
106841421 399954028 5
162621823 283894633 1
153825675 413508790 3
413508790 153825675 1
235926567 409970512 6
235926567 337070381 1
85077359 367354478 1
126040106 367354478 2
244154467 367354478 1
351253672 186791565 38
317966639 211848777 21
177496057 265245001 1
390669136 409911433 2
44765804 191077706 3
234316880 317966639 32
273602143 64490054 20
317966639 406980735 7
66484769 390669136 23
186190444 383687232 1
427605834 344751090 11
108064328 257522741 2
293643103 246766460 1
406980735 317966639 8
298641416 257078406 1
390669136 66484769 73
80373284 403594709 4
403594709 80373284 6
186791565 421024033 4
278482967 392480887 14
452834167 392480887 5
406886217 454736754 8
162621823 454736754 12
364819835 39723301 53
368802046 257522741 3
99002197 389751959 29
381295550 389751959 81
193208430 170909799 20
75611015 399954028 35
355438543 452834167 3
353689773 452834167 19
170909799 280826536 5
89308231 280826536 8
177135949 57794814 13
215576684 417708983 9
366017781 458449001 8
219138840 210551488 6
151816481 265245001 3
198927386 458449001 10
108675333 203916273 1
203916273 108675333 1
458449001 198927386 8
336463177 179935250 3
109269644 325619075 14
421499757 212381568 9
285230602 325619075 10
175458189 97542362 2
284945143 97542362 1
336463177 191060793 2
191060793 336463177 2
179935250 336463177 2
228099346 38081052 4
132067492 106841421 1
175458189 350372131 1
444790512 181627999 17
106841421 206342682 5
181627999 444790512 22
54596482 210551488 7
238169466 344751090 21
194757219 383687232 3
241120063 234316880 8
234316880 241120063 6
383687232 194757219 2
460456072 234316880 5
460456072 211848777 8
460456072 214483223 7
273461517 234316880 11
271550696 234316880 7
228099346 310215915 4
421024033 366017781 2
175155659 43399417 5
460456072 441208969 3
205665619 175155659 9
234313487 179935250 2
234313487 218641857 14
179935250 234313487 1
460456072 345725724 2
460456072 68526291 1
364772998 93438825 17
93438825 364772998 43
360738565 97492519 7
460456072 355136751 3
24429243 280403522 1
218664980 310215915 7
406886217 317113567 6
137373058 218649291 4
235926567 249824122 1
257522741 300202655 4
14319626 324307705 1
287248913 454059039 93
361299476 324907579 1
370005959 324907579 1
331112419 454059039 92
551188839 296712899 87
444790512 296712899 26
246766460 167865284 1
205383132 167865284 1
235189731 167865284 1
317966639 345725724 25
126040106 370162043 1
48376774 370162043 1
308721415 454280253 7
418254720 238764205 5
238764205 418254720 2
82332462 360543263 2
273559646 396718040 1
287846265 206342682 16
214483223 205376521 4
52305361 279504313 1
409970512 352370223 15
249824122 352370223 3
577155549 57675742 1
100480169 286067895 1
108064328 339165240 12
369727211 339165240 2
370698806 115180720 20
189660545 175458189 1
226691563 175458189 4
339165240 53267855 1
369727211 53267855 1
460456072 262307214 6
337231569 104147773 2
240388572 238169466 2
189660545 330255413 1
119466409 330255413 2
52305361 330255413 2
191077706 317966639 2
427605834 102781563 5
235284388 378745384 55
226691563 21437961 1
427605834 246766460 22
246766460 344751090 12
317966639 255572101 9
79413578 205383132 1
205376521 214483223 5
211172294 108445481 8
185826799 399954028 7
287846265 106841421 19
399954028 109269644 2
170649489 241266173 1
399954028 213829162 1
319920038 42895816 3
42895816 319920038 3
21927348 319920038 2
198927386 206134238 15
206134238 198927386 7
185826799 222559633 3
218664980 389265907 3
215576684 454736754 6
123084921 406886217 56
382076279 88960749 15
151755148 278482967 1
151755148 36544806 7
287846265 238764205 52
378745384 238764205 3
238764205 378745384 1
459637630 222559633 8
223869841 454903662 12
232232278 454903662 13
368802046 36544806 35
88126316 324907579 3
36544806 368802046 22
84352469 287248913 49
222559633 343941412 1
84403255 28128687 5
273559646 206342682 5
45364167 330255413 6
274601883 330255413 1
417097825 330255413 4
168459774 454903662 20
238271382 194511872 4
194511872 238271382 3
85694890 238271382 1
162815851 211848777 11
162815851 436851002 3
244474835 241093180 6
28774420 241093180 1
327333087 244876558 5
454059039 331112419 64
246172121 86739892 1
436851002 111690467 4
162815851 111690467 3
85077359 280430548 1
54513097 283713373 1
454059039 137396816 22
137396816 454059039 27
287846265 238169466 7
387735880 331112419 46
54198070 280430548 1
97492519 92473291 7
436060689 454059039 79
369094144 208490036 2
364772998 404357780 10
234316880 51371672 4
206185630 23505105 7
262639091 441208969 3
364772998 117058623 45
319920038 64490054 3
389265907 218664980 5
361812003 389751959 50
362708884 23505105 3
362708884 117058623 2
117058623 362708884 3
23505105 362708884 8
89308231 36292202 18
215576684 72277917 1
360392279 372730170 1
362708884 175458189 1
361241032 280948401 4
387735880 369094144 10
454059039 436060689 105
280948401 361241032 5
44336049 410218658 15
213579519 410218658 2
234317940 405604530 7
271550696 405604530 13
340870023 279504313 5
450794692 190813502 17
137471432 92473291 7
369094144 387735880 2
116524695 179872551 45
306224647 106841421 2
104799646 179676136 1
368246503 401390204 2
296712899 401390204 15
255572101 14599444 7
148842295 427605834 4
234313487 115605916 1
401390204 368246503 1
116524695 181913832 7
45624632 175458189 1
238271382 283053533 5
28136650 412490976 4
234313487 28136650 11
318581766 455974999 16
72277917 28774420 2
28774420 72277917 6
454280253 363915528 2
145721875 284510806 1
145721875 137471432 1
454280253 64490054 13
187038423 454280253 9
186190444 454280253 11
228099346 206342682 14
459637630 266618095 19
58759682 403594709 2
269051483 111690467 4
401390204 370647017 7
266618095 459637630 5
287846265 69307285 32
205278393 199633839 5
109269644 409911433 4
280948401 274053387 5
409911433 109269644 3
227699736 64490054 2
205665619 126040106 6
150611354 88960749 2
104799646 88960749 7
117058623 240663429 2
178077679 157091041 2
362708884 337231569 1
51039180 260814366 3
234316880 218664980 1
284139006 28136650 4
273559646 310215915 11
58749618 203916273 1
297853100 409911433 1
28136650 307953995 4
178077679 212381568 1
409911433 191067738 1
106255581 310215915 112
361812003 156951907 1
150611354 381295550 1
176861277 278482967 1
177823861 39045743 2
179935250 90430970 3
437557781 327333087 24
444790512 111423790 18
204911391 320121337 3
275191705 359256640 4
373612153 434998682 24
127212001 437368746 22
370652255 386637033 4
104147773 318581766 1
116524695 53384299 15
450794692 320121337 9
450794692 359256640 13
56406907 200444013 8
441208969 262639091 3
392480887 177823861 1
296381448 352370223 1
409982678 352370223 3
444720443 370652255 7
234316880 367080568 3
287248913 387735880 33
387735880 287248913 75
366017781 58747535 15
252673442 58747535 3
325619075 58747535 15
234316880 352370223 1
214483223 352370223 1
115180720 347943805 19
156890702 392132337 19
241266173 362747745 3
108064328 234316880 1
383687232 454280253 13
132902185 285544894 13
285544894 132902185 7
454280253 383687232 12
39723301 310215915 4
381295550 310215915 1
218649291 310215915 19
275096952 107123526 1
275096952 80373284 7
275096952 421024033 5
254990620 296146340 3
350739777 296146340 3
279579743 206342682 69
23505105 97542362 10
434998682 373612153 13
287846265 344751090 7
279968317 434998682 98
434998682 279968317 86
43399417 268363596 1
234501617 454059039 213
57794814 421743631 4
246766460 45398123 1
167906212 205231234 2
454059039 234501617 217
389265907 389751959 53
320121337 450794692 8
19761271 33841316 1
310215915 206342682 9
125971172 443078043 14
107123526 392132337 2
392132337 459637630 14
232961188 437557781 25
237266480 206342682 4
454059039 206342682 56
317966639 191069406 7
58757576 250569402 12
363860065 341332559 1
85077359 341332559 10
297853100 341332559 3
119466409 341332559 7
22128494 241266173 1
363860065 304022613 1
341332559 304022613 19
317966639 344143174 2
69307285 206342682 6
249707746 206342682 5
343941412 85077359 7
58757576 455974999 2
191898535 249710115 2
249794165 324307705 36
324307705 249794165 35
408214756 389751959 70
235284388 363860065 46
405604530 234316880 5
214266687 408214756 2
389751959 408214756 73
104799646 381346813 3
104799646 393300089 6
73084416 33841316 1
22128494 234316880 1
455974999 58757576 3
240388572 71815631 1
29666748 51697533 13
287248913 176861277 33
344751090 240388572 7
67657313 97542362 1
84352469 387735880 17
164729839 266618095 4
23971329 58747535 33
41795957 58759682 1
45624632 58759682 1
83928002 58759682 13
577155549 58759682 13
120858192 218664980 1
275191705 51697533 15
176861277 287248913 57
70483883 28128687 4
156890702 387735880 3
387735880 156890702 4
391968464 458449001 7
458449001 391968464 5
53384299 124272648 2
370162043 330234691 1
85077359 266618095 2
465399426 155874323 3
409911433 403594709 10
57794814 394745356 12
124272648 53384299 2
403594709 409911433 3
438406232 264745750 13
155874323 465399426 5
394745356 57794814 8
409911433 162793078 1
421024033 162793078 3
47914608 202719757 1
88910148 363860065 1
284945143 363860065 1
22926492 363860065 1
156951907 368802046 4
218664980 120858192 1
361065588 417708983 1
37905642 417708983 2
452834167 368802046 15
167906212 391968464 3
283894633 338287336 6
257522741 191007520 2
254990620 465399426 22
287826175 196244888 5
378745384 235284388 18
219138840 100597724 1
421499757 260778881 1
156951907 320121337 7
320121337 400344890 4
257522741 56343104 1
330234691 327333087 7
327333087 330234691 2
77029876 58758214 10
141204703 458449001 28
223869841 172668288 1
318581766 330234691 11
455974999 372988775 12
383687232 187038423 1
264745750 438406232 20
207505611 454059039 47
454059039 71815631 16
71815631 454059039 40
21508873 337231569 3
459637630 246760566 1
214251466 400344890 3
228099346 108675333 2
228099346 64490054 1
459637630 187255592 5
198927386 304022613 1
364772998 360738565 4
185646833 185661573 3
454059039 207505611 25
71487252 345725724 1
273461517 315035989 3
437557781 388400654 17
458449001 271324754 35
465399426 330255413 16
271324754 458449001 25
408214756 393300089 5
409911433 44765804 8
393300089 408214756 9
426101736 315035989 9
408214756 381295550 20
381295550 408214756 16
455974999 327333087 13
448605410 39723301 2
394745356 58758214 13
252993522 170909799 33
285230602 58747535 23
235284388 106841421 48
51697533 267822457 1
205278393 267822457 16
199295364 360738565 5
213829162 421024033 2
64490054 454280253 29
119202711 192473400 16
186791565 109269644 1
285230602 109269644 2
234501617 279579743 24
186791565 299925959 3
458449001 206134238 82
206134238 458449001 80
268363596 191007520 2
285230602 339165240 1
368086280 39045743 1
285230602 21415915 1
64490054 21415915 1
285230602 252673442 2
109269644 285230602 10
325619075 285230602 5
92975209 285230602 4
57794814 458449001 1
234501617 399954028 21
322045168 241120063 3
186791565 454280253 10
57794814 56406907 1
431573246 187658311 3
234501617 206342682 50
71815631 206342682 44
207505611 206342682 50
296487126 206342682 39
192473400 386637033 7
244006526 148842295 1
336717597 394614858 10
148842295 244006526 1
394614858 336717597 10
24868133 199295364 1
53384299 199295364 1
360738565 199295364 2
199295364 53384299 5
198927386 200444013 14
44336049 465399426 6
417097825 465399426 12
73084416 465399426 6
64017672 261114974 46
388400654 232961188 3
280948401 363860065 2
214251466 389265907 8
389751959 238764205 4
360392279 36544806 1
39045743 368086280 1
218664980 381295550 1
386637033 192473400 2
89308231 50799351 15
437368746 454903662 64
297853100 56343104 16
444790512 400344890 6
184372744 140083960 8
140083960 184372744 4
56343104 175458189 2
404357780 280574253 7
399954028 454059039 99
454059039 399954028 101
287846265 400344890 9
444790512 370647017 8
280574253 404357780 3
370647017 444790512 4
345725724 421499757 12
54513097 58759682 23
40691248 260814366 13
308721415 363915528 2
458449001 438537920 13
201657966 255114497 2
185826799 108064328 16
178077679 109299416 1
54513097 433683092 1
421024033 108064328 66
194757219 370652255 1
93737863 370652255 1
338611428 458449001 67
221517840 282067411 1
198927386 191067738 6
347943805 399604913 11
235926567 352370223 2
187658311 421024033 4
167096544 51697533 16
167096544 450794692 7
140083960 450794692 14
259865273 385340015 1
164729839 79413578 14
79413578 164729839 13
391968464 421024033 8
176861277 39045743 1
361241032 162815851 1
409911433 235189731 6
437368746 455319239 11
240388572 360543263 1
208490036 369094144 4
176861277 409911433 22
186547033 85077359 5
393300089 389751959 41
218649291 389751959 43
336130385 389751959 1
409911433 176861277 27
382489334 355438543 4
343887622 310215915 11
278482967 382489334 8
99002197 88960749 19
368802046 278482967 7
348265432 368802046 4
342697022 50799351 13
27798256 310215915 1
359750805 360392279 17
85790245 235189731 5
235189731 85790245 5
33841316 244547831 4
219091740 458449001 14
386637033 370652255 25
387735880 186224386 31
88960749 186224386 1
454059039 186224386 14
266514525 64490054 8
370652255 299112866 22
390669136 108064328 13
394614858 51697533 1
100597724 108064328 57
340555061 454903662 55
409970512 409911433 4
465399426 361299476 23
417097825 361299476 5
38633460 361299476 9
396758589 250569402 7
173493504 43399417 7
51697533 394614858 1
253491471 162815851 1
373612153 58747535 1
69315538 58747535 1
287826175 58747535 1
292275636 58747535 1
192149868 371419587 4
399580001 58747535 1
279949406 58747535 1
394244514 58747535 1
238764205 206342682 6
257522741 266618095 2
357660257 71815631 3
351253672 185826799 1
250373879 52305361 1
250373879 232961188 2
381295550 206342682 2
331112419 387735880 49
245007518 186224386 9
331112419 186224386 4
21858860 46420717 8
53384299 46420717 1
277019535 97492519 1
393300089 389265907 83
397569403 51697533 2
359256640 382076279 6
205665619 409911433 4
382076279 359256640 6
108445481 441208969 1
76679385 234316880 13
48376774 437557781 11
64017672 394614858 1
351253672 394745356 22
118408967 90430970 6
441208969 115180720 10
394745356 351253672 21
421024033 454280253 4
437368746 387735880 10
403594709 323300311 7
93737863 323300311 8
273559646 287104239 1
274674751 267822457 1
53384299 181913832 8
287846265 304022613 2
23505105 361241032 4
76679385 296712899 1
273559646 76679385 1
185646833 76679385 1
335997173 76679385 1
361241032 23505105 4
108896669 192473400 28
361278739 124272648 34
361278739 256133861 15
361278739 212586753 9
273559646 108064328 7
156890702 306224647 1
280574253 306224647 3
257522741 306224647 5
274053387 306224647 3
164729839 108064328 8
228099346 409911433 2
260814366 206342682 77
201041947 383687232 8
458449001 219091740 15
273602143 454280253 8
93737863 454280253 14
194511872 405604530 8
53384299 181662643 9
132067492 218664980 2
285544894 221517840 3
221517840 285544894 4
285544894 246739849 3
108064328 337231569 3
222559633 459637630 7
287846265 341332559 18
93737863 308721415 5
77029876 330439783 10
341332559 260814366 2
58757576 330234691 3
205665619 267814002 4
341332559 454059039 3
385340015 201679034 1
116524695 191069406 21
194757219 403594709 4
284945143 53384299 1
86739892 267194499 5
108064328 306224647 1
235284388 262639091 4
235284388 270063173 11
175458189 279504313 46
396758589 91155132 1
345725724 331273105 12
369094144 46420717 1
266618095 238736345 96
391968464 108064328 17
218664980 132067492 1
58758214 443043975 82
127903007 409911433 1
228099346 347943805 2
228099346 436851002 1
267194499 238736345 36
443043975 58758214 82
443043975 280571460 175
443043975 185826799 5
465399426 254990620 31
443043975 109269644 3
245770489 405604530 3
324307705 336717597 20
454903662 46252132 22
228099346 341332559 27
260814366 341332559 1
454059039 341332559 2
344751090 249794165 7
64017672 238736345 1
383687232 58759682 19
287846265 364819835 21
249794165 394614858 8
392132337 187255592 13
164729839 409982678 1
39723301 389751959 5
89308231 470069657 11
286067895 115605916 3
470069657 406886217 7
382489334 346391676 7
346391676 392480887 15
296487126 210442608 2
230315857 198221318 4
344143174 470915888 32
404357780 108064328 7
399954028 108064328 26
58747535 108064328 55
470915888 344143174 34
470500390 18900232 9
470500390 335997173 14
58747535 330439783 42
18900232 470500390 8
58747535 458449001 1
330439783 458449001 38
241266173 370611197 2
40691248 75611015 2
394745356 75611015 13
22128494 222559633 1
433683092 108675333 6
108675333 363915528 5
257522741 234316880 1
257522741 48048224 1
470234000 363915528 1
470234000 64490054 3
64490054 470234000 2
470234000 108675333 4
190383735 470234000 1
323300311 470234000 8
468809237 369094144 14
468809237 218641857 16
218641857 468809237 14
468809237 412490976 14
369094144 468809237 10
28136650 468809237 1
468809237 28136650 4
390100428 434998682 58
470234000 257078406 8
22128494 182470142 1
150774251 218621324 6
444790512 120858192 21
126040106 361241032 16
120858192 444790512 52
468809237 283690548 6
469680915 279968317 32
48376774 343941412 14
468809237 286067895 15
468809237 100480169 1
286067895 468809237 17
223611436 343941412 5
434998682 390100428 47
100480169 468809237 3
267228287 396718040 1
178077679 436851002 3
54596482 363295003 1
284945143 21770354 3
235189731 337231569 1
337231569 235189731 1
23505105 235189731 1
145721875 469680915 12
186791565 108064328 9
22249205 454903662 9
297853100 350372131 1
341332559 350372131 1
253491471 388400654 2
109269644 64490054 7
357660257 347943805 1
257522741 361241032 3
178077679 382076279 9
181913832 186221115 2
277019535 341332559 2
350372131 341332559 1
284945143 238736345 14
137471432 470915888 44
436851002 175155659 4
214251466 186224386 1
436060689 186224386 28
252695601 86739892 4
340274242 454903662 2
377915688 454903662 16
86739892 252695601 6
84403255 443043975 13
351798435 249794165 22
249794165 351798435 19
228099346 45364167 1
325619075 339165240 23
325619075 100597724 3
90430970 23971329 7
253491471 437557781 13
437557781 253491471 10
253491471 21593031 14
192473400 108896669 25
286067895 167906212 11
167906212 286067895 9
279949406 399580001 3
382076279 404357780 5
104799646 177496057 1
382076279 280574253 5
374739662 343941412 1
284945143 427605834 6
140264549 387735880 9
387735880 140264549 6
417097825 400549146 1
418254720 205376521 4
273033835 221517840 8
364772998 221517840 3
23505105 221517840 11
221517840 23505105 8
273033835 364772998 1
221517840 364772998 1
337070381 352370223 9
352370223 409970512 9
119466409 23505105 5
235926567 418254720 2
347943805 157091041 8
66484769 458449001 2
458449001 66484769 3
409970512 337070381 17
205376521 418254720 2
44765804 418254720 2
418254720 44765804 4
244876558 327333087 2
85077359 222559633 1
331112419 39045743 4
287846265 362708884 9
21927348 266514525 2
39045743 331112419 1
366017781 84403255 2
84403255 366017781 1
372693245 260062202 4
168345425 170909799 2
143037311 170909799 1
287248913 186224386 43
72277917 192473400 12
104147773 272144349 1
389265907 417708983 1
364772998 267194499 2
286067895 85694890 3
177135949 280571460 7
54513097 47914608 10
205278393 337070381 1
108445481 261114974 18
436851002 253491471 2
92975209 108064328 93
436851002 296487126 6
253491471 362747745 2
436851002 280430548 1
58757576 56343104 2
124272648 400549146 18
361299476 400549146 7
253491471 88126316 4
436851002 470500390 2
577155549 58758214 1
434947470 272144349 2
436851002 441208969 1
436851002 275155337 1
394614858 249794165 9
436851002 115180720 3
436851002 355136751 3
316530540 454280253 18
59142721 51697533 6
434947470 51820161 36
287846265 310215915 4
213579519 345725724 1
287846265 235189731 38
177900100 241093180 5
53267855 108064328 28
343941412 273033835 1
273033835 343941412 2
93438825 225914625 4
332334127 227764232 6
187658311 23505105 1
260062202 360392279 11
227764232 332334127 5
351798435 324307705 23
193208430 317113567 1
389265907 88960749 2
88960749 389265907 2
360392279 260062202 7
384094515 260062202 2
260062202 381346813 4
260062202 342697022 3
169894192 361065588 1
205665619 246172121 3
58747535 18761643 10
399580001 370560376 3
282819786 454736754 1
454280253 390669136 5
267228287 45112608 1
56343104 296487126 2
458449001 56406907 6
267228287 115180720 1
56406907 458449001 11
370560376 399580001 1
109269644 23971329 63
189660545 235189731 1
84352469 454059039 42
218664980 206342682 2
355136751 441208969 4
206342682 454059039 28
206342682 399954028 30
436851002 189209030 3
399604913 441208969 6
241266173 441208969 3
267194499 64456105 1
71487252 53150452 17
280430548 266119179 1
304022613 310215915 6
71487252 262307214 12
102781563 167865284 1
167865284 102781563 1
241266173 280403522 14
206342682 260814366 24
206342682 207505611 27
191069406 412490976 1
402870780 296487126 6
256133861 192473400 4
64456105 381515950 4
137471432 199633839 4
316530540 92975209 2
269051483 347943805 1
191007520 176861277 2
470234000 58759682 7
48376774 166670511 20
176861277 402870780 37
454059039 402870780 80
402870780 176861277 8
260814366 176861277 3
143037311 36544806 4
387735880 402870780 17
221517840 273033835 2
372730170 438159896 1
402870780 454059039 111
260814366 454059039 64
106255581 121849847 26
310215915 121849847 42
214251466 121849847 71
143037311 470069657 4
278482967 346391676 24
346391676 278482967 33
470234000 311114046 4
387735880 67657313 4
36292202 90430970 6
339165240 64490054 1
100597724 64490054 7
162621823 384094515 1
320121337 384094515 3
436851002 80373284 1
84403255 108064328 44
364772998 88910148 6
48376774 470915888 27
384094515 320121337 1
88910148 364772998 3
436851002 214483223 1
58758214 162815851 1
143037311 450794692 2
166670511 470915888 1
267804075 211555341 4
211555341 267804075 3
58747535 299925959 68
252695601 181662643 3
90430970 181662643 1
194511872 181662643 3
54596482 42895816 17
284945143 42895816 6
42895816 235189731 17
253491471 436851002 1
214483223 436851002 1
42895816 102781563 5
431573246 458449001 61
234316880 405604530 1
179676136 76679385 1
340555061 370647017 3
194511872 266119179 4
21858860 179872551 1
167096544 191898535 5
392132337 366562500 3
366562500 392132337 6
252695601 405604530 8
470915888 364772998 3
273559646 392132337 12
286067895 307953995 16
100597724 339165240 4
64490054 339165240 1
156890702 26761071 3
297853100 275040716 5
38081052 23505105 1
392132337 140264549 10
340363309 232961188 5
42895816 148842295 1
140264549 392132337 17
148842295 42895816 2
206342682 296487126 9
116524695 255572101 16
175458189 409042746 2
307953995 283690548 7
38633460 400549146 13
283690548 307953995 3
257522741 390669136 1
42895816 399954028 12
399954028 42895816 10
337231569 273033835 1
470234000 323300311 9
64017672 273033835 2
221517840 270063173 2
296487126 141911198 6
470234000 328548626 3
270063173 221517840 3
388400654 351798435 3
23505105 351798435 8
351798435 23505105 5
388400654 23505105 2
351798435 388400654 7
23505105 388400654 2
141911198 296487126 6
275155337 441208969 2
54596482 185826799 1
42895816 421024033 6
54596482 70483883 1
23505105 246172121 1
436851002 262639091 1
187038423 421024033 15
127212001 359750805 1
90430970 36292202 4
27798256 364819835 31
38633460 322180022 1
162621823 36292202 14
317113567 36292202 7
170909799 36292202 15
342697022 36292202 1
337231569 310215915 2
252993522 454736754 5
54596482 57794814 1
104799646 421024033 1
24429243 310215915 1
104799646 310215915 1
280574253 91155132 1
342697022 170909799 2
284945143 283690548 1
280574253 318581766 4
249710115 280574253 25
93737863 108064328 74
23505105 108064328 35
273461517 274053387 1
283690548 468809237 8
21927348 421743631 10
266119179 194511872 1
58758214 28128687 4
84403255 64490054 9
180329003 238736345 10
360392279 320121337 7
123208306 320121337 9
315035989 404357780 2
392132337 344751090 13
45364167 73084416 5
280574253 249710115 24
64490054 84403255 12
137471432 23505105 9
180329003 363295003 4
409911433 218664980 2
184372744 21695739 14
176861277 262622226 2
45364167 320121337 8
45364167 400344890 18
88910148 351798435 3
320121337 45364167 5
206342682 218664980 1
262622226 176861277 2
191077706 179872551 1
244876558 88910148 1
244876558 343941412 1
363295003 343941412 6
199633839 343941412 5
234501617 390100428 2
401390204 111423790 8
437557781 180329003 1
180329003 437557781 2
437557781 56343104 21
437557781 351798435 19
351798435 437557781 19
409970512 437557781 6
351798435 409970512 4
409970512 351798435 5
311867325 454903662 26
187288519 26761071 4
156890702 140264549 27
107123526 23971329 21
409970512 270063173 2
26761071 187288519 4
351798435 275040716 6
275040716 351798435 10
270063173 244876558 1
140264549 156890702 23
45364167 44336049 3
418254720 240388572 4
344751090 392132337 6
418254720 409970512 8
270063173 409970512 3
205278393 363295003 7
368246503 357660257 5
409970512 363295003 4
270063173 363295003 6
363295003 409970512 2
58759682 454280253 17
155874323 340870023 1
469680915 175458189 26
117058623 140083960 1
287846265 51039180 16
475896725 104147773 10
361241032 274053387 1
39723301 121849847 36
218664980 121849847 2
218649291 121849847 17
361812003 121849847 15
270063173 38081052 6
88910148 38081052 4
363295003 38081052 2
252695601 85694890 1
271550696 85694890 1
194511872 85694890 2
118408967 85694890 4
58747535 57794814 2
167096544 336717597 5
228099346 23505105 11
250373879 150774251 2
150774251 250373879 3
273559646 261112253 1
273559646 121849847 165
228099346 198494776 2
361812003 448605410 5
433683092 109269644 2
38081052 363295003 2
88910148 363295003 1
109269644 316530540 2
399954028 470234000 1
48376774 409970512 1
363295003 221517840 26
48376774 363295003 10
221517840 363295003 28
343941412 270063173 2
205278393 38081052 1
106766504 264745750 1
452834167 348265432 7
348265432 452834167 6
35952475 382076279 30
381295550 121849847 4
206342682 310215915 5
193208430 212503529 3
214251466 206342682 5
22249205 148842295 1
350372131 366684284 1
24868133 246739849 1
198221318 293643103 2
406980735 175155659 4
206342682 400344890 17
192473400 72277917 15
177496057 234316880 3
29267530 205383132 1
180329003 42895816 23
421743631 185826799 1
84352469 331112419 2
54513097 378745384 29
199633839 378745384 5
206342682 341332559 7
475896725 246172121 6
450794692 288273675 2
332334127 288273675 7
108445481 45398123 1
54596482 238736345 11
188683237 370560376 4
351798435 267804075 2
205448347 51697533 13
450794692 51697533 4
332334127 51697533 11
470915888 351798435 4
77726580 58747535 16
105576032 58747535 11
45624632 58747535 2
184372744 250569402 2
185646833 421104380 5
179676136 421104380 6
108445481 343941412 1
351798435 470915888 4
306224647 205383132 6
124272648 192473400 5
205383132 306224647 5
275040716 437557781 7
58749618 475896725 21
434998682 187365956 1
81073960 267228287 14
296712899 267228287 28
316530540 109269644 1
190813502 450794692 19
283713373 108064328 40
213829162 108064328 20
325619075 366017781 7
297853100 362708884 1
226691563 362708884 2
109269644 108064328 61
108445481 126040106 7
240388572 418254720 1
325696446 427605834 5
45624632 249794165 1
302559370 341332559 140
181662643 245770489 2
205278393 364772998 1
280574253 221517840 2
304022613 341332559 17
48376774 23505105 18
140264549 257522741 37
257522741 140264549 46
421499757 214483223 15
40691248 421743631 3
363860065 270063173 19
363295003 88910148 2
234388455 47914608 7
280574253 51039180 3
140264549 421024033 15
257522741 421024033 2
454059039 279579743 16
206342682 279579743 35
279579743 454059039 36
421024033 140264549 19
401390204 218664980 2
447026114 218664980 3
341332559 218664980 2
421024033 257522741 1
140264549 315035989 1
417708983 227764232 4
227764232 346391676 13
104799646 361241032 2
454736754 381346813 10
381346813 454736754 3
66484769 285230602 13
381346813 70654563 3
57794814 194757219 5
338611428 273602143 1
88126316 388400654 3
316530540 187038423 4
205665619 21437961 13
50093236 338287336 1
345725724 338287336 1
465399426 44336049 2
218664980 341332559 3
273602143 338611428 1
421024033 64490054 15
369727211 64490054 35
213829162 64490054 8
58759682 187658311 2
273559646 106841421 10
409911433 80373284 2
409970512 306224647 8
352370223 249794165 3
331112419 436060689 27
182470142 116524695 2
436060689 331112419 6
437557781 48949091 7
327333087 388400654 7
267804075 39045743 1
56343104 39045743 1
22128494 205376521 1
23971329 443043975 19
458449001 330439783 39
200444013 458449001 21
458449001 200444013 11
186791565 64490054 32
200444013 206134238 18
178457690 97492519 1
64490054 187038423 5
394745356 187038423 6
191007520 268363596 5
391968464 409911433 5
187038423 394745356 5
108064328 433683092 2
402540810 121849847 16
99002197 121849847 30
478310972 389751959 18
402540810 381295550 3
280574253 382076279 5
137373058 89308231 20
182650731 50799351 1
320557936 393300089 8
205278393 394614858 7
267814002 351798435 28
394614858 351798435 6
351798435 394614858 4
370647017 370652255 1
226691563 235189731 4
226691563 199633839 4
252695601 286067895 1
409911433 391968464 4
286067895 252695601 2
409911433 64490054 9
64490054 409911433 4
24429243 409911433 2
206342682 238764205 8
226691563 192517738 1
246739849 256696942 1
336463177 286067895 7
116524695 286067895 11
286067895 116524695 4
418254720 366562500 2
226691563 88910148 3
286067895 336463177 3
322180022 330255413 2
330255413 322180022 1
226691563 221517840 2
141911198 236986090 4
48376774 351798435 19
409911433 205231234 6
351798435 343941412 4
343941412 351798435 9
23505105 397569403 2
141911198 280430548 2
42895816 45398123 1
45398123 42895816 1
421024033 57794814 9
421024033 160887563 3
166670511 221517840 18
48376774 270063173 8
221517840 166670511 13
317966639 234316880 31
382076279 121849847 5
221517840 140083960 1
342697022 417708983 4
478310972 337544630 7
193208430 50799351 2
417708983 342697022 3
409911433 24429243 1
75611015 275096952 2
70654563 381346813 5
478310972 423225727 12
423225727 433102407 3
214266687 433102407 1
423225727 478310972 22
214266687 478310972 8
478310972 433102407 6
257522741 115180720 1
344143174 221517840 1
257522741 38081052 1
253491471 351798435 5
166670511 97542362 3
97542362 409970512 1
166670511 409970512 2
226691563 179244567 1
257522741 162815851 2
41795957 235189731 84
253491471 250361135 5
221517840 409970512 1
363295003 270063173 1
86739892 181662643 1
270063173 21437961 1
45112608 470500390 10
45112608 441208969 10
441208969 470500390 29
470500390 441208969 19
41795957 148842295 1
470500390 45112608 18
441208969 355136751 8
270063173 246172121 1
441208969 399604913 5
441208969 275155337 9
18900232 347943805 5
280948401 106841421 6
257522741 285544894 1
257522741 21593031 1
434947470 63253790 5
116524695 317966639 2
14599444 421104380 2
23505105 409970512 1
409970512 23505105 1
64490054 399954028 10
399954028 64490054 6
93737863 100597724 10
23505105 337070381 1
399954028 283713373 3
297652974 238764205 2
67657313 176861277 3
176861277 67657313 1
117058623 397569403 1
286067895 412490976 26
363295003 397569403 2
97542362 397569403 1
82332462 117058623 1
21695739 455974999 3
23543947 359750805 1
454059039 337231569 1
337070381 23505105 1
214251466 382076279 2
36544806 168345425 1
346391676 227764232 6
18900232 212381568 1
337231569 454059039 1
475768397 287248913 4
92473291 97492519 10
275096952 162793078 1
339165240 162793078 1
319920038 162793078 1
234313487 162793078 1
92473291 470915888 6
97492519 470915888 34
104147773 475896725 10
283713373 394745356 4
409911433 394745356 1
382076279 361812003 1
296487126 175155659 8
390669136 257078406 6
162793078 275096952 1
339165240 275096952 1
319920038 275096952 1
234313487 275096952 1
275096952 319920038 2
162793078 319920038 1
339165240 319920038 1
234313487 319920038 1
210551488 92473291 1
285230602 64490054 20
437557781 186547033 4
116524695 421104380 16
275096952 339165240 1
162793078 339165240 1
319920038 339165240 1
234313487 339165240 1
369094144 280430548 5
100597724 325619075 6
119466409 362708884 1
470915888 362708884 1
246739849 362708884 1
475768397 443540428 1
370647017 357660257 24
480499316 296712899 26
296712899 480499316 24
340363309 341332559 5
77726580 366017781 28
443540428 475768397 1
351798435 253491471 5
176861277 279579743 2
387735880 279579743 1
399954028 176861277 33
279579743 176861277 2
207505611 176861277 3
307953995 266119179 1
187255592 221517840 1
177135949 283713373 1
107123526 283713373 3
74224730 283713373 1
409911433 283713373 7
394745356 283713373 2
277019535 42895816 5
198927386 28128687 2
421024033 92975209 2
22128494 57794814 1
277019535 238736345 7
119466409 363860065 6
470915888 363860065 1
257078406 454280253 9
351253672 337231569 4
267814002 250373879 6
454280253 257078406 5
42895816 277019535 3
277019535 427605834 4
228099346 234388455 4
74224730 286067895 4
262622226 249710115 2
337070381 97542362 2
363295003 97542362 5
225398019 418803180 1
119466409 246739849 3
340363309 246739849 2
362708884 246739849 2
470915888 246739849 10
176861277 399954028 34
228099346 244876558 1
330439783 273602143 2
141204703 273602143 3
21508873 157197158 1
273602143 330439783 1
186547033 437557781 1
307953995 90430970 7
166670511 336717597 4
409970512 38081052 2
221517840 38081052 9
169894192 450794692 18
212503529 450794692 12
33029673 38081052 1
48376774 38081052 11
64017672 38081052 1
423225727 408214756 16
423225727 393300089 16
423225727 389751959 16
38081052 409970512 1
286067895 74224730 4
286067895 201679034 3
423225727 361812003 15
408214756 361812003 6
393300089 361812003 29
206185630 238736345 64
448605410 381295550 4
381295550 448605410 4
287846265 382076279 8
448605410 382076279 2
223869841 267228287 17
378171446 409970512 2
27798256 382076279 32
437557781 300202655 14
45624632 106841421 1
450794692 212503529 26
204911391 212503529 11
227764232 368802046 10
417708983 36544806 18
192473400 73084416 3
73084416 44336049 5
73084416 241093180 5
104799646 109299416 1
104799646 162621823 37
212503529 204911391 7
360392279 359750805 8
458449001 366017781 6
284510806 381515950 4
232961188 381515950 11
178457690 437557781 2
284510806 437557781 3
284510806 106766504 4
360392279 170909799 3
170909799 37905642 2
84352469 176861277 24
123084921 162621823 49
480499316 267228287 24
73084416 192473400 4
72277917 124272648 4
256133861 88126316 2
21927348 199633839 1
178457690 267804075 1
23971329 90430970 6
330439783 454280253 1
454280253 330439783 1
454903662 311867325 19
21858860 183374179 10
21858860 199295364 1
351798435 244876558 2
194757219 108064328 37
299925959 391968464 1
92975209 330439783 11
71815631 111423790 3
306791157 137055424 14
183374179 330255413 2
287846265 448605410 2
214266687 381346813 1
53267855 77726580 4
214266687 143037311 1
212381568 260778881 1
205278393 336717597 1
337231569 234316880 1
30009812 234316880 1
256696942 363860065 1
382076279 234316880 1
121849847 88960749 2
336717597 324307705 14
112257152 252834703 4
162621823 406886217 4
246766460 389751959 2
205383132 389751959 2
179676136 389751959 2
57675742 389751959 2
280826536 338287336 8
481649873 315035989 64
481649873 406886217 45
481649873 123084921 101
315035989 481649873 72
481649873 381346813 44
123084921 481649873 77
381346813 481649873 16
406886217 481649873 30
215576684 481649873 25
481649873 452834167 9
452834167 481649873 4
481649873 88960749 21
88960749 481649873 20
204911391 368802046 6
177823861 481649873 15
124272648 162621823 3
273559646 481649873 11
320121337 37905642 8
232961188 330255413 1
215576684 364819835 1
250373879 213240376 1
214266687 36292202 5
214266687 389751959 53
267822457 427605834 1
215576684 191007520 1
215576684 184372744 1
107123526 443043975 23
109269644 443043975 12
198927386 443043975 4
394745356 443043975 12
150611354 389751959 2
296712899 45364167 9
389751959 218664980 1
191072044 90430970 1
324307705 199633839 10
77029876 200444013 34
443043975 394745356 16
42895816 286597633 10
443043975 187038423 3
443043975 108064328 38
286597633 42895816 9
250373879 274674751 6
455319239 437368746 10
199633839 324307705 14
235189731 42895816 11
104147773 268363596 6
362708884 268363596 2
280403522 406980735 9
45364167 296712899 7
406980735 280403522 14
107123526 108064328 8
205231234 108064328 7
187038423 108064328 9
28128687 108064328 5
394745356 108064328 6
409911433 108064328 22
198927386 108064328 5
186190444 108064328 31
57794814 108064328 17
64490054 108064328 17
285230602 108064328 17
369727211 108064328 23
80373284 108064328 13
443043975 363915528 7
234316880 30009812 1
577155549 358726571 1
308721415 235189731 7
52305361 235189731 8
119466409 235189731 1
232961188 235189731 2
137055424 350739777 2
351798435 97542362 1
270063173 97542362 1
211555341 58747535 26
69315538 424179426 1
38081052 199633839 1
48376774 199633839 7
221517840 199633839 2
343941412 199633839 3
166670511 199633839 1
286067895 240663429 1
137471432 38081052 2
343941412 38081052 1
199633839 38081052 2
166670511 38081052 5
270063173 343941412 1
42895816 180329003 16
285230602 390669136 1
42895816 390669136 1
38081052 97542362 1
48376774 97542362 3
221517840 97542362 4
137471432 97542362 1
343941412 97542362 2
199633839 97542362 1
246739849 306224647 6
351798435 88910148 1
97542362 470915888 3
270063173 470915888 1
443043975 275096952 14
443043975 194757219 8
443043975 80373284 20
363295003 206185630 8
185826799 259865273 2
443043975 93737863 15
138428712 223869841 2
240663429 286067895 1
427605834 225914625 3
235284388 21415915 11
225914625 427605834 4
51039180 340870023 9
443043975 186190444 2
97542362 117058623 5
267814002 361241032 4
394614858 361241032 2
267822457 361241032 4
141204703 438537920 14
340870023 51039180 8
77029876 206134238 18
22128494 255572101 1
88227100 202234178 1
443043975 51371672 3
211172294 205376521 1
409911433 454059039 34
97542362 93438825 3
140264549 164729839 2
324307705 262639091 3
164729839 140264549 1
337544630 39723301 14
111005623 30009812 1
53150452 347943805 5
111005623 29666748 3
111005623 421499757 10
71487252 18900232 1
18900232 50093236 3
335997173 50093236 5
399604913 50093236 1
355136751 50093236 1
324307705 235284388 5
454059039 409911433 25
205665619 203916273 3
294817467 372988775 4
372988775 286597633 2
62223312 310215915 43
324307705 267822457 8
39723301 234316880 1
393727361 218664980 2
402540810 218664980 1
86739892 205376521 1
86739892 221517840 3
116524695 86739892 27
215576684 361812003 3
121849847 481649873 22
481649873 121849847 11
45364167 410218658 9
381346813 389265907 2
389751959 423225727 5
389265907 381346813 3
249710115 315035989 1
482704214 361241032 21
482704214 33029673 10
338287336 162621823 1
218649291 316113123 21
392480887 39045743 1
482704214 205665619 17
218649291 39723301 23
455319239 443078043 10
320121337 36544806 3
56343104 327333087 7
85077359 227699736 4
297853100 227699736 2
443043975 167906212 2
325696446 42895816 12
427605834 42895816 6
274674751 42895816 25
433102407 88960749 2
317966639 191067738 31
482704214 221517840 14
205383132 238736345 31
111005623 355136751 7
180329003 244006526 2
274674751 244006526 1
102781563 244006526 1
54596482 244006526 8
482704214 306224647 8
372988775 294817467 1
455974999 294817467 4
391968464 283713373 3
93737863 283713373 13
36544806 417708983 15
166670511 363295003 4
111005623 399604913 5
335997173 44765804 2
387735880 399954028 11
111005623 115180720 1
22249205 210551488 1
330234691 58757576 1
409911433 167906212 3
235926567 44765804 5
363295003 166670511 2
482704214 97492519 39
482704214 246739849 3
80373284 58758214 49
185661573 336130385 2
186190444 299925959 1
198927386 299925959 1
92975209 339165240 1
58758214 421743631 18
482704214 285544894 1
86739892 164729839 1
111005623 51039180 1
164729839 86739892 1
52305361 344751090 1
52305361 246760566 1
178457690 327333087 1
448605410 206342682 3
308721415 443043975 1
339165240 325619075 22
357660257 279579743 1
172668288 279579743 1
296712899 279579743 1
41795957 475896725 2
214483223 296487126 2
174191688 234388455 1
577155549 70483883 1
470069657 338287336 3
470069657 381346813 7
234501617 357660257 1
296712899 357660257 11
53150452 29666748 4
193208430 470069657 8
338939548 162621823 9
206342682 448605410 2
282819786 481649873 13
454736754 481649873 17
252993522 481649873 37
47914608 58747535 1
417708983 346391676 3
370647017 482704214 24
348265432 417708983 4
346391676 417708983 7
174191688 47914608 4
417708983 348265432 1
58747535 47914608 2
470069657 193208430 3
482704214 370647017 37
302559370 450794692 6
359256640 450794692 14
205448347 336717597 15
302559370 336717597 5
84403255 390669136 1
51371672 390669136 2
97542362 47914608 24
167096544 97542362 2
100480169 370647017 2
186134940 370647017 2
385340015 370647017 2
481649873 368086280 6
359256640 190813502 3
482704214 368246503 27
23971329 58758214 12
23971329 58759682 5
257522741 362708884 1
186190444 140264549 5
205665619 482704214 26
97542362 317475686 4
317475686 97542362 3
97542362 69307285 38
228099346 344751090 5
108445481 337231569 10
208649048 192473400 33
361241032 370647017 1
225914625 205383132 1
205383132 225914625 1
386637033 279504313 4
443043975 92975209 9
119466409 275040716 5
69307285 404357780 8
194757219 470234000 3
93737863 470234000 2
23971329 28128687 1
218621324 304022613 1
119466409 47914608 1
327333087 455974999 4
18900232 436851002 3
119466409 145721875 2
205278393 145721875 15
26761071 145721875 44
481649873 317113567 12
228099346 381295550 3
316113123 121849847 6
249710115 268363596 3
205278393 351798435 7
317113567 481649873 22
481649873 282819786 2
381346813 282819786 1
378745384 219138840 17
279504313 386637033 3
35952475 89308231 12
331273105 17248920 15
167865284 238736345 25
357660257 480499316 2
370647017 480499316 7
21927348 443043975 7
81073960 202234178 20
402870780 207505611 30
84403255 369727211 2
438537920 458449001 8
86739892 111690467 1
443043975 325619075 1
167096544 286597633 3
294817467 344751090 4
344751090 294817467 3
137055424 322180022 1
409042746 181627999 14
80373284 443043975 12
194757219 443043975 10
108064328 443043975 16
187658311 443043975 12
285230602 186791565 3
85077359 246766460 2
369727211 84403255 1
158469454 17248920 6
42895816 427605834 2
355438543 346391676 14
452834167 346391676 2
215576684 406886217 3
454736754 36612498 16
35952475 448605410 1
481649873 36612498 13
279504313 192473400 3
346391676 452834167 7
346391676 353689773 29
93438825 162815851 3
346391676 36544806 51
361812003 108064328 5
167096544 475896725 1
70483883 58758214 1
70483883 80373284 1
454736754 162621823 11
249794165 267822457 57
406886217 162621823 3
150611354 162621823 8
181662643 194511872 1
434998682 145721875 18
191067738 458449001 12
76679385 85694890 1
112257152 132902185 7
324907579 400549146 17
340274242 267228287 7
338617304 246739849 1
218621324 246739849 1
236986090 405604530 3
186791565 285230602 5
71487252 399604913 1
21927348 23971329 1
38081052 475896725 8
475896725 38081052 16
280430548 141911198 6
141911198 196957441 10
179872551 191067738 9
153825675 292813892 2
97542362 404357780 10
97542362 364772998 17
330439783 198927386 3
46351591 362708884 1
249710115 362708884 2
175155659 53150452 4
406980735 262307214 18
21593031 33029673 3
21593031 221517840 2
406980735 214483223 6
206185630 97542362 2
33029673 21593031 2
48376774 21593031 1
406886217 470069657 4
185661573 421104380 1
235284388 54513097 39
41795957 97542362 1
409911433 387735880 10
260062202 481649873 11
104799646 443043975 5
38633460 27798256 3
150611354 143037311 8
381295550 320557936 1
393300089 320557936 4
48949091 72277917 2
19761271 72277917 1
361812003 310215915 22
426101736 36612498 14
234501617 207505611 47
361812003 234316880 7
361812003 170909799 7
389265907 433102407 3
36612498 36544806 21
361812003 382076279 9
361812003 279504313 1
361812003 51371672 1
254940274 72277917 1
53384299 77029876 4
267804075 352370223 2
314096700 271324754 3
250373879 267822457 6
140264549 481649873 21
481649873 140264549 8
361812003 267194499 1
361812003 341332559 3
176861277 84352469 81
403594709 454280253 7
250373879 267814002 3
454280253 403594709 4
179676136 90430970 10
405604530 194511872 7
97542362 218621324 8
443078043 454903662 17
256133861 187276624 1
361812003 238169466 1
164729839 162815851 1
273559646 257078406 3
352370223 267804075 2
18900232 189209030 3
421024033 23505105 1
23505105 421024033 2
257522741 145721875 36
486840282 115180720 27
486840282 241266173 20
387735880 409911433 8
175458189 145721875 77
189209030 18900232 2
418803180 97492519 2
115180720 486840282 27
241266173 486840282 26
213240376 246739849 1
170649489 246739849 2
486840282 211848777 3
179676136 21858860 1
211848777 486840282 2
213240376 285544894 1
170649489 285544894 1
97492519 418803180 2
213240376 198494776 1
170649489 198494776 1
191067738 330439783 2
298641416 238736345 21
167096544 191007520 2
21858860 179676136 1
470915888 202719757 13
279968317 469680915 16
38081052 270063173 3
232961188 363860065 20
434947470 336717597 52
200444013 438537920 6
382076279 287846265 9
454736754 168345425 1
317113567 162621823 18
168345425 162621823 3
384094515 177823861 1
89308231 106255581 19
36612498 260062202 1
393300089 117902280 10
35952475 287846265 1
448605410 287846265 4
353689773 384094515 5
434998682 111423790 7
434947470 275191705 8
384094515 353689773 5
170909799 201657966 1
181627999 267228287 8
109269644 187038423 4
285171946 90430970 4
186221115 90430970 2
41795957 470915888 207
117058623 179244567 1
384094515 344143174 1
362708884 238169466 3
104799646 481649873 36
475768397 331112419 2
475768397 245007518 2
475768397 176861277 3
436060689 387735880 21
475768397 387735880 3
421104380 53384299 19
202234178 421024033 22
168345425 454736754 1
302559370 287846265 99
106841421 287846265 29
235189731 287846265 32
176861277 186224386 20
454059039 84352469 40
287846265 427605834 2
427605834 287846265 17
51039180 287846265 24
351798435 267814002 17
156951907 355438543 1
194511872 221517840 2
97542362 350372131 36
85077359 108064328 8
42895816 64490054 5
21858860 84352469 2
246739849 282067411 6
387735880 84352469 86
351798435 267822457 14
54198070 175155659 2
97542362 59142721 4
97542362 234388455 5
41795957 324307705 1
284945143 287846265 30
54596482 287846265 71
228099346 287846265 65
221517840 194511872 1
151816481 137055424 4
211555341 28128687 1
339165240 28128687 1
299925959 28128687 2
257522741 21415915 10
28128687 339165240 1
191077706 421104380 1
280571460 443043975 49
366017781 211555341 6
28128687 211555341 1
285230602 399954028 3
443043975 84403255 13
108896669 370611197 8
475768397 436060689 3
282067411 246739849 2
228099346 470915888 2
141204703 92975209 3
37649776 36292202 25
205278393 36292202 16
458449001 338611428 72
228099346 97492519 2
470915888 97492519 11
33029673 64017672 261
186190444 285230602 2
399954028 285230602 2
79413578 64017672 74
108064328 191069406 1
361241032 64017672 21
57675742 64017672 91
421024033 328548626 3
328548626 421024033 1
22128494 361241032 4
285544894 361241032 1
97542362 264745750 18
137373058 310215915 19
168345425 360392279 35
177823861 360392279 14
36292202 360392279 2
121849847 389751959 18
36612498 481649873 40
140264549 108064328 16
360543263 394614858 19
205665619 117757115 9
336717597 249794165 2
250373879 249794165 4
51820161 249794165 6
117757115 108064328 2
399954028 366017781 1
399954028 458449001 1
361241032 285544894 1
267822457 64017672 3
399954028 257078406 1
487963726 366562500 22
109299416 317966639 1
366562500 487963726 40
83928002 487963726 53
331112419 84352469 14
465399426 198221318 5
178077679 486840282 9
487963726 409970512 8
454736754 469680915 2
469680915 454736754 1
465399426 124272648 13
117757115 267822457 1
205665619 267822457 3
361812003 221517840 1
238764205 487963726 35
402870780 206342682 76
175458189 469680915 21
150774251 69307285 4
205665619 64017672 36
221517840 64017672 123
469680915 145721875 10
76679385 58747535 7
337231569 64017672 83
57794814 421024033 5
487963726 91155132 9
475896725 191007520 4
487963726 249794165 51
58749618 29666748 1
273559646 69307285 2
205376521 253491471 1
487963726 238764205 57
117058623 266618095 4
311114046 454280253 2
370698806 362747745 2
488571816 287846265 47
235284388 324307705 11
53267855 287846265 3
205278393 360543263 6
48376774 64017672 85
111005623 441208969 5
202234178 454903662 8
71487252 170649489 2
54513097 58757576 15
83106176 198112368 1
111005623 109299416 9
443043975 57794814 15
403594709 421024033 9
235189731 275040716 6
275040716 235189731 9
76679385 283053533 4
42570149 17248920 8
340363309 205383132 4
382076279 320557936 3
421743631 58758214 27
404357780 225914625 2
306224647 157197158 1
267228287 434998682 34
296712899 434998682 79
193208430 310215915 1
90430970 21858860 55
450794692 280826536 1
273559646 482704214 3
280826536 450794692 3
410218658 45364167 7
111423790 434998682 26
170909799 106255581 2
418803180 470915888 17
81073960 454903662 12
143037311 106255581 1
205278393 84352469 72
279968317 145721875 59
150611354 106255581 9
418803180 137471432 12
421104380 266119179 4
234313487 179872551 1
421743631 84403255 2
179872551 234313487 1
155874323 267804075 2
273559646 366562500 2
36612498 454736754 7
262639091 199633839 11
366684284 450794692 1
366684284 204911391 1
69307285 287846265 38
206342682 287846265 7
108896669 198221318 28
450794692 366684284 2
204911391 366684284 1
426101736 317113567 1
470500390 370698806 3
151816481 28774420 1
235284388 273033835 3
488571816 273033835 2
58757576 489343655 6
166670511 51820161 1
352370223 44765804 8
339165240 390669136 2
299925959 390669136 2
486840282 44765804 3
252993522 162621823 16
390669136 299925959 2
23505105 475896725 1
44765804 486840282 2
434998682 337231569 1
93737863 257078406 2
370698806 470500390 3
337231569 434998682 1
436060689 84352469 41
577155549 47914608 6
341332559 287846265 28
245007518 84352469 21
475768397 84352469 16
177900100 153825675 2
232961188 202719757 1
266119179 234316880 4
178457690 351798435 2
284510806 351798435 3
167906212 311114046 8
261114974 175155659 25
77688451 340870023 4
41795957 58757576 2
190813502 409042746 2
284139006 283690548 2
205278393 350372131 1
417097825 155874323 1
465399426 350739777 17
417097825 350739777 4
162621823 481649873 8
336130385 310215915 6
252993522 417708983 2
481649873 278482967 4
470069657 170909799 6
426101736 481649873 14
382076279 238764205 4
90430970 84352469 11
470069657 117757115 2
470069657 70654563 1
54596482 275040716 1
23543947 218641857 1
23543947 208490036 1
44765804 366562500 8
352370223 366562500 1
23543947 164746594 1
51697533 275191705 10
53150452 441208969 6
364772998 97542362 16
111005623 486840282 1
164729839 191898535 2
191898535 164729839 1
80373284 421743631 3
421743631 80373284 2
330439783 37905642 2
316530540 383687232 7
447026114 340870023 4
188826656 340870023 7
73084416 350739777 16
21437961 64017672 33
108445481 64017672 57
490590646 336463177 13
336463177 490590646 10
259865273 490590646 4
490590646 280430548 6
490590646 240663429 4
48949091 246766460 2
302559370 404357780 3
316530540 273602143 9
51820161 190813502 1
190813502 51820161 1
246766460 48949091 2
385340015 74224730 7
490590646 246461105 17
93438825 21415915 1
443043975 391968464 15
36612498 193208430 2
104799646 389265907 1
218664980 315035989 1
452834167 382489334 21
316530540 283713373 2
417097825 410218658 1
481649873 454736754 6
267228287 480499316 28
53384299 21858860 19
283713373 409911433 4
421499757 362747745 2
421499757 241120063 1
284510806 119466409 2
275040716 119466409 4
232961188 119466409 15
351253672 92975209 12
351798435 363295003 3
42895816 274674751 27
41795957 100597724 1
174191688 93438825 8
84403255 319920038 1
443043975 319920038 6
45624632 470915888 4
92975209 177135949 1
177135949 42895816 1
126040106 48376774 38
45624632 48376774 26
316530540 421024033 1
316530540 84403255 1
250373879 244154467 1
465399426 417097825 5
410218658 417097825 1
240388572 487963726 22
249794165 487963726 38
181662643 317966639 3
206342682 71815631 6
399954028 145721875 29
203916273 84403255 1
207505611 469680915 2
286597633 287846265 7
21508873 240388572 1
64490054 100597724 4
48949091 404357780 2
108064328 394745356 13
64490054 394745356 3
387735880 202234178 1
117058623 108064328 20
104147773 64017672 2
104147773 86739892 1
107123526 246739849 1
119466409 343941412 3
361065588 150611354 2
361065588 470069657 1
368086280 481649873 3
218649291 382076279 7
316113123 320557936 2
36612498 162621823 46
156951907 77688451 2
370652255 267228287 21
208490036 490590646 7
488571816 106841421 9
170909799 320121337 4
490590646 208490036 8
83928002 235926567 72
198494776 246739849 1
111423790 267228287 15
178077679 77029876 5
182470142 490590646 6
490590646 236986090 8
63253790 412490976 9
106841421 483853031 80
483853031 106841421 66
205376521 64017672 15
370647017 296712899 20
181627999 370652255 2
205278393 319010188 1
257522741 97492519 3
340363309 351798435 1
256696942 351798435 1
228099346 64017672 38
268844576 198221318 21
409042746 287826175 1
127903007 385340015 2
418803180 324307705 13
198221318 268844576 11
257522741 483853031 1
454280253 328548626 3
409042746 145721875 13
179676136 343941412 1
140264549 266618095 2
218621324 238736345 12
177496057 465399426 8
218664980 108064328 1
482704214 64017672 10
483853031 300202655 21
261114974 64017672 85
88910148 64017672 66
347943805 262307214 13
88910148 14599444 2
401744197 389751959 23
404357780 48949091 5
157197158 48949091 1
226691563 48949091 3
300202655 483853031 17
490590646 182470142 4
191069406 421104380 3
179935250 421104380 4
268844576 108896669 23
111690467 64017672 107
21508873 341332559 3
177496057 179127965 2
275096952 273602143 2
244876558 470915888 1
186547033 234388455 1
186547033 93438825 1
117757115 70654563 3
89308231 70654563 8
389265907 401744197 45
417097825 198221318 2
198221318 417097825 1
170909799 481649873 6
267228287 223869841 2
273559646 266618095 1
403594709 443043975 4
280826536 193208430 2
206185630 378162722 1
150611354 280826536 3
88960749 246760566 1
155874323 244474835 8
177900100 244474835 25
417097825 244474835 3
341332559 246760566 4
150611354 306791157 1
246760566 341332559 4
313621459 341332559 1
366017781 492369766 21
276971322 492369766 11
299925959 492369766 61
431640690 244474835 8
44336049 244474835 12
254990620 244474835 3
179127965 244474835 2
337231569 48376774 18
191060793 280430548 1
177900100 254990620 1
73084416 254990620 4
296146340 254990620 2
244474835 254990620 9
179127965 254990620 2
280430548 191060793 2
178077679 250569402 1
246760566 313621459 1
341332559 313621459 1
304022613 313621459 2
58747535 77029876 12
48376774 170649489 3
48376774 306224647 1
454059039 260814366 27
18761643 58759682 25
431640690 241093180 1
73084416 417097825 2
443043975 64490054 14
313621459 304022613 3
178077679 244547831 1
227699736 193425330 1
22926492 193425330 1
267804075 351798435 5
71815631 202234178 1
336717597 434947470 36
443043975 421024033 8
190813502 399580001 15
191060793 185826799 2
226691563 284510806 2
273602143 18761643 1
74224730 385340015 4
23971329 316530540 2
403594709 187038423 2
297652974 69307285 2
359256640 69307285 2
250373879 388400654 3
297652974 106841421 1
359256640 106841421 1
297652974 234316880 1
359256640 234316880 1
238764205 234316880 10
68526291 335997173 1
234313487 246461105 1
205278393 226691563 7
54596482 75611015 1
89308231 150611354 48
170909799 150611354 128
240663429 369094144 1
185646833 369094144 1
307953995 369094144 2
470069657 143037311 2
45112608 111690467 1
69315538 156951907 3
58749618 470915888 3
111005623 436851002 4
111005623 262307214 12
117757115 235926567 41
38633460 162793078 1
56343104 235189731 2
143037311 283894633 2
198221318 230315857 1
36612498 151755148 4
151755148 36612498 1
275191705 475896725 5
475896725 275191705 6
37649776 56343104 1
250373879 381515950 2
214251466 156951907 3
140264549 238764205 2
399954028 70483883 2
168459774 181627999 4
124272648 361278739 5
140264549 206342682 1
191077706 90430970 1
168459774 399580001 8
64490054 186791565 16
211172294 64017672 33
191077706 336463177 1
109269644 492369766 16
417097825 73084416 1
213240376 365122161 1
306224647 487963726 42
391968464 187038423 3
21858860 286067895 11
211172294 367354478 1
292275636 287826175 52
487963726 306224647 42
385340015 141911198 3
434998682 279504313 7
387735880 436060689 79
71487252 64017672 35
108064328 191898535 1
206342682 176861277 1
249824122 487963726 23
361241032 71487252 37
337231569 71487252 19
89308231 33861081 5
331112419 399954028 1
246172121 475896725 6
186190444 186791565 2
337231569 360738565 2
213240376 360738565 3
360738565 337231569 1
360738565 213240376 9
80373284 92975209 8
88960749 106255581 2
117757115 150611354 6
393727361 121849847 14
343887622 121849847 12
99002197 343887622 25
37649776 28774420 1
104799646 150611354 160
117757115 64017672 8
311867325 48048224 1
361278739 209549732 3
133406185 287826175 9
311867325 115605916 1
287826175 399580001 7
285230602 66484769 14
58747535 58758214 36
107123526 273602143 1
280948401 48376774 18
403594709 108064328 15
401390204 39045743 1
488571816 187658311 5
57794814 366017781 1
64490054 66484769 30
357339312 188683237 24
208649048 491150133 36
119202711 491150133 21
192473400 491150133 20
421024033 340870023 23
157197158 71487252 16
175155659 71487252 27
241266173 71487252 10
117757115 475896725 3
344751090 287846265 7
255572101 186221115 5
274674751 268363596 1
56343104 45112608 1
57675742 267822457 1
260814366 421024033 3
409911433 392132337 10
488571816 234316880 8
286597633 277019535 3
179676136 108064328 8
392132337 409911433 11
127903007 307953995 2
284139006 307953995 3
309948156 42895816 4
54596482 309948156 33
337231569 351798435 1
459637630 71815631 3
261114974 48376774 33
71815631 459637630 2
116524695 191067738 2
69315538 50799351 14
141911198 489343655 71
69315538 171251023 1
69315538 140264549 1
100480169 412490976 4
280948401 272144349 49
341332559 69307285 8
69315538 193208430 1
215576684 162621823 30
193208430 372730170 11
36612498 121849847 1
283894633 150611354 3
50799351 89308231 14
69315538 280826536 1
320121337 360392279 11
24429243 381295550 12
204911391 346391676 9
390100428 279504313 6
469680915 279504313 31
279504313 469680915 20
228099346 48376774 41
205278393 58757576 3
214251466 287846265 13
33029673 235926567 50
126040106 235926567 2
48376774 235926567 19
45624632 235926567 7
64017672 235926567 27
109269644 271324754 3
488571816 51371672 7
218664980 340870023 6
338287336 280826536 2
202719757 48376774 29
52305361 309948156 1
244154467 309948156 21
392132337 156890702 7
277019535 287846265 4
102781563 287846265 4
148842295 287846265 7
42895816 287846265 2
186791565 394745356 23
388400654 437557781 9
200444013 338611428 34
394745356 186791565 6
431573246 438537920 4
105576032 257078406 2
409911433 235926567 3
409970512 235926567 13
337070381 235926567 5
44765804 235926567 7
235284388 219138840 13
443043975 390669136 1
438537920 338611428 24
577155549 97542362 1
475896725 249710115 12
150611354 265245001 1
249710115 475896725 10
489343655 141911198 66
381295550 24429243 5
340870023 77688451 2
491150133 77688451 26
409911433 352370223 1
249794165 352370223 4
390669136 443043975 2
77688451 491150133 30
221517840 475896725 4
54596482 250569402 1
192473400 296489918 58
221517840 203916273 1
246739849 79413578 2
221517840 235926567 5
284945143 366684284 2
221517840 71487252 49
267822457 71487252 10
59142721 191898535 1
488571816 185826799 5
79413578 246739849 1
228099346 318581766 6
381346813 470069657 5
371419587 192149868 1
351798435 187288519 16
343941412 175155659 4
211848777 273602143 1
273602143 211848777 1
294817467 42895816 3
350372131 42895816 2
253491471 71487252 12
470500390 355136751 3
206185630 438406232 3
308721415 275040716 7
308721415 205383132 4
156951907 36292202 17
123084921 150611354 9
338287336 150611354 4
137373058 150611354 60
308721415 119466409 8
162621823 150611354 9
21593031 214483223 1
228099346 389265907 2
21593031 198494776 4
137671591 381346813 4
280571460 108064328 4
58749618 275040716 2
23543947 361812003 3
214266687 361812003 50
38633460 345725724 5
21415915 145721875 9
345725724 21593031 2
21593031 345725724 4
205665619 71487252 20
57675742 71487252 11
191007520 475896725 3
496918713 108064328 68
496918713 53267855 3
496918713 93737863 24
496918713 409911433 9
362708884 56343104 1
108064328 496918713 92
109269644 496918713 12
496918713 403594709 8
496918713 22128494 4
259865273 369094144 6
369094144 259865273 6
186224386 436060689 56
173493504 371419587 1
53150452 21593031 3
173493504 360108672 1
496918713 100597724 33
100597724 496918713 70
116524695 182470142 1
173493504 475896725 2
496918713 64490054 8
450794692 205448347 1
205448347 359256640 3
209549732 119202711 3
302559370 343887622 4
341332559 310215915 4
399954028 80373284 11
302559370 362708884 2
185826799 421104380 1
185826799 285544894 1
399954028 387735880 8
93737863 186791565 1
108445481 71487252 3
310215915 341332559 5
214251466 341332559 11
302559370 483853031 17
42895816 309948156 7
22128494 496918713 4
488571816 363860065 8
56406907 273602143 1
273602143 56406907 1
234313487 141911198 1
208490036 141911198 1
215576684 121849847 2
481649873 106255581 2
169894192 454736754 1
198221318 72277917 9
361065588 140264549 3
228099346 306224647 3
341332559 306224647 1
35952475 338287336 1
361065588 278482967 1
21593031 260778881 3
260778881 21593031 8
434998682 480499316 17
278482967 361065588 2
480499316 434998682 46
488571816 66484769 7
56343104 58757576 2
80373284 496918713 2
187658311 496918713 5
443043975 496918713 18
185826799 374495787 3
405604530 63253790 5
63253790 405604530 1
256696942 443043975 3
97542362 104147773 4
72277917 491150133 25
491150133 72277917 24
491150133 192473400 13
72277917 198221318 9
228099346 75611015 1
223611436 126040106 4
116524695 14599444 11
496918713 299925959 53
236986090 234313487 3
202719757 470915888 18
225398019 246739849 3
409911433 487963726 4
399954028 218664980 3
496918713 218664980 1
84403255 403594709 2
250361135 327333087 1
403594709 84403255 6
194757219 280571460 1
164746594 236986090 4
208490036 246461105 9
381448455 363860065 3
458449001 85694890 8
111005623 382076279 2
262639091 381448455 1
488571816 381448455 3
433683092 186190444 6
273559646 267228287 23
280403522 262307214 9
496918713 21415915 16
496918713 145721875 1
187038423 167906212 10
394745356 194757219 2
496918713 58747535 7
396718040 109299416 21
340274242 202234178 16
409911433 213829162 1
117058623 409911433 2
443043975 187658311 15
187658311 409911433 1
106841421 341332559 17
199633839 30009812 3
199633839 48376774 6
577155549 199633839 3
199633839 45398123 4
157091041 421499757 7
199633839 26761071 6
79413578 48376774 19
286067895 490590646 2
490590646 286067895 2
85694890 458449001 8
18900232 262307214 13
285544894 235284388 1
496918713 390669136 5
496918713 187658311 7
187038423 57794814 1
390669136 496918713 5
421499757 345725724 4
111423790 480499316 8
235284388 285544894 1
252695601 186221115 2
182456993 186221115 3
480499316 111423790 11
225398019 97492519 3
186221115 252695601 4
280948401 199633839 1
337231569 199633839 4
187038423 205231234 6
409911433 246739849 3
274053387 257522741 1
364819835 27798256 14
347943805 18900232 3
236986090 490590646 4
116524695 21770354 7
213829162 492369766 2
116524695 181662643 6
116524695 186134940 24
126040106 64017672 48
214266687 50799351 2
218621324 397569403 2
397569403 218621324 1
333467661 185826799 1
335997173 115180720 22
333467661 307953995 1
185826799 307953995 1
36612498 317475686 1
448605410 393300089 4
246739849 409911433 2
137671591 150611354 5
260062202 150611354 21
267228287 299112866 1
338939548 150611354 1
199633839 381448455 5
108064328 108675333 8
108675333 108064328 6
381448455 199633839 3
491150133 119202711 9
369094144 454059039 4
454059039 369094144 11
58759682 328548626 2
170909799 137373058 79
150611354 137373058 108
58759682 311114046 2
182456993 14599444 1
124272648 248148598 1
54198070 178077679 34
226691563 363860065 7
205383132 64017672 2
100480169 307953995 2
194757219 126040106 2
280948401 223611436 3
404357780 438406232 7
23971329 47914608 2
57794814 496918713 4
186190444 496918713 31
93737863 496918713 59
366017781 219091740 2
219091740 366017781 1
102781563 21593031 1
58758214 53384299 1
325696446 226691563 1
421104380 116524695 22
111005623 178077679 127
496918713 394745356 35
228099346 448605410 2
391968464 205231234 1
205278393 201679034 2
185826799 443043975 7
44765804 487963726 9
255572101 252695601 2
121567287 475896725 2
487963726 44765804 4
252695601 255572101 2
259865273 255572101 1
236986090 255572101 1
194511872 255572101 1
182456993 255572101 2
53150452 210442608 1
316113123 88960749 23
24598269 156951907 1
24598269 50799351 3
36544806 359750805 1
214266687 401744197 7
109299416 396718040 5
237266480 366017781 3
338287336 137373058 14
423225727 337544630 4
500112888 33029673 62
36612498 382076279 3
106255581 336130385 5
336130385 106255581 2
337544630 423225727 1
121849847 393300089 4
336130385 121849847 2
393300089 121849847 3
124272648 137671591 1
53267855 448605410 1
177900100 44336049 4
273602143 383687232 3
315035989 150611354 11
140264549 348265432 1
143037311 150611354 7
193208430 150611354 14
287248913 84352469 42
108064328 23971329 52
482704214 211603583 2
409970512 487963726 12
42895816 238169466 3
246461105 490590646 12
21858860 145721875 1
203916273 221517840 2
81112983 298641416 9
208649048 28774420 3
406980735 178077679 1
238764205 287846265 25
64490054 443043975 12
23971329 108064328 14
28774420 208649048 2
186791565 363915528 2
105576032 213829162 1
409970512 418254720 4
492369766 213829162 1
186791565 28128687 7
88910148 341332559 5
28128687 454280253 1
391968464 443043975 16
50093236 71487252 22
387735880 501002642 31
235926567 64017672 17
116524695 74224730 3
501002642 454059039 42
501002642 387735880 11
501002642 331112419 7
454059039 501002642 59
299925959 496918713 25
310215915 287846265 5
501002642 245007518 13
488571816 310215915 5
443043975 213829162 3
116524695 185646833 15
116524695 186221115 12
116524695 201657966 9
358726571 470915888 1
186221115 181913832 1
116524695 179935250 11
331112419 501002642 40
501002642 436060689 22
434998682 368246503 1
501002642 176861277 36
362708884 273033835 1
29267530 273033835 1
176861277 501002642 67
58759682 257078406 2
336717597 29666748 8
346391676 204911391 8
29666748 336717597 6
279949406 436060689 9
223611436 43399417 2
33029673 43399417 2
361241032 43399417 2
436060689 279949406 4
246739849 145721875 13
97492519 145721875 8
364819835 287846265 20
109269644 403594709 5
228099346 43399417 1
99002197 386637033 2
77029876 338611428 32
501002642 84352469 1
403594709 496918713 14
330439783 92975209 3
107123526 391968464 2
80373284 391968464 4
394745356 391968464 1
189209030 71487252 17
347943805 71487252 27
44765804 71487252 10
211848777 71487252 15
500112888 64017672 68
500112888 57675742 11
311867325 125971172 3
167096544 500112888 5
500112888 206342682 3
389751959 401744197 29
500112888 79413578 22
201657966 170909799 1
500112888 175155659 21
45112608 175155659 1
18900232 175155659 1
201657966 360392279 2
280430548 21858860 2
393727361 381295550 2
368802046 381295550 1
361812003 150611354 3
37905642 33861081 1
69315538 33861081 1
36544806 33861081 2
24429243 316113123 9
215576684 381346813 3
360392279 201657966 2
192473400 88126316 7
51039180 206342682 2
36544806 450794692 6
206342682 51039180 1
404357780 382076279 15
500112888 21437961 34
214266687 381295550 9
37905642 374495787 1
280430548 108064328 11
500386861 381346813 21
250613093 470915888 30
317113567 50799351 1
208649048 386637033 24
470915888 250613093 6
296487126 71487252 10
382489334 156951907 1
500112888 111690467 19
44765804 296487126 4
84352469 90430970 5
443043975 42895816 6
21858860 58747535 3
53384299 58747535 5
296487126 44765804 5
40691248 443043975 5
275096952 443043975 12
488571816 238764205 9
267194499 86739892 3
41795957 383689626 7
310215915 137373058 27
214251466 137373058 32
500386861 137373058 87
500386861 310215915 8
310215915 500386861 10
324307705 250373879 8
320121337 204911391 2
336717597 274674751 1
324307705 274674751 10
360543263 274674751 6
347943805 214483223 1
296487126 214483223 2
228099346 471858752 36
186134940 385340015 5
390100428 145721875 31
409042746 469680915 5
189638764 469680915 1
434998682 469680915 1
390100428 469680915 6
363860065 471858752 33
469680915 390100428 5
471858752 117058623 10
205278393 53384299 1
341332559 471858752 4
106841421 471858752 47
471858752 234316880 13
399954028 403594709 2
268844576 272101527 5
198221318 272101527 8
234316880 471858752 3
340363309 471858752 2
471858752 106841421 37
471858752 363860065 24
471858752 341332559 4
487963726 235926567 25
238764205 235926567 27
117058623 471858752 12
500112888 239482861 1
244154467 351798435 6
88126316 351798435 8
351798435 48376774 4
268844576 119202711 8
23971329 285230602 3
111005623 241120063 1
280430548 85077359 1
471858752 361241032 1
501887043 38081052 24
501887043 46351591 85
46351591 501887043 43
38081052 501887043 6
501887043 360108672 8
360108672 501887043 2
369727211 23971329 48
335997173 470500390 14
421499757 234316880 5
83928002 344751090 2
306224647 471858752 3
266119179 421104380 2
500112888 318581766 24
273461517 471858752 30
179935250 185661573 3
471858752 262639091 7
370652255 223869841 1
471858752 306224647 2
471858752 69307285 2
500112888 287846265 6
361241032 471858752 2
471858752 235284388 4
79413578 71487252 44
501887043 192517738 8
193425330 501994600 3
501994600 193425330 2
69307285 471858752 2
323300311 273602143 2
501994600 183374179 1
502000235 183374179 7
275155337 178077679 9
21437961 71487252 25
323300311 403594709 4
577155549 56343104 4
501887043 371419587 8
502000235 501994600 16
465399426 213579519 1
246739849 470915888 35
496918713 443043975 7
35952475 50799351 8
214251466 471858752 6
501887043 274674751 1
360543263 205278393 15
205278393 249794165 7
336717597 205278393 8
235284388 471858752 10
22249205 205278393 10
51820161 205278393 11
177900100 296489918 9
330255413 296489918 10
73084416 296489918 8
250373879 205278393 5
324307705 205278393 14
471858752 273461517 11
76679385 21858860 10
404357780 238736345 2
475896725 121567287 1
501887043 246172121 15
501887043 262622226 5
71487252 274053387 6
274053387 71487252 5
109269644 394745356 2
319920038 58758214 5
501887043 249710115 3
389751959 310215915 2
471858752 199633839 13
502000235 26761071 19
381346813 137373058 53
382076279 358726571 1
360543263 267822457 3
310215915 389751959 2
302559370 393727361 6
296489918 330255413 15
389265907 310215915 16
104799646 137373058 48
252993522 137373058 64
389751959 382076279 5
69315538 381346813 1
480499316 357660257 2
172668288 480499316 1
89308231 137373058 69
382076279 389751959 2
382076279 249710115 6
194757219 409911433 1
199633839 471858752 6
18761643 68526291 1
303371760 185646833 2
57794814 351253672 9
369727211 140264549 5
364772998 470915888 1
351253672 57794814 9
235284388 199633839 11
273461517 246739849 1
471858752 246739849 1
199633839 246739849 1
235284388 246739849 1
235284388 280948401 2
262622226 501887043 1
421104380 191067738 1
39723301 337544630 18
323300311 299925959 1
297850671 137055424 2
28774420 137055424 1
265245001 137055424 2
370611197 137055424 2
239482861 213240376 3
33841316 250569402 3
173493504 286067895 1
417097825 29553844 1
173493504 71487252 1
171251023 481649873 2
173493504 500112888 1
369094144 500112888 1
104799646 30009812 1
28774420 471858752 4
471858752 28774420 2
104799646 59142721 1
361812003 137373058 3
234388455 67657313 1
111423790 196244888 1
370647017 196244888 3
296712899 196244888 4
14599444 255572101 3
108064328 205278393 1
273461517 341332559 1
212503529 193208430 1
393727361 287846265 1
488571816 341332559 5
501994600 88910148 1
50093236 436851002 1
186221115 22128494 1
409982678 235926567 33
186221115 286067895 2
18761643 214483223 1
58747535 285230602 8
496918713 285230602 1
369727211 285230602 3
119466409 205278393 11
27798256 38633460 1
307953995 234313487 8
232961188 205278393 21
58747535 28136650 1
80373284 23971329 21
443043975 23971329 54
487963726 409982678 20
207505611 370560376 2
24868133 106841421 1
89308231 110551579 12
104799646 277019535 1
418254720 235926567 2
366562500 235926567 2
438406232 238736345 1
438406232 317475686 3
74224730 90430970 7
185826799 90430970 17
108064328 361812003 6
93737863 361812003 1
164704175 58759682 2
362708884 218664980 1
205383132 218664980 1
284945143 218664980 1
378745384 381448455 1
481649873 162621823 4
175155659 64017672 147
108445481 111690467 7
36612498 171251023 1
238736345 198112368 36
198112368 238736345 35
205665619 117058623 2
391968464 433683092 2
108064328 260062202 1
93737863 260062202 1
171251023 36612498 1
106255581 481649873 2
361812003 471858752 8
205665619 235926567 9
381346813 500386861 6
111423790 311867325 1
267228287 311867325 1
370698806 178077679 11
355136751 178077679 25
137373058 500386861 54
69315538 436060689 2
205665619 88910148 8
48376774 71487252 36
39723301 212586753 1
71487252 48376774 30
228099346 71487252 22
33029673 48376774 71
205665619 97492519 3
438537920 391968464 1
271324754 391968464 2
97492519 361241032 2
23505105 48376774 13
267822457 500112888 20
48376774 222559633 1
205665619 500112888 13
369727211 187038423 2
64017672 71487252 19
53150452 71487252 10
30009812 64017672 39
404357780 179244567 2
102781563 64017672 14
433683092 311114046 2
326055771 501994600 2
111005623 88227100 1
18900232 71487252 3
307953995 63253790 1
18900232 178077679 20
501994600 246760566 2
502000235 189660545 19
189660545 502000235 36
311108835 246739849 1
108064328 262622226 3
97492519 48376774 30
361241032 500112888 23
198112368 266618095 77
502000235 82332462 6
82332462 502000235 6
491150133 208649048 22
433683092 105576032 2
261114974 71487252 14
317475686 184372744 1
18900232 44765804 1
266618095 198112368 62
302559370 372988775 6
33029673 71487252 58
418254720 487963726 2
223611436 64017672 34
283713373 316530540 3
64017672 239482861 1
186791565 421743631 3
64017672 350372131 2
64017672 42895816 1
215576684 137373058 59
393300089 88960749 9
151755148 355438543 1
151755148 381346813 4
117902280 320557936 1
151755148 137373058 3
315035989 389751959 10
252993522 150611354 31
193208430 70654563 2
187038423 84403255 3
417097825 44336049 1
302559370 137373058 2
70654563 193208430 2
70654563 338287336 9
193208430 137373058 22
70654563 137373058 25
137373058 70654563 4
84403255 30009812 3
363860065 205278393 20
170909799 143037311 4
143037311 137373058 22
30009812 84403255 4
287826175 370560376 13
246739849 205278393 6
186224386 287248913 87
107123526 176861277 2
404357780 249710115 7
84403255 187038423 4
480499316 370647017 7
249710115 404357780 3
450794692 29666748 1
238271382 266119179 9
404357780 234316880 4
351798435 244154467 2
111005623 64017672 2
501994600 119466409 3
502000235 119466409 8
109269644 205278393 1
450794692 166670511 1
119466409 502000235 10
501994600 502000235 29
480499316 335507982 21
482704214 88910148 5
475896725 501887043 2
73084416 340870023 2
438406232 363295003 3
480499316 196244888 1
501887043 475896725 5
455974999 396758589 2
506215866 39723301 75
506215866 364819835 52
38081052 221517840 2
460456072 241120063 9
363860065 232961188 6
183374179 502000235 14
199295364 502000235 24
21927348 21770354 26
523484007 46252132 14
133406185 409042746 20
228099346 160887563 1
361812003 106255581 2
23543947 62223312 18
39723301 506215866 131
28774420 44336049 1
24429243 88960749 33
21415915 381448455 7
48376774 246739849 4
331699419 390669136 5
88960749 401744197 1
401390204 267228287 12
394745356 496918713 25
205231234 496918713 2
297853100 280571460 1
44336049 28774420 1
501994600 178077679 15
54198070 58758214 5
436060689 501002642 12
249707746 475896725 10
236986090 385340015 2
40894652 470915888 14
211555341 77726580 14
109269644 77726580 6
77726580 280571460 3
42570149 238736345 56
21927348 246739849 1
399954028 331112419 1
267228287 162815851 1
399604913 115180720 4
343941412 205278393 2
29267530 205278393 27
303371760 137434820 2
267228287 401390204 3
273559646 444790512 29
112257152 507778683 16
399954028 501002642 2
184374903 137434820 1
85694890 219091740 6
280574253 371419587 2
219091740 85694890 9
501994600 189660545 4
480499316 401390204 13
433683092 108064328 5
126040106 71487252 18
185826799 285171946 2
437557781 274674751 4
285171946 185826799 1
326055771 26761071 1
371419587 280574253 2
440602667 389751959 26
192473400 119202711 17
151816481 27798256 2
338617304 145721875 24
214251466 401744197 15
64017672 145721875 1
482704214 71487252 13
54596482 222559633 1
54513097 277019535 1
148842295 277019535 1
252673442 108064328 8
51371672 443043975 6
283713373 93737863 15
51820161 324307705 22
324307705 51820161 30
308721415 205278393 3
448196764 240663429 87
448196764 280430548 7
487963726 240388572 25
333467661 240663429 1
54513097 148842295 1
183374179 341332559 23
39723301 177496057 1
234313487 259865273 2
240663429 448196764 67
227699736 454280253 4
333467661 448196764 15
153825675 29553844 12
181913832 185661573 1
307953995 448196764 4
448196764 307953995 2
448196764 412490976 3
261114974 57675742 6
267228287 454903662 26
57675742 261114974 2
448196764 196957441 5
448196764 141911198 5
64017672 482704214 4
228099346 261114974 7
93737863 366562500 1
186190444 283713373 4
228099346 235926567 1
104799646 409042746 1
64017672 97492519 17
97492519 64017672 28
54513097 246766460 1
39045743 88126316 1
162815851 50093236 7
54513097 235189731 1
58758214 57794814 29
362708884 471858752 5
480499316 207505611 1
471858752 210442608 2
480499316 133406185 1
480499316 71815631 2
158469454 309948156 36
45624632 71487252 12
54596482 252673442 9
252673442 492369766 9
54596482 299925959 2
488571816 394745356 2
108445481 280948401 20
26761071 502000235 41
252673442 271324754 8
54596482 271324754 1
331112419 287248913 9
150611354 218649291 2
389751959 121849847 9
389751959 440602667 21
361812003 440602667 79
62223312 121849847 54
29267530 351798435 1
127903007 332334127 1
72277917 133406185 2
218649291 440602667 72
187038423 443043975 3
270063173 471858752 4
121849847 440602667 137
440602667 121849847 69
97492519 482704214 24
126040106 194757219 1
300202655 437557781 7
262639091 238736345 8
280826536 170909799 3
440602667 389265907 39
355438543 450794692 10
353689773 450794692 1
471858752 362708884 1
50799351 137373058 1
174191688 206185630 8
382489334 452834167 37
262639091 54513097 3
282067411 48376774 14
267814002 360543263 2
118408967 255572101 1
273033835 483853031 5
91155132 487963726 13
391968464 77029876 20
255572101 118408967 1
363295003 225914625 1
208490036 286067895 18
93737863 23971329 27
403594709 23971329 17
280574253 21415915 14
21415915 257522741 1
21415915 280574253 8
273559646 434998682 20
273559646 246760566 3
381515950 327333087 9
58759682 58758214 21
468809237 234313487 4
21415915 64017672 17
389265907 440602667 82
205665619 137471432 2
179676136 100480169 2
288273675 166670511 3
440602667 448605410 1
240388572 344751090 5
409970512 344751090 4
275096952 177135949 1
240388572 221517840 1
409970512 221517840 1
418254720 249824122 1
164729839 296510601 1
471858752 71487252 5
286067895 208490036 15
117757115 71487252 8
225914625 363295003 2
250361135 351798435 4
221517840 48376774 47
205376521 221517840 4
330234691 86739892 2
330234691 140083960 3
330234691 191898535 1
330234691 275191705 1
71487252 471858752 2
117757115 137373058 20
141911198 448196764 2
196957441 448196764 9
50799351 338287336 2
478310972 218649291 21
440602667 218649291 55
500386861 338287336 3
393300089 448605410 1
381346813 310215915 1
310215915 381346813 1
346391676 368802046 11
62223312 88960749 17
361812003 88960749 9
162793078 363915528 5
246766460 287846265 5
201041947 403594709 2
403594709 201041947 1
423225727 343887622 7
71815631 400344890 3
480499316 400344890 3
181627999 400344890 6
296712899 400344890 4
342697022 368086280 2
115180720 275096952 1
76679385 454280253 1
313621459 186547033 1
470500390 178077679 10
335997173 178077679 28
399604913 178077679 20
241266173 178077679 19
162815851 178077679 72
308721415 246766460 9
246766460 308721415 9
205278393 124272648 1
53384299 178077679 19
279504313 390100428 4
76679385 58759682 14
21858860 468809237 3
256696942 205278393 5
244154467 158469454 21
309948156 158469454 39
137671591 158469454 48
201657966 421104380 3
205278393 438406232 2
189209030 406980735 5
362708884 287846265 16
53150452 58758214 2
337231569 386637033 2
482704214 29985371 1
399954028 201041947 1
93737863 443043975 11
71487252 500112888 42
54513097 280430548 1
386637033 337231569 1
88227100 23971329 3
496918713 186190444 6
324307705 351798435 20
46420717 115605916 2
280430548 370647017 2
208490036 370647017 1
127903007 370647017 1
185826799 370647017 1
287826175 287248913 11
133406185 287248913 7
292275636 287248913 26
189638764 181627999 1
46420717 218641857 3
27798256 337544630 3
324307705 267814002 11
260778881 115180720 6
480499316 373612153 2
502000235 246760566 11
97542362 48376774 2
440602667 361812003 36
97542362 221517840 5
97542362 206185630 9
111690467 436851002 3
21770354 470915888 6
97542362 88910148 2
267814002 205278393 17
399580001 287826175 8
178077679 53384299 4
399580001 373612153 8
460456072 260778881 2
470915888 21770354 3
373612153 399580001 4
460456072 157091041 2
97542362 83106176 5
52305361 363860065 22
218664980 364819835 1
97542362 205383132 32
97542362 438406232 2
97542362 378162722 3
364772998 378162722 1
448605410 361812003 3
315035989 106255581 4
97542362 23505105 8
151755148 315035989 1
381346813 106255581 1
106255581 381346813 3
343887622 423225727 3
267822457 205665619 2
177823861 417708983 1
303371760 53384299 2
97542362 338617304 1
316113123 106255581 1
382076279 448605410 1
45112608 262307214 4
436851002 262307214 4
577155549 14599444 1
165076757 400549146 10
97542362 475896725 1
97542362 358726571 1
97542362 351798435 2
97542362 270063173 2
136249351 223869841 1
323356735 287846265 6
273033835 471858752 16
262639091 471858752 4
287846265 323356735 5
97542362 38081052 1
364819835 121849847 1
162621823 381346813 1
21415915 235189731 1
362708884 400344890 5
97542362 71487252 1
396758589 371419587 1
208649048 198221318 10
165076757 361299476 2
226691563 234388455 4
366562500 352370223 3
164704175 58747535 3
267822457 205278393 13
84352469 205278393 2
513279956 396758589 19
58747535 325619075 8
97542362 184372744 1
396758589 513279956 17
58757576 513279956 4
246766460 238736345 9
234313487 21858860 11
218641857 21858860 12
283690548 21858860 10
369094144 21858860 7
46420717 21858860 2
246766460 205383132 1
165076757 250569402 2
38633460 250569402 1
190813502 51697533 8
351798435 88126316 3
205278393 29267530 3
205278393 119466409 3
267228287 370647017 1
332334127 351798435 1
317966639 189209030 7
317966639 50093236 8
261114974 108445481 10
234388455 438406232 1
475896725 46351591 12
97542362 97492519 1
46351591 475896725 8
213829162 496918713 25
380310734 296489918 4
410218658 296489918 11
177496057 296489918 12
496918713 213829162 3
29267530 244876558 1
140264549 273033835 34
165076757 28774420 1
316530540 403594709 3
308721415 403594709 1
140264549 219138840 8
273559646 480499316 5
302559370 315035989 3
250373879 394614858 2
246766460 262639091 2
360543263 250373879 1
481649873 426101736 7
36612498 426101736 3
24429243 433102407 15
433102407 24429243 17
88960749 280574253 1
143037311 110551579 3
226691563 275040716 6
316113123 440602667 12
440602667 316113123 12
273033835 140264549 24
219138840 140264549 5
440602667 381295550 20
249710115 88960749 5
381295550 440602667 11
111423790 357660257 2
187658311 108064328 10
475896725 262622226 6
21927348 108064328 4
437557781 250361135 11
97542362 225914625 2
77029876 391968464 6
262639091 246766460 2
431573246 391968464 7
279504313 145721875 42
257522741 68526291 1
246760566 501994600 1
311108835 501994600 4
480499316 188683237 7
57794814 64490054 5
427605834 148842295 10
409911433 160887563 1
386637033 28774420 1
273559646 64490054 1
337231569 26761071 1
262639091 347943805 3
262639091 71487252 4
185826799 409911433 1
22128494 108064328 13
347943805 53150452 3
262639091 53150452 1
100480169 92975209 1
140264549 71487252 4
317966639 53150452 2
317966639 241120063 6
317966639 157091041 9
317966639 262307214 5
240663429 14599444 1
317966639 68526291 8
317966639 201679034 2
234316880 326820998 1
317966639 326820998 2
374739662 310215915 2
177135949 51371672 4
514679374 421743631 23
51371672 177135949 1
245007518 501002642 24
391968464 64490054 5
382076279 343941412 1
64490054 391968464 3
238169466 238736345 9
311108835 502000235 16
409911433 286597633 2
28136650 234313487 6
286597633 409911433 1
343941412 382076279 1
523484007 71815631 11
140264549 336130385 2
361065588 500386861 29
218664980 299925959 1
140264549 304022613 1
226691563 43399417 1
280826536 117757115 1
500386861 117757115 2
70654563 117757115 1
218621324 378162722 2
277727437 140083960 3
69307285 106841421 23
433683092 308721415 8
523484007 111423790 3
21770354 175155659 12
267814002 336717597 4
140083960 336717597 2
51820161 434947470 16
288273675 434947470 11
187276624 138428712 1
501887043 48376774 11
48376774 501887043 4
21437961 48376774 60
104799646 372693245 6
45624632 64017672 17
249710115 501887043 6
213240376 205278393 1
366017781 108064328 7
299925959 108064328 24
218621324 317475686 2
235926567 48376774 8
227699736 199295364 2
244154467 381515950 6
325696446 284945143 107
24868133 205278393 9
235926567 71487252 8
111423790 400344890 8
246766460 284945143 50
54596482 284945143 370
427605834 213240376 8
515663555 317475686 30
180329003 284945143 83
427605834 284945143 16
102781563 48376774 7
427605834 264745750 3
273461517 287846265 3
69307285 483853031 18
515440846 306791157 6
306791157 515440846 12
100597724 71487252 7
448196764 333467661 12
218621324 205278393 3
399580001 181627999 5
33029673 97492519 7
84352469 443540428 66
21927348 207505611 6
50799351 382076279 9
62223312 381295550 7
368086280 342697022 1
372730170 156951907 10
388400654 327333087 3
478310972 440602667 12
327333087 381515950 5
51371672 176861277 3
176861277 51371672 1
483853031 56343104 1
111690467 71487252 19
111005623 90430970 7
405604530 90430970 1
90430970 285544894 1
260814366 400344890 1
343941412 235189731 3
441208969 178077679 11
396718040 178077679 10
23505105 235926567 2
162815851 71487252 5
54513097 345725724 1
390100428 207505611 1
45112608 178077679 25
347943805 178077679 11
436851002 178077679 19
501887043 191007520 2
80373284 162793078 3
185826799 53384299 16
454903662 267228287 5
331699419 454280253 1
92975209 454280253 1
441208969 396718040 10
211555341 454280253 1
162793078 394745356 1
317966639 260778881 3
162793078 108064328 11
454280253 211555341 1
496918713 84403255 5
328548626 316530540 2
177496057 218649291 1
211555341 201041947 1
219138840 274674751 2
28774420 121849847 1
241120063 71487252 3
137671591 266618095 1
137671591 309948156 11
421743631 514679374 29
501994600 191898535 3
215576684 150611354 36
427605834 205278393 20
85790245 285544894 12
29985371 71487252 5
351253672 514679374 12
514679374 351253672 11
57675742 48376774 18
234316880 401744197 4
151755148 27798256 4
500386861 368086280 8
317113567 150611354 2
150611354 481649873 3
368086280 500386861 4
27798256 168345425 1
381295550 62223312 5
350372131 287846265 1
137434820 311867325 4
39723301 517335990 74
517335990 39723301 78
517335990 448605410 1
196957441 90430970 11
517335990 389751959 7
389751959 517335990 1
448196764 236986090 2
431573246 167906212 4
67657313 23505105 4
287846265 350372131 1
421024033 176861277 5
421024033 156951907 1
156951907 421024033 1
41795957 418803180 2
102781563 71487252 51
515440846 119202711 3
234313487 307953995 4
54596482 205278393 17
186134940 22128494 2
115180720 260778881 5
326820998 191077706 4
198927386 23971329 12
303371760 191067738 2
304022613 287846265 5
22128494 369094144 2
119202711 515440846 5
207505611 145721875 7
421024033 306224647 1
370647017 267228287 1
191067738 303371760 2
186134940 286067895 5
83106176 225914625 6
223611436 235926567 3
287826175 299112866 3
45398123 186221115 2
363295003 515663555 52
218621324 515663555 8
26761071 501994600 2
140264549 299112866 1
240663429 108064328 6
267822457 336717597 2
249794165 336717597 2
336717597 267822457 1
21927348 186221115 7
351798435 360543263 17
45624632 500112888 13
324307705 394614858 7
267194499 298641416 4
22128494 186134940 2
260778881 253491471 1
307953995 186134940 1
286067895 186134940 1
361241032 140083960 1
317475686 294817467 1
186134940 307953995 1
350372131 286597633 4
287846265 286597633 7
50799351 381295550 1
361241032 51820161 1
500112888 71487252 28
169894192 342697022 4
171251023 36292202 9
186134940 317966639 1
515440846 137055424 4
184374903 86739892 1
51697533 397569403 1
184374903 332334127 3
241120063 421499757 2
275096952 458449001 1
170909799 470069657 1
440602667 393300089 28
500386861 170909799 9
99002197 393300089 5
36612498 170909799 2
470069657 137373058 11
275096952 366017781 2
170909799 500386861 5
366017781 275096952 1
187038423 338611428 3
406980735 71487252 7
418803180 205278393 12
306224647 421024033 1
137055424 515440846 5
508986427 267228287 19
205448347 515440846 8
260062202 515440846 25
508986427 454903662 1
275040716 363860065 4
468809237 307953995 4
307953995 468809237 1
260062202 205448347 3
515440846 205448347 8
115180720 241120063 1
260062202 351798435 1
307953995 21858860 7
385340015 21858860 1
480499316 120858192 1
383687232 316530540 4
515663555 264745750 11
264745750 515663555 12
338611428 187038423 1
120858192 480499316 2
250373879 360543263 1
192473400 208649048 17
99002197 440602667 33
179676136 285171946 2
285171946 179676136 1
249794165 205278393 8
198927386 287846265 2
318581766 500112888 27
190813502 366684284 1
228099346 137373058 2
454736754 137373058 1
110551579 137373058 6
468809237 280430548 1
140264549 227764232 1
104799646 227764232 1
336717597 351798435 2
458449001 191067738 5
450794692 358726571 1
351798435 205278393 6
238736345 515663555 23
515663555 438406232 8
438406232 515663555 7
515663555 238736345 26
64017672 48376774 52
137471432 48376774 6
123084921 426101736 3
426101736 150611354 7
280430548 191077706 1
238169466 150611354 1
145721875 257522741 3
320557936 316113123 1
177823861 470069657 4
137471432 64017672 10
287846265 198927386 1
279504313 434998682 9
399580001 292275636 3
175458189 226691563 1
292275636 399580001 2
438537920 77029876 8
23971329 84352469 13
295071464 382076279 2
517335990 361812003 8
272144349 297652974 1
52305361 175458189 1
97492519 175458189 1
508986427 390100428 10
491150133 198221318 5
109269644 176861277 1
351798435 336717597 5
320121337 162621823 5
341332559 361812003 2
341332559 389265907 3
226691563 515663555 14
117058623 515663555 9
205383132 515663555 13
23505105 515663555 15
330234691 318581766 10
382076279 27798256 9
372693245 150611354 18
470234000 162793078 1
443043975 107123526 3
162793078 470234000 3
218649291 517335990 7
361812003 517335990 17
389265907 517335990 5
421104380 179872551 9
517335990 218649291 16
515440846 200444013 10
198494776 267194499 1
515663555 205383132 11
201041947 266514525 4
140264549 150611354 9
140264549 317113567 2
54198070 109299416 18
266514525 162793078 1
22128494 140264549 4
150611354 372693245 16
170909799 372693245 1
194757219 140264549 1
267822457 351798435 26
200444013 515440846 11
515440846 458449001 2
267194499 240191869 12
24429243 235926567 6
332334127 185661573 1
421743631 186791565 1
388400654 337231569 1
90430970 158469454 6
240191869 266618095 17
99002197 177900100 2
38081052 48376774 6
448196764 259865273 6
443043975 205231234 7
427605834 189660545 1
444790512 480499316 8
323300311 93737863 1
259865273 448196764 6
480499316 444790512 21
100480169 336463177 1
185826799 336463177 1
448196764 336463177 10
266514525 167906212 4
100480169 259865273 1
23543947 158469454 2
577155549 370652255 1
409911433 287846265 1
336463177 141911198 2
333467661 141911198 3
515440846 137671591 2
214266687 310215915 2
156951907 372693245 3
36612498 89308231 11
272144349 275191705 2
232232278 145721875 1
316530540 261114974 1
90430970 385340015 3
360543263 487963726 2
460456072 362747745 3
145721875 207505611 9
391968464 271324754 23
296487126 385340015 5
469680915 189638764 1
205278393 261114974 2
469680915 434998682 6
43399417 318581766 1
137671591 515440846 3
434947470 166670511 4
126040106 500112888 46
360543263 51820161 3
126040106 205278393 6
[truncated: 339,801 more chars]
