# Supplementary material for: Dynamic guided metric representation learning for multi-view clustering
Source: PeerJ Comput Sci. 2022 Mar 8;8:e922. doi: 10.7717/peerj-cs.922 (PMC9044235; doi:10.7717/peerj-cs.922)
Supplement: Supplemental Information 2 [file peerj-cs-08-922-s002.zip › football/rugby/rugby-listmerged500.features]

rugby
canada
glasgow
warriors
internationalrugby
athletes
summer
olympics
warriornation
rc
players
coaches
toronto
life
7s
team
canadianrugbyteam
arugbylist
rwc
sports
info
northamericarugby
members
nsmt
u20
sides
elite
scottish
international
follow
olympic
disciplines
fans
best
supporters
land
@glasgowwarriors
twitterati
canadian
rwc2011
related
people
world
cup
maple
leafs
cricket
blue
jays
tsn
clubs
irish
provinces
ireland
pro
globe
ちょっとアヤシめ
london
berkshire
guide
londonirishsquad
boys
rfu
fnfplus
talk
pros
eng
english
prorugby
local
sport
worldsport
squad
rugbyrightnow
rugbytwitterers
businesses
#lirfc
lirfc
list
player
stuff
little
snippets
based
madjeski
stadium
reading
friends
family
plus
talking
shuffle
playing
england
past
present
professional
current
former
rfc
organisations
news
sites
mighty
stars
collection
twitter
southafrica
south
africa
rugbyplayers
blou
bul
rugbyspellers
springboks
inner
circle
spelers
friende
trc
2012
jacques
potgieter
african
vriende
bulls
super
theo
noeleen
bulle
rugbyrsa
celebz
sarugby
afriquedusudrugby
selection
brandon
lorenzo
selected
southern
hemisphere
teams
pundits
feeds
franchise
ex
currie
active
global
personalities
rugbyinfo
harlequins
quins
football
union
heat
storm
peoples
top
hq
officials
presenters
websites
magazines
@josiecampbell
media
ref
names
added
things
unions
management
connected
bum
chin
brian
moore
stretts
scotland
edinburgh
dudes
involved
coaching
administering
westernforceplayers
australian
footy
blokes
idols
western
strength
conditioning
unionboys
australierugby
perth
buds
favourite
emirates
#rugby
personal
staff
journalists
commentators
sale
sharks
mania
sharksrufc
ruggers
mates
everything
north
premiership
indulge
field
worcester
tigers
job
rugbypremiership
rugbymen
therugbyconnection
tweeters
latest
xv
play
rugbyfollows
website
feed
2011
leicestertigersrugby
stuffs
banter
league
rugbyplayer
nuts
#tigersfamily
tigersfamily
egg
chasing
rugbymans
androwarriors
brighton
hove
albion
worcestershire
county
club
refs
bloggers
find
drop
contacts
appear
leicester
various
retired
mainly
dummy
love
reporters
prominent
figures
chat
bath
province
natal
flavour
northampton
saints
gloucester
glos
glaws
glawsplayers
general
rugbystuff
androglaws
currently
plying
trade
kingsholm
mixture
explayers
outlets
coyq
sportspeople
horse
racing
bedfordbluesrfc
prem
rugger
buggers
globalrugby
deportes
eggchasers
champions
awesomeness
walks
fixtures
folk
gods
glorious
game
jugadores
seleccion
inglesa
liga
lots
@maxcc
great
rugbytastic
joueursasm
asm
clermont
auvergne
french
tweeting
asmjoueurs
joueurs
celebrities
top14
scotlandrugby
14
allirishrugbytweets
ruggggby
rugbyjoueurs
auvergnerugby
rugbyfolk
médias
amis
scotlandrugbyteam
scotlandrugbyboys
reallyrugby
irishsport
gens
compagnie
followers
bags
wind
legends
exiles
asmrugby
rugbystars
oval
ecosserugby
rugbytweeps
leinster
infos
journalistes
blogueurs
#asm
clermond
match
days
#welcometotwitter
welcometotwitter
accounts
welcome
actualité
clermontferrand
toute
français
ire
equipe
#northernhemispherebias
northernhemispherebias
#love
absolute
favorite
natter
l’info
autres
liste
followed
oddlyshaped
bag
fav
interest
richest
tournament
sources
reste
monde
anciens
sportingtweeple
primary
peeps
springbokke
lysie
sasport
rugbyman
travers
vida
prov
blogs
sporting
women
old
interesting
famous
sampling
updates
sarries
saracens
jasper
male
shit
sportsmen
give
blood
ラグビー
deportistas
heroes
newsmakers
rbs
6n
twit
intern
rugbypeeps
englandrugbyteam
rugby2pb
saracensplayersorstaff
fitness
nutrition
sarrie
seniors
golf
chelseafc
celebs
gym
class
hero
generated
continuation
collecting
dedicated
events
press
governing
bodies
scrum
futbolistas
fantastic
official
senior
competing
nations
tweetsport
standard
favs
self
explanatory
message
member
ought
add
writers
serious
bias
uk
worth
following
connections
essential
offer
link
huge
madness
mense
list1
rugbybuitenland
joanne
big
brother
ラグビー海外公式
spanne
superrugby
rugbyworld
sth
sprots
citoyen
ovalie
olidstream
views
brads
super15
kent
hoetls
australia
hotels
cardiff
san
francisco
fort
lauderdale
fc
sportifs
sportssa
durban
rugbypress
view
rugbyclubs
southafricans2
rugbyoverseas
sportsmenseilove
super14
rugbyteam
rugbyunion
clubes
allthingssport
ierland
wales
schotland
information
notizie
dal
mondo
outside
access
post
listed
sprotsman
meilleur
planète
live
streaming
want
heaven
individual
profiles
15
commentary
likes
deals
resorts
boks
swimming
cycling
athletics
supportrices
france
national
海外ラグビー
2nd
plan
action
sportsman
woman
gear
city
leicestertigers
good
rugby3
rugbyfootball
スポーツ：ラグビー
culture
nevatos
newzealand
nzsport
streams
hockey
highlanders
rugbynz
code
odt
nz
wildknights
adventure
surf
dunedin
ラグビー関連のリスト
trust
name
motor
basketball
landers
ラグビー関連
living
zealand
expats
rock
competition
conference
affiliated
australians
rebels
topgun
melbourne
pirgamon
types
rebel
melbournerebels
wallabies
rah
aussie
yourworldissport
aussiesport
nsw
ozrugbyplayers
irl
tv
radio
shows
rucks
formed
engagement
ensues
navy
white
red
nrl
afl
abc
rebs
brumbies
working
digital
scores
proud
west
harbour
pirates
description
cast
characters
crew
journos
industry
reason
covered
baseball
lists
real
right
aviva
nov
list14
bathrugbymatchday
hcup
rugbyengeland
salome
heineken
deporte
rugbyclub
graydon
chasers
heinekencup
associates
cupteams
donors
div
lot
bbc
ruggabugga
europe
stormers
rugbyteams
noticias
euro
onthetryline
health
fan
rugbytweets
rugbyengland
clubeseuropeos
rugbyinternational
resources
business
whats
inter
nationaal
sponsorship
rugbyboys
citoyendovalie
premiershiprugbyclubs
lesser
rugbyrelated
title
201213
12
jouant
engelse
competitie
collision
21012
13
european
humour
score
informacion
mundo
journo
partners
twittersphere
scene
squads
suivez
actu
eggchasing
catalogue
monitor
henekin
subject
equipos
selección
nacional
follows
relacionadas
pumas
check
ruggavibe
actualidad
offical
gymnastics
comments
thoughts
levels
hazbeens
intéresse
suivre
maidenheadrfcunioncode
festival
11
nationale
internationale
valeurs
beaute
affrontements
3e
mitemps
#globalrugby
#rugbyphile
rugbyphile
fellow
promotors
defenders
administrators
organizations
franchouillardise
sf
bipedes
uaathletesteams
cab
auvergnats
francophone
pov
focus
paris
home
prod2
fédérales
pilars
beaux
gosses
pizzaiolos
gigues
maçons
paupiettes
sponsored
equipped
armour
sponsorisés
équipés
ua
regroupe
twittos
ruggerbuggers
welsh
ea
playersss
project
cymruambythh
prorugbyplayers
wru
lourugbyofficiels
professionals
notable
athlete
lovelies
cymru
byth
internationals
dragons
welshrugby
fy
walesrwc2011
cymro
ospreys
celtic
welshrugbyunionplayers
rygbi
magners
welshwednesday
front
row
rugbywales
swanseabay
sportactivities
twits
paysdegallesrugby
walescmp
sportif
sporty
rugbyworldcup
previous
kings
#nefariouslaughter
nefariouslaughter
#rubbinghandstogether
rubbinghandstogether
northern
woooorld
120
nearby
hoping
locals
tourists
clifford
triple
killer
sanzar
known
amazing
rygby
boyos
tweetererers
critics
cardiffian
anglais
thrown
measure
hard
popeth
cymraeg
@twbeat
created
anybody
#welshwednesday
containing
dei
grandi
campioni
updaters
swansea
bay
chatter
number
different
god
lw
bathrugbytweeps
rugga
bathrugby
twugby
rugby
lions
golden
influencers
connacht
window
therugbycollection
connachtrugby
famoustweeps
galway
@irfu
associated
rise
windown
everincreasing
rugbyers
fun
extra
exclamation
marks
tin
listeria
collossus
charlie
hottest
ambassadors
wc2011
englandrugbyplayers
joueursrugby
qc
entertainment
rugballers
rugbylads
rugbyhn
adidas
skiingtravelsport
noncricketing
hasbeens
conversationlist
lys
lovers
actual
rugbyunionprofiles
sportrugby
sportsfans
xd
rugbyinternationalstars
botr
nominees
christfollowers
sportcricket
rugbymad
metro
nutters
angleterrerugby
famouspeople
popular
cette
contient
comptes
officiels
professionnels
golfers
cricketers
pendant
mondial
matters
slant
course
watch
sleep
sometimes
eat
girl
hemisferio
norte
darts
updated
amended
keep
uptodate
exsaints
acc
remotely
successful
austin
healy
played
dynamic
rebuilt
daily
brands
follyin
wild
abonnements
préférer
runners
triathletes
round
pale
dot
planet
audience
goings
exactly
act
joueuses
ballgames
keepitclean
joueursrugbyplayers
rct
amateurs
toujours
activité
blah
scarlets
scarletsrugbyboys
rugbyscarletfever
scarlet
number1
gentlemen
thugs
money
engaged
championship
lospumas
rf
famosos
bopb
dieux
stade
stadetoulousin
halfbacks
toulousain
rugbyfr
biarritz
olympique
fr
pipeuls
rugbymens
officiel
iparralde
arbitres
edf
masculin
personnalités
sportives
personalité
francais
vi
préférés
vip
rugbysport
amour
ffr
fce
xvdefrance
xvdefrancejoueurs
rwcfrance
rwcall
smb
pays
basque
nord
erugbyou
francerugby
version
ne
retweeteront
jamais
quoi
vient
parle
partie
autour
internationaux
équipe
francophones
compte
000
entraineurs
dirigeants
voyous
joué
joueur
pourront
prendre
plaisir
parler
ça
coupe
tl
bleus
twugbymen
genres
direct
auckland
f1
squash
genre
actualités
100
amoureux
ballon
ovale
exjoueurs
forcément
nonexhaustive
quelques
domaine
rugbystique
rwcscotland
scot
sky
soccer
sru
contributions
smile
bruce
forsyth
outstanding
brive
limousin
sport0
sportstars
area
rugueubyeux
emmabeaucaire
perso
sportfr
lulu
top14prod2
foot
toulouse
d2
maxime
nh
allez
toulousains
frenchies
tlsxv
tlse
musique
suivi
contact
viril
correct
amie
celebrity
gossip
hobbies
grand
sud
twitterworld
sportsfr
emma
bbb
sponsors
leisure
acteurs
entraîneurs
rouge
noir
suffit
aimer
connectée
tudo
mercato
net
paìs
concernant
informations
geeks
spring
bokks
awesome
steve
chinas
20
wpjoulekkerding
carla
brytie
sporties
lizinda
girls
pikes
pplilove
mikyle
nd
top1
wp
ball
crazy
talkradio
702
bokke
johannjcd
graduates
usm
awe
#ccfinal2012
ccfinal2012
wide
sexiest
#toptwits
toptwits
users
agents
sponsorships
green
gold
doing
nation
rocker
graduated
junior
test
@unionsportsmag
sunnybankrugbysupporters
valued
sunnybank
list3
teh
major
austraian
rtn
gb
young
wuss
list18
know
fantasy
science
finance
lifestyle
random
tech
2010
experts
admire
style
first
band
ect
pulse
folks
social
state
companies
lost
visit
join
nfl
rugbyqa
#rugbyqa
guests
hashtag
sportspersonalities
leicestershire
bugger
tweeples
rwc11
rwcengland
englandrfu
favorites
poly
brookesy
fit
tigger
leicester2
rocks
funny
hull
links
leicesterrelated
judo
odd
ladies
predominantly
crap
paginas
federaciones
pages
#rfu
greatest
coverage
missed
achievers
ooh
wonder
centred
hullfc
passion
northumbria
university
alumni
describes
munster
rugbygreats
munsterrugby
munsterplayers
ppl
tweeties
attempt
gather
basically
ab
bayonne
aviron
bayonnais
exeter
chiefs
community
clubstop14prod2
ca
correze
autorisés
officiellement
présents
féminins
passant
cassoulet
langue
française
shave
cure
abs
blacks
bastards
allblacks
allblackplayers
bop
nouvellezelanderugby
famousinnz
rugbyphilosphy
#1
going
try
beat
2013
balls
bikes
pushups
#rabopro12
rabopro12
peoplewhokickthings
scots
commentator
relating
possibly
suitable
models
projects
twitters
necessarily
need
timeline
worthy
site
inspiring
interested
ngb
work
sportivi
rugbyunionstars
chouchou
ruggerz
myfavoritetweeters
friendz
prosports
stadetoulousain
christest
stadistes
easton
special
hug
retraité
ysters
kiwis
sporta
kiwi
ruggaz
halo
スポーツ（個人）
randoms
westlake
russsh
rugbyreunion
footballer
kittens
sportage
keeping
date
periodistas
uniones
legendary
discussion
critique
général
particulier
rugbyheads
arm
wrestle
sandwich
futbol
tenis
gimnasia
世界のラグビー（all
blacks中心）
zealanders
interieur
obvious
boiz
rest
timothysmook
expupils
school
high
toda
argentino
fanboys
commentry
results
sasports
clients
newslocal
luan
hottestsportsmen™
isjabestrapper
sportlocal
mylist
john
ruckby
favstar
medialocal
gunstelinge
sarugbyplayers
myplayers
rsa
naas
botha
smit
ruby
africans
private
rwcsouthafrica
inside
fam
boks2011
rugbycana
followings
think
thingstobethankfulfor
springbok
sportstweets
bokswc
supersport
hennieh9
lekker
buggars
favourites
shaped
interests
keo
skrywers
help
#run
run
#swim
swim
#cycle
cycle
#triathlon
triathlon
topics
wellversed
place
hi
rug
bit
cu
appreciate
thank
bunch
oddly
please
provided
fanatics
hennie
heydenrych
somehow
conneced
level
full
tiger
emt
rters
#cricket
ciivie
blues
kcbc
manu
celeb
shouts
superugby
fools
gr8
rugbyunionnews
codes
@allblacks
s15
trinations
beloved
creative
broadcasting
renowned
creativity
passionate
ideas
#gomanu
gomanu
tweeted
support
samoa
sorts
reviews
silver
cloud
details
ulster
suftum
foreign
ireandrugbyplayers
ulsterrugbyplayers
rugby1518
standupfortheulstermen
irishrugbyplayers
ulsterrugby
heave
sportgames
irlanderugby
profili
rabodirectpro12
@syflirl1
ulstermen
knows
meet
future
incl
irlandesa
300
belfast
games
leagues
competitions
afrikaans
morne
steyn
christians
snc
beasts
rickus
lambrechts
pe0ple
peepz
sh
francois
hougard
hunks
inspiration
artists
helde
greats
pr
charles
mensies
welcowme
bands
bryan
sacelebs
ouens
gerrit
relatives
george
oz
bloubulle
sarpa
ruggas
wernerwiese
peters
rugby101
mella
bna
doeganta
rugbyspelers
missing
slaves
hot
country
wereld
beker
manne
1995
myne
oulike
half
ridwan
times
crouch
touch
pause
engage
habana
yawn
prof
911
cyclists
managers
boots
students
uni
autumn
intls
aussports
wlrwallabies
bungybrothers
superstars
black
b•kas
ruga
starting
mentions
wlr
rwcaustralia
aussies
mmmee
tri
sydney
favo
sportinglegends
touched9
海外rugby
aru
footballers
ballers
rygbicymruywrgorau
energy
wallaby
mix
@quadecooper
clog
dash
court
tackle
demon
mate
@formulists
selfupdating
filtered
talented
barely
admins
included
worlds
nzs
biggest
海外のrugby
mad
cunts
mixed
olympians
selves
sportrelated
relevant
boyz
guerriers
rade
listrugby
rugbyxv
ies
peopleom
kwl
joueursua
toulousedirect
personne
publique
vk
divers
mostretweeted
mlactu
favoris
basket
saffas
sportdudes
rugbyfrance
meschouchous
ruuuugby
rugbyrct
friend
sportive
shuaib
intl
rugbynewsfr
doowie
sportiness
toulonnais
#top14
héros
drapés
#rct
#gorct
gorct
#teamrct
teamrct
toutes
talent
célébrités
politiques
twittosphère
comentaristas
tuiteando
español
inglés
francés
surtout
regroupant
niveau
cobtacts
fédérale
territorial
gothiques
amiens
rugbi
aime
institutions
faire
mal
présent
flexionstopentré
sigo
list11
gloucestershire
james
grant
rugbysexiness
glosrugby
quickscan
grfc
footie
jamesgrantrugby
organicmeatuk
sportpeople
gloster
bits
pieces
gr
#gloucestershire
honorary
represented
ipad
list7
robs
verified
friday
shoutout
étrangers
scrummers
cardiffsport
slam
gs
winners
tbrady
welshsquad
activities
celebritysports
innit
rugbycb
rob
bods
welshsport
jamie
rwcwales
massive
williams
alltweets
heros
account
bright
anyway
twales
fabulous
individuals
causes
including
personality
issit
jyst
channels
tweeter
actors
initiated
music
@peerindex
services
charities
listen
mma
boxing
bring
wellknown
oohmygd
nz2
side
gershiis
mee
mains
homies
musings
hurricanes
assortment
films
wellington
myteams
enthusiasts
kiwishitbitsglitz
choice
theblackness
allblacksrwc
egi
aotearoa
sbw
rwcnewzealand
maori
alisttweeps
nzrugby
heavy
hitters
allthingsrugby
wellwood
canes
unionplayerspastpresent
rugby66
xox
collective
handy
handles
eh
gay
worldwide
новая
зеландия
регби
новой
зеландии
backrom
coming
25
goss
debates
bosbere
heart
recent
middle
earth
42
174
77
observers
null
hotboys
loves
age
grade
18
londonwasps
wasps
publicfollows
waspie
waspies
faves
saintsmen
northants
erc
androsaints
reporting
sweat
academy
located
northamptonshire
purveyors
bf
wasp
bodybuilders
gaa
exbathrfc
linked
veritable
revolving
door
kick
arse
rugbytime
buddies
ovalada
azzurri
italrugby
rugbisti
nazionale
bevi
mangia
vivi
italiana
actbrumbies
sportrugbyteams
hilton
catches
eye
opinion
castres
teamco
ruuuuuuuuudeeeebyyyyyyyyy
argentinerugby
list16
talkers
canberra
superxv
ngbs
oceania
brasil
s14s
newsbreakers
association
ozrugbypr
sportsrelated
oamm
public
relations
marketing
twitterers
bots
rugbyathletes
rugby7s
llancelli
320
chwaraeon
pay
rctplayers
forever
pilou
virtual
exchange
#warcler
warcler
icc
misc
provinceplayers
connaught
leeds
rufc
bluesplayers
mis
seguidores
regional
crossfit
coconutz
int
followfriday
fave
fiji
avironbayonnais
golmalgobi
nzers
cool
cars
teampoly
connection
star
fame
dub
flow
sports@twitter
rgb
trinationsrugby
mustfollow
film
polynesians
venezuela
highly
products
matter
language
adopted
born
bred
amigos
nba
tennis
amo
thruout
week
selecciones
nacionales
espn
regularly
human
nice
friendly
dream
groups
venues
long
peops
list8
singers
actresses
sportiii
buzz
southafricancelebrities
hopefully
babes
studs
physically
attractive
tbrady3
weather
preferiti
rugbymania
cultural
travel
recreation
training
motivation
entertaining
boat
show
oct
28nov1
motels
joueurstop14players
positive
lessons
ncaa
page
corresponders
fortlaudrdlefl
lives
upto
itsnicknameas
yachtingcapitaloftheworld
hosting51st
intrnationalboatshow
@wwdbookings
discounted
introductory
whos
cheetahs
osc
mymanne
cheetas
free
irishsports
ntnewslist
rabodirect
pro12
wine
rb
rugbyunions
publishers
irishrugby
newsfeed
o2rugby
announcements
reds
регбийные
новости
#irfu
irfu
#clubs
nothing
rabo
newspaper
provincial
ibelieve
irlanda
leather
booits
running
ans
section
delete
bout
goes
trafford
orgs
métro
92
toppeepssports
rm92
close
british
bathrugbysquad
saison
androbath
kinds
polleetickle
sportsolympics2012
source
antonio
italy
italian
vari
italia
hakaitalia
personaggi
rugbyitalia
protagonisti
novità
italiani
tutti
gli
ed
membri
presenti
palla
altra
mia
grande
passione
rats
bangahz
hardcore
persons
rr
united
frends
manusamoastars
pacificislandsrugby
sportytweetsminuscricket
listings
main
#rugbyunited
rugbyunited
skills
beautiful
pacific
duh
deserves
tweetlist
argentina
qlau1
vamospumas
genialidades
newport
bedford
group
listening
athletessports
ufc
asmclermontauvergne
célèbres
stadefrancais
jouer
profesionales
hautniveau
aimez
devez
rubgy
gydm
rugueby
#11
tourne
death
ふぉおおおおおー
gary
sevensorgs
internacional
shuteshield
cross
coffee
pauly
rugbynews
man
sportspeeps
epic
politicians
ラグビー・ユニオン関連。
rc2012
más
novedades
nivel
mundial
tourism
cuentas
premium
#rwc2011
namibia
@richmond_fc
grouped
tears
participating
ish
brand
year
baby
qld
places
experiences
arsenal
list2
regions
coleg
catholig
dewi
sant
comedy
politics
leo
rugbysquads
twitterings
240
partnerships
happening
britannia
queensland
briselebrities
feel
tell
wales3
rugbyrugbyeverywhere
thing
methinks
londonirishacademy
nicelebrities
10
440
lona
iomráiteach
éireannach
entrepreneurs
theovalball
rugby1
myrugby
rugbaí
irisheggchasers
aoife
wcrugby2011
rwcireland
heaslip
useful
combination
orientated
gach
duine
rud
ag
baint
héireann
track
sporters
éirinn
awh
esp
tommy
joy
ii
tier
lower
vips
onedirection
kiwistylez
cardiffblues
1d
offthetelly
welovesport
lista
sporto
aironi
rwcitaly
italierugby
roster
conoscenti
sportz
comp
ruuuuuugby
muster
ruuuuuuuuuuuuuuuuuugby
mags
twitterinos
sais
orc
ride
rugbyfrankrijk
vélo
clubsdetop14
clubstop14
matches
17082012
orange
loisirs
fédérations
presse
équipes
relais
département
région
frankrijk
fashion
transport
engagées
tournois
lt
topfollowing
rugbyireland
norn
iron
sportsnews
fav2
sign
sotic
communities
semi
28
29
final
19
board
stocks
eeh
type
tweeple
american
snooker
word
rugbypeople
everythingrugby
something
500
limit
autresnationsrugby
namibie
villa
gloucs
chris
donnydemons
othersport
sport1
celebrates
sportygeeks
saint
#onceclanalwaysclan
onceclanalwaysclan
wearers
geansai
rugby2012
demo
eva
ultimate
joueurssportifsclubs
jeff
diverssport
@tp_le_foot
justin
bieber
cptweeters
depo
guinda
lindo
protagonistas
fascinante
cuentan
tw
figuras
placa
ladri
redes
sociales
montpellier
web
rugbyarg
d2im
montpelliérains
mundialrugby
rwcargentina
grandes
camino
puma
deportistaspro
mejor
otros
rugbiers
argentinos
trends
pasa
prensa
equipo
relacionado
eternos
gladiadores
deportiva
sola
personajes
relacionados
comparte
información
opiniones
deportivo
especialmente
unico
programa
país
destinado
prevención
lesiones
grosos
posta
newcastle
falcons
moresport
trydarwyr
rugbyheroes
funppl
factory
keegan
burnie
shark
manchester
klout
kirol
lnr
athlètes
pop
rugbyleague
rl
activités
hérault
glawspast
yesteryear
medias
beuchigue
locales
list4
connus
beauf
rugbyjp
hannes
sportmanne
bluebulls
affairs
overseas
tips
isles
share
cantalauvergne
mumha
abu
crusaders
ummmhhhh
fake
list15
pau64béarn
bassey
sunday
seuns
neil
niall
vipsss
casla
jugadors
irishteam
ronanogara
800
#nffc
nffc
#gaa
#football
#soccer
famosa
err
imaginaryfriends
simple
motorsport
zebre
financial
themed
rugbyscores
amlin
challenge
east
food
faith
list9
tour
experience
interessi
amicizie
amici
piter
sdigest
sopratutto
stormersplayers
cape
town
dhl
dep
seguir
nuestros
seguirlos
alentarlos
@podiolm
deportitas
especial
socio
paga
cine
notorios
visibles
limerick
suggeriti
newspapers
magnersleague
suggeriamo
questi
noho
notorious
notables
suggests
separate
ezy
ponies
ponsonby
sportsstars
♥sports♥
somewhere
ruggab
profile
franchises
твитер
coolio
bottomoftherucknominee
rugbyness
rear
poll
magpies
sua
clubsrugby
47
ont
chanter
cuir
waratahs
etcall
drink
ebie
leics
snaptu
performance
tweetpeeps
270
finest
atletas
jornalistas
indiana
pacers
indianapolis
colts
louis
rugbyrugbi
iphone
sportings
sportweet
lastampasport
atleti
più
stile
vita
piace
mooolto
fruit
così
chiamo
key
nonolympic
jamesreb
children
medios
artistas
gilada
deportivos
algodedeportes
actividad
capos
importante
arg
afp1
depotistas
sportbiz
federations
tournaments
seguirla
leerla
curated
dia
copa
nnueva
zelanda
fútbol
baloncesto
béisbol
boxeo
mucho
perfis
ligados
todas
deportivas
esporte
mhr
madeinrugby
actus
billetterie
officielle
rugbytop14
asso
fierté
numéro
organisateurs
exploitants
ticketpass
zihlobo
zam
associations
adore
report
bref
list17
pollies
seans
arts
fanatic
voluntarily
tweekers
nzfame
arfu
power
islanders
favoritos
southrugby
fulla
clicks
epiclistofaweseomenes
gals
nada
tenga
vegas
time
#teamfiji
teamfiji
#teampoly
#teamtonga
teamtonga
frequently
eagles
matome
usarugby
dig
まとめ用メンバー
collegiate
sevens
#usarugby
toast
jam
charity
concert
starring
musical
allstars
kingston
connect
craic
chats
ear
pi
spoilers
probably
bristol
twidaq
portfolio
pubs
anglophile
@twidaq
investing
resource
commerce
least
paper
45
490
marc
fifa
webrugbyfellows
@bbcamerica
airs
organization
festivals
normal
varios
deporarg
tenistas
periosdistas
depooooortes
doportista
jocks
comentarios
actuales
twiteros
personas
gustan
basquetbolistas
rúgbi
quin
noticiário
cricketer
carnegie
worked
exleeds
usg
news2
rugbyjunky
fnqsports
cairns
fnq
sw
joel
sexy
pplz
saved
familyapp
bevon
delon
steffon
month
harlquins
trafficking
fuckstop
famousepeepz
governments
stopped
cute
voices
sportsfullas
trio
スポーツ
famousishpeople
tahs
parts
tweet4treats
exeterchiefs
network
15s
lovely
better
superstar
rldvds
wot
quade
blog
nwa
kicking
therugbyclinic
uksports
kingdom
personnages
li
planete
rrrugby
ensemble
list19
genrugby
kat
capetown
darwood
fuck
company
loving
list5
vtv
spórt
homeland
oddshapedballs
roycesrugby
organisation
sphere
polo
jimbo
tabs
ga
rugby6nations
nazionali
naturaleza
actividades
dad
storyfulbreakingsports
ba
twiitrugsphere
tutto
ciò
interessa
assorted
pond
seriously
breaking
jock
hobbs
210
read
spot
качата
mash
influencers2
idolos
7br
small
saders
foundation
wrong
list10
chaps
lessstar
list13
design
liking
bris
motorsports
volleyball
speedflex
ask
principaux
teamuro
goldenkiwis
kai
viti
@wildre
westernprovince
sasportsstars
ashwin
rugbyscotland
usap
skiing
syumi
esportistes
affiliates
rugy
jobs
algo
alguien
especiales
cheer
handball
engaging
nationales
rugbierss♥
entrenadores
árbitros
escouters
directivos
influyentes
representantes
wonderful
bunnies
sox
wife
volley
important
passatempi
preferito
art
twitts
ccc
canterbury
parlent
apolitiques
vrais
ang
2014
intrests
newz
nzfamelist
heard
traffic
campaigns
