# Supplementary material for: Dynamic guided metric representation learning for multi-view clustering
Source: PeerJ Comput Sci. 2022 Mar 8;8:e922. doi: 10.7717/peerj-cs.922 (PMC9044235; doi:10.7717/peerj-cs.922)
Supplement: Supplemental Information 2 [file peerj-cs-08-922-s002.zip › football/rugby/rugby-listmerged500.mtx]

2840 854 74589
0 331273105 20.0000
0 270063173 16.0000
0 465399426 22.0000
0 317475686 16.0000
0 470500390 8.0000
0 123208306 15.0000
0 409982678 3.0000
0 337231569 84.0000
0 108445481 15.0000
0 218621324 53.0000
0 296487126 109.0000
0 272101527 42.0000
0 232961188 148.0000
0 19761271 143.0000
0 381448455 10.0000
0 382076279 35.0000
0 193208430 75.0000
0 56343104 272.0000
0 207505611 36.0000
0 84403255 255.0000
0 198112368 22.0000
0 370611197 15.0000
0 252695601 29.0000
0 23505105 386.0000
0 368802046 10.0000
0 201041947 33.0000
0 252834703 10.0000
0 357660257 198.0000
0 211848777 73.0000
0 187365956 13.0000
0 285709412 1.0000
0 198494776 19.0000
0 480499316 150.0000
0 361278739 48.0000
0 70654563 3.0000
0 37905642 25.0000
0 249794165 5.0000
0 370698806 10.0000
0 172453787 15.0000
0 172453788 12.0000
0 449572339 2.0000
0 29267530 262.0000
0 28136650 40.0000
0 138428712 5.0000
0 397569403 5.0000
0 508986427 25.0000
0 381295550 31.0000
0 18900232 22.0000
0 266618095 1.0000
0 160887563 8.0000
0 219091740 11.0000
0 189209030 87.0000
0 273559646 318.0000
0 88126316 245.0000
0 246172121 68.0000
0 106255581 134.0000
0 179872551 132.0000
0 177496057 270.0000
0 326820998 14.0000
0 170909799 355.0000
0 120858192 241.0000
0 33029673 147.0000
0 338611428 2.0000
0 46351591 24.0000
0 108064328 358.0000
0 39723301 303.0000
0 202719757 24.0000
0 486840282 4.0000
0 241266173 21.0000
0 267814002 13.0000
0 211172294 16.0000
0 246766460 89.0000
0 350372131 13.0000
0 340363309 187.0000
0 235189731 41.0000
0 93438825 28.0000
0 285230602 35.0000
0 266119179 19.0000
0 284510806 150.0000
0 323356735 6.0000
0 265245001 36.0000
0 506215866 22.0000
0 294817467 11.0000
0 556212681 13.0000
0 475768397 24.0000
0 399604913 12.0000
0 353689773 10.0000
0 151816481 61.0000
0 444720443 14.0000
0 211603583 3.0000
0 225914625 11.0000
0 85790245 2.0000
0 36544806 178.0000
0 470234000 4.0000
0 108675333 119.0000
0 280574253 44.0000
0 200444013 1.0000
0 402870780 73.0000
0 48949091 106.0000
0 285544894 32.0000
0 360543263 10.0000
0 336130385 28.0000
0 514679374 2.0000
0 433102407 8.0000
0 286597633 22.0000
0 57794814 81.0000
0 177135949 19.0000
0 320557936 9.0000
0 199633839 67.0000
0 212503529 15.0000
0 192517738 62.0000
0 51039180 298.0000
0 45364167 191.0000
0 157197158 42.0000
0 275155337 8.0000
0 24429243 367.0000
0 319658757 1.0000
0 77726580 38.0000
0 292813892 30.0000
0 784411766 46.0000
0 76679385 170.0000
0 581023706 14.0000
0 273602143 29.0000
0 366562500 2.0000
0 97492519 299.0000
0 436060689 59.0000
0 338939548 32.0000
0 433683092 14.0000
0 311867325 18.0000
0 228099346 156.0000
0 179244567 23.0000
0 275096952 56.0000
0 250373879 14.0000
0 391968464 170.0000
0 46252132 117.0000
0 448196764 44.0000
0 429012068 17.0000
0 551188839 54.0000
0 287826175 155.0000
0 36292202 330.0000
0 260778881 15.0000
0 58759682 160.0000
0 186791565 71.0000
0 426101736 30.0000
0 500112888 8.0000
0 351253672 14.0000
0 441208969 2.0000
0 244547831 17.0000
0 70483883 119.0000
0 298641416 3.0000
0 201679034 10.0000
0 191069406 46.0000
0 280430548 302.0000
0 211555341 28.0000
0 491150133 1.0000
0 310215915 12.0000
0 162815851 80.0000
0 53267855 94.0000
0 431640690 21.0000
0 269051483 68.0000
0 45112608 49.0000
0 205448347 6.0000
0 279579743 29.0000
0 331112419 35.0000
0 501002642 19.0000
0 201657966 59.0000
0 173493504 238.0000
0 118408967 63.0000
0 369727211 252.0000
0 46420717 11.0000
0 454903662 63.0000
0 53384299 295.0000
0 115605916 308.0000
0 338287336 27.0000
0 241093180 32.0000
0 322180022 12.0000
0 48376774 99.0000
0 297853100 306.0000
0 246739849 74.0000
0 183374179 64.0000
0 569217694 26.0000
0 417097825 16.0000
0 186134940 248.0000
0 187658311 124.0000
0 523484007 81.0000
0 51697533 7.0000
0 394745356 82.0000
0 399580001 62.0000
0 311108835 21.0000
0 280826536 11.0000
0 137396816 82.0000
0 319010188 3.0000
0 213829162 131.0000
0 406886217 9.0000
0 198221318 36.0000
0 108896669 181.0000
0 257078406 3.0000
0 520440498 94.0000
0 562966986 4.0000
0 427605834 23.0000
0 340555061 61.0000
0 419565212 21.0000
0 399954028 143.0000
0 471858752 24.0000
0 191082782 22.0000
0 255572101 47.0000
0 30009812 101.0000
0 377915688 64.0000
0 14599444 31.0000
0 366017781 15.0000
0 328239527 17.0000
0 283713373 120.0000
0 370560376 43.0000
0 234501617 122.0000
0 275040716 72.0000
0 179127965 128.0000
0 230315857 60.0000
0 42570149 23.0000
0 306791157 31.0000
0 218641857 64.0000
0 346391676 4.0000
0 327333087 5.0000
0 371265403 16.0000
0 460456072 7.0000
0 354435706 23.0000
0 406980735 27.0000
0 44336049 109.0000
0 401390204 74.0000
0 191007520 41.0000
0 776380530 27.0000
0 22128494 322.0000
0 194757219 312.0000
0 438746633 2.0000
0 262307214 49.0000
0 59142721 2.0000
0 355136751 17.0000
0 502000235 4.0000
0 236986090 51.0000
0 58757576 84.0000
0 213579519 9.0000
0 63253790 14.0000
0 186221115 161.0000
0 405604530 15.0000
0 280403522 90.0000
0 454059039 82.0000
0 165076757 117.0000
0 385003407 3.0000
0 330439783 16.0000
0 181627999 136.0000
0 352370223 11.0000
0 296510601 4.0000
0 412490976 110.0000
0 252673442 44.0000
0 164704175 50.0000
0 277019535 38.0000
0 24868133 187.0000
0 206342682 25.0000
0 359750805 23.0000
0 545072012 29.0000
0 244876558 46.0000
0 179935250 86.0000
0 89308231 112.0000
0 210551488 22.0000
0 26761071 195.0000
0 117902280 7.0000
0 223869841 53.0000
0 304022613 41.0000
0 402540810 2.0000
0 179676136 380.0000
0 320782984 4.0000
0 389265907 32.0000
0 262622226 15.0000
0 513279956 1.0000
0 52305361 160.0000
0 292275636 32.0000
0 293643103 4.0000
0 249707746 59.0000
0 51820161 7.0000
0 240663429 376.0000
0 591867735 2.0000
0 261112253 11.0000
0 390100428 16.0000
0 91155132 29.0000
0 385340015 205.0000
0 387735880 157.0000
0 268844576 15.0000
0 447026114 19.0000
0 475896725 6.0000
0 255114497 41.0000
0 257522741 313.0000
0 487963726 2.0000
0 318581766 11.0000
0 112257152 277.0000
0 111690467 90.0000
0 259865273 80.0000
0 248148598 54.0000
0 126040106 81.0000
0 325619075 17.0000
0 232232278 108.0000
0 418803180 17.0000
0 296489918 17.0000
0 317113567 67.0000
0 357339312 4.0000
0 202234178 75.0000
0 399711344 17.0000
0 190383735 20.0000
0 279504313 15.0000
0 24598269 79.0000
0 99002197 321.0000
0 137671591 122.0000
0 21415915 180.0000
0 363915528 150.0000
0 27798256 181.0000
0 302559370 22.0000
0 57675742 193.0000
0 488571816 5.0000
0 362708884 161.0000
0 381515950 8.0000
0 333467661 68.0000
0 276971322 7.0000
0 45398123 123.0000
0 330234691 7.0000
0 316113123 63.0000
0 437557781 15.0000
0 320121337 44.0000
0 41795957 278.0000
0 88227100 280.0000
0 125971172 23.0000
0 443043975 163.0000
0 198927386 104.0000
0 394614858 6.0000
0 206185630 44.0000
0 279968317 29.0000
0 109299416 4.0000
0 541707952 2.0000
0 186547033 60.0000
0 344751090 24.0000
0 133406185 187.0000
0 400344890 61.0000
0 492369766 14.0000
0 117058623 378.0000
0 83106176 17.0000
0 205665619 98.0000
0 235926567 20.0000
0 196957441 168.0000
0 191067738 18.0000
0 212381568 17.0000
0 360392279 10.0000
0 204911391 17.0000
0 192473400 58.0000
0 378745384 11.0000
0 520380645 6.0000
0 240388572 6.0000
0 21593031 54.0000
0 421104380 27.0000
0 390669136 61.0000
0 250569402 7.0000
0 166670511 10.0000
0 577858627 6.0000
0 86739892 140.0000
0 238271382 11.0000
0 102781563 127.0000
0 71815631 86.0000
0 490590646 21.0000
0 281992408 8.0000
0 240258320 1.0000
0 440602667 22.0000
0 186190444 239.0000
0 373612153 30.0000
0 116524695 100.0000
0 282819786 26.0000
0 29666748 12.0000
0 267194499 3.0000
0 157091041 21.0000
0 73084416 286.0000
0 273033835 196.0000
0 315035989 54.0000
0 226691563 184.0000
0 218649291 205.0000
0 208490036 333.0000
0 213240376 11.0000
0 210442608 23.0000
0 156951907 363.0000
0 88960749 97.0000
0 22249205 143.0000
0 92975209 111.0000
0 455319239 1.0000
0 106766504 34.0000
0 307953995 74.0000
0 234317940 15.0000
0 227699736 28.0000
0 245770489 44.0000
0 434998682 50.0000
0 203916273 19.0000
0 29553844 5.0000
0 378162722 8.0000
0 361812003 233.0000
0 322045168 8.0000
0 178457690 211.0000
0 155874323 140.0000
0 570305910 18.0000
0 306224647 290.0000
0 374495787 13.0000
0 358726571 2.0000
0 267822457 10.0000
0 360108672 6.0000
0 239482861 1.0000
0 88910148 176.0000
0 223611436 22.0000
0 296712899 259.0000
0 299925959 10.0000
0 38633460 174.0000
0 127212001 85.0000
0 244154467 61.0000
0 180329003 33.0000
0 363860065 77.0000
0 291357807 1.0000
0 64456105 19.0000
0 254940274 34.0000
0 335997173 14.0000
0 77029876 87.0000
0 438159896 5.0000
0 68526291 10.0000
0 150774251 19.0000
0 380310734 31.0000
0 355438543 11.0000
0 295917422 18.0000
0 545300937 67.0000
0 260814366 106.0000
0 205231234 115.0000
0 285171946 121.0000
0 423225727 10.0000
0 21858860 345.0000
0 190813502 54.0000
0 80373284 322.0000
0 182470142 148.0000
0 343941412 50.0000
0 182650731 42.0000
0 254990620 11.0000
0 444790512 118.0000
0 90430970 353.0000
0 115180720 16.0000
0 208649048 156.0000
0 472997480 27.0000
0 754823287 235.0000
0 33841316 73.0000
0 352227498 8.0000
0 313621459 11.0000
0 505128137 9.0000
0 443540428 7.0000
0 191101089 20.0000
0 401744197 7.0000
0 309948156 26.0000
0 351798435 14.0000
0 21927348 202.0000
0 188826656 2.0000
0 330255413 47.0000
0 274601883 26.0000
0 469680915 3.0000
0 370005959 11.0000
0 246461105 16.0000
0 336717597 6.0000
0 191898535 17.0000
0 496918713 109.0000
0 317966639 22.0000
0 187288519 63.0000
0 119466409 60.0000
0 277727437 7.0000
0 43399417 130.0000
0 50093236 188.0000
0 164729839 216.0000
0 123084921 260.0000
0 335507982 172.0000
0 237885339 9.0000
0 326055771 8.0000
0 192149868 38.0000
0 547900635 26.0000
0 43702024 1.0000
0 286067895 96.0000
0 580063106 1.0000
0 29985371 15.0000
0 396758589 2.0000
0 410218658 22.0000
0 184372744 24.0000
0 468370073 1.0000
0 370652255 46.0000
0 219138840 50.0000
0 172668288 211.0000
0 140264549 398.0000
0 319920038 9.0000
0 191060793 36.0000
0 167906212 71.0000
0 69315538 170.0000
0 363295003 24.0000
0 218664980 324.0000
0 256133861 126.0000
0 482704214 29.0000
0 178077679 125.0000
0 561976148 66.0000
0 352569615 1.0000
0 359256640 4.0000
0 574012776 4.0000
0 77688451 25.0000
0 191072044 12.0000
0 300202655 7.0000
0 21437961 49.0000
0 92473291 86.0000
0 241120063 9.0000
0 273461517 41.0000
0 452834167 7.0000
0 500386861 15.0000
0 244006526 12.0000
0 64490054 46.0000
0 134584188 79.0000
0 212586753 10.0000
0 79413578 125.0000
0 44765804 44.0000
0 297850671 12.0000
0 53150452 35.0000
0 409911433 104.0000
0 81073960 179.0000
0 23543947 253.0000
0 137373058 62.0000
0 283053533 3.0000
0 338617304 10.0000
0 400549146 23.0000
0 177900100 262.0000
0 185661573 24.0000
0 343887622 2.0000
0 316530540 44.0000
0 438406232 12.0000
0 393727361 19.0000
0 83928002 144.0000
0 150611354 332.0000
0 552102770 4.0000
0 162793078 55.0000
0 367080568 11.0000
0 40691248 139.0000
0 267804075 47.0000
0 342697022 44.0000
0 287846265 12.0000
0 279949406 20.0000
0 250613093 35.0000
0 187255592 11.0000
0 184374903 26.0000
0 773862752 6.0000
0 348265432 8.0000
0 450794692 4.0000
0 231460377 9.0000
0 174191688 16.0000
0 181662643 102.0000
0 137055424 13.0000
0 393300089 17.0000
0 311114046 4.0000
0 140083960 27.0000
0 214483223 28.0000
0 227764232 6.0000
0 560190998 16.0000
0 404357780 53.0000
0 337070381 1.0000
0 763326908 19.0000
0 168459774 144.0000
0 215576684 252.0000
0 181913832 32.0000
0 296146340 17.0000
0 66484769 93.0000
0 225398019 23.0000
0 193425330 42.0000
0 468809237 39.0000
0 21508873 45.0000
0 40894652 187.0000
0 388400654 13.0000
0 82332462 4.0000
0 188846349 28.0000
0 278482967 89.0000
0 175458189 190.0000
0 50799351 167.0000
0 222559633 5.0000
0 275191705 2.0000
0 454736754 45.0000
0 325696446 27.0000
0 341332559 9.0000
0 515440846 7.0000
0 368086280 21.0000
0 413508790 1.0000
0 340274242 71.0000
0 237266480 12.0000
0 280948401 13.0000
0 532395996 10.0000
0 28774420 289.0000
0 368246503 109.0000
0 577155549 15.0000
0 268363596 2.0000
0 176861277 138.0000
0 188683237 217.0000
0 132902185 141.0000
0 370647017 206.0000
0 470069657 6.0000
0 549380971 2.0000
0 481649873 17.0000
0 264745750 22.0000
0 124272648 233.0000
0 54198070 154.0000
0 205376521 35.0000
0 252993522 74.0000
0 361978254 30.0000
0 111423790 218.0000
0 93737863 202.0000
0 838628065 9.0000
0 121567287 40.0000
0 424179426 11.0000
0 284139006 44.0000
0 332334127 7.0000
0 512578944 8.0000
0 143037311 176.0000
0 324307705 18.0000
0 501887043 16.0000
0 54513097 189.0000
0 328548626 9.0000
0 104147773 146.0000
0 296381448 9.0000
0 209549732 30.0000
0 97542362 16.0000
0 386637033 23.0000
0 267228287 201.0000
0 372693245 17.0000
0 187038423 98.0000
0 169894192 369.0000
0 339165240 16.0000
0 371419587 11.0000
0 336463177 50.0000
0 550434469 52.0000
0 778485938 13.0000
0 522994958 71.0000
0 162621823 278.0000
0 370162043 9.0000
0 187450075 2.0000
0 361065588 23.0000
0 119202711 79.0000
0 177823861 158.0000
0 191058301 58.0000
0 437368746 21.0000
0 392132337 12.0000
0 378171446 13.0000
0 372988775 11.0000
0 205278393 345.0000
0 42895816 107.0000
0 74224730 368.0000
0 39045743 17.0000
0 136249351 94.0000
0 158469454 251.0000
0 23971329 337.0000
0 145721875 160.0000
0 246760566 37.0000
0 308721415 65.0000
0 409970512 2.0000
0 350739777 14.0000
0 489343655 3.0000
0 137471432 160.0000
0 35254639 25.0000
0 106841421 68.0000
0 238764205 8.0000
0 347943805 72.0000
0 384094515 15.0000
0 361241032 274.0000
0 17248920 181.0000
0 175155659 98.0000
0 421024033 226.0000
0 105576032 6.0000
0 62223312 186.0000
0 21770354 162.0000
0 905950542 12.0000
0 221517840 37.0000
0 58749618 254.0000
0 303371760 19.0000
0 168345425 103.0000
0 47914608 239.0000
0 271550696 24.0000
0 182456993 208.0000
0 260062202 289.0000
0 381346813 17.0000
0 110551579 14.0000
0 171251023 137.0000
0 141911198 10.0000
0 283690548 73.0000
0 69307285 36.0000
0 403594709 71.0000
0 22926492 16.0000
0 337544630 10.0000
0 369094144 72.0000
0 367354478 2.0000
0 409042746 18.0000
0 394244514 13.0000
0 382489334 8.0000
0 253491471 89.0000
0 153825675 9.0000
0 210250049 5.0000
0 280571460 72.0000
0 235284388 31.0000
0 287248913 76.0000
0 71487252 164.0000
0 205383132 149.0000
0 470915888 19.0000
0 368228652 1.0000
0 271324754 1.0000
0 364819835 12.0000
0 262639091 32.0000
0 121849847 157.0000
0 127903007 331.0000
0 361299476 11.0000
0 45624632 229.0000
0 36612498 208.0000
0 345725724 45.0000
0 164746594 14.0000
0 266514525 2.0000
0 250361135 19.0000
0 507778683 4.0000
0 344143174 27.0000
0 35952475 224.0000
0 109269644 348.0000
0 364772998 17.0000
0 75611015 4.0000
0 104799646 280.0000
0 454280253 19.0000
0 295071464 3.0000
0 181097218 52.0000
0 214251466 275.0000
0 282067411 8.0000
0 478310972 29.0000
0 256696942 209.0000
0 408214756 3.0000
0 214266687 104.0000
0 483853031 6.0000
0 85077359 352.0000
0 272144349 6.0000
0 606474884 9.0000
0 137434820 53.0000
0 120116959 33.0000
0 100597724 174.0000
0 536437122 71.0000
0 151755148 102.0000
0 191077706 17.0000
0 111005623 287.0000
0 544352394 26.0000
0 234316880 33.0000
0 553850703 25.0000
0 366684284 2.0000
0 421499757 5.0000
0 264200852 20.0000
0 249710115 55.0000
0 185826799 376.0000
0 515663555 8.0000
0 234313487 134.0000
0 601892509 27.0000
0 58747535 168.0000
0 100480169 400.0000
0 374739662 22.0000
0 417708983 2.0000
0 360738565 4.0000
0 170649489 22.0000
0 132067492 109.0000
0 38081052 26.0000
0 246550319 132.0000
0 323300311 6.0000
0 141204703 2.0000
0 64017672 118.0000
0 51371672 155.0000
0 81112983 85.0000
0 67657313 128.0000
0 196244888 38.0000
0 517335990 65.0000
0 443078043 6.0000
0 117757115 139.0000
0 167096544 2.0000
0 372730170 25.0000
0 194511872 101.0000
0 54596482 191.0000
0 261114974 7.0000
0 18761643 325.0000
0 570304837 2.0000
0 389751959 32.0000
0 185646833 324.0000
0 340870023 17.0000
0 274674751 21.0000
0 199295364 65.0000
0 244474835 94.0000
0 299112866 5.0000
0 362747745 13.0000
0 501994600 11.0000
0 84352469 121.0000
0 459637630 1.0000
0 72277917 95.0000
0 107123526 383.0000
0 186224386 66.0000
0 324907579 39.0000
0 156890702 142.0000
0 148842295 25.0000
0 234388455 43.0000
0 392480887 6.0000
0 284945143 63.0000
0 238169466 62.0000
0 283894633 17.0000
0 48048224 155.0000
0 28128687 155.0000
0 187276624 64.0000
0 245007518 60.0000
0 56406907 1.0000
0 37649776 293.0000
0 405406664 50.0000
0 436851002 43.0000
0 189660545 32.0000
0 58758214 162.0000
0 21695739 52.0000
0 421743631 20.0000
0 34279978 6.0000
0 274053387 95.0000
0 331699419 4.0000
0 189638764 13.0000
0 448605410 32.0000
0 238736345 23.0000
1 331273105 5.0000
1 42570149 5.0000
1 260814366 4.0000
1 17248920 21.0000
1 345725724 5.0000
1 111005623 1.0000
2 331273105 4.0000
2 211848777 6.0000
2 189209030 9.0000
2 260778881 8.0000
2 269051483 7.0000
2 460456072 3.0000
2 406980735 7.0000
2 262307214 5.0000
2 280403522 1.0000
2 109299416 1.0000
2 212381568 7.0000
2 21593031 1.0000
2 29666748 1.0000
2 157091041 5.0000
2 210442608 1.0000
2 322045168 3.0000
2 68526291 11.0000
2 317966639 8.0000
2 50093236 10.0000
2 241120063 2.0000
2 44765804 1.0000
2 53150452 5.0000
2 552102770 3.0000
2 367080568 4.0000
2 214483223 5.0000
2 54198070 36.0000
2 205278393 1.0000
2 17248920 1.0000
2 905950542 4.0000
2 253491471 1.0000
2 345725724 11.0000
2 111005623 2.0000
2 234316880 9.0000
2 421499757 1.0000
2 362747745 4.0000
2 448605410 1.0000
3 331273105 4.0000
3 337231569 9.0000
3 211848777 5.0000
3 172453787 10.0000
3 172453788 9.0000
3 14319626 1.0000
3 397569403 5.0000
3 189209030 5.0000
3 211172294 1.0000
3 199633839 5.0000
3 157197158 9.0000
3 260778881 4.0000
3 269051483 2.0000
3 297853100 3.0000
3 30009812 8.0000
3 14599444 5.0000
3 460456072 3.0000
3 406980735 3.0000
3 262307214 5.0000
3 280403522 1.0000
3 262622226 1.0000
3 257522741 1.0000
3 418803180 1.0000
3 137671591 1.0000
3 45398123 11.0000
3 109299416 1.0000
3 212381568 3.0000
3 21593031 1.0000
3 29666748 1.0000
3 157091041 5.0000
3 226691563 1.0000
3 213240376 8.0000
3 210442608 1.0000
3 203916273 7.0000
3 322045168 3.0000
3 363860065 1.0000
3 68526291 6.0000
3 317966639 4.0000
3 277727437 3.0000
3 50093236 5.0000
3 237885339 7.0000
3 241120063 2.0000
3 44765804 1.0000
3 53150452 5.0000
3 338617304 9.0000
3 552102770 3.0000
3 367080568 4.0000
3 187255592 7.0000
3 214483223 4.0000
3 193425330 3.0000
3 577155549 3.0000
3 54198070 7.0000
3 392132337 3.0000
3 158469454 1.0000
3 361241032 1.0000
3 905950542 4.0000
3 253491471 1.0000
3 121849847 1.0000
3 45624632 1.0000
3 345725724 7.0000
3 282067411 8.0000
3 256696942 1.0000
3 85077359 1.0000
3 111005623 1.0000
3 234316880 5.0000
3 421499757 1.0000
3 170649489 10.0000
3 362747745 2.0000
3 459637630 2.0000
3 448605410 1.0000
4 331273105 1.0000
4 273559646 1.0000
4 88126316 1.0000
4 39723301 1.0000
4 426101736 1.0000
4 520440498 1.0000
4 317113567 1.0000
4 156951907 1.0000
4 260814366 1.0000
4 123084921 1.0000
4 140264549 1.0000
4 150611354 1.0000
4 215576684 1.0000
4 278482967 1.0000
4 454736754 1.0000
4 124272648 1.0000
4 252993522 1.0000
4 143037311 1.0000
4 162621823 1.0000
4 177823861 1.0000
4 260062202 1.0000
4 171251023 1.0000
4 345725724 1.0000
4 104799646 1.0000
5 331273105 2.0000
5 465399426 2.0000
5 193208430 3.0000
5 56343104 1.0000
5 207505611 1.0000
5 84403255 3.0000
5 370611197 1.0000
5 23505105 6.0000
5 357660257 1.0000
5 211848777 3.0000
5 361278739 2.0000
5 29267530 1.0000
5 189209030 4.0000
5 273559646 8.0000
5 88126316 8.0000
5 106255581 1.0000
5 179872551 1.0000
5 177496057 6.0000
5 170909799 12.0000
5 120858192 2.0000
5 108064328 6.0000
5 39723301 6.0000
5 486840282 2.0000
5 246766460 2.0000
5 265245001 2.0000
5 399604913 2.0000
5 108675333 2.0000
5 402870780 1.0000
5 48949091 2.0000
5 51039180 4.0000
5 45364167 4.0000
5 24429243 1.0000
5 77726580 1.0000
5 292813892 2.0000
5 76679385 1.0000
5 97492519 1.0000
5 436060689 1.0000
5 228099346 3.0000
5 391968464 1.0000
5 36292202 1.0000
5 260778881 1.0000
5 70483883 3.0000
5 280430548 2.0000
5 162815851 1.0000
5 279579743 1.0000
5 331112419 1.0000
5 369727211 3.0000
5 115605916 2.0000
5 48376774 2.0000
5 186134940 1.0000
5 187658311 1.0000
5 198221318 1.0000
5 108896669 8.0000
5 562966986 2.0000
5 399954028 1.0000
5 366017781 1.0000
5 275040716 1.0000
5 179127965 1.0000
5 230315857 3.0000
5 42570149 2.0000
5 44336049 2.0000
5 191007520 1.0000
5 22128494 5.0000
5 194757219 1.0000
5 213579519 1.0000
5 165076757 5.0000
5 26761071 2.0000
5 179676136 1.0000
5 262622226 1.0000
5 52305361 3.0000
5 249707746 1.0000
5 51820161 2.0000
5 240663429 3.0000
5 385340015 1.0000
5 387735880 1.0000
5 257522741 6.0000
5 248148598 1.0000
5 126040106 2.0000
5 99002197 3.0000
5 137671591 3.0000
5 21415915 1.0000
5 27798256 2.0000
5 45398123 4.0000
5 41795957 1.0000
5 88227100 1.0000
5 443043975 1.0000
5 198927386 1.0000
5 186547033 3.0000
5 133406185 1.0000
5 117058623 4.0000
5 205665619 1.0000
5 212381568 2.0000
5 192473400 2.0000
5 86739892 1.0000
5 281992408 1.0000
5 186190444 3.0000
5 157091041 2.0000
5 73084416 3.0000
5 315035989 2.0000
5 218649291 4.0000
5 208490036 1.0000
5 156951907 10.0000
5 88960749 2.0000
5 361812003 4.0000
5 178457690 2.0000
5 155874323 1.0000
5 570305910 1.0000
5 306224647 1.0000
5 267822457 3.0000
5 88910148 1.0000
5 296712899 2.0000
5 38633460 3.0000
5 244154467 1.0000
5 254940274 1.0000
5 68526291 1.0000
5 380310734 3.0000
5 545300937 1.0000
5 260814366 2.0000
5 190813502 1.0000
5 80373284 6.0000
5 254990620 1.0000
5 90430970 1.0000
5 208649048 7.0000
5 754823287 6.0000
5 33841316 1.0000
5 21927348 3.0000
5 330255413 3.0000
5 187288519 1.0000
5 50093236 8.0000
5 123084921 11.0000
5 172668288 1.0000
5 140264549 7.0000
5 69315538 2.0000
5 218664980 5.0000
5 256133861 5.0000
5 77688451 1.0000
5 21437961 3.0000
5 273461517 1.0000
5 212586753 3.0000
5 44765804 3.0000
5 53150452 2.0000
5 23543947 3.0000
5 177900100 6.0000
5 150611354 11.0000
5 367080568 2.0000
5 40691248 3.0000
5 137055424 2.0000
5 215576684 8.0000
5 40894652 4.0000
5 278482967 1.0000
5 50799351 4.0000
5 275191705 1.0000
5 454736754 2.0000
5 28774420 7.0000
5 368246503 1.0000
5 176861277 1.0000
5 188683237 1.0000
5 132902185 1.0000
5 370647017 1.0000
5 124272648 5.0000
5 252993522 1.0000
5 111423790 1.0000
5 93737863 1.0000
5 143037311 8.0000
5 54513097 1.0000
5 209549732 2.0000
5 169894192 10.0000
5 550434469 1.0000
5 522994958 1.0000
5 162621823 6.0000
5 119202711 5.0000
5 177823861 5.0000
5 205278393 2.0000
5 42895816 3.0000
5 74224730 2.0000
5 23971329 2.0000
5 106841421 1.0000
5 421024033 4.0000
5 62223312 2.0000
5 168345425 2.0000
5 260062202 9.0000
5 171251023 5.0000
5 253491471 1.0000
5 287248913 1.0000
5 71487252 3.0000
5 121849847 4.0000
5 127903007 5.0000
5 35952475 1.0000
5 109269644 5.0000
5 104799646 5.0000
5 181097218 3.0000
5 214251466 8.0000
5 256696942 1.0000
5 85077359 4.0000
5 151755148 1.0000
5 111005623 2.0000
5 249710115 1.0000
5 185826799 3.0000
5 234313487 1.0000
5 100480169 5.0000
5 246550319 1.0000
5 51371672 3.0000
5 117757115 2.0000
5 194511872 1.0000
5 54596482 1.0000
5 199295364 1.0000
5 244474835 2.0000
5 362747745 2.0000
5 72277917 1.0000
5 107123526 4.0000
5 324907579 2.0000
5 156890702 1.0000
5 234388455 2.0000
5 238169466 1.0000
5 48048224 4.0000
5 28128687 3.0000
5 187276624 2.0000
5 245007518 1.0000
5 37649776 3.0000
6 331273105 2.0000
6 53384299 1.0000
6 88227100 1.0000
6 21858860 1.0000
6 90430970 1.0000
6 205278393 1.0000
6 158469454 1.0000
6 23971329 1.0000
6 17248920 1.0000
6 111005623 1.0000
7 331273105 1.0000
7 297853100 1.0000
7 88227100 1.0000
7 90430970 1.0000
7 137373058 1.0000
7 162621823 1.0000
7 205278393 1.0000
7 158469454 7.0000
7 23971329 1.0000
7 361241032 1.0000
7 17248920 2.0000
7 71487252 1.0000
7 111005623 2.0000
8 331273105 2.0000
8 211848777 1.0000
8 189209030 1.0000
8 241266173 1.0000
8 260778881 2.0000
8 269051483 1.0000
8 460456072 1.0000
8 406980735 1.0000
8 262307214 1.0000
8 280403522 1.0000
8 111690467 1.0000
8 212381568 1.0000
8 157091041 2.0000
8 322045168 1.0000
8 68526291 2.0000
8 115180720 1.0000
8 317966639 1.0000
8 50093236 1.0000
8 241120063 1.0000
8 44765804 1.0000
8 53150452 1.0000
8 552102770 1.0000
8 367080568 2.0000
8 214483223 1.0000
8 54198070 1.0000
8 175155659 1.0000
8 905950542 1.0000
8 253491471 1.0000
8 345725724 2.0000
8 111005623 1.0000
8 234316880 1.0000
8 421499757 1.0000
8 436851002 1.0000
9 331273105 1.0000
9 42570149 1.0000
9 260814366 1.0000
9 345725724 1.0000
10 331273105 9.0000
10 270063173 7.0000
10 465399426 12.0000
10 317475686 14.0000
10 123208306 7.0000
10 409982678 2.0000
10 337231569 28.0000
10 108445481 11.0000
10 218621324 34.0000
10 296487126 14.0000
10 272101527 18.0000
10 232961188 47.0000
10 19761271 9.0000
10 381448455 8.0000
10 382076279 4.0000
10 193208430 18.0000
10 56343104 16.0000
10 207505611 9.0000
10 84403255 74.0000
10 198112368 10.0000
10 370611197 8.0000
10 252695601 8.0000
10 23505105 92.0000
10 368802046 4.0000
10 201041947 11.0000
10 252834703 2.0000
10 357660257 16.0000
10 211848777 18.0000
10 187365956 4.0000
10 285709412 2.0000
10 198494776 7.0000
10 480499316 10.0000
10 361278739 20.0000
10 70654563 2.0000
10 37905642 10.0000
10 249794165 3.0000
10 172453787 9.0000
10 172453788 9.0000
10 449572339 3.0000
10 29267530 58.0000
10 28136650 14.0000
10 397569403 6.0000
10 381295550 16.0000
10 18900232 3.0000
10 266618095 2.0000
10 219091740 4.0000
10 189209030 14.0000
10 273559646 66.0000
10 88126316 52.0000
10 246172121 30.0000
10 106255581 17.0000
10 179872551 43.0000
10 177496057 60.0000
10 326820998 5.0000
10 170909799 96.0000
10 120858192 26.0000
10 33029673 54.0000
10 46351591 13.0000
10 108064328 79.0000
10 39723301 79.0000
10 202719757 6.0000
10 241266173 4.0000
10 267814002 2.0000
10 211172294 12.0000
10 246766460 33.0000
10 350372131 5.0000
10 340363309 41.0000
10 235189731 13.0000
10 93438825 19.0000
10 285230602 9.0000
10 266119179 7.0000
10 284510806 43.0000
10 323356735 6.0000
10 265245001 11.0000
10 506215866 11.0000
10 294817467 5.0000
10 556212681 1.0000
10 475768397 1.0000
10 353689773 4.0000
10 151816481 2.0000
10 211603583 1.0000
10 225914625 12.0000
10 85790245 2.0000
10 36544806 16.0000
10 470234000 6.0000
10 108675333 44.0000
10 280574253 15.0000
10 402870780 14.0000
10 48949091 36.0000
10 285544894 13.0000
10 360543263 3.0000
10 336130385 8.0000
10 433102407 8.0000
10 286597633 10.0000
10 57794814 22.0000
10 177135949 9.0000
10 320557936 9.0000
10 199633839 26.0000
10 212503529 5.0000
10 192517738 26.0000
10 51039180 77.0000
10 45364167 47.0000
10 157197158 14.0000
10 275155337 2.0000
10 24429243 81.0000
10 319658757 1.0000
10 77726580 15.0000
10 292813892 15.0000
10 784411766 8.0000
10 76679385 12.0000
10 581023706 1.0000
10 273602143 10.0000
10 366562500 2.0000
10 97492519 88.0000
10 436060689 5.0000
10 338939548 12.0000
10 433683092 11.0000
10 311867325 6.0000
10 228099346 37.0000
10 179244567 11.0000
10 575328602 1.0000
10 275096952 16.0000
10 250373879 10.0000
10 391968464 36.0000
10 46252132 9.0000
10 448196764 13.0000
10 429012068 8.0000
10 551188839 3.0000
10 287826175 9.0000
10 36292202 22.0000
10 260778881 2.0000
10 58759682 13.0000
10 186791565 17.0000
10 426101736 16.0000
10 500112888 3.0000
10 351253672 4.0000
10 244547831 12.0000
10 70483883 39.0000
10 298641416 4.0000
10 201679034 5.0000
10 191069406 18.0000
10 280430548 52.0000
10 211555341 11.0000
10 491150133 3.0000
10 310215915 7.0000
10 162815851 19.0000
10 53267855 34.0000
10 431640690 11.0000
10 269051483 13.0000
10 45112608 7.0000
10 205448347 3.0000
10 279579743 6.0000
10 331112419 4.0000
10 501002642 4.0000
10 201657966 20.0000
10 173493504 51.0000
10 118408967 19.0000
10 369727211 50.0000
10 46420717 7.0000
10 53384299 22.0000
10 115605916 84.0000
10 338287336 13.0000
10 241093180 13.0000
10 240191869 1.0000
10 322180022 5.0000
10 48376774 40.0000
10 297853100 66.0000
10 246739849 27.0000
10 183374179 27.0000
10 569217694 5.0000
10 417097825 16.0000
10 186134940 61.0000
10 187658311 35.0000
10 523484007 6.0000
10 51697533 6.0000
10 394745356 25.0000
10 399580001 5.0000
10 311108835 12.0000
10 280826536 5.0000
10 137396816 4.0000
10 319010188 1.0000
10 213829162 23.0000
10 406886217 6.0000
10 198221318 17.0000
10 108896669 48.0000
10 257078406 6.0000
10 520440498 24.0000
10 427605834 7.0000
10 340555061 5.0000
10 399954028 36.0000
10 471858752 8.0000
10 191082782 11.0000
10 255572101 13.0000
10 30009812 47.0000
10 377915688 2.0000
10 14599444 10.0000
10 366017781 5.0000
10 328239527 7.0000
10 283713373 25.0000
10 370560376 3.0000
10 234501617 14.0000
10 275040716 25.0000
10 179127965 35.0000
10 230315857 23.0000
10 42570149 8.0000
10 306791157 11.0000
10 218641857 22.0000
10 346391676 4.0000
10 327333087 4.0000
10 371265403 10.0000
10 354435706 1.0000
10 406980735 2.0000
10 44336049 35.0000
10 401390204 4.0000
10 191007520 16.0000
10 776380530 7.0000
10 22128494 60.0000
10 194757219 71.0000
10 438746633 2.0000
10 262307214 6.0000
10 455974999 1.0000
10 59142721 1.0000
10 502000235 3.0000
10 236986090 23.0000
10 58757576 7.0000
10 213579519 12.0000
10 63253790 4.0000
10 186221115 51.0000
10 405604530 5.0000
10 280403522 19.0000
10 454059039 6.0000
10 165076757 37.0000
10 385003407 5.0000
10 330439783 2.0000
10 181627999 12.0000
10 352370223 5.0000
10 296510601 3.0000
10 412490976 30.0000
10 252673442 12.0000
10 164704175 1.0000
10 277019535 13.0000
10 24868133 17.0000
10 206342682 5.0000
10 359750805 12.0000
10 545072012 8.0000
10 244876558 21.0000
10 179935250 34.0000
10 89308231 9.0000
10 210551488 12.0000
10 26761071 62.0000
10 117902280 6.0000
10 304022613 16.0000
10 402540810 3.0000
10 179676136 84.0000
10 320782984 3.0000
10 389265907 14.0000
10 262622226 8.0000
10 513279956 1.0000
10 52305361 45.0000
10 292275636 3.0000
10 293643103 1.0000
10 249707746 24.0000
10 51820161 3.0000
10 240663429 67.0000
10 591867735 1.0000
10 390100428 2.0000
10 91155132 13.0000
10 385340015 46.0000
10 387735880 22.0000
10 268844576 12.0000
10 475896725 5.0000
10 255114497 15.0000
10 257522741 45.0000
10 487963726 2.0000
10 318581766 3.0000
10 249824122 2.0000
10 335221441 1.0000
10 112257152 8.0000
10 111690467 27.0000
10 259865273 27.0000
10 248148598 24.0000
10 126040106 31.0000
10 325619075 5.0000
10 232232278 1.0000
10 418803180 7.0000
10 296489918 13.0000
10 317113567 20.0000
10 399711344 1.0000
10 190383735 10.0000
10 279504313 3.0000
10 24598269 8.0000
10 99002197 79.0000
10 137671591 23.0000
10 21415915 55.0000
10 363915528 42.0000
10 27798256 16.0000
10 302559370 14.0000
10 57675742 57.0000
10 488571816 2.0000
10 362708884 40.0000
10 381515950 6.0000
10 333467661 17.0000
10 276971322 3.0000
10 45398123 46.0000
10 330234691 4.0000
10 316113123 25.0000
10 437557781 8.0000
10 320121337 14.0000
10 41795957 17.0000
10 88227100 9.0000
10 125971172 1.0000
10 443043975 36.0000
10 198927386 20.0000
10 394614858 1.0000
10 206185630 31.0000
10 279968317 6.0000
10 186547033 25.0000
10 344751090 11.0000
10 133406185 14.0000
10 400344890 5.0000
10 492369766 4.0000
10 117058623 94.0000
10 83106176 19.0000
10 205665619 33.0000
10 235926567 9.0000
10 196957441 41.0000
10 85694890 1.0000
10 191067738 8.0000
10 212381568 7.0000
10 360392279 3.0000
10 204911391 7.0000
10 192473400 23.0000
10 378745384 8.0000
10 240388572 3.0000
10 21593031 21.0000
10 421104380 5.0000
10 390669136 16.0000
10 250569402 4.0000
10 166670511 2.0000
10 86739892 47.0000
10 238271382 4.0000
10 102781563 47.0000
10 71815631 10.0000
10 490590646 9.0000
10 281992408 7.0000
10 240258320 6.0000
10 440602667 14.0000
10 186190444 56.0000
10 373612153 2.0000
10 116524695 34.0000
10 282819786 9.0000
10 29666748 5.0000
10 267194499 1.0000
10 157091041 5.0000
10 73084416 63.0000
10 273033835 51.0000
10 315035989 20.0000
10 226691563 58.0000
10 218649291 60.0000
10 208490036 64.0000
10 213240376 8.0000
10 210442608 7.0000
10 156951907 95.0000
10 88960749 29.0000
10 22249205 10.0000
10 92975209 33.0000
10 106766504 14.0000
10 307953995 24.0000
10 234317940 7.0000
10 227699736 11.0000
10 245770489 16.0000
10 434998682 6.0000
10 438537920 1.0000
10 203916273 12.0000
10 29553844 4.0000
10 378162722 10.0000
10 361812003 68.0000
10 178457690 63.0000
10 155874323 46.0000
10 570305910 3.0000
10 306224647 60.0000
10 374495787 4.0000
10 358726571 1.0000
10 267822457 3.0000
10 365122161 1.0000
10 360108672 5.0000
10 239482861 2.0000
10 88910148 65.0000
10 223611436 8.0000
10 296712899 15.0000
10 299925959 7.0000
10 38633460 11.0000
10 127212001 10.0000
10 244154467 27.0000
10 180329003 16.0000
10 363860065 22.0000
10 64456105 10.0000
10 254940274 12.0000
10 335997173 2.0000
10 77029876 9.0000
10 438159896 3.0000
10 68526291 2.0000
10 150774251 17.0000
10 380310734 15.0000
10 355438543 6.0000
10 295917422 10.0000
10 545300937 6.0000
10 260814366 24.0000
10 205231234 26.0000
10 285171946 29.0000
10 423225727 11.0000
10 21858860 22.0000
10 190813502 11.0000
10 80373284 86.0000
10 182470142 38.0000
10 343941412 21.0000
10 182650731 4.0000
10 254990620 9.0000
10 444790512 10.0000
10 90430970 22.0000
10 115180720 2.0000
10 208649048 44.0000
10 754823287 45.0000
10 33841316 7.0000
10 313621459 7.0000
10 505128137 5.0000
10 167865284 1.0000
10 443540428 2.0000
10 191101089 12.0000
10 401744197 6.0000
10 309948156 10.0000
10 351798435 5.0000
10 21927348 55.0000
10 330255413 18.0000
10 274601883 5.0000
10 469680915 1.0000
10 370005959 9.0000
10 246461105 9.0000
10 336717597 2.0000
10 191898535 8.0000
10 496918713 27.0000
10 317966639 6.0000
10 187288519 27.0000
10 119466409 26.0000
10 277727437 7.0000
10 43399417 42.0000
10 50093236 38.0000
10 164729839 59.0000
10 123084921 71.0000
10 335507982 14.0000
10 237885339 7.0000
10 326055771 7.0000
10 192149868 10.0000
10 547900635 5.0000
10 43702024 1.0000
10 286067895 33.0000
10 580063106 1.0000
10 29985371 8.0000
10 396758589 1.0000
10 410218658 12.0000
10 184372744 7.0000
10 370652255 3.0000
10 219138840 22.0000
10 172668288 13.0000
10 140264549 81.0000
10 319920038 2.0000
10 191060793 15.0000
10 167906212 25.0000
10 69315538 14.0000
10 363295003 14.0000
10 218664980 75.0000
10 256133861 44.0000
10 482704214 10.0000
10 178077679 5.0000
10 561976148 11.0000
10 352569615 2.0000
10 359256640 4.0000
10 574012776 4.0000
10 77688451 15.0000
10 191072044 6.0000
10 300202655 6.0000
10 21437961 27.0000
10 92473291 38.0000
10 241120063 1.0000
10 273461517 23.0000
10 452834167 6.0000
10 500386861 7.0000
10 244006526 2.0000
10 64490054 18.0000
10 134584188 5.0000
10 212586753 7.0000
10 79413578 50.0000
10 44765804 11.0000
10 297850671 3.0000
10 53150452 9.0000
10 409911433 31.0000
10 81073960 5.0000
10 23543947 10.0000
10 137373058 32.0000
10 283053533 1.0000
10 338617304 8.0000
10 400549146 7.0000
10 177900100 64.0000
10 185661573 13.0000
10 297652974 1.0000
10 343887622 3.0000
10 316530540 21.0000
10 438406232 12.0000
10 393727361 7.0000
10 83928002 9.0000
10 206134238 1.0000
10 150611354 74.0000
10 162793078 18.0000
10 367080568 1.0000
10 40691248 43.0000
10 267804075 17.0000
10 342697022 14.0000
10 287846265 11.0000
10 279949406 2.0000
10 250613093 12.0000
10 548657860 3.0000
10 187255592 8.0000
10 184374903 16.0000
10 348265432 4.0000
10 450794692 4.0000
10 174191688 16.0000
10 181662643 43.0000
10 137055424 8.0000
10 393300089 11.0000
10 311114046 3.0000
10 140083960 10.0000
10 214483223 8.0000
10 227764232 4.0000
10 404357780 28.0000
10 337070381 2.0000
10 168459774 16.0000
10 215576684 64.0000
10 181913832 14.0000
10 296146340 11.0000
10 66484769 32.0000
10 225398019 9.0000
10 193425330 22.0000
10 468809237 13.0000
10 21508873 20.0000
10 40894652 60.0000
10 388400654 6.0000
10 82332462 5.0000
10 188846349 9.0000
10 278482967 25.0000
10 175458189 64.0000
10 50799351 18.0000
10 222559633 2.0000
10 275191705 2.0000
10 434947470 1.0000
10 454736754 20.0000
10 325696446 12.0000
10 341332559 7.0000
10 515440846 2.0000
10 368086280 12.0000
10 413508790 2.0000
10 340274242 1.0000
10 237266480 2.0000
10 280948401 9.0000
10 532395996 2.0000
10 28774420 74.0000
10 368246503 8.0000
10 268363596 5.0000
10 176861277 23.0000
10 188683237 12.0000
10 132902185 19.0000
10 370647017 10.0000
10 470069657 6.0000
10 481649873 7.0000
10 264745750 15.0000
10 124272648 53.0000
10 54198070 10.0000
10 205376521 14.0000
10 252993522 26.0000
10 361978254 1.0000
10 111423790 13.0000
10 93737863 45.0000
10 838628065 6.0000
10 121567287 14.0000
10 424179426 1.0000
10 284139006 13.0000
10 332334127 2.0000
10 512578944 3.0000
10 143037311 60.0000
10 324307705 7.0000
10 501887043 7.0000
10 54513097 15.0000
10 328548626 6.0000
10 104147773 53.0000
10 296381448 5.0000
10 209549732 14.0000
10 97542362 14.0000
10 386637033 8.0000
10 267228287 5.0000
10 372693245 9.0000
10 187038423 33.0000
10 169894192 94.0000
10 339165240 6.0000
10 371419587 7.0000
10 336463177 13.0000
10 550434469 5.0000
10 778485938 1.0000
10 522994958 4.0000
10 162621823 76.0000
10 370162043 8.0000
10 383687232 6.0000
10 187450075 2.0000
10 361065588 12.0000
10 119202711 26.0000
10 177823861 42.0000
10 191058301 18.0000
10 437368746 1.0000
10 392132337 1.0000
10 378171446 7.0000
10 372988775 6.0000
10 205278393 20.0000
10 42895816 26.0000
10 74224730 78.0000
10 39045743 4.0000
10 136249351 3.0000
10 158469454 10.0000
10 23971329 20.0000
10 145721875 53.0000
10 246760566 19.0000
10 308721415 18.0000
10 409970512 2.0000
10 350739777 11.0000
10 489343655 2.0000
10 137471432 55.0000
10 431573246 1.0000
10 35254639 3.0000
10 106841421 31.0000
10 238764205 4.0000
10 347943805 11.0000
10 384094515 9.0000
10 361241032 55.0000
10 17248920 9.0000
10 175155659 36.0000
10 421024033 47.0000
10 105576032 4.0000
10 62223312 61.0000
10 21770354 49.0000
10 905950542 1.0000
10 221517840 14.0000
10 58749618 21.0000
10 303371760 7.0000
10 168345425 46.0000
10 47914608 25.0000
10 271550696 8.0000
10 182456993 57.0000
10 260062202 61.0000
10 381346813 8.0000
10 110551579 19.0000
10 171251023 40.0000
10 141911198 5.0000
10 283690548 24.0000
10 69307285 29.0000
10 403594709 30.0000
10 22926492 8.0000
10 337544630 7.0000
10 369094144 26.0000
10 367354478 2.0000
10 409042746 3.0000
10 394244514 1.0000
10 382489334 6.0000
10 253491471 26.0000
10 153825675 8.0000
10 280571460 16.0000
10 235284388 14.0000
10 287248913 7.0000
10 71487252 56.0000
10 205383132 75.0000
10 470915888 6.0000
10 368228652 1.0000
10 364819835 6.0000
10 262639091 8.0000
10 121849847 52.0000
10 127903007 63.0000
10 361299476 9.0000
10 45624632 16.0000
10 36612498 18.0000
10 345725724 14.0000
10 164746594 5.0000
10 266514525 6.0000
10 250361135 9.0000
10 507778683 2.0000
10 344143174 12.0000
10 35952475 19.0000
10 109269644 62.0000
10 364772998 15.0000
10 104799646 62.0000
10 454280253 10.0000
10 295071464 3.0000
10 181097218 11.0000
10 214251466 68.0000
10 282067411 5.0000
10 478310972 9.0000
10 256696942 66.0000
10 408214756 4.0000
10 214266687 9.0000
10 483853031 1.0000
10 85077359 83.0000
10 272144349 3.0000
10 606474884 3.0000
10 137434820 20.0000
10 120116959 4.0000
10 100597724 44.0000
10 536437122 9.0000
10 151755148 15.0000
10 191077706 9.0000
10 111005623 19.0000
10 234316880 6.0000
10 553850703 11.0000
10 366684284 1.0000
10 421499757 1.0000
10 264200852 6.0000
10 249710115 20.0000
10 185826799 63.0000
10 515663555 9.0000
10 234313487 39.0000
10 58747535 11.0000
10 100480169 77.0000
10 374739662 10.0000
10 417708983 3.0000
10 360738565 6.0000
10 170649489 13.0000
10 132067492 6.0000
10 38081052 12.0000
10 246550319 36.0000
10 323300311 7.0000
10 64017672 40.0000
10 51371672 49.0000
10 81112983 5.0000
10 67657313 17.0000
10 196244888 1.0000
10 517335990 20.0000
10 626292287 1.0000
10 117757115 50.0000
10 372730170 11.0000
10 194511872 36.0000
10 54596482 17.0000
10 261114974 6.0000
10 18761643 23.0000
10 570304837 1.0000
10 389751959 13.0000
10 185646833 74.0000
10 340870023 6.0000
10 274674751 12.0000
10 199295364 25.0000
10 244474835 5.0000
10 501994600 2.0000
10 84352469 2.0000
10 72277917 25.0000
10 107123526 93.0000
10 186224386 9.0000
10 324907579 11.0000
10 156890702 33.0000
10 148842295 9.0000
10 234388455 23.0000
10 392480887 1.0000
10 284945143 19.0000
10 238169466 23.0000
10 283894633 8.0000
10 48048224 45.0000
10 28128687 43.0000
10 187276624 20.0000
10 245007518 9.0000
10 56406907 1.0000
10 418254720 2.0000
10 37649776 17.0000
10 405406664 9.0000
10 436851002 7.0000
10 189660545 18.0000
10 58758214 11.0000
10 21695739 24.0000
10 421743631 4.0000
10 34279978 4.0000
10 274053387 29.0000
10 331699419 2.0000
10 189638764 7.0000
10 448605410 10.0000
10 238736345 14.0000
11 331273105 1.0000
11 465399426 1.0000
11 123208306 1.0000
11 218621324 1.0000
11 296487126 1.0000
11 232961188 2.0000
11 382076279 1.0000
11 84403255 4.0000
11 198112368 1.0000
11 370611197 1.0000
11 23505105 7.0000
11 198494776 1.0000
11 361278739 2.0000
11 29267530 3.0000
11 28136650 1.0000
11 273559646 2.0000
11 88126316 3.0000
11 246172121 1.0000
11 106255581 1.0000
11 179872551 4.0000
11 177496057 3.0000
11 170909799 4.0000
11 33029673 4.0000
11 46351591 1.0000
11 108064328 3.0000
11 39723301 3.0000
11 246766460 2.0000
11 340363309 3.0000
11 235189731 1.0000
11 284510806 1.0000
11 265245001 2.0000
11 151816481 1.0000
11 108675333 2.0000
11 57794814 1.0000
11 212503529 1.0000
11 51039180 3.0000
11 45364167 1.0000
11 24429243 5.0000
11 292813892 2.0000
11 76679385 2.0000
11 97492519 8.0000
11 338939548 1.0000
11 311867325 2.0000
11 429012068 1.0000
11 36292202 5.0000
11 426101736 3.0000
11 70483883 3.0000
11 280430548 1.0000
11 53267855 1.0000
11 431640690 1.0000
11 201657966 1.0000
11 173493504 4.0000
11 46420717 1.0000
11 53384299 3.0000
11 115605916 6.0000
11 241093180 1.0000
11 48376774 2.0000
11 297853100 2.0000
11 246739849 3.0000
11 183374179 1.0000
11 417097825 2.0000
11 186134940 4.0000
11 187658311 2.0000
11 406886217 2.0000
11 198221318 2.0000
11 108896669 3.0000
11 30009812 1.0000
11 230315857 2.0000
11 42570149 2.0000
11 306791157 1.0000
11 218641857 1.0000
11 44336049 3.0000
11 22128494 3.0000
11 194757219 2.0000
11 236986090 1.0000
11 186221115 3.0000
11 165076757 3.0000
11 412490976 1.0000
11 24868133 3.0000
11 359750805 1.0000
11 244876558 1.0000
11 179935250 3.0000
11 89308231 1.0000
11 210551488 1.0000
11 26761071 3.0000
11 179676136 7.0000
11 262622226 1.0000
11 52305361 1.0000
11 249707746 1.0000
11 240663429 4.0000
11 91155132 1.0000
11 385340015 1.0000
11 257522741 1.0000
11 112257152 1.0000
11 111690467 2.0000
11 259865273 2.0000
11 248148598 2.0000
11 418803180 1.0000
11 296489918 1.0000
11 317113567 3.0000
11 24598269 2.0000
11 99002197 3.0000
11 21415915 4.0000
11 27798256 1.0000
11 57675742 2.0000
11 362708884 1.0000
11 333467661 1.0000
11 45398123 2.0000
11 320121337 1.0000
11 41795957 3.0000
11 186547033 2.0000
11 117058623 5.0000
11 205665619 1.0000
11 235926567 2.0000
11 196957441 1.0000
11 192473400 1.0000
11 21593031 1.0000
11 86739892 4.0000
11 102781563 1.0000
11 282819786 1.0000
11 73084416 5.0000
11 273033835 2.0000
11 315035989 3.0000
11 226691563 1.0000
11 218649291 1.0000
11 208490036 2.0000
11 156951907 7.0000
11 88960749 1.0000
11 22249205 1.0000
11 92975209 2.0000
11 307953995 1.0000
11 361812003 2.0000
11 178457690 2.0000
11 155874323 2.0000
11 306224647 1.0000
11 88910148 4.0000
11 38633460 1.0000
11 254940274 1.0000
11 380310734 2.0000
11 295917422 1.0000
11 260814366 1.0000
11 205231234 1.0000
11 21858860 2.0000
11 80373284 5.0000
11 182470142 3.0000
11 90430970 2.0000
11 208649048 2.0000
11 754823287 1.0000
11 21927348 3.0000
11 330255413 2.0000
11 191898535 1.0000
11 119466409 1.0000
11 43399417 4.0000
11 50093236 4.0000
11 164729839 2.0000
11 123084921 5.0000
11 192149868 1.0000
11 286067895 1.0000
11 410218658 1.0000
11 140264549 3.0000
11 218664980 2.0000
11 256133861 3.0000
11 561976148 1.0000
11 77688451 1.0000
11 92473291 4.0000
11 79413578 4.0000
11 409911433 1.0000
11 23543947 2.0000
11 177900100 3.0000
11 150611354 2.0000
11 162793078 1.0000
11 40691248 3.0000
11 342697022 1.0000
11 250613093 1.0000
11 181662643 3.0000
11 137055424 2.0000
11 140083960 3.0000
11 215576684 6.0000
11 66484769 3.0000
11 225398019 1.0000
11 193425330 1.0000
11 468809237 1.0000
11 40894652 4.0000
11 188846349 1.0000
11 175458189 5.0000
11 50799351 1.0000
11 454736754 3.0000
11 368086280 1.0000
11 28774420 6.0000
11 176861277 2.0000
11 481649873 1.0000
11 124272648 3.0000
11 252993522 2.0000
11 121567287 2.0000
11 284139006 1.0000
11 143037311 4.0000
11 54513097 2.0000
11 104147773 3.0000
11 209549732 1.0000
11 386637033 1.0000
11 372693245 1.0000
11 169894192 9.0000
11 162621823 4.0000
11 361065588 1.0000
11 119202711 2.0000
11 177823861 4.0000
11 205278393 2.0000
11 42895816 2.0000
11 74224730 4.0000
11 39045743 1.0000
11 136249351 1.0000
11 23971329 1.0000
11 145721875 5.0000
11 246760566 1.0000
11 137471432 7.0000
11 361241032 2.0000
11 421024033 1.0000
11 62223312 1.0000
11 21770354 3.0000
11 58749618 3.0000
11 168345425 4.0000
11 47914608 2.0000
11 182456993 4.0000
11 260062202 4.0000
11 110551579 2.0000
11 171251023 3.0000
11 283690548 1.0000
11 369094144 1.0000
11 280571460 1.0000
11 205383132 3.0000
11 470915888 1.0000
11 121849847 3.0000
11 45624632 1.0000
11 36612498 5.0000
11 345725724 1.0000
11 344143174 1.0000
11 35952475 1.0000
11 109269644 1.0000
11 104799646 4.0000
11 214251466 1.0000
11 256696942 3.0000
11 214266687 1.0000
11 85077359 5.0000
11 137434820 1.0000
11 100597724 2.0000
11 151755148 2.0000
11 249710115 1.0000
11 185826799 3.0000
11 234313487 2.0000
11 58747535 1.0000
11 100480169 3.0000
11 38081052 1.0000
11 246550319 1.0000
11 64017672 3.0000
11 51371672 4.0000
11 117757115 2.0000
11 372730170 1.0000
11 194511872 4.0000
11 54596482 2.0000
11 18761643 2.0000
11 185646833 6.0000
11 274674751 1.0000
11 199295364 3.0000
11 244474835 1.0000
11 72277917 2.0000
11 107123526 6.0000
11 324907579 2.0000
11 156890702 1.0000
11 234388455 1.0000
11 48048224 3.0000
11 187276624 2.0000
11 37649776 2.0000
11 58758214 2.0000
11 21695739 2.0000
12 331273105 1.0000
12 42570149 1.0000
12 17248920 1.0000
13 331273105 1.0000
13 193208430 1.0000
13 88126316 1.0000
13 177496057 1.0000
13 48949091 1.0000
13 51039180 1.0000
13 24429243 1.0000
13 97492519 1.0000
13 287826175 1.0000
13 280430548 1.0000
13 115605916 1.0000
13 108896669 2.0000
13 179127965 1.0000
13 42570149 1.0000
13 385340015 1.0000
13 27798256 1.0000
13 302559370 1.0000
13 41795957 1.0000
13 73084416 1.0000
13 208490036 1.0000
13 363860065 1.0000
13 21858860 2.0000
13 123084921 1.0000
13 23543947 1.0000
13 83928002 1.0000
13 150611354 1.0000
13 28774420 1.0000
13 124272648 1.0000
13 54513097 1.0000
13 119202711 1.0000
13 205278393 1.0000
13 158469454 1.0000
13 145721875 1.0000
13 137471432 1.0000
13 17248920 3.0000
13 58749618 1.0000
13 182456993 1.0000
13 260062202 1.0000
13 214251466 1.0000
13 85077359 1.0000
13 536437122 1.0000
13 191077706 1.0000
13 111005623 1.0000
13 117757115 2.0000
13 18761643 1.0000
14 331273105 3.0000
14 370698806 1.0000
14 18900232 1.0000
14 399604913 1.0000
14 260778881 1.0000
14 42570149 1.0000
14 88227100 1.0000
14 212381568 1.0000
14 22249205 1.0000
14 260814366 1.0000
14 90430970 1.0000
14 205278393 1.0000
14 17248920 2.0000
14 345725724 1.0000
14 111005623 1.0000
14 234388455 2.0000
14 238169466 1.0000
15 331273105 3.0000
15 270063173 1.0000
15 317475686 1.0000
15 123208306 1.0000
15 409982678 1.0000
15 218621324 3.0000
15 296487126 1.0000
15 272101527 1.0000
15 232961188 2.0000
15 19761271 2.0000
15 382076279 1.0000
15 56343104 3.0000
15 207505611 1.0000
15 84403255 7.0000
15 198112368 1.0000
15 370611197 1.0000
15 23505105 6.0000
15 201041947 1.0000
15 357660257 1.0000
15 211848777 1.0000
15 198494776 1.0000
15 480499316 1.0000
15 37905642 1.0000
15 14319626 1.0000
15 29267530 5.0000
15 381295550 1.0000
15 18900232 1.0000
15 273559646 2.0000
15 88126316 2.0000
15 246172121 1.0000
15 106255581 2.0000
15 170909799 1.0000
15 120858192 2.0000
15 108064328 11.0000
15 39723301 4.0000
15 202719757 1.0000
15 246766460 2.0000
15 340363309 3.0000
15 235189731 2.0000
15 93438825 1.0000
15 285230602 2.0000
15 284510806 2.0000
15 323356735 1.0000
15 265245001 1.0000
15 353689773 1.0000
15 151816481 1.0000
15 225914625 1.0000
15 36544806 2.0000
15 108675333 3.0000
15 402870780 1.0000
15 57794814 5.0000
15 177135949 1.0000
15 199633839 1.0000
15 212503529 1.0000
15 51039180 2.0000
15 45364167 1.0000
15 24429243 5.0000
15 76679385 6.0000
15 581023706 1.0000
15 273602143 1.0000
15 366562500 1.0000
15 97492519 1.0000
15 338939548 1.0000
15 275096952 3.0000
15 391968464 8.0000
15 36292202 2.0000
15 58759682 4.0000
15 186791565 3.0000
15 280430548 5.0000
15 45112608 1.0000
15 279579743 1.0000
15 173493504 4.0000
15 369727211 8.0000
15 454903662 1.0000
15 53384299 3.0000
15 115605916 1.0000
15 322180022 1.0000
15 48376774 1.0000
15 297853100 4.0000
15 246739849 2.0000
15 186134940 3.0000
15 187658311 1.0000
15 394745356 7.0000
15 213829162 6.0000
15 198221318 2.0000
15 108896669 4.0000
15 520440498 1.0000
15 419565212 1.0000
15 399954028 7.0000
15 255572101 1.0000
15 377915688 2.0000
15 366017781 1.0000
15 283713373 9.0000
15 370560376 1.0000
15 234501617 1.0000
15 275040716 3.0000
15 230315857 1.0000
15 42570149 2.0000
15 306791157 1.0000
15 346391676 1.0000
15 22128494 4.0000
15 194757219 10.0000
15 262307214 1.0000
15 186221115 3.0000
15 454059039 1.0000
15 181627999 2.0000
15 412490976 1.0000
15 164704175 3.0000
15 24868133 2.0000
15 359750805 1.0000
15 244876558 1.0000
15 89308231 2.0000
15 223869841 1.0000
15 304022613 1.0000
15 179676136 4.0000
15 52305361 3.0000
15 240663429 5.0000
15 385340015 3.0000
15 268844576 2.0000
15 447026114 1.0000
15 487963726 1.0000
15 249824122 1.0000
15 112257152 1.0000
15 126040106 2.0000
15 232232278 1.0000
15 202234178 3.0000
15 190383735 1.0000
15 99002197 2.0000
15 21415915 2.0000
15 363915528 8.0000
15 27798256 3.0000
15 57675742 1.0000
15 362708884 3.0000
15 381515950 1.0000
15 276971322 1.0000
15 45398123 1.0000
15 437557781 1.0000
15 320121337 1.0000
15 41795957 3.0000
15 88227100 1.0000
15 443043975 9.0000
15 198927386 6.0000
15 206185630 1.0000
15 133406185 1.0000
15 117058623 5.0000
15 83106176 1.0000
15 196957441 2.0000
15 360392279 1.0000
15 204911391 1.0000
15 192473400 2.0000
15 378745384 1.0000
15 21593031 1.0000
15 421104380 1.0000
15 390669136 1.0000
15 250569402 1.0000
15 166670511 1.0000
15 102781563 1.0000
15 71815631 1.0000
15 186190444 11.0000
15 116524695 1.0000
15 29666748 1.0000
15 73084416 2.0000
15 273033835 2.0000
15 226691563 3.0000
15 218649291 1.0000
15 208490036 5.0000
15 22249205 1.0000
15 92975209 1.0000
15 106766504 1.0000
15 307953995 1.0000
15 378162722 1.0000
15 361812003 4.0000
15 178457690 1.0000
15 570305910 1.0000
15 306224647 2.0000
15 374495787 1.0000
15 296712899 1.0000
15 38633460 1.0000
15 363860065 1.0000
15 77029876 2.0000
15 438159896 1.0000
15 150774251 1.0000
15 355438543 1.0000
15 295917422 1.0000
15 545300937 1.0000
15 260814366 3.0000
15 205231234 5.0000
15 285171946 2.0000
15 21858860 5.0000
15 80373284 7.0000
15 182470142 1.0000
15 90430970 3.0000
15 208649048 3.0000
15 754823287 2.0000
15 33841316 1.0000
15 505128137 1.0000
15 351798435 1.0000
15 21927348 2.0000
15 496918713 4.0000
15 119466409 2.0000
15 43399417 1.0000
15 50093236 1.0000
15 164729839 2.0000
15 335507982 1.0000
15 286067895 1.0000
15 219138840 1.0000
15 167906212 1.0000
15 69315538 1.0000
15 363295003 1.0000
15 218664980 2.0000
15 178077679 2.0000
15 77688451 2.0000
15 300202655 1.0000
15 273461517 1.0000
15 452834167 1.0000
15 64490054 1.0000
15 134584188 1.0000
15 297850671 1.0000
15 409911433 9.0000
15 81073960 1.0000
15 23543947 4.0000
15 177900100 1.0000
15 316530540 5.0000
15 438406232 1.0000
15 83928002 3.0000
15 150611354 1.0000
15 162793078 2.0000
15 40691248 1.0000
15 348265432 1.0000
15 174191688 1.0000
15 137055424 1.0000
15 140083960 1.0000
15 227764232 2.0000
15 404357780 1.0000
15 337070381 1.0000
15 763326908 1.0000
15 66484769 1.0000
15 225398019 1.0000
15 40894652 2.0000
15 388400654 1.0000
15 188846349 1.0000
15 50799351 1.0000
15 368086280 1.0000
15 340274242 1.0000
15 28774420 3.0000
15 176861277 1.0000
15 132902185 1.0000
15 370647017 1.0000
15 549380971 1.0000
15 264745750 1.0000
15 124272648 2.0000
15 54198070 1.0000
15 205376521 1.0000
15 111423790 1.0000
15 93737863 10.0000
15 838628065 1.0000
15 121567287 1.0000
15 324307705 1.0000
15 54513097 3.0000
15 104147773 1.0000
15 97542362 1.0000
15 267228287 2.0000
15 372693245 1.0000
15 187038423 8.0000
15 550434469 2.0000
15 522994958 1.0000
15 361065588 1.0000
15 119202711 3.0000
15 177823861 1.0000
15 205278393 4.0000
15 42895816 1.0000
15 74224730 4.0000
15 39045743 1.0000
15 136249351 1.0000
15 158469454 3.0000
15 23971329 6.0000
15 308721415 2.0000
15 409970512 1.0000
15 137471432 1.0000
15 106841421 1.0000
15 238764205 1.0000
15 347943805 1.0000
15 384094515 1.0000
15 361241032 3.0000
15 17248920 4.0000
15 421024033 8.0000
15 62223312 2.0000
15 58749618 2.0000
15 168345425 1.0000
15 47914608 2.0000
15 182456993 4.0000
15 260062202 1.0000
15 69307285 1.0000
15 403594709 5.0000
15 382489334 1.0000
15 253491471 1.0000
15 210250049 1.0000
15 280571460 2.0000
15 235284388 1.0000
15 71487252 1.0000
15 205383132 5.0000
15 262639091 1.0000
15 121849847 1.0000
15 127903007 4.0000
15 45624632 1.0000
15 36612498 3.0000
15 345725724 2.0000
15 250361135 2.0000
15 35952475 3.0000
15 109269644 9.0000
15 364772998 1.0000
15 214251466 2.0000
15 256696942 4.0000
15 214266687 1.0000
15 483853031 1.0000
15 85077359 4.0000
15 606474884 1.0000
15 100597724 1.0000
15 151755148 3.0000
15 111005623 4.0000
15 544352394 1.0000
15 185826799 4.0000
15 515663555 1.0000
15 234313487 2.0000
15 601892509 2.0000
15 58747535 2.0000
15 100480169 3.0000
15 417708983 1.0000
15 132067492 1.0000
15 246550319 1.0000
15 51371672 1.0000
15 81112983 1.0000
15 67657313 1.0000
15 117757115 2.0000
15 372730170 1.0000
15 194511872 1.0000
15 54596482 2.0000
15 18761643 6.0000
15 185646833 3.0000
15 340870023 1.0000
15 274674751 1.0000
15 199295364 1.0000
15 72277917 5.0000
15 107123526 9.0000
15 234388455 1.0000
15 392480887 1.0000
15 238169466 1.0000
15 28128687 3.0000
15 187276624 2.0000
15 37649776 3.0000
15 405406664 1.0000
15 58758214 3.0000
15 421743631 1.0000
16 331273105 1.0000
16 42570149 1.0000
16 260814366 1.0000
16 17248920 1.0000
16 345725724 1.0000
17 331273105 1.0000
17 470500390 1.0000
17 296487126 1.0000
17 211848777 1.0000
17 370698806 1.0000
17 160887563 1.0000
17 189209030 1.0000
17 486840282 1.0000
17 241266173 1.0000
17 399604913 1.0000
17 157197158 1.0000
17 275155337 1.0000
17 260778881 1.0000
17 162815851 1.0000
17 269051483 1.0000
17 45112608 1.0000
17 562966986 1.0000
17 460456072 1.0000
17 406980735 1.0000
17 262307214 1.0000
17 355136751 1.0000
17 280403522 1.0000
17 257522741 1.0000
17 111690467 1.0000
17 418803180 1.0000
17 212381568 1.0000
17 157091041 1.0000
17 210442608 1.0000
17 322045168 1.0000
17 335997173 1.0000
17 68526291 1.0000
17 115180720 1.0000
17 754823287 1.0000
17 317966639 1.0000
17 50093236 1.0000
17 192149868 1.0000
17 178077679 1.0000
17 241120063 1.0000
17 44765804 1.0000
17 53150452 1.0000
17 367080568 1.0000
17 214483223 1.0000
17 54198070 1.0000
17 205376521 1.0000
17 347943805 1.0000
17 175155659 1.0000
17 905950542 1.0000
17 253491471 1.0000
17 71487252 1.0000
17 262639091 1.0000
17 345725724 1.0000
17 100597724 1.0000
17 111005623 1.0000
17 234316880 1.0000
17 362747745 1.0000
17 501994600 1.0000
17 436851002 1.0000
17 448605410 1.0000
18 331273105 1.0000
18 193208430 1.0000
18 84403255 2.0000
18 23505105 1.0000
18 29267530 2.0000
18 88126316 8.0000
18 179872551 1.0000
18 177496057 4.0000
18 170909799 3.0000
18 108064328 3.0000
18 39723301 2.0000
18 246766460 2.0000
18 340363309 4.0000
18 284510806 3.0000
18 36544806 1.0000
18 51039180 1.0000
18 45364167 1.0000
18 24429243 3.0000
18 287826175 1.0000
18 36292202 8.0000
18 280430548 1.0000
18 45112608 1.0000
18 173493504 1.0000
18 115605916 1.0000
18 297853100 4.0000
18 246739849 1.0000
18 186134940 2.0000
18 187658311 1.0000
18 213829162 1.0000
18 30009812 1.0000
18 275040716 1.0000
18 42570149 1.0000
18 22128494 1.0000
18 194757219 2.0000
18 186221115 2.0000
18 181627999 1.0000
18 26761071 1.0000
18 304022613 1.0000
18 179676136 4.0000
18 240663429 1.0000
18 385340015 1.0000
18 112257152 7.0000
18 126040106 1.0000
18 317113567 1.0000
18 99002197 2.0000
18 137671591 1.0000
18 363915528 1.0000
18 27798256 1.0000
18 57675742 1.0000
18 362708884 3.0000
18 320121337 2.0000
18 88227100 1.0000
18 198927386 1.0000
18 133406185 2.0000
18 117058623 2.0000
18 196957441 1.0000
18 192473400 1.0000
18 186190444 2.0000
18 73084416 5.0000
18 273033835 2.0000
18 218649291 2.0000
18 208490036 4.0000
18 156951907 3.0000
18 178457690 1.0000
18 306224647 3.0000
18 296712899 1.0000
18 244154467 1.0000
18 260814366 1.0000
18 205231234 2.0000
18 285171946 1.0000
18 80373284 2.0000
18 343941412 1.0000
18 182650731 7.0000
18 90430970 4.0000
18 208649048 1.0000
18 43399417 1.0000
18 50093236 1.0000
18 164729839 3.0000
18 123084921 4.0000
18 140264549 3.0000
18 167906212 1.0000
18 218664980 2.0000
18 256133861 1.0000
18 561976148 1.0000
18 177900100 3.0000
18 150611354 4.0000
18 40691248 1.0000
18 342697022 3.0000
18 184374903 1.0000
18 168459774 2.0000
18 215576684 3.0000
18 21508873 1.0000
18 40894652 3.0000
18 278482967 1.0000
18 50799351 1.0000
18 28774420 4.0000
18 188683237 1.0000
18 132902185 2.0000
18 124272648 2.0000
18 93737863 2.0000
18 143037311 3.0000
18 187038423 1.0000
18 169894192 3.0000
18 162621823 3.0000
18 177823861 2.0000
18 205278393 3.0000
18 74224730 2.0000
18 158469454 3.0000
18 23971329 5.0000
18 361241032 2.0000
18 17248920 3.0000
18 62223312 1.0000
18 168345425 1.0000
18 182456993 2.0000
18 260062202 4.0000
18 171251023 1.0000
18 71487252 1.0000
18 127903007 5.0000
18 36612498 1.0000
18 345725724 1.0000
18 250361135 1.0000
18 104799646 2.0000
18 214251466 1.0000
18 256696942 1.0000
18 85077359 4.0000
18 100597724 1.0000
18 111005623 6.0000
18 249710115 1.0000
18 185826799 1.0000
18 100480169 3.0000
18 132067492 8.0000
18 67657313 2.0000
18 117757115 1.0000
18 185646833 2.0000
18 84352469 3.0000
18 107123526 2.0000
18 156890702 1.0000
18 28128687 2.0000
18 37649776 6.0000
19 331273105 1.0000
19 270063173 4.0000
19 465399426 2.0000
19 317475686 2.0000
19 337231569 4.0000
19 218621324 4.0000
19 296487126 3.0000
19 272101527 4.0000
19 232961188 14.0000
19 19761271 11.0000
19 381448455 1.0000
19 382076279 7.0000
19 193208430 6.0000
19 56343104 13.0000
19 84403255 7.0000
19 370611197 1.0000
19 23505105 31.0000
19 368802046 1.0000
19 201041947 1.0000
19 252834703 1.0000
19 357660257 12.0000
19 211848777 2.0000
19 198494776 3.0000
19 480499316 17.0000
19 361278739 3.0000
19 37905642 1.0000
19 14319626 10.0000
19 29267530 20.0000
19 28136650 1.0000
19 138428712 1.0000
19 508986427 1.0000
19 381295550 2.0000
19 189209030 12.0000
19 273559646 29.0000
19 88126316 42.0000
19 246172121 6.0000
19 106255581 15.0000
19 179872551 6.0000
19 177496057 23.0000
19 326820998 1.0000
19 170909799 38.0000
19 120858192 20.0000
19 33029673 4.0000
19 46351591 1.0000
19 108064328 24.0000
19 39723301 30.0000
19 246766460 3.0000
19 340363309 17.0000
19 235189731 1.0000
19 93438825 5.0000
19 266119179 1.0000
19 284510806 7.0000
19 265245001 3.0000
19 353689773 1.0000
19 151816481 4.0000
19 225914625 2.0000
19 36544806 11.0000
19 108675333 4.0000
19 280574253 3.0000
19 402870780 2.0000
19 48949091 7.0000
19 336130385 4.0000
19 57794814 2.0000
19 199633839 4.0000
19 192517738 4.0000
19 51039180 53.0000
19 45364167 11.0000
19 157197158 3.0000
19 24429243 31.0000
19 77726580 1.0000
19 292813892 3.0000
19 784411766 4.0000
19 76679385 12.0000
19 273602143 1.0000
19 97492519 23.0000
19 436060689 2.0000
19 338939548 1.0000
19 311867325 2.0000
19 228099346 8.0000
19 179244567 1.0000
19 391968464 7.0000
19 46252132 6.0000
19 448196764 2.0000
19 551188839 2.0000
19 287826175 11.0000
19 36292202 50.0000
19 260778881 3.0000
19 58759682 11.0000
19 186791565 3.0000
19 426101736 2.0000
19 70483883 5.0000
19 191069406 2.0000
19 280430548 25.0000
19 310215915 1.0000
19 162815851 3.0000
19 53267855 3.0000
19 269051483 9.0000
19 45112608 2.0000
19 331112419 1.0000
19 201657966 4.0000
19 173493504 22.0000
19 118408967 1.0000
19 369727211 12.0000
19 454903662 5.0000
19 53384299 26.0000
19 115605916 15.0000
19 338287336 1.0000
19 48376774 2.0000
19 297853100 30.0000
19 246739849 3.0000
19 183374179 3.0000
19 569217694 1.0000
19 417097825 1.0000
19 186134940 16.0000
19 187658311 2.0000
19 523484007 4.0000
19 394745356 2.0000
19 399580001 2.0000
19 311108835 1.0000
19 280826536 1.0000
19 319010188 2.0000
19 213829162 4.0000
19 198221318 3.0000
19 108896669 23.0000
19 520440498 6.0000
19 427605834 1.0000
19 340555061 2.0000
19 399954028 6.0000
19 471858752 1.0000
19 191082782 2.0000
19 255572101 4.0000
19 30009812 3.0000
19 377915688 3.0000
19 14599444 2.0000
19 283713373 1.0000
19 370560376 1.0000
19 234501617 5.0000
19 275040716 2.0000
19 179127965 8.0000
19 230315857 3.0000
19 42570149 7.0000
19 218641857 3.0000
19 371265403 2.0000
19 354435706 1.0000
19 406980735 2.0000
19 44336049 10.0000
19 401390204 1.0000
19 191007520 1.0000
19 776380530 2.0000
19 22128494 43.0000
19 194757219 14.0000
19 262307214 1.0000
19 59142721 1.0000
19 236986090 2.0000
19 58757576 6.0000
19 213579519 1.0000
19 186221115 9.0000
19 280403522 8.0000
19 454059039 2.0000
19 165076757 13.0000
19 330439783 1.0000
19 181627999 9.0000
19 412490976 8.0000
19 277019535 2.0000
19 24868133 23.0000
19 359750805 1.0000
19 545072012 2.0000
19 179935250 8.0000
19 89308231 19.0000
19 210551488 2.0000
19 26761071 14.0000
19 223869841 2.0000
19 304022613 1.0000
19 179676136 40.0000
19 389265907 1.0000
19 52305361 8.0000
19 292275636 1.0000
19 249707746 6.0000
19 240663429 30.0000
19 591867735 2.0000
19 390100428 2.0000
19 385340015 13.0000
19 387735880 7.0000
19 447026114 1.0000
19 475896725 1.0000
19 255114497 3.0000
19 257522741 30.0000
19 112257152 13.0000
19 111690467 2.0000
19 259865273 2.0000
19 248148598 4.0000
19 126040106 1.0000
19 232232278 9.0000
19 317113567 4.0000
19 202234178 4.0000
19 190383735 1.0000
19 279504313 1.0000
19 24598269 16.0000
19 99002197 32.0000
19 137671591 6.0000
19 21415915 13.0000
19 363915528 3.0000
19 27798256 33.0000
19 57675742 18.0000
19 362708884 12.0000
19 333467661 2.0000
19 45398123 7.0000
19 316113123 4.0000
19 320121337 1.0000
19 41795957 26.0000
19 88227100 26.0000
19 443043975 7.0000
19 198927386 3.0000
19 206185630 3.0000
19 279968317 1.0000
19 186547033 1.0000
19 133406185 23.0000
19 400344890 1.0000
19 492369766 1.0000
19 117058623 37.0000
19 83106176 2.0000
19 205665619 5.0000
19 235926567 1.0000
19 196957441 12.0000
19 191067738 1.0000
19 212381568 3.0000
19 204911391 1.0000
19 192473400 5.0000
19 378745384 1.0000
19 240388572 2.0000
19 21593031 4.0000
19 421104380 1.0000
19 390669136 1.0000
19 166670511 1.0000
19 86739892 9.0000
19 102781563 2.0000
19 71815631 3.0000
19 490590646 1.0000
19 281992408 1.0000
19 440602667 2.0000
19 186190444 12.0000
19 373612153 1.0000
19 116524695 7.0000
19 282819786 2.0000
19 29666748 1.0000
19 73084416 26.0000
19 273033835 17.0000
19 315035989 4.0000
19 226691563 14.0000
19 218649291 23.0000
19 208490036 23.0000
19 210442608 1.0000
19 156951907 42.0000
19 88960749 16.0000
19 22249205 7.0000
19 92975209 6.0000
19 106766504 1.0000
19 307953995 7.0000
19 227699736 1.0000
19 245770489 1.0000
19 434998682 1.0000
19 378162722 2.0000
19 361812003 37.0000
19 322045168 1.0000
19 178457690 9.0000
19 155874323 11.0000
19 306224647 19.0000
19 267822457 1.0000
19 360108672 1.0000
19 88910148 12.0000
19 296712899 26.0000
19 38633460 39.0000
19 127212001 2.0000
19 244154467 3.0000
19 363860065 8.0000
19 254940274 2.0000
19 77029876 2.0000
19 68526291 6.0000
19 150774251 2.0000
19 380310734 2.0000
19 260814366 6.0000
19 205231234 5.0000
19 285171946 6.0000
19 423225727 1.0000
19 21858860 48.0000
19 190813502 2.0000
19 80373284 12.0000
19 182470142 12.0000
19 343941412 1.0000
19 182650731 6.0000
19 444790512 10.0000
19 90430970 54.0000
19 115180720 1.0000
19 208649048 19.0000
19 754823287 26.0000
19 33841316 5.0000
19 505128137 1.0000
19 21927348 12.0000
19 330255413 2.0000
19 191898535 1.0000
19 496918713 5.0000
19 317966639 3.0000
19 187288519 3.0000
19 119466409 7.0000
19 43399417 11.0000
19 50093236 11.0000
19 164729839 9.0000
19 123084921 22.0000
19 335507982 11.0000
19 192149868 3.0000
19 547900635 2.0000
19 286067895 6.0000
19 29985371 2.0000
19 410218658 1.0000
19 370652255 1.0000
19 219138840 1.0000
19 172668288 14.0000
19 140264549 28.0000
19 191060793 3.0000
19 167906212 2.0000
19 69315538 32.0000
19 363295003 2.0000
19 218664980 36.0000
19 256133861 16.0000
19 482704214 2.0000
19 178077679 11.0000
19 561976148 3.0000
19 191072044 1.0000
19 21437961 1.0000
19 92473291 3.0000
19 241120063 2.0000
19 273461517 4.0000
19 64490054 1.0000
19 134584188 5.0000
19 79413578 1.0000
19 53150452 4.0000
19 409911433 2.0000
19 81073960 15.0000
19 23543947 66.0000
19 137373058 4.0000
19 400549146 1.0000
19 177900100 30.0000
19 185661573 3.0000
19 316530540 3.0000
19 438406232 2.0000
19 393727361 3.0000
19 83928002 6.0000
19 150611354 27.0000
19 162793078 2.0000
19 367080568 3.0000
19 40691248 2.0000
19 267804075 2.0000
19 342697022 1.0000
19 279949406 1.0000
19 187255592 1.0000
19 184374903 4.0000
19 450794692 1.0000
19 174191688 1.0000
19 181662643 5.0000
19 137055424 1.0000
19 393300089 1.0000
19 311114046 1.0000
19 404357780 3.0000
19 763326908 2.0000
19 168459774 6.0000
19 215576684 21.0000
19 181913832 3.0000
19 66484769 4.0000
19 225398019 2.0000
19 193425330 2.0000
19 468809237 3.0000
19 21508873 3.0000
19 40894652 21.0000
19 188846349 1.0000
19 278482967 2.0000
19 175458189 10.0000
19 50799351 27.0000
19 275191705 1.0000
19 454736754 3.0000
19 515440846 1.0000
19 368086280 1.0000
19 340274242 6.0000
19 28774420 34.0000
19 368246503 5.0000
19 268363596 1.0000
19 176861277 4.0000
19 188683237 19.0000
19 132902185 7.0000
19 370647017 18.0000
19 470069657 1.0000
19 481649873 2.0000
19 264745750 2.0000
19 124272648 36.0000
19 54198070 26.0000
19 252993522 5.0000
19 111423790 20.0000
19 93737863 3.0000
19 838628065 1.0000
19 121567287 3.0000
19 284139006 1.0000
19 143037311 17.0000
19 54513097 28.0000
19 328548626 1.0000
19 104147773 12.0000
19 209549732 5.0000
19 97542362 2.0000
19 386637033 1.0000
19 267228287 28.0000
19 372693245 1.0000
19 187038423 2.0000
19 169894192 44.0000
19 371419587 1.0000
19 550434469 2.0000
19 522994958 5.0000
19 162621823 27.0000
19 361065588 1.0000
19 119202711 6.0000
19 177823861 9.0000
19 191058301 2.0000
19 392132337 1.0000
19 378171446 2.0000
19 205278393 61.0000
19 42895816 5.0000
19 74224730 39.0000
19 136249351 7.0000
19 158469454 66.0000
19 23971329 36.0000
19 145721875 10.0000
19 246760566 2.0000
19 308721415 3.0000
19 137471432 9.0000
19 106841421 5.0000
19 347943805 5.0000
19 361241032 21.0000
19 17248920 70.0000
19 175155659 4.0000
19 421024033 9.0000
19 62223312 30.0000
19 21770354 7.0000
19 221517840 2.0000
19 58749618 33.0000
19 303371760 2.0000
19 168345425 5.0000
19 47914608 24.0000
19 182456993 15.0000
19 260062202 32.0000
19 381346813 1.0000
19 110551579 1.0000
19 171251023 6.0000
19 283690548 5.0000
19 69307285 3.0000
19 403594709 1.0000
19 22926492 1.0000
19 369094144 4.0000
19 253491471 2.0000
19 235284388 4.0000
19 287248913 4.0000
19 71487252 13.0000
19 205383132 9.0000
19 364819835 1.0000
19 121849847 25.0000
19 127903007 49.0000
19 361299476 1.0000
19 45624632 15.0000
19 36612498 33.0000
19 345725724 7.0000
19 266514525 1.0000
19 250361135 1.0000
19 35952475 21.0000
19 109269644 18.0000
19 364772998 2.0000
19 104799646 32.0000
19 181097218 8.0000
19 214251466 27.0000
19 478310972 5.0000
19 256696942 12.0000
19 214266687 13.0000
19 85077359 28.0000
19 606474884 1.0000
19 137434820 6.0000
19 120116959 3.0000
19 100597724 6.0000
19 536437122 4.0000
19 151755148 12.0000
19 191077706 1.0000
19 111005623 50.0000
19 234316880 4.0000
19 553850703 1.0000
19 264200852 1.0000
19 249710115 6.0000
19 185826799 41.0000
19 234313487 9.0000
19 58747535 14.0000
19 100480169 35.0000
19 374739662 5.0000
19 132067492 10.0000
19 38081052 3.0000
19 246550319 15.0000
19 323300311 1.0000
19 64017672 2.0000
19 51371672 5.0000
19 81112983 3.0000
19 67657313 9.0000
19 196244888 1.0000
19 517335990 6.0000
19 117757115 4.0000
19 372730170 1.0000
19 194511872 5.0000
19 54596482 15.0000
19 18761643 39.0000
19 389751959 6.0000
19 185646833 34.0000
19 340870023 1.0000
19 199295364 3.0000
19 244474835 8.0000
19 362747745 3.0000
19 84352469 3.0000
19 72277917 13.0000
19 107123526 15.0000
19 324907579 4.0000
19 156890702 7.0000
19 234388455 4.0000
19 392480887 1.0000
19 284945143 2.0000
19 238169466 3.0000
19 283894633 1.0000
19 48048224 18.0000
19 28128687 11.0000
19 187276624 4.0000
19 37649776 55.0000
19 436851002 1.0000
19 189660545 2.0000
19 58758214 4.0000
19 274053387 4.0000
19 238736345 1.0000
20 331273105 1.0000
20 19761271 1.0000
20 480499316 1.0000
20 29267530 1.0000
20 189209030 1.0000
20 273559646 1.0000
20 246172121 1.0000
20 106255581 1.0000
20 120858192 2.0000
20 340363309 1.0000
20 151816481 1.0000
20 51039180 2.0000
20 228099346 1.0000
20 46252132 1.0000
20 287826175 1.0000
20 36292202 3.0000
20 260778881 1.0000
20 280430548 1.0000
20 269051483 1.0000
20 173493504 1.0000
20 53384299 1.0000
20 297853100 1.0000
20 186134940 1.0000
20 399580001 2.0000
20 137396816 3.0000
20 340555061 1.0000
20 377915688 1.0000
20 42570149 1.0000
20 460456072 1.0000
20 354435706 1.0000
20 406980735 1.0000
20 22128494 1.0000
20 194757219 1.0000
20 262307214 1.0000
20 280403522 1.0000
20 181627999 2.0000
20 249707746 1.0000
20 257522741 3.0000
20 112257152 7.0000
20 418803180 1.0000
20 99002197 1.0000
20 27798256 2.0000
20 88227100 3.0000
20 133406185 7.0000
20 117058623 1.0000
20 212381568 1.0000
20 71815631 1.0000
20 157091041 1.0000
20 315035989 1.0000
20 208490036 1.0000
20 210442608 1.0000
20 322045168 1.0000
20 296712899 1.0000
20 38633460 1.0000
20 260814366 1.0000
20 21858860 1.0000
20 190813502 1.0000
20 80373284 1.0000
20 90430970 1.0000
20 317966639 1.0000
20 50093236 1.0000
20 335507982 1.0000
20 140264549 1.0000
20 178077679 3.0000
20 44765804 1.0000
20 53150452 1.0000
20 23543947 3.0000
20 83928002 2.0000
20 150611354 2.0000
20 367080568 1.0000
20 214483223 1.0000
20 168459774 4.0000
20 40894652 1.0000
20 50799351 1.0000
20 188683237 1.0000
20 132902185 4.0000
20 54198070 1.0000
20 205376521 1.0000
20 111423790 1.0000
20 104147773 1.0000
20 267228287 3.0000
20 205278393 1.0000
20 136249351 1.0000
20 158469454 1.0000
20 23971329 1.0000
20 308721415 1.0000
20 361241032 2.0000
20 17248920 3.0000
20 175155659 1.0000
20 905950542 1.0000
20 58749618 1.0000
20 260062202 1.0000
20 253491471 1.0000
20 71487252 1.0000
20 205383132 1.0000
20 127903007 1.0000
20 345725724 2.0000
20 109269644 2.0000
20 104799646 1.0000
20 536437122 1.0000
20 111005623 2.0000
20 234316880 1.0000
20 249710115 1.0000
20 185826799 1.0000
20 132067492 1.0000
20 246550319 1.0000
20 67657313 4.0000
20 362747745 1.0000
20 84352469 1.0000
20 37649776 2.0000
20 58758214 1.0000
20 448605410 1.0000
21 331273105 1.0000
21 42570149 1.0000
21 137671591 1.0000
21 244154467 1.0000
21 260814366 1.0000
21 309948156 1.0000
22 331273105 1.0000
22 270063173 1.0000
22 337231569 1.0000
22 232961188 1.0000
22 84403255 2.0000
22 252695601 1.0000
22 14319626 2.0000
22 88126316 2.0000
22 246172121 1.0000
22 108064328 2.0000
22 340363309 1.0000
22 235189731 1.0000
22 285230602 1.0000
22 36544806 1.0000
22 57794814 1.0000
22 199633839 1.0000
22 433683092 1.0000
22 391968464 2.0000
22 186791565 1.0000
22 173493504 1.0000
22 369727211 2.0000
22 297853100 1.0000
22 186134940 1.0000
22 394745356 1.0000
22 213829162 2.0000
22 399954028 1.0000
22 283713373 2.0000
22 275040716 1.0000
22 42570149 1.0000
22 191007520 1.0000
22 22128494 1.0000
22 194757219 2.0000
22 58757576 2.0000
22 186221115 1.0000
22 412490976 1.0000
22 89308231 1.0000
22 52305361 1.0000
22 249707746 1.0000
22 240663429 1.0000
22 385340015 1.0000
22 475896725 1.0000
22 126040106 1.0000
22 24598269 1.0000
22 21415915 1.0000
22 363915528 1.0000
22 57675742 1.0000
22 362708884 2.0000
22 333467661 1.0000
22 41795957 3.0000
22 443043975 2.0000
22 198927386 2.0000
22 378745384 1.0000
22 86739892 1.0000
22 186190444 2.0000
22 116524695 1.0000
22 273033835 1.0000
22 226691563 1.0000
22 208490036 1.0000
22 22249205 1.0000
22 307953995 1.0000
22 260814366 2.0000
22 205231234 2.0000
22 285171946 1.0000
22 80373284 2.0000
22 191898535 1.0000
22 496918713 1.0000
22 119466409 1.0000
22 43399417 1.0000
22 286067895 1.0000
22 219138840 1.0000
22 273461517 2.0000
22 64490054 2.0000
22 409911433 1.0000
22 316530540 1.0000
22 150611354 1.0000
22 450794692 1.0000
22 66484769 1.0000
22 50799351 1.0000
22 176861277 1.0000
22 93737863 2.0000
22 324307705 1.0000
22 104147773 1.0000
22 187038423 1.0000
22 371419587 1.0000
22 205278393 3.0000
22 74224730 1.0000
22 308721415 1.0000
22 106841421 1.0000
22 361241032 1.0000
22 17248920 2.0000
22 421024033 2.0000
22 58749618 1.0000
22 182456993 1.0000
22 403594709 1.0000
22 235284388 1.0000
22 262639091 1.0000
22 127903007 1.0000
22 45624632 1.0000
22 345725724 1.0000
22 109269644 2.0000
22 454280253 1.0000
22 256696942 2.0000
22 85077359 1.0000
22 100597724 1.0000
22 249710115 1.0000
22 185826799 1.0000
22 100480169 1.0000
22 38081052 1.0000
22 117757115 1.0000
22 107123526 3.0000
22 234388455 1.0000
23 331273105 1.0000
23 42570149 1.0000
23 260814366 1.0000
23 17248920 2.0000
23 345725724 1.0000
24 331273105 1.0000
24 465399426 1.0000
24 232961188 1.0000
24 249794165 1.0000
24 267814002 1.0000
24 285230602 1.0000
24 360543263 1.0000
24 514679374 1.0000
24 250373879 2.0000
24 351253672 1.0000
24 441208969 1.0000
24 298641416 1.0000
24 241093180 1.0000
24 257078406 1.0000
24 328239527 1.0000
24 42570149 1.0000
24 51820161 1.0000
24 268844576 1.0000
24 418803180 1.0000
24 394614858 1.0000
24 109299416 1.0000
24 421104380 1.0000
24 267822457 1.0000
24 260814366 1.0000
24 351798435 1.0000
24 336717597 1.0000
24 326055771 1.0000
24 396718040 1.0000
24 324307705 1.0000
24 42895816 1.0000
24 17248920 1.0000
24 345725724 1.0000
24 238169466 1.0000
25 331273105 1.0000
25 267814002 1.0000
25 360543263 1.0000
25 76679385 1.0000
25 250373879 1.0000
25 51697533 1.0000
25 42570149 1.0000
25 210551488 1.0000
25 51820161 1.0000
25 394614858 1.0000
25 267822457 1.0000
25 260814366 1.0000
25 21858860 1.0000
25 336717597 1.0000
25 54198070 1.0000
25 324307705 1.0000
25 17248920 1.0000
25 47914608 1.0000
25 345725724 1.0000
25 81112983 1.0000
25 18761643 1.0000
26 331273105 1.0000
26 232961188 1.0000
26 56343104 2.0000
26 23505105 1.0000
26 211848777 1.0000
26 249794165 1.0000
26 29267530 1.0000
26 189209030 1.0000
26 246172121 1.0000
26 170909799 1.0000
26 33029673 1.0000
26 39723301 1.0000
26 267814002 1.0000
26 340363309 1.0000
26 235189731 1.0000
26 284510806 1.0000
26 48949091 1.0000
26 360543263 1.0000
26 24429243 1.0000
26 97492519 1.0000
26 250373879 1.0000
26 260778881 1.0000
26 269051483 1.0000
26 173493504 1.0000
26 53384299 1.0000
26 48376774 1.0000
26 297853100 1.0000
26 275040716 1.0000
26 406980735 1.0000
26 262307214 1.0000
26 58757576 2.0000
26 24868133 2.0000
26 52305361 1.0000
26 51820161 1.0000
26 126040106 1.0000
26 418803180 1.0000
26 363915528 1.0000
26 362708884 1.0000
26 41795957 2.0000
26 394614858 1.0000
26 117058623 1.0000
26 166670511 1.0000
26 157091041 1.0000
26 226691563 1.0000
26 22249205 2.0000
26 322045168 1.0000
26 363860065 1.0000
26 68526291 1.0000
26 21858860 1.0000
26 351798435 1.0000
26 336717597 1.0000
26 317966639 1.0000
26 119466409 1.0000
26 50093236 1.0000
26 123084921 1.0000
26 326055771 1.0000
26 218664980 1.0000
26 53150452 1.0000
26 83928002 2.0000
26 552102770 1.0000
26 367080568 1.0000
26 214483223 1.0000
26 175458189 1.0000
26 54198070 1.0000
26 324307705 1.0000
26 54513097 3.0000
26 169894192 1.0000
26 177823861 1.0000
26 308721415 1.0000
26 905950542 1.0000
26 58749618 2.0000
26 47914608 2.0000
26 205383132 1.0000
26 45624632 2.0000
26 345725724 1.0000
26 250361135 1.0000
26 256696942 1.0000
26 85077359 1.0000
26 606474884 1.0000
26 234316880 1.0000
26 54596482 2.0000
26 362747745 1.0000
26 448605410 1.0000
27 331273105 1.0000
27 211848777 3.0000
27 189209030 4.0000
27 241266173 1.0000
27 157197158 2.0000
27 260778881 2.0000
27 280430548 1.0000
27 162815851 2.0000
27 269051483 3.0000
27 406980735 1.0000
27 262307214 5.0000
27 280403522 3.0000
27 111690467 2.0000
27 157091041 2.0000
27 322045168 1.0000
27 68526291 1.0000
27 317966639 2.0000
27 50093236 9.0000
27 192149868 1.0000
27 140264549 1.0000
27 178077679 9.0000
27 44765804 3.0000
27 53150452 3.0000
27 23543947 1.0000
27 552102770 1.0000
27 367080568 1.0000
27 214483223 2.0000
27 54198070 13.0000
27 205376521 1.0000
27 347943805 3.0000
27 175155659 3.0000
27 905950542 1.0000
27 253491471 5.0000
27 71487252 4.0000
27 345725724 2.0000
27 111005623 14.0000
27 234316880 2.0000
27 185826799 1.0000
27 132067492 1.0000
27 185646833 1.0000
27 362747745 1.0000
27 436851002 2.0000
27 448605410 1.0000
28 331273105 1.0000
28 337231569 2.0000
28 218621324 1.0000
28 296487126 1.0000
28 232961188 3.0000
28 19761271 2.0000
28 382076279 1.0000
28 193208430 1.0000
28 56343104 4.0000
28 84403255 1.0000
28 252695601 2.0000
28 23505105 4.0000
28 357660257 2.0000
28 211848777 1.0000
28 480499316 1.0000
28 29267530 3.0000
28 381295550 1.0000
28 273559646 6.0000
28 88126316 5.0000
28 246172121 2.0000
28 106255581 4.0000
28 179872551 2.0000
28 177496057 2.0000
28 326820998 1.0000
28 170909799 9.0000
28 120858192 3.0000
28 33029673 1.0000
28 108064328 4.0000
28 39723301 10.0000
28 202719757 1.0000
28 486840282 1.0000
28 340363309 1.0000
28 284510806 2.0000
28 506215866 1.0000
28 399604913 1.0000
28 36544806 2.0000
28 48949091 1.0000
28 285544894 1.0000
28 57794814 1.0000
28 199633839 2.0000
28 192517738 2.0000
28 51039180 9.0000
28 24429243 1.0000
28 76679385 4.0000
28 97492519 3.0000
28 228099346 1.0000
28 179244567 1.0000
28 275096952 1.0000
28 391968464 1.0000
28 448196764 2.0000
28 36292202 19.0000
28 58759682 2.0000
28 186791565 1.0000
28 426101736 1.0000
28 201679034 1.0000
28 191069406 2.0000
28 280430548 4.0000
28 162815851 1.0000
28 201657966 2.0000
28 173493504 3.0000
28 118408967 2.0000
28 369727211 3.0000
28 53384299 4.0000
28 115605916 2.0000
28 48376774 2.0000
28 297853100 2.0000
28 246739849 1.0000
28 183374179 1.0000
28 186134940 3.0000
28 187658311 1.0000
28 213829162 2.0000
28 520440498 3.0000
28 562966986 1.0000
28 399954028 1.0000
28 255572101 1.0000
28 14599444 1.0000
28 283713373 1.0000
28 234501617 1.0000
28 275040716 2.0000
28 179127965 2.0000
28 230315857 1.0000
28 306791157 1.0000
28 218641857 1.0000
28 44336049 1.0000
28 22128494 5.0000
28 194757219 4.0000
28 236986090 2.0000
28 58757576 1.0000
28 186221115 2.0000
28 412490976 1.0000
28 24868133 4.0000
28 179935250 1.0000
28 89308231 1.0000
28 26761071 1.0000
28 179676136 4.0000
28 52305361 1.0000
28 249707746 2.0000
28 240663429 4.0000
28 385340015 4.0000
28 387735880 2.0000
28 255114497 2.0000
28 257522741 4.0000
28 112257152 10.0000
28 259865273 2.0000
28 248148598 1.0000
28 126040106 2.0000
28 232232278 1.0000
28 317113567 1.0000
28 24598269 1.0000
28 99002197 11.0000
28 137671591 8.0000
28 21415915 1.0000
28 363915528 2.0000
28 27798256 5.0000
28 57675742 1.0000
28 362708884 2.0000
28 333467661 2.0000
28 45398123 1.0000
28 316113123 3.0000
28 437557781 1.0000
28 41795957 3.0000
28 88227100 9.0000
28 443043975 2.0000
28 198927386 1.0000
28 206185630 1.0000
28 186547033 1.0000
28 344751090 1.0000
28 117058623 2.0000
28 235926567 1.0000
28 196957441 3.0000
28 191067738 1.0000
28 421104380 1.0000
28 86739892 4.0000
28 102781563 1.0000
28 490590646 1.0000
28 440602667 1.0000
28 186190444 4.0000
28 116524695 2.0000
28 157091041 1.0000
28 73084416 3.0000
28 273033835 2.0000
28 226691563 3.0000
28 218649291 7.0000
28 208490036 5.0000
28 156951907 10.0000
28 88960749 2.0000
28 22249205 1.0000
28 307953995 1.0000
28 245770489 2.0000
28 361812003 6.0000
28 155874323 1.0000
28 306224647 2.0000
28 88910148 1.0000
28 296712899 1.0000
28 38633460 1.0000
28 244154467 2.0000
28 180329003 1.0000
28 363860065 1.0000
28 77029876 1.0000
28 260814366 1.0000
28 285171946 3.0000
28 21858860 7.0000
28 80373284 3.0000
28 182470142 2.0000
28 343941412 1.0000
28 182650731 6.0000
28 90430970 8.0000
28 208649048 3.0000
28 754823287 8.0000
28 313621459 1.0000
28 309948156 2.0000
28 21927348 1.0000
28 246461105 1.0000
28 496918713 1.0000
28 317966639 1.0000
28 43399417 1.0000
28 50093236 3.0000
28 164729839 3.0000
28 123084921 7.0000
28 335507982 1.0000
28 286067895 2.0000
28 370652255 1.0000
28 140264549 10.0000
28 191060793 1.0000
28 69315538 2.0000
28 363295003 1.0000
28 218664980 9.0000
28 256133861 1.0000
28 178077679 2.0000
28 561976148 2.0000
28 77688451 1.0000
28 273461517 1.0000
28 79413578 1.0000
28 44765804 1.0000
28 53150452 1.0000
28 409911433 1.0000
28 23543947 10.0000
28 177900100 2.0000
28 185661573 1.0000
28 393727361 2.0000
28 83928002 2.0000
28 150611354 9.0000
28 367080568 1.0000
28 267804075 1.0000
28 250613093 1.0000
28 184374903 1.0000
28 181662643 4.0000
28 404357780 2.0000
28 215576684 6.0000
28 181913832 1.0000
28 193425330 1.0000
28 40894652 2.0000
28 278482967 3.0000
28 175458189 2.0000
28 50799351 3.0000
28 454736754 1.0000
28 28774420 3.0000
28 176861277 1.0000
28 124272648 6.0000
28 54198070 3.0000
28 205376521 1.0000
28 252993522 2.0000
28 93737863 2.0000
28 284139006 1.0000
28 143037311 6.0000
28 54513097 6.0000
28 104147773 1.0000
28 169894192 10.0000
28 336463177 2.0000
28 162621823 6.0000
28 119202711 2.0000
28 177823861 5.0000
28 205278393 10.0000
28 42895816 1.0000
28 74224730 5.0000
28 39045743 1.0000
28 158469454 18.0000
28 23971329 16.0000
28 145721875 2.0000
28 308721415 1.0000
28 137471432 1.0000
28 35254639 1.0000
28 106841421 1.0000
28 361241032 3.0000
28 17248920 9.0000
28 175155659 1.0000
28 421024033 5.0000
28 62223312 5.0000
28 21770354 2.0000
28 221517840 1.0000
28 58749618 6.0000
28 303371760 1.0000
28 168345425 2.0000
28 47914608 3.0000
28 182456993 2.0000
28 260062202 12.0000
28 171251023 8.0000
28 283690548 2.0000
28 337544630 1.0000
28 369094144 1.0000
28 253491471 1.0000
28 71487252 2.0000
28 205383132 2.0000
28 364819835 1.0000
28 121849847 2.0000
28 127903007 3.0000
28 45624632 3.0000
28 36612498 3.0000
28 345725724 1.0000
28 164746594 2.0000
28 344143174 1.0000
28 35952475 5.0000
28 109269644 5.0000
28 104799646 6.0000
28 214251466 7.0000
28 256696942 2.0000
28 214266687 2.0000
28 85077359 4.0000
28 137434820 1.0000
28 100597724 1.0000
28 151755148 1.0000
28 111005623 16.0000
28 234316880 1.0000
28 249710115 1.0000
28 185826799 2.0000
28 234313487 2.0000
28 58747535 4.0000
28 100480169 5.0000
28 374739662 2.0000
28 132067492 7.0000
28 246550319 3.0000
28 64017672 1.0000
28 517335990 3.0000
28 117757115 3.0000
28 194511872 3.0000
28 54596482 4.0000
28 18761643 8.0000
28 185646833 3.0000
28 199295364 2.0000
28 362747745 1.0000
28 84352469 5.0000
28 107123526 3.0000
28 48048224 1.0000
28 187276624 1.0000
28 37649776 13.0000
28 58758214 3.0000
28 21695739 1.0000
29 331273105 1.0000
29 270063173 1.0000
29 465399426 1.0000
29 123208306 1.0000
29 296487126 3.0000
29 272101527 1.0000
29 232961188 2.0000
29 19761271 8.0000
29 381448455 1.0000
29 56343104 8.0000
29 84403255 6.0000
29 198112368 1.0000
29 23505105 6.0000
29 211848777 1.0000
29 37905642 1.0000
29 249794165 1.0000
29 172453787 2.0000
29 14319626 1.0000
29 29267530 8.0000
29 28136650 1.0000
29 381295550 1.0000
29 189209030 3.0000
29 273559646 6.0000
29 88126316 6.0000
29 246172121 2.0000
29 106255581 1.0000
29 179872551 4.0000
29 177496057 5.0000
29 170909799 7.0000
29 120858192 2.0000
29 33029673 1.0000
29 108064328 5.0000
29 39723301 9.0000
29 202719757 1.0000
29 267814002 1.0000
29 246766460 1.0000
29 340363309 2.0000
29 235189731 1.0000
29 93438825 1.0000
29 266119179 1.0000
29 284510806 2.0000
29 506215866 1.0000
29 353689773 1.0000
29 36544806 5.0000
29 108675333 3.0000
29 280574253 1.0000
29 48949091 2.0000
29 360543263 1.0000
29 433102407 1.0000
29 57794814 1.0000
29 199633839 1.0000
29 192517738 1.0000
29 51039180 24.0000
29 45364167 3.0000
29 157197158 1.0000
29 24429243 5.0000
29 77726580 1.0000
29 784411766 1.0000
29 76679385 4.0000
29 97492519 6.0000
29 436060689 1.0000
29 338939548 2.0000
29 228099346 3.0000
29 250373879 2.0000
29 448196764 1.0000
29 36292202 6.0000
29 58759682 3.0000
29 186791565 1.0000
29 426101736 2.0000
29 70483883 1.0000
29 298641416 1.0000
29 280430548 4.0000
29 162815851 3.0000
29 269051483 2.0000
29 201657966 1.0000
29 173493504 3.0000
29 118408967 1.0000
29 369727211 2.0000
29 46420717 1.0000
29 53384299 6.0000
29 115605916 6.0000
29 338287336 2.0000
29 241093180 1.0000
29 48376774 1.0000
29 297853100 2.0000
29 246739849 1.0000
29 186134940 5.0000
29 187658311 1.0000
29 280826536 1.0000
29 213829162 2.0000
29 108896669 3.0000
29 520440498 4.0000
29 255572101 1.0000
29 14599444 1.0000
29 179127965 3.0000
29 218641857 2.0000
29 371265403 1.0000
29 44336049 3.0000
29 191007520 1.0000
29 22128494 5.0000
29 194757219 4.0000
29 236986090 1.0000
29 58757576 1.0000
29 186221115 4.0000
29 280403522 2.0000
29 165076757 2.0000
29 385003407 1.0000
29 352370223 1.0000
29 412490976 3.0000
29 164704175 2.0000
29 277019535 1.0000
29 24868133 5.0000
29 359750805 2.0000
29 244876558 1.0000
29 179935250 2.0000
29 89308231 3.0000
29 210551488 1.0000
29 26761071 1.0000
29 117902280 1.0000
29 179676136 6.0000
29 389265907 1.0000
29 52305361 2.0000
29 198203577 1.0000
29 249707746 2.0000
29 51820161 1.0000
29 240663429 5.0000
29 385340015 5.0000
29 387735880 2.0000
29 255114497 2.0000
29 318581766 1.0000
29 112257152 2.0000
29 111690467 1.0000
29 259865273 2.0000
29 126040106 1.0000
29 418803180 1.0000
29 317113567 4.0000
29 24598269 2.0000
29 99002197 5.0000
29 137671591 1.0000
29 21415915 2.0000
29 363915528 3.0000
29 27798256 2.0000
29 57675742 1.0000
29 362708884 3.0000
29 333467661 2.0000
29 45398123 2.0000
29 320121337 2.0000
29 41795957 4.0000
29 88227100 3.0000
29 443043975 1.0000
29 394614858 1.0000
29 117058623 4.0000
29 205665619 1.0000
29 196957441 2.0000
29 191067738 1.0000
29 204911391 1.0000
29 192473400 1.0000
29 378745384 1.0000
29 21593031 1.0000
29 421104380 2.0000
29 86739892 3.0000
29 238271382 1.0000
29 102781563 1.0000
29 490590646 1.0000
29 440602667 1.0000
29 186190444 3.0000
29 116524695 3.0000
29 73084416 1.0000
29 273033835 3.0000
29 315035989 1.0000
29 218649291 4.0000
29 208490036 6.0000
29 156951907 9.0000
29 88960749 3.0000
29 22249205 4.0000
29 92975209 3.0000
29 106766504 1.0000
29 307953995 2.0000
29 227699736 1.0000
29 203916273 1.0000
29 361812003 5.0000
29 178457690 3.0000
29 155874323 5.0000
29 306224647 7.0000
29 88910148 4.0000
29 38633460 2.0000
29 244154467 1.0000
29 363860065 1.0000
29 64456105 1.0000
29 77029876 3.0000
29 260814366 2.0000
29 205231234 4.0000
29 285171946 3.0000
29 21858860 5.0000
29 80373284 4.0000
29 182470142 2.0000
29 90430970 4.0000
29 115180720 1.0000
29 208649048 1.0000
29 754823287 2.0000
29 33841316 1.0000
29 505128137 2.0000
29 351798435 2.0000
29 21927348 4.0000
29 330255413 1.0000
29 246461105 1.0000
29 336717597 1.0000
29 187288519 1.0000
29 43399417 4.0000
29 50093236 5.0000
29 164729839 3.0000
29 123084921 6.0000
29 326055771 1.0000
29 192149868 1.0000
29 286067895 2.0000
29 219138840 1.0000
29 140264549 6.0000
29 191060793 1.0000
29 167906212 1.0000
29 218664980 4.0000
29 256133861 3.0000
29 178077679 5.0000
29 561976148 2.0000
29 92473291 1.0000
29 273461517 1.0000
29 79413578 1.0000
29 44765804 1.0000
29 23543947 3.0000
29 137373058 3.0000
29 177900100 5.0000
29 185661573 1.0000
29 343887622 1.0000
29 316530540 1.0000
29 393727361 1.0000
29 83928002 1.0000
29 150611354 9.0000
29 162793078 1.0000
29 40691248 2.0000
29 267804075 1.0000
29 342697022 1.0000
29 250613093 1.0000
29 548657860 1.0000
29 181662643 3.0000
29 393300089 1.0000
29 140083960 1.0000
29 404357780 1.0000
29 168459774 1.0000
29 215576684 6.0000
29 181913832 1.0000
29 296146340 1.0000
29 66484769 3.0000
29 225398019 1.0000
29 468809237 1.0000
29 40894652 5.0000
29 278482967 3.0000
29 175458189 2.0000
29 50799351 3.0000
29 454736754 4.0000
29 368086280 2.0000
29 28774420 7.0000
29 577155549 1.0000
29 176861277 2.0000
29 470069657 1.0000
29 481649873 1.0000
29 124272648 4.0000
29 54198070 6.0000
29 252993522 3.0000
29 93737863 3.0000
29 121567287 1.0000
29 284139006 1.0000
29 143037311 4.0000
29 324307705 2.0000
29 54513097 3.0000
29 104147773 5.0000
29 372693245 2.0000
29 187038423 2.0000
29 169894192 7.0000
29 336463177 2.0000
29 162621823 7.0000
29 361065588 2.0000
29 177823861 7.0000
29 191058301 1.0000
29 205278393 7.0000
29 42895816 2.0000
29 74224730 5.0000
29 158469454 6.0000
29 23971329 7.0000
29 145721875 3.0000
29 137471432 3.0000
29 106841421 1.0000
29 347943805 1.0000
29 384094515 1.0000
29 361241032 7.0000
29 17248920 8.0000
29 62223312 6.0000
29 21770354 2.0000
29 58749618 4.0000
29 303371760 1.0000
29 168345425 4.0000
29 47914608 5.0000
29 182456993 4.0000
29 260062202 9.0000
29 381346813 1.0000
29 171251023 4.0000
29 283690548 2.0000
29 403594709 1.0000
29 369094144 2.0000
29 382489334 1.0000
29 253491471 3.0000
29 280571460 1.0000
29 235284388 1.0000
29 71487252 2.0000
29 205383132 3.0000
29 262639091 1.0000
29 121849847 6.0000
29 127903007 6.0000
29 45624632 2.0000
29 36612498 3.0000
29 345725724 3.0000
29 250361135 1.0000
29 344143174 1.0000
29 35952475 2.0000
29 109269644 3.0000
29 104799646 9.0000
29 214251466 5.0000
29 256696942 5.0000
29 85077359 6.0000
29 137434820 1.0000
29 100597724 2.0000
29 151755148 2.0000
29 111005623 8.0000
29 249710115 2.0000
29 185826799 4.0000
29 234313487 4.0000
29 58747535 4.0000
29 100480169 5.0000
29 374739662 1.0000
29 132067492 2.0000
29 38081052 1.0000
29 246550319 2.0000
29 64017672 1.0000
29 51371672 6.0000
29 81112983 1.0000
29 67657313 1.0000
29 517335990 1.0000
29 117757115 3.0000
29 372730170 2.0000
29 194511872 3.0000
29 54596482 3.0000
29 18761643 6.0000
29 389751959 1.0000
29 185646833 6.0000
29 244474835 1.0000
29 84352469 1.0000
29 72277917 1.0000
29 107123526 3.0000
29 156890702 2.0000
29 234388455 2.0000
29 392480887 1.0000
29 284945143 1.0000
29 283894633 2.0000
29 48048224 7.0000
29 28128687 3.0000
29 245007518 1.0000
29 37649776 6.0000
29 58758214 4.0000
29 34279978 1.0000
29 274053387 2.0000
29 238736345 1.0000
30 331273105 1.0000
30 297853100 1.0000
30 17248920 3.0000
30 58747535 1.0000
30 51371672 1.0000
30 58758214 1.0000
31 331273105 1.0000
31 97492519 1.0000
31 26761071 1.0000
32 331273105 1.0000
32 270063173 3.0000
32 409982678 1.0000
32 296487126 1.0000
32 272101527 1.0000
32 232961188 4.0000
32 19761271 1.0000
32 381448455 1.0000
32 382076279 1.0000
32 56343104 3.0000
32 84403255 4.0000
32 198112368 1.0000
32 252695601 1.0000
32 23505105 8.0000
32 357660257 2.0000
32 211848777 2.0000
32 198494776 1.0000
32 480499316 1.0000
32 361278739 2.0000
32 249794165 1.0000
32 172453787 1.0000
32 172453788 1.0000
32 14319626 3.0000
32 29267530 4.0000
32 28136650 2.0000
32 219091740 1.0000
32 189209030 3.0000
32 273559646 4.0000
32 88126316 2.0000
32 246172121 1.0000
32 106255581 1.0000
32 179872551 5.0000
32 177496057 2.0000
32 170909799 6.0000
32 120858192 4.0000
32 33029673 6.0000
32 46351591 3.0000
32 108064328 3.0000
32 39723301 5.0000
32 202719757 1.0000
32 241266173 2.0000
32 246766460 2.0000
32 340363309 3.0000
32 235189731 1.0000
32 266119179 1.0000
32 284510806 4.0000
32 506215866 1.0000
32 36544806 3.0000
32 108675333 4.0000
32 48949091 2.0000
32 285544894 1.0000
32 177135949 1.0000
32 199633839 4.0000
32 192517738 1.0000
32 51039180 5.0000
32 45364167 2.0000
32 157197158 2.0000
32 24429243 5.0000
32 77726580 1.0000
32 784411766 2.0000
32 76679385 8.0000
32 366562500 1.0000
32 97492519 10.0000
32 228099346 5.0000
32 575328602 1.0000
32 429012068 1.0000
32 287826175 1.0000
32 36292202 2.0000
32 260778881 4.0000
32 58759682 2.0000
32 186791565 1.0000
32 426101736 1.0000
32 70483883 4.0000
32 191069406 1.0000
32 280430548 4.0000
32 211555341 1.0000
32 162815851 2.0000
32 53267855 2.0000
32 269051483 4.0000
32 45112608 2.0000
32 201657966 2.0000
32 173493504 3.0000
32 118408967 1.0000
32 369727211 1.0000
32 46420717 2.0000
32 53384299 9.0000
32 115605916 6.0000
32 241093180 1.0000
32 48376774 2.0000
32 297853100 2.0000
32 246739849 2.0000
32 183374179 1.0000
32 186134940 5.0000
32 187658311 1.0000
32 311108835 2.0000
32 213829162 1.0000
32 198221318 1.0000
32 108896669 4.0000
32 520440498 3.0000
32 191082782 1.0000
32 30009812 5.0000
32 14599444 1.0000
32 234501617 1.0000
32 275040716 2.0000
32 179127965 1.0000
32 42570149 1.0000
32 306791157 1.0000
32 218641857 2.0000
32 460456072 3.0000
32 354435706 1.0000
32 406980735 3.0000
32 44336049 2.0000
32 191007520 2.0000
32 22128494 3.0000
32 194757219 2.0000
32 262307214 2.0000
32 59142721 2.0000
32 355136751 2.0000
32 236986090 1.0000
32 58757576 2.0000
32 63253790 1.0000
32 186221115 4.0000
32 405604530 1.0000
32 280403522 2.0000
32 454059039 1.0000
32 165076757 3.0000
32 352370223 1.0000
32 412490976 2.0000
32 252673442 1.0000
32 277019535 2.0000
32 24868133 4.0000
32 179935250 3.0000
32 210551488 1.0000
32 26761071 6.0000
32 179676136 5.0000
32 262622226 2.0000
32 52305361 3.0000
32 292275636 1.0000
32 249707746 1.0000
32 240663429 6.0000
32 91155132 1.0000
32 385340015 3.0000
32 387735880 1.0000
32 475896725 1.0000
32 255114497 2.0000
32 257522741 2.0000
32 487963726 1.0000
32 249824122 1.0000
32 112257152 2.0000
32 111690467 8.0000
32 259865273 1.0000
32 248148598 2.0000
32 126040106 2.0000
32 418803180 1.0000
32 190383735 1.0000
32 99002197 6.0000
32 21415915 8.0000
32 363915528 1.0000
32 27798256 2.0000
32 302559370 1.0000
32 57675742 5.0000
32 362708884 4.0000
32 333467661 1.0000
32 45398123 5.0000
32 316113123 1.0000
32 41795957 9.0000
32 88227100 7.0000
32 443043975 2.0000
32 394614858 1.0000
32 206185630 2.0000
32 109299416 2.0000
32 133406185 1.0000
32 117058623 8.0000
32 205665619 2.0000
32 235926567 3.0000
32 196957441 2.0000
32 191067738 1.0000
32 212381568 3.0000
32 192473400 1.0000
32 378745384 1.0000
32 240388572 1.0000
32 21593031 7.0000
32 86739892 7.0000
32 238271382 1.0000
32 102781563 3.0000
32 440602667 1.0000
32 116524695 2.0000
32 282819786 1.0000
32 29666748 2.0000
32 157091041 3.0000
32 73084416 3.0000
32 273033835 5.0000
32 226691563 5.0000
32 218649291 3.0000
32 208490036 4.0000
32 213240376 1.0000
32 156951907 5.0000
32 88960749 2.0000
32 22249205 6.0000
32 92975209 3.0000
32 106766504 3.0000
32 307953995 2.0000
32 234317940 1.0000
32 245770489 1.0000
32 438537920 1.0000
32 361812003 2.0000
32 322045168 3.0000
32 178457690 4.0000
32 155874323 1.0000
32 306224647 8.0000
32 358726571 1.0000
32 267822457 1.0000
32 360108672 1.0000
32 88910148 7.0000
32 296712899 2.0000
32 299925959 1.0000
32 38633460 3.0000
32 244154467 1.0000
32 363860065 3.0000
32 254940274 1.0000
32 77029876 1.0000
32 68526291 4.0000
32 380310734 1.0000
32 260814366 2.0000
32 205231234 2.0000
32 21858860 4.0000
32 190813502 1.0000
32 80373284 5.0000
32 182470142 1.0000
32 343941412 3.0000
32 254990620 1.0000
32 444790512 1.0000
32 90430970 2.0000
32 115180720 3.0000
32 208649048 2.0000
32 33841316 1.0000
32 191101089 1.0000
32 21927348 4.0000
32 330255413 1.0000
32 274601883 1.0000
32 336717597 1.0000
32 191898535 1.0000
32 317966639 3.0000
32 119466409 1.0000
32 43399417 4.0000
32 50093236 3.0000
32 164729839 3.0000
32 123084921 5.0000
32 335507982 2.0000
32 237885339 1.0000
32 192149868 4.0000
32 286067895 2.0000
32 29985371 1.0000
32 219138840 4.0000
32 172668288 3.0000
32 140264549 2.0000
32 191060793 3.0000
32 363295003 2.0000
32 218664980 4.0000
32 256133861 3.0000
32 178077679 5.0000
32 561976148 1.0000
32 21437961 4.0000
32 92473291 6.0000
32 241120063 2.0000
32 273461517 4.0000
32 134584188 1.0000
32 212586753 2.0000
32 79413578 3.0000
32 44765804 3.0000
32 53150452 2.0000
32 409911433 2.0000
32 81073960 1.0000
32 23543947 3.0000
32 137373058 1.0000
32 338617304 1.0000
32 177900100 2.0000
32 185661573 1.0000
32 83928002 5.0000
32 206134238 1.0000
32 150611354 3.0000
32 552102770 3.0000
32 162793078 1.0000
32 367080568 3.0000
32 40691248 4.0000
32 267804075 1.0000
32 250613093 1.0000
32 187255592 1.0000
32 184374903 1.0000
32 450794692 1.0000
32 181662643 5.0000
32 214483223 2.0000
32 337070381 1.0000
32 168459774 1.0000
32 215576684 3.0000
32 181913832 2.0000
32 296146340 1.0000
32 66484769 3.0000
32 225398019 1.0000
32 193425330 1.0000
32 468809237 2.0000
32 21508873 1.0000
32 40894652 5.0000
32 82332462 1.0000
32 188846349 1.0000
32 278482967 1.0000
32 175458189 2.0000
32 50799351 2.0000
32 28774420 5.0000
32 368246503 1.0000
32 577155549 1.0000
32 268363596 1.0000
32 176861277 1.0000
32 188683237 2.0000
32 132902185 1.0000
32 370647017 1.0000
32 124272648 8.0000
32 54198070 9.0000
32 205376521 3.0000
32 111423790 1.0000
32 121567287 4.0000
32 284139006 2.0000
32 332334127 2.0000
32 143037311 2.0000
32 324307705 1.0000
32 54513097 5.0000
32 104147773 7.0000
32 209549732 1.0000
32 267228287 3.0000
32 169894192 7.0000
32 371419587 1.0000
32 162621823 4.0000
32 119202711 2.0000
32 177823861 1.0000
32 191058301 3.0000
32 392132337 1.0000
32 378171446 1.0000
32 205278393 3.0000
32 42895816 1.0000
32 74224730 4.0000
32 158469454 6.0000
32 23971329 2.0000
32 145721875 1.0000
32 409970512 1.0000
32 137471432 4.0000
32 431573246 1.0000
32 106841421 2.0000
32 238764205 1.0000
32 347943805 2.0000
32 361241032 4.0000
32 17248920 3.0000
32 175155659 5.0000
32 421024033 1.0000
32 105576032 1.0000
32 62223312 2.0000
32 21770354 9.0000
32 905950542 2.0000
32 221517840 1.0000
32 58749618 6.0000
32 303371760 1.0000
32 47914608 8.0000
32 271550696 1.0000
32 182456993 3.0000
32 260062202 5.0000
32 110551579 1.0000
32 171251023 1.0000
32 283690548 2.0000
32 369094144 2.0000
32 382489334 1.0000
32 253491471 4.0000
32 235284388 2.0000
32 287248913 1.0000
32 71487252 8.0000
32 205383132 4.0000
32 470915888 1.0000
32 262639091 3.0000
32 121849847 1.0000
32 127903007 4.0000
32 45624632 5.0000
32 36612498 2.0000
32 345725724 5.0000
32 250361135 1.0000
32 344143174 3.0000
32 35952475 2.0000
32 109269644 1.0000
32 104799646 3.0000
32 181097218 1.0000
32 214251466 4.0000
32 282067411 1.0000
32 478310972 1.0000
32 256696942 5.0000
32 214266687 1.0000
32 85077359 4.0000
32 137434820 2.0000
32 100597724 4.0000
32 151755148 1.0000
32 111005623 7.0000
32 234316880 3.0000
32 553850703 1.0000
32 421499757 2.0000
32 185826799 6.0000
32 234313487 3.0000
32 601892509 3.0000
32 58747535 2.0000
32 100480169 8.0000
32 170649489 1.0000
32 132067492 1.0000
32 38081052 1.0000
32 246550319 2.0000
32 64017672 5.0000
32 51371672 4.0000
32 81112983 2.0000
32 517335990 1.0000
32 117757115 4.0000
32 194511872 4.0000
32 54596482 3.0000
32 18761643 8.0000
32 389751959 1.0000
32 185646833 6.0000
32 244474835 2.0000
32 362747745 3.0000
32 84352469 2.0000
32 72277917 2.0000
32 107123526 5.0000
32 156890702 2.0000
32 234388455 3.0000
32 284945143 2.0000
32 238169466 2.0000
32 48048224 3.0000
32 28128687 5.0000
32 187276624 1.0000
32 56406907 1.0000
32 418254720 1.0000
32 37649776 3.0000
32 436851002 2.0000
32 189660545 1.0000
32 58758214 2.0000
32 21695739 3.0000
32 274053387 3.0000
32 448605410 2.0000
32 238736345 1.0000
33 331273105 1.0000
33 270063173 1.0000
33 337231569 1.0000
33 296487126 1.0000
33 232961188 2.0000
33 19761271 3.0000
33 56343104 6.0000
33 84403255 6.0000
33 23505105 5.0000
33 211848777 1.0000
33 172453787 3.0000
33 29267530 2.0000
33 18900232 1.0000
33 189209030 1.0000
33 273559646 3.0000
33 88126316 2.0000
33 106255581 3.0000
33 179872551 1.0000
33 170909799 5.0000
33 120858192 1.0000
33 33029673 3.0000
33 46351591 1.0000
33 108064328 4.0000
33 39723301 6.0000
33 246766460 1.0000
33 340363309 2.0000
33 285230602 1.0000
33 284510806 1.0000
33 108675333 5.0000
33 57794814 1.0000
33 199633839 1.0000
33 192517738 1.0000
33 51039180 4.0000
33 157197158 1.0000
33 24429243 4.0000
33 76679385 3.0000
33 97492519 5.0000
33 338939548 1.0000
33 228099346 2.0000
33 391968464 2.0000
33 36292202 6.0000
33 260778881 2.0000
33 58759682 3.0000
33 70483883 2.0000
33 280430548 2.0000
33 162815851 1.0000
33 269051483 1.0000
33 173493504 3.0000
33 369727211 4.0000
33 115605916 3.0000
33 297853100 1.0000
33 246739849 1.0000
33 186134940 2.0000
33 394745356 1.0000
33 213829162 2.0000
33 108896669 2.0000
33 520440498 1.0000
33 399954028 3.0000
33 30009812 3.0000
33 283713373 2.0000
33 275040716 1.0000
33 371265403 1.0000
33 460456072 1.0000
33 191007520 1.0000
33 22128494 3.0000
33 194757219 2.0000
33 262307214 1.0000
33 58757576 1.0000
33 280403522 1.0000
33 24868133 1.0000
33 244876558 2.0000
33 89308231 2.0000
33 26761071 2.0000
33 304022613 1.0000
33 179676136 3.0000
33 52305361 2.0000
33 240663429 2.0000
33 91155132 1.0000
33 385340015 3.0000
33 112257152 2.0000
33 111690467 2.0000
33 248148598 1.0000
33 24598269 1.0000
33 99002197 4.0000
33 21415915 4.0000
33 363915528 2.0000
33 57675742 4.0000
33 381515950 1.0000
33 276971322 1.0000
33 45398123 4.0000
33 437557781 1.0000
33 320121337 1.0000
33 41795957 4.0000
33 88227100 3.0000
33 443043975 4.0000
33 198927386 2.0000
33 186547033 1.0000
33 344751090 1.0000
33 117058623 3.0000
33 205665619 2.0000
33 212381568 1.0000
33 21593031 1.0000
33 86739892 1.0000
33 102781563 3.0000
33 186190444 6.0000
33 282819786 1.0000
33 157091041 2.0000
33 73084416 6.0000
33 273033835 2.0000
33 315035989 2.0000
33 226691563 1.0000
33 218649291 2.0000
33 208490036 2.0000
33 210442608 1.0000
33 156951907 1.0000
33 88960749 1.0000
33 92975209 4.0000
33 106766504 2.0000
33 203916273 4.0000
33 361812003 8.0000
33 322045168 1.0000
33 178457690 3.0000
33 155874323 1.0000
33 306224647 2.0000
33 88910148 4.0000
33 296712899 3.0000
33 68526291 1.0000
33 205231234 1.0000
33 21858860 3.0000
33 80373284 4.0000
33 182470142 1.0000
33 343941412 1.0000
33 182650731 1.0000
33 90430970 1.0000
33 208649048 1.0000
33 754823287 1.0000
33 351798435 1.0000
33 21927348 5.0000
33 496918713 2.0000
33 317966639 1.0000
33 119466409 2.0000
33 43399417 3.0000
33 50093236 2.0000
33 164729839 4.0000
33 192149868 2.0000
33 219138840 1.0000
33 140264549 2.0000
33 167906212 1.0000
33 69315538 1.0000
33 218664980 2.0000
33 178077679 1.0000
33 300202655 1.0000
33 21437961 1.0000
33 92473291 2.0000
33 64490054 1.0000
33 79413578 3.0000
33 44765804 2.0000
33 409911433 2.0000
33 23543947 5.0000
33 177900100 1.0000
33 316530540 1.0000
33 150611354 1.0000
33 552102770 1.0000
33 162793078 2.0000
33 367080568 1.0000
33 40691248 1.0000
33 342697022 1.0000
33 214483223 1.0000
33 404357780 1.0000
33 215576684 4.0000
33 66484769 5.0000
33 193425330 1.0000
33 40894652 1.0000
33 388400654 1.0000
33 188846349 1.0000
33 278482967 1.0000
33 175458189 3.0000
33 325696446 1.0000
33 28774420 2.0000
33 176861277 1.0000
33 549380971 1.0000
33 124272648 4.0000
33 54198070 1.0000
33 205376521 1.0000
33 252993522 1.0000
33 111423790 1.0000
33 93737863 8.0000
33 838628065 1.0000
33 121567287 1.0000
33 143037311 2.0000
33 501887043 1.0000
33 54513097 2.0000
33 104147773 3.0000
33 187038423 1.0000
33 169894192 3.0000
33 177823861 1.0000
33 205278393 1.0000
33 42895816 1.0000
33 74224730 2.0000
33 136249351 1.0000
33 158469454 1.0000
33 145721875 3.0000
33 137471432 2.0000
33 106841421 1.0000
33 347943805 1.0000
33 361241032 3.0000
33 17248920 2.0000
33 175155659 1.0000
33 421024033 3.0000
33 62223312 1.0000
33 58749618 2.0000
33 182456993 1.0000
33 260062202 2.0000
33 403594709 2.0000
33 369094144 1.0000
33 253491471 2.0000
33 235284388 1.0000
33 71487252 3.0000
33 205383132 2.0000
33 121849847 2.0000
33 127903007 3.0000
33 45624632 1.0000
33 345725724 1.0000
33 250361135 1.0000
33 35952475 1.0000
33 109269644 3.0000
33 104799646 3.0000
33 454280253 1.0000
33 214251466 3.0000
33 256696942 1.0000
33 483853031 1.0000
33 85077359 1.0000
33 100597724 3.0000
33 111005623 2.0000
33 100480169 1.0000
33 132067492 2.0000
33 64017672 2.0000
33 51371672 4.0000
33 81112983 2.0000
33 117757115 1.0000
33 54596482 1.0000
33 18761643 2.0000
33 185646833 2.0000
33 199295364 1.0000
33 362747745 1.0000
33 84352469 1.0000
33 107123526 3.0000
33 156890702 2.0000
33 238169466 1.0000
33 28128687 6.0000
33 37649776 2.0000
33 21695739 1.0000
34 331273105 1.0000
34 317475686 1.0000
34 218621324 1.0000
34 232961188 1.0000
34 19761271 1.0000
34 56343104 3.0000
34 84403255 1.0000
34 23505105 2.0000
34 285709412 1.0000
34 70654563 1.0000
34 28136650 1.0000
34 508986427 1.0000
34 273559646 2.0000
34 88126316 2.0000
34 106255581 2.0000
34 170909799 2.0000
34 39723301 2.0000
34 246766460 1.0000
34 340363309 1.0000
34 235189731 1.0000
34 93438825 1.0000
34 284510806 1.0000
34 225914625 1.0000
34 36544806 1.0000
34 48949091 1.0000
34 57794814 1.0000
34 51039180 4.0000
34 24429243 2.0000
34 76679385 1.0000
34 436060689 2.0000
34 228099346 1.0000
34 179244567 1.0000
34 250373879 1.0000
34 287826175 1.0000
34 36292202 2.0000
34 260778881 1.0000
34 186791565 1.0000
34 70483883 1.0000
34 454903662 1.0000
34 115605916 1.0000
34 297853100 2.0000
34 187658311 1.0000
34 394745356 1.0000
34 399580001 1.0000
34 108896669 1.0000
34 275040716 1.0000
34 230315857 1.0000
34 218641857 1.0000
34 327333087 1.0000
34 371265403 1.0000
34 460456072 1.0000
34 412490976 1.0000
34 244876558 1.0000
34 89308231 1.0000
34 223869841 3.0000
34 52305361 1.0000
34 240663429 1.0000
34 387735880 1.0000
34 257522741 2.0000
34 232232278 1.0000
34 202234178 1.0000
34 24598269 1.0000
34 99002197 3.0000
34 27798256 1.0000
34 57675742 1.0000
34 362708884 1.0000
34 381515950 1.0000
34 437557781 1.0000
34 88227100 2.0000
34 443043975 3.0000
34 206185630 1.0000
34 400344890 1.0000
34 117058623 1.0000
34 83106176 1.0000
34 520380645 1.0000
34 102781563 1.0000
34 157091041 1.0000
34 226691563 1.0000
34 218649291 2.0000
34 156951907 1.0000
34 92975209 1.0000
34 106766504 1.0000
34 307953995 1.0000
34 378162722 1.0000
34 361812003 1.0000
34 322045168 1.0000
34 178457690 2.0000
34 374495787 1.0000
34 244154467 1.0000
34 64456105 1.0000
34 68526291 1.0000
34 150774251 1.0000
34 260814366 1.0000
34 205231234 1.0000
34 21858860 2.0000
34 190813502 1.0000
34 80373284 1.0000
34 90430970 1.0000
34 472997480 1.0000
34 443540428 1.0000
34 351798435 1.0000
34 21927348 1.0000
34 187288519 1.0000
34 164729839 1.0000
34 123084921 2.0000
34 286067895 1.0000
34 370652255 1.0000
34 140264549 1.0000
34 69315538 1.0000
34 363295003 1.0000
34 218664980 1.0000
34 300202655 1.0000
34 212586753 1.0000
34 81073960 2.0000
34 438406232 1.0000
34 83928002 1.0000
34 150611354 2.0000
34 552102770 1.0000
34 367080568 1.0000
34 40691248 1.0000
34 267804075 1.0000
34 279949406 1.0000
34 174191688 1.0000
34 560190998 1.0000
34 404357780 1.0000
34 215576684 1.0000
34 66484769 1.0000
34 468809237 1.0000
34 388400654 1.0000
34 50799351 3.0000
34 340274242 1.0000
34 532395996 1.0000
34 176861277 1.0000
34 264745750 1.0000
34 252993522 1.0000
34 838628065 1.0000
34 284139006 1.0000
34 54513097 1.0000
34 97542362 1.0000
34 169894192 2.0000
34 522994958 1.0000
34 162621823 2.0000
34 205278393 1.0000
34 42895816 1.0000
34 136249351 3.0000
34 58749618 1.0000
34 47914608 3.0000
34 260062202 2.0000
34 69307285 1.0000
34 369094144 1.0000
34 394244514 1.0000
34 253491471 1.0000
34 287248913 2.0000
34 205383132 1.0000
34 127903007 1.0000
34 45624632 3.0000
34 36612498 1.0000
34 345725724 1.0000
34 250361135 1.0000
34 35952475 2.0000
34 364772998 1.0000
34 104799646 1.0000
34 214251466 3.0000
34 85077359 1.0000
34 151755148 1.0000
34 111005623 1.0000
34 515663555 1.0000
34 234313487 1.0000
34 100480169 1.0000
34 246550319 1.0000
34 51371672 1.0000
34 81112983 1.0000
34 54596482 1.0000
34 18761643 1.0000
34 84352469 1.0000
34 107123526 1.0000
34 234388455 1.0000
34 283894633 1.0000
34 28128687 1.0000
34 245007518 1.0000
34 58758214 1.0000
34 421743631 1.0000
34 331699419 1.0000
35 331273105 1.0000
35 106255581 1.0000
35 170909799 1.0000
35 39723301 1.0000
35 51039180 2.0000
35 36292202 1.0000
35 260778881 1.0000
35 53267855 1.0000
35 460456072 1.0000
35 24598269 1.0000
35 157091041 1.0000
35 218649291 1.0000
35 156951907 1.0000
35 322045168 1.0000
35 68526291 1.0000
35 754823287 1.0000
35 123084921 1.0000
35 140264549 1.0000
35 218664980 1.0000
35 137373058 1.0000
35 552102770 1.0000
35 367080568 1.0000
35 215576684 2.0000
35 169894192 2.0000
35 162621823 1.0000
35 177823861 1.0000
35 42895816 1.0000
35 39045743 1.0000
35 62223312 1.0000
35 168345425 1.0000
35 171251023 1.0000
35 121849847 1.0000
35 36612498 1.0000
35 345725724 1.0000
35 35952475 1.0000
35 214266687 1.0000
36 331273105 1.0000
36 211848777 1.0000
36 189209030 1.0000
36 241266173 1.0000
36 260778881 1.0000
36 269051483 1.0000
36 406980735 1.0000
36 262307214 1.0000
36 280403522 1.0000
36 111690467 1.0000
36 212381568 1.0000
36 157091041 1.0000
36 68526291 1.0000
36 115180720 1.0000
36 317966639 1.0000
36 50093236 1.0000
36 241120063 1.0000
36 44765804 1.0000
36 53150452 1.0000
36 367080568 1.0000
36 214483223 1.0000
36 54198070 1.0000
36 175155659 1.0000
36 905950542 1.0000
36 253491471 1.0000
36 345725724 1.0000
36 111005623 1.0000
36 234316880 1.0000
36 421499757 1.0000
36 436851002 1.0000
37 331273105 1.0000
37 337231569 1.0000
37 218621324 1.0000
37 232961188 1.0000
37 193208430 2.0000
37 84403255 1.0000
37 23505105 1.0000
37 211848777 2.0000
37 29267530 2.0000
37 189209030 1.0000
37 273559646 1.0000
37 246172121 1.0000
37 179872551 1.0000
37 170909799 1.0000
37 33029673 1.0000
37 46351591 1.0000
37 241266173 1.0000
37 108675333 1.0000
37 48949091 1.0000
37 51039180 1.0000
37 45364167 1.0000
37 97492519 1.0000
37 260778881 1.0000
37 70483883 1.0000
37 53267855 1.0000
37 269051483 1.0000
37 173493504 1.0000
37 115605916 1.0000
37 48376774 1.0000
37 297853100 1.0000
37 183374179 1.0000
37 186134940 1.0000
37 187658311 1.0000
37 108896669 1.0000
37 399954028 1.0000
37 30009812 1.0000
37 275040716 1.0000
37 179127965 1.0000
37 406980735 1.0000
37 262307214 1.0000
37 186221115 1.0000
37 280403522 1.0000
37 277019535 1.0000
37 244876558 1.0000
37 179935250 1.0000
37 26761071 1.0000
37 179676136 1.0000
37 52305361 1.0000
37 249707746 1.0000
37 240663429 2.0000
37 111690467 2.0000
37 126040106 1.0000
37 137671591 1.0000
37 21415915 1.0000
37 302559370 1.0000
37 362708884 1.0000
37 45398123 1.0000
37 206185630 1.0000
37 186547033 1.0000
37 117058623 1.0000
37 205665619 1.0000
37 196957441 1.0000
37 212381568 1.0000
37 21593031 1.0000
37 86739892 1.0000
37 157091041 1.0000
37 273033835 1.0000
37 226691563 1.0000
37 218649291 1.0000
37 208490036 2.0000
37 213240376 1.0000
37 156951907 1.0000
37 92975209 1.0000
37 178457690 1.0000
37 155874323 1.0000
37 306224647 1.0000
37 267822457 1.0000
37 88910148 1.0000
37 244154467 1.0000
37 180329003 1.0000
37 363860065 1.0000
37 68526291 1.0000
37 80373284 1.0000
37 182470142 1.0000
37 182650731 1.0000
37 115180720 1.0000
37 754823287 1.0000
37 21927348 1.0000
37 317966639 1.0000
37 187288519 1.0000
37 119466409 1.0000
37 43399417 1.0000
37 50093236 2.0000
37 164729839 1.0000
37 123084921 1.0000
37 218664980 1.0000
37 77688451 1.0000
37 92473291 1.0000
37 241120063 1.0000
37 273461517 1.0000
37 79413578 1.0000
37 44765804 1.0000
37 53150452 1.0000
37 137373058 1.0000
37 162793078 1.0000
37 367080568 1.0000
37 40691248 1.0000
37 267804075 1.0000
37 184374903 1.0000
37 181662643 1.0000
37 140083960 1.0000
37 214483223 1.0000
37 404357780 1.0000
37 215576684 1.0000
37 66484769 1.0000
37 193425330 1.0000
37 21508873 1.0000
37 40894652 1.0000
37 278482967 1.0000
37 175458189 1.0000
37 50799351 1.0000
37 28774420 1.0000
37 54198070 1.0000
37 143037311 1.0000
37 104147773 2.0000
37 169894192 1.0000
37 177823861 1.0000
37 42895816 1.0000
37 74224730 1.0000
37 145721875 1.0000
37 137471432 1.0000
37 106841421 1.0000
37 361241032 1.0000
37 175155659 1.0000
37 421024033 1.0000
37 62223312 1.0000
37 21770354 1.0000
37 905950542 1.0000
37 58749618 1.0000
37 168345425 1.0000
37 182456993 3.0000
37 260062202 2.0000
37 171251023 1.0000
37 69307285 1.0000
37 253491471 2.0000
37 71487252 1.0000
37 205383132 1.0000
37 121849847 1.0000
37 345725724 1.0000
37 250361135 1.0000
37 214251466 1.0000
37 256696942 2.0000
37 137434820 1.0000
37 100597724 1.0000
37 111005623 1.0000
37 234316880 1.0000
37 421499757 1.0000
37 249710115 1.0000
37 185826799 1.0000
37 170649489 1.0000
37 64017672 1.0000
37 51371672 1.0000
37 117757115 1.0000
37 18761643 1.0000
37 185646833 1.0000
37 274674751 1.0000
37 107123526 1.0000
37 156890702 1.0000
37 238169466 1.0000
37 48048224 1.0000
37 28128687 1.0000
37 436851002 1.0000
37 21695739 1.0000
38 331273105 1.0000
38 42570149 2.0000
38 260814366 2.0000
38 54513097 1.0000
38 17248920 18.0000
38 345725724 2.0000
39 331273105 1.0000
39 84403255 2.0000
39 23505105 1.0000
39 357660257 2.0000
39 211848777 1.0000
39 29267530 1.0000
39 189209030 1.0000
39 88126316 2.0000
39 177496057 2.0000
39 170909799 1.0000
39 120858192 1.0000
39 108064328 5.0000
39 39723301 2.0000
39 246766460 1.0000
39 340363309 1.0000
39 284510806 2.0000
39 51039180 2.0000
39 45364167 2.0000
39 24429243 2.0000
39 97492519 1.0000
39 287826175 2.0000
39 36292202 5.0000
39 280430548 1.0000
39 173493504 1.0000
39 369727211 1.0000
39 115605916 4.0000
39 297853100 1.0000
39 246739849 1.0000
39 186134940 1.0000
39 213829162 1.0000
39 234501617 2.0000
39 42570149 1.0000
39 371265403 1.0000
39 44336049 1.0000
39 194757219 1.0000
39 186221115 1.0000
39 280403522 1.0000
39 165076757 1.0000
39 304022613 1.0000
39 179676136 1.0000
39 240663429 1.0000
39 385340015 1.0000
39 257522741 1.0000
39 112257152 5.0000
39 111690467 1.0000
39 248148598 1.0000
39 99002197 3.0000
39 363915528 1.0000
39 88227100 5.0000
39 133406185 1.0000
39 117058623 3.0000
39 196957441 2.0000
39 192473400 1.0000
39 378745384 1.0000
39 86739892 1.0000
39 186190444 1.0000
39 73084416 1.0000
39 273033835 1.0000
39 218649291 3.0000
39 208490036 3.0000
39 156951907 1.0000
39 88960749 2.0000
39 361812003 1.0000
39 306224647 1.0000
39 296712899 2.0000
39 260814366 1.0000
39 205231234 1.0000
39 285171946 1.0000
39 80373284 2.0000
39 182470142 2.0000
39 182650731 4.0000
39 90430970 4.0000
39 208649048 1.0000
39 352227498 2.0000
39 50093236 1.0000
39 123084921 1.0000
39 335507982 1.0000
39 172668288 2.0000
39 140264549 1.0000
39 256133861 2.0000
39 134584188 2.0000
39 79413578 1.0000
39 177900100 2.0000
39 150611354 2.0000
39 215576684 2.0000
39 175458189 1.0000
39 28774420 2.0000
39 188683237 1.0000
39 124272648 1.0000
39 93737863 1.0000
39 143037311 1.0000
39 187038423 1.0000
39 169894192 1.0000
39 162621823 1.0000
39 205278393 3.0000
39 74224730 4.0000
39 158469454 4.0000
39 23971329 5.0000
39 347943805 1.0000
39 361241032 1.0000
39 17248920 5.0000
39 62223312 1.0000
39 182456993 1.0000
39 171251023 1.0000
39 253491471 1.0000
39 71487252 1.0000
39 127903007 2.0000
39 345725724 2.0000
39 109269644 1.0000
39 104799646 2.0000
39 214251466 3.0000
39 256696942 1.0000
39 85077359 4.0000
39 111005623 5.0000
39 185826799 2.0000
39 100480169 4.0000
39 132067492 4.0000
39 185646833 2.0000
39 84352469 4.0000
39 28128687 1.0000
39 187276624 1.0000
39 37649776 5.0000
40 331273105 2.0000
40 270063173 1.0000
40 470500390 2.0000
40 409982678 1.0000
40 337231569 1.0000
40 218621324 1.0000
40 296487126 4.0000
40 272101527 1.0000
40 232961188 2.0000
40 19761271 3.0000
40 381448455 1.0000
40 56343104 7.0000
40 84403255 6.0000
40 370611197 1.0000
40 252695601 1.0000
40 23505105 8.0000
40 211848777 2.0000
40 361278739 1.0000
40 370698806 2.0000
40 29267530 5.0000
40 160887563 2.0000
40 189209030 3.0000
40 273559646 3.0000
40 88126316 1.0000
40 106255581 4.0000
40 179872551 2.0000
40 177496057 3.0000
40 326820998 1.0000
40 170909799 4.0000
40 120858192 2.0000
40 33029673 3.0000
40 108064328 9.0000
40 39723301 4.0000
40 486840282 2.0000
40 241266173 2.0000
40 246766460 2.0000
40 340363309 4.0000
40 235189731 1.0000
40 285230602 1.0000
40 266119179 1.0000
40 284510806 1.0000
40 265245001 1.0000
40 399604913 2.0000
40 151816481 5.0000
40 36544806 7.0000
40 108675333 4.0000
40 48949091 2.0000
40 285544894 1.0000
40 336130385 1.0000
40 286597633 1.0000
40 57794814 3.0000
40 199633839 2.0000
40 51039180 3.0000
40 45364167 4.0000
40 157197158 2.0000
40 275155337 2.0000
40 24429243 5.0000
40 77726580 1.0000
40 292813892 1.0000
40 76679385 5.0000
40 581023706 1.0000
40 273602143 1.0000
40 366562500 1.0000
40 97492519 7.0000
40 436060689 1.0000
40 311867325 1.0000
40 228099346 3.0000
40 575328602 1.0000
40 391968464 4.0000
40 46252132 1.0000
40 448196764 1.0000
40 429012068 1.0000
40 287826175 1.0000
40 36292202 7.0000
40 260778881 3.0000
40 58759682 2.0000
40 186791565 4.0000
40 70483883 6.0000
40 191069406 2.0000
40 280430548 7.0000
40 162815851 2.0000
40 53267855 1.0000
40 269051483 4.0000
40 45112608 2.0000
40 201657966 2.0000
40 173493504 2.0000
40 118408967 1.0000
40 369727211 7.0000
40 46420717 1.0000
40 53384299 8.0000
40 115605916 7.0000
40 241093180 1.0000
40 48376774 3.0000
40 297853100 6.0000
40 183374179 1.0000
40 186134940 4.0000
40 187658311 2.0000
40 394745356 2.0000
40 399580001 1.0000
40 213829162 2.0000
40 198221318 1.0000
40 108896669 3.0000
40 520440498 2.0000
40 562966986 2.0000
40 427605834 1.0000
40 471858752 1.0000
40 255572101 1.0000
40 30009812 5.0000
40 14599444 1.0000
40 283713373 4.0000
40 370560376 1.0000
40 179127965 1.0000
40 306791157 1.0000
40 218641857 1.0000
40 371265403 1.0000
40 460456072 2.0000
40 406980735 3.0000
40 44336049 3.0000
40 191007520 2.0000
40 22128494 4.0000
40 194757219 9.0000
40 262307214 2.0000
40 355136751 2.0000
40 236986090 2.0000
40 58757576 4.0000
40 63253790 1.0000
40 186221115 2.0000
40 280403522 2.0000
40 165076757 4.0000
40 412490976 2.0000
40 277019535 1.0000
40 24868133 6.0000
40 545072012 1.0000
40 179935250 2.0000
40 89308231 3.0000
40 210551488 1.0000
40 26761071 7.0000
40 179676136 6.0000
40 262622226 1.0000
40 52305361 3.0000
40 292275636 1.0000
40 293643103 1.0000
40 240663429 7.0000
40 591867735 1.0000
40 261112253 1.0000
40 385340015 7.0000
40 387735880 1.0000
40 475896725 1.0000
40 255114497 1.0000
40 257522741 5.0000
40 487963726 1.0000
40 318581766 1.0000
40 249824122 1.0000
40 112257152 2.0000
40 111690467 4.0000
40 259865273 3.0000
40 248148598 1.0000
40 418803180 2.0000
40 317113567 3.0000
40 24598269 2.0000
40 99002197 6.0000
40 137671591 3.0000
40 21415915 7.0000
40 363915528 1.0000
40 27798256 7.0000
40 57675742 4.0000
40 362708884 5.0000
40 333467661 2.0000
40 45398123 3.0000
40 320121337 1.0000
40 41795957 8.0000
40 88227100 4.0000
40 443043975 4.0000
40 198927386 4.0000
40 206185630 1.0000
40 186547033 1.0000
40 133406185 1.0000
40 400344890 1.0000
40 117058623 9.0000
40 205665619 1.0000
40 235926567 1.0000
40 196957441 4.0000
40 212381568 3.0000
40 192473400 1.0000
40 378745384 2.0000
40 520380645 1.0000
40 421104380 1.0000
40 390669136 1.0000
40 250569402 2.0000
40 86739892 4.0000
40 102781563 2.0000
40 490590646 1.0000
40 186190444 3.0000
40 373612153 1.0000
40 116524695 2.0000
40 157091041 2.0000
40 73084416 5.0000
40 273033835 5.0000
40 315035989 1.0000
40 226691563 5.0000
40 218649291 2.0000
40 208490036 8.0000
40 210442608 2.0000
40 156951907 5.0000
40 88960749 3.0000
40 22249205 4.0000
40 92975209 5.0000
40 106766504 1.0000
40 307953995 1.0000
40 227699736 1.0000
40 245770489 1.0000
40 438537920 1.0000
40 29553844 1.0000
40 361812003 4.0000
40 322045168 2.0000
40 178457690 2.0000
40 155874323 2.0000
40 306224647 5.0000
40 88910148 5.0000
40 296712899 1.0000
40 38633460 4.0000
40 244154467 2.0000
40 363860065 5.0000
40 64456105 1.0000
40 254940274 1.0000
40 335997173 2.0000
40 77029876 1.0000
40 68526291 4.0000
40 205231234 6.0000
40 285171946 4.0000
40 21858860 12.0000
40 80373284 7.0000
40 182470142 3.0000
40 343941412 2.0000
40 254990620 1.0000
40 444790512 1.0000
40 90430970 9.0000
40 115180720 2.0000
40 208649048 4.0000
40 472997480 1.0000
40 754823287 7.0000
40 33841316 4.0000
40 309948156 2.0000
40 21927348 9.0000
40 330255413 2.0000
40 274601883 2.0000
40 191898535 1.0000
40 496918713 4.0000
40 317966639 3.0000
40 187288519 3.0000
40 43399417 2.0000
40 50093236 4.0000
40 164729839 2.0000
40 123084921 3.0000
40 192149868 2.0000
40 286067895 1.0000
40 29985371 1.0000
40 219138840 1.0000
40 172668288 1.0000
40 140264549 3.0000
40 191060793 1.0000
40 167906212 1.0000
40 363295003 1.0000
40 218664980 5.0000
40 256133861 4.0000
40 178077679 6.0000
40 561976148 2.0000
40 359256640 1.0000
40 77688451 1.0000
40 21437961 1.0000
40 92473291 3.0000
40 241120063 2.0000
40 273461517 2.0000
40 64490054 2.0000
40 212586753 1.0000
40 79413578 2.0000
40 44765804 2.0000
40 53150452 2.0000
40 409911433 3.0000
40 81073960 1.0000
40 23543947 8.0000
40 400549146 3.0000
40 177900100 6.0000
40 185661573 1.0000
40 393727361 1.0000
40 83928002 5.0000
40 206134238 1.0000
40 150611354 3.0000
40 367080568 2.0000
40 40691248 6.0000
40 267804075 1.0000
40 342697022 1.0000
40 279949406 1.0000
40 250613093 2.0000
40 184374903 1.0000
40 181662643 3.0000
40 140083960 1.0000
40 214483223 2.0000
40 560190998 1.0000
40 404357780 1.0000
40 337070381 1.0000
40 215576684 2.0000
40 66484769 4.0000
40 468809237 1.0000
40 40894652 3.0000
40 278482967 3.0000
40 175458189 2.0000
40 50799351 5.0000
40 325696446 2.0000
40 532395996 1.0000
40 28774420 5.0000
40 368246503 1.0000
40 577155549 1.0000
40 176861277 2.0000
40 188683237 1.0000
40 124272648 4.0000
40 54198070 8.0000
40 205376521 3.0000
40 111423790 1.0000
40 93737863 4.0000
40 284139006 1.0000
40 143037311 1.0000
40 324307705 4.0000
40 54513097 11.0000
40 104147773 5.0000
40 296381448 1.0000
40 209549732 1.0000
40 386637033 1.0000
40 187038423 2.0000
40 169894192 5.0000
40 336463177 2.0000
40 162621823 3.0000
40 119202711 1.0000
40 177823861 3.0000
40 191058301 2.0000
40 205278393 15.0000
40 42895816 4.0000
40 74224730 5.0000
40 158469454 7.0000
40 23971329 11.0000
40 145721875 2.0000
40 246760566 1.0000
40 308721415 1.0000
40 409970512 1.0000
40 137471432 3.0000
40 431573246 1.0000
40 35254639 1.0000
40 106841421 1.0000
40 238764205 1.0000
40 347943805 2.0000
40 361241032 4.0000
40 17248920 2.0000
40 175155659 2.0000
40 421024033 6.0000
40 62223312 3.0000
40 21770354 5.0000
40 905950542 2.0000
40 58749618 11.0000
40 303371760 1.0000
40 168345425 1.0000
40 47914608 6.0000
40 271550696 1.0000
40 182456993 6.0000
40 260062202 4.0000
40 110551579 1.0000
40 171251023 1.0000
40 283690548 1.0000
40 69307285 1.0000
40 403594709 1.0000
40 22926492 1.0000
40 369094144 1.0000
40 394244514 1.0000
40 253491471 2.0000
40 280571460 2.0000
40 235284388 3.0000
40 287248913 1.0000
40 71487252 4.0000
40 205383132 2.0000
40 262639091 3.0000
40 121849847 6.0000
40 127903007 6.0000
40 45624632 8.0000
40 36612498 5.0000
40 345725724 4.0000
40 35952475 7.0000
40 109269644 11.0000
40 104799646 4.0000
40 454280253 1.0000
40 214251466 5.0000
40 256696942 5.0000
40 214266687 2.0000
40 85077359 4.0000
40 137434820 2.0000
40 100597724 6.0000
40 151755148 5.0000
40 191077706 1.0000
40 111005623 7.0000
40 234316880 4.0000
40 185826799 5.0000
40 515663555 1.0000
40 234313487 1.0000
40 58747535 3.0000
40 100480169 6.0000
40 374739662 1.0000
40 132067492 1.0000
40 246550319 3.0000
40 64017672 3.0000
40 51371672 4.0000
40 117757115 2.0000
40 194511872 1.0000
40 54596482 6.0000
40 18761643 9.0000
40 389751959 1.0000
40 185646833 4.0000
40 340870023 1.0000
40 199295364 3.0000
40 244474835 3.0000
40 362747745 3.0000
40 501994600 2.0000
40 72277917 1.0000
40 107123526 11.0000
40 324907579 1.0000
40 156890702 3.0000
40 284945143 1.0000
40 238169466 1.0000
40 48048224 5.0000
40 28128687 6.0000
40 245007518 1.0000
40 56406907 1.0000
40 37649776 4.0000
40 436851002 3.0000
40 58758214 4.0000
40 21695739 2.0000
40 421743631 1.0000
40 274053387 2.0000
40 448605410 3.0000
41 331273105 1.0000
41 270063173 2.0000
41 465399426 1.0000
41 317475686 2.0000
41 470500390 2.0000
41 218621324 3.0000
41 296487126 2.0000
41 272101527 1.0000
41 232961188 5.0000
41 19761271 2.0000
41 193208430 4.0000
41 56343104 4.0000
41 84403255 10.0000
41 252695601 1.0000
41 23505105 20.0000
41 357660257 1.0000
41 211848777 2.0000
41 480499316 2.0000
41 37905642 1.0000
41 370698806 1.0000
41 14319626 3.0000
41 29267530 5.0000
41 28136650 1.0000
41 381295550 1.0000
41 160887563 2.0000
41 189209030 8.0000
41 273559646 7.0000
41 88126316 15.0000
41 246172121 3.0000
41 106255581 5.0000
41 179872551 8.0000
41 177496057 13.0000
41 326820998 2.0000
41 170909799 11.0000
41 120858192 10.0000
41 33029673 6.0000
41 108064328 13.0000
41 39723301 14.0000
41 202719757 2.0000
41 486840282 2.0000
41 241266173 2.0000
41 246766460 1.0000
41 350372131 1.0000
41 340363309 5.0000
41 93438825 4.0000
41 284510806 5.0000
41 506215866 2.0000
41 294817467 1.0000
41 399604913 1.0000
41 225914625 2.0000
41 36544806 4.0000
41 108675333 1.0000
41 280574253 1.0000
41 48949091 4.0000
41 360543263 1.0000
41 336130385 2.0000
41 286597633 1.0000
41 57794814 3.0000
41 212503529 1.0000
41 192517738 1.0000
41 51039180 30.0000
41 45364167 3.0000
41 157197158 1.0000
41 275155337 1.0000
41 24429243 8.0000
41 77726580 1.0000
41 292813892 1.0000
41 784411766 3.0000
41 76679385 3.0000
41 273602143 1.0000
41 366562500 1.0000
41 97492519 10.0000
41 436060689 1.0000
41 338939548 1.0000
41 228099346 5.0000
41 179244567 1.0000
41 275096952 2.0000
41 250373879 1.0000
41 391968464 5.0000
41 287826175 1.0000
41 36292202 7.0000
41 260778881 3.0000
41 58759682 1.0000
41 70483883 1.0000
41 191069406 2.0000
41 280430548 6.0000
41 162815851 4.0000
41 53267855 3.0000
41 269051483 3.0000
41 45112608 4.0000
41 501002642 1.0000
41 201657966 2.0000
41 173493504 4.0000
41 118408967 1.0000
41 369727211 8.0000
41 53384299 10.0000
41 115605916 6.0000
41 297853100 10.0000
41 246739849 1.0000
41 183374179 1.0000
41 186134940 10.0000
41 187658311 6.0000
41 311108835 1.0000
41 280826536 1.0000
41 319010188 2.0000
41 213829162 3.0000
41 406886217 1.0000
41 198221318 1.0000
41 108896669 4.0000
41 520440498 2.0000
41 562966986 1.0000
41 427605834 2.0000
41 399954028 2.0000
41 191082782 5.0000
41 255572101 2.0000
41 30009812 1.0000
41 377915688 1.0000
41 14599444 2.0000
41 283713373 1.0000
41 275040716 2.0000
41 179127965 2.0000
41 306791157 1.0000
41 218641857 2.0000
41 460456072 1.0000
41 406980735 2.0000
41 44336049 5.0000
41 191007520 2.0000
41 22128494 13.0000
41 194757219 15.0000
41 262307214 3.0000
41 355136751 2.0000
41 58757576 4.0000
41 186221115 6.0000
41 280403522 3.0000
41 165076757 4.0000
41 330439783 1.0000
41 412490976 5.0000
41 252673442 2.0000
41 277019535 1.0000
41 24868133 4.0000
41 359750805 1.0000
41 244876558 2.0000
41 179935250 6.0000
41 89308231 4.0000
41 26761071 5.0000
41 304022613 2.0000
41 179676136 15.0000
41 389265907 1.0000
41 513279956 1.0000
41 52305361 4.0000
41 198203577 2.0000
41 249707746 3.0000
41 240663429 10.0000
41 91155132 1.0000
41 385340015 6.0000
41 387735880 2.0000
41 255114497 3.0000
41 257522741 11.0000
41 318581766 2.0000
41 112257152 2.0000
41 111690467 4.0000
41 259865273 2.0000
41 248148598 1.0000
41 232232278 1.0000
41 418803180 1.0000
41 317113567 1.0000
41 24598269 6.0000
41 99002197 15.0000
41 137671591 5.0000
41 21415915 1.0000
41 363915528 4.0000
41 27798256 6.0000
41 57675742 3.0000
41 362708884 6.0000
41 333467661 2.0000
41 45398123 1.0000
41 316113123 1.0000
41 437557781 2.0000
41 320121337 1.0000
41 41795957 11.0000
41 88227100 3.0000
41 443043975 2.0000
41 198927386 6.0000
41 206185630 3.0000
41 186547033 1.0000
41 344751090 1.0000
41 133406185 3.0000
41 400344890 1.0000
41 492369766 2.0000
41 117058623 13.0000
41 83106176 3.0000
41 205665619 1.0000
41 235926567 3.0000
41 196957441 8.0000
41 212381568 3.0000
41 360392279 1.0000
41 192473400 2.0000
41 21593031 1.0000
41 390669136 1.0000
41 86739892 6.0000
41 102781563 6.0000
41 186190444 12.0000
41 116524695 9.0000
41 282819786 1.0000
41 29666748 2.0000
41 267194499 1.0000
41 157091041 2.0000
41 73084416 8.0000
41 273033835 4.0000
41 226691563 7.0000
41 218649291 10.0000
41 208490036 6.0000
41 210442608 1.0000
41 156951907 15.0000
41 88960749 6.0000
41 22249205 14.0000
41 92975209 3.0000
41 106766504 1.0000
41 307953995 3.0000
41 378162722 2.0000
41 361812003 10.0000
41 322045168 1.0000
41 178457690 11.0000
41 155874323 5.0000
41 306224647 10.0000
41 374495787 1.0000
41 88910148 3.0000
41 296712899 4.0000
41 299925959 1.0000
41 38633460 10.0000
41 244154467 1.0000
41 180329003 1.0000
41 363860065 1.0000
41 64456105 1.0000
41 254940274 1.0000
41 335997173 1.0000
41 77029876 3.0000
41 68526291 4.0000
41 150774251 2.0000
41 355438543 1.0000
41 260814366 2.0000
41 205231234 1.0000
41 285171946 2.0000
41 21858860 9.0000
41 190813502 1.0000
41 80373284 10.0000
41 182470142 3.0000
41 343941412 1.0000
41 444790512 1.0000
41 90430970 12.0000
41 115180720 5.0000
41 208649048 3.0000
41 754823287 11.0000
41 313621459 2.0000
41 309948156 1.0000
41 21927348 8.0000
41 330255413 1.0000
41 274601883 2.0000
41 246461105 1.0000
41 191898535 1.0000
41 496918713 3.0000
41 317966639 2.0000
41 187288519 2.0000
41 119466409 2.0000
41 43399417 4.0000
41 50093236 7.0000
41 164729839 4.0000
41 123084921 8.0000
41 335507982 3.0000
41 192149868 4.0000
41 286067895 2.0000
41 29985371 1.0000
41 184372744 1.0000
41 172668288 3.0000
41 140264549 10.0000
41 191060793 5.0000
41 167906212 2.0000
41 69315538 20.0000
41 363295003 2.0000
41 218664980 10.0000
41 256133861 3.0000
41 178077679 6.0000
41 574012776 1.0000
41 191072044 2.0000
41 300202655 1.0000
41 21437961 2.0000
41 92473291 1.0000
41 241120063 2.0000
41 44765804 2.0000
41 53150452 3.0000
41 409911433 1.0000
41 81073960 1.0000
41 23543947 16.0000
41 137373058 1.0000
41 283053533 1.0000
41 177900100 10.0000
41 438406232 2.0000
41 83928002 3.0000
41 206134238 1.0000
41 150611354 19.0000
41 367080568 2.0000
41 40691248 2.0000
41 267804075 3.0000
41 342697022 1.0000
41 287846265 1.0000
41 184374903 5.0000
41 174191688 2.0000
41 181662643 1.0000
41 393300089 1.0000
41 214483223 1.0000
41 227764232 1.0000
41 404357780 4.0000
41 168459774 4.0000
41 215576684 9.0000
41 296146340 1.0000
41 193425330 1.0000
41 21508873 1.0000
41 40894652 8.0000
41 278482967 2.0000
41 175458189 2.0000
41 50799351 6.0000
41 454736754 1.0000
41 325696446 1.0000
41 341332559 1.0000
41 368086280 1.0000
41 340274242 1.0000
41 237266480 1.0000
41 28774420 9.0000
41 368246503 1.0000
41 577155549 1.0000
41 176861277 3.0000
41 188683237 3.0000
41 370647017 3.0000
41 481649873 1.0000
41 264745750 2.0000
41 124272648 14.0000
41 54198070 6.0000
41 205376521 1.0000
41 111423790 5.0000
41 93737863 2.0000
41 284139006 1.0000
41 143037311 5.0000
41 54513097 6.0000
41 104147773 6.0000
41 209549732 1.0000
41 97542362 2.0000
41 372693245 1.0000
41 187038423 1.0000
41 169894192 13.0000
41 371419587 1.0000
41 336463177 1.0000
41 162621823 13.0000
41 370162043 2.0000
41 361065588 1.0000
41 119202711 1.0000
41 177823861 4.0000
41 191058301 5.0000
41 205278393 14.0000
41 42895816 2.0000
41 74224730 18.0000
41 136249351 2.0000
41 158469454 2.0000
41 23971329 12.0000
41 145721875 3.0000
41 246760566 1.0000
41 137471432 2.0000
41 35254639 1.0000
41 106841421 1.0000
41 347943805 5.0000
41 361241032 10.0000
41 17248920 5.0000
41 175155659 1.0000
41 421024033 7.0000
41 62223312 12.0000
41 21770354 7.0000
41 905950542 1.0000
41 58749618 10.0000
41 303371760 2.0000
41 168345425 2.0000
41 47914608 8.0000
41 182456993 6.0000
41 260062202 13.0000
41 171251023 4.0000
41 283690548 2.0000
41 69307285 3.0000
41 403594709 1.0000
41 22926492 1.0000
41 369094144 2.0000
41 253491471 3.0000
41 280571460 2.0000
41 235284388 1.0000
41 287248913 2.0000
41 71487252 4.0000
41 205383132 6.0000
41 364819835 1.0000
41 262639091 2.0000
41 121849847 6.0000
41 127903007 16.0000
41 45624632 8.0000
41 36612498 7.0000
41 345725724 2.0000
41 250361135 1.0000
41 344143174 1.0000
41 35952475 5.0000
41 109269644 12.0000
41 364772998 2.0000
41 104799646 12.0000
41 214251466 8.0000
41 256696942 5.0000
41 214266687 5.0000
41 85077359 11.0000
41 606474884 1.0000
41 137434820 5.0000
41 100597724 5.0000
41 536437122 2.0000
41 151755148 5.0000
41 191077706 1.0000
41 111005623 19.0000
41 234316880 3.0000
41 249710115 4.0000
41 185826799 21.0000
41 515663555 1.0000
41 234313487 4.0000
41 58747535 3.0000
41 100480169 14.0000
41 374739662 3.0000
41 170649489 1.0000
41 132067492 4.0000
41 38081052 1.0000
41 246550319 5.0000
41 51371672 5.0000
41 81112983 1.0000
41 517335990 1.0000
41 117757115 2.0000
41 372730170 1.0000
41 194511872 2.0000
41 54596482 6.0000
41 18761643 7.0000
41 389751959 2.0000
41 185646833 14.0000
41 274674751 1.0000
41 199295364 1.0000
41 362747745 2.0000
41 501994600 1.0000
41 84352469 1.0000
41 72277917 2.0000
41 107123526 12.0000
41 156890702 4.0000
41 148842295 1.0000
41 234388455 4.0000
41 284945143 1.0000
41 238169466 1.0000
41 48048224 5.0000
41 187276624 2.0000
41 245007518 2.0000
41 37649776 4.0000
41 436851002 2.0000
41 189660545 1.0000
41 58758214 2.0000
41 21695739 2.0000
41 274053387 1.0000
41 448605410 1.0000
42 331273105 1.0000
42 337231569 2.0000
42 218621324 2.0000
42 296487126 2.0000
42 272101527 1.0000
42 232961188 2.0000
42 19761271 8.0000
42 193208430 5.0000
42 56343104 11.0000
42 207505611 1.0000
42 84403255 8.0000
42 370611197 1.0000
42 252695601 1.0000
42 23505105 12.0000
42 357660257 1.0000
42 211848777 1.0000
42 187365956 1.0000
42 480499316 1.0000
42 361278739 3.0000
42 172453787 1.0000
42 14319626 3.0000
42 29267530 11.0000
42 189209030 1.0000
42 273559646 4.0000
42 88126316 9.0000
42 246172121 1.0000
42 106255581 6.0000
42 179872551 4.0000
42 177496057 7.0000
42 326820998 1.0000
42 170909799 11.0000
42 120858192 2.0000
42 33029673 3.0000
42 108064328 11.0000
42 39723301 9.0000
42 202719757 1.0000
42 246766460 2.0000
42 340363309 9.0000
42 285230602 4.0000
42 284510806 6.0000
42 265245001 1.0000
42 556212681 1.0000
42 475768397 1.0000
42 151816481 1.0000
42 36544806 10.0000
42 108675333 5.0000
42 280574253 1.0000
42 402870780 1.0000
42 48949091 2.0000
42 285544894 1.0000
42 57794814 3.0000
42 199633839 1.0000
42 192517738 1.0000
42 51039180 4.0000
42 45364167 4.0000
42 24429243 12.0000
42 77726580 1.0000
42 292813892 1.0000
42 784411766 2.0000
42 76679385 8.0000
42 581023706 1.0000
42 97492519 8.0000
42 436060689 1.0000
42 338939548 2.0000
42 311867325 2.0000
42 228099346 5.0000
42 391968464 4.0000
42 448196764 1.0000
42 551188839 1.0000
42 287826175 1.0000
42 36292202 16.0000
42 58759682 9.0000
42 186791565 4.0000
42 70483883 2.0000
42 191069406 1.0000
42 280430548 13.0000
42 162815851 4.0000
42 45112608 1.0000
42 279579743 1.0000
42 331112419 1.0000
42 201657966 1.0000
42 173493504 5.0000
42 118408967 3.0000
42 369727211 9.0000
42 53384299 12.0000
42 115605916 10.0000
42 48376774 1.0000
42 297853100 11.0000
42 246739849 3.0000
42 183374179 2.0000
42 569217694 1.0000
42 186134940 8.0000
42 187658311 4.0000
42 523484007 1.0000
42 394745356 3.0000
42 399580001 1.0000
42 213829162 6.0000
42 198221318 1.0000
42 108896669 2.0000
42 520440498 1.0000
42 340555061 1.0000
42 399954028 3.0000
42 471858752 1.0000
42 255572101 1.0000
42 30009812 3.0000
42 377915688 1.0000
42 14599444 1.0000
42 283713373 3.0000
42 370560376 1.0000
42 234501617 1.0000
42 275040716 2.0000
42 179127965 4.0000
42 230315857 1.0000
42 42570149 1.0000
42 306791157 2.0000
42 218641857 1.0000
42 44336049 2.0000
42 401390204 1.0000
42 191007520 1.0000
42 776380530 1.0000
42 22128494 5.0000
42 194757219 9.0000
42 236986090 1.0000
42 58757576 2.0000
42 186221115 6.0000
42 280403522 3.0000
42 165076757 1.0000
42 181627999 1.0000
42 412490976 1.0000
42 252673442 1.0000
42 164704175 1.0000
42 24868133 7.0000
42 206342682 2.0000
42 545072012 1.0000
42 244876558 2.0000
42 179935250 1.0000
42 26761071 4.0000
42 304022613 2.0000
42 179676136 13.0000
42 389265907 1.0000
42 52305361 3.0000
42 292275636 1.0000
42 293643103 1.0000
42 249707746 1.0000
42 240663429 12.0000
42 91155132 2.0000
42 385340015 3.0000
42 387735880 2.0000
42 255114497 1.0000
42 257522741 6.0000
42 112257152 6.0000
42 111690467 3.0000
42 259865273 1.0000
42 248148598 2.0000
42 126040106 1.0000
42 317113567 3.0000
42 399711344 1.0000
42 279504313 1.0000
42 24598269 5.0000
42 99002197 13.0000
42 137671591 6.0000
42 21415915 5.0000
42 363915528 6.0000
42 27798256 3.0000
42 302559370 2.0000
42 57675742 4.0000
42 488571816 1.0000
42 362708884 6.0000
42 381515950 1.0000
42 333467661 3.0000
42 45398123 3.0000
42 437557781 2.0000
42 320121337 2.0000
42 41795957 11.0000
42 88227100 6.0000
42 443043975 5.0000
42 198927386 4.0000
42 206185630 2.0000
42 279968317 1.0000
42 186547033 1.0000
42 344751090 1.0000
42 133406185 2.0000
42 400344890 2.0000
42 117058623 10.0000
42 205665619 2.0000
42 196957441 4.0000
42 192473400 4.0000
42 21593031 1.0000
42 421104380 1.0000
42 390669136 2.0000
42 250569402 1.0000
42 86739892 3.0000
42 102781563 4.0000
42 71815631 1.0000
42 490590646 1.0000
42 281992408 1.0000
42 186190444 9.0000
42 373612153 1.0000
42 116524695 3.0000
42 73084416 10.0000
42 273033835 8.0000
42 315035989 3.0000
42 226691563 5.0000
42 218649291 7.0000
42 208490036 9.0000
42 156951907 11.0000
42 88960749 2.0000
42 22249205 3.0000
42 92975209 1.0000
42 106766504 2.0000
42 307953995 1.0000
42 234317940 1.0000
42 227699736 2.0000
42 245770489 2.0000
42 29553844 1.0000
42 361812003 4.0000
42 178457690 3.0000
42 155874323 3.0000
42 570305910 1.0000
42 306224647 11.0000
42 88910148 4.0000
42 296712899 2.0000
42 38633460 4.0000
42 127212001 1.0000
42 244154467 2.0000
42 180329003 1.0000
42 363860065 2.0000
42 64456105 1.0000
42 254940274 1.0000
42 77029876 4.0000
42 545300937 1.0000
42 260814366 2.0000
42 205231234 7.0000
42 285171946 7.0000
42 21858860 9.0000
42 80373284 9.0000
42 182470142 3.0000
42 182650731 3.0000
42 254990620 2.0000
42 444790512 1.0000
42 90430970 18.0000
42 208649048 6.0000
42 754823287 5.0000
42 33841316 4.0000
42 313621459 1.0000
42 309948156 2.0000
42 351798435 1.0000
42 21927348 3.0000
42 330255413 1.0000
42 274601883 2.0000
42 469680915 1.0000
42 246461105 1.0000
42 496918713 1.0000
42 317966639 1.0000
42 119466409 1.0000
42 43399417 3.0000
42 50093236 5.0000
42 164729839 7.0000
42 123084921 8.0000
42 335507982 1.0000
42 192149868 1.0000
42 547900635 1.0000
42 286067895 1.0000
42 184372744 1.0000
42 219138840 1.0000
42 172668288 1.0000
42 140264549 6.0000
42 167906212 1.0000
42 69315538 1.0000
42 363295003 1.0000
42 218664980 8.0000
42 256133861 6.0000
42 482704214 1.0000
42 178077679 4.0000
42 561976148 1.0000
42 300202655 1.0000
42 21437961 1.0000
42 92473291 3.0000
42 273461517 1.0000
42 500386861 1.0000
42 64490054 2.0000
42 134584188 1.0000
42 212586753 1.0000
42 79413578 3.0000
42 409911433 2.0000
42 81073960 1.0000
42 23543947 8.0000
42 137373058 1.0000
42 400549146 1.0000
42 177900100 7.0000
42 185661573 1.0000
42 316530540 1.0000
42 83928002 4.0000
42 150611354 8.0000
42 162793078 2.0000
42 40691248 2.0000
42 267804075 1.0000
42 342697022 4.0000
42 287846265 2.0000
42 279949406 1.0000
42 184374903 1.0000
42 174191688 1.0000
42 181662643 3.0000
42 214483223 1.0000
42 404357780 2.0000
42 168459774 1.0000
42 215576684 10.0000
42 181913832 1.0000
42 296146340 1.0000
42 66484769 4.0000
42 193425330 1.0000
42 21508873 1.0000
42 40894652 5.0000
42 388400654 1.0000
42 278482967 2.0000
42 175458189 3.0000
42 50799351 8.0000
42 341332559 1.0000
42 532395996 1.0000
42 28774420 11.0000
42 368246503 1.0000
42 176861277 3.0000
42 188683237 1.0000
42 132902185 1.0000
42 370647017 1.0000
42 549380971 1.0000
42 124272648 4.0000
42 54198070 7.0000
42 205376521 1.0000
42 252993522 2.0000
42 361978254 1.0000
42 111423790 3.0000
42 93737863 12.0000
42 838628065 1.0000
42 284139006 1.0000
42 143037311 5.0000
42 54513097 6.0000
42 104147773 3.0000
42 209549732 2.0000
42 386637033 1.0000
42 187038423 7.0000
42 169894192 14.0000
42 336463177 1.0000
42 550434469 1.0000
42 778485938 1.0000
42 162621823 9.0000
42 119202711 2.0000
42 177823861 1.0000
42 191058301 1.0000
42 437368746 1.0000
42 378171446 1.0000
42 205278393 16.0000
42 42895816 2.0000
42 74224730 12.0000
42 39045743 1.0000
42 158469454 10.0000
42 23971329 18.0000
42 145721875 4.0000
42 308721415 1.0000
42 137471432 4.0000
42 35254639 1.0000
42 106841421 5.0000
42 347943805 2.0000
42 361241032 9.0000
42 17248920 7.0000
42 175155659 1.0000
42 421024033 6.0000
42 62223312 2.0000
42 21770354 4.0000
42 221517840 1.0000
42 58749618 9.0000
42 303371760 1.0000
42 47914608 6.0000
42 182456993 9.0000
42 260062202 7.0000
42 171251023 5.0000
42 283690548 1.0000
42 403594709 2.0000
42 369094144 2.0000
42 253491471 1.0000
42 287248913 1.0000
42 71487252 4.0000
42 205383132 4.0000
42 121849847 2.0000
42 127903007 10.0000
42 45624632 11.0000
42 36612498 5.0000
42 345725724 1.0000
42 164746594 1.0000
42 250361135 2.0000
42 507778683 1.0000
42 344143174 1.0000
42 35952475 6.0000
42 109269644 11.0000
42 364772998 1.0000
42 104799646 5.0000
42 181097218 1.0000
42 214251466 5.0000
42 256696942 7.0000
42 214266687 2.0000
42 483853031 2.0000
42 85077359 11.0000
42 137434820 2.0000
42 100597724 2.0000
42 536437122 1.0000
42 151755148 3.0000
42 111005623 17.0000
42 234316880 1.0000
42 264200852 1.0000
42 185826799 8.0000
42 234313487 4.0000
42 601892509 1.0000
42 58747535 6.0000
42 100480169 9.0000
42 374739662 1.0000
42 132067492 6.0000
42 246550319 2.0000
42 64017672 4.0000
42 51371672 2.0000
42 81112983 3.0000
42 196244888 1.0000
42 517335990 2.0000
42 117757115 3.0000
42 194511872 1.0000
42 54596482 6.0000
42 18761643 9.0000
42 570304837 1.0000
42 185646833 13.0000
42 340870023 2.0000
42 199295364 1.0000
42 244474835 1.0000
42 84352469 2.0000
42 72277917 2.0000
42 107123526 10.0000
42 186224386 1.0000
42 324907579 2.0000
42 156890702 4.0000
42 238169466 1.0000
42 48048224 3.0000
42 28128687 5.0000
42 187276624 1.0000
42 245007518 1.0000
42 37649776 11.0000
42 405406664 1.0000
42 189660545 1.0000
42 58758214 8.0000
42 21695739 2.0000
42 274053387 2.0000
42 189638764 1.0000
43 331273105 1.0000
43 465399426 1.0000
43 337231569 1.0000
43 272101527 1.0000
43 193208430 2.0000
43 56343104 6.0000
43 84403255 6.0000
43 370611197 1.0000
43 23505105 3.0000
43 211848777 1.0000
43 361278739 1.0000
43 29267530 8.0000
43 189209030 1.0000
43 88126316 6.0000
43 179872551 3.0000
43 177496057 4.0000
43 170909799 6.0000
43 120858192 2.0000
43 108064328 10.0000
43 39723301 6.0000
43 246766460 2.0000
43 340363309 7.0000
43 285230602 4.0000
43 284510806 5.0000
43 323356735 1.0000
43 265245001 1.0000
43 36544806 1.0000
43 108675333 2.0000
43 57794814 2.0000
43 199633839 1.0000
43 24429243 6.0000
43 292813892 1.0000
43 76679385 6.0000
43 338939548 2.0000
43 228099346 2.0000
43 391968464 4.0000
43 36292202 8.0000
43 58759682 7.0000
43 186791565 2.0000
43 244547831 1.0000
43 280430548 10.0000
43 431640690 1.0000
43 173493504 3.0000
43 118408967 2.0000
43 369727211 7.0000
43 53384299 9.0000
43 115605916 3.0000
43 241093180 1.0000
43 322180022 1.0000
43 297853100 5.0000
43 246739849 3.0000
43 417097825 1.0000
43 186134940 6.0000
43 187658311 1.0000
43 394745356 3.0000
43 213829162 5.0000
43 198221318 1.0000
43 108896669 2.0000
43 399954028 1.0000
43 377915688 2.0000
43 283713373 3.0000
43 179127965 2.0000
43 42570149 1.0000
43 306791157 1.0000
43 44336049 1.0000
43 22128494 3.0000
43 194757219 7.0000
43 58757576 1.0000
43 186221115 5.0000
43 280403522 2.0000
43 164704175 5.0000
43 24868133 5.0000
43 304022613 2.0000
43 179676136 9.0000
43 240663429 9.0000
43 385340015 1.0000
43 268844576 1.0000
43 257522741 2.0000
43 112257152 2.0000
43 111690467 1.0000
43 248148598 1.0000
43 232232278 5.0000
43 296489918 1.0000
43 317113567 1.0000
43 202234178 1.0000
43 24598269 1.0000
43 99002197 8.0000
43 137671591 4.0000
43 363915528 5.0000
43 302559370 1.0000
43 362708884 2.0000
43 333467661 1.0000
43 41795957 2.0000
43 88227100 3.0000
43 443043975 4.0000
43 198927386 4.0000
43 133406185 1.0000
43 117058623 6.0000
43 196957441 3.0000
43 192473400 3.0000
43 390669136 2.0000
43 281992408 1.0000
43 186190444 6.0000
43 116524695 2.0000
43 73084416 7.0000
43 273033835 4.0000
43 315035989 1.0000
43 226691563 2.0000
43 218649291 2.0000
43 208490036 7.0000
43 156951907 5.0000
43 22249205 6.0000
43 234317940 1.0000
43 227699736 1.0000
43 29553844 1.0000
43 361812003 1.0000
43 155874323 1.0000
43 306224647 8.0000
43 244154467 1.0000
43 254940274 1.0000
43 77029876 1.0000
43 380310734 1.0000
43 260814366 1.0000
43 205231234 6.0000
43 285171946 5.0000
43 21858860 7.0000
43 80373284 6.0000
43 182470142 2.0000
43 182650731 1.0000
43 254990620 1.0000
43 90430970 10.0000
43 208649048 3.0000
43 754823287 1.0000
43 33841316 1.0000
43 309948156 1.0000
43 330255413 1.0000
43 43399417 1.0000
43 50093236 2.0000
43 164729839 4.0000
43 123084921 3.0000
43 410218658 1.0000
43 370652255 4.0000
43 140264549 3.0000
43 218664980 2.0000
43 256133861 5.0000
43 178077679 7.0000
43 77688451 1.0000
43 64490054 2.0000
43 297850671 1.0000
43 409911433 2.0000
43 81073960 5.0000
43 23543947 2.0000
43 400549146 1.0000
43 177900100 5.0000
43 83928002 5.0000
43 150611354 6.0000
43 342697022 2.0000
43 287846265 1.0000
43 181662643 1.0000
43 137055424 1.0000
43 214483223 1.0000
43 763326908 1.0000
43 215576684 6.0000
43 296146340 1.0000
43 66484769 2.0000
43 40894652 2.0000
43 278482967 2.0000
43 50799351 2.0000
43 340274242 5.0000
43 28774420 5.0000
43 176861277 2.0000
43 124272648 4.0000
43 54198070 5.0000
43 205376521 1.0000
43 93737863 7.0000
43 143037311 1.0000
43 54513097 1.0000
43 104147773 1.0000
43 209549732 1.0000
43 267228287 6.0000
43 187038423 6.0000
43 169894192 6.0000
43 522994958 5.0000
43 162621823 4.0000
43 119202711 1.0000
43 177823861 1.0000
43 205278393 9.0000
43 74224730 9.0000
43 136249351 1.0000
43 158469454 3.0000
43 23971329 10.0000
43 350739777 1.0000
43 106841421 1.0000
43 347943805 1.0000
43 361241032 6.0000
43 17248920 3.0000
43 175155659 1.0000
43 421024033 4.0000
43 21770354 1.0000
43 58749618 5.0000
43 47914608 5.0000
43 182456993 7.0000
43 260062202 5.0000
43 171251023 1.0000
43 403594709 1.0000
43 369094144 1.0000
43 253491471 1.0000
43 153825675 1.0000
43 71487252 2.0000
43 127903007 7.0000
43 361299476 1.0000
43 45624632 1.0000
43 36612498 2.0000
43 345725724 1.0000
43 109269644 8.0000
43 104799646 5.0000
43 214251466 4.0000
43 256696942 6.0000
43 85077359 6.0000
43 111005623 9.0000
43 185826799 7.0000
43 234313487 2.0000
43 601892509 3.0000
43 58747535 6.0000
43 100480169 7.0000
43 132067492 2.0000
43 246550319 1.0000
43 117757115 2.0000
43 54596482 1.0000
43 18761643 8.0000
43 185646833 9.0000
43 84352469 1.0000
43 107123526 7.0000
43 186224386 1.0000
43 324907579 1.0000
43 48048224 1.0000
43 28128687 3.0000
43 187276624 2.0000
43 245007518 1.0000
43 37649776 7.0000
43 58758214 7.0000
44 331273105 1.0000
44 42570149 1.0000
44 260814366 1.0000
44 17248920 1.0000
44 345725724 1.0000
45 331273105 1.0000
45 42570149 1.0000
45 260814366 1.0000
45 17248920 1.0000
45 345725724 1.0000
46 331273105 1.0000
46 337231569 1.0000
46 19761271 1.0000
46 193208430 2.0000
46 56343104 1.0000
46 84403255 1.0000
46 23505105 2.0000
46 172453787 2.0000
46 172453788 2.0000
46 397569403 1.0000
46 88126316 1.0000
46 106255581 2.0000
46 177496057 2.0000
46 170909799 2.0000
46 33029673 2.0000
46 246766460 1.0000
46 151816481 1.0000
46 36544806 1.0000
46 108675333 1.0000
46 48949091 1.0000
46 51039180 3.0000
46 45364167 2.0000
46 157197158 1.0000
46 24429243 1.0000
46 77726580 1.0000
46 784411766 2.0000
46 97492519 3.0000
46 228099346 1.0000
46 36292202 2.0000
46 58759682 2.0000
46 186791565 1.0000
46 173493504 1.0000
46 53384299 1.0000
46 115605916 1.0000
46 48376774 2.0000
46 297853100 1.0000
46 246739849 1.0000
46 183374179 1.0000
46 108896669 1.0000
46 30009812 3.0000
46 179127965 2.0000
46 42570149 1.0000
46 44336049 1.0000
46 22128494 1.0000
46 165076757 1.0000
46 24868133 1.0000
46 26761071 2.0000
46 179676136 1.0000
46 52305361 1.0000
46 257522741 1.0000
46 248148598 1.0000
46 418803180 1.0000
46 99002197 1.0000
46 137671591 1.0000
46 27798256 4.0000
46 57675742 1.0000
46 45398123 2.0000
46 41795957 2.0000
46 186547033 1.0000
46 117058623 1.0000
46 205665619 2.0000
46 21593031 1.0000
46 186190444 1.0000
46 73084416 9.0000
46 156951907 3.0000
46 92975209 1.0000
46 203916273 1.0000
46 361812003 1.0000
46 178457690 1.0000
46 155874323 2.0000
46 88910148 1.0000
46 38633460 3.0000
46 260814366 1.0000
46 182650731 1.0000
46 90430970 2.0000
46 208649048 2.0000
46 754823287 1.0000
46 33841316 2.0000
46 21927348 1.0000
46 119466409 1.0000
46 43399417 1.0000
46 50093236 1.0000
46 123084921 1.0000
46 237885339 1.0000
46 140264549 2.0000
46 218664980 1.0000
46 23543947 4.0000
46 338617304 1.0000
46 177900100 4.0000
46 393727361 1.0000
46 83928002 2.0000
46 193425330 1.0000
46 21508873 1.0000
46 40894652 2.0000
46 188846349 1.0000
46 175458189 5.0000
46 50799351 2.0000
46 28774420 4.0000
46 121567287 1.0000
46 143037311 2.0000
46 54513097 2.0000
46 162621823 1.0000
46 205278393 5.0000
46 74224730 1.0000
46 158469454 4.0000
46 23971329 2.0000
46 145721875 1.0000
46 246760566 1.0000
46 137471432 1.0000
46 361241032 1.0000
46 17248920 5.0000
46 58749618 5.0000
46 47914608 1.0000
46 260062202 1.0000
46 171251023 1.0000
46 205383132 1.0000
46 45624632 2.0000
46 36612498 2.0000
46 345725724 1.0000
46 35952475 4.0000
46 104799646 1.0000
46 214251466 1.0000
46 282067411 1.0000
46 256696942 2.0000
46 214266687 3.0000
46 85077359 3.0000
46 100597724 1.0000
46 151755148 1.0000
46 111005623 2.0000
46 170649489 1.0000
46 132067492 4.0000
46 64017672 2.0000
46 51371672 1.0000
46 389751959 1.0000
46 185646833 1.0000
46 107123526 1.0000
46 324907579 1.0000
46 156890702 1.0000
46 28128687 1.0000
46 37649776 5.0000
47 331273105 1.0000
47 465399426 4.0000
47 193208430 1.0000
47 23505105 1.0000
47 273559646 1.0000
47 106255581 1.0000
47 177496057 9.0000
47 170909799 1.0000
47 39723301 2.0000
47 51039180 5.0000
47 45364167 2.0000
47 24429243 1.0000
47 36292202 1.0000
47 53267855 1.0000
47 431640690 5.0000
47 338287336 1.0000
47 241093180 4.0000
47 417097825 4.0000
47 280826536 1.0000
47 179127965 6.0000
47 42570149 1.0000
47 44336049 5.0000
47 213579519 2.0000
47 296489918 4.0000
47 99002197 2.0000
47 137671591 1.0000
47 316113123 1.0000
47 73084416 9.0000
47 218649291 2.0000
47 155874323 7.0000
47 380310734 4.0000
47 260814366 1.0000
47 254990620 4.0000
47 754823287 1.0000
47 330255413 4.0000
47 410218658 4.0000
47 218664980 1.0000
47 273461517 1.0000
47 137373058 1.0000
47 177900100 10.0000
47 150611354 1.0000
47 296146340 4.0000
47 470069657 1.0000
47 143037311 1.0000
47 74224730 1.0000
47 350739777 4.0000
47 17248920 1.0000
47 381346813 1.0000
47 110551579 1.0000
47 121849847 1.0000
47 36612498 1.0000
47 345725724 1.0000
47 214251466 1.0000
47 478310972 1.0000
47 517335990 1.0000
47 117757115 1.0000
47 244474835 3.0000
47 283894633 1.0000
48 331273105 1.0000
48 42570149 1.0000
48 260814366 1.0000
48 17248920 1.0000
48 345725724 1.0000
49 331273105 1.0000
49 42570149 1.0000
49 260814366 1.0000
49 17248920 1.0000
49 345725724 1.0000
50 331273105 1.0000
50 270063173 2.0000
50 218621324 1.0000
50 296487126 1.0000
50 232961188 1.0000
50 19761271 11.0000
50 56343104 43.0000
50 207505611 1.0000
50 84403255 3.0000
50 23505105 1.0000
50 368802046 1.0000
50 357660257 3.0000
50 211848777 1.0000
50 480499316 4.0000
50 29267530 1.0000
50 138428712 1.0000
50 508986427 12.0000
50 189209030 1.0000
50 273559646 2.0000
50 246172121 1.0000
50 106255581 8.0000
50 179872551 1.0000
50 177496057 2.0000
50 326820998 1.0000
50 170909799 3.0000
50 120858192 4.0000
50 33029673 3.0000
50 46351591 1.0000
50 108064328 4.0000
50 39723301 2.0000
50 246766460 1.0000
50 235189731 1.0000
50 284510806 1.0000
50 556212681 1.0000
50 151816481 1.0000
50 444720443 1.0000
50 36544806 11.0000
50 108675333 4.0000
50 280574253 1.0000
50 402870780 2.0000
50 48949091 1.0000
50 199633839 2.0000
50 192517738 1.0000
50 51039180 4.0000
50 45364167 2.0000
50 24429243 2.0000
50 76679385 11.0000
50 581023706 1.0000
50 97492519 4.0000
50 436060689 1.0000
50 228099346 2.0000
50 250373879 1.0000
50 391968464 1.0000
50 46252132 2.0000
50 448196764 1.0000
50 551188839 1.0000
50 287826175 2.0000
50 36292202 12.0000
50 260778881 1.0000
50 58759682 17.0000
50 70483883 1.0000
50 280430548 3.0000
50 53267855 1.0000
50 269051483 2.0000
50 45112608 1.0000
50 279579743 1.0000
50 201657966 1.0000
50 369727211 3.0000
50 454903662 22.0000
50 53384299 26.0000
50 115605916 3.0000
50 48376774 1.0000
50 297853100 2.0000
50 569217694 1.0000
50 186134940 1.0000
50 523484007 2.0000
50 399580001 1.0000
50 108896669 3.0000
50 520440498 1.0000
50 340555061 1.0000
50 419565212 8.0000
50 399954028 1.0000
50 30009812 1.0000
50 377915688 17.0000
50 370560376 1.0000
50 234501617 1.0000
50 275040716 1.0000
50 179127965 1.0000
50 230315857 1.0000
50 44336049 1.0000
50 401390204 2.0000
50 191007520 1.0000
50 776380530 1.0000
50 22128494 6.0000
50 194757219 3.0000
50 262307214 1.0000
50 236986090 1.0000
50 58757576 13.0000
50 186221115 1.0000
50 280403522 1.0000
50 454059039 1.0000
50 165076757 1.0000
50 181627999 1.0000
50 252673442 1.0000
50 164704175 6.0000
50 24868133 33.0000
50 206342682 1.0000
50 545072012 1.0000
50 179935250 1.0000
50 89308231 4.0000
50 26761071 3.0000
50 223869841 23.0000
50 179676136 1.0000
50 52305361 1.0000
50 292275636 1.0000
50 249707746 1.0000
50 240663429 4.0000
50 261112253 1.0000
50 390100428 1.0000
50 91155132 1.0000
50 385340015 2.0000
50 387735880 1.0000
50 447026114 1.0000
50 257522741 2.0000
50 112257152 3.0000
50 111690467 4.0000
50 259865273 1.0000
50 126040106 1.0000
50 325619075 1.0000
50 232232278 24.0000
50 317113567 1.0000
50 202234178 24.0000
50 399711344 1.0000
50 24598269 4.0000
50 99002197 4.0000
50 21415915 4.0000
50 27798256 10.0000
50 302559370 1.0000
50 57675742 1.0000
50 362708884 1.0000
50 333467661 1.0000
50 45398123 2.0000
50 41795957 38.0000
50 88227100 14.0000
50 125971172 1.0000
50 443043975 1.0000
50 279968317 1.0000
50 186547033 1.0000
50 133406185 1.0000
50 400344890 1.0000
50 117058623 1.0000
50 83106176 1.0000
50 205665619 1.0000
50 196957441 2.0000
50 21593031 2.0000
50 86739892 2.0000
50 102781563 2.0000
50 71815631 2.0000
50 490590646 1.0000
50 186190444 1.0000
50 373612153 1.0000
50 116524695 1.0000
50 157091041 1.0000
50 73084416 1.0000
50 273033835 4.0000
50 226691563 1.0000
50 218649291 1.0000
50 208490036 4.0000
50 156951907 3.0000
50 22249205 35.0000
50 92975209 1.0000
50 106766504 1.0000
50 434998682 1.0000
50 361812003 1.0000
50 178457690 4.0000
50 155874323 2.0000
50 570305910 1.0000
50 88910148 2.0000
50 296712899 4.0000
50 38633460 6.0000
50 127212001 2.0000
50 244154467 1.0000
50 180329003 1.0000
50 77029876 10.0000
50 545300937 1.0000
50 260814366 1.0000
50 285171946 2.0000
50 21858860 34.0000
50 80373284 1.0000
50 182470142 2.0000
50 182650731 1.0000
50 444790512 2.0000
50 90430970 11.0000
50 208649048 2.0000
50 472997480 1.0000
50 754823287 1.0000
50 33841316 6.0000
50 21927348 3.0000
50 370005959 1.0000
50 246461105 1.0000
50 317966639 1.0000
50 187288519 1.0000
50 119466409 1.0000
50 50093236 3.0000
50 164729839 2.0000
50 123084921 2.0000
50 335507982 6.0000
50 326055771 1.0000
50 192149868 2.0000
50 547900635 2.0000
50 184372744 1.0000
50 370652255 16.0000
50 219138840 2.0000
50 172668288 3.0000
50 140264549 5.0000
50 69315538 4.0000
50 218664980 2.0000
50 482704214 1.0000
50 178077679 13.0000
50 561976148 1.0000
50 21437961 2.0000
50 92473291 1.0000
50 273461517 2.0000
50 244006526 1.0000
50 134584188 2.0000
50 79413578 2.0000
50 44765804 1.0000
50 53150452 2.0000
50 81073960 35.0000
50 23543947 8.0000
50 177900100 1.0000
50 83928002 26.0000
50 150611354 3.0000
50 40691248 1.0000
50 267804075 1.0000
50 279949406 1.0000
50 773862752 4.0000
50 231460377 3.0000
50 181662643 2.0000
50 140083960 2.0000
50 560190998 1.0000
50 763326908 5.0000
50 168459774 1.0000
50 215576684 1.0000
50 66484769 2.0000
50 193425330 2.0000
50 21508873 2.0000
50 40894652 1.0000
50 175458189 2.0000
50 50799351 11.0000
50 340274242 19.0000
50 532395996 1.0000
50 28774420 3.0000
50 368246503 3.0000
50 577155549 6.0000
50 176861277 1.0000
50 188683237 4.0000
50 370647017 4.0000
50 54198070 28.0000
50 361978254 1.0000
50 111423790 5.0000
50 512578944 1.0000
50 143037311 2.0000
50 54513097 26.0000
50 104147773 2.0000
50 267228287 33.0000
50 169894192 4.0000
50 336463177 1.0000
50 550434469 1.0000
50 778485938 1.0000
50 522994958 21.0000
50 162621823 3.0000
50 177823861 1.0000
50 437368746 1.0000
50 392132337 1.0000
50 378171446 1.0000
50 205278393 13.0000
50 42895816 1.0000
50 74224730 1.0000
50 136249351 32.0000
50 158469454 9.0000
50 23971329 5.0000
50 145721875 3.0000
50 246760566 3.0000
50 106841421 2.0000
50 347943805 1.0000
50 361241032 1.0000
50 17248920 8.0000
50 175155659 3.0000
50 421024033 2.0000
50 62223312 1.0000
50 21770354 1.0000
50 58749618 40.0000
50 47914608 41.0000
50 182456993 4.0000
50 260062202 3.0000
50 171251023 2.0000
50 69307285 1.0000
50 403594709 1.0000
50 394244514 1.0000
50 253491471 1.0000
50 235284388 1.0000
50 287248913 1.0000
50 71487252 4.0000
50 205383132 5.0000
50 121849847 2.0000
50 127903007 5.0000
50 45624632 38.0000
50 36612498 11.0000
50 345725724 1.0000
50 164746594 1.0000
50 344143174 1.0000
50 35952475 13.0000
50 109269644 5.0000
50 104799646 2.0000
50 214251466 5.0000
50 256696942 4.0000
50 214266687 1.0000
50 85077359 3.0000
50 120116959 2.0000
50 100597724 2.0000
50 536437122 3.0000
50 151755148 5.0000
50 111005623 11.0000
50 544352394 11.0000
50 234316880 1.0000
50 264200852 2.0000
50 185826799 4.0000
50 601892509 3.0000
50 58747535 19.0000
50 100480169 5.0000
50 132067492 5.0000
50 64017672 3.0000
50 51371672 2.0000
50 81112983 21.0000
50 196244888 1.0000
50 517335990 1.0000
50 117757115 1.0000
50 194511872 2.0000
50 54596482 30.0000
50 18761643 29.0000
50 185646833 2.0000
50 340870023 1.0000
50 199295364 1.0000
50 244474835 4.0000
50 84352469 2.0000
50 107123526 2.0000
50 148842295 1.0000
50 284945143 1.0000
50 238169466 1.0000
50 48048224 3.0000
50 28128687 1.0000
50 37649776 5.0000
50 405406664 1.0000
50 189660545 2.0000
50 58758214 12.0000
50 21695739 2.0000
50 274053387 1.0000
50 238736345 1.0000
51 331273105 1.0000
51 270063173 18.0000
51 296487126 2.0000
51 381448455 6.0000
51 56343104 2.0000
51 252695601 7.0000
51 23505105 2.0000
51 357660257 1.0000
51 29267530 1.0000
51 28136650 7.0000
51 18900232 2.0000
51 189209030 2.0000
51 273559646 2.0000
51 179872551 22.0000
51 326820998 4.0000
51 170909799 1.0000
51 108064328 2.0000
51 39723301 1.0000
51 340363309 1.0000
51 266119179 8.0000
51 285544894 4.0000
51 199633839 14.0000
51 275155337 2.0000
51 76679385 21.0000
51 448196764 9.0000
51 429012068 2.0000
51 298641416 4.0000
51 201679034 2.0000
51 191069406 7.0000
51 280430548 44.0000
51 162815851 2.0000
51 53267855 1.0000
51 45112608 2.0000
51 201657966 6.0000
51 173493504 36.0000
51 118408967 14.0000
51 369727211 1.0000
51 46420717 1.0000
51 53384299 20.0000
51 115605916 8.0000
51 297853100 1.0000
51 246739849 1.0000
51 183374179 3.0000
51 186134940 44.0000
51 520440498 1.0000
51 471858752 2.0000
51 191082782 3.0000
51 255572101 12.0000
51 218641857 11.0000
51 22128494 37.0000
51 236986090 15.0000
51 58757576 2.0000
51 63253790 1.0000
51 186221115 32.0000
51 405604530 2.0000
51 280403522 1.0000
51 412490976 27.0000
51 179935250 13.0000
51 304022613 1.0000
51 179676136 57.0000
51 240663429 56.0000
51 591867735 3.0000
51 385340015 37.0000
51 387735880 1.0000
51 255114497 10.0000
51 257522741 2.0000
51 259865273 15.0000
51 99002197 1.0000
51 137671591 1.0000
51 21415915 17.0000
51 333467661 16.0000
51 41795957 2.0000
51 88227100 1.0000
51 117058623 1.0000
51 196957441 30.0000
51 191067738 6.0000
51 378745384 14.0000
51 421104380 8.0000
51 86739892 19.0000
51 238271382 1.0000
51 490590646 3.0000
51 116524695 18.0000
51 273033835 16.0000
51 208490036 56.0000
51 210442608 2.0000
51 307953995 17.0000
51 234317940 4.0000
51 245770489 8.0000
51 361812003 1.0000
51 306224647 2.0000
51 88910148 6.0000
51 296712899 1.0000
51 363860065 11.0000
51 285171946 33.0000
51 21858860 39.0000
51 182470142 28.0000
51 90430970 36.0000
51 191101089 4.0000
51 21927348 6.0000
51 370005959 1.0000
51 246461105 5.0000
51 317966639 2.0000
51 187288519 1.0000
51 50093236 1.0000
51 164729839 1.0000
51 123084921 1.0000
51 286067895 16.0000
51 219138840 14.0000
51 140264549 1.0000
51 191060793 4.0000
51 561976148 17.0000
51 191072044 2.0000
51 273461517 14.0000
51 44765804 1.0000
51 53150452 2.0000
51 409911433 2.0000
51 23543947 1.0000
51 185661573 3.0000
51 83928002 2.0000
51 150611354 1.0000
51 184374903 6.0000
51 181662643 15.0000
51 215576684 1.0000
51 181913832 8.0000
51 468809237 4.0000
51 82332462 1.0000
51 278482967 1.0000
51 175458189 7.0000
51 280948401 1.0000
51 176861277 2.0000
51 370647017 1.0000
51 124272648 2.0000
51 93737863 1.0000
51 284139006 4.0000
51 324307705 13.0000
51 54513097 21.0000
51 169894192 1.0000
51 336463177 13.0000
51 162621823 1.0000
51 177823861 1.0000
51 191058301 6.0000
51 205278393 2.0000
51 74224730 51.0000
51 106841421 18.0000
51 347943805 1.0000
51 361241032 1.0000
51 421024033 1.0000
51 21770354 20.0000
51 58749618 3.0000
51 303371760 2.0000
51 47914608 2.0000
51 271550696 7.0000
51 182456993 49.0000
51 260062202 2.0000
51 141911198 1.0000
51 283690548 6.0000
51 369094144 14.0000
51 253491471 2.0000
51 235284388 17.0000
51 71487252 2.0000
51 262639091 14.0000
51 127903007 46.0000
51 345725724 2.0000
51 109269644 1.0000
51 104799646 1.0000
51 85077359 1.0000
51 137434820 3.0000
51 100597724 1.0000
51 191077706 2.0000
51 234316880 2.0000
51 185826799 49.0000
51 234313487 26.0000
51 58747535 1.0000
51 100480169 59.0000
51 246550319 8.0000
51 194511872 22.0000
51 54596482 2.0000
51 18761643 56.0000
51 185646833 46.0000
51 199295364 2.0000
51 107123526 3.0000
51 34279978 2.0000
51 274053387 5.0000
52 331273105 1.0000
52 19761271 1.0000
52 56343104 1.0000
52 252695601 1.0000
52 28136650 1.0000
52 18900232 1.0000
52 189209030 1.0000
52 273559646 1.0000
52 106255581 1.0000
52 179872551 2.0000
52 36544806 1.0000
52 285544894 1.0000
52 275155337 1.0000
52 76679385 1.0000
52 448196764 2.0000
52 429012068 1.0000
52 58759682 2.0000
52 191069406 1.0000
52 280430548 2.0000
52 162815851 1.0000
52 45112608 1.0000
52 173493504 2.0000
52 118408967 1.0000
52 53384299 2.0000
52 115605916 1.0000
52 186134940 3.0000
52 520440498 1.0000
52 255572101 1.0000
52 218641857 2.0000
52 22128494 1.0000
52 236986090 2.0000
52 186221115 2.0000
52 412490976 2.0000
52 164704175 1.0000
52 24868133 2.0000
52 179935250 1.0000
52 89308231 1.0000
52 223869841 1.0000
52 179676136 3.0000
52 240663429 3.0000
52 385340015 3.0000
52 257522741 1.0000
52 259865273 1.0000
52 27798256 2.0000
52 333467661 1.0000
52 41795957 2.0000
52 88227100 1.0000
52 196957441 2.0000
52 86739892 2.0000
52 116524695 1.0000
52 208490036 2.0000
52 307953995 2.0000
52 234317940 1.0000
52 245770489 1.0000
52 38633460 1.0000
52 77029876 1.0000
52 285171946 1.0000
52 21858860 3.0000
52 182470142 2.0000
52 33841316 1.0000
52 191101089 1.0000
52 21927348 1.0000
52 317966639 1.0000
52 286067895 1.0000
52 178077679 1.0000
52 561976148 1.0000
52 53150452 1.0000
52 409911433 1.0000
52 81073960 1.0000
52 184374903 1.0000
52 181662643 1.0000
52 181913832 1.0000
52 468809237 1.0000
52 175458189 1.0000
52 50799351 1.0000
52 176861277 1.0000
52 54198070 2.0000
52 284139006 1.0000
52 54513097 2.0000
52 336463177 2.0000
52 74224730 3.0000
52 21770354 2.0000
52 58749618 1.0000
52 47914608 1.0000
52 271550696 1.0000
52 182456993 3.0000
52 369094144 2.0000
52 253491471 1.0000
52 71487252 1.0000
52 127903007 2.0000
52 45624632 1.0000
52 36612498 1.0000
52 345725724 1.0000
52 35952475 2.0000
52 137434820 1.0000
52 234316880 1.0000
52 185826799 2.0000
52 234313487 2.0000
52 58747535 2.0000
52 100480169 3.0000
52 246550319 1.0000
52 194511872 1.0000
52 54596482 1.0000
52 18761643 2.0000
52 185646833 2.0000
52 244474835 1.0000
52 107123526 1.0000
52 58758214 1.0000
53 331273105 1.0000
53 296487126 1.0000
53 56343104 1.0000
53 252695601 6.0000
53 28136650 4.0000
53 18900232 1.0000
53 189209030 1.0000
53 273559646 1.0000
53 179872551 14.0000
53 326820998 1.0000
53 285544894 2.0000
53 336130385 1.0000
53 275155337 1.0000
53 76679385 10.0000
53 448196764 3.0000
53 429012068 1.0000
53 58759682 1.0000
53 201679034 2.0000
53 191069406 4.0000
53 280430548 13.0000
53 162815851 1.0000
53 45112608 1.0000
53 201657966 5.0000
53 173493504 10.0000
53 118408967 7.0000
53 53384299 14.0000
53 115605916 5.0000
53 186134940 25.0000
53 520440498 1.0000
53 191082782 2.0000
53 255572101 6.0000
53 14599444 1.0000
53 218641857 5.0000
53 22128494 15.0000
53 236986090 4.0000
53 58757576 1.0000
53 186221115 18.0000
53 412490976 11.0000
53 24868133 1.0000
53 179935250 5.0000
53 179676136 26.0000
53 240663429 25.0000
53 385340015 15.0000
53 255114497 3.0000
53 257522741 1.0000
53 259865273 7.0000
53 333467661 5.0000
53 41795957 1.0000
53 88227100 1.0000
53 196957441 12.0000
53 191067738 1.0000
53 421104380 3.0000
53 86739892 9.0000
53 116524695 15.0000
53 208490036 18.0000
53 22249205 1.0000
53 307953995 9.0000
53 234317940 2.0000
53 245770489 4.0000
53 77029876 1.0000
53 285171946 9.0000
53 21858860 17.0000
53 182470142 10.0000
53 90430970 23.0000
53 191101089 2.0000
53 21927348 1.0000
53 246461105 2.0000
53 317966639 1.0000
53 286067895 10.0000
53 191060793 4.0000
53 561976148 6.0000
53 191072044 2.0000
53 53150452 1.0000
53 409911433 1.0000
53 185661573 2.0000
53 83928002 1.0000
53 184374903 5.0000
53 181662643 9.0000
53 181913832 4.0000
53 468809237 4.0000
53 175458189 1.0000
53 176861277 1.0000
53 54198070 1.0000
53 284139006 2.0000
53 54513097 1.0000
53 336463177 2.0000
53 191058301 2.0000
53 205278393 1.0000
53 74224730 27.0000
53 23971329 1.0000
53 21770354 7.0000
53 58749618 2.0000
53 303371760 1.0000
53 47914608 1.0000
53 271550696 2.0000
53 182456993 17.0000
53 283690548 4.0000
53 369094144 5.0000
53 253491471 1.0000
53 71487252 1.0000
53 127903007 21.0000
53 45624632 1.0000
53 345725724 1.0000
53 137434820 3.0000
53 191077706 1.0000
53 234316880 1.0000
53 185826799 15.0000
53 234313487 11.0000
53 58747535 2.0000
53 100480169 25.0000
53 246550319 3.0000
53 194511872 7.0000
53 54596482 1.0000
53 18761643 22.0000
53 185646833 19.0000
53 199295364 6.0000
53 84352469 1.0000
53 107123526 1.0000
53 58758214 1.0000
54 331273105 1.0000
54 317475686 1.0000
54 337231569 3.0000
54 108445481 1.0000
54 296487126 2.0000
54 272101527 2.0000
54 232961188 5.0000
54 56343104 3.0000
54 207505611 1.0000
54 84403255 5.0000
54 23505105 6.0000
54 201041947 1.0000
54 357660257 6.0000
54 211848777 1.0000
54 480499316 2.0000
54 172453787 1.0000
54 172453788 1.0000
54 29267530 3.0000
54 508986427 3.0000
54 189209030 3.0000
54 273559646 7.0000
54 88126316 2.0000
54 246172121 3.0000
54 179872551 3.0000
54 177496057 3.0000
54 170909799 9.0000
54 120858192 3.0000
54 33029673 7.0000
54 108064328 5.0000
54 39723301 7.0000
54 211172294 2.0000
54 246766460 1.0000
54 340363309 3.0000
54 284510806 2.0000
54 506215866 4.0000
54 36544806 1.0000
54 108675333 4.0000
54 402870780 2.0000
54 48949091 3.0000
54 285544894 1.0000
54 57794814 1.0000
54 177135949 1.0000
54 199633839 1.0000
54 192517738 2.0000
54 51039180 6.0000
54 45364167 4.0000
54 157197158 1.0000
54 24429243 3.0000
54 77726580 2.0000
54 292813892 1.0000
54 76679385 2.0000
54 97492519 8.0000
54 436060689 1.0000
54 433683092 1.0000
54 228099346 3.0000
54 275096952 1.0000
54 391968464 3.0000
54 46252132 3.0000
54 551188839 2.0000
54 287826175 3.0000
54 36292202 2.0000
54 58759682 4.0000
54 186791565 1.0000
54 426101736 1.0000
54 70483883 7.0000
54 280430548 1.0000
54 211555341 1.0000
54 279579743 1.0000
54 173493504 2.0000
54 369727211 3.0000
54 454903662 5.0000
54 53384299 3.0000
54 115605916 9.0000
54 48376774 5.0000
54 297853100 3.0000
54 246739849 1.0000
54 183374179 2.0000
54 186134940 3.0000
54 187658311 3.0000
54 523484007 1.0000
54 51697533 1.0000
54 394745356 2.0000
54 137396816 1.0000
54 213829162 1.0000
54 198221318 2.0000
54 108896669 2.0000
54 427605834 1.0000
54 340555061 1.0000
54 419565212 3.0000
54 399954028 3.0000
54 30009812 2.0000
54 377915688 4.0000
54 328239527 2.0000
54 283713373 1.0000
54 370560376 1.0000
54 234501617 3.0000
54 275040716 1.0000
54 179127965 1.0000
54 230315857 2.0000
54 42570149 1.0000
54 371265403 1.0000
54 44336049 1.0000
54 191007520 2.0000
54 22128494 3.0000
54 194757219 5.0000
54 58757576 1.0000
54 186221115 2.0000
54 280403522 2.0000
54 454059039 1.0000
54 165076757 4.0000
54 385003407 1.0000
54 181627999 3.0000
54 252673442 1.0000
54 164704175 2.0000
54 277019535 1.0000
54 24868133 3.0000
54 206342682 1.0000
54 545072012 1.0000
54 244876558 1.0000
54 179935250 2.0000
54 26761071 6.0000
54 223869841 3.0000
54 304022613 1.0000
54 179676136 1.0000
54 320782984 1.0000
54 389265907 4.0000
54 262622226 1.0000
54 52305361 2.0000
54 249707746 1.0000
54 240663429 1.0000
54 91155132 1.0000
54 385340015 1.0000
54 257522741 2.0000
54 111690467 3.0000
54 259865273 1.0000
54 248148598 1.0000
54 126040106 2.0000
54 232232278 4.0000
54 202234178 3.0000
54 399711344 1.0000
54 99002197 2.0000
54 137671591 4.0000
54 21415915 3.0000
54 363915528 1.0000
54 57675742 4.0000
54 488571816 1.0000
54 362708884 3.0000
54 381515950 1.0000
54 45398123 5.0000
54 316113123 3.0000
54 41795957 2.0000
54 443043975 2.0000
54 206185630 1.0000
54 279968317 1.0000
54 186547033 1.0000
54 344751090 1.0000
54 133406185 3.0000
54 400344890 2.0000
54 117058623 5.0000
54 205665619 3.0000
54 196957441 2.0000
54 192473400 1.0000
54 21593031 1.0000
54 390669136 1.0000
54 86739892 5.0000
54 102781563 4.0000
54 71815631 6.0000
54 186190444 2.0000
54 116524695 1.0000
54 73084416 3.0000
54 273033835 3.0000
54 226691563 2.0000
54 218649291 4.0000
54 210442608 2.0000
54 156951907 8.0000
54 88960749 3.0000
54 22249205 2.0000
54 92975209 4.0000
54 106766504 2.0000
54 245770489 1.0000
54 203916273 1.0000
54 361812003 4.0000
54 178457690 3.0000
54 155874323 2.0000
54 570305910 1.0000
54 306224647 2.0000
54 374495787 1.0000
54 267822457 1.0000
54 88910148 2.0000
54 223611436 1.0000
54 296712899 4.0000
54 38633460 1.0000
54 127212001 2.0000
54 244154467 1.0000
54 180329003 1.0000
54 363860065 1.0000
54 77029876 4.0000
54 545300937 1.0000
54 260814366 2.0000
54 205231234 2.0000
54 285171946 1.0000
54 21858860 3.0000
54 80373284 4.0000
54 182470142 1.0000
54 343941412 1.0000
54 444790512 2.0000
54 208649048 4.0000
54 472997480 1.0000
54 754823287 3.0000
54 309948156 1.0000
54 21927348 5.0000
54 43399417 3.0000
54 50093236 8.0000
54 164729839 4.0000
54 123084921 3.0000
54 335507982 5.0000
54 192149868 1.0000
54 547900635 1.0000
54 370652255 4.0000
54 172668288 3.0000
54 140264549 7.0000
54 191060793 1.0000
54 167906212 2.0000
54 69315538 1.0000
54 218664980 8.0000
54 256133861 2.0000
54 482704214 1.0000
54 178077679 4.0000
54 300202655 1.0000
54 21437961 2.0000
54 92473291 4.0000
54 64490054 1.0000
54 134584188 1.0000
54 212586753 1.0000
54 79413578 6.0000
54 409911433 2.0000
54 81073960 4.0000
54 23543947 1.0000
54 137373058 1.0000
54 400549146 1.0000
54 177900100 4.0000
54 316530540 1.0000
54 393727361 1.0000
54 83928002 3.0000
54 150611354 5.0000
54 162793078 1.0000
54 40691248 5.0000
54 267804075 2.0000
54 287846265 1.0000
54 279949406 1.0000
54 773862752 1.0000
54 181662643 2.0000
54 140083960 2.0000
54 763326908 2.0000
54 168459774 4.0000
54 215576684 2.0000
54 66484769 4.0000
54 21508873 1.0000
54 40894652 7.0000
54 388400654 1.0000
54 278482967 2.0000
54 175458189 5.0000
54 341332559 1.0000
54 340274242 4.0000
54 280948401 1.0000
54 28774420 4.0000
54 368246503 4.0000
54 577155549 1.0000
54 188683237 3.0000
54 132902185 5.0000
54 370647017 7.0000
54 124272648 3.0000
54 54198070 6.0000
54 205376521 2.0000
54 111423790 4.0000
54 93737863 2.0000
54 143037311 4.0000
54 501887043 1.0000
54 54513097 2.0000
54 104147773 3.0000
54 209549732 2.0000
54 386637033 1.0000
54 267228287 4.0000
54 187038423 1.0000
54 169894192 10.0000
54 550434469 1.0000
54 522994958 3.0000
54 162621823 6.0000
54 119202711 1.0000
54 177823861 4.0000
54 205278393 2.0000
54 42895816 1.0000
54 74224730 7.0000
54 136249351 4.0000
54 158469454 1.0000
54 145721875 8.0000
54 308721415 2.0000
54 137471432 3.0000
54 106841421 1.0000
54 361241032 5.0000
54 17248920 2.0000
54 175155659 2.0000
54 421024033 2.0000
54 62223312 6.0000
54 21770354 1.0000
54 221517840 2.0000
54 58749618 3.0000
54 168345425 4.0000
54 47914608 3.0000
54 182456993 2.0000
54 260062202 5.0000
54 171251023 1.0000
54 69307285 3.0000
54 403594709 2.0000
54 337544630 2.0000
54 253491471 2.0000
54 153825675 1.0000
54 280571460 1.0000
54 71487252 6.0000
54 205383132 4.0000
54 121849847 5.0000
54 127903007 5.0000
54 45624632 3.0000
54 36612498 1.0000
54 345725724 1.0000
54 35952475 1.0000
54 109269644 5.0000
54 104799646 6.0000
54 181097218 1.0000
54 214251466 6.0000
54 478310972 3.0000
54 256696942 4.0000
54 85077359 3.0000
54 100597724 4.0000
54 536437122 1.0000
54 111005623 1.0000
54 544352394 2.0000
54 553850703 2.0000
54 185826799 2.0000
54 234313487 1.0000
54 601892509 2.0000
54 58747535 4.0000
54 100480169 4.0000
54 170649489 2.0000
54 246550319 2.0000
54 64017672 6.0000
54 51371672 5.0000
54 81112983 1.0000
54 67657313 1.0000
54 196244888 1.0000
54 517335990 3.0000
54 443078043 1.0000
54 117757115 5.0000
54 194511872 2.0000
54 54596482 3.0000
54 261114974 1.0000
54 18761643 4.0000
54 185646833 4.0000
54 274674751 2.0000
54 107123526 7.0000
54 186224386 1.0000
54 156890702 3.0000
54 234388455 1.0000
54 284945143 2.0000
54 238169466 2.0000
54 48048224 5.0000
54 28128687 3.0000
54 245007518 1.0000
54 436851002 1.0000
54 189660545 1.0000
54 58758214 1.0000
54 21695739 4.0000
54 421743631 1.0000
54 274053387 2.0000
54 448605410 2.0000
54 238736345 1.0000
55 331273105 1.0000
55 337231569 1.0000
55 232961188 1.0000
55 23505105 1.0000
55 211848777 1.0000
55 29267530 1.0000
55 189209030 1.0000
55 106255581 2.0000
55 179872551 1.0000
55 33029673 1.0000
55 340363309 1.0000
55 108675333 2.0000
55 285544894 1.0000
55 199633839 1.0000
55 51039180 1.0000
55 77726580 1.0000
55 97492519 1.0000
55 426101736 1.0000
55 70483883 1.0000
55 280430548 1.0000
55 115605916 1.0000
55 48376774 1.0000
55 297853100 1.0000
55 183374179 1.0000
55 186134940 1.0000
55 187658311 1.0000
55 30009812 1.0000
55 371265403 1.0000
55 186221115 1.0000
55 280403522 1.0000
55 385003407 1.0000
55 244876558 1.0000
55 179935250 1.0000
55 89308231 1.0000
55 26761071 1.0000
55 304022613 1.0000
55 249707746 1.0000
55 259865273 1.0000
55 137671591 1.0000
55 21415915 1.0000
55 57675742 1.0000
55 362708884 1.0000
55 381515950 1.0000
55 45398123 1.0000
55 206185630 1.0000
55 344751090 1.0000
55 117058623 1.0000
55 196957441 1.0000
55 192473400 1.0000
55 86739892 1.0000
55 102781563 1.0000
55 116524695 1.0000
55 273033835 1.0000
55 92975209 1.0000
55 245770489 1.0000
55 178457690 1.0000
55 306224647 1.0000
55 88910148 1.0000
55 244154467 1.0000
55 180329003 1.0000
55 260814366 1.0000
55 285171946 1.0000
55 208649048 1.0000
55 309948156 1.0000
55 21927348 1.0000
55 50093236 1.0000
55 164729839 1.0000
55 167906212 1.0000
55 300202655 1.0000
55 92473291 1.0000
55 79413578 1.0000
55 137373058 1.0000
55 40691248 1.0000
55 267804075 1.0000
55 66484769 1.0000
55 21508873 1.0000
55 388400654 1.0000
55 278482967 1.0000
55 28774420 1.0000
55 104147773 1.0000
55 162621823 1.0000
55 119202711 1.0000
55 74224730 1.0000
55 145721875 1.0000
55 106841421 1.0000
55 62223312 1.0000
55 168345425 1.0000
55 182456993 1.0000
55 171251023 1.0000
55 69307285 1.0000
55 253491471 1.0000
55 205383132 1.0000
55 345725724 1.0000
55 109269644 1.0000
55 256696942 1.0000
55 100597724 1.0000
55 234313487 1.0000
55 170649489 1.0000
55 64017672 1.0000
55 51371672 1.0000
55 117757115 1.0000
55 194511872 1.0000
55 185646833 1.0000
55 274674751 1.0000
55 107123526 1.0000
55 234388455 1.0000
55 284945143 1.0000
55 238169466 1.0000
55 21695739 1.0000
55 274053387 1.0000
56 331273105 1.0000
56 272101527 1.0000
56 232961188 1.0000
56 84403255 1.0000
56 23505105 1.0000
56 211848777 1.0000
56 29267530 1.0000
56 189209030 1.0000
56 273559646 1.0000
56 179872551 1.0000
56 170909799 1.0000
56 33029673 1.0000
56 246766460 1.0000
56 340363309 1.0000
56 280574253 1.0000
56 199633839 1.0000
56 97492519 1.0000
56 228099346 1.0000
56 70483883 1.0000
56 191069406 1.0000
56 310215915 1.0000
56 162815851 1.0000
56 53267855 1.0000
56 269051483 1.0000
56 201657966 1.0000
56 173493504 1.0000
56 369727211 1.0000
56 338287336 1.0000
56 48376774 1.0000
56 297853100 1.0000
56 246739849 1.0000
56 183374179 1.0000
56 186134940 1.0000
56 213829162 1.0000
56 520440498 1.0000
56 275040716 1.0000
56 194757219 1.0000
56 352370223 1.0000
56 252673442 1.0000
56 179935250 1.0000
56 26761071 1.0000
56 304022613 1.0000
56 179676136 1.0000
56 52305361 1.0000
56 249707746 1.0000
56 51820161 1.0000
56 240663429 1.0000
56 385340015 1.0000
56 257522741 1.0000
56 111690467 1.0000
56 317113567 1.0000
56 363915528 1.0000
56 57675742 1.0000
56 362708884 1.0000
56 45398123 1.0000
56 316113123 1.0000
56 198927386 1.0000
56 196957441 1.0000
56 21593031 1.0000
56 86739892 1.0000
56 71815631 1.0000
56 273033835 1.0000
56 226691563 1.0000
56 218649291 1.0000
56 208490036 1.0000
56 156951907 1.0000
56 92975209 1.0000
56 178457690 1.0000
56 306224647 1.0000
56 88910148 1.0000
56 363860065 1.0000
56 260814366 1.0000
56 80373284 1.0000
56 754823287 1.0000
56 21927348 1.0000
56 119466409 1.0000
56 50093236 1.0000
56 164729839 1.0000
56 123084921 1.0000
56 192149868 1.0000
56 167906212 1.0000
56 218664980 1.0000
56 409911433 1.0000
56 162793078 1.0000
56 40691248 1.0000
56 267804075 1.0000
56 181662643 1.0000
56 393300089 1.0000
56 168459774 1.0000
56 215576684 1.0000
56 181913832 1.0000
56 188846349 1.0000
56 278482967 1.0000
56 175458189 1.0000
56 454736754 1.0000
56 188683237 1.0000
56 132902185 1.0000
56 264745750 1.0000
56 93737863 1.0000
56 121567287 1.0000
56 143037311 1.0000
56 104147773 1.0000
56 97542362 1.0000
56 169894192 1.0000
56 162621823 1.0000
56 177823861 1.0000
56 191058301 1.0000
56 42895816 1.0000
56 74224730 1.0000
56 145721875 1.0000
56 308721415 1.0000
56 137471432 1.0000
56 106841421 1.0000
56 361241032 1.0000
56 62223312 1.0000
56 21770354 1.0000
56 168345425 1.0000
56 182456993 1.0000
56 260062202 1.0000
56 171251023 1.0000
56 69307285 1.0000
56 253491471 1.0000
56 71487252 1.0000
56 205383132 1.0000
56 121849847 1.0000
56 250361135 1.0000
56 109269644 1.0000
56 214251466 1.0000
56 256696942 1.0000
56 137434820 1.0000
56 100597724 1.0000
56 249710115 1.0000
56 51371672 1.0000
56 67657313 1.0000
56 117757115 1.0000
56 194511872 1.0000
56 185646833 1.0000
56 199295364 1.0000
56 107123526 1.0000
56 28128687 1.0000
57 270063173 18.0000
57 381448455 6.0000
57 56343104 2.0000
57 198112368 1.0000
57 449572339 1.0000
57 326820998 3.0000
57 246766460 10.0000
57 350372131 7.0000
57 235189731 4.0000
57 294817467 8.0000
57 360543263 2.0000
57 286597633 8.0000
57 199633839 14.0000
57 24429243 8.0000
57 298641416 4.0000
57 501002642 2.0000
57 240191869 1.0000
57 427605834 4.0000
57 471858752 2.0000
57 58757576 2.0000
57 296510601 1.0000
57 252673442 1.0000
57 277019535 7.0000
57 591867735 3.0000
57 21415915 17.0000
57 41795957 2.0000
57 344751090 8.0000
57 378745384 14.0000
57 102781563 10.0000
57 267194499 1.0000
57 273033835 16.0000
57 210442608 2.0000
57 88910148 5.0000
57 180329003 10.0000
57 363860065 11.0000
57 254940274 3.0000
57 90430970 2.0000
57 309948156 2.0000
57 21927348 3.0000
57 187288519 1.0000
57 277727437 1.0000
57 29985371 2.0000
57 219138840 14.0000
57 352569615 2.0000
57 574012776 4.0000
57 273461517 14.0000
57 244006526 2.0000
57 83928002 2.0000
57 287846265 6.0000
57 175458189 5.0000
57 325696446 8.0000
57 280948401 1.0000
57 324307705 13.0000
57 54513097 18.0000
57 187450075 1.0000
57 205278393 2.0000
57 42895816 1.0000
57 158469454 1.0000
57 106841421 18.0000
57 21770354 3.0000
57 58749618 2.0000
57 47914608 4.0000
57 235284388 17.0000
57 262639091 14.0000
57 606474884 2.0000
57 100597724 1.0000
57 81112983 4.0000
57 54596482 13.0000
57 274674751 5.0000
57 148842295 9.0000
57 284945143 10.0000
57 238169466 10.0000
57 245007518 2.0000
57 34279978 2.0000
57 274053387 5.0000
57 331699419 1.0000
57 238736345 4.0000
58 270063173 1.0000
58 54513097 2.0000
58 235284388 1.0000
59 270063173 1.0000
59 54513097 1.0000
59 235284388 1.0000
60 270063173 1.0000
60 381448455 1.0000
60 199633839 1.0000
60 298641416 1.0000
60 471858752 1.0000
60 591867735 1.0000
60 21415915 1.0000
60 378745384 1.0000
60 273033835 1.0000
60 363860065 1.0000
60 21927348 1.0000
60 219138840 1.0000
60 273461517 1.0000
60 175458189 1.0000
60 324307705 1.0000
60 54513097 1.0000
60 106841421 1.0000
60 21770354 1.0000
60 235284388 1.0000
60 262639091 1.0000
61 270063173 1.0000
61 123208306 1.0000
61 108445481 1.0000
61 218621324 1.0000
61 382076279 1.0000
61 193208430 2.0000
61 84403255 2.0000
61 23505105 4.0000
61 201041947 1.0000
61 211848777 1.0000
61 361278739 2.0000
61 29267530 3.0000
61 381295550 1.0000
61 18900232 1.0000
61 189209030 1.0000
61 273559646 3.0000
61 88126316 2.0000
61 179872551 1.0000
61 177496057 3.0000
61 170909799 5.0000
61 120858192 1.0000
61 33029673 2.0000
61 108064328 2.0000
61 39723301 3.0000
61 202719757 1.0000
61 267814002 1.0000
61 211172294 1.0000
61 340363309 1.0000
61 353689773 1.0000
61 225914625 1.0000
61 36544806 1.0000
61 108675333 1.0000
61 336130385 1.0000
61 57794814 1.0000
61 177135949 1.0000
61 320557936 1.0000
61 199633839 1.0000
61 212503529 1.0000
61 192517738 1.0000
61 51039180 1.0000
61 45364167 2.0000
61 157197158 1.0000
61 24429243 2.0000
61 77726580 1.0000
61 273602143 1.0000
61 97492519 4.0000
61 391968464 1.0000
61 36292202 1.0000
61 58759682 1.0000
61 186791565 1.0000
61 426101736 1.0000
61 500112888 1.0000
61 70483883 2.0000
61 191069406 1.0000
61 280430548 2.0000
61 162815851 2.0000
61 53267855 1.0000
61 45112608 1.0000
61 331112419 1.0000
61 201657966 1.0000
61 173493504 2.0000
61 369727211 2.0000
61 53384299 1.0000
61 115605916 1.0000
61 338287336 1.0000
61 48376774 1.0000
61 297853100 2.0000
61 246739849 1.0000
61 183374179 1.0000
61 186134940 1.0000
61 187658311 1.0000
61 394745356 1.0000
61 280826536 1.0000
61 108896669 1.0000
61 520440498 2.0000
61 399954028 1.0000
61 255572101 1.0000
61 30009812 1.0000
61 179127965 1.0000
61 346391676 1.0000
61 371265403 1.0000
61 44336049 1.0000
61 22128494 1.0000
61 194757219 1.0000
61 262307214 1.0000
61 236986090 1.0000
61 63253790 1.0000
61 186221115 1.0000
61 280403522 1.0000
61 165076757 1.0000
61 179935250 1.0000
61 89308231 1.0000
61 26761071 2.0000
61 179676136 3.0000
61 240663429 2.0000
61 385340015 1.0000
61 257522741 1.0000
61 259865273 2.0000
61 248148598 1.0000
61 126040106 1.0000
61 317113567 1.0000
61 99002197 3.0000
61 21415915 1.0000
61 363915528 1.0000
61 362708884 1.0000
61 333467661 1.0000
61 45398123 2.0000
61 41795957 2.0000
61 394614858 1.0000
61 206185630 1.0000
61 117058623 3.0000
61 83106176 1.0000
61 205665619 1.0000
61 196957441 1.0000
61 85694890 1.0000
61 360392279 1.0000
61 192473400 1.0000
61 21593031 1.0000
61 390669136 1.0000
61 86739892 2.0000
61 102781563 1.0000
61 186190444 1.0000
61 116524695 1.0000
61 73084416 3.0000
61 273033835 2.0000
61 315035989 2.0000
61 226691563 1.0000
61 218649291 3.0000
61 208490036 1.0000
61 156951907 4.0000
61 88960749 1.0000
61 22249205 1.0000
61 92975209 1.0000
61 227699736 1.0000
61 361812003 3.0000
61 178457690 2.0000
61 155874323 1.0000
61 306224647 2.0000
61 267822457 1.0000
61 88910148 2.0000
61 223611436 1.0000
61 38633460 1.0000
61 150774251 1.0000
61 355438543 1.0000
61 205231234 1.0000
61 80373284 2.0000
61 182470142 2.0000
61 90430970 1.0000
61 208649048 1.0000
61 754823287 3.0000
61 21927348 2.0000
61 330255413 1.0000
61 50093236 3.0000
61 164729839 1.0000
61 123084921 2.0000
61 192149868 1.0000
61 410218658 1.0000
61 219138840 2.0000
61 140264549 3.0000
61 191060793 1.0000
61 167906212 1.0000
61 363295003 1.0000
61 218664980 2.0000
61 256133861 3.0000
61 21437961 1.0000
61 92473291 1.0000
61 273461517 1.0000
61 452834167 1.0000
61 500386861 1.0000
61 64490054 1.0000
61 79413578 1.0000
61 44765804 1.0000
61 409911433 1.0000
61 137373058 1.0000
61 400549146 1.0000
61 177900100 6.0000
61 438406232 1.0000
61 83928002 1.0000
61 150611354 4.0000
61 162793078 1.0000
61 40691248 2.0000
61 184374903 1.0000
61 348265432 1.0000
61 450794692 1.0000
61 174191688 1.0000
61 181662643 1.0000
61 311114046 1.0000
61 140083960 1.0000
61 227764232 1.0000
61 404357780 2.0000
61 215576684 1.0000
61 66484769 1.0000
61 225398019 1.0000
61 40894652 1.0000
61 278482967 1.0000
61 175458189 2.0000
61 280948401 1.0000
61 28774420 3.0000
61 470069657 2.0000
61 481649873 1.0000
61 264745750 1.0000
61 124272648 3.0000
61 93737863 1.0000
61 121567287 2.0000
61 143037311 2.0000
61 324307705 1.0000
61 501887043 1.0000
61 54513097 1.0000
61 328548626 1.0000
61 97542362 1.0000
61 372693245 1.0000
61 187038423 1.0000
61 169894192 5.0000
61 162621823 4.0000
61 361065588 1.0000
61 177823861 1.0000
61 191058301 1.0000
61 42895816 1.0000
61 74224730 3.0000
61 23971329 1.0000
61 145721875 1.0000
61 308721415 2.0000
61 137471432 2.0000
61 106841421 1.0000
61 347943805 1.0000
61 384094515 1.0000
61 361241032 2.0000
61 175155659 2.0000
61 421024033 2.0000
61 62223312 1.0000
61 21770354 1.0000
61 221517840 1.0000
61 303371760 1.0000
61 168345425 1.0000
61 47914608 1.0000
61 182456993 2.0000
61 260062202 3.0000
61 381346813 1.0000
61 110551579 1.0000
61 171251023 1.0000
61 283690548 1.0000
61 69307285 1.0000
61 382489334 1.0000
61 253491471 1.0000
61 280571460 1.0000
61 235284388 1.0000
61 71487252 2.0000
61 205383132 1.0000
61 121849847 1.0000
61 127903007 1.0000
61 344143174 1.0000
61 35952475 1.0000
61 109269644 2.0000
61 364772998 1.0000
61 104799646 4.0000
61 214251466 3.0000
61 256696942 1.0000
61 85077359 2.0000
61 272144349 2.0000
61 137434820 1.0000
61 100597724 1.0000
61 111005623 1.0000
61 234316880 1.0000
61 553850703 1.0000
61 264200852 1.0000
61 185826799 3.0000
61 100480169 1.0000
61 417708983 1.0000
61 51371672 2.0000
61 517335990 1.0000
61 117757115 4.0000
61 372730170 1.0000
61 261114974 1.0000
61 18761643 1.0000
61 185646833 3.0000
61 72277917 1.0000
61 107123526 1.0000
61 324907579 1.0000
61 234388455 1.0000
61 283894633 2.0000
61 28128687 2.0000
61 37649776 1.0000
61 405406664 1.0000
61 274053387 2.0000
61 448605410 1.0000
62 270063173 1.0000
62 317475686 1.0000
62 232961188 2.0000
62 84403255 2.0000
62 23505105 3.0000
62 29267530 5.0000
62 397569403 1.0000
62 246172121 2.0000
62 108064328 3.0000
62 246766460 4.0000
62 340363309 7.0000
62 235189731 1.0000
62 284510806 4.0000
62 360543263 1.0000
62 199633839 2.0000
62 24429243 5.0000
62 97492519 1.0000
62 433683092 1.0000
62 250373879 1.0000
62 391968464 2.0000
62 58759682 1.0000
62 205448347 1.0000
62 369727211 3.0000
62 48376774 2.0000
62 297853100 5.0000
62 246739849 2.0000
62 183374179 1.0000
62 51697533 1.0000
62 394745356 2.0000
62 399954028 2.0000
62 283713373 1.0000
62 275040716 1.0000
62 191007520 1.0000
62 22128494 1.0000
62 194757219 2.0000
62 455974999 1.0000
62 24868133 3.0000
62 244876558 1.0000
62 26761071 2.0000
62 179676136 1.0000
62 52305361 2.0000
62 51820161 1.0000
62 257522741 3.0000
62 126040106 1.0000
62 21415915 1.0000
62 363915528 2.0000
62 362708884 4.0000
62 443043975 1.0000
62 186547033 1.0000
62 117058623 3.0000
62 390669136 1.0000
62 166670511 2.0000
62 186190444 3.0000
62 29666748 1.0000
62 273033835 4.0000
62 226691563 2.0000
62 22249205 1.0000
62 178457690 1.0000
62 306224647 4.0000
62 358726571 1.0000
62 88910148 1.0000
62 363860065 2.0000
62 190813502 1.0000
62 80373284 1.0000
62 343941412 1.0000
62 336717597 1.0000
62 191898535 1.0000
62 496918713 1.0000
62 119466409 3.0000
62 164729839 4.0000
62 219138840 1.0000
62 359256640 1.0000
62 191072044 1.0000
62 273461517 1.0000
62 409911433 2.0000
62 297652974 1.0000
62 184374903 1.0000
62 450794692 1.0000
62 140083960 1.0000
62 193425330 1.0000
62 21508873 3.0000
62 175458189 2.0000
62 124272648 1.0000
62 93737863 3.0000
62 332334127 1.0000
62 324307705 2.0000
62 54513097 1.0000
62 104147773 1.0000
62 187038423 1.0000
62 205278393 7.0000
62 23971329 2.0000
62 145721875 2.0000
62 246760566 1.0000
62 308721415 2.0000
62 137471432 1.0000
62 106841421 1.0000
62 361241032 4.0000
62 421024033 3.0000
62 58749618 3.0000
62 69307285 1.0000
62 403594709 2.0000
62 22926492 1.0000
62 367354478 1.0000
62 235284388 1.0000
62 205383132 3.0000
62 262639091 1.0000
62 250361135 1.0000
62 109269644 3.0000
62 104799646 1.0000
62 256696942 6.0000
62 85077359 6.0000
62 606474884 1.0000
62 366684284 1.0000
62 58747535 2.0000
62 100480169 1.0000
62 38081052 1.0000
62 81112983 2.0000
62 117757115 1.0000
62 167096544 1.0000
62 185646833 1.0000
62 199295364 1.0000
62 107123526 2.0000
62 58758214 1.0000
63 270063173 1.0000
63 120858192 1.0000
63 280574253 1.0000
63 97492519 1.0000
63 228099346 1.0000
63 297853100 1.0000
63 520440498 1.0000
63 275040716 1.0000
63 545072012 1.0000
63 21415915 1.0000
63 306224647 1.0000
63 88910148 1.0000
63 363860065 1.0000
63 335507982 1.0000
63 547900635 1.0000
63 140264549 1.0000
63 273461517 1.0000
63 150611354 1.0000
63 250613093 1.0000
63 324307705 1.0000
63 104147773 1.0000
63 250361135 1.0000
63 109269644 1.0000
63 181097218 1.0000
63 85077359 1.0000
63 536437122 1.0000
63 238169466 1.0000
64 270063173 1.0000
64 296487126 1.0000
64 84403255 1.0000
64 23505105 1.0000
64 211848777 1.0000
64 189209030 1.0000
64 177496057 1.0000
64 108064328 1.0000
64 340363309 1.0000
64 51039180 2.0000
64 24429243 1.0000
64 784411766 1.0000
64 436060689 1.0000
64 228099346 2.0000
64 280430548 1.0000
64 162815851 1.0000
64 173493504 1.0000
64 369727211 1.0000
64 115605916 1.0000
64 297853100 1.0000
64 108896669 1.0000
64 179127965 1.0000
64 194757219 1.0000
64 280403522 1.0000
64 52305361 1.0000
64 387735880 1.0000
64 111690467 1.0000
64 24598269 1.0000
64 137671591 2.0000
64 362708884 1.0000
64 443043975 1.0000
64 205665619 1.0000
64 186190444 1.0000
64 273033835 1.0000
64 208490036 1.0000
64 361812003 1.0000
64 155874323 1.0000
64 306224647 1.0000
64 363860065 1.0000
64 260814366 1.0000
64 205231234 1.0000
64 21858860 1.0000
64 50093236 1.0000
64 192149868 1.0000
64 140264549 1.0000
64 44765804 1.0000
64 177900100 1.0000
64 168459774 1.0000
64 176861277 1.0000
64 162621823 2.0000
64 177823861 1.0000
64 158469454 2.0000
64 145721875 1.0000
64 106841421 1.0000
64 347943805 1.0000
64 361241032 1.0000
64 17248920 1.0000
64 62223312 1.0000
64 260062202 1.0000
64 253491471 1.0000
64 280571460 1.0000
64 71487252 1.0000
64 36612498 1.0000
64 109269644 1.0000
64 104799646 1.0000
64 85077359 1.0000
64 185826799 1.0000
64 100480169 1.0000
64 51371672 1.0000
64 117757115 1.0000
64 107123526 1.0000
64 156890702 1.0000
64 48048224 1.0000
64 245007518 1.0000
65 270063173 2.0000
65 465399426 1.0000
65 337231569 1.0000
65 296487126 2.0000
65 232961188 2.0000
65 56343104 2.0000
65 207505611 2.0000
65 23505105 4.0000
65 201041947 1.0000
65 357660257 2.0000
65 211848777 3.0000
65 480499316 2.0000
65 361278739 1.0000
65 249794165 1.0000
65 172453787 1.0000
65 172453788 1.0000
65 29267530 3.0000
65 381295550 1.0000
65 189209030 2.0000
65 273559646 2.0000
65 177496057 1.0000
65 170909799 2.0000
65 120858192 2.0000
65 33029673 3.0000
65 46351591 2.0000
65 108064328 1.0000
65 39723301 1.0000
65 241266173 2.0000
65 246766460 2.0000
65 340363309 4.0000
65 284510806 2.0000
65 265245001 1.0000
65 556212681 1.0000
65 444720443 1.0000
65 108675333 1.0000
65 402870780 2.0000
65 57794814 1.0000
65 199633839 1.0000
65 51039180 2.0000
65 45364167 2.0000
65 157197158 3.0000
65 24429243 3.0000
65 784411766 2.0000
65 76679385 2.0000
65 273602143 1.0000
65 97492519 3.0000
65 228099346 4.0000
65 391968464 1.0000
65 46252132 1.0000
65 551188839 1.0000
65 287826175 3.0000
65 260778881 3.0000
65 186791565 2.0000
65 351253672 1.0000
65 280430548 3.0000
65 162815851 3.0000
65 269051483 2.0000
65 45112608 2.0000
65 279579743 1.0000
65 173493504 1.0000
65 241093180 1.0000
65 48376774 2.0000
65 297853100 1.0000
65 246739849 2.0000
65 186134940 1.0000
65 394745356 1.0000
65 311108835 2.0000
65 137396816 1.0000
65 520440498 4.0000
65 399954028 2.0000
65 471858752 1.0000
65 30009812 2.0000
65 234501617 1.0000
65 275040716 2.0000
65 42570149 1.0000
65 460456072 2.0000
65 354435706 1.0000
65 406980735 2.0000
65 401390204 2.0000
65 191007520 2.0000
65 22128494 2.0000
65 194757219 1.0000
65 262307214 2.0000
65 59142721 2.0000
65 355136751 2.0000
65 58757576 2.0000
65 186221115 1.0000
65 280403522 3.0000
65 454059039 2.0000
65 181627999 1.0000
65 252673442 1.0000
65 277019535 2.0000
65 24868133 2.0000
65 206342682 1.0000
65 179935250 1.0000
65 26761071 2.0000
65 179676136 1.0000
65 262622226 3.0000
65 52305361 3.0000
65 292275636 1.0000
65 249707746 2.0000
65 240663429 3.0000
65 91155132 1.0000
65 387735880 2.0000
65 257522741 4.0000
65 318581766 1.0000
65 111690467 4.0000
65 259865273 1.0000
65 126040106 2.0000
65 317113567 1.0000
65 399711344 1.0000
65 99002197 2.0000
65 21415915 2.0000
65 57675742 1.0000
65 362708884 3.0000
65 333467661 1.0000
65 45398123 1.0000
65 330234691 1.0000
65 316113123 1.0000
65 320121337 1.0000
65 41795957 2.0000
65 443043975 1.0000
65 206185630 2.0000
65 109299416 2.0000
65 133406185 1.0000
65 400344890 1.0000
65 117058623 5.0000
65 205665619 2.0000
65 235926567 2.0000
65 212381568 2.0000
65 240388572 1.0000
65 21593031 5.0000
65 390669136 1.0000
65 102781563 1.0000
65 71815631 1.0000
65 186190444 1.0000
65 116524695 1.0000
65 29666748 2.0000
65 157091041 2.0000
65 73084416 1.0000
65 273033835 2.0000
65 226691563 4.0000
65 208490036 2.0000
65 156951907 2.0000
65 22249205 2.0000
65 434998682 1.0000
65 322045168 2.0000
65 178457690 3.0000
65 306224647 4.0000
65 88910148 3.0000
65 296712899 3.0000
65 127212001 1.0000
65 363860065 2.0000
65 68526291 2.0000
65 380310734 2.0000
65 545300937 2.0000
65 260814366 3.0000
65 205231234 1.0000
65 21858860 1.0000
65 182470142 1.0000
65 343941412 2.0000
65 444790512 1.0000
65 115180720 2.0000
65 472997480 1.0000
65 754823287 1.0000
65 330255413 1.0000
65 496918713 1.0000
65 317966639 2.0000
65 119466409 1.0000
65 43399417 2.0000
65 50093236 3.0000
65 164729839 3.0000
65 123084921 1.0000
65 335507982 2.0000
65 192149868 4.0000
65 184372744 1.0000
65 219138840 2.0000
65 172668288 2.0000
65 140264549 2.0000
65 69315538 1.0000
65 363295003 2.0000
65 218664980 1.0000
65 256133861 1.0000
65 178077679 2.0000
65 92473291 2.0000
65 241120063 2.0000
65 273461517 2.0000
65 44765804 2.0000
65 53150452 2.0000
65 409911433 1.0000
65 177900100 1.0000
65 83928002 2.0000
65 150611354 2.0000
65 552102770 2.0000
65 162793078 2.0000
65 367080568 2.0000
65 181662643 1.0000
65 214483223 2.0000
65 404357780 1.0000
65 215576684 2.0000
65 66484769 1.0000
65 21508873 1.0000
65 40894652 1.0000
65 278482967 1.0000
65 175458189 3.0000
65 454736754 1.0000
65 515440846 1.0000
65 237266480 1.0000
65 368246503 1.0000
65 188683237 4.0000
65 370647017 2.0000
65 124272648 2.0000
65 54198070 2.0000
65 205376521 2.0000
65 252993522 2.0000
65 111423790 2.0000
65 121567287 2.0000
65 332334127 2.0000
65 54513097 2.0000
65 328548626 1.0000
65 104147773 3.0000
65 209549732 1.0000
65 386637033 1.0000
65 187038423 1.0000
65 169894192 2.0000
65 550434469 2.0000
65 177823861 2.0000
65 42895816 2.0000
65 74224730 1.0000
65 145721875 2.0000
65 137471432 3.0000
65 106841421 1.0000
65 347943805 3.0000
65 361241032 3.0000
65 175155659 4.0000
65 421024033 2.0000
65 21770354 5.0000
65 905950542 2.0000
65 58749618 2.0000
65 47914608 2.0000
65 260062202 4.0000
65 171251023 1.0000
65 403594709 1.0000
65 253491471 5.0000
65 280571460 2.0000
65 71487252 4.0000
65 205383132 3.0000
65 262639091 2.0000
65 121849847 1.0000
65 127903007 2.0000
65 361299476 1.0000
65 45624632 2.0000
65 345725724 3.0000
65 344143174 2.0000
65 109269644 2.0000
65 104799646 3.0000
65 181097218 1.0000
65 214251466 2.0000
65 256696942 3.0000
65 85077359 4.0000
65 100597724 1.0000
65 536437122 1.0000
65 111005623 2.0000
65 234316880 3.0000
65 421499757 2.0000
65 185826799 3.0000
65 601892509 2.0000
65 100480169 2.0000
65 64017672 2.0000
65 196244888 2.0000
65 194511872 1.0000
65 54596482 2.0000
65 185646833 2.0000
65 362747745 2.0000
65 459637630 1.0000
65 324907579 2.0000
65 156890702 1.0000
65 234388455 2.0000
65 284945143 3.0000
65 238169466 2.0000
65 28128687 1.0000
65 405406664 1.0000
65 436851002 2.0000
65 21695739 1.0000
65 274053387 3.0000
65 448605410 2.0000
66 270063173 1.0000
66 218621324 1.0000
66 232961188 1.0000
66 56343104 1.0000
66 23505105 4.0000
66 29267530 1.0000
66 33029673 2.0000
66 46351591 1.0000
66 246766460 1.0000
66 340363309 3.0000
66 284510806 1.0000
66 24429243 3.0000
66 784411766 1.0000
66 97492519 4.0000
66 228099346 1.0000
66 280430548 1.0000
66 48376774 1.0000
66 297853100 2.0000
66 246739849 1.0000
66 311108835 1.0000
66 520440498 1.0000
66 30009812 2.0000
66 275040716 1.0000
66 59142721 1.0000
66 58757576 1.0000
66 277019535 1.0000
66 24868133 1.0000
66 26761071 1.0000
66 262622226 1.0000
66 52305361 1.0000
66 257522741 1.0000
66 111690467 1.0000
66 126040106 1.0000
66 137671591 1.0000
66 21415915 2.0000
66 57675742 2.0000
66 362708884 2.0000
66 45398123 1.0000
66 41795957 2.0000
66 206185630 2.0000
66 117058623 4.0000
66 205665619 1.0000
66 235926567 1.0000
66 21593031 2.0000
66 29666748 1.0000
66 273033835 1.0000
66 226691563 1.0000
66 22249205 1.0000
66 178457690 1.0000
66 306224647 2.0000
66 88910148 2.0000
66 363860065 1.0000
66 343941412 2.0000
66 187288519 1.0000
66 43399417 2.0000
66 164729839 3.0000
66 192149868 1.0000
66 219138840 1.0000
66 363295003 1.0000
66 92473291 2.0000
66 273461517 1.0000
66 79413578 1.0000
66 83928002 1.0000
66 175458189 3.0000
66 28774420 1.0000
66 121567287 1.0000
66 332334127 1.0000
66 54513097 1.0000
66 104147773 2.0000
66 205278393 2.0000
66 137471432 2.0000
66 361241032 2.0000
66 175155659 1.0000
66 21770354 1.0000
66 58749618 1.0000
66 47914608 1.0000
66 253491471 1.0000
66 71487252 1.0000
66 205383132 3.0000
66 45624632 2.0000
66 344143174 1.0000
66 256696942 3.0000
66 85077359 6.0000
66 64017672 1.0000
66 54596482 1.0000
66 234388455 1.0000
66 284945143 1.0000
66 238169466 1.0000
66 21695739 1.0000
66 274053387 1.0000
67 270063173 2.0000
67 218621324 3.0000
67 232961188 3.0000
67 56343104 11.0000
67 23505105 4.0000
67 29267530 1.0000
67 179872551 1.0000
67 33029673 3.0000
67 46351591 2.0000
67 108064328 2.0000
67 246766460 3.0000
67 340363309 1.0000
67 235189731 2.0000
67 284510806 3.0000
67 48949091 2.0000
67 199633839 2.0000
67 192517738 2.0000
67 24429243 3.0000
67 97492519 7.0000
67 250373879 2.0000
67 53384299 1.0000
67 48376774 2.0000
67 297853100 3.0000
67 30009812 1.0000
67 275040716 3.0000
67 191007520 2.0000
67 58757576 6.0000
67 24868133 10.0000
67 52305361 3.0000
67 249707746 4.0000
67 91155132 2.0000
67 257522741 1.0000
67 111690467 2.0000
67 126040106 2.0000
67 21415915 3.0000
67 57675742 3.0000
67 45398123 1.0000
67 41795957 11.0000
67 206185630 1.0000
67 186547033 2.0000
67 117058623 4.0000
67 205665619 2.0000
67 21593031 5.0000
67 102781563 2.0000
67 273033835 3.0000
67 226691563 3.0000
67 22249205 8.0000
67 178457690 3.0000
67 306224647 3.0000
67 239482861 1.0000
67 88910148 4.0000
67 244154467 2.0000
67 180329003 2.0000
67 363860065 1.0000
67 343941412 1.0000
67 182650731 1.0000
67 187288519 3.0000
67 119466409 3.0000
67 43399417 1.0000
67 164729839 2.0000
67 192149868 2.0000
67 184372744 2.0000
67 219138840 2.0000
67 21437961 2.0000
67 92473291 1.0000
67 273461517 2.0000
67 79413578 3.0000
67 83928002 10.0000
67 267804075 2.0000
67 193425330 2.0000
67 21508873 2.0000
67 82332462 1.0000
67 175458189 3.0000
67 28774420 1.0000
67 577155549 1.0000
67 54513097 7.0000
67 104147773 2.0000
67 205278393 4.0000
67 158469454 1.0000
67 145721875 3.0000
67 246760566 2.0000
67 137471432 2.0000
67 106841421 2.0000
67 361241032 1.0000
67 175155659 2.0000
67 21770354 1.0000
67 58749618 10.0000
67 47914608 12.0000
67 69307285 2.0000
67 71487252 2.0000
67 205383132 6.0000
67 45624632 12.0000
67 256696942 3.0000
67 85077359 4.0000
67 64017672 2.0000
67 81112983 4.0000
67 54596482 10.0000
67 199295364 2.0000
67 84352469 1.0000
67 148842295 2.0000
67 284945143 2.0000
67 238169466 2.0000
67 189660545 2.0000
67 21695739 3.0000
67 238736345 2.0000
68 270063173 1.0000
68 337231569 1.0000
68 218621324 1.0000
68 272101527 1.0000
68 232961188 1.0000
68 193208430 1.0000
68 84403255 1.0000
68 198112368 1.0000
68 23505105 1.0000
68 211848777 1.0000
68 172453787 1.0000
68 172453788 1.0000
68 29267530 1.0000
68 219091740 1.0000
68 189209030 1.0000
68 273559646 1.0000
68 246172121 1.0000
68 179872551 1.0000
68 177496057 1.0000
68 170909799 1.0000
68 33029673 1.0000
68 46351591 1.0000
68 108064328 1.0000
68 39723301 1.0000
68 267814002 1.0000
68 211172294 1.0000
68 246766460 1.0000
68 340363309 1.0000
68 93438825 1.0000
68 284510806 1.0000
68 108675333 1.0000
68 48949091 1.0000
68 285544894 1.0000
68 57794814 1.0000
68 177135949 1.0000
68 199633839 1.0000
68 192517738 1.0000
68 51039180 1.0000
68 45364167 1.0000
68 157197158 1.0000
68 97492519 1.0000
68 338939548 1.0000
68 228099346 1.0000
68 179244567 1.0000
68 275096952 1.0000
68 186791565 1.0000
68 70483883 1.0000
68 191069406 1.0000
68 280430548 1.0000
68 162815851 1.0000
68 53267855 1.0000
68 269051483 1.0000
68 201657966 1.0000
68 173493504 1.0000
68 115605916 1.0000
68 48376774 1.0000
68 297853100 1.0000
68 246739849 1.0000
68 183374179 1.0000
68 186134940 1.0000
68 187658311 1.0000
68 311108835 1.0000
68 108896669 1.0000
68 399954028 1.0000
68 30009812 1.0000
68 14599444 1.0000
68 275040716 1.0000
68 179127965 1.0000
68 42570149 1.0000
68 44336049 1.0000
68 191007520 1.0000
68 194757219 1.0000
68 186221115 1.0000
68 280403522 1.0000
68 352370223 1.0000
68 277019535 1.0000
68 244876558 1.0000
68 179935250 1.0000
68 210551488 1.0000
68 26761071 1.0000
68 179676136 1.0000
68 52305361 1.0000
68 249707746 1.0000
68 240663429 1.0000
68 91155132 1.0000
68 387735880 1.0000
68 257522741 1.0000
68 111690467 1.0000
68 126040106 1.0000
68 99002197 1.0000
68 137671591 1.0000
68 21415915 1.0000
68 302559370 1.0000
68 57675742 1.0000
68 362708884 1.0000
68 45398123 1.0000
68 437557781 1.0000
68 320121337 1.0000
68 206185630 1.0000
68 186547033 1.0000
68 344751090 1.0000
68 133406185 1.0000
68 117058623 1.0000
68 205665619 1.0000
68 235926567 1.0000
68 378745384 1.0000
68 21593031 1.0000
68 86739892 1.0000
68 102781563 1.0000
68 186190444 1.0000
68 116524695 1.0000
68 29666748 1.0000
68 157091041 1.0000
68 73084416 1.0000
68 273033835 1.0000
68 226691563 1.0000
68 218649291 1.0000
68 208490036 1.0000
68 213240376 1.0000
68 156951907 1.0000
68 92975209 1.0000
68 106766504 1.0000
68 245770489 1.0000
68 203916273 1.0000
68 178457690 1.0000
68 155874323 1.0000
68 306224647 1.0000
68 267822457 1.0000
68 88910148 1.0000
68 127212001 1.0000
68 244154467 1.0000
68 180329003 1.0000
68 363860065 1.0000
68 64456105 1.0000
68 260814366 1.0000
68 205231234 1.0000
68 285171946 1.0000
68 190813502 1.0000
68 80373284 1.0000
68 343941412 1.0000
68 208649048 1.0000
68 21927348 1.0000
68 187288519 1.0000
68 119466409 1.0000
68 277727437 1.0000
68 43399417 1.0000
68 50093236 1.0000
68 164729839 1.0000
68 123084921 1.0000
68 192149868 1.0000
68 184372744 1.0000
68 219138840 1.0000
68 140264549 1.0000
68 167906212 1.0000
68 218664980 1.0000
68 256133861 1.0000
68 77688451 1.0000
68 21437961 1.0000
68 92473291 1.0000
68 273461517 1.0000
68 79413578 1.0000
68 409911433 1.0000
68 137373058 1.0000
68 177900100 1.0000
68 150611354 1.0000
68 162793078 1.0000
68 40691248 1.0000
68 267804075 1.0000
68 187255592 1.0000
68 184374903 1.0000
68 174191688 1.0000
68 181662643 1.0000
68 140083960 1.0000
68 404357780 1.0000
68 168459774 1.0000
68 215576684 1.0000
68 66484769 1.0000
68 225398019 1.0000
68 193425330 1.0000
68 21508873 1.0000
68 40894652 1.0000
68 188846349 1.0000
68 278482967 1.0000
68 175458189 1.0000
68 28774420 1.0000
68 132902185 1.0000
68 264745750 1.0000
68 121567287 1.0000
68 143037311 1.0000
68 104147773 1.0000
68 169894192 1.0000
68 370162043 1.0000
68 187450075 1.0000
68 119202711 1.0000
68 177823861 1.0000
68 42895816 1.0000
68 74224730 1.0000
68 145721875 1.0000
68 308721415 1.0000
68 137471432 1.0000
68 106841421 1.0000
68 361241032 1.0000
68 421024033 1.0000
68 62223312 1.0000
68 21770354 1.0000
68 168345425 1.0000
68 182456993 1.0000
68 260062202 1.0000
68 171251023 1.0000
68 69307285 1.0000
68 253491471 1.0000
68 235284388 1.0000
68 71487252 1.0000
68 205383132 1.0000
68 262639091 1.0000
68 121849847 1.0000
68 127903007 1.0000
68 250361135 1.0000
68 344143174 1.0000
68 109269644 1.0000
68 364772998 1.0000
68 214251466 1.0000
68 256696942 1.0000
68 85077359 1.0000
68 137434820 1.0000
68 100597724 1.0000
68 249710115 1.0000
68 185826799 1.0000
68 234313487 1.0000
68 100480169 1.0000
68 170649489 1.0000
68 246550319 1.0000
68 64017672 1.0000
68 51371672 1.0000
68 67657313 1.0000
68 117757115 1.0000
68 194511872 1.0000
68 185646833 1.0000
68 274674751 1.0000
68 107123526 1.0000
68 186224386 1.0000
68 156890702 1.0000
68 148842295 1.0000
68 234388455 1.0000
68 284945143 1.0000
68 238169466 1.0000
68 283894633 1.0000
68 48048224 1.0000
68 28128687 1.0000
68 189660545 1.0000
68 21695739 1.0000
68 34279978 1.0000
68 274053387 1.0000
68 238736345 1.0000
69 270063173 3.0000
69 123208306 1.0000
69 19761271 1.0000
69 56343104 2.0000
69 198494776 1.0000
69 381295550 2.0000
69 88126316 1.0000
69 106255581 1.0000
69 179872551 2.0000
69 177496057 5.0000
69 170909799 1.0000
69 202719757 2.0000
69 36544806 2.0000
69 199633839 2.0000
69 45364167 1.0000
69 292813892 2.0000
69 97492519 1.0000
69 36292202 2.0000
69 58759682 1.0000
69 244547831 2.0000
69 205448347 1.0000
69 53384299 4.0000
69 115605916 1.0000
69 186134940 1.0000
69 51697533 1.0000
69 108896669 1.0000
69 191082782 1.0000
69 377915688 1.0000
69 306791157 2.0000
69 455974999 1.0000
69 59142721 1.0000
69 58757576 1.0000
69 186221115 1.0000
69 24868133 3.0000
69 179935250 1.0000
69 89308231 1.0000
69 210551488 1.0000
69 179676136 1.0000
69 51820161 1.0000
69 255114497 1.0000
69 257522741 1.0000
69 248148598 2.0000
69 296489918 1.0000
69 21415915 2.0000
69 27798256 1.0000
69 302559370 1.0000
69 330234691 1.0000
69 41795957 11.0000
69 21593031 1.0000
69 166670511 2.0000
69 86739892 1.0000
69 116524695 1.0000
69 29666748 1.0000
69 73084416 1.0000
69 273033835 2.0000
69 156951907 1.0000
69 22249205 7.0000
69 203916273 3.0000
69 178457690 1.0000
69 155874323 1.0000
69 358726571 2.0000
69 365122161 1.0000
69 38633460 2.0000
69 254940274 1.0000
69 21858860 3.0000
69 190813502 1.0000
69 90430970 2.0000
69 21927348 1.0000
69 330255413 1.0000
69 336717597 1.0000
69 123084921 1.0000
69 140264549 1.0000
69 191060793 1.0000
69 256133861 2.0000
69 178077679 1.0000
69 359256640 1.0000
69 273461517 2.0000
69 177900100 4.0000
69 297652974 1.0000
69 150611354 1.0000
69 279949406 1.0000
69 184374903 2.0000
69 140083960 1.0000
69 215576684 1.0000
69 225398019 1.0000
69 40894652 2.0000
69 50799351 2.0000
69 275191705 1.0000
69 28774420 2.0000
69 577155549 1.0000
69 124272648 3.0000
69 121567287 1.0000
69 332334127 2.0000
69 143037311 1.0000
69 54513097 6.0000
69 209549732 1.0000
69 169894192 1.0000
69 162621823 2.0000
69 177823861 1.0000
69 191058301 1.0000
69 205278393 1.0000
69 74224730 1.0000
69 136249351 1.0000
69 158469454 1.0000
69 23971329 1.0000
69 137471432 1.0000
69 17248920 1.0000
69 21770354 1.0000
69 58749618 6.0000
69 47914608 1.0000
69 260062202 1.0000
69 171251023 1.0000
69 367354478 1.0000
69 235284388 3.0000
69 45624632 9.0000
69 36612498 1.0000
69 35952475 1.0000
69 85077359 2.0000
69 137434820 1.0000
69 151755148 1.0000
69 366684284 1.0000
69 81112983 4.0000
69 18761643 1.0000
69 389751959 1.0000
69 185646833 1.0000
69 244474835 2.0000
69 324907579 1.0000
69 187276624 1.0000
69 37649776 1.0000
69 58758214 1.0000
70 270063173 1.0000
70 465399426 4.0000
70 337231569 3.0000
70 218621324 6.0000
70 296487126 9.0000
70 272101527 7.0000
70 232961188 13.0000
70 19761271 30.0000
70 381448455 1.0000
70 382076279 2.0000
70 193208430 12.0000
70 56343104 44.0000
70 84403255 16.0000
70 370611197 3.0000
70 252695601 2.0000
70 23505105 54.0000
70 368802046 1.0000
70 252834703 1.0000
70 357660257 35.0000
70 211848777 5.0000
70 480499316 57.0000
70 361278739 10.0000
70 37905642 1.0000
70 172453787 1.0000
70 172453788 1.0000
70 29267530 41.0000
70 397569403 1.0000
70 508986427 2.0000
70 18900232 2.0000
70 189209030 10.0000
70 273559646 46.0000
70 88126316 84.0000
70 246172121 7.0000
70 106255581 15.0000
70 179872551 12.0000
70 177496057 70.0000
70 326820998 2.0000
70 170909799 58.0000
70 120858192 93.0000
70 33029673 12.0000
70 46351591 2.0000
70 108064328 44.0000
70 39723301 47.0000
70 202719757 3.0000
70 241266173 2.0000
70 246766460 7.0000
70 340363309 14.0000
70 235189731 3.0000
70 93438825 1.0000
70 285230602 1.0000
70 284510806 9.0000
70 265245001 10.0000
70 506215866 1.0000
70 475768397 3.0000
70 399604913 1.0000
70 353689773 1.0000
70 151816481 24.0000
70 211603583 1.0000
70 225914625 1.0000
70 36544806 25.0000
70 108675333 7.0000
70 280574253 1.0000
70 402870780 4.0000
70 48949091 15.0000
70 285544894 2.0000
70 336130385 1.0000
70 57794814 4.0000
70 199633839 5.0000
70 192517738 2.0000
70 51039180 32.0000
70 45364167 37.0000
70 157197158 4.0000
70 24429243 46.0000
70 77726580 3.0000
70 292813892 3.0000
70 784411766 4.0000
70 76679385 17.0000
70 581023706 1.0000
70 273602143 1.0000
70 366562500 1.0000
70 97492519 34.0000
70 436060689 15.0000
70 338939548 1.0000
70 311867325 3.0000
70 228099346 9.0000
70 179244567 1.0000
70 275096952 4.0000
70 391968464 12.0000
70 46252132 19.0000
70 448196764 4.0000
70 551188839 7.0000
70 287826175 22.0000
70 36292202 87.0000
70 260778881 2.0000
70 58759682 19.0000
70 186791565 7.0000
70 426101736 3.0000
70 244547831 1.0000
70 70483883 7.0000
70 191069406 3.0000
70 280430548 39.0000
70 162815851 11.0000
70 53267855 4.0000
70 431640690 1.0000
70 269051483 5.0000
70 45112608 4.0000
70 205448347 1.0000
70 279579743 1.0000
70 331112419 6.0000
70 501002642 4.0000
70 201657966 5.0000
70 173493504 20.0000
70 118408967 4.0000
70 369727211 37.0000
70 454903662 19.0000
70 53384299 52.0000
70 115605916 41.0000
70 338287336 3.0000
70 241093180 1.0000
70 322180022 2.0000
70 48376774 7.0000
70 297853100 50.0000
70 246739849 5.0000
70 183374179 8.0000
70 569217694 2.0000
70 417097825 1.0000
70 186134940 22.0000
70 187658311 9.0000
70 523484007 12.0000
70 394745356 6.0000
70 399580001 2.0000
70 311108835 3.0000
70 280826536 3.0000
70 137396816 1.0000
70 319010188 1.0000
70 213829162 15.0000
70 198221318 5.0000
70 108896669 37.0000
70 520440498 10.0000
70 562966986 1.0000
70 340555061 6.0000
70 419565212 2.0000
70 399954028 10.0000
70 255572101 3.0000
70 30009812 8.0000
70 377915688 6.0000
70 14599444 3.0000
70 328239527 2.0000
70 283713373 15.0000
70 370560376 2.0000
70 234501617 16.0000
70 275040716 3.0000
70 179127965 25.0000
70 230315857 9.0000
70 306791157 7.0000
70 218641857 7.0000
70 371265403 1.0000
70 354435706 2.0000
70 406980735 3.0000
70 44336049 25.0000
70 401390204 9.0000
70 191007520 2.0000
70 776380530 1.0000
70 22128494 76.0000
70 194757219 36.0000
70 262307214 6.0000
70 59142721 1.0000
70 502000235 1.0000
70 236986090 3.0000
70 58757576 12.0000
70 213579519 2.0000
70 63253790 1.0000
70 186221115 12.0000
70 280403522 5.0000
70 454059039 15.0000
70 165076757 31.0000
70 330439783 1.0000
70 181627999 6.0000
70 352370223 1.0000
70 412490976 14.0000
70 252673442 1.0000
70 164704175 9.0000
70 24868133 36.0000
70 206342682 1.0000
70 359750805 2.0000
70 545072012 2.0000
70 244876558 1.0000
70 179935250 9.0000
70 89308231 23.0000
70 26761071 25.0000
70 223869841 4.0000
70 304022613 4.0000
70 179676136 53.0000
70 389265907 2.0000
70 52305361 16.0000
70 292275636 3.0000
70 249707746 5.0000
70 51820161 1.0000
70 240663429 51.0000
70 591867735 1.0000
70 91155132 2.0000
70 385340015 26.0000
70 387735880 46.0000
70 268844576 1.0000
70 475896725 2.0000
70 255114497 2.0000
70 257522741 46.0000
70 249824122 1.0000
70 112257152 3.0000
70 111690467 2.0000
70 259865273 8.0000
70 248148598 9.0000
70 126040106 7.0000
70 232232278 22.0000
70 418803180 2.0000
70 296489918 5.0000
70 317113567 4.0000
70 202234178 10.0000
70 24598269 19.0000
70 99002197 34.0000
70 137671591 10.0000
70 21415915 21.0000
70 363915528 16.0000
70 27798256 32.0000
70 57675742 26.0000
70 362708884 10.0000
70 333467661 5.0000
70 45398123 8.0000
70 316113123 4.0000
70 437557781 2.0000
70 320121337 2.0000
70 41795957 35.0000
70 88227100 64.0000
70 125971172 2.0000
70 443043975 19.0000
70 198927386 8.0000
70 206185630 3.0000
70 279968317 2.0000
70 186547033 7.0000
70 344751090 3.0000
70 133406185 11.0000
70 400344890 3.0000
70 492369766 1.0000
70 117058623 59.0000
70 205665619 5.0000
70 235926567 1.0000
70 196957441 14.0000
70 212381568 1.0000
70 204911391 1.0000
70 192473400 9.0000
70 378745384 2.0000
70 240388572 1.0000
70 21593031 3.0000
70 421104380 4.0000
70 390669136 6.0000
70 166670511 1.0000
70 86739892 6.0000
70 102781563 8.0000
70 71815631 7.0000
70 490590646 2.0000
70 281992408 2.0000
70 440602667 1.0000
70 186190444 25.0000
70 373612153 1.0000
70 116524695 5.0000
70 29666748 2.0000
70 157091041 1.0000
70 73084416 61.0000
70 273033835 15.0000
70 315035989 7.0000
70 226691563 23.0000
70 218649291 20.0000
70 208490036 34.0000
70 210442608 1.0000
70 156951907 67.0000
70 88960749 12.0000
70 22249205 16.0000
70 92975209 8.0000
70 106766504 1.0000
70 307953995 9.0000
70 227699736 2.0000
70 245770489 4.0000
70 434998682 5.0000
70 203916273 1.0000
70 361812003 40.0000
70 178457690 17.0000
70 155874323 32.0000
70 306224647 35.0000
70 360108672 1.0000
70 88910148 12.0000
70 296712899 85.0000
70 38633460 103.0000
70 127212001 10.0000
70 244154467 2.0000
70 180329003 3.0000
70 363860065 6.0000
70 254940274 3.0000
70 335997173 1.0000
70 77029876 9.0000
70 68526291 2.0000
70 380310734 2.0000
70 545300937 1.0000
70 260814366 4.0000
70 205231234 9.0000
70 285171946 10.0000
70 423225727 1.0000
70 21858860 66.0000
70 190813502 2.0000
70 80373284 26.0000
70 182470142 14.0000
70 343941412 4.0000
70 182650731 2.0000
70 254990620 1.0000
70 444790512 22.0000
70 90430970 72.0000
70 115180720 1.0000
70 208649048 38.0000
70 754823287 47.0000
70 33841316 24.0000
70 313621459 6.0000
70 505128137 1.0000
70 443540428 2.0000
70 401744197 1.0000
70 309948156 2.0000
70 21927348 19.0000
70 330255413 5.0000
70 274601883 1.0000
70 246461105 3.0000
70 191898535 2.0000
70 496918713 6.0000
70 317966639 3.0000
70 187288519 1.0000
70 119466409 9.0000
70 43399417 18.0000
70 50093236 20.0000
70 164729839 14.0000
70 123084921 30.0000
70 335507982 28.0000
70 237885339 1.0000
70 326055771 2.0000
70 192149868 1.0000
70 286067895 10.0000
70 410218658 2.0000
70 184372744 1.0000
70 370652255 2.0000
70 219138840 1.0000
70 172668288 31.0000
70 140264549 49.0000
70 191060793 3.0000
70 167906212 2.0000
70 69315538 106.0000
70 363295003 2.0000
70 218664980 30.0000
70 256133861 36.0000
70 482704214 1.0000
70 178077679 23.0000
70 561976148 4.0000
70 359256640 1.0000
70 77688451 2.0000
70 21437961 2.0000
70 92473291 3.0000
70 273461517 7.0000
70 64490054 1.0000
70 134584188 11.0000
70 212586753 1.0000
70 79413578 6.0000
70 44765804 3.0000
70 297850671 2.0000
70 53150452 2.0000
70 409911433 7.0000
70 81073960 38.0000
70 23543947 66.0000
70 137373058 2.0000
70 338617304 1.0000
70 400549146 3.0000
70 177900100 64.0000
70 185661573 2.0000
70 343887622 1.0000
70 316530540 2.0000
70 393727361 2.0000
70 83928002 24.0000
70 150611354 62.0000
70 162793078 2.0000
70 40691248 11.0000
70 267804075 4.0000
70 342697022 4.0000
70 279949406 2.0000
70 250613093 1.0000
70 187255592 2.0000
70 184374903 3.0000
70 773862752 2.0000
70 450794692 1.0000
70 174191688 2.0000
70 181662643 10.0000
70 137055424 1.0000
70 393300089 1.0000
70 140083960 2.0000
70 227764232 1.0000
70 560190998 2.0000
70 404357780 3.0000
70 337070381 1.0000
70 763326908 2.0000
70 168459774 5.0000
70 215576684 40.0000
70 181913832 2.0000
70 296146340 1.0000
70 66484769 4.0000
70 225398019 1.0000
70 193425330 6.0000
70 468809237 1.0000
70 21508873 9.0000
70 40894652 46.0000
70 188846349 1.0000
70 278482967 12.0000
70 175458189 14.0000
70 50799351 44.0000
70 275191705 1.0000
70 454736754 5.0000
70 341332559 2.0000
70 515440846 2.0000
70 368086280 1.0000
70 340274242 9.0000
70 28774420 60.0000
70 368246503 10.0000
70 577155549 2.0000
70 268363596 1.0000
70 176861277 35.0000
70 188683237 47.0000
70 132902185 3.0000
70 370647017 44.0000
70 470069657 1.0000
70 481649873 2.0000
70 264745750 1.0000
70 124272648 85.0000
70 54198070 17.0000
70 205376521 2.0000
70 252993522 3.0000
70 361978254 2.0000
70 111423790 66.0000
70 93737863 20.0000
70 121567287 3.0000
70 284139006 3.0000
70 143037311 18.0000
70 324307705 1.0000
70 501887043 1.0000
70 54513097 36.0000
70 104147773 17.0000
70 209549732 9.0000
70 386637033 3.0000
70 267228287 79.0000
70 372693245 1.0000
70 187038423 7.0000
70 169894192 48.0000
70 339165240 1.0000
70 371419587 1.0000
70 336463177 3.0000
70 550434469 7.0000
70 522994958 10.0000
70 162621823 44.0000
70 361065588 1.0000
70 119202711 16.0000
70 177823861 26.0000
70 191058301 5.0000
70 437368746 1.0000
70 378171446 1.0000
70 205278393 70.0000
70 42895816 9.0000
70 74224730 48.0000
70 136249351 21.0000
70 158469454 19.0000
70 23971329 66.0000
70 145721875 16.0000
70 246760566 6.0000
70 308721415 8.0000
70 409970512 1.0000
70 350739777 1.0000
70 137471432 13.0000
70 35254639 5.0000
70 106841421 5.0000
70 238764205 1.0000
70 347943805 5.0000
70 361241032 40.0000
70 17248920 27.0000
70 175155659 3.0000
70 421024033 18.0000
70 62223312 17.0000
70 21770354 8.0000
70 905950542 1.0000
70 221517840 2.0000
70 58749618 49.0000
70 303371760 4.0000
70 168345425 11.0000
70 47914608 31.0000
70 271550696 1.0000
70 182456993 16.0000
70 260062202 50.0000
70 381346813 1.0000
70 110551579 2.0000
70 171251023 24.0000
70 283690548 9.0000
70 69307285 2.0000
70 403594709 4.0000
70 22926492 4.0000
70 369094144 8.0000
70 409042746 1.0000
70 394244514 1.0000
70 253491471 3.0000
70 153825675 1.0000
70 280571460 2.0000
70 235284388 4.0000
70 287248913 39.0000
70 71487252 14.0000
70 205383132 12.0000
70 470915888 2.0000
70 121849847 16.0000
70 127903007 65.0000
70 361299476 1.0000
70 45624632 23.0000
70 36612498 41.0000
70 345725724 3.0000
70 164746594 3.0000
70 507778683 1.0000
70 344143174 5.0000
70 35952475 35.0000
70 109269644 49.0000
70 104799646 51.0000
70 454280253 1.0000
70 181097218 17.0000
70 214251466 25.0000
70 282067411 1.0000
70 478310972 1.0000
70 256696942 42.0000
70 214266687 10.0000
70 85077359 53.0000
70 137434820 3.0000
70 100597724 7.0000
70 536437122 13.0000
70 151755148 16.0000
70 191077706 1.0000
70 111005623 57.0000
70 544352394 9.0000
70 234316880 3.0000
70 553850703 3.0000
70 249710115 3.0000
70 185826799 62.0000
70 234313487 13.0000
70 601892509 7.0000
70 58747535 32.0000
70 100480169 54.0000
70 374739662 5.0000
70 170649489 1.0000
70 132067492 6.0000
70 38081052 1.0000
70 246550319 15.0000
70 64017672 5.0000
70 51371672 9.0000
70 81112983 9.0000
70 67657313 3.0000
70 196244888 5.0000
70 517335990 10.0000
70 117757115 7.0000
70 167096544 1.0000
70 372730170 3.0000
70 194511872 6.0000
70 54596482 25.0000
70 18761643 75.0000
70 389751959 3.0000
70 185646833 29.0000
70 274674751 1.0000
70 199295364 9.0000
70 244474835 30.0000
70 299112866 1.0000
70 362747745 1.0000
70 501994600 1.0000
70 84352469 60.0000
70 72277917 18.0000
70 107123526 28.0000
70 186224386 23.0000
70 324907579 4.0000
70 156890702 15.0000
70 234388455 2.0000
70 392480887 1.0000
70 238169466 2.0000
70 283894633 1.0000
70 48048224 16.0000
70 28128687 9.0000
70 187276624 5.0000
70 245007518 17.0000
70 37649776 99.0000
70 405406664 3.0000
70 436851002 2.0000
70 189660545 2.0000
70 58758214 24.0000
70 21695739 3.0000
70 274053387 7.0000
70 189638764 1.0000
70 448605410 4.0000
70 238736345 1.0000
71 270063173 1.0000
71 199633839 1.0000
71 21415915 1.0000
71 273033835 1.0000
71 273461517 1.0000
71 235284388 1.0000
72 270063173 1.0000
72 465399426 1.0000
72 409982678 1.0000
72 232961188 2.0000
72 381448455 1.0000
72 56343104 2.0000
72 84403255 3.0000
72 370611197 1.0000
72 252695601 2.0000
72 211848777 1.0000
72 361278739 1.0000
72 249794165 1.0000
72 29267530 2.0000
72 18900232 1.0000
72 189209030 1.0000
72 88126316 5.0000
72 177496057 4.0000
72 326820998 1.0000
72 108064328 3.0000
72 246766460 2.0000
72 340363309 2.0000
72 285230602 2.0000
72 284510806 4.0000
72 48949091 2.0000
72 433102407 1.0000
72 57794814 2.0000
72 199633839 1.0000
72 157197158 1.0000
72 24429243 1.0000
72 366562500 1.0000
72 433683092 1.0000
72 250373879 2.0000
72 391968464 3.0000
72 186791565 2.0000
72 298641416 1.0000
72 280430548 1.0000
72 269051483 1.0000
72 45112608 1.0000
72 173493504 1.0000
72 369727211 3.0000
72 297853100 2.0000
72 246739849 1.0000
72 186134940 3.0000
72 394745356 3.0000
72 213829162 2.0000
72 108896669 1.0000
72 520440498 1.0000
72 399954028 2.0000
72 283713373 3.0000
72 275040716 1.0000
72 406980735 1.0000
72 44336049 1.0000
72 22128494 2.0000
72 194757219 3.0000
72 262307214 1.0000
72 186221115 3.0000
72 280403522 1.0000
72 352370223 1.0000
72 412490976 2.0000
72 244876558 2.0000
72 179676136 1.0000
72 52305361 2.0000
72 240663429 3.0000
72 591867735 1.0000
72 91155132 1.0000
72 385340015 3.0000
72 487963726 1.0000
72 249824122 1.0000
72 111690467 1.0000
72 418803180 1.0000
72 99002197 1.0000
72 21415915 1.0000
72 363915528 3.0000
72 333467661 2.0000
72 443043975 3.0000
72 198927386 2.0000
72 192473400 3.0000
72 378745384 1.0000
72 240388572 1.0000
72 250569402 1.0000
72 86739892 2.0000
72 186190444 3.0000
72 116524695 2.0000
72 73084416 4.0000
72 273033835 3.0000
72 208490036 3.0000
72 210442608 2.0000
72 106766504 2.0000
72 307953995 2.0000
72 178457690 2.0000
72 306224647 3.0000
72 88910148 1.0000
72 244154467 2.0000
72 363860065 1.0000
72 64456105 2.0000
72 335997173 1.0000
72 380310734 1.0000
72 205231234 2.0000
72 285171946 3.0000
72 80373284 4.0000
72 208649048 4.0000
72 351798435 2.0000
72 21927348 1.0000
72 330255413 1.0000
72 496918713 3.0000
72 187288519 2.0000
72 50093236 1.0000
72 164729839 4.0000
72 286067895 2.0000
72 219138840 1.0000
72 256133861 3.0000
72 561976148 1.0000
72 352569615 1.0000
72 300202655 2.0000
72 273461517 1.0000
72 64490054 2.0000
72 44765804 2.0000
72 53150452 1.0000
72 409911433 2.0000
72 177900100 4.0000
72 343887622 1.0000
72 316530540 2.0000
72 393727361 1.0000
72 267804075 2.0000
72 214483223 1.0000
72 337070381 1.0000
72 66484769 1.0000
72 40894652 3.0000
72 388400654 2.0000
72 175458189 1.0000
72 28774420 3.0000
72 124272648 1.0000
72 205376521 2.0000
72 93737863 3.0000
72 324307705 1.0000
72 187038423 2.0000
72 119202711 1.0000
72 378171446 1.0000
72 74224730 3.0000
72 409970512 1.0000
72 106841421 1.0000
72 238764205 1.0000
72 347943805 1.0000
72 361241032 1.0000
72 17248920 1.0000
72 175155659 1.0000
72 421024033 3.0000
72 62223312 1.0000
72 21770354 1.0000
72 182456993 3.0000
72 403594709 2.0000
72 253491471 3.0000
72 235284388 1.0000
72 71487252 1.0000
72 262639091 1.0000
72 127903007 3.0000
72 250361135 2.0000
72 109269644 4.0000
72 454280253 2.0000
72 256696942 2.0000
72 85077359 2.0000
72 100597724 1.0000
72 111005623 1.0000
72 185826799 3.0000
72 100480169 3.0000
72 185646833 1.0000
72 107123526 5.0000
72 28128687 1.0000
72 418254720 1.0000
72 436851002 1.0000
73 270063173 1.0000
73 337231569 1.0000
73 296487126 1.0000
73 56343104 1.0000
73 23505105 1.0000
73 211848777 1.0000
73 29267530 1.0000
73 18900232 1.0000
73 189209030 1.0000
73 273559646 1.0000
73 106255581 1.0000
73 170909799 1.0000
73 33029673 1.0000
73 246766460 1.0000
73 340363309 1.0000
73 284510806 1.0000
73 338939548 1.0000
73 260778881 1.0000
73 70483883 1.0000
73 269051483 1.0000
73 115605916 1.0000
73 297853100 1.0000
73 246739849 1.0000
73 108896669 1.0000
73 30009812 1.0000
73 262307214 1.0000
73 58757576 1.0000
73 280403522 1.0000
73 24868133 1.0000
73 179676136 1.0000
73 112257152 1.0000
73 111690467 1.0000
73 57675742 1.0000
73 320121337 1.0000
73 41795957 1.0000
73 88227100 1.0000
73 344751090 1.0000
73 205665619 1.0000
73 212381568 1.0000
73 102781563 1.0000
73 282819786 1.0000
73 157091041 1.0000
73 273033835 1.0000
73 315035989 1.0000
73 210442608 1.0000
73 306224647 1.0000
73 88910148 1.0000
73 182650731 1.0000
73 208649048 1.0000
73 317966639 1.0000
73 43399417 1.0000
73 50093236 1.0000
73 164729839 1.0000
73 192149868 1.0000
73 218664980 1.0000
73 178077679 1.0000
73 44765804 1.0000
73 342697022 1.0000
73 214483223 1.0000
73 215576684 1.0000
73 278482967 1.0000
73 175458189 1.0000
73 325696446 1.0000
73 54198070 1.0000
73 205376521 1.0000
73 252993522 1.0000
73 54513097 1.0000
73 169894192 1.0000
73 177823861 1.0000
73 74224730 1.0000
73 145721875 1.0000
73 347943805 1.0000
73 361241032 1.0000
73 17248920 1.0000
73 175155659 1.0000
73 62223312 1.0000
73 58749618 1.0000
73 260062202 1.0000
73 369094144 1.0000
73 253491471 1.0000
73 71487252 1.0000
73 121849847 1.0000
73 45624632 1.0000
73 35952475 1.0000
73 214251466 1.0000
73 111005623 1.0000
73 132067492 1.0000
73 81112983 1.0000
73 54596482 1.0000
73 185646833 1.0000
73 362747745 1.0000
73 84352469 1.0000
73 238169466 1.0000
74 270063173 1.0000
74 218621324 1.0000
74 232961188 1.0000
74 84403255 1.0000
74 198112368 1.0000
74 211848777 1.0000
74 198494776 1.0000
74 172453788 1.0000
74 29267530 1.0000
74 219091740 1.0000
74 189209030 1.0000
74 246172121 1.0000
74 179872551 1.0000
74 170909799 1.0000
74 33029673 1.0000
74 202719757 1.0000
74 246766460 1.0000
74 350372131 1.0000
74 284510806 1.0000
74 108675333 1.0000
74 48949091 1.0000
74 285544894 1.0000
74 177135949 1.0000
74 199633839 1.0000
74 192517738 1.0000
74 45364167 1.0000
74 157197158 1.0000
74 97492519 1.0000
74 228099346 1.0000
74 250373879 1.0000
74 46252132 1.0000
74 70483883 1.0000
74 191069406 1.0000
74 162815851 1.0000
74 53267855 1.0000
74 173493504 1.0000
74 115605916 1.0000
74 48376774 1.0000
74 246739849 1.0000
74 183374179 1.0000
74 186134940 1.0000
74 187658311 1.0000
74 108896669 1.0000
74 191082782 1.0000
74 30009812 1.0000
74 14599444 1.0000
74 179127965 1.0000
74 44336049 1.0000
74 191007520 1.0000
74 194757219 1.0000
74 63253790 1.0000
74 186221115 1.0000
74 165076757 1.0000
74 296510601 1.0000
74 252673442 1.0000
74 277019535 1.0000
74 244876558 1.0000
74 179935250 1.0000
74 26761071 1.0000
74 179676136 1.0000
74 52305361 1.0000
74 249707746 1.0000
74 91155132 1.0000
74 111690467 1.0000
74 126040106 1.0000
74 21415915 1.0000
74 57675742 1.0000
74 362708884 1.0000
74 45398123 1.0000
74 206185630 1.0000
74 186547033 1.0000
74 205665619 1.0000
74 235926567 1.0000
74 196957441 1.0000
74 191067738 1.0000
74 240388572 1.0000
74 21593031 1.0000
74 166670511 1.0000
74 86739892 1.0000
74 102781563 1.0000
74 29666748 1.0000
74 157091041 1.0000
74 273033835 1.0000
74 226691563 1.0000
74 218649291 1.0000
74 208490036 1.0000
74 213240376 1.0000
74 156951907 1.0000
74 92975209 1.0000
74 106766504 1.0000
74 227699736 1.0000
74 203916273 1.0000
74 178457690 1.0000
74 155874323 1.0000
74 306224647 1.0000
74 88910148 1.0000
74 260814366 1.0000
74 205231234 1.0000
74 190813502 1.0000
74 80373284 1.0000
74 182470142 1.0000
74 21927348 1.0000
74 191898535 1.0000
74 187288519 1.0000
74 119466409 1.0000
74 43399417 1.0000
74 50093236 1.0000
74 164729839 1.0000
74 123084921 1.0000
74 192149868 1.0000
74 219138840 1.0000
74 191060793 1.0000
74 167906212 1.0000
74 218664980 1.0000
74 77688451 1.0000
74 191072044 1.0000
74 21437961 1.0000
74 92473291 1.0000
74 79413578 1.0000
74 53150452 1.0000
74 338617304 1.0000
74 185661573 1.0000
74 162793078 1.0000
74 40691248 1.0000
74 267804075 1.0000
74 184374903 1.0000
74 181662643 1.0000
74 140083960 1.0000
74 227764232 1.0000
74 404357780 1.0000
74 168459774 1.0000
74 215576684 1.0000
74 181913832 1.0000
74 66484769 1.0000
74 193425330 1.0000
74 21508873 1.0000
74 40894652 1.0000
74 388400654 1.0000
74 188846349 1.0000
74 175458189 1.0000
74 275191705 1.0000
74 28774420 1.0000
74 176861277 1.0000
74 132902185 1.0000
74 205376521 1.0000
74 121567287 1.0000
74 143037311 1.0000
74 104147773 1.0000
74 187038423 1.0000
74 169894192 1.0000
74 336463177 1.0000
74 162621823 1.0000
74 191058301 1.0000
74 42895816 1.0000
74 74224730 1.0000
74 145721875 1.0000
74 246760566 1.0000
74 137471432 1.0000
74 106841421 1.0000
74 361241032 1.0000
74 175155659 1.0000
74 21770354 1.0000
74 221517840 1.0000
74 168345425 1.0000
74 182456993 1.0000
74 260062202 1.0000
74 171251023 1.0000
74 22926492 1.0000
74 253491471 1.0000
74 235284388 1.0000
74 71487252 1.0000
74 205383132 1.0000
74 121849847 1.0000
74 250361135 1.0000
74 282067411 1.0000
74 100597724 1.0000
74 191077706 1.0000
74 360738565 1.0000
74 170649489 1.0000
74 38081052 1.0000
74 64017672 1.0000
74 51371672 1.0000
74 67657313 1.0000
74 117757115 1.0000
74 194511872 1.0000
74 185646833 1.0000
74 107123526 1.0000
74 156890702 1.0000
74 234388455 1.0000
74 48048224 1.0000
74 28128687 1.0000
74 21695739 1.0000
74 34279978 1.0000
74 274053387 1.0000
75 270063173 1.0000
75 14319626 2.0000
75 381295550 1.0000
75 106255581 1.0000
75 51039180 1.0000
75 53384299 1.0000
75 58757576 1.0000
75 24868133 3.0000
75 198203577 2.0000
75 41795957 3.0000
75 22249205 5.0000
75 577155549 1.0000
75 54513097 1.0000
75 58749618 2.0000
75 47914608 1.0000
75 235284388 1.0000
75 45624632 2.0000
75 36612498 1.0000
75 214266687 1.0000
75 58747535 2.0000
75 81112983 1.0000
75 18761643 1.0000
75 28128687 2.0000
75 58758214 2.0000
76 270063173 1.0000
76 199633839 1.0000
76 21415915 1.0000
76 378745384 1.0000
76 273033835 1.0000
76 363860065 1.0000
76 219138840 1.0000
76 273461517 1.0000
76 324307705 1.0000
76 54513097 1.0000
76 106841421 1.0000
76 235284388 1.0000
76 262639091 1.0000
76 274053387 1.0000
77 270063173 1.0000
77 199633839 1.0000
77 21415915 1.0000
77 378745384 1.0000
77 273033835 1.0000
77 363860065 1.0000
77 219138840 1.0000
77 273461517 1.0000
77 324307705 1.0000
77 54513097 1.0000
77 106841421 1.0000
77 235284388 1.0000
77 262639091 1.0000
77 274053387 1.0000
78 270063173 1.0000
78 465399426 5.0000
78 317475686 1.0000
78 337231569 4.0000
78 108445481 2.0000
78 218621324 3.0000
78 296487126 4.0000
78 272101527 1.0000
78 232961188 5.0000
78 19761271 9.0000
78 193208430 3.0000
78 56343104 10.0000
78 84403255 12.0000
78 198112368 1.0000
78 252695601 2.0000
78 23505105 18.0000
78 201041947 2.0000
78 211848777 2.0000
78 361278739 3.0000
78 37905642 1.0000
78 249794165 1.0000
78 370698806 1.0000
78 172453787 1.0000
78 172453788 2.0000
78 14319626 6.0000
78 29267530 9.0000
78 28136650 1.0000
78 219091740 1.0000
78 189209030 3.0000
78 273559646 7.0000
78 88126316 15.0000
78 246172121 4.0000
78 106255581 3.0000
78 179872551 4.0000
78 177496057 12.0000
78 170909799 24.0000
78 120858192 2.0000
78 33029673 7.0000
78 46351591 2.0000
78 108064328 14.0000
78 39723301 13.0000
78 202719757 1.0000
78 241266173 1.0000
78 267814002 1.0000
78 211172294 2.0000
78 246766460 2.0000
78 350372131 1.0000
78 340363309 5.0000
78 235189731 2.0000
78 93438825 1.0000
78 285230602 1.0000
78 266119179 3.0000
78 284510806 9.0000
78 294817467 1.0000
78 151816481 3.0000
78 225914625 1.0000
78 36544806 12.0000
78 108675333 8.0000
78 280574253 1.0000
78 48949091 6.0000
78 285544894 2.0000
78 336130385 1.0000
78 286597633 1.0000
78 57794814 2.0000
78 199633839 3.0000
78 192517738 3.0000
78 51039180 22.0000
78 45364167 10.0000
78 157197158 1.0000
78 24429243 11.0000
78 77726580 2.0000
78 292813892 2.0000
78 76679385 8.0000
78 366562500 1.0000
78 97492519 10.0000
78 338939548 1.0000
78 228099346 6.0000
78 250373879 2.0000
78 391968464 6.0000
78 448196764 2.0000
78 429012068 1.0000
78 36292202 12.0000
78 260778881 2.0000
78 58759682 5.0000
78 186791565 2.0000
78 426101736 1.0000
78 244547831 2.0000
78 70483883 6.0000
78 191069406 1.0000
78 280430548 8.0000
78 211555341 1.0000
78 491150133 1.0000
78 310215915 1.0000
78 162815851 3.0000
78 53267855 5.0000
78 431640690 2.0000
78 269051483 5.0000
78 173493504 9.0000
78 118408967 4.0000
78 369727211 10.0000
78 46420717 1.0000
78 53384299 10.0000
78 115605916 16.0000
78 338287336 3.0000
78 241093180 2.0000
78 48376774 7.0000
78 297853100 6.0000
78 246739849 3.0000
78 183374179 4.0000
78 186134940 7.0000
78 187658311 6.0000
78 394745356 4.0000
78 311108835 3.0000
78 213829162 6.0000
78 198221318 1.0000
78 108896669 10.0000
78 520440498 2.0000
78 399954028 5.0000
78 255572101 2.0000
78 30009812 7.0000
78 283713373 4.0000
78 275040716 2.0000
78 179127965 8.0000
78 230315857 3.0000
78 42570149 1.0000
78 218641857 2.0000
78 406980735 3.0000
78 44336049 5.0000
78 191007520 3.0000
78 22128494 15.0000
78 194757219 14.0000
78 262307214 2.0000
78 355136751 1.0000
78 236986090 3.0000
78 58757576 5.0000
78 213579519 2.0000
78 63253790 1.0000
78 186221115 8.0000
78 280403522 3.0000
78 165076757 2.0000
78 330439783 1.0000
78 352370223 1.0000
78 296510601 1.0000
78 412490976 5.0000
78 252673442 1.0000
78 164704175 1.0000
78 277019535 3.0000
78 24868133 6.0000
78 359750805 2.0000
78 545072012 1.0000
78 244876558 6.0000
78 179935250 3.0000
78 89308231 4.0000
78 210551488 1.0000
78 26761071 9.0000
78 304022613 4.0000
78 402540810 1.0000
78 179676136 14.0000
78 389265907 2.0000
78 52305361 8.0000
78 198203577 4.0000
78 249707746 3.0000
78 240663429 11.0000
78 385340015 10.0000
78 387735880 4.0000
78 268844576 1.0000
78 255114497 2.0000
78 257522741 3.0000
78 318581766 2.0000
78 112257152 7.0000
78 111690467 4.0000
78 259865273 5.0000
78 248148598 3.0000
78 126040106 7.0000
78 325619075 1.0000
78 317113567 2.0000
78 190383735 2.0000
78 24598269 8.0000
78 99002197 14.0000
78 137671591 2.0000
78 21415915 13.0000
78 363915528 10.0000
78 27798256 7.0000
78 302559370 5.0000
78 57675742 7.0000
78 362708884 3.0000
78 333467661 4.0000
78 276971322 1.0000
78 45398123 6.0000
78 316113123 1.0000
78 41795957 12.0000
78 88227100 4.0000
78 443043975 5.0000
78 198927386 4.0000
78 206185630 3.0000
78 186547033 7.0000
78 344751090 2.0000
78 492369766 3.0000
78 117058623 8.0000
78 83106176 2.0000
78 205665619 4.0000
78 196957441 4.0000
78 85694890 1.0000
78 212381568 3.0000
78 204911391 1.0000
78 192473400 4.0000
78 378745384 1.0000
78 240388572 1.0000
78 21593031 4.0000
78 421104380 1.0000
78 390669136 3.0000
78 250569402 1.0000
78 86739892 8.0000
78 238271382 1.0000
78 102781563 7.0000
78 490590646 2.0000
78 186190444 14.0000
78 116524695 5.0000
78 282819786 1.0000
78 29666748 1.0000
78 73084416 14.0000
78 273033835 7.0000
78 315035989 3.0000
78 226691563 6.0000
78 218649291 12.0000
78 208490036 12.0000
78 213240376 2.0000
78 156951907 18.0000
78 88960749 5.0000
78 22249205 10.0000
78 92975209 6.0000
78 106766504 4.0000
78 307953995 3.0000
78 234317940 1.0000
78 227699736 5.0000
78 245770489 2.0000
78 203916273 2.0000
78 361812003 9.0000
78 178457690 10.0000
78 155874323 7.0000
78 306224647 10.0000
78 374495787 1.0000
78 267822457 2.0000
78 360108672 1.0000
78 88910148 8.0000
78 223611436 2.0000
78 299925959 2.0000
78 38633460 8.0000
78 244154467 3.0000
78 180329003 2.0000
78 363860065 2.0000
78 64456105 2.0000
78 254940274 2.0000
78 335997173 1.0000
78 77029876 4.0000
78 68526291 2.0000
78 150774251 2.0000
78 380310734 1.0000
78 295917422 4.0000
78 260814366 2.0000
78 205231234 5.0000
78 285171946 5.0000
78 21858860 13.0000
78 80373284 17.0000
78 182470142 4.0000
78 343941412 4.0000
78 182650731 1.0000
78 90430970 11.0000
78 115180720 2.0000
78 208649048 7.0000
78 754823287 6.0000
78 313621459 1.0000
78 191101089 1.0000
78 351798435 1.0000
78 21927348 10.0000
78 330255413 2.0000
78 370005959 1.0000
78 246461105 1.0000
78 191898535 1.0000
78 496918713 4.0000
78 317966639 3.0000
78 187288519 3.0000
78 119466409 4.0000
78 277727437 1.0000
78 43399417 7.0000
78 50093236 8.0000
78 164729839 4.0000
78 123084921 16.0000
78 237885339 2.0000
78 326055771 3.0000
78 192149868 1.0000
78 43702024 1.0000
78 286067895 3.0000
78 29985371 1.0000
78 396758589 1.0000
78 410218658 3.0000
78 184372744 2.0000
78 219138840 3.0000
78 140264549 14.0000
78 167906212 3.0000
78 69315538 3.0000
78 218664980 10.0000
78 256133861 7.0000
78 178077679 5.0000
78 561976148 2.0000
78 77688451 2.0000
78 300202655 2.0000
78 21437961 4.0000
78 92473291 5.0000
78 273461517 5.0000
78 500386861 1.0000
78 64490054 1.0000
78 212586753 1.0000
78 79413578 8.0000
78 53150452 1.0000
78 409911433 2.0000
78 81073960 1.0000
78 23543947 9.0000
78 137373058 3.0000
78 338617304 2.0000
78 400549146 1.0000
78 177900100 17.0000
78 316530540 3.0000
78 83928002 4.0000
78 150611354 9.0000
78 162793078 4.0000
78 40691248 7.0000
78 267804075 3.0000
78 342697022 1.0000
78 287846265 2.0000
78 250613093 1.0000
78 184374903 1.0000
78 450794692 1.0000
78 181662643 5.0000
78 140083960 1.0000
78 404357780 2.0000
78 337070381 1.0000
78 215576684 10.0000
78 181913832 1.0000
78 296146340 2.0000
78 66484769 5.0000
78 225398019 1.0000
78 193425330 6.0000
78 468809237 3.0000
78 21508873 4.0000
78 40894652 14.0000
78 388400654 1.0000
78 82332462 1.0000
78 278482967 6.0000
78 175458189 8.0000
78 50799351 9.0000
78 454736754 1.0000
78 325696446 2.0000
78 341332559 1.0000
78 368086280 1.0000
78 237266480 1.0000
78 280948401 2.0000
78 28774420 9.0000
78 577155549 3.0000
78 176861277 3.0000
78 188683237 2.0000
78 132902185 1.0000
78 470069657 1.0000
78 124272648 14.0000
78 54198070 9.0000
78 205376521 1.0000
78 252993522 3.0000
78 111423790 1.0000
78 93737863 9.0000
78 121567287 1.0000
78 284139006 1.0000
78 332334127 1.0000
78 143037311 12.0000
78 324307705 1.0000
78 501887043 1.0000
78 54513097 8.0000
78 104147773 10.0000
78 296381448 1.0000
78 209549732 2.0000
78 97542362 1.0000
78 386637033 1.0000
78 267228287 2.0000
78 187038423 7.0000
78 169894192 17.0000
78 339165240 1.0000
78 371419587 1.0000
78 336463177 3.0000
78 162621823 14.0000
78 370162043 2.0000
78 361065588 1.0000
78 119202711 6.0000
78 177823861 10.0000
78 205278393 16.0000
78 42895816 6.0000
78 74224730 13.0000
78 39045743 1.0000
78 158469454 8.0000
78 23971329 13.0000
78 145721875 4.0000
78 246760566 3.0000
78 308721415 2.0000
78 137471432 6.0000
78 106841421 7.0000
78 347943805 2.0000
78 384094515 1.0000
78 361241032 12.0000
78 17248920 6.0000
78 175155659 1.0000
78 421024033 11.0000
78 105576032 1.0000
78 62223312 13.0000
78 21770354 5.0000
78 221517840 2.0000
78 58749618 10.0000
78 168345425 3.0000
78 47914608 7.0000
78 271550696 2.0000
78 182456993 8.0000
78 260062202 12.0000
78 381346813 1.0000
78 110551579 2.0000
78 171251023 10.0000
78 283690548 5.0000
78 69307285 1.0000
78 403594709 4.0000
78 22926492 3.0000
78 369094144 3.0000
78 253491471 4.0000
78 153825675 1.0000
78 235284388 3.0000
78 287248913 1.0000
78 71487252 9.0000
78 205383132 3.0000
78 262639091 2.0000
78 121849847 7.0000
78 127903007 14.0000
78 361299476 1.0000
78 45624632 11.0000
78 36612498 8.0000
78 345725724 6.0000
78 250361135 3.0000
78 344143174 1.0000
78 35952475 7.0000
78 109269644 15.0000
78 104799646 8.0000
78 181097218 3.0000
78 214251466 10.0000
78 282067411 1.0000
78 256696942 11.0000
78 214266687 3.0000
78 85077359 8.0000
78 137434820 1.0000
78 100597724 9.0000
78 151755148 5.0000
78 111005623 6.0000
78 234316880 4.0000
78 553850703 1.0000
78 249710115 4.0000
78 185826799 13.0000
78 234313487 7.0000
78 58747535 7.0000
78 100480169 17.0000
78 170649489 2.0000
78 132067492 1.0000
78 38081052 2.0000
78 246550319 4.0000
78 64017672 5.0000
78 51371672 10.0000
78 81112983 4.0000
78 67657313 2.0000
78 517335990 2.0000
78 117757115 7.0000
78 372730170 3.0000
78 194511872 5.0000
78 54596482 6.0000
78 261114974 1.0000
78 18761643 14.0000
78 389751959 1.0000
78 185646833 9.0000
78 274674751 2.0000
78 199295364 3.0000
78 244474835 4.0000
78 362747745 2.0000
78 501994600 1.0000
78 84352469 1.0000
78 72277917 7.0000
78 107123526 20.0000
78 324907579 3.0000
78 156890702 5.0000
78 234388455 2.0000
78 284945143 1.0000
78 238169466 2.0000
78 48048224 8.0000
78 28128687 9.0000
78 187276624 2.0000
78 37649776 9.0000
78 436851002 3.0000
78 189660545 3.0000
78 58758214 3.0000
78 21695739 3.0000
78 274053387 2.0000
78 448605410 1.0000
79 270063173 1.0000
79 232961188 1.0000
79 84403255 4.0000
79 23505105 1.0000
79 211848777 1.0000
79 480499316 1.0000
79 29267530 1.0000
79 397569403 1.0000
79 273559646 1.0000
79 88126316 1.0000
79 106255581 1.0000
79 179872551 2.0000
79 177496057 3.0000
79 170909799 4.0000
79 120858192 2.0000
79 108064328 3.0000
79 39723301 4.0000
79 340363309 1.0000
79 151816481 1.0000
79 36544806 2.0000
79 108675333 2.0000
79 285544894 1.0000
79 57794814 2.0000
79 199633839 1.0000
79 51039180 3.0000
79 45364167 2.0000
79 24429243 2.0000
79 77726580 1.0000
79 292813892 1.0000
79 97492519 1.0000
79 228099346 2.0000
79 275096952 1.0000
79 551188839 1.0000
79 36292202 1.0000
79 186791565 2.0000
79 244547831 1.0000
79 70483883 2.0000
79 280430548 2.0000
79 53267855 1.0000
79 269051483 1.0000
79 45112608 1.0000
79 201657966 1.0000
79 173493504 2.0000
79 118408967 1.0000
79 369727211 1.0000
79 53384299 2.0000
79 115605916 3.0000
79 297853100 1.0000
79 186134940 4.0000
79 187658311 1.0000
79 523484007 1.0000
79 198221318 1.0000
79 108896669 2.0000
79 520440498 1.0000
79 179127965 2.0000
79 218641857 1.0000
79 44336049 2.0000
79 22128494 5.0000
79 186221115 1.0000
79 280403522 1.0000
79 412490976 1.0000
79 89308231 1.0000
79 179676136 4.0000
79 389265907 1.0000
79 52305361 1.0000
79 240663429 2.0000
79 385340015 1.0000
79 257522741 2.0000
79 111690467 1.0000
79 99002197 6.0000
79 137671591 1.0000
79 21415915 1.0000
79 27798256 1.0000
79 45398123 1.0000
79 316113123 1.0000
79 41795957 2.0000
79 133406185 2.0000
79 400344890 1.0000
79 117058623 2.0000
79 196957441 1.0000
79 212381568 1.0000
79 378745384 1.0000
79 440602667 1.0000
79 116524695 1.0000
79 157091041 1.0000
79 73084416 3.0000
79 273033835 1.0000
79 226691563 1.0000
79 218649291 2.0000
79 208490036 1.0000
79 156951907 7.0000
79 92975209 1.0000
79 234317940 1.0000
79 245770489 1.0000
79 361812003 3.0000
79 155874323 2.0000
79 306224647 1.0000
79 254940274 1.0000
79 205231234 1.0000
79 285171946 1.0000
79 21858860 2.0000
79 80373284 2.0000
79 182470142 2.0000
79 444790512 1.0000
79 90430970 1.0000
79 208649048 1.0000
79 754823287 3.0000
79 21927348 4.0000
79 50093236 1.0000
79 123084921 3.0000
79 219138840 1.0000
79 140264549 3.0000
79 167906212 1.0000
79 218664980 3.0000
79 273461517 1.0000
79 79413578 1.0000
79 44765804 1.0000
79 53150452 1.0000
79 23543947 1.0000
79 177900100 5.0000
79 150611354 5.0000
79 162793078 1.0000
79 40691248 3.0000
79 181662643 2.0000
79 137055424 1.0000
79 215576684 2.0000
79 66484769 1.0000
79 40894652 2.0000
79 278482967 2.0000
79 175458189 1.0000
79 341332559 1.0000
79 28774420 3.0000
79 188683237 1.0000
79 132902185 2.0000
79 124272648 1.0000
79 361978254 1.0000
79 93737863 1.0000
79 143037311 5.0000
79 324307705 1.0000
79 169894192 5.0000
79 162621823 5.0000
79 119202711 1.0000
79 177823861 3.0000
79 191058301 1.0000
79 42895816 1.0000
79 74224730 3.0000
79 39045743 1.0000
79 145721875 1.0000
79 308721415 1.0000
79 106841421 2.0000
79 347943805 1.0000
79 175155659 1.0000
79 62223312 3.0000
79 21770354 2.0000
79 58749618 1.0000
79 168345425 1.0000
79 271550696 1.0000
79 182456993 3.0000
79 260062202 4.0000
79 110551579 1.0000
79 171251023 2.0000
79 283690548 1.0000
79 369094144 1.0000
79 280571460 1.0000
79 235284388 1.0000
79 71487252 1.0000
79 262639091 2.0000
79 121849847 2.0000
79 127903007 4.0000
79 36612498 1.0000
79 35952475 2.0000
79 104799646 2.0000
79 214251466 3.0000
79 478310972 1.0000
79 85077359 1.0000
79 100597724 1.0000
79 151755148 1.0000
79 234316880 1.0000
79 185826799 3.0000
79 234313487 1.0000
79 100480169 3.0000
79 246550319 1.0000
79 51371672 3.0000
79 67657313 1.0000
79 517335990 2.0000
79 117757115 1.0000
79 194511872 3.0000
79 18761643 2.0000
79 185646833 2.0000
79 84352469 1.0000
79 107123526 5.0000
79 48048224 1.0000
79 28128687 2.0000
79 37649776 1.0000
79 405406664 1.0000
79 436851002 1.0000
79 274053387 1.0000
79 448605410 1.0000
80 270063173 1.0000
80 337231569 3.0000
80 296487126 2.0000
80 19761271 1.0000
80 382076279 1.0000
80 193208430 1.0000
80 56343104 8.0000
80 84403255 3.0000
80 252695601 1.0000
80 23505105 4.0000
80 357660257 1.0000
80 480499316 2.0000
80 361278739 1.0000
80 14319626 3.0000
80 29267530 4.0000
80 28136650 1.0000
80 189209030 1.0000
80 273559646 2.0000
80 88126316 3.0000
80 106255581 1.0000
80 179872551 2.0000
80 177496057 1.0000
80 326820998 1.0000
80 170909799 4.0000
80 120858192 2.0000
80 33029673 2.0000
80 108064328 5.0000
80 39723301 1.0000
80 340363309 3.0000
80 93438825 2.0000
80 266119179 1.0000
80 284510806 2.0000
80 36544806 3.0000
80 108675333 1.0000
80 285544894 1.0000
80 199633839 1.0000
80 192517738 2.0000
80 51039180 2.0000
80 24429243 2.0000
80 76679385 4.0000
80 581023706 1.0000
80 97492519 6.0000
80 436060689 1.0000
80 228099346 2.0000
80 46252132 1.0000
80 448196764 2.0000
80 429012068 2.0000
80 287826175 2.0000
80 36292202 3.0000
80 58759682 2.0000
80 186791565 1.0000
80 191069406 1.0000
80 280430548 4.0000
80 162815851 1.0000
80 53267855 3.0000
80 201657966 1.0000
80 173493504 1.0000
80 118408967 2.0000
80 369727211 2.0000
80 46420717 1.0000
80 53384299 6.0000
80 115605916 2.0000
80 241093180 2.0000
80 48376774 2.0000
80 297853100 4.0000
80 246739849 2.0000
80 183374179 3.0000
80 186134940 4.0000
80 187658311 1.0000
80 394745356 3.0000
80 399580001 1.0000
80 108896669 3.0000
80 520440498 1.0000
80 427605834 1.0000
80 399954028 1.0000
80 255572101 1.0000
80 30009812 2.0000
80 14599444 1.0000
80 283713373 2.0000
80 370560376 1.0000
80 275040716 2.0000
80 230315857 1.0000
80 42570149 1.0000
80 218641857 2.0000
80 22128494 5.0000
80 194757219 4.0000
80 236986090 1.0000
80 58757576 3.0000
80 63253790 1.0000
80 186221115 2.0000
80 454059039 1.0000
80 412490976 2.0000
80 164704175 1.0000
80 24868133 4.0000
80 179935250 2.0000
80 89308231 1.0000
80 26761071 4.0000
80 179676136 3.0000
80 52305361 2.0000
80 292275636 1.0000
80 240663429 5.0000
80 261112253 1.0000
80 385340015 2.0000
80 387735880 1.0000
80 257522741 2.0000
80 112257152 2.0000
80 259865273 2.0000
80 126040106 1.0000
80 232232278 1.0000
80 317113567 2.0000
80 202234178 1.0000
80 190383735 1.0000
80 24598269 2.0000
80 99002197 1.0000
80 137671591 2.0000
80 21415915 4.0000
80 363915528 2.0000
80 27798256 6.0000
80 57675742 5.0000
80 362708884 2.0000
80 333467661 1.0000
80 45398123 1.0000
80 41795957 6.0000
80 88227100 3.0000
80 443043975 5.0000
80 198927386 1.0000
80 206185630 1.0000
80 186547033 1.0000
80 133406185 2.0000
80 117058623 5.0000
80 205665619 3.0000
80 196957441 4.0000
80 520380645 1.0000
80 240388572 1.0000
80 421104380 1.0000
80 86739892 1.0000
80 238271382 1.0000
80 490590646 1.0000
80 186190444 3.0000
80 373612153 1.0000
80 116524695 2.0000
80 73084416 2.0000
80 273033835 1.0000
80 226691563 5.0000
80 218649291 1.0000
80 208490036 2.0000
80 156951907 4.0000
80 88960749 1.0000
80 22249205 3.0000
80 307953995 2.0000
80 245770489 2.0000
80 361812003 1.0000
80 178457690 2.0000
80 306224647 4.0000
80 88910148 1.0000
80 296712899 2.0000
80 38633460 2.0000
80 244154467 1.0000
80 363860065 1.0000
80 77029876 1.0000
80 260814366 1.0000
80 285171946 2.0000
80 21858860 9.0000
80 80373284 3.0000
80 182470142 3.0000
80 343941412 2.0000
80 444790512 1.0000
80 90430970 7.0000
80 208649048 4.0000
80 472997480 1.0000
80 754823287 4.0000
80 21927348 1.0000
80 496918713 2.0000
80 119466409 2.0000
80 50093236 1.0000
80 164729839 3.0000
80 123084921 7.0000
80 335507982 1.0000
80 286067895 2.0000
80 172668288 2.0000
80 140264549 4.0000
80 167906212 1.0000
80 69315538 1.0000
80 363295003 1.0000
80 218664980 3.0000
80 256133861 1.0000
80 178077679 6.0000
80 561976148 2.0000
80 92473291 2.0000
80 409911433 1.0000
80 81073960 2.0000
80 23543947 3.0000
80 177900100 2.0000
80 83928002 3.0000
80 150611354 2.0000
80 342697022 2.0000
80 279949406 1.0000
80 184374903 1.0000
80 231460377 1.0000
80 560190998 1.0000
80 215576684 3.0000
80 468809237 2.0000
80 278482967 2.0000
80 175458189 4.0000
80 50799351 2.0000
80 340274242 1.0000
80 532395996 1.0000
80 28774420 1.0000
80 368246503 2.0000
80 176861277 3.0000
80 188683237 2.0000
80 370647017 2.0000
80 124272648 2.0000
80 54198070 4.0000
80 252993522 1.0000
80 111423790 3.0000
80 93737863 2.0000
80 284139006 2.0000
80 143037311 2.0000
80 54513097 4.0000
80 104147773 3.0000
80 187038423 1.0000
80 169894192 4.0000
80 336463177 1.0000
80 162621823 6.0000
80 119202711 1.0000
80 177823861 2.0000
80 205278393 3.0000
80 74224730 4.0000
80 158469454 4.0000
80 23971329 4.0000
80 246760566 1.0000
80 137471432 3.0000
80 35254639 1.0000
80 361241032 1.0000
80 17248920 2.0000
80 421024033 3.0000
80 62223312 1.0000
80 21770354 1.0000
80 58749618 6.0000
80 168345425 1.0000
80 47914608 3.0000
80 271550696 1.0000
80 182456993 2.0000
80 260062202 2.0000
80 171251023 3.0000
80 283690548 2.0000
80 403594709 3.0000
80 22926492 1.0000
80 369094144 2.0000
80 394244514 1.0000
80 280571460 1.0000
80 287248913 2.0000
80 205383132 2.0000
80 121849847 1.0000
80 127903007 5.0000
80 45624632 3.0000
80 36612498 3.0000
80 345725724 2.0000
80 35952475 2.0000
80 109269644 4.0000
80 104799646 4.0000
80 214251466 1.0000
80 256696942 3.0000
80 214266687 2.0000
80 85077359 5.0000
80 100597724 1.0000
80 151755148 1.0000
80 111005623 6.0000
80 234316880 1.0000
80 249710115 2.0000
80 185826799 7.0000
80 234313487 2.0000
80 58747535 1.0000
80 100480169 4.0000
80 132067492 3.0000
80 246550319 2.0000
80 64017672 1.0000
80 81112983 1.0000
80 117757115 1.0000
80 194511872 1.0000
80 54596482 4.0000
80 18761643 8.0000
80 185646833 2.0000
80 199295364 2.0000
80 84352469 1.0000
80 72277917 1.0000
80 107123526 4.0000
80 186224386 1.0000
80 238169466 2.0000
80 48048224 1.0000
80 187276624 1.0000
80 245007518 1.0000
80 37649776 3.0000
80 189660545 3.0000
80 58758214 4.0000
80 421743631 1.0000
81 270063173 1.0000
81 199633839 1.0000
81 21415915 1.0000
81 273033835 1.0000
81 219138840 1.0000
81 273461517 1.0000
81 324307705 1.0000
81 54513097 1.0000
81 106841421 1.0000
81 235284388 1.0000
81 262639091 1.0000
82 270063173 1.0000
82 199633839 1.0000
82 21415915 1.0000
82 273033835 1.0000
82 219138840 1.0000
82 273461517 1.0000
82 324307705 1.0000
82 54513097 1.0000
82 106841421 1.0000
82 235284388 1.0000
82 262639091 1.0000
83 270063173 1.0000
83 19761271 1.0000
83 29267530 1.0000
83 246172121 1.0000
83 199633839 1.0000
83 24429243 1.0000
83 76679385 1.0000
83 173493504 1.0000
83 53384299 1.0000
83 186134940 1.0000
83 520440498 1.0000
83 22128494 1.0000
83 249707746 1.0000
83 240663429 1.0000
83 21415915 1.0000
83 41795957 3.0000
83 117058623 1.0000
83 273033835 1.0000
83 208490036 1.0000
83 22249205 2.0000
83 306224647 1.0000
83 90430970 1.0000
83 43399417 1.0000
83 219138840 1.0000
83 273461517 1.0000
83 409911433 1.0000
83 83928002 1.0000
83 250613093 1.0000
83 577155549 1.0000
83 54198070 2.0000
83 324307705 1.0000
83 54513097 1.0000
83 104147773 1.0000
83 308721415 1.0000
83 106841421 1.0000
83 361241032 1.0000
83 58749618 2.0000
83 235284388 1.0000
83 205383132 1.0000
83 262639091 1.0000
83 127903007 1.0000
83 256696942 1.0000
83 249710115 1.0000
83 185826799 1.0000
83 100480169 1.0000
84 270063173 1.0000
84 199633839 1.0000
84 21415915 1.0000
84 273033835 1.0000
84 219138840 1.0000
84 273461517 1.0000
84 324307705 1.0000
84 54513097 1.0000
84 106841421 1.0000
84 235284388 1.0000
84 262639091 1.0000
85 270063173 1.0000
85 199633839 1.0000
85 21415915 1.0000
85 273033835 1.0000
85 219138840 1.0000
85 273461517 1.0000
85 324307705 1.0000
85 54513097 1.0000
85 106841421 1.0000
85 235284388 1.0000
85 262639091 1.0000
86 270063173 1.0000
86 199633839 1.0000
86 21415915 1.0000
86 273033835 1.0000
86 754823287 1.0000
86 219138840 1.0000
86 273461517 1.0000
86 28774420 1.0000
86 324307705 1.0000
86 54513097 3.0000
86 106841421 1.0000
86 235284388 1.0000
86 262639091 1.0000
87 270063173 1.0000
87 465399426 1.0000
87 272101527 1.0000
87 232961188 2.0000
87 19761271 3.0000
87 193208430 1.0000
87 56343104 1.0000
87 23505105 2.0000
87 480499316 2.0000
87 361278739 3.0000
87 172453787 1.0000
87 14319626 3.0000
87 273559646 3.0000
87 88126316 6.0000
87 177496057 12.0000
87 170909799 2.0000
87 120858192 3.0000
87 33029673 3.0000
87 108064328 1.0000
87 39723301 6.0000
87 211172294 1.0000
87 246766460 2.0000
87 265245001 1.0000
87 36544806 1.0000
87 280574253 1.0000
87 48949091 1.0000
87 51039180 6.0000
87 45364167 4.0000
87 157197158 1.0000
87 24429243 2.0000
87 97492519 1.0000
87 228099346 1.0000
87 551188839 1.0000
87 500112888 2.0000
87 162815851 1.0000
87 431640690 1.0000
87 269051483 1.0000
87 173493504 2.0000
87 115605916 1.0000
87 241093180 2.0000
87 297853100 1.0000
87 183374179 1.0000
87 417097825 1.0000
87 319010188 1.0000
87 108896669 8.0000
87 520440498 1.0000
87 275040716 2.0000
87 179127965 5.0000
87 327333087 1.0000
87 44336049 2.0000
87 401390204 1.0000
87 22128494 2.0000
87 165076757 3.0000
87 181627999 1.0000
87 277019535 3.0000
87 545072012 1.0000
87 89308231 1.0000
87 26761071 2.0000
87 179676136 1.0000
87 52305361 2.0000
87 126040106 2.0000
87 232232278 1.0000
87 296489918 1.0000
87 24598269 1.0000
87 99002197 1.0000
87 137671591 3.0000
87 21415915 1.0000
87 27798256 2.0000
87 57675742 1.0000
87 330234691 1.0000
87 41795957 1.0000
87 443043975 1.0000
87 400344890 1.0000
87 117058623 3.0000
87 205665619 1.0000
87 21593031 2.0000
87 71815631 1.0000
87 186190444 1.0000
87 73084416 12.0000
87 226691563 1.0000
87 218649291 3.0000
87 156951907 2.0000
87 22249205 2.0000
87 92975209 1.0000
87 106766504 1.0000
87 434998682 1.0000
87 438537920 1.0000
87 361812003 8.0000
87 178457690 2.0000
87 155874323 8.0000
87 306224647 1.0000
87 88910148 1.0000
87 296712899 2.0000
87 38633460 8.0000
87 363860065 1.0000
87 254940274 2.0000
87 150774251 1.0000
87 21858860 2.0000
87 182650731 1.0000
87 444790512 1.0000
87 90430970 1.0000
87 208649048 6.0000
87 754823287 4.0000
87 401744197 1.0000
87 309948156 1.0000
87 21927348 3.0000
87 330255413 1.0000
87 164729839 2.0000
87 335507982 1.0000
87 547900635 1.0000
87 184372744 1.0000
87 140264549 1.0000
87 69315538 1.0000
87 218664980 1.0000
87 256133861 4.0000
87 21437961 1.0000
87 273461517 1.0000
87 23543947 4.0000
87 400549146 1.0000
87 177900100 11.0000
87 150611354 7.0000
87 250613093 1.0000
87 187255592 2.0000
87 215576684 1.0000
87 296146340 1.0000
87 40894652 3.0000
87 28774420 4.0000
87 577155549 1.0000
87 176861277 1.0000
87 370647017 1.0000
87 124272648 12.0000
87 324307705 1.0000
87 501887043 1.0000
87 104147773 1.0000
87 169894192 1.0000
87 162621823 1.0000
87 119202711 5.0000
87 205278393 2.0000
87 74224730 2.0000
87 158469454 3.0000
87 23971329 1.0000
87 350739777 1.0000
87 238764205 1.0000
87 421024033 1.0000
87 62223312 2.0000
87 260062202 2.0000
87 171251023 2.0000
87 287248913 1.0000
87 127903007 1.0000
87 45624632 3.0000
87 164746594 1.0000
87 250361135 1.0000
87 109269644 2.0000
87 104799646 7.0000
87 181097218 1.0000
87 214251466 6.0000
87 85077359 1.0000
87 536437122 1.0000
87 151755148 1.0000
87 191077706 1.0000
87 111005623 1.0000
87 58747535 1.0000
87 64017672 1.0000
87 51371672 1.0000
87 81112983 1.0000
87 167096544 1.0000
87 54596482 1.0000
87 244474835 2.0000
87 72277917 2.0000
87 107123526 1.0000
87 324907579 1.0000
87 156890702 1.0000
87 238169466 1.0000
87 48048224 2.0000
87 28128687 1.0000
87 187276624 2.0000
87 56406907 1.0000
87 37649776 3.0000
87 405406664 1.0000
87 331699419 1.0000
88 270063173 1.0000
88 108445481 1.0000
88 232961188 1.0000
88 120858192 1.0000
88 33029673 1.0000
88 267814002 1.0000
88 280574253 1.0000
88 97492519 1.0000
88 436060689 1.0000
88 228099346 2.0000
88 287826175 2.0000
88 500112888 2.0000
88 205448347 1.0000
88 297853100 2.0000
88 399580001 1.0000
88 520440498 2.0000
88 471858752 1.0000
88 275040716 1.0000
88 59142721 1.0000
88 545072012 1.0000
88 51820161 1.0000
88 111690467 1.0000
88 21415915 1.0000
88 363915528 1.0000
88 57675742 1.0000
88 205665619 2.0000
88 520380645 1.0000
88 102781563 1.0000
88 273033835 2.0000
88 106766504 2.0000
88 288273675 1.0000
88 361812003 1.0000
88 306224647 1.0000
88 267822457 1.0000
88 88910148 1.0000
88 363860065 2.0000
88 21858860 1.0000
88 90430970 2.0000
88 472997480 1.0000
88 335507982 1.0000
88 547900635 1.0000
88 219138840 2.0000
88 140264549 1.0000
88 21437961 1.0000
88 273461517 1.0000
88 79413578 1.0000
88 81073960 1.0000
88 177900100 1.0000
88 150611354 1.0000
88 279949406 1.0000
88 250613093 1.0000
88 140083960 1.0000
88 560190998 1.0000
88 532395996 1.0000
88 324307705 1.0000
88 104147773 1.0000
88 42895816 1.0000
88 145721875 1.0000
88 361241032 3.0000
88 421024033 1.0000
88 221517840 1.0000
88 394244514 1.0000
88 287248913 1.0000
88 71487252 1.0000
88 45624632 1.0000
88 250361135 1.0000
88 109269644 1.0000
88 181097218 1.0000
88 85077359 3.0000
88 536437122 2.0000
88 151755148 1.0000
88 185826799 1.0000
88 64017672 1.0000
88 107123526 1.0000
88 238169466 1.0000
88 28128687 1.0000
88 274053387 2.0000
89 270063173 1.0000
89 108445481 1.0000
89 23505105 1.0000
89 480499316 1.0000
89 246172121 1.0000
89 120858192 1.0000
89 33029673 1.0000
89 211172294 1.0000
89 280574253 1.0000
89 192517738 1.0000
89 51039180 1.0000
89 97492519 1.0000
89 228099346 2.0000
89 391968464 1.0000
89 500112888 1.0000
89 205448347 1.0000
89 48376774 1.0000
89 297853100 1.0000
89 520440498 1.0000
89 30009812 1.0000
89 275040716 1.0000
89 63253790 1.0000
89 280403522 1.0000
89 545072012 1.0000
89 257522741 1.0000
89 111690467 1.0000
89 126040106 1.0000
89 137671591 1.0000
89 21415915 1.0000
89 57675742 1.0000
89 205665619 1.0000
89 235926567 1.0000
89 204911391 1.0000
89 166670511 1.0000
89 86739892 1.0000
89 102781563 1.0000
89 210442608 1.0000
89 178457690 1.0000
89 306224647 1.0000
89 88910148 2.0000
89 223611436 1.0000
89 363860065 1.0000
89 343941412 1.0000
89 754823287 1.0000
89 309948156 1.0000
89 50093236 1.0000
89 164729839 1.0000
89 335507982 1.0000
89 547900635 1.0000
89 29985371 1.0000
89 140264549 1.0000
89 482704214 1.0000
89 21437961 1.0000
89 92473291 1.0000
89 273461517 1.0000
89 79413578 1.0000
89 150611354 1.0000
89 250613093 1.0000
89 404357780 1.0000
89 40894652 1.0000
89 175458189 1.0000
89 280948401 1.0000
89 205376521 1.0000
89 324307705 1.0000
89 501887043 1.0000
89 104147773 1.0000
89 267228287 1.0000
89 370162043 1.0000
89 308721415 1.0000
89 137471432 1.0000
89 175155659 1.0000
89 221517840 1.0000
89 260062202 1.0000
89 367354478 1.0000
89 71487252 1.0000
89 205383132 1.0000
89 250361135 1.0000
89 109269644 1.0000
89 181097218 1.0000
89 85077359 1.0000
89 536437122 1.0000
89 64017672 1.0000
89 117757115 1.0000
89 261114974 1.0000
89 185646833 1.0000
89 238169466 1.0000
90 270063173 1.0000
90 23505105 1.0000
90 269051483 1.0000
90 41795957 1.0000
90 492369766 1.0000
90 21593031 1.0000
90 299925959 1.0000
90 162621823 1.0000
90 205278393 1.0000
90 106841421 1.0000
90 58749618 3.0000
90 47914608 1.0000
90 260062202 1.0000
91 270063173 1.0000
91 23971329 1.0000
91 106841421 1.0000
92 270063173 1.0000
92 470500390 1.0000
92 232961188 1.0000
92 56343104 1.0000
92 252695601 1.0000
92 23505105 1.0000
92 211848777 1.0000
92 29267530 1.0000
92 28136650 1.0000
92 160887563 1.0000
92 189209030 2.0000
92 179872551 2.0000
92 170909799 1.0000
92 33029673 1.0000
92 46351591 1.0000
92 486840282 1.0000
92 241266173 2.0000
92 246766460 1.0000
92 340363309 1.0000
92 284510806 1.0000
92 45364167 2.0000
92 157197158 1.0000
92 24429243 1.0000
92 292813892 1.0000
92 784411766 1.0000
92 76679385 2.0000
92 97492519 1.0000
92 228099346 1.0000
92 36292202 1.0000
92 260778881 1.0000
92 201679034 1.0000
92 191069406 1.0000
92 280430548 2.0000
92 162815851 2.0000
92 269051483 1.0000
92 45112608 2.0000
92 201657966 1.0000
92 173493504 1.0000
92 118408967 1.0000
92 115605916 1.0000
92 48376774 1.0000
92 246739849 1.0000
92 186134940 2.0000
92 311108835 1.0000
92 520440498 1.0000
92 191082782 1.0000
92 30009812 1.0000
92 275040716 1.0000
92 179127965 1.0000
92 218641857 1.0000
92 460456072 1.0000
92 406980735 2.0000
92 44336049 1.0000
92 262307214 1.0000
92 59142721 1.0000
92 355136751 2.0000
92 236986090 2.0000
92 58757576 1.0000
92 186221115 2.0000
92 280403522 1.0000
92 165076757 1.0000
92 412490976 1.0000
92 277019535 1.0000
92 24868133 1.0000
92 179935250 1.0000
92 26761071 1.0000
92 179676136 2.0000
92 262622226 1.0000
92 52305361 1.0000
92 240663429 2.0000
92 385340015 2.0000
92 268844576 1.0000
92 255114497 1.0000
92 257522741 1.0000
92 111690467 2.0000
92 259865273 2.0000
92 126040106 1.0000
92 21415915 1.0000
92 362708884 1.0000
92 333467661 1.0000
92 41795957 1.0000
92 206185630 1.0000
92 109299416 1.0000
92 117058623 1.0000
92 205665619 1.0000
92 235926567 1.0000
92 196957441 2.0000
92 191067738 1.0000
92 212381568 1.0000
92 21593031 2.0000
92 86739892 1.0000
92 116524695 2.0000
92 29666748 1.0000
92 157091041 2.0000
92 273033835 1.0000
92 226691563 1.0000
92 208490036 2.0000
92 156951907 1.0000
92 22249205 1.0000
92 307953995 1.0000
92 245770489 1.0000
92 322045168 1.0000
92 178457690 1.0000
92 306224647 1.0000
92 88910148 1.0000
92 363860065 1.0000
92 68526291 1.0000
92 285171946 1.0000
92 21858860 1.0000
92 182470142 2.0000
92 343941412 1.0000
92 115180720 2.0000
92 191101089 1.0000
92 246461105 1.0000
92 317966639 1.0000
92 43399417 1.0000
92 50093236 1.0000
92 164729839 1.0000
92 192149868 2.0000
92 286067895 1.0000
92 219138840 1.0000
92 191060793 2.0000
92 363295003 1.0000
92 178077679 2.0000
92 561976148 1.0000
92 191072044 1.0000
92 92473291 1.0000
92 241120063 1.0000
92 273461517 1.0000
92 44765804 1.0000
92 53150452 2.0000
92 177900100 1.0000
92 185661573 1.0000
92 83928002 1.0000
92 552102770 1.0000
92 367080568 1.0000
92 184374903 1.0000
92 181662643 2.0000
92 214483223 1.0000
92 215576684 1.0000
92 181913832 2.0000
92 40894652 1.0000
92 175458189 1.0000
92 28774420 1.0000
92 124272648 1.0000
92 54198070 2.0000
92 205376521 1.0000
92 121567287 1.0000
92 332334127 1.0000
92 54513097 1.0000
92 104147773 1.0000
92 169894192 1.0000
92 162621823 1.0000
92 191058301 1.0000
92 205278393 1.0000
92 74224730 2.0000
92 137471432 1.0000
92 347943805 2.0000
92 361241032 1.0000
92 175155659 2.0000
92 21770354 3.0000
92 905950542 1.0000
92 58749618 1.0000
92 47914608 1.0000
92 182456993 2.0000
92 283690548 1.0000
92 369094144 1.0000
92 253491471 2.0000
92 71487252 2.0000
92 205383132 1.0000
92 262639091 2.0000
92 127903007 1.0000
92 45624632 1.0000
92 345725724 1.0000
92 344143174 1.0000
92 256696942 1.0000
92 85077359 1.0000
92 100597724 1.0000
92 191077706 1.0000
92 111005623 2.0000
92 234316880 1.0000
92 421499757 1.0000
92 234313487 2.0000
92 601892509 1.0000
92 100480169 2.0000
92 246550319 1.0000
92 64017672 1.0000
92 194511872 1.0000
92 54596482 1.0000
92 18761643 1.0000
92 185646833 2.0000
92 199295364 1.0000
92 362747745 1.0000
92 234388455 1.0000
92 284945143 1.0000
92 238169466 1.0000
92 436851002 2.0000
92 274053387 1.0000
92 448605410 1.0000
93 270063173 1.0000
93 409982678 1.0000
93 218621324 1.0000
93 232961188 10.0000
93 56343104 4.0000
93 23505105 15.0000
93 249794165 1.0000
93 29267530 25.0000
93 246172121 4.0000
93 33029673 2.0000
93 46351591 1.0000
93 267814002 3.0000
93 246766460 18.0000
93 340363309 25.0000
93 235189731 7.0000
93 284510806 17.0000
93 360543263 4.0000
93 199633839 1.0000
93 24429243 20.0000
93 784411766 1.0000
93 366562500 1.0000
93 97492519 7.0000
93 228099346 2.0000
93 250373879 4.0000
93 280430548 1.0000
93 48376774 5.0000
93 297853100 25.0000
93 246739849 13.0000
93 51697533 2.0000
93 311108835 1.0000
93 520440498 2.0000
93 427605834 2.0000
93 30009812 3.0000
93 275040716 10.0000
93 59142721 1.0000
93 58757576 6.0000
93 277019535 1.0000
93 24868133 4.0000
93 244876558 1.0000
93 210551488 2.0000
93 26761071 3.0000
93 262622226 1.0000
93 52305361 14.0000
93 198203577 1.0000
93 51820161 3.0000
93 257522741 8.0000
93 487963726 1.0000
93 249824122 1.0000
93 111690467 2.0000
93 126040106 5.0000
93 418803180 1.0000
93 21415915 2.0000
93 57675742 2.0000
93 362708884 19.0000
93 41795957 6.0000
93 394614858 3.0000
93 206185630 1.0000
93 186547033 1.0000
93 117058623 17.0000
93 205665619 3.0000
93 235926567 1.0000
93 21593031 1.0000
93 250569402 1.0000
93 166670511 2.0000
93 102781563 1.0000
93 29666748 1.0000
93 273033835 17.0000
93 226691563 12.0000
93 22249205 5.0000
93 178457690 10.0000
93 306224647 22.0000
93 267822457 3.0000
93 88910148 2.0000
93 363860065 8.0000
93 343941412 4.0000
93 90430970 1.0000
93 351798435 1.0000
93 336717597 3.0000
93 119466409 10.0000
93 43399417 6.0000
93 164729839 16.0000
93 326055771 1.0000
93 192149868 1.0000
93 219138840 1.0000
93 363295003 1.0000
93 21437961 1.0000
93 92473291 3.0000
93 273461517 1.0000
93 79413578 1.0000
93 409911433 1.0000
93 83928002 4.0000
93 140083960 1.0000
93 404357780 1.0000
93 337070381 1.0000
93 175458189 7.0000
93 237266480 1.0000
93 577155549 1.0000
93 205376521 1.0000
93 121567287 2.0000
93 332334127 1.0000
93 324307705 4.0000
93 54513097 4.0000
93 104147773 3.0000
93 191058301 1.0000
93 205278393 11.0000
93 23971329 1.0000
93 145721875 3.0000
93 308721415 10.0000
93 409970512 1.0000
93 137471432 6.0000
93 238764205 1.0000
93 361241032 18.0000
93 175155659 1.0000
93 21770354 1.0000
93 221517840 1.0000
93 58749618 5.0000
93 47914608 4.0000
93 253491471 1.0000
93 71487252 1.0000
93 205383132 10.0000
93 45624632 5.0000
93 250361135 2.0000
93 344143174 1.0000
93 256696942 24.0000
93 85077359 28.0000
93 606474884 2.0000
93 100597724 1.0000
93 111005623 1.0000
93 249710115 1.0000
93 58747535 1.0000
93 38081052 1.0000
93 64017672 2.0000
93 81112983 2.0000
93 54596482 2.0000
93 156890702 1.0000
93 234388455 4.0000
93 284945143 2.0000
93 238169466 5.0000
93 189660545 4.0000
93 21695739 1.0000
93 274053387 1.0000
94 270063173 1.0000
94 337231569 1.0000
94 218621324 1.0000
94 296487126 1.0000
94 232961188 2.0000
94 381448455 2.0000
94 84403255 2.0000
94 198112368 1.0000
94 370611197 1.0000
94 23505105 5.0000
94 29267530 5.0000
94 273559646 2.0000
94 88126316 3.0000
94 246172121 3.0000
94 179872551 1.0000
94 177496057 3.0000
94 170909799 3.0000
94 33029673 1.0000
94 46351591 3.0000
94 108064328 2.0000
94 39723301 2.0000
94 202719757 1.0000
94 246766460 1.0000
94 235189731 1.0000
94 266119179 1.0000
94 284510806 3.0000
94 280574253 1.0000
94 48949091 1.0000
94 433102407 1.0000
94 320557936 1.0000
94 199633839 1.0000
94 192517738 1.0000
94 51039180 3.0000
94 45364167 2.0000
94 24429243 4.0000
94 97492519 5.0000
94 228099346 3.0000
94 448196764 1.0000
94 298641416 1.0000
94 280430548 3.0000
94 162815851 2.0000
94 53267855 1.0000
94 173493504 7.0000
94 369727211 2.0000
94 115605916 4.0000
94 338287336 1.0000
94 48376774 1.0000
94 297853100 1.0000
94 246739849 1.0000
94 183374179 1.0000
94 417097825 1.0000
94 186134940 3.0000
94 108896669 1.0000
94 520440498 1.0000
94 30009812 1.0000
94 275040716 1.0000
94 179127965 2.0000
94 230315857 1.0000
94 42570149 1.0000
94 218641857 1.0000
94 44336049 1.0000
94 191007520 4.0000
94 22128494 3.0000
94 194757219 2.0000
94 236986090 2.0000
94 186221115 3.0000
94 412490976 2.0000
94 210551488 1.0000
94 26761071 1.0000
94 179676136 3.0000
94 262622226 2.0000
94 52305361 1.0000
94 249707746 4.0000
94 240663429 4.0000
94 385340015 4.0000
94 387735880 3.0000
94 475896725 2.0000
94 259865273 2.0000
94 248148598 1.0000
94 126040106 1.0000
94 317113567 1.0000
94 99002197 2.0000
94 137671591 1.0000
94 21415915 2.0000
94 363915528 2.0000
94 302559370 3.0000
94 57675742 1.0000
94 362708884 3.0000
94 333467661 2.0000
94 316113123 1.0000
94 186547033 1.0000
94 117058623 4.0000
94 205665619 1.0000
94 196957441 3.0000
94 212381568 1.0000
94 192473400 3.0000
94 378745384 1.0000
94 21593031 1.0000
94 86739892 4.0000
94 238271382 1.0000
94 102781563 1.0000
94 490590646 1.0000
94 186190444 3.0000
94 116524695 2.0000
94 73084416 1.0000
94 273033835 2.0000
94 315035989 1.0000
94 226691563 1.0000
94 218649291 3.0000
94 208490036 3.0000
94 156951907 3.0000
94 88960749 2.0000
94 227699736 2.0000
94 361812003 1.0000
94 178457690 2.0000
94 155874323 2.0000
94 306224647 2.0000
94 360108672 2.0000
94 88910148 2.0000
94 296712899 1.0000
94 295917422 2.0000
94 285171946 3.0000
94 423225727 1.0000
94 80373284 3.0000
94 182470142 2.0000
94 90430970 1.0000
94 208649048 3.0000
94 754823287 1.0000
94 21927348 1.0000
94 370005959 1.0000
94 246461105 1.0000
94 191898535 3.0000
94 187288519 1.0000
94 43399417 5.0000
94 164729839 1.0000
94 123084921 3.0000
94 286067895 1.0000
94 219138840 2.0000
94 140264549 2.0000
94 69315538 2.0000
94 218664980 1.0000
94 256133861 3.0000
94 561976148 1.0000
94 359256640 1.0000
94 77688451 1.0000
94 21437961 1.0000
94 273461517 4.0000
94 79413578 3.0000
94 177900100 2.0000
94 150611354 2.0000
94 40691248 1.0000
94 342697022 1.0000
94 181662643 2.0000
94 393300089 1.0000
94 404357780 1.0000
94 215576684 2.0000
94 225398019 1.0000
94 21508873 1.0000
94 40894652 1.0000
94 175458189 6.0000
94 454736754 1.0000
94 28774420 4.0000
94 268363596 1.0000
94 176861277 4.0000
94 124272648 3.0000
94 93737863 2.0000
94 143037311 3.0000
94 324307705 1.0000
94 501887043 1.0000
94 104147773 5.0000
94 386637033 2.0000
94 187038423 2.0000
94 169894192 3.0000
94 371419587 2.0000
94 336463177 1.0000
94 162621823 3.0000
94 361065588 1.0000
94 119202711 1.0000
94 42895816 1.0000
94 74224730 5.0000
94 145721875 2.0000
94 246760566 1.0000
94 350739777 1.0000
94 137471432 3.0000
94 106841421 3.0000
94 361241032 2.0000
94 175155659 2.0000
94 62223312 4.0000
94 21770354 2.0000
94 221517840 1.0000
94 58749618 2.0000
94 271550696 1.0000
94 182456993 3.0000
94 260062202 1.0000
94 171251023 2.0000
94 283690548 1.0000
94 369094144 3.0000
94 235284388 1.0000
94 71487252 1.0000
94 205383132 1.0000
94 262639091 1.0000
94 121849847 1.0000
94 127903007 4.0000
94 345725724 2.0000
94 109269644 2.0000
94 104799646 2.0000
94 181097218 1.0000
94 214251466 1.0000
94 478310972 1.0000
94 256696942 5.0000
94 85077359 4.0000
94 100597724 2.0000
94 249710115 4.0000
94 185826799 4.0000
94 234313487 2.0000
94 100480169 4.0000
94 38081052 4.0000
94 246550319 2.0000
94 64017672 1.0000
94 51371672 1.0000
94 67657313 1.0000
94 117757115 1.0000
94 194511872 2.0000
94 185646833 3.0000
94 72277917 1.0000
94 107123526 1.0000
94 284945143 1.0000
94 238169466 1.0000
94 48048224 1.0000
94 34279978 1.0000
94 274053387 1.0000
94 448605410 1.0000
95 270063173 1.0000
95 317475686 1.0000
95 337231569 1.0000
95 218621324 2.0000
95 296487126 1.0000
95 232961188 2.0000
95 381448455 2.0000
95 84403255 2.0000
95 198112368 1.0000
95 370611197 1.0000
95 23505105 6.0000
95 29267530 5.0000
95 273559646 2.0000
95 88126316 3.0000
95 246172121 3.0000
95 179872551 1.0000
95 177496057 3.0000
95 170909799 3.0000
95 33029673 1.0000
95 46351591 3.0000
95 108064328 2.0000
95 39723301 2.0000
95 202719757 1.0000
95 246766460 1.0000
95 235189731 1.0000
95 93438825 1.0000
95 266119179 1.0000
95 284510806 3.0000
95 225914625 1.0000
95 48949091 1.0000
95 433102407 1.0000
95 320557936 1.0000
95 199633839 1.0000
95 192517738 1.0000
95 51039180 3.0000
95 45364167 2.0000
95 24429243 4.0000
95 97492519 5.0000
95 228099346 3.0000
95 448196764 1.0000
95 298641416 1.0000
95 280430548 3.0000
95 162815851 2.0000
95 173493504 7.0000
95 369727211 2.0000
95 115605916 4.0000
95 338287336 1.0000
95 48376774 1.0000
95 297853100 1.0000
95 246739849 1.0000
95 183374179 1.0000
95 417097825 1.0000
95 186134940 3.0000
95 108896669 1.0000
95 520440498 1.0000
95 30009812 1.0000
95 275040716 1.0000
95 179127965 2.0000
95 230315857 1.0000
95 42570149 1.0000
95 218641857 1.0000
95 44336049 1.0000
95 191007520 4.0000
95 22128494 3.0000
95 194757219 2.0000
95 236986090 2.0000
95 186221115 3.0000
95 412490976 2.0000
95 210551488 1.0000
95 26761071 1.0000
95 179676136 3.0000
95 262622226 2.0000
95 52305361 1.0000
95 249707746 4.0000
95 240663429 4.0000
95 385340015 4.0000
95 387735880 3.0000
95 475896725 2.0000
95 259865273 2.0000
95 248148598 1.0000
95 126040106 1.0000
95 317113567 1.0000
95 99002197 2.0000
95 137671591 1.0000
95 21415915 2.0000
95 363915528 2.0000
95 302559370 3.0000
95 57675742 1.0000
95 362708884 3.0000
95 333467661 2.0000
95 316113123 1.0000
95 206185630 1.0000
95 186547033 1.0000
95 117058623 5.0000
95 83106176 1.0000
95 205665619 1.0000
95 196957441 3.0000
95 212381568 1.0000
95 192473400 3.0000
95 378745384 1.0000
95 21593031 1.0000
95 86739892 4.0000
95 238271382 1.0000
95 102781563 1.0000
95 490590646 1.0000
95 186190444 3.0000
95 116524695 2.0000
95 73084416 1.0000
95 273033835 2.0000
95 315035989 1.0000
95 226691563 2.0000
95 218649291 3.0000
95 208490036 3.0000
95 156951907 3.0000
95 88960749 2.0000
95 227699736 2.0000
95 378162722 1.0000
95 361812003 1.0000
95 178457690 2.0000
95 155874323 2.0000
95 306224647 2.0000
95 360108672 2.0000
95 88910148 2.0000
95 296712899 1.0000
95 38633460 1.0000
95 150774251 1.0000
95 295917422 2.0000
95 285171946 3.0000
95 423225727 1.0000
95 80373284 3.0000
95 182470142 2.0000
95 90430970 1.0000
95 208649048 3.0000
95 754823287 1.0000
95 21927348 1.0000
95 370005959 1.0000
95 246461105 1.0000
95 191898535 3.0000
95 187288519 1.0000
95 43399417 5.0000
95 164729839 1.0000
95 123084921 3.0000
95 286067895 1.0000
95 219138840 2.0000
95 140264549 2.0000
95 69315538 2.0000
95 363295003 1.0000
95 218664980 1.0000
95 256133861 3.0000
95 561976148 1.0000
95 77688451 1.0000
95 21437961 1.0000
95 273461517 3.0000
95 79413578 3.0000
95 177900100 2.0000
95 438406232 1.0000
95 150611354 2.0000
95 40691248 1.0000
95 342697022 1.0000
95 250613093 1.0000
95 174191688 1.0000
95 181662643 2.0000
95 404357780 1.0000
95 215576684 2.0000
95 225398019 1.0000
95 21508873 1.0000
95 40894652 1.0000
95 175458189 6.0000
95 454736754 1.0000
95 28774420 4.0000
95 268363596 1.0000
95 176861277 4.0000
95 264745750 1.0000
95 124272648 3.0000
95 93737863 2.0000
95 143037311 3.0000
95 324307705 1.0000
95 501887043 1.0000
95 104147773 5.0000
95 97542362 1.0000
95 386637033 2.0000
95 187038423 2.0000
95 169894192 3.0000
95 371419587 2.0000
95 336463177 1.0000
95 162621823 3.0000
95 361065588 1.0000
95 119202711 1.0000
95 42895816 1.0000
95 74224730 5.0000
95 145721875 2.0000
95 246760566 1.0000
95 350739777 1.0000
95 137471432 3.0000
95 106841421 3.0000
95 361241032 2.0000
95 175155659 2.0000
95 62223312 4.0000
95 21770354 2.0000
95 221517840 1.0000
95 58749618 2.0000
95 271550696 1.0000
95 182456993 3.0000
95 260062202 1.0000
95 171251023 2.0000
95 283690548 1.0000
95 69307285 1.0000
95 369094144 3.0000
95 235284388 1.0000
95 71487252 1.0000
95 205383132 2.0000
95 262639091 1.0000
95 121849847 1.0000
95 127903007 4.0000
95 345725724 2.0000
95 109269644 2.0000
95 364772998 1.0000
95 104799646 2.0000
95 181097218 1.0000
95 214251466 1.0000
95 478310972 1.0000
95 256696942 5.0000
95 85077359 4.0000
95 100597724 2.0000
95 249710115 3.0000
95 185826799 4.0000
95 515663555 1.0000
95 234313487 2.0000
95 100480169 4.0000
95 360738565 1.0000
95 38081052 4.0000
95 246550319 1.0000
95 64017672 1.0000
95 51371672 1.0000
95 67657313 1.0000
95 117757115 1.0000
95 194511872 2.0000
95 185646833 3.0000
95 72277917 1.0000
95 107123526 1.0000
95 234388455 1.0000
95 284945143 1.0000
95 238169466 1.0000
95 48048224 1.0000
95 34279978 1.0000
95 274053387 1.0000
95 448605410 1.0000
96 270063173 1.0000
96 337231569 2.0000
96 218621324 2.0000
96 272101527 1.0000
96 232961188 2.0000
96 19761271 1.0000
96 381448455 1.0000
96 193208430 2.0000
96 56343104 4.0000
96 84403255 6.0000
96 198112368 1.0000
96 252695601 1.0000
96 23505105 4.0000
96 211848777 3.0000
96 37905642 2.0000
96 172453787 1.0000
96 172453788 1.0000
96 29267530 1.0000
96 28136650 1.0000
96 219091740 1.0000
96 189209030 1.0000
96 273559646 1.0000
96 88126316 1.0000
96 246172121 2.0000
96 179872551 3.0000
96 177496057 4.0000
96 170909799 3.0000
96 120858192 1.0000
96 33029673 3.0000
96 46351591 1.0000
96 108064328 1.0000
96 39723301 3.0000
96 267814002 1.0000
96 211172294 1.0000
96 246766460 1.0000
96 340363309 1.0000
96 93438825 3.0000
96 284510806 5.0000
96 225914625 1.0000
96 36544806 1.0000
96 108675333 3.0000
96 48949091 2.0000
96 285544894 2.0000
96 57794814 1.0000
96 177135949 2.0000
96 199633839 1.0000
96 192517738 1.0000
96 51039180 2.0000
96 45364167 3.0000
96 157197158 1.0000
96 97492519 3.0000
96 338939548 3.0000
96 228099346 2.0000
96 179244567 1.0000
96 275096952 2.0000
96 250373879 1.0000
96 36292202 3.0000
96 58759682 1.0000
96 186791565 1.0000
96 426101736 2.0000
96 244547831 1.0000
96 70483883 6.0000
96 201679034 1.0000
96 191069406 2.0000
96 280430548 1.0000
96 162815851 3.0000
96 53267855 1.0000
96 269051483 1.0000
96 201657966 2.0000
96 173493504 2.0000
96 118408967 1.0000
96 369727211 1.0000
96 53384299 1.0000
96 115605916 6.0000
96 338287336 2.0000
96 48376774 3.0000
96 297853100 3.0000
96 246739849 2.0000
96 183374179 1.0000
96 186134940 3.0000
96 187658311 2.0000
96 51697533 1.0000
96 394745356 1.0000
96 311108835 1.0000
96 108896669 5.0000
96 427605834 1.0000
96 399954028 1.0000
96 191082782 1.0000
96 30009812 2.0000
96 14599444 1.0000
96 275040716 1.0000
96 179127965 3.0000
96 230315857 1.0000
96 42570149 2.0000
96 218641857 2.0000
96 44336049 3.0000
96 191007520 1.0000
96 194757219 3.0000
96 262307214 1.0000
96 236986090 1.0000
96 58757576 2.0000
96 186221115 4.0000
96 280403522 2.0000
96 165076757 2.0000
96 352370223 1.0000
96 412490976 1.0000
96 277019535 1.0000
96 24868133 2.0000
96 359750805 2.0000
96 244876558 1.0000
96 179935250 3.0000
96 210551488 1.0000
96 26761071 2.0000
96 179676136 4.0000
96 52305361 2.0000
96 249707746 1.0000
96 240663429 3.0000
96 91155132 1.0000
96 385340015 2.0000
96 387735880 1.0000
96 255114497 1.0000
96 257522741 2.0000
96 111690467 4.0000
96 259865273 1.0000
96 126040106 3.0000
96 317113567 1.0000
96 99002197 3.0000
96 137671591 1.0000
96 21415915 2.0000
96 27798256 2.0000
96 302559370 1.0000
96 57675742 3.0000
96 362708884 2.0000
96 45398123 6.0000
96 437557781 2.0000
96 320121337 2.0000
96 41795957 2.0000
96 206185630 3.0000
96 186547033 1.0000
96 344751090 1.0000
96 133406185 1.0000
96 117058623 2.0000
96 83106176 1.0000
96 205665619 2.0000
96 235926567 2.0000
96 196957441 1.0000
96 191067738 1.0000
96 212381568 1.0000
96 204911391 1.0000
96 378745384 1.0000
96 21593031 1.0000
96 86739892 3.0000
96 102781563 1.0000
96 186190444 2.0000
96 116524695 2.0000
96 29666748 2.0000
96 157091041 1.0000
96 73084416 3.0000
96 273033835 3.0000
96 315035989 2.0000
96 226691563 3.0000
96 218649291 1.0000
96 208490036 2.0000
96 213240376 2.0000
96 156951907 6.0000
96 22249205 2.0000
96 92975209 3.0000
96 106766504 2.0000
96 307953995 1.0000
96 245770489 2.0000
96 203916273 1.0000
96 361812003 1.0000
96 178457690 4.0000
96 155874323 4.0000
96 306224647 3.0000
96 267822457 1.0000
96 88910148 3.0000
96 127212001 1.0000
96 244154467 1.0000
96 180329003 1.0000
96 363860065 1.0000
96 64456105 1.0000
96 77029876 1.0000
96 150774251 1.0000
96 355438543 1.0000
96 260814366 2.0000
96 205231234 2.0000
96 285171946 1.0000
96 190813502 2.0000
96 80373284 5.0000
96 182470142 2.0000
96 343941412 1.0000
96 90430970 2.0000
96 208649048 2.0000
96 754823287 1.0000
96 33841316 1.0000
96 191101089 1.0000
96 21927348 5.0000
96 187288519 2.0000
96 119466409 1.0000
96 277727437 1.0000
96 43399417 2.0000
96 50093236 6.0000
96 164729839 3.0000
96 123084921 5.0000
96 192149868 1.0000
96 286067895 2.0000
96 184372744 1.0000
96 219138840 1.0000
96 140264549 5.0000
96 191060793 1.0000
96 167906212 1.0000
96 69315538 1.0000
96 218664980 4.0000
96 256133861 1.0000
96 178077679 1.0000
96 77688451 1.0000
96 191072044 1.0000
96 21437961 1.0000
96 92473291 3.0000
96 273461517 1.0000
96 500386861 2.0000
96 79413578 2.0000
96 44765804 2.0000
96 53150452 3.0000
96 409911433 1.0000
96 137373058 2.0000
96 177900100 4.0000
96 185661573 1.0000
96 438406232 1.0000
96 83928002 2.0000
96 150611354 3.0000
96 162793078 1.0000
96 40691248 6.0000
96 267804075 1.0000
96 342697022 1.0000
96 187255592 2.0000
96 184374903 2.0000
96 348265432 1.0000
96 174191688 1.0000
96 181662643 3.0000
96 140083960 2.0000
96 214483223 2.0000
96 404357780 3.0000
96 168459774 1.0000
96 215576684 4.0000
96 181913832 1.0000
96 66484769 2.0000
96 225398019 1.0000
96 193425330 1.0000
96 21508873 1.0000
96 40894652 3.0000
96 188846349 1.0000
96 278482967 3.0000
96 175458189 4.0000
96 454736754 2.0000
96 368086280 2.0000
96 28774420 4.0000
96 132902185 1.0000
96 470069657 2.0000
96 264745750 2.0000
96 54198070 2.0000
96 252993522 2.0000
96 93737863 1.0000
96 121567287 1.0000
96 143037311 5.0000
96 324307705 1.0000
96 54513097 1.0000
96 104147773 3.0000
96 372693245 1.0000
96 169894192 6.0000
96 162621823 2.0000
96 370162043 2.0000
96 187450075 1.0000
96 361065588 2.0000
96 119202711 2.0000
96 177823861 3.0000
96 191058301 1.0000
96 378171446 1.0000
96 205278393 1.0000
96 42895816 1.0000
96 74224730 4.0000
96 39045743 2.0000
96 145721875 4.0000
96 308721415 2.0000
96 137471432 4.0000
96 106841421 1.0000
96 347943805 1.0000
96 384094515 2.0000
96 361241032 2.0000
96 175155659 3.0000
96 421024033 1.0000
96 62223312 1.0000
96 21770354 4.0000
96 58749618 2.0000
96 168345425 5.0000
96 47914608 3.0000
96 182456993 3.0000
96 260062202 4.0000
96 381346813 2.0000
96 171251023 3.0000
96 283690548 1.0000
96 69307285 2.0000
96 369094144 1.0000
96 253491471 2.0000
96 235284388 1.0000
96 71487252 3.0000
96 205383132 4.0000
96 262639091 1.0000
96 121849847 2.0000
96 127903007 2.0000
96 45624632 2.0000
96 36612498 1.0000
96 345725724 2.0000
96 250361135 1.0000
96 344143174 1.0000
96 35952475 2.0000
96 109269644 2.0000
96 364772998 1.0000
96 104799646 1.0000
96 214251466 1.0000
96 256696942 4.0000
96 85077359 2.0000
96 137434820 1.0000
96 100597724 4.0000
96 191077706 1.0000
96 111005623 1.0000
96 249710115 1.0000
96 185826799 2.0000
96 515663555 1.0000
96 234313487 2.0000
96 100480169 2.0000
96 170649489 1.0000
96 246550319 3.0000
96 64017672 2.0000
96 51371672 6.0000
96 81112983 1.0000
96 67657313 2.0000
96 117757115 2.0000
96 372730170 2.0000
96 194511872 3.0000
96 54596482 2.0000
96 185646833 4.0000
96 274674751 2.0000
96 199295364 1.0000
96 72277917 1.0000
96 107123526 7.0000
96 186224386 1.0000
96 156890702 1.0000
96 148842295 1.0000
96 234388455 3.0000
96 284945143 1.0000
96 238169466 1.0000
96 283894633 1.0000
96 48048224 5.0000
96 28128687 5.0000
96 187276624 2.0000
96 405406664 1.0000
96 436851002 1.0000
96 189660545 1.0000
96 21695739 2.0000
96 34279978 1.0000
96 274053387 1.0000
96 238736345 2.0000
97 270063173 1.0000
97 317475686 1.0000
97 123208306 2.0000
97 409982678 1.0000
97 337231569 2.0000
97 108445481 3.0000
97 218621324 3.0000
97 232961188 1.0000
97 381448455 1.0000
97 193208430 2.0000
97 56343104 1.0000
97 84403255 2.0000
97 198112368 1.0000
97 370611197 1.0000
97 252695601 1.0000
97 23505105 3.0000
97 211848777 1.0000
97 361278739 1.0000
97 37905642 2.0000
97 249794165 2.0000
97 172453787 1.0000
97 172453788 2.0000
97 449572339 1.0000
97 29267530 2.0000
97 397569403 1.0000
97 381295550 1.0000
97 266618095 1.0000
97 219091740 1.0000
97 273559646 2.0000
97 88126316 1.0000
97 246172121 2.0000
97 179872551 1.0000
97 177496057 1.0000
97 170909799 4.0000
97 33029673 4.0000
97 46351591 2.0000
97 108064328 1.0000
97 39723301 1.0000
97 211172294 3.0000
97 246766460 3.0000
97 350372131 1.0000
97 340363309 2.0000
97 235189731 1.0000
97 93438825 1.0000
97 266119179 1.0000
97 284510806 1.0000
97 265245001 1.0000
97 294817467 2.0000
97 225914625 1.0000
97 108675333 1.0000
97 48949091 2.0000
97 285544894 1.0000
97 433102407 2.0000
97 286597633 2.0000
97 320557936 1.0000
97 199633839 3.0000
97 212503529 1.0000
97 192517738 1.0000
97 51039180 2.0000
97 45364167 2.0000
97 157197158 1.0000
97 24429243 5.0000
97 292813892 1.0000
97 76679385 1.0000
97 366562500 1.0000
97 97492519 2.0000
97 338939548 3.0000
97 311867325 1.0000
97 228099346 2.0000
97 391968464 1.0000
97 36292202 1.0000
97 426101736 1.0000
97 70483883 1.0000
97 298641416 1.0000
97 53267855 1.0000
97 205448347 1.0000
97 173493504 1.0000
97 118408967 1.0000
97 369727211 2.0000
97 115605916 4.0000
97 338287336 1.0000
97 240191869 1.0000
97 48376774 1.0000
97 297853100 3.0000
97 246739849 1.0000
97 183374179 2.0000
97 417097825 1.0000
97 186134940 1.0000
97 187658311 1.0000
97 394745356 1.0000
97 311108835 1.0000
97 213829162 1.0000
97 198221318 1.0000
97 108896669 2.0000
97 520440498 1.0000
97 427605834 2.0000
97 399954028 1.0000
97 191082782 1.0000
97 30009812 3.0000
97 14599444 1.0000
97 283713373 1.0000
97 275040716 1.0000
97 179127965 3.0000
97 230315857 2.0000
97 42570149 3.0000
97 44336049 1.0000
97 191007520 2.0000
97 22128494 1.0000
97 194757219 2.0000
97 502000235 1.0000
97 58757576 2.0000
97 213579519 1.0000
97 63253790 2.0000
97 186221115 1.0000
97 405604530 1.0000
97 165076757 3.0000
97 352370223 1.0000
97 296510601 1.0000
97 277019535 3.0000
97 24868133 2.0000
97 359750805 3.0000
97 545072012 1.0000
97 244876558 1.0000
97 179935250 1.0000
97 26761071 4.0000
97 304022613 1.0000
97 402540810 1.0000
97 179676136 1.0000
97 52305361 1.0000
97 249707746 1.0000
97 51820161 1.0000
97 240663429 2.0000
97 91155132 3.0000
97 385340015 1.0000
97 257522741 2.0000
97 487963726 1.0000
97 318581766 1.0000
97 249824122 1.0000
97 335221441 1.0000
97 111690467 1.0000
97 248148598 1.0000
97 126040106 2.0000
97 317113567 1.0000
97 99002197 2.0000
97 137671591 1.0000
97 21415915 3.0000
97 27798256 2.0000
97 302559370 1.0000
97 57675742 2.0000
97 362708884 1.0000
97 45398123 2.0000
97 316113123 1.0000
97 320121337 3.0000
97 41795957 1.0000
97 443043975 2.0000
97 198927386 1.0000
97 206185630 2.0000
97 186547033 3.0000
97 344751090 1.0000
97 117058623 3.0000
97 83106176 1.0000
97 205665619 1.0000
97 235926567 1.0000
97 360392279 1.0000
97 378745384 1.0000
97 240388572 1.0000
97 21593031 1.0000
97 250569402 1.0000
97 86739892 1.0000
97 238271382 1.0000
97 102781563 2.0000
97 186190444 2.0000
97 267194499 1.0000
97 73084416 1.0000
97 273033835 3.0000
97 315035989 2.0000
97 226691563 3.0000
97 218649291 2.0000
97 208490036 1.0000
97 213240376 2.0000
97 156951907 4.0000
97 88960749 2.0000
97 22249205 1.0000
97 92975209 1.0000
97 234317940 1.0000
97 227699736 1.0000
97 245770489 1.0000
97 203916273 2.0000
97 378162722 1.0000
97 361812003 1.0000
97 178457690 2.0000
97 155874323 4.0000
97 306224647 3.0000
97 267822457 2.0000
97 88910148 4.0000
97 244154467 2.0000
97 180329003 4.0000
97 363860065 2.0000
97 254940274 1.0000
97 438159896 2.0000
97 150774251 2.0000
97 380310734 1.0000
97 355438543 1.0000
97 260814366 1.0000
97 205231234 1.0000
97 21858860 3.0000
97 80373284 3.0000
97 343941412 1.0000
97 90430970 1.0000
97 208649048 1.0000
97 754823287 1.0000
97 313621459 1.0000
97 505128137 2.0000
97 167865284 1.0000
97 191101089 1.0000
97 21927348 2.0000
97 330255413 1.0000
97 496918713 1.0000
97 187288519 2.0000
97 119466409 2.0000
97 277727437 2.0000
97 43399417 1.0000
97 50093236 1.0000
97 164729839 2.0000
97 123084921 3.0000
97 237885339 2.0000
97 326055771 1.0000
97 192149868 2.0000
97 29985371 1.0000
97 184372744 2.0000
97 219138840 1.0000
97 363295003 1.0000
97 218664980 1.0000
97 256133861 3.0000
97 352569615 1.0000
97 574012776 1.0000
97 77688451 1.0000
97 21437961 3.0000
97 92473291 3.0000
97 273461517 4.0000
97 500386861 1.0000
97 244006526 1.0000
97 79413578 4.0000
97 44765804 1.0000
97 409911433 2.0000
97 137373058 3.0000
97 283053533 1.0000
97 338617304 1.0000
97 177900100 1.0000
97 343887622 1.0000
97 438406232 1.0000
97 393727361 1.0000
97 83928002 1.0000
97 162793078 1.0000
97 40691248 1.0000
97 267804075 1.0000
97 342697022 1.0000
97 287846265 2.0000
97 250613093 1.0000
97 187255592 1.0000
97 184374903 1.0000
97 348265432 1.0000
97 174191688 2.0000
97 181662643 1.0000
97 137055424 1.0000
97 140083960 1.0000
97 227764232 1.0000
97 404357780 3.0000
97 337070381 1.0000
97 215576684 2.0000
97 181913832 1.0000
97 66484769 1.0000
97 193425330 2.0000
97 21508873 2.0000
97 40894652 5.0000
97 82332462 1.0000
97 278482967 2.0000
97 175458189 2.0000
97 454736754 1.0000
97 325696446 2.0000
97 341332559 1.0000
97 368086280 3.0000
97 280948401 1.0000
97 28774420 2.0000
97 577155549 1.0000
97 132902185 1.0000
97 470069657 1.0000
97 264745750 1.0000
97 124272648 1.0000
97 205376521 1.0000
97 252993522 1.0000
97 93737863 1.0000
97 121567287 1.0000
97 143037311 3.0000
97 324307705 1.0000
97 54513097 1.0000
97 104147773 1.0000
97 296381448 1.0000
97 97542362 1.0000
97 386637033 1.0000
97 372693245 3.0000
97 169894192 3.0000
97 162621823 1.0000
97 187450075 1.0000
97 361065588 2.0000
97 119202711 1.0000
97 177823861 3.0000
97 378171446 1.0000
97 42895816 1.0000
97 74224730 2.0000
97 39045743 1.0000
97 23971329 1.0000
97 145721875 2.0000
97 246760566 2.0000
97 409970512 1.0000
97 137471432 1.0000
97 106841421 3.0000
97 238764205 1.0000
97 384094515 3.0000
97 361241032 3.0000
97 421024033 3.0000
97 62223312 5.0000
97 21770354 2.0000
97 221517840 1.0000
97 58749618 2.0000
97 168345425 4.0000
97 47914608 1.0000
97 271550696 1.0000
97 182456993 1.0000
97 260062202 3.0000
97 110551579 3.0000
97 171251023 3.0000
97 141911198 1.0000
97 69307285 3.0000
97 403594709 1.0000
97 22926492 1.0000
97 253491471 2.0000
97 235284388 1.0000
97 71487252 3.0000
97 205383132 2.0000
97 262639091 1.0000
97 121849847 2.0000
97 127903007 1.0000
97 361299476 1.0000
97 45624632 1.0000
97 345725724 1.0000
97 250361135 1.0000
97 35952475 1.0000
97 109269644 2.0000
97 364772998 1.0000
97 295071464 1.0000
97 214251466 2.0000
97 282067411 1.0000
97 256696942 3.0000
97 85077359 3.0000
97 606474884 1.0000
97 137434820 1.0000
97 100597724 1.0000
97 151755148 2.0000
97 249710115 1.0000
97 185826799 1.0000
97 515663555 1.0000
97 234313487 1.0000
97 100480169 1.0000
97 360738565 1.0000
97 170649489 2.0000
97 64017672 1.0000
97 51371672 2.0000
97 81112983 1.0000
97 626292287 1.0000
97 117757115 1.0000
97 372730170 3.0000
97 194511872 1.0000
97 54596482 3.0000
97 185646833 2.0000
97 274674751 3.0000
97 199295364 1.0000
97 72277917 1.0000
97 107123526 3.0000
97 324907579 1.0000
97 156890702 1.0000
97 148842295 2.0000
97 234388455 1.0000
97 284945143 2.0000
97 238169466 3.0000
97 48048224 3.0000
97 28128687 1.0000
97 187276624 1.0000
97 245007518 1.0000
97 418254720 1.0000
97 405406664 1.0000
97 189660545 2.0000
97 58758214 1.0000
97 21695739 3.0000
97 421743631 1.0000
97 34279978 1.0000
97 274053387 1.0000
97 331699419 1.0000
97 238736345 2.0000
98 270063173 1.0000
98 381448455 1.0000
98 193208430 1.0000
98 37905642 1.0000
98 170909799 2.0000
98 340363309 1.0000
98 235189731 1.0000
98 280574253 1.0000
98 199633839 1.0000
98 338939548 1.0000
98 36292202 1.0000
98 426101736 1.0000
98 298641416 2.0000
98 338287336 1.0000
98 183374179 1.0000
98 51697533 1.0000
98 311108835 1.0000
98 520440498 1.0000
98 471858752 2.0000
98 502000235 1.0000
98 236986090 2.0000
98 213579519 1.0000
98 277019535 2.0000
98 24868133 1.0000
98 359750805 1.0000
98 545072012 1.0000
98 26761071 1.0000
98 304022613 1.0000
98 402540810 1.0000
98 259865273 2.0000
98 317113567 1.0000
98 21415915 1.0000
98 320121337 1.0000
98 186547033 1.0000
98 85694890 2.0000
98 378745384 1.0000
98 273033835 1.0000
98 315035989 1.0000
98 156951907 2.0000
98 227699736 1.0000
98 88910148 2.0000
98 363860065 1.0000
98 355438543 1.0000
98 343941412 2.0000
98 313621459 1.0000
98 309948156 1.0000
98 119466409 1.0000
98 123084921 2.0000
98 326055771 1.0000
98 219138840 1.0000
98 359256640 1.0000
98 273461517 3.0000
98 500386861 1.0000
98 244006526 1.0000
98 137373058 3.0000
98 342697022 1.0000
98 348265432 1.0000
98 181662643 1.0000
98 393300089 1.0000
98 404357780 1.0000
98 215576684 1.0000
98 21508873 1.0000
98 278482967 1.0000
98 175458189 1.0000
98 275191705 1.0000
98 434947470 1.0000
98 454736754 1.0000
98 341332559 1.0000
98 368086280 1.0000
98 280948401 1.0000
98 470069657 1.0000
98 252993522 1.0000
98 143037311 2.0000
98 324307705 1.0000
98 296381448 1.0000
98 372693245 1.0000
98 169894192 2.0000
98 162621823 1.0000
98 361065588 1.0000
98 177823861 1.0000
98 42895816 1.0000
98 39045743 1.0000
98 246760566 1.0000
98 106841421 1.0000
98 384094515 1.0000
98 62223312 1.0000
98 303371760 2.0000
98 168345425 1.0000
98 182456993 2.0000
98 260062202 1.0000
98 110551579 2.0000
98 171251023 2.0000
98 283690548 2.0000
98 22926492 1.0000
98 235284388 1.0000
98 262639091 1.0000
98 85077359 1.0000
98 234316880 2.0000
98 249710115 1.0000
98 246550319 1.0000
98 372730170 1.0000
98 199295364 1.0000
98 405406664 1.0000
98 189660545 1.0000
98 34279978 1.0000
98 274053387 1.0000
98 238736345 1.0000
99 270063173 1.0000
99 108445481 1.0000
99 381448455 1.0000
99 246766460 2.0000
99 350372131 2.0000
99 340363309 1.0000
99 294817467 2.0000
99 360543263 2.0000
99 286597633 2.0000
99 199633839 1.0000
99 24429243 2.0000
99 575328602 1.0000
99 298641416 1.0000
99 501002642 2.0000
99 297853100 1.0000
99 183374179 1.0000
99 51697533 1.0000
99 311108835 1.0000
99 427605834 2.0000
99 502000235 1.0000
99 58757576 1.0000
99 252673442 2.0000
99 24868133 1.0000
99 26761071 1.0000
99 304022613 1.0000
99 21415915 1.0000
99 186547033 1.0000
99 344751090 2.0000
99 378745384 1.0000
99 102781563 2.0000
99 273033835 1.0000
99 438537920 1.0000
99 88910148 2.0000
99 299925959 1.0000
99 180329003 2.0000
99 363860065 1.0000
99 254940274 2.0000
99 343941412 1.0000
99 313621459 1.0000
99 309948156 2.0000
99 119466409 1.0000
99 29985371 2.0000
99 219138840 1.0000
99 574012776 2.0000
99 273461517 1.0000
99 64490054 1.0000
99 206134238 1.0000
99 287846265 2.0000
99 193425330 1.0000
99 21508873 1.0000
99 175458189 1.0000
99 434947470 1.0000
99 325696446 2.0000
99 280948401 1.0000
99 324307705 1.0000
99 246760566 1.0000
99 431573246 1.0000
99 106841421 1.0000
99 47914608 1.0000
99 235284388 1.0000
99 262639091 1.0000
99 85077359 1.0000
99 606474884 2.0000
99 54596482 2.0000
99 274674751 2.0000
99 199295364 1.0000
99 501994600 1.0000
99 148842295 2.0000
99 284945143 2.0000
99 238169466 2.0000
99 245007518 2.0000
99 56406907 1.0000
99 189660545 1.0000
99 34279978 1.0000
99 274053387 1.0000
100 270063173 2.0000
100 317475686 1.0000
100 218621324 1.0000
100 232961188 1.0000
100 19761271 1.0000
100 56343104 2.0000
100 23505105 2.0000
100 361278739 1.0000
100 29267530 1.0000
100 88126316 1.0000
100 246172121 1.0000
100 106255581 1.0000
100 177496057 1.0000
100 108064328 2.0000
100 93438825 1.0000
100 225914625 1.0000
100 36544806 1.0000
100 48949091 1.0000
100 199633839 2.0000
100 45364167 1.0000
100 24429243 1.0000
100 784411766 1.0000
100 76679385 1.0000
100 97492519 1.0000
100 36292202 1.0000
100 162815851 1.0000
100 173493504 1.0000
100 369727211 1.0000
100 53384299 2.0000
100 297853100 1.0000
100 108896669 1.0000
100 520440498 1.0000
100 22128494 2.0000
100 262307214 1.0000
100 24868133 1.0000
100 179676136 1.0000
100 249707746 1.0000
100 240663429 1.0000
100 21415915 2.0000
100 362708884 1.0000
100 41795957 4.0000
100 88227100 2.0000
100 206185630 1.0000
100 117058623 2.0000
100 83106176 1.0000
100 73084416 1.0000
100 273033835 2.0000
100 226691563 2.0000
100 22249205 2.0000
100 378162722 1.0000
100 306224647 3.0000
100 38633460 1.0000
100 150774251 1.0000
100 380310734 1.0000
100 21858860 2.0000
100 90430970 3.0000
100 208649048 1.0000
100 33841316 1.0000
100 330255413 1.0000
100 496918713 1.0000
100 119466409 1.0000
100 164729839 1.0000
100 363295003 1.0000
100 256133861 1.0000
100 273461517 2.0000
100 212586753 1.0000
100 409911433 1.0000
100 23543947 1.0000
100 177900100 1.0000
100 438406232 1.0000
100 83928002 1.0000
100 404357780 1.0000
100 40894652 1.0000
100 28774420 1.0000
100 577155549 2.0000
100 264745750 1.0000
100 124272648 2.0000
100 54513097 2.0000
100 104147773 1.0000
100 97542362 1.0000
100 205278393 7.0000
100 23971329 1.0000
100 35254639 1.0000
100 58749618 3.0000
100 260062202 2.0000
100 69307285 1.0000
100 235284388 2.0000
100 205383132 1.0000
100 127903007 1.0000
100 45624632 1.0000
100 364772998 1.0000
100 181097218 1.0000
100 256696942 1.0000
100 85077359 3.0000
100 111005623 3.0000
100 185826799 2.0000
100 38081052 1.0000
100 81112983 2.0000
100 54596482 1.0000
100 18761643 2.0000
100 244474835 1.0000
100 234388455 1.0000
100 37649776 3.0000
101 270063173 1.0000
101 317475686 1.0000
101 337231569 4.0000
101 108445481 1.0000
101 218621324 4.0000
101 296487126 2.0000
101 272101527 1.0000
101 232961188 3.0000
101 19761271 18.0000
101 193208430 1.0000
101 56343104 22.0000
101 207505611 1.0000
101 84403255 4.0000
101 198112368 1.0000
101 23505105 12.0000
101 252834703 1.0000
101 357660257 4.0000
101 211848777 2.0000
101 198494776 1.0000
101 480499316 1.0000
101 249794165 1.0000
101 172453787 2.0000
101 172453788 2.0000
101 14319626 1.0000
101 29267530 10.0000
101 28136650 2.0000
101 508986427 1.0000
101 381295550 2.0000
101 189209030 2.0000
101 273559646 8.0000
101 88126316 10.0000
101 246172121 4.0000
101 106255581 11.0000
101 179872551 4.0000
101 177496057 5.0000
101 326820998 1.0000
101 170909799 11.0000
101 120858192 9.0000
101 33029673 7.0000
101 46351591 1.0000
101 108064328 10.0000
101 39723301 9.0000
101 202719757 1.0000
101 241266173 1.0000
101 246766460 4.0000
101 350372131 1.0000
101 340363309 7.0000
101 235189731 2.0000
101 285230602 1.0000
101 284510806 3.0000
101 265245001 1.0000
101 294817467 1.0000
101 151816481 4.0000
101 36544806 13.0000
101 108675333 2.0000
101 280574253 1.0000
101 48949091 4.0000
101 360543263 1.0000
101 336130385 2.0000
101 433102407 1.0000
101 286597633 2.0000
101 57794814 1.0000
101 320557936 1.0000
101 199633839 4.0000
101 192517738 2.0000
101 51039180 17.0000
101 45364167 2.0000
101 157197158 1.0000
101 24429243 12.0000
101 292813892 1.0000
101 784411766 2.0000
101 76679385 18.0000
101 97492519 11.0000
101 436060689 1.0000
101 338939548 1.0000
101 228099346 5.0000
101 275096952 1.0000
101 250373879 1.0000
101 391968464 2.0000
101 46252132 2.0000
101 448196764 2.0000
101 429012068 1.0000
101 287826175 1.0000
101 36292202 29.0000
101 260778881 2.0000
101 58759682 12.0000
101 186791565 2.0000
101 426101736 1.0000
101 70483883 3.0000
101 191069406 1.0000
101 280430548 8.0000
101 310215915 1.0000
101 162815851 1.0000
101 53267855 3.0000
101 269051483 3.0000
101 45112608 1.0000
101 205448347 1.0000
101 201657966 3.0000
101 173493504 5.0000
101 118408967 1.0000
101 369727211 3.0000
101 46420717 1.0000
101 454903662 4.0000
101 53384299 21.0000
101 115605916 13.0000
101 241093180 1.0000
101 48376774 4.0000
101 297853100 8.0000
101 246739849 2.0000
101 183374179 5.0000
101 569217694 1.0000
101 186134940 7.0000
101 187658311 3.0000
101 523484007 2.0000
101 394745356 1.0000
101 399580001 1.0000
101 311108835 1.0000
101 137396816 2.0000
101 319010188 1.0000
101 213829162 1.0000
101 406886217 1.0000
101 198221318 1.0000
101 108896669 4.0000
101 520440498 1.0000
101 427605834 2.0000
101 471858752 1.0000
101 191082782 1.0000
101 255572101 1.0000
101 30009812 5.0000
101 377915688 4.0000
101 14599444 4.0000
101 234501617 1.0000
101 275040716 3.0000
101 179127965 1.0000
101 230315857 4.0000
101 42570149 1.0000
101 306791157 1.0000
101 218641857 4.0000
101 460456072 1.0000
101 406980735 1.0000
101 44336049 3.0000
101 191007520 3.0000
101 776380530 1.0000
101 22128494 9.0000
101 194757219 5.0000
101 262307214 3.0000
101 236986090 4.0000
101 58757576 9.0000
101 63253790 1.0000
101 186221115 4.0000
101 280403522 1.0000
101 454059039 1.0000
101 165076757 2.0000
101 181627999 1.0000
101 352370223 1.0000
101 412490976 4.0000
101 252673442 1.0000
101 164704175 6.0000
101 277019535 2.0000
101 24868133 20.0000
101 359750805 1.0000
101 545072012 1.0000
101 244876558 2.0000
101 179935250 3.0000
101 89308231 13.0000
101 210551488 1.0000
101 26761071 11.0000
101 117902280 1.0000
101 223869841 2.0000
101 304022613 2.0000
101 179676136 10.0000
101 52305361 9.0000
101 249707746 2.0000
101 240663429 8.0000
101 91155132 2.0000
101 385340015 9.0000
101 387735880 1.0000
101 255114497 1.0000
101 257522741 11.0000
101 112257152 15.0000
101 111690467 1.0000
101 259865273 2.0000
101 248148598 1.0000
101 126040106 2.0000
101 232232278 4.0000
101 418803180 1.0000
101 317113567 1.0000
101 202234178 2.0000
101 24598269 8.0000
101 99002197 9.0000
101 137671591 5.0000
101 21415915 9.0000
101 363915528 1.0000
101 27798256 15.0000
101 57675742 11.0000
101 362708884 5.0000
101 333467661 3.0000
101 45398123 2.0000
101 316113123 4.0000
101 320121337 1.0000
101 41795957 28.0000
101 88227100 23.0000
101 443043975 3.0000
101 198927386 1.0000
101 206185630 1.0000
101 186547033 3.0000
101 344751090 2.0000
101 133406185 4.0000
101 117058623 14.0000
101 83106176 1.0000
101 205665619 2.0000
101 196957441 2.0000
101 212381568 2.0000
101 192473400 1.0000
101 21593031 2.0000
101 86739892 6.0000
101 102781563 5.0000
101 490590646 1.0000
101 440602667 1.0000
101 186190444 4.0000
101 116524695 2.0000
101 282819786 1.0000
101 29666748 1.0000
101 157091041 1.0000
101 73084416 7.0000
101 273033835 6.0000
101 315035989 2.0000
101 226691563 7.0000
101 218649291 8.0000
101 208490036 8.0000
101 213240376 1.0000
101 210442608 1.0000
101 156951907 11.0000
101 88960749 3.0000
101 22249205 20.0000
101 92975209 4.0000
101 106766504 2.0000
101 307953995 5.0000
101 245770489 2.0000
101 203916273 2.0000
101 361812003 6.0000
101 322045168 1.0000
101 178457690 6.0000
101 155874323 3.0000
101 306224647 7.0000
101 374495787 1.0000
101 88910148 9.0000
101 296712899 4.0000
101 38633460 18.0000
101 127212001 1.0000
101 244154467 3.0000
101 180329003 4.0000
101 363860065 2.0000
101 64456105 1.0000
101 254940274 1.0000
101 77029876 9.0000
101 68526291 1.0000
101 150774251 1.0000
101 260814366 1.0000
101 205231234 2.0000
101 285171946 3.0000
101 21858860 43.0000
101 190813502 1.0000
101 80373284 7.0000
101 182470142 2.0000
101 343941412 2.0000
101 182650731 3.0000
101 444790512 2.0000
101 90430970 41.0000
101 208649048 7.0000
101 754823287 7.0000
101 33841316 6.0000
101 443540428 1.0000
101 309948156 3.0000
101 21927348 5.0000
101 330255413 1.0000
101 370005959 1.0000
101 246461105 1.0000
101 496918713 1.0000
101 317966639 1.0000
101 187288519 3.0000
101 277727437 1.0000
101 43399417 7.0000
101 50093236 4.0000
101 164729839 4.0000
101 123084921 6.0000
101 335507982 2.0000
101 237885339 2.0000
101 192149868 2.0000
101 286067895 4.0000
101 29985371 2.0000
101 410218658 1.0000
101 184372744 2.0000
101 370652255 2.0000
101 219138840 3.0000
101 172668288 3.0000
101 140264549 10.0000
101 191060793 1.0000
101 69315538 4.0000
101 218664980 10.0000
101 256133861 3.0000
101 178077679 10.0000
101 561976148 3.0000
101 191072044 1.0000
101 21437961 3.0000
101 92473291 3.0000
101 273461517 3.0000
101 64490054 1.0000
101 134584188 2.0000
101 79413578 6.0000
101 44765804 1.0000
101 53150452 1.0000
101 409911433 3.0000
101 81073960 6.0000
101 23543947 13.0000
101 338617304 1.0000
101 177900100 8.0000
101 316530540 1.0000
101 393727361 1.0000
101 83928002 12.0000
101 150611354 6.0000
101 367080568 1.0000
101 40691248 3.0000
101 267804075 2.0000
101 342697022 2.0000
101 287846265 1.0000
101 250613093 1.0000
101 187255592 1.0000
101 184374903 1.0000
101 773862752 1.0000
101 174191688 3.0000
101 181662643 3.0000
101 140083960 1.0000
101 214483223 1.0000
101 227764232 1.0000
101 404357780 1.0000
101 168459774 4.0000
101 215576684 8.0000
101 66484769 2.0000
101 225398019 1.0000
101 193425330 1.0000
101 468809237 2.0000
101 21508873 3.0000
101 40894652 8.0000
101 188846349 1.0000
101 278482967 1.0000
101 175458189 5.0000
101 50799351 12.0000
101 222559633 1.0000
101 454736754 3.0000
101 325696446 1.0000
101 340274242 3.0000
101 28774420 9.0000
101 368246503 1.0000
101 577155549 1.0000
101 176861277 1.0000
101 188683237 3.0000
101 132902185 5.0000
101 370647017 3.0000
101 481649873 1.0000
101 124272648 5.0000
101 54198070 14.0000
101 205376521 1.0000
101 252993522 2.0000
101 111423790 3.0000
101 93737863 4.0000
101 121567287 1.0000
101 284139006 2.0000
101 332334127 1.0000
101 143037311 5.0000
101 54513097 19.0000
101 104147773 5.0000
101 296381448 1.0000
101 97542362 1.0000
101 267228287 4.0000
101 169894192 8.0000
101 371419587 1.0000
101 336463177 2.0000
101 522994958 2.0000
101 162621823 8.0000
101 119202711 2.0000
101 177823861 3.0000
101 191058301 2.0000
101 372988775 2.0000
101 205278393 30.0000
101 42895816 2.0000
101 74224730 7.0000
101 136249351 7.0000
101 158469454 23.0000
101 23971329 21.0000
101 145721875 5.0000
101 246760566 3.0000
101 137471432 3.0000
101 35254639 5.0000
101 106841421 6.0000
101 238764205 1.0000
101 361241032 9.0000
101 17248920 16.0000
101 175155659 2.0000
101 421024033 5.0000
101 62223312 8.0000
101 21770354 5.0000
101 905950542 1.0000
101 221517840 2.0000
101 58749618 35.0000
101 303371760 1.0000
101 168345425 3.0000
101 47914608 23.0000
101 182456993 4.0000
101 260062202 10.0000
101 110551579 1.0000
101 171251023 3.0000
101 141911198 1.0000
101 283690548 3.0000
101 69307285 1.0000
101 369094144 4.0000
101 253491471 2.0000
101 235284388 2.0000
101 287248913 2.0000
101 71487252 10.0000
101 205383132 5.0000
101 470915888 1.0000
101 121849847 4.0000
101 127903007 11.0000
101 45624632 26.0000
101 36612498 13.0000
101 345725724 4.0000
101 164746594 1.0000
101 344143174 1.0000
101 35952475 16.0000
101 109269644 4.0000
101 104799646 10.0000
101 454280253 1.0000
101 214251466 8.0000
101 282067411 1.0000
101 256696942 5.0000
101 214266687 5.0000
101 85077359 6.0000
101 137434820 3.0000
101 120116959 1.0000
101 100597724 2.0000
101 536437122 2.0000
101 151755148 7.0000
101 111005623 35.0000
101 234316880 1.0000
101 553850703 1.0000
101 249710115 2.0000
101 185826799 12.0000
101 234313487 7.0000
101 601892509 1.0000
101 58747535 15.0000
101 100480169 13.0000
101 170649489 1.0000
101 132067492 11.0000
101 246550319 8.0000
101 64017672 5.0000
101 51371672 2.0000
101 81112983 5.0000
101 67657313 2.0000
101 517335990 1.0000
101 117757115 4.0000
101 372730170 1.0000
101 194511872 1.0000
101 54596482 13.0000
101 18761643 35.0000
101 389751959 1.0000
101 185646833 9.0000
101 274674751 2.0000
101 199295364 3.0000
101 244474835 6.0000
101 362747745 1.0000
101 84352469 9.0000
101 72277917 4.0000
101 107123526 7.0000
101 156890702 4.0000
101 148842295 1.0000
101 234388455 1.0000
101 284945143 1.0000
101 238169466 2.0000
101 48048224 7.0000
101 28128687 3.0000
101 187276624 1.0000
101 245007518 1.0000
101 37649776 33.0000
101 405406664 1.0000
101 189660545 1.0000
101 58758214 11.0000
101 21695739 2.0000
101 421743631 1.0000
101 274053387 4.0000
101 448605410 2.0000
101 238736345 2.0000
102 270063173 1.0000
102 272101527 1.0000
102 19761271 1.0000
102 56343104 2.0000
102 84403255 1.0000
102 370611197 1.0000
102 23505105 3.0000
102 211848777 1.0000
102 361278739 1.0000
102 37905642 2.0000
102 29267530 1.0000
102 170909799 2.0000
102 284510806 2.0000
102 353689773 2.0000
102 36544806 3.0000
102 48949091 1.0000
102 57794814 1.0000
102 199633839 1.0000
102 24429243 1.0000
102 76679385 1.0000
102 338939548 2.0000
102 228099346 1.0000
102 575328602 1.0000
102 391968464 1.0000
102 36292202 4.0000
102 260778881 1.0000
102 426101736 2.0000
102 431640690 1.0000
102 369727211 2.0000
102 115605916 1.0000
102 338287336 2.0000
102 297853100 1.0000
102 394745356 1.0000
102 280826536 2.0000
102 198221318 1.0000
102 108896669 1.0000
102 520440498 2.0000
102 399954028 1.0000
102 283713373 1.0000
102 275040716 1.0000
102 230315857 1.0000
102 306791157 1.0000
102 194757219 2.0000
102 58757576 1.0000
102 165076757 1.0000
102 252673442 1.0000
102 359750805 2.0000
102 52305361 1.0000
102 240663429 1.0000
102 257522741 1.0000
102 112257152 2.0000
102 111690467 1.0000
102 248148598 1.0000
102 232232278 1.0000
102 24598269 2.0000
102 99002197 1.0000
102 137671591 1.0000
102 21415915 1.0000
102 363915528 1.0000
102 45398123 1.0000
102 320121337 2.0000
102 41795957 1.0000
102 88227100 2.0000
102 443043975 1.0000
102 198927386 1.0000
102 133406185 1.0000
102 117058623 1.0000
102 204911391 2.0000
102 192473400 1.0000
102 390669136 1.0000
102 102781563 1.0000
102 186190444 1.0000
102 157091041 1.0000
102 273033835 1.0000
102 315035989 2.0000
102 226691563 1.0000
102 156951907 2.0000
102 22249205 2.0000
102 438537920 1.0000
102 178457690 2.0000
102 306224647 1.0000
102 254940274 1.0000
102 205231234 1.0000
102 21858860 2.0000
102 80373284 2.0000
102 182650731 1.0000
102 90430970 2.0000
102 208649048 2.0000
102 33841316 1.0000
102 352227498 1.0000
102 505128137 2.0000
102 274601883 1.0000
102 317966639 1.0000
102 50093236 1.0000
102 164729839 2.0000
102 123084921 1.0000
102 140264549 2.0000
102 218664980 1.0000
102 273461517 1.0000
102 44765804 1.0000
102 297850671 1.0000
102 53150452 1.0000
102 137373058 2.0000
102 177900100 1.0000
102 83928002 2.0000
102 206134238 1.0000
102 150611354 2.0000
102 40691248 1.0000
102 342697022 2.0000
102 215576684 2.0000
102 278482967 2.0000
102 50799351 2.0000
102 454736754 2.0000
102 368086280 2.0000
102 340274242 2.0000
102 28774420 1.0000
102 188683237 1.0000
102 470069657 2.0000
102 481649873 2.0000
102 54198070 1.0000
102 252993522 2.0000
102 93737863 1.0000
102 143037311 3.0000
102 54513097 2.0000
102 104147773 1.0000
102 386637033 1.0000
102 372693245 2.0000
102 169894192 3.0000
102 162621823 2.0000
102 361065588 2.0000
102 119202711 1.0000
102 177823861 2.0000
102 205278393 1.0000
102 42895816 1.0000
102 158469454 2.0000
102 23971329 2.0000
102 431573246 1.0000
102 17248920 3.0000
102 175155659 1.0000
102 421024033 1.0000
102 58749618 2.0000
102 168345425 2.0000
102 47914608 4.0000
102 260062202 1.0000
102 381346813 2.0000
102 171251023 2.0000
102 280571460 1.0000
102 235284388 1.0000
102 71487252 1.0000
102 205383132 1.0000
102 45624632 1.0000
102 36612498 3.0000
102 109269644 2.0000
102 214251466 2.0000
102 256696942 1.0000
102 214266687 1.0000
102 151755148 2.0000
102 111005623 3.0000
102 234316880 1.0000
102 58747535 1.0000
102 132067492 1.0000
102 51371672 1.0000
102 196244888 1.0000
102 117757115 3.0000
102 372730170 2.0000
102 54596482 2.0000
102 18761643 2.0000
102 84352469 1.0000
102 72277917 1.0000
102 107123526 2.0000
102 156890702 1.0000
102 392480887 2.0000
102 283894633 2.0000
102 48048224 1.0000
102 187276624 1.0000
102 56406907 1.0000
102 37649776 1.0000
102 58758214 2.0000
103 270063173 1.0000
103 381448455 1.0000
103 84403255 1.0000
103 23505105 1.0000
103 326820998 1.0000
103 170909799 1.0000
103 108064328 1.0000
103 285230602 1.0000
103 108675333 1.0000
103 57794814 1.0000
103 199633839 1.0000
103 391968464 1.0000
103 298641416 1.0000
103 369727211 1.0000
103 297853100 1.0000
103 246739849 1.0000
103 394745356 1.0000
103 213829162 1.0000
103 399954028 1.0000
103 283713373 1.0000
103 194757219 1.0000
103 89308231 1.0000
103 591867735 1.0000
103 21415915 1.0000
103 363915528 1.0000
103 276971322 1.0000
103 41795957 1.0000
103 443043975 1.0000
103 198927386 1.0000
103 378745384 1.0000
103 102781563 1.0000
103 186190444 1.0000
103 273033835 1.0000
103 210442608 1.0000
103 22249205 1.0000
103 358726571 1.0000
103 88910148 1.0000
103 363860065 2.0000
103 205231234 1.0000
103 80373284 1.0000
103 21927348 2.0000
103 336717597 1.0000
103 496918713 1.0000
103 219138840 1.0000
103 273461517 1.0000
103 64490054 1.0000
103 409911433 1.0000
103 137373058 1.0000
103 316530540 1.0000
103 150611354 1.0000
103 66484769 1.0000
103 175458189 1.0000
103 93737863 1.0000
103 143037311 1.0000
103 324307705 1.0000
103 187038423 1.0000
103 42895816 1.0000
103 106841421 1.0000
103 421024033 1.0000
103 21770354 1.0000
103 403594709 1.0000
103 235284388 1.0000
103 262639091 1.0000
103 109269644 1.0000
103 117757115 1.0000
103 107123526 1.0000
103 28128687 1.0000
104 270063173 1.0000
104 218621324 1.0000
104 296487126 1.0000
104 272101527 1.0000
104 232961188 3.0000
104 19761271 1.0000
104 381448455 1.0000
104 193208430 1.0000
104 56343104 1.0000
104 84403255 4.0000
104 23505105 4.0000
104 211848777 1.0000
104 198494776 1.0000
104 480499316 1.0000
104 361278739 1.0000
104 29267530 2.0000
104 189209030 1.0000
104 273559646 1.0000
104 88126316 7.0000
104 246172121 2.0000
104 106255581 1.0000
104 179872551 1.0000
104 177496057 8.0000
104 326820998 1.0000
104 170909799 10.0000
104 120858192 3.0000
104 108064328 5.0000
104 39723301 7.0000
104 246766460 1.0000
104 340363309 1.0000
104 235189731 1.0000
104 285230602 1.0000
104 266119179 1.0000
104 280574253 1.0000
104 402870780 1.0000
104 48949091 1.0000
104 336130385 1.0000
104 199633839 2.0000
104 51039180 10.0000
104 45364167 5.0000
104 157197158 1.0000
104 24429243 3.0000
104 292813892 1.0000
104 97492519 1.0000
104 391968464 2.0000
104 287826175 1.0000
104 36292202 2.0000
104 298641416 1.0000
104 280430548 2.0000
104 211555341 2.0000
104 162815851 1.0000
104 53267855 2.0000
104 269051483 2.0000
104 173493504 1.0000
104 118408967 1.0000
104 369727211 2.0000
104 53384299 1.0000
104 115605916 6.0000
104 297853100 5.0000
104 186134940 3.0000
104 187658311 3.0000
104 394745356 1.0000
104 213829162 1.0000
104 108896669 6.0000
104 399954028 3.0000
104 191082782 1.0000
104 255572101 3.0000
104 283713373 2.0000
104 275040716 1.0000
104 179127965 2.0000
104 230315857 1.0000
104 218641857 1.0000
104 371265403 2.0000
104 406980735 1.0000
104 44336049 2.0000
104 776380530 1.0000
104 22128494 6.0000
104 194757219 3.0000
104 262307214 1.0000
104 186221115 1.0000
104 280403522 3.0000
104 165076757 6.0000
104 412490976 2.0000
104 545072012 1.0000
104 179935250 3.0000
104 179676136 5.0000
104 389265907 1.0000
104 52305361 3.0000
104 240663429 1.0000
104 591867735 1.0000
104 385340015 2.0000
104 387735880 2.0000
104 255114497 2.0000
104 257522741 3.0000
104 111690467 1.0000
104 248148598 3.0000
104 126040106 1.0000
104 325619075 2.0000
104 24598269 1.0000
104 99002197 8.0000
104 21415915 4.0000
104 363915528 1.0000
104 57675742 1.0000
104 45398123 1.0000
104 316113123 2.0000
104 443043975 4.0000
104 198927386 1.0000
104 133406185 1.0000
104 492369766 2.0000
104 117058623 3.0000
104 205665619 1.0000
104 196957441 2.0000
104 378745384 1.0000
104 421104380 1.0000
104 166670511 1.0000
104 86739892 1.0000
104 281992408 1.0000
104 186190444 4.0000
104 116524695 2.0000
104 73084416 11.0000
104 273033835 3.0000
104 226691563 3.0000
104 218649291 3.0000
104 208490036 1.0000
104 213240376 1.0000
104 210442608 1.0000
104 156951907 10.0000
104 88960749 1.0000
104 92975209 3.0000
104 307953995 1.0000
104 361812003 4.0000
104 178457690 2.0000
104 155874323 5.0000
104 88910148 2.0000
104 296712899 2.0000
104 299925959 2.0000
104 38633460 2.0000
104 363860065 2.0000
104 254940274 1.0000
104 150774251 1.0000
104 380310734 1.0000
104 205231234 1.0000
104 285171946 1.0000
104 80373284 5.0000
104 208649048 4.0000
104 754823287 3.0000
104 21927348 3.0000
104 496918713 3.0000
104 119466409 1.0000
104 43399417 3.0000
104 50093236 1.0000
104 164729839 1.0000
104 123084921 2.0000
104 335507982 1.0000
104 286067895 1.0000
104 219138840 2.0000
104 140264549 12.0000
104 167906212 1.0000
104 69315538 6.0000
104 218664980 4.0000
104 256133861 6.0000
104 561976148 1.0000
104 92473291 1.0000
104 273461517 1.0000
104 53150452 1.0000
104 409911433 2.0000
104 23543947 2.0000
104 400549146 1.0000
104 177900100 8.0000
104 316530540 2.0000
104 150611354 7.0000
104 40691248 1.0000
104 267804075 2.0000
104 342697022 2.0000
104 181662643 1.0000
104 215576684 5.0000
104 66484769 1.0000
104 40894652 5.0000
104 175458189 2.0000
104 50799351 1.0000
104 28774420 6.0000
104 188683237 1.0000
104 370647017 1.0000
104 124272648 8.0000
104 252993522 1.0000
104 111423790 1.0000
104 93737863 3.0000
104 838628065 1.0000
104 143037311 1.0000
104 324307705 1.0000
104 54513097 2.0000
104 187038423 3.0000
104 169894192 9.0000
104 339165240 2.0000
104 162621823 6.0000
104 119202711 1.0000
104 177823861 2.0000
104 205278393 1.0000
104 74224730 5.0000
104 158469454 1.0000
104 145721875 1.0000
104 308721415 1.0000
104 137471432 1.0000
104 106841421 2.0000
104 238764205 1.0000
104 347943805 2.0000
104 361241032 1.0000
104 421024033 3.0000
104 62223312 4.0000
104 21770354 3.0000
104 221517840 1.0000
104 182456993 2.0000
104 260062202 6.0000
104 171251023 1.0000
104 253491471 1.0000
104 280571460 2.0000
104 235284388 2.0000
104 205383132 1.0000
104 262639091 1.0000
104 121849847 6.0000
104 127903007 5.0000
104 45624632 1.0000
104 35952475 1.0000
104 109269644 4.0000
104 104799646 8.0000
104 214251466 5.0000
104 256696942 1.0000
104 85077359 6.0000
104 606474884 1.0000
104 137434820 2.0000
104 120116959 1.0000
104 100597724 3.0000
104 536437122 1.0000
104 191077706 1.0000
104 111005623 1.0000
104 185826799 3.0000
104 58747535 1.0000
104 100480169 2.0000
104 246550319 1.0000
104 51371672 2.0000
104 117757115 1.0000
104 194511872 1.0000
104 18761643 1.0000
104 185646833 3.0000
104 340870023 1.0000
104 199295364 1.0000
104 244474835 1.0000
104 84352469 1.0000
104 72277917 4.0000
104 107123526 5.0000
104 156890702 2.0000
104 238169466 2.0000
104 48048224 4.0000
104 28128687 1.0000
104 187276624 2.0000
104 37649776 2.0000
104 436851002 1.0000
104 421743631 2.0000
104 274053387 1.0000
104 448605410 2.0000
105 270063173 1.0000
105 337231569 1.0000
105 296487126 2.0000
105 193208430 1.0000
105 56343104 1.0000
105 84403255 3.0000
105 23505105 2.0000
105 211848777 1.0000
105 37905642 1.0000
105 29267530 1.0000
105 18900232 1.0000
105 189209030 1.0000
105 273559646 1.0000
105 106255581 1.0000
105 170909799 2.0000
105 33029673 2.0000
105 246766460 1.0000
105 340363309 1.0000
105 284510806 1.0000
105 108675333 2.0000
105 57794814 1.0000
105 24429243 1.0000
105 76679385 1.0000
105 97492519 1.0000
105 338939548 1.0000
105 275096952 1.0000
105 391968464 1.0000
105 448196764 1.0000
105 36292202 2.0000
105 260778881 1.0000
105 186791565 1.0000
105 70483883 4.0000
105 280430548 1.0000
105 211555341 1.0000
105 53267855 1.0000
105 269051483 1.0000
105 173493504 1.0000
105 369727211 1.0000
105 115605916 1.0000
105 338287336 1.0000
105 48376774 1.0000
105 297853100 1.0000
105 246739849 1.0000
105 186134940 1.0000
105 187658311 2.0000
105 280826536 1.0000
105 108896669 1.0000
105 520440498 1.0000
105 255572101 1.0000
105 30009812 2.0000
105 191007520 1.0000
105 22128494 1.0000
105 194757219 1.0000
105 262307214 1.0000
105 236986090 1.0000
105 58757576 2.0000
105 186221115 1.0000
105 280403522 1.0000
105 412490976 1.0000
105 24868133 1.0000
105 89308231 1.0000
105 26761071 1.0000
105 179676136 2.0000
105 91155132 2.0000
105 385340015 1.0000
105 318581766 1.0000
105 112257152 1.0000
105 111690467 1.0000
105 259865273 1.0000
105 363915528 1.0000
105 57675742 1.0000
105 333467661 1.0000
105 45398123 2.0000
105 320121337 1.0000
105 41795957 1.0000
105 88227100 1.0000
105 198927386 1.0000
105 186547033 1.0000
105 344751090 1.0000
105 117058623 1.0000
105 205665619 1.0000
105 196957441 1.0000
105 212381568 1.0000
105 86739892 1.0000
105 102781563 3.0000
105 490590646 1.0000
105 186190444 2.0000
105 282819786 1.0000
105 157091041 1.0000
105 273033835 1.0000
105 315035989 1.0000
105 208490036 1.0000
105 210442608 1.0000
105 156951907 1.0000
105 92975209 2.0000
105 307953995 1.0000
105 306224647 1.0000
105 88910148 2.0000
105 205231234 1.0000
105 285171946 1.0000
105 80373284 2.0000
105 182470142 1.0000
105 182650731 1.0000
105 90430970 1.0000
105 208649048 1.0000
105 21927348 4.0000
105 370005959 1.0000
105 246461105 1.0000
105 317966639 1.0000
105 43399417 2.0000
105 50093236 1.0000
105 164729839 1.0000
105 123084921 1.0000
105 192149868 2.0000
105 184372744 1.0000
105 140264549 1.0000
105 319920038 1.0000
105 167906212 2.0000
105 218664980 1.0000
105 178077679 1.0000
105 561976148 1.0000
105 500386861 1.0000
105 79413578 1.0000
105 44765804 1.0000
105 137373058 1.0000
105 162793078 2.0000
105 40691248 2.0000
105 342697022 1.0000
105 140083960 1.0000
105 214483223 1.0000
105 215576684 2.0000
105 66484769 3.0000
105 468809237 1.0000
105 21508873 1.0000
105 278482967 1.0000
105 175458189 2.0000
105 50799351 1.0000
105 454736754 1.0000
105 325696446 1.0000
105 54198070 1.0000
105 205376521 1.0000
105 252993522 1.0000
105 93737863 2.0000
105 143037311 1.0000
105 54513097 1.0000
105 104147773 1.0000
105 187038423 1.0000
105 169894192 1.0000
105 336463177 1.0000
105 162621823 1.0000
105 177823861 1.0000
105 42895816 3.0000
105 74224730 2.0000
105 145721875 1.0000
105 137471432 1.0000
105 347943805 1.0000
105 361241032 2.0000
105 17248920 1.0000
105 175155659 1.0000
105 62223312 1.0000
105 21770354 1.0000
105 58749618 1.0000
105 182456993 1.0000
105 260062202 1.0000
105 381346813 1.0000
105 369094144 2.0000
105 253491471 1.0000
105 71487252 1.0000
105 121849847 1.0000
105 127903007 1.0000
105 45624632 1.0000
105 35952475 1.0000
105 109269644 1.0000
105 214251466 1.0000
105 100597724 1.0000
105 151755148 2.0000
105 111005623 1.0000
105 185826799 1.0000
105 234313487 1.0000
105 58747535 1.0000
105 100480169 1.0000
105 132067492 1.0000
105 64017672 1.0000
105 51371672 3.0000
105 81112983 1.0000
105 117757115 3.0000
105 194511872 1.0000
105 54596482 1.0000
105 18761643 1.0000
105 185646833 2.0000
105 362747745 1.0000
105 84352469 1.0000
105 107123526 4.0000
105 238169466 1.0000
105 283894633 1.0000
105 28128687 3.0000
105 21695739 2.0000
106 270063173 1.0000
106 465399426 2.0000
106 317475686 1.0000
106 123208306 2.0000
106 409982678 1.0000
106 337231569 5.0000
106 108445481 2.0000
106 218621324 3.0000
106 296487126 2.0000
106 272101527 1.0000
106 232961188 5.0000
106 19761271 2.0000
106 193208430 3.0000
106 56343104 7.0000
106 207505611 1.0000
106 84403255 7.0000
106 198112368 2.0000
106 23505105 16.0000
106 201041947 1.0000
106 357660257 8.0000
106 211848777 3.0000
106 480499316 5.0000
106 361278739 3.0000
106 37905642 1.0000
106 249794165 3.0000
106 172453787 2.0000
106 172453788 3.0000
106 14319626 2.0000
106 29267530 6.0000
106 28136650 2.0000
106 508986427 5.0000
106 18900232 1.0000
106 189209030 4.0000
106 273559646 9.0000
106 88126316 5.0000
106 246172121 5.0000
106 106255581 2.0000
106 179872551 5.0000
106 177496057 5.0000
106 326820998 1.0000
106 170909799 12.0000
106 120858192 9.0000
106 33029673 10.0000
106 46351591 1.0000
106 108064328 9.0000
106 39723301 9.0000
106 202719757 2.0000
106 486840282 1.0000
106 267814002 2.0000
106 211172294 2.0000
106 246766460 4.0000
106 350372131 2.0000
106 340363309 3.0000
106 235189731 3.0000
106 93438825 1.0000
106 266119179 1.0000
106 284510806 3.0000
106 265245001 1.0000
106 506215866 1.0000
106 294817467 3.0000
106 399604913 1.0000
106 353689773 2.0000
106 151816481 1.0000
106 225914625 2.0000
106 36544806 5.0000
106 470234000 1.0000
106 108675333 5.0000
106 280574253 1.0000
106 402870780 2.0000
106 48949091 3.0000
106 336130385 2.0000
106 433102407 1.0000
106 286597633 3.0000
106 199633839 2.0000
106 212503529 2.0000
106 192517738 3.0000
106 51039180 17.0000
106 45364167 8.0000
106 157197158 4.0000
106 24429243 16.0000
106 292813892 2.0000
106 784411766 2.0000
106 76679385 4.0000
106 273602143 1.0000
106 366562500 3.0000
106 97492519 12.0000
106 436060689 2.0000
106 338939548 2.0000
106 433683092 2.0000
106 311867325 2.0000
106 250373879 2.0000
106 391968464 3.0000
106 46252132 10.0000
106 429012068 1.0000
106 551188839 3.0000
106 287826175 9.0000
106 36292202 11.0000
106 260778881 3.0000
106 58759682 2.0000
106 186791565 1.0000
106 426101736 1.0000
106 70483883 8.0000
106 191069406 3.0000
106 280430548 7.0000
106 491150133 1.0000
106 162815851 2.0000
106 53267855 3.0000
106 431640690 3.0000
106 269051483 3.0000
106 279579743 1.0000
106 331112419 1.0000
106 201657966 4.0000
106 173493504 5.0000
106 118408967 1.0000
106 369727211 3.0000
106 46420717 1.0000
106 454903662 10.0000
106 53384299 9.0000
106 115605916 15.0000
106 241093180 2.0000
106 48376774 6.0000
106 297853100 6.0000
106 246739849 3.0000
106 183374179 3.0000
106 569217694 1.0000
106 417097825 1.0000
106 186134940 8.0000
106 187658311 3.0000
106 523484007 2.0000
106 394745356 2.0000
106 399580001 1.0000
106 311108835 2.0000
106 280826536 1.0000
106 137396816 4.0000
106 213829162 1.0000
106 108896669 11.0000
106 257078406 1.0000
106 520440498 2.0000
106 562966986 1.0000
106 427605834 1.0000
106 340555061 3.0000
106 419565212 5.0000
106 399954028 3.0000
106 471858752 1.0000
106 191082782 1.0000
106 255572101 3.0000
106 30009812 8.0000
106 377915688 6.0000
106 14599444 1.0000
106 283713373 1.0000
106 370560376 1.0000
106 234501617 7.0000
106 275040716 3.0000
106 179127965 8.0000
106 306791157 1.0000
106 218641857 2.0000
106 346391676 2.0000
106 327333087 1.0000
106 354435706 1.0000
106 406980735 2.0000
106 44336049 7.0000
106 401390204 4.0000
106 191007520 3.0000
106 776380530 1.0000
106 22128494 12.0000
106 194757219 4.0000
106 262307214 1.0000
106 236986090 1.0000
106 58757576 3.0000
106 213579519 1.0000
106 186221115 8.0000
106 280403522 1.0000
106 454059039 2.0000
106 165076757 7.0000
106 181627999 6.0000
106 352370223 3.0000
106 412490976 6.0000
106 164704175 1.0000
106 277019535 4.0000
106 24868133 8.0000
106 206342682 1.0000
106 359750805 1.0000
106 545072012 1.0000
106 244876558 4.0000
106 179935250 6.0000
106 89308231 2.0000
106 210551488 2.0000
106 26761071 13.0000
106 223869841 10.0000
106 304022613 2.0000
106 179676136 13.0000
106 389265907 1.0000
106 52305361 8.0000
106 198203577 2.0000
106 249707746 3.0000
106 240663429 9.0000
106 91155132 2.0000
106 385340015 6.0000
106 387735880 3.0000
106 447026114 1.0000
106 255114497 2.0000
106 257522741 9.0000
106 487963726 1.0000
106 318581766 2.0000
106 249824122 1.0000
106 335221441 1.0000
106 112257152 7.0000
106 111690467 3.0000
106 259865273 1.0000
106 248148598 2.0000
106 126040106 4.0000
106 232232278 11.0000
106 317113567 2.0000
106 357339312 1.0000
106 202234178 10.0000
106 190383735 1.0000
106 24598269 4.0000
106 99002197 11.0000
106 137671591 1.0000
106 21415915 12.0000
106 363915528 3.0000
106 27798256 5.0000
106 302559370 1.0000
106 57675742 8.0000
106 362708884 1.0000
106 333467661 1.0000
106 45398123 9.0000
106 330234691 1.0000
106 316113123 2.0000
106 320121337 2.0000
106 41795957 10.0000
106 88227100 13.0000
106 125971172 1.0000
106 443043975 4.0000
106 198927386 2.0000
106 206185630 3.0000
106 279968317 1.0000
106 186547033 7.0000
106 344751090 3.0000
106 133406185 12.0000
106 400344890 1.0000
106 117058623 12.0000
106 83106176 2.0000
106 205665619 4.0000
106 196957441 5.0000
106 212381568 4.0000
106 360392279 2.0000
106 192473400 3.0000
106 240388572 3.0000
106 21593031 4.0000
106 421104380 1.0000
106 390669136 1.0000
106 250569402 1.0000
106 86739892 4.0000
106 102781563 6.0000
106 71815631 8.0000
106 240258320 1.0000
106 440602667 2.0000
106 186190444 8.0000
106 373612153 2.0000
106 116524695 4.0000
106 282819786 1.0000
106 29666748 2.0000
106 157091041 2.0000
106 73084416 8.0000
106 273033835 6.0000
106 315035989 2.0000
106 226691563 4.0000
106 218649291 9.0000
106 208490036 8.0000
106 213240376 3.0000
106 210442608 1.0000
106 156951907 13.0000
106 88960749 2.0000
106 22249205 5.0000
106 92975209 3.0000
106 106766504 3.0000
106 307953995 2.0000
106 227699736 2.0000
106 434998682 1.0000
106 203916273 4.0000
106 361812003 4.0000
106 178457690 7.0000
106 155874323 8.0000
106 570305910 1.0000
106 306224647 7.0000
106 267822457 3.0000
106 360108672 2.0000
106 88910148 9.0000
106 223611436 2.0000
106 296712899 10.0000
106 38633460 5.0000
106 127212001 4.0000
106 244154467 3.0000
106 180329003 4.0000
106 363860065 1.0000
106 64456105 2.0000
106 77029876 1.0000
106 438159896 1.0000
106 68526291 2.0000
106 150774251 2.0000
106 380310734 1.0000
106 355438543 2.0000
106 295917422 2.0000
106 545300937 4.0000
106 260814366 5.0000
106 205231234 1.0000
106 285171946 5.0000
106 423225727 1.0000
106 21858860 8.0000
106 190813502 2.0000
106 80373284 6.0000
106 182470142 3.0000
106 343941412 2.0000
106 182650731 4.0000
106 444790512 5.0000
106 90430970 9.0000
106 208649048 8.0000
106 754823287 8.0000
106 33841316 2.0000
106 352227498 1.0000
106 505128137 1.0000
106 21927348 4.0000
106 330255413 2.0000
106 370005959 1.0000
106 246461105 1.0000
106 191898535 1.0000
106 496918713 3.0000
106 317966639 3.0000
106 187288519 3.0000
106 119466409 2.0000
106 277727437 2.0000
106 43399417 10.0000
106 50093236 12.0000
106 164729839 8.0000
106 123084921 10.0000
106 335507982 9.0000
106 237885339 3.0000
106 326055771 2.0000
106 192149868 1.0000
106 547900635 1.0000
106 43702024 1.0000
106 286067895 3.0000
106 29985371 2.0000
106 396758589 1.0000
106 410218658 1.0000
106 184372744 4.0000
106 370652255 6.0000
106 219138840 3.0000
106 172668288 10.0000
106 140264549 12.0000
106 191060793 4.0000
106 167906212 3.0000
106 69315538 3.0000
106 218664980 11.0000
106 256133861 4.0000
106 178077679 3.0000
106 561976148 2.0000
106 352569615 1.0000
106 77688451 1.0000
106 300202655 2.0000
106 21437961 3.0000
106 92473291 6.0000
106 273461517 3.0000
106 452834167 2.0000
106 500386861 1.0000
106 244006526 1.0000
106 64490054 1.0000
106 134584188 3.0000
106 212586753 1.0000
106 79413578 7.0000
106 44765804 4.0000
106 53150452 1.0000
106 409911433 4.0000
106 81073960 10.0000
106 23543947 5.0000
106 137373058 1.0000
106 338617304 3.0000
106 400549146 1.0000
106 177900100 10.0000
106 185661573 1.0000
106 343887622 1.0000
106 316530540 1.0000
106 393727361 2.0000
106 83928002 5.0000
106 150611354 6.0000
106 162793078 2.0000
106 367080568 1.0000
106 40691248 5.0000
106 267804075 3.0000
106 342697022 2.0000
106 287846265 1.0000
106 184374903 3.0000
106 773862752 1.0000
106 348265432 2.0000
106 450794692 2.0000
106 181662643 2.0000
106 140083960 4.0000
106 214483223 1.0000
106 227764232 2.0000
106 560190998 1.0000
106 404357780 1.0000
106 337070381 3.0000
106 763326908 2.0000
106 168459774 7.0000
106 215576684 8.0000
106 296146340 1.0000
106 66484769 4.0000
106 225398019 2.0000
106 193425330 5.0000
106 468809237 2.0000
106 21508873 3.0000
106 40894652 14.0000
106 82332462 2.0000
106 188846349 3.0000
106 278482967 6.0000
106 175458189 11.0000
106 50799351 5.0000
106 454736754 1.0000
106 325696446 4.0000
106 368086280 1.0000
106 413508790 1.0000
106 340274242 9.0000
106 280948401 2.0000
106 28774420 9.0000
106 368246503 7.0000
106 176861277 3.0000
106 188683237 15.0000
106 132902185 8.0000
106 370647017 7.0000
106 470069657 1.0000
106 481649873 1.0000
106 124272648 8.0000
106 54198070 5.0000
106 205376521 2.0000
106 252993522 1.0000
106 361978254 1.0000
106 111423790 7.0000
106 93737863 6.0000
106 121567287 1.0000
106 284139006 2.0000
106 332334127 2.0000
106 512578944 1.0000
106 143037311 9.0000
106 54513097 6.0000
106 328548626 1.0000
106 104147773 10.0000
106 209549732 6.0000
106 97542362 2.0000
106 267228287 10.0000
106 372693245 2.0000
106 187038423 3.0000
106 169894192 17.0000
106 336463177 1.0000
106 550434469 2.0000
106 522994958 7.0000
106 162621823 11.0000
106 370162043 1.0000
106 383687232 1.0000
106 361065588 2.0000
106 119202711 3.0000
106 177823861 8.0000
106 191058301 4.0000
106 378171446 1.0000
106 205278393 12.0000
106 42895816 4.0000
106 74224730 15.0000
106 39045743 1.0000
106 136249351 11.0000
106 158469454 7.0000
106 23971329 8.0000
106 145721875 14.0000
106 246760566 1.0000
106 409970512 1.0000
106 137471432 9.0000
106 106841421 3.0000
106 238764205 1.0000
106 347943805 1.0000
106 384094515 2.0000
106 361241032 5.0000
106 17248920 9.0000
106 175155659 2.0000
106 421024033 7.0000
106 62223312 10.0000
106 21770354 5.0000
106 221517840 2.0000
106 58749618 7.0000
106 303371760 1.0000
106 168345425 5.0000
106 47914608 8.0000
106 182456993 6.0000
106 260062202 8.0000
106 171251023 6.0000
106 141911198 1.0000
106 283690548 2.0000
106 69307285 2.0000
106 403594709 3.0000
106 369094144 3.0000
106 367354478 1.0000
106 382489334 2.0000
106 253491471 3.0000
106 153825675 1.0000
106 235284388 2.0000
106 287248913 4.0000
106 71487252 9.0000
106 205383132 5.0000
106 262639091 2.0000
106 121849847 11.0000
106 127903007 10.0000
106 361299476 1.0000
106 45624632 8.0000
106 36612498 3.0000
106 345725724 2.0000
106 164746594 1.0000
106 266514525 1.0000
106 250361135 3.0000
106 507778683 1.0000
106 35952475 6.0000
106 109269644 6.0000
106 104799646 7.0000
106 454280253 1.0000
106 181097218 3.0000
106 214251466 10.0000
106 282067411 2.0000
106 478310972 1.0000
106 256696942 5.0000
106 214266687 1.0000
106 85077359 11.0000
106 137434820 5.0000
106 120116959 1.0000
106 100597724 2.0000
106 536437122 4.0000
106 151755148 3.0000
106 191077706 1.0000
106 111005623 9.0000
106 544352394 6.0000
106 234316880 2.0000
106 553850703 1.0000
106 249710115 1.0000
106 185826799 4.0000
106 234313487 4.0000
106 601892509 1.0000
106 58747535 3.0000
106 100480169 12.0000
106 417708983 2.0000
106 170649489 1.0000
106 132067492 6.0000
106 38081052 2.0000
106 246550319 4.0000
106 323300311 1.0000
106 64017672 6.0000
106 51371672 8.0000
106 81112983 3.0000
106 67657313 7.0000
106 196244888 1.0000
106 517335990 3.0000
106 117757115 5.0000
106 372730170 3.0000
106 194511872 2.0000
106 54596482 9.0000
106 18761643 6.0000
106 389751959 1.0000
106 185646833 12.0000
106 274674751 4.0000
106 199295364 2.0000
106 244474835 2.0000
106 299112866 1.0000
106 362747745 3.0000
106 84352469 3.0000
106 72277917 4.0000
106 107123526 14.0000
106 186224386 1.0000
106 156890702 8.0000
106 148842295 2.0000
106 234388455 2.0000
106 284945143 3.0000
106 238169466 6.0000
106 283894633 1.0000
106 48048224 11.0000
106 28128687 6.0000
106 187276624 3.0000
106 245007518 1.0000
106 418254720 1.0000
106 37649776 8.0000
106 405406664 4.0000
106 189660545 2.0000
106 58758214 3.0000
106 21695739 5.0000
107 465399426 1.0000
107 108896669 1.0000
107 38633460 1.0000
107 208649048 1.0000
107 40894652 1.0000
107 28774420 1.0000
107 37649776 2.0000
108 465399426 6.0000
108 272101527 2.0000
108 19761271 5.0000
108 56343104 1.0000
108 370611197 1.0000
108 361278739 2.0000
108 88126316 15.0000
108 177496057 15.0000
108 120858192 3.0000
108 39723301 1.0000
108 284510806 1.0000
108 323356735 1.0000
108 265245001 2.0000
108 151816481 4.0000
108 36544806 1.0000
108 48949091 5.0000
108 45364167 8.0000
108 292813892 1.0000
108 311867325 2.0000
108 244547831 1.0000
108 431640690 1.0000
108 115605916 12.0000
108 241093180 2.0000
108 322180022 1.0000
108 417097825 1.0000
108 198221318 2.0000
108 108896669 12.0000
108 275040716 1.0000
108 179127965 6.0000
108 230315857 4.0000
108 306791157 1.0000
108 44336049 4.0000
108 194757219 1.0000
108 213579519 1.0000
108 165076757 6.0000
108 117902280 1.0000
108 389265907 1.0000
108 52305361 2.0000
108 268844576 3.0000
108 112257152 2.0000
108 248148598 2.0000
108 296489918 1.0000
108 99002197 1.0000
108 27798256 1.0000
108 41795957 4.0000
108 443043975 1.0000
108 192473400 5.0000
108 250569402 1.0000
108 166670511 1.0000
108 281992408 1.0000
108 440602667 1.0000
108 73084416 17.0000
108 218649291 1.0000
108 22249205 10.0000
108 361812003 1.0000
108 155874323 7.0000
108 38633460 14.0000
108 254940274 2.0000
108 380310734 2.0000
108 254990620 1.0000
108 208649048 10.0000
108 754823287 1.0000
108 33841316 5.0000
108 330255413 3.0000
108 274601883 1.0000
108 410218658 3.0000
108 218664980 1.0000
108 256133861 7.0000
108 77688451 1.0000
108 212586753 1.0000
108 400549146 1.0000
108 177900100 15.0000
108 150611354 1.0000
108 267804075 1.0000
108 137055424 1.0000
108 393300089 1.0000
108 140083960 1.0000
108 227764232 1.0000
108 40894652 20.0000
108 50799351 1.0000
108 515440846 1.0000
108 28774420 8.0000
108 124272648 13.0000
108 209549732 3.0000
108 386637033 2.0000
108 162621823 1.0000
108 119202711 6.0000
108 191058301 1.0000
108 23971329 2.0000
108 350739777 1.0000
108 35254639 1.0000
108 17248920 1.0000
108 62223312 1.0000
108 47914608 1.0000
108 260062202 1.0000
108 361299476 2.0000
108 35952475 1.0000
108 104799646 2.0000
108 181097218 2.0000
108 478310972 1.0000
108 214266687 1.0000
108 137434820 1.0000
108 553850703 1.0000
108 58747535 2.0000
108 81112983 1.0000
108 167096544 1.0000
108 389751959 1.0000
108 340870023 1.0000
108 244474835 6.0000
108 72277917 13.0000
108 324907579 2.0000
108 156890702 1.0000
108 48048224 8.0000
108 187276624 2.0000
108 37649776 13.0000
109 465399426 4.0000
109 19761271 3.0000
109 370611197 1.0000
109 361278739 1.0000
109 88126316 6.0000
109 177496057 6.0000
109 120858192 3.0000
109 151816481 2.0000
109 48949091 2.0000
109 45364167 6.0000
109 292813892 1.0000
109 244547831 1.0000
109 431640690 1.0000
109 115605916 4.0000
109 241093180 1.0000
109 322180022 1.0000
109 198221318 1.0000
109 108896669 6.0000
109 179127965 1.0000
109 230315857 2.0000
109 306791157 1.0000
109 44336049 1.0000
109 165076757 2.0000
109 52305361 1.0000
109 268844576 2.0000
109 248148598 1.0000
109 192473400 4.0000
109 73084416 7.0000
109 155874323 2.0000
109 38633460 10.0000
109 254940274 2.0000
109 380310734 2.0000
109 208649048 6.0000
109 33841316 4.0000
109 330255413 1.0000
109 410218658 3.0000
109 218664980 1.0000
109 256133861 4.0000
109 297850671 1.0000
109 177900100 7.0000
109 267804075 1.0000
109 137055424 1.0000
109 40894652 6.0000
109 28774420 4.0000
109 124272648 5.0000
109 386637033 1.0000
109 162621823 1.0000
109 119202711 3.0000
109 350739777 1.0000
109 17248920 1.0000
109 104799646 1.0000
109 181097218 1.0000
109 244474835 4.0000
109 72277917 5.0000
109 156890702 1.0000
109 48048224 4.0000
109 187276624 2.0000
109 37649776 10.0000
110 465399426 1.0000
110 337231569 2.0000
110 108445481 1.0000
110 218621324 1.0000
110 296487126 3.0000
110 272101527 1.0000
110 232961188 3.0000
110 193208430 2.0000
110 56343104 1.0000
110 84403255 7.0000
110 198112368 1.0000
110 370611197 1.0000
110 23505105 10.0000
110 357660257 3.0000
110 211848777 2.0000
110 187365956 1.0000
110 480499316 1.0000
110 361278739 1.0000
110 29267530 3.0000
110 189209030 2.0000
110 273559646 5.0000
110 88126316 2.0000
110 246172121 1.0000
110 177496057 3.0000
110 170909799 5.0000
110 120858192 3.0000
110 33029673 5.0000
110 46351591 4.0000
110 108064328 5.0000
110 39723301 3.0000
110 202719757 1.0000
110 211172294 1.0000
110 246766460 3.0000
110 350372131 1.0000
110 340363309 3.0000
110 235189731 1.0000
110 93438825 2.0000
110 284510806 4.0000
110 265245001 3.0000
110 506215866 1.0000
110 151816481 1.0000
110 36544806 1.0000
110 108675333 3.0000
110 48949091 4.0000
110 57794814 2.0000
110 199633839 1.0000
110 192517738 3.0000
110 51039180 6.0000
110 45364167 3.0000
110 24429243 6.0000
110 77726580 2.0000
110 784411766 1.0000
110 76679385 1.0000
110 97492519 9.0000
110 436060689 3.0000
110 311867325 2.0000
110 228099346 5.0000
110 250373879 1.0000
110 391968464 1.0000
110 46252132 2.0000
110 448196764 1.0000
110 287826175 2.0000
110 186791565 1.0000
110 426101736 1.0000
110 244547831 1.0000
110 70483883 4.0000
110 280430548 3.0000
110 211555341 1.0000
110 310215915 1.0000
110 53267855 3.0000
110 431640690 1.0000
110 45112608 1.0000
110 279579743 1.0000
110 173493504 4.0000
110 369727211 6.0000
110 115605916 4.0000
110 338287336 1.0000
110 241093180 1.0000
110 322180022 1.0000
110 48376774 4.0000
110 297853100 6.0000
110 246739849 2.0000
110 183374179 1.0000
110 186134940 4.0000
110 187658311 3.0000
110 523484007 1.0000
110 394745356 1.0000
110 399580001 2.0000
110 311108835 1.0000
110 280826536 2.0000
110 137396816 1.0000
110 213829162 2.0000
110 108896669 3.0000
110 520440498 3.0000
110 427605834 1.0000
110 340555061 1.0000
110 399954028 1.0000
110 255572101 1.0000
110 30009812 4.0000
110 328239527 1.0000
110 370560376 1.0000
110 234501617 1.0000
110 275040716 3.0000
110 179127965 1.0000
110 230315857 2.0000
110 42570149 2.0000
110 306791157 1.0000
110 44336049 2.0000
110 401390204 1.0000
110 191007520 2.0000
110 22128494 5.0000
110 194757219 4.0000
110 186221115 2.0000
110 280403522 2.0000
110 454059039 3.0000
110 165076757 1.0000
110 181627999 1.0000
110 412490976 2.0000
110 252673442 1.0000
110 244876558 2.0000
110 179935250 2.0000
110 210551488 1.0000
110 26761071 5.0000
110 304022613 1.0000
110 402540810 1.0000
110 179676136 7.0000
110 389265907 1.0000
110 52305361 3.0000
110 249707746 3.0000
110 240663429 5.0000
110 390100428 1.0000
110 91155132 1.0000
110 385340015 4.0000
110 387735880 3.0000
110 268844576 2.0000
110 257522741 3.0000
110 111690467 2.0000
110 248148598 2.0000
110 126040106 3.0000
110 325619075 1.0000
110 317113567 2.0000
110 279504313 1.0000
110 99002197 3.0000
110 137671591 2.0000
110 21415915 3.0000
110 363915528 5.0000
110 302559370 3.0000
110 57675742 5.0000
110 362708884 3.0000
110 333467661 2.0000
110 276971322 1.0000
110 45398123 4.0000
110 443043975 1.0000
110 198927386 1.0000
110 279968317 1.0000
110 186547033 4.0000
110 133406185 2.0000
110 400344890 1.0000
110 492369766 1.0000
110 117058623 6.0000
110 205665619 3.0000
110 196957441 2.0000
110 192473400 3.0000
110 21593031 1.0000
110 421104380 1.0000
110 390669136 2.0000
110 166670511 1.0000
110 86739892 3.0000
110 102781563 5.0000
110 71815631 2.0000
110 281992408 1.0000
110 440602667 1.0000
110 186190444 7.0000
110 373612153 2.0000
110 282819786 1.0000
110 157091041 1.0000
110 73084416 2.0000
110 273033835 4.0000
110 315035989 1.0000
110 226691563 5.0000
110 218649291 3.0000
110 208490036 5.0000
110 210442608 1.0000
110 156951907 6.0000
110 88960749 3.0000
110 92975209 3.0000
110 106766504 1.0000
110 434998682 1.0000
110 361812003 3.0000
110 178457690 3.0000
110 155874323 1.0000
110 306224647 6.0000
110 360108672 1.0000
110 88910148 5.0000
110 223611436 1.0000
110 296712899 2.0000
110 299925959 1.0000
110 38633460 2.0000
110 127212001 1.0000
110 244154467 3.0000
110 363860065 2.0000
110 64456105 2.0000
110 254940274 1.0000
110 295917422 2.0000
110 545300937 1.0000
110 260814366 3.0000
110 205231234 1.0000
110 285171946 4.0000
110 80373284 6.0000
110 182470142 2.0000
110 444790512 1.0000
110 90430970 1.0000
110 208649048 5.0000
110 33841316 1.0000
110 401744197 1.0000
110 309948156 1.0000
110 21927348 4.0000
110 330255413 2.0000
110 274601883 1.0000
110 191898535 1.0000
110 496918713 1.0000
110 187288519 1.0000
110 43399417 4.0000
110 50093236 2.0000
110 164729839 6.0000
110 123084921 8.0000
110 335507982 2.0000
110 192149868 1.0000
110 29985371 1.0000
110 410218658 1.0000
110 184372744 1.0000
110 219138840 1.0000
110 172668288 2.0000
110 140264549 5.0000
110 167906212 1.0000
110 69315538 1.0000
110 218664980 4.0000
110 256133861 5.0000
110 561976148 1.0000
110 574012776 1.0000
110 21437961 2.0000
110 92473291 2.0000
110 273461517 2.0000
110 500386861 1.0000
110 134584188 2.0000
110 79413578 6.0000
110 297850671 2.0000
110 409911433 1.0000
110 137373058 1.0000
110 400549146 1.0000
110 177900100 4.0000
110 316530540 1.0000
110 393727361 1.0000
110 150611354 4.0000
110 162793078 1.0000
110 40691248 5.0000
110 342697022 1.0000
110 287846265 2.0000
110 279949406 1.0000
110 250613093 1.0000
110 450794692 1.0000
110 181662643 1.0000
110 137055424 1.0000
110 393300089 1.0000
110 140083960 1.0000
110 214483223 1.0000
110 168459774 2.0000
110 215576684 8.0000
110 296146340 1.0000
110 66484769 3.0000
110 225398019 1.0000
110 21508873 2.0000
110 40894652 4.0000
110 278482967 2.0000
110 175458189 7.0000
110 454736754 2.0000
110 28774420 7.0000
110 368246503 2.0000
110 176861277 4.0000
110 188683237 3.0000
110 132902185 1.0000
110 370647017 2.0000
110 470069657 1.0000
110 124272648 5.0000
110 205376521 1.0000
110 252993522 2.0000
110 111423790 3.0000
110 93737863 7.0000
110 143037311 5.0000
110 104147773 4.0000
110 209549732 1.0000
110 372693245 1.0000
110 187038423 4.0000
110 169894192 6.0000
110 339165240 1.0000
110 371419587 1.0000
110 336463177 1.0000
110 162621823 5.0000
110 119202711 2.0000
110 177823861 2.0000
110 42895816 3.0000
110 74224730 8.0000
110 39045743 1.0000
110 145721875 4.0000
110 246760566 2.0000
110 350739777 1.0000
110 137471432 4.0000
110 106841421 3.0000
110 347943805 2.0000
110 361241032 4.0000
110 175155659 2.0000
110 421024033 1.0000
110 105576032 1.0000
110 62223312 4.0000
110 221517840 2.0000
110 168345425 2.0000
110 182456993 4.0000
110 260062202 1.0000
110 381346813 1.0000
110 110551579 1.0000
110 171251023 4.0000
110 403594709 2.0000
110 369094144 1.0000
110 409042746 1.0000
110 253491471 1.0000
110 287248913 4.0000
110 71487252 3.0000
110 205383132 1.0000
110 364819835 1.0000
110 121849847 2.0000
110 127903007 5.0000
110 345725724 2.0000
110 109269644 5.0000
110 104799646 6.0000
110 181097218 1.0000
110 214251466 2.0000
110 256696942 4.0000
110 85077359 5.0000
110 120116959 2.0000
110 100597724 3.0000
110 249710115 2.0000
110 185826799 7.0000
110 234313487 1.0000
110 100480169 7.0000
110 38081052 2.0000
110 246550319 2.0000
110 64017672 4.0000
110 51371672 5.0000
110 67657313 2.0000
110 517335990 2.0000
110 117757115 8.0000
110 389751959 1.0000
110 185646833 4.0000
110 340870023 1.0000
110 274674751 1.0000
110 244474835 3.0000
110 72277917 2.0000
110 107123526 7.0000
110 186224386 1.0000
110 324907579 2.0000
110 156890702 4.0000
110 284945143 2.0000
110 238169466 1.0000
110 283894633 1.0000
110 48048224 4.0000
110 28128687 2.0000
110 187276624 2.0000
110 245007518 3.0000
110 37649776 1.0000
110 405406664 1.0000
110 436851002 1.0000
110 21695739 2.0000
110 274053387 1.0000
110 189638764 1.0000
110 448605410 2.0000
111 465399426 2.0000
111 177496057 2.0000
111 45364167 1.0000
111 431640690 2.0000
111 241093180 1.0000
111 417097825 1.0000
111 179127965 1.0000
111 44336049 2.0000
111 296489918 1.0000
111 73084416 4.0000
111 155874323 2.0000
111 380310734 1.0000
111 330255413 2.0000
111 410218658 1.0000
111 177900100 4.0000
111 296146340 1.0000
111 350739777 2.0000
111 244474835 1.0000
112 465399426 1.0000
112 177496057 1.0000
112 431640690 1.0000
112 44336049 1.0000
112 296489918 1.0000
112 73084416 1.0000
112 155874323 1.0000
112 330255413 1.0000
112 410218658 1.0000
112 177900100 1.0000
112 296146340 1.0000
112 350739777 1.0000
113 465399426 1.0000
113 177496057 1.0000
113 431640690 1.0000
113 44336049 1.0000
113 296489918 1.0000
113 73084416 1.0000
113 155874323 1.0000
113 330255413 1.0000
113 410218658 1.0000
113 177900100 1.0000
113 296146340 1.0000
113 350739777 1.0000
114 465399426 4.0000
114 337231569 1.0000
114 272101527 3.0000
114 19761271 1.0000
114 56343104 1.0000
114 198112368 1.0000
114 23505105 1.0000
114 198494776 1.0000
114 361278739 6.0000
114 88126316 12.0000
114 106255581 1.0000
114 177496057 14.0000
114 120858192 1.0000
114 33029673 1.0000
114 202719757 1.0000
114 340363309 1.0000
114 235189731 1.0000
114 265245001 3.0000
114 151816481 1.0000
114 48949091 3.0000
114 51039180 1.0000
114 45364167 13.0000
114 24429243 1.0000
114 97492519 1.0000
114 228099346 1.0000
114 250373879 1.0000
114 70483883 1.0000
114 431640690 4.0000
114 173493504 1.0000
114 115605916 10.0000
114 241093180 2.0000
114 48376774 1.0000
114 297853100 1.0000
114 246739849 1.0000
114 108896669 7.0000
114 179127965 12.0000
114 306791157 1.0000
114 44336049 12.0000
114 58757576 1.0000
114 24868133 1.0000
114 210551488 1.0000
114 52305361 2.0000
114 249707746 1.0000
114 240663429 1.0000
114 257522741 1.0000
114 248148598 2.0000
114 27798256 1.0000
114 57675742 1.0000
114 362708884 1.0000
114 41795957 1.0000
114 117058623 1.0000
114 192473400 7.0000
114 21593031 1.0000
114 73084416 18.0000
114 226691563 1.0000
114 22249205 1.0000
114 106766504 1.0000
114 155874323 8.0000
114 306224647 1.0000
114 88910148 1.0000
114 38633460 3.0000
114 380310734 2.0000
114 208649048 14.0000
114 33841316 1.0000
114 330255413 6.0000
114 274601883 2.0000
114 187288519 1.0000
114 43399417 1.0000
114 410218658 2.0000
114 256133861 10.0000
114 21437961 1.0000
114 79413578 1.0000
114 177900100 22.0000
114 267804075 1.0000
114 250613093 1.0000
114 296146340 2.0000
114 225398019 1.0000
114 40894652 14.0000
114 188846349 1.0000
114 28774420 15.0000
114 124272648 12.0000
114 121567287 1.0000
114 104147773 1.0000
114 209549732 4.0000
114 119202711 6.0000
114 191058301 1.0000
114 158469454 1.0000
114 145721875 1.0000
114 246760566 1.0000
114 137471432 1.0000
114 361241032 1.0000
114 17248920 1.0000
114 221517840 1.0000
114 58749618 1.0000
114 47914608 1.0000
114 71487252 1.0000
114 45624632 1.0000
114 345725724 1.0000
114 181097218 3.0000
114 111005623 1.0000
114 132067492 1.0000
114 64017672 1.0000
114 54596482 1.0000
114 199295364 1.0000
114 84352469 1.0000
114 72277917 8.0000
114 48048224 2.0000
114 187276624 1.0000
114 37649776 5.0000
115 465399426 1.0000
115 24868133 1.0000
115 330255413 1.0000
115 296146340 1.0000
115 124272648 1.0000
115 72277917 1.0000
116 465399426 1.0000
116 24868133 1.0000
116 330255413 1.0000
116 296146340 1.0000
116 124272648 1.0000
116 72277917 1.0000
116 48048224 1.0000
117 465399426 1.0000
117 232961188 1.0000
117 56343104 1.0000
117 273559646 1.0000
117 88126316 2.0000
117 177496057 5.0000
117 170909799 1.0000
117 39723301 2.0000
117 284510806 1.0000
117 48949091 2.0000
117 51039180 2.0000
117 45364167 1.0000
117 431640690 2.0000
117 115605916 1.0000
117 108896669 1.0000
117 275040716 1.0000
117 179127965 2.0000
117 230315857 1.0000
117 165076757 1.0000
117 244876558 1.0000
117 52305361 1.0000
117 99002197 1.0000
117 73084416 4.0000
117 218649291 2.0000
117 156951907 2.0000
117 178457690 1.0000
117 155874323 1.0000
117 244154467 1.0000
117 64456105 1.0000
117 254940274 1.0000
117 208649048 1.0000
117 33841316 1.0000
117 274601883 1.0000
117 187288519 1.0000
117 164729839 1.0000
117 123084921 1.0000
117 140264549 1.0000
117 218664980 1.0000
117 256133861 3.0000
117 23543947 1.0000
117 177900100 7.0000
117 150611354 1.0000
117 267804075 1.0000
117 215576684 1.0000
117 40894652 1.0000
117 388400654 1.0000
117 278482967 1.0000
117 28774420 2.0000
117 124272648 2.0000
117 169894192 2.0000
117 119202711 1.0000
117 260062202 1.0000
117 171251023 1.0000
117 253491471 1.0000
117 121849847 2.0000
117 250361135 1.0000
117 181097218 1.0000
117 214251466 2.0000
117 137434820 1.0000
117 100480169 1.0000
117 244474835 1.0000
117 48048224 2.0000
117 187276624 1.0000
118 465399426 1.0000
118 361278739 1.0000
118 88126316 1.0000
118 506215866 1.0000
118 431640690 1.0000
118 108896669 1.0000
118 165076757 1.0000
118 296489918 1.0000
118 99002197 1.0000
118 73084416 2.0000
118 361812003 1.0000
118 380310734 1.0000
118 208649048 1.0000
118 330255413 1.0000
118 335507982 1.0000
118 218664980 1.0000
118 256133861 1.0000
118 400549146 1.0000
118 177900100 1.0000
118 150611354 1.0000
118 124272648 3.0000
118 119202711 1.0000
118 104799646 1.0000
118 181097218 1.0000
118 244474835 1.0000
118 72277917 1.0000
118 324907579 1.0000
118 37649776 1.0000
119 465399426 1.0000
119 370611197 1.0000
119 361278739 1.0000
119 177496057 1.0000
119 108896669 1.0000
119 44336049 1.0000
119 73084416 1.0000
119 380310734 1.0000
119 208649048 1.0000
119 330255413 1.0000
119 177900100 1.0000
119 124272648 1.0000
119 119202711 1.0000
120 465399426 2.0000
120 232961188 1.0000
120 56343104 3.0000
120 370611197 1.0000
120 252834703 1.0000
120 357660257 1.0000
120 211848777 1.0000
120 480499316 1.0000
120 361278739 1.0000
120 249794165 1.0000
120 29267530 1.0000
120 381295550 1.0000
120 18900232 2.0000
120 189209030 1.0000
120 273559646 1.0000
120 177496057 1.0000
120 120858192 3.0000
120 108064328 1.0000
120 39723301 1.0000
120 267814002 1.0000
120 246766460 1.0000
120 340363309 1.0000
120 235189731 1.0000
120 285230602 1.0000
120 284510806 1.0000
120 280574253 1.0000
120 360543263 1.0000
120 514679374 1.0000
120 157197158 1.0000
120 784411766 1.0000
120 76679385 3.0000
120 97492519 1.0000
120 436060689 1.0000
120 250373879 1.0000
120 391968464 1.0000
120 287826175 2.0000
120 36292202 1.0000
120 58759682 4.0000
120 351253672 1.0000
120 298641416 1.0000
120 280430548 1.0000
120 269051483 1.0000
120 45112608 1.0000
120 369727211 1.0000
120 454903662 1.0000
120 53384299 3.0000
120 241093180 1.0000
120 297853100 2.0000
120 246739849 1.0000
120 569217694 1.0000
120 394745356 1.0000
120 399580001 2.0000
120 137396816 1.0000
120 108896669 1.0000
120 257078406 1.0000
120 340555061 1.0000
120 419565212 1.0000
120 377915688 2.0000
120 283713373 1.0000
120 370560376 1.0000
120 275040716 1.0000
120 354435706 1.0000
120 406980735 1.0000
120 44336049 1.0000
120 776380530 1.0000
120 22128494 1.0000
120 194757219 1.0000
120 262307214 1.0000
120 236986090 1.0000
120 405604530 1.0000
120 280403522 1.0000
120 181627999 1.0000
120 164704175 3.0000
120 24868133 3.0000
120 545072012 1.0000
120 223869841 1.0000
120 52305361 1.0000
120 292275636 1.0000
120 51820161 1.0000
120 240663429 1.0000
120 261112253 1.0000
120 385340015 1.0000
120 268844576 1.0000
120 257522741 1.0000
120 111690467 1.0000
120 232232278 3.0000
120 418803180 2.0000
120 202234178 1.0000
120 99002197 1.0000
120 21415915 1.0000
120 363915528 1.0000
120 362708884 1.0000
120 333467661 1.0000
120 41795957 1.0000
120 88227100 2.0000
120 443043975 1.0000
120 198927386 1.0000
120 394614858 1.0000
120 133406185 1.0000
120 196957441 1.0000
120 520380645 1.0000
120 421104380 1.0000
120 86739892 1.0000
120 186190444 2.0000
120 373612153 1.0000
120 73084416 2.0000
120 273033835 1.0000
120 226691563 1.0000
120 208490036 1.0000
120 210442608 1.0000
120 156951907 1.0000
120 22249205 3.0000
120 178457690 1.0000
120 374495787 1.0000
120 267822457 1.0000
120 296712899 2.0000
120 38633460 1.0000
120 363860065 1.0000
120 335997173 1.0000
120 77029876 1.0000
120 380310734 1.0000
120 285171946 1.0000
120 21858860 3.0000
120 190813502 1.0000
120 80373284 1.0000
120 182470142 1.0000
120 444790512 1.0000
120 90430970 1.0000
120 208649048 1.0000
120 472997480 1.0000
120 754823287 1.0000
120 351798435 1.0000
120 330255413 1.0000
120 336717597 1.0000
120 496918713 2.0000
120 119466409 1.0000
120 50093236 1.0000
120 335507982 2.0000
120 326055771 1.0000
120 370652255 3.0000
120 219138840 1.0000
120 172668288 1.0000
120 140264549 1.0000
120 69315538 2.0000
120 218664980 1.0000
120 178077679 3.0000
120 44765804 1.0000
120 53150452 2.0000
120 81073960 4.0000
120 23543947 1.0000
120 177900100 1.0000
120 83928002 2.0000
120 279949406 1.0000
120 214483223 1.0000
120 560190998 1.0000
120 168459774 1.0000
120 340274242 3.0000
120 532395996 1.0000
120 188683237 1.0000
120 124272648 2.0000
120 54198070 3.0000
120 205376521 1.0000
120 111423790 1.0000
120 93737863 1.0000
120 512578944 1.0000
120 324307705 1.0000
120 267228287 3.0000
120 187038423 1.0000
120 336463177 1.0000
120 522994958 3.0000
120 119202711 1.0000
120 205278393 1.0000
120 42895816 1.0000
120 136249351 1.0000
120 158469454 3.0000
120 23971329 2.0000
120 308721415 1.0000
120 347943805 1.0000
120 361241032 1.0000
120 17248920 1.0000
120 175155659 1.0000
120 421024033 1.0000
120 62223312 1.0000
120 58749618 4.0000
120 47914608 2.0000
120 182456993 1.0000
120 409042746 1.0000
120 394244514 1.0000
120 253491471 1.0000
120 287248913 1.0000
120 71487252 1.0000
120 205383132 1.0000
120 35952475 1.0000
120 109269644 4.0000
120 104799646 1.0000
120 181097218 1.0000
120 256696942 1.0000
120 85077359 2.0000
120 120116959 1.0000
120 536437122 1.0000
120 111005623 4.0000
120 544352394 1.0000
120 185826799 2.0000
120 234313487 1.0000
120 601892509 2.0000
120 58747535 3.0000
120 54596482 1.0000
120 18761643 3.0000
120 107123526 1.0000
120 156890702 1.0000
120 37649776 1.0000
120 436851002 1.0000
120 189660545 1.0000
120 58758214 3.0000
120 274053387 1.0000
121 465399426 1.0000
121 23505105 1.0000
121 88126316 1.0000
121 170909799 1.0000
121 115605916 1.0000
121 241093180 1.0000
121 108896669 1.0000
121 179127965 1.0000
121 44336049 1.0000
121 165076757 1.0000
121 296489918 1.0000
121 73084416 2.0000
121 156951907 1.0000
121 155874323 1.0000
121 380310734 1.0000
121 208649048 1.0000
121 330255413 1.0000
121 177900100 2.0000
121 40894652 1.0000
121 28774420 1.0000
121 124272648 1.0000
121 169894192 1.0000
121 181097218 1.0000
121 244474835 1.0000
121 72277917 1.0000
121 156890702 1.0000
121 48048224 1.0000
122 465399426 1.0000
122 88126316 1.0000
122 241093180 2.0000
122 108896669 1.0000
122 44336049 1.0000
122 296489918 1.0000
122 73084416 1.0000
122 155874323 1.0000
122 380310734 2.0000
122 208649048 1.0000
122 330255413 1.0000
122 177900100 1.0000
122 124272648 1.0000
122 181097218 1.0000
122 244474835 1.0000
122 72277917 1.0000
123 465399426 2.0000
123 272101527 2.0000
123 19761271 6.0000
123 56343104 1.0000
123 370611197 1.0000
123 361278739 1.0000
123 88126316 8.0000
123 177496057 10.0000
123 284510806 1.0000
123 323356735 1.0000
123 265245001 2.0000
123 151816481 2.0000
123 36544806 1.0000
123 48949091 3.0000
123 45364167 3.0000
123 292813892 1.0000
123 311867325 2.0000
123 244547831 1.0000
123 115605916 8.0000
123 241093180 1.0000
123 322180022 1.0000
123 417097825 1.0000
123 198221318 1.0000
123 108896669 6.0000
123 275040716 1.0000
123 179127965 6.0000
123 230315857 2.0000
123 306791157 1.0000
123 44336049 4.0000
123 213579519 1.0000
123 165076757 4.0000
123 52305361 2.0000
123 268844576 1.0000
123 248148598 2.0000
123 296489918 1.0000
123 27798256 1.0000
123 192473400 2.0000
123 250569402 1.0000
123 281992408 1.0000
123 73084416 10.0000
123 155874323 6.0000
123 38633460 7.0000
123 254940274 1.0000
123 380310734 1.0000
123 254990620 1.0000
123 208649048 5.0000
123 33841316 3.0000
123 330255413 2.0000
123 274601883 1.0000
123 410218658 1.0000
123 256133861 4.0000
123 77688451 1.0000
123 212586753 1.0000
123 400549146 1.0000
123 177900100 8.0000
123 137055424 1.0000
123 40894652 13.0000
123 50799351 1.0000
123 515440846 1.0000
123 28774420 5.0000
123 124272648 6.0000
123 209549732 3.0000
123 386637033 2.0000
123 119202711 3.0000
123 191058301 1.0000
123 350739777 1.0000
123 35254639 1.0000
123 361299476 2.0000
123 35952475 1.0000
123 181097218 1.0000
123 137434820 1.0000
123 340870023 1.0000
123 244474835 3.0000
123 72277917 6.0000
123 324907579 2.0000
123 156890702 1.0000
123 48048224 4.0000
123 187276624 1.0000
123 37649776 5.0000
124 465399426 1.0000
124 272101527 1.0000
124 370611197 1.0000
124 361278739 1.0000
124 88126316 2.0000
124 177496057 1.0000
124 120858192 1.0000
124 265245001 1.0000
124 151816481 1.0000
124 48949091 1.0000
124 45364167 1.0000
124 241093180 1.0000
124 417097825 1.0000
124 108896669 1.0000
124 179127965 1.0000
124 306791157 1.0000
124 44336049 1.0000
124 165076757 1.0000
124 268844576 1.0000
124 296489918 1.0000
124 73084416 1.0000
124 361812003 1.0000
124 155874323 2.0000
124 380310734 1.0000
124 208649048 1.0000
124 330255413 1.0000
124 256133861 1.0000
124 297850671 1.0000
124 177900100 1.0000
124 28774420 1.0000
124 124272648 2.0000
124 386637033 1.0000
124 119202711 1.0000
124 350739777 1.0000
124 244474835 1.0000
124 72277917 1.0000
124 324907579 1.0000
124 48048224 1.0000
124 187276624 1.0000
124 37649776 1.0000
125 465399426 7.0000
125 177496057 18.0000
125 45364167 7.0000
125 431640690 9.0000
125 241093180 9.0000
125 417097825 7.0000
125 179127965 13.0000
125 44336049 12.0000
125 213579519 6.0000
125 296489918 8.0000
125 73084416 16.0000
125 155874323 16.0000
125 380310734 7.0000
125 254990620 6.0000
125 330255413 7.0000
125 274601883 2.0000
125 410218658 7.0000
125 177900100 21.0000
125 296146340 9.0000
125 124272648 1.0000
125 104147773 1.0000
125 191058301 1.0000
125 350739777 8.0000
125 368228652 1.0000
125 244474835 5.0000
126 465399426 2.0000
126 123208306 1.0000
126 272101527 2.0000
126 232961188 1.0000
126 19761271 7.0000
126 382076279 11.0000
126 193208430 5.0000
126 370611197 1.0000
126 23505105 1.0000
126 368802046 1.0000
126 211848777 1.0000
126 361278739 2.0000
126 70654563 1.0000
126 37905642 2.0000
126 381295550 2.0000
126 189209030 1.0000
126 273559646 5.0000
126 88126316 2.0000
126 106255581 15.0000
126 177496057 7.0000
126 170909799 5.0000
126 120858192 3.0000
126 39723301 9.0000
126 241266173 1.0000
126 246766460 1.0000
126 340363309 1.0000
126 323356735 2.0000
126 265245001 2.0000
126 506215866 2.0000
126 353689773 2.0000
126 151816481 9.0000
126 36544806 17.0000
126 433102407 2.0000
126 320557936 2.0000
126 212503529 1.0000
126 51039180 10.0000
126 45364167 4.0000
126 157197158 1.0000
126 24429243 3.0000
126 319658757 1.0000
126 292813892 4.0000
126 76679385 1.0000
126 338939548 1.0000
126 36292202 4.0000
126 260778881 1.0000
126 426101736 2.0000
126 244547831 4.0000
126 310215915 2.0000
126 162815851 1.0000
126 431640690 2.0000
126 269051483 1.0000
126 45112608 1.0000
126 115605916 4.0000
126 338287336 3.0000
126 241093180 1.0000
126 322180022 1.0000
126 297853100 1.0000
126 417097825 2.0000
126 311108835 1.0000
126 280826536 1.0000
126 406886217 1.0000
126 198221318 2.0000
126 108896669 6.0000
126 520440498 1.0000
126 328239527 2.0000
126 179127965 5.0000
126 230315857 3.0000
126 306791157 1.0000
126 346391676 3.0000
126 371265403 1.0000
126 460456072 1.0000
126 406980735 1.0000
126 44336049 4.0000
126 262307214 1.0000
126 355136751 1.0000
126 213579519 2.0000
126 280403522 1.0000
126 165076757 3.0000
126 385003407 1.0000
126 359750805 2.0000
126 89308231 11.0000
126 26761071 1.0000
126 117902280 2.0000
126 402540810 1.0000
126 320782984 1.0000
126 389265907 2.0000
126 52305361 2.0000
126 268844576 2.0000
126 257522741 1.0000
126 111690467 1.0000
126 248148598 3.0000
126 126040106 1.0000
126 296489918 2.0000
126 317113567 4.0000
126 279504313 1.0000
126 24598269 6.0000
126 99002197 11.0000
126 27798256 18.0000
126 316113123 2.0000
126 320121337 2.0000
126 109299416 1.0000
126 541707952 1.0000
126 344751090 1.0000
126 117058623 1.0000
126 212381568 1.0000
126 360392279 1.0000
126 204911391 3.0000
126 192473400 3.0000
126 21593031 1.0000
126 102781563 1.0000
126 281992408 2.0000
126 440602667 2.0000
126 282819786 2.0000
126 157091041 1.0000
126 73084416 9.0000
126 273033835 1.0000
126 315035989 3.0000
126 218649291 6.0000
126 156951907 6.0000
126 88960749 3.0000
126 29553844 2.0000
126 361812003 4.0000
126 322045168 1.0000
126 178457690 1.0000
126 155874323 4.0000
126 306224647 1.0000
126 88910148 1.0000
126 38633460 17.0000
126 254940274 4.0000
126 438159896 1.0000
126 68526291 1.0000
126 380310734 2.0000
126 355438543 3.0000
126 423225727 2.0000
126 21858860 1.0000
126 254990620 1.0000
126 115180720 1.0000
126 208649048 4.0000
126 754823287 2.0000
126 33841316 13.0000
126 505128137 1.0000
126 401744197 2.0000
126 330255413 2.0000
126 274601883 1.0000
126 370005959 1.0000
126 317966639 1.0000
126 119466409 1.0000
126 50093236 1.0000
126 164729839 1.0000
126 123084921 10.0000
126 335507982 1.0000
126 192149868 1.0000
126 410218658 2.0000
126 140264549 5.0000
126 218664980 7.0000
126 256133861 4.0000
126 178077679 1.0000
126 77688451 2.0000
126 241120063 1.0000
126 452834167 3.0000
126 500386861 1.0000
126 212586753 1.0000
126 44765804 1.0000
126 297850671 1.0000
126 53150452 1.0000
126 23543947 2.0000
126 137373058 3.0000
126 400549146 2.0000
126 177900100 5.0000
126 343887622 1.0000
126 393727361 4.0000
126 150611354 6.0000
126 552102770 1.0000
126 367080568 1.0000
126 342697022 2.0000
126 348265432 2.0000
126 137055424 2.0000
126 393300089 2.0000
126 214483223 1.0000
126 227764232 2.0000
126 404357780 1.0000
126 215576684 7.0000
126 296146340 2.0000
126 40894652 4.0000
126 278482967 3.0000
126 50799351 17.0000
126 454736754 3.0000
126 325696446 1.0000
126 368086280 1.0000
126 28774420 4.0000
126 470069657 1.0000
126 481649873 2.0000
126 124272648 3.0000
126 54198070 1.0000
126 205376521 1.0000
126 252993522 3.0000
126 143037311 7.0000
126 209549732 1.0000
126 372693245 2.0000
126 169894192 6.0000
126 162621823 10.0000
126 361065588 1.0000
126 119202711 3.0000
126 177823861 5.0000
126 205278393 1.0000
126 39045743 1.0000
126 246760566 1.0000
126 308721415 1.0000
126 350739777 2.0000
126 35254639 4.0000
126 347943805 1.0000
126 384094515 1.0000
126 361241032 1.0000
126 175155659 1.0000
126 62223312 8.0000
126 21770354 1.0000
126 905950542 1.0000
126 168345425 5.0000
126 47914608 1.0000
126 260062202 4.0000
126 381346813 2.0000
126 110551579 1.0000
126 171251023 5.0000
126 337544630 2.0000
126 382489334 3.0000
126 253491471 1.0000
126 153825675 2.0000
126 210250049 1.0000
126 71487252 1.0000
126 205383132 1.0000
126 368228652 1.0000
126 364819835 2.0000
126 262639091 1.0000
126 121849847 9.0000
126 361299476 1.0000
126 36612498 16.0000
126 345725724 1.0000
126 164746594 1.0000
126 35952475 20.0000
126 104799646 5.0000
126 295071464 2.0000
126 214251466 8.0000
126 478310972 2.0000
126 408214756 2.0000
126 214266687 13.0000
126 85077359 1.0000
126 151755148 13.0000
126 111005623 1.0000
126 234316880 1.0000
126 553850703 1.0000
126 421499757 1.0000
126 601892509 1.0000
126 374739662 2.0000
126 417708983 2.0000
126 64017672 1.0000
126 517335990 2.0000
126 117757115 4.0000
126 372730170 1.0000
126 389751959 2.0000
126 340870023 1.0000
126 244474835 11.0000
126 362747745 1.0000
126 72277917 3.0000
126 324907579 3.0000
126 156890702 1.0000
126 392480887 2.0000
126 284945143 1.0000
126 238169466 1.0000
126 283894633 1.0000
126 48048224 8.0000
126 187276624 4.0000
126 37649776 1.0000
126 436851002 1.0000
126 448605410 4.0000
127 465399426 1.0000
127 273559646 1.0000
127 170909799 1.0000
127 39723301 1.0000
127 48949091 1.0000
127 115605916 1.0000
127 108896669 1.0000
127 165076757 1.0000
127 389265907 1.0000
127 99002197 1.0000
127 218649291 1.0000
127 156951907 1.0000
127 38633460 1.0000
127 140264549 1.0000
127 256133861 1.0000
127 212586753 1.0000
127 400549146 1.0000
127 177900100 1.0000
127 40894652 1.0000
127 143037311 1.0000
127 209549732 1.0000
127 169894192 1.0000
127 162621823 1.0000
127 119202711 1.0000
127 62223312 1.0000
127 361299476 1.0000
127 35952475 1.0000
127 214251466 1.0000
127 324907579 1.0000
128 465399426 1.0000
128 177496057 1.0000
128 45364167 1.0000
128 241093180 1.0000
128 179127965 1.0000
128 44336049 1.0000
128 213579519 1.0000
128 73084416 1.0000
128 155874323 1.0000
128 380310734 1.0000
128 330255413 1.0000
128 410218658 1.0000
128 177900100 1.0000
128 191058301 1.0000
128 350739777 1.0000
128 244474835 1.0000
129 465399426 1.0000
129 177496057 3.0000
129 45364167 4.0000
129 431640690 1.0000
129 241093180 1.0000
129 417097825 1.0000
129 179127965 5.0000
129 44336049 3.0000
129 213579519 1.0000
129 73084416 9.0000
129 155874323 3.0000
129 380310734 1.0000
129 330255413 2.0000
129 274601883 1.0000
129 177900100 7.0000
129 296146340 1.0000
129 350739777 1.0000
129 244474835 5.0000
129 37649776 1.0000
130 465399426 1.0000
130 177496057 1.0000
130 265245001 1.0000
130 48949091 1.0000
130 45364167 1.0000
130 292813892 1.0000
130 244547831 1.0000
130 431640690 1.0000
130 115605916 1.0000
130 198221318 1.0000
130 108896669 1.0000
130 179127965 1.0000
130 230315857 1.0000
130 44336049 1.0000
130 165076757 1.0000
130 268844576 1.0000
130 248148598 1.0000
130 192473400 1.0000
130 73084416 1.0000
130 155874323 1.0000
130 254940274 1.0000
130 208649048 1.0000
130 330255413 1.0000
130 256133861 1.0000
130 77688451 1.0000
130 400549146 1.0000
130 177900100 1.0000
130 40894652 1.0000
130 28774420 1.0000
130 119202711 1.0000
130 350739777 1.0000
130 181097218 1.0000
130 72277917 1.0000
130 156890702 1.0000
130 48048224 1.0000
130 187276624 1.0000
131 465399426 1.0000
131 39723301 1.0000
131 506215866 1.0000
131 361812003 1.0000
131 177900100 1.0000
131 150611354 1.0000
131 215576684 1.0000
131 364819835 1.0000
131 448605410 1.0000
132 465399426 1.0000
132 361278739 1.0000
132 177496057 1.0000
132 45364167 1.0000
132 115605916 1.0000
132 108896669 1.0000
132 179127965 1.0000
132 44336049 1.0000
132 165076757 2.0000
132 73084416 1.0000
132 155874323 1.0000
132 330255413 1.0000
132 177900100 1.0000
132 40894652 2.0000
133 465399426 1.0000
133 272101527 1.0000
133 370611197 1.0000
133 361278739 1.0000
133 138428712 1.0000
133 265245001 1.0000
133 48949091 1.0000
133 45364167 1.0000
133 292813892 1.0000
133 311867325 1.0000
133 244547831 1.0000
133 431640690 1.0000
133 115605916 1.0000
133 241093180 1.0000
133 322180022 1.0000
133 417097825 1.0000
133 198221318 1.0000
133 108896669 1.0000
133 179127965 1.0000
133 230315857 1.0000
133 306791157 1.0000
133 44336049 1.0000
133 213579519 1.0000
133 165076757 1.0000
133 52305361 1.0000
133 268844576 1.0000
133 248148598 1.0000
133 296489918 1.0000
133 279504313 1.0000
133 279968317 1.0000
133 192473400 1.0000
133 250569402 1.0000
133 29553844 1.0000
133 155874323 1.0000
133 254940274 1.0000
133 380310734 1.0000
133 254990620 1.0000
133 208649048 1.0000
133 330255413 1.0000
133 274601883 1.0000
133 370005959 1.0000
133 410218658 1.0000
133 256133861 1.0000
133 77688451 1.0000
133 297850671 1.0000
133 400549146 1.0000
133 279949406 1.0000
133 137055424 1.0000
133 296146340 1.0000
133 40894652 1.0000
133 28774420 1.0000
133 119202711 1.0000
133 191058301 1.0000
133 350739777 1.0000
133 153825675 1.0000
133 368228652 1.0000
133 361299476 1.0000
133 181097218 1.0000
133 137434820 1.0000
133 340870023 1.0000
133 72277917 1.0000
133 324907579 1.0000
133 156890702 1.0000
133 48048224 1.0000
133 187276624 1.0000
134 465399426 1.0000
134 232961188 1.0000
134 29267530 1.0000
134 246172121 1.0000
134 106255581 1.0000
134 108064328 1.0000
134 97492519 1.0000
134 36292202 1.0000
134 173493504 1.0000
134 53384299 1.0000
134 179127965 1.0000
134 22128494 1.0000
134 179676136 1.0000
134 249707746 1.0000
134 240663429 1.0000
134 362708884 1.0000
134 41795957 1.0000
134 117058623 1.0000
134 226691563 1.0000
134 88910148 1.0000
134 21858860 1.0000
134 90430970 1.0000
134 330255413 1.0000
134 164729839 1.0000
134 83928002 1.0000
134 296146340 1.0000
134 124272648 1.0000
134 104147773 2.0000
134 205278393 2.0000
134 74224730 1.0000
134 145721875 1.0000
134 58749618 2.0000
134 47914608 1.0000
134 205383132 1.0000
134 36612498 1.0000
134 256696942 1.0000
134 85077359 2.0000
134 185826799 1.0000
134 58747535 1.0000
134 100480169 1.0000
134 38081052 1.0000
134 54596482 1.0000
134 185646833 1.0000
134 72277917 1.0000
134 48048224 1.0000
134 58758214 1.0000
135 465399426 1.0000
135 330255413 1.0000
135 296146340 1.0000
135 124272648 1.0000
135 72277917 1.0000
136 465399426 1.0000
136 330255413 1.0000
136 296146340 1.0000
136 124272648 1.0000
136 72277917 1.0000
137 465399426 1.0000
137 164704175 1.0000
137 330255413 1.0000
137 296146340 1.0000
137 124272648 1.0000
137 267228287 1.0000
137 271324754 1.0000
137 72277917 1.0000
138 465399426 1.0000
138 296487126 1.0000
138 272101527 1.0000
138 232961188 1.0000
138 19761271 2.0000
138 382076279 2.0000
138 207505611 1.0000
138 23505105 1.0000
138 361278739 1.0000
138 273559646 2.0000
138 88126316 1.0000
138 106255581 3.0000
138 177496057 1.0000
138 170909799 2.0000
138 120858192 1.0000
138 39723301 1.0000
138 246766460 1.0000
138 340363309 1.0000
138 265245001 1.0000
138 151816481 3.0000
138 36544806 2.0000
138 48949091 1.0000
138 51039180 3.0000
138 45364167 1.0000
138 24429243 1.0000
138 292813892 1.0000
138 76679385 1.0000
138 311867325 1.0000
138 36292202 3.0000
138 58759682 1.0000
138 426101736 1.0000
138 431640690 1.0000
138 369727211 1.0000
138 53384299 1.0000
138 115605916 2.0000
138 241093180 1.0000
138 297853100 1.0000
138 417097825 1.0000
138 311108835 1.0000
138 198221318 1.0000
138 108896669 1.0000
138 520440498 1.0000
138 399954028 1.0000
138 234501617 1.0000
138 230315857 1.0000
138 306791157 1.0000
138 44336049 1.0000
138 194757219 1.0000
138 165076757 1.0000
138 164704175 1.0000
138 89308231 2.0000
138 26761071 1.0000
138 52305361 1.0000
138 257522741 2.0000
138 248148598 1.0000
138 126040106 1.0000
138 296489918 1.0000
138 317113567 1.0000
138 99002197 2.0000
138 27798256 3.0000
138 198927386 1.0000
138 541707952 1.0000
138 344751090 1.0000
138 117058623 1.0000
138 192473400 1.0000
138 102781563 1.0000
138 71815631 1.0000
138 186190444 1.0000
138 73084416 1.0000
138 273033835 1.0000
138 315035989 1.0000
138 218649291 1.0000
138 156951907 3.0000
138 88960749 1.0000
138 361812003 1.0000
138 178457690 1.0000
138 155874323 2.0000
138 306224647 1.0000
138 88910148 1.0000
138 38633460 3.0000
138 254940274 1.0000
138 77029876 1.0000
138 380310734 1.0000
138 260814366 1.0000
138 21858860 2.0000
138 208649048 1.0000
138 33841316 2.0000
138 330255413 1.0000
138 496918713 1.0000
138 119466409 1.0000
138 164729839 1.0000
138 123084921 2.0000
138 410218658 1.0000
138 140264549 2.0000
138 218664980 1.0000
138 256133861 1.0000
138 178077679 1.0000
138 77688451 1.0000
138 23543947 2.0000
138 177900100 2.0000
138 150611354 2.0000
138 267804075 1.0000
138 137055424 1.0000
138 404357780 1.0000
138 215576684 2.0000
138 40894652 2.0000
138 50799351 2.0000
138 454736754 1.0000
138 325696446 1.0000
138 28774420 1.0000
138 124272648 1.0000
138 54198070 1.0000
138 143037311 1.0000
138 209549732 1.0000
138 169894192 3.0000
138 522994958 1.0000
138 162621823 2.0000
138 119202711 1.0000
138 177823861 2.0000
138 246760566 1.0000
138 308721415 1.0000
138 361241032 1.0000
138 421024033 1.0000
138 260062202 1.0000
138 171251023 2.0000
138 205383132 1.0000
138 36612498 3.0000
138 35952475 3.0000
138 109269644 1.0000
138 104799646 2.0000
138 214251466 1.0000
138 214266687 3.0000
138 85077359 1.0000
138 151755148 3.0000
138 601892509 1.0000
138 58747535 1.0000
138 64017672 1.0000
138 117757115 1.0000
138 18761643 1.0000
138 244474835 1.0000
138 72277917 2.0000
138 324907579 1.0000
138 284945143 1.0000
138 238169466 1.0000
138 48048224 3.0000
138 187276624 1.0000
138 37649776 1.0000
138 58758214 1.0000
139 465399426 1.0000
139 232961188 1.0000
139 19761271 2.0000
139 382076279 2.0000
139 84403255 1.0000
139 23505105 1.0000
139 361278739 1.0000
139 273559646 1.0000
139 88126316 1.0000
139 106255581 2.0000
139 177496057 1.0000
139 170909799 1.0000
139 108064328 1.0000
139 39723301 1.0000
139 246766460 1.0000
139 340363309 1.0000
139 265245001 1.0000
139 151816481 2.0000
139 36544806 2.0000
139 51039180 2.0000
139 45364167 1.0000
139 24429243 1.0000
139 292813892 1.0000
139 76679385 1.0000
139 97492519 1.0000
139 311867325 1.0000
139 391968464 1.0000
139 36292202 2.0000
139 58759682 1.0000
139 426101736 1.0000
139 431640690 1.0000
139 369727211 1.0000
139 53384299 1.0000
139 115605916 2.0000
139 241093180 1.0000
139 297853100 1.0000
139 417097825 1.0000
139 311108835 1.0000
139 198221318 1.0000
139 108896669 1.0000
139 520440498 1.0000
139 399954028 1.0000
139 283713373 1.0000
139 230315857 1.0000
139 306791157 1.0000
139 44336049 1.0000
139 194757219 1.0000
139 165076757 1.0000
139 164704175 1.0000
139 89308231 2.0000
139 26761071 1.0000
139 52305361 1.0000
139 257522741 1.0000
139 248148598 1.0000
139 126040106 1.0000
139 296489918 1.0000
139 317113567 1.0000
139 99002197 1.0000
139 363915528 1.0000
139 27798256 3.0000
139 541707952 1.0000
139 344751090 1.0000
139 117058623 1.0000
139 192473400 1.0000
139 390669136 1.0000
139 102781563 1.0000
139 186190444 1.0000
139 73084416 1.0000
139 273033835 1.0000
139 315035989 1.0000
139 156951907 2.0000
139 88960749 1.0000
139 361812003 1.0000
139 178457690 1.0000
139 155874323 2.0000
139 306224647 1.0000
139 88910148 1.0000
139 38633460 3.0000
139 254940274 1.0000
139 77029876 1.0000
139 380310734 1.0000
139 21858860 2.0000
139 80373284 1.0000
139 208649048 1.0000
139 33841316 2.0000
139 330255413 1.0000
139 496918713 1.0000
139 119466409 1.0000
139 164729839 1.0000
139 123084921 2.0000
139 410218658 1.0000
139 140264549 1.0000
139 256133861 1.0000
139 178077679 1.0000
139 77688451 1.0000
139 23543947 1.0000
139 177900100 1.0000
139 150611354 2.0000
139 137055424 1.0000
139 404357780 1.0000
139 215576684 2.0000
139 40894652 2.0000
139 50799351 2.0000
139 454736754 1.0000
139 325696446 1.0000
139 28774420 1.0000
139 124272648 1.0000
139 54198070 1.0000
139 93737863 1.0000
139 143037311 1.0000
139 209549732 1.0000
139 187038423 1.0000
139 169894192 2.0000
139 162621823 2.0000
139 119202711 1.0000
139 177823861 1.0000
139 23971329 1.0000
139 246760566 1.0000
139 308721415 1.0000
139 361241032 1.0000
139 421024033 1.0000
139 260062202 1.0000
139 171251023 2.0000
139 403594709 1.0000
139 205383132 1.0000
139 36612498 3.0000
139 35952475 3.0000
139 109269644 1.0000
139 104799646 2.0000
139 214266687 3.0000
139 85077359 2.0000
139 151755148 3.0000
139 601892509 1.0000
139 58747535 2.0000
139 64017672 1.0000
139 81112983 1.0000
139 117757115 2.0000
139 18761643 1.0000
139 244474835 1.0000
139 72277917 1.0000
139 107123526 1.0000
139 324907579 1.0000
139 284945143 1.0000
139 238169466 1.0000
139 48048224 2.0000
139 187276624 1.0000
139 37649776 1.0000
139 58758214 2.0000
140 465399426 2.0000
140 317475686 2.0000
140 337231569 2.0000
140 218621324 1.0000
140 296487126 3.0000
140 232961188 5.0000
140 19761271 12.0000
140 382076279 6.0000
140 193208430 3.0000
140 56343104 28.0000
140 207505611 1.0000
140 84403255 2.0000
140 252695601 1.0000
140 23505105 6.0000
140 357660257 1.0000
140 361278739 2.0000
140 37905642 1.0000
140 29267530 5.0000
140 189209030 1.0000
140 273559646 4.0000
140 88126316 5.0000
140 246172121 2.0000
140 106255581 14.0000
140 179872551 4.0000
140 177496057 6.0000
140 326820998 1.0000
140 170909799 7.0000
140 120858192 2.0000
140 33029673 3.0000
140 108064328 6.0000
140 39723301 6.0000
140 202719757 1.0000
140 241266173 1.0000
140 246766460 2.0000
140 340363309 2.0000
140 284510806 2.0000
140 265245001 1.0000
140 399604913 2.0000
140 151816481 10.0000
140 36544806 23.0000
140 402870780 1.0000
140 48949091 1.0000
140 285544894 1.0000
140 336130385 1.0000
140 286597633 1.0000
140 57794814 1.0000
140 199633839 2.0000
140 192517738 2.0000
140 51039180 2.0000
140 45364167 2.0000
140 157197158 1.0000
140 24429243 6.0000
140 77726580 1.0000
140 292813892 1.0000
140 784411766 1.0000
140 76679385 23.0000
140 97492519 5.0000
140 311867325 1.0000
140 228099346 1.0000
140 275096952 1.0000
140 391968464 2.0000
140 448196764 2.0000
140 36292202 33.0000
140 260778881 1.0000
140 58759682 16.0000
140 426101736 2.0000
140 191069406 1.0000
140 280430548 2.0000
140 211555341 1.0000
140 162815851 1.0000
140 53267855 1.0000
140 431640690 1.0000
140 269051483 3.0000
140 45112608 1.0000
140 205448347 1.0000
140 279579743 1.0000
140 201657966 4.0000
140 173493504 2.0000
140 118408967 2.0000
140 369727211 3.0000
140 454903662 3.0000
140 53384299 26.0000
140 115605916 3.0000
140 338287336 1.0000
140 241093180 1.0000
140 48376774 3.0000
140 297853100 4.0000
140 183374179 2.0000
140 417097825 1.0000
140 186134940 3.0000
140 187658311 3.0000
140 51697533 1.0000
140 311108835 1.0000
140 280826536 1.0000
140 213829162 2.0000
140 406886217 1.0000
140 198221318 2.0000
140 108896669 2.0000
140 520440498 4.0000
140 399954028 2.0000
140 255572101 1.0000
140 30009812 2.0000
140 377915688 1.0000
140 14599444 1.0000
140 366017781 1.0000
140 275040716 2.0000
140 230315857 2.0000
140 306791157 1.0000
140 218641857 2.0000
140 406980735 1.0000
140 44336049 1.0000
140 191007520 1.0000
140 22128494 4.0000
140 194757219 6.0000
140 455974999 1.0000
140 59142721 1.0000
140 236986090 2.0000
140 58757576 7.0000
140 186221115 4.0000
140 165076757 2.0000
140 412490976 2.0000
140 252673442 1.0000
140 164704175 11.0000
140 24868133 23.0000
140 179935250 3.0000
140 89308231 19.0000
140 26761071 4.0000
140 223869841 2.0000
140 179676136 6.0000
140 52305361 2.0000
140 249707746 1.0000
140 51820161 1.0000
140 240663429 5.0000
140 385340015 2.0000
140 387735880 1.0000
140 255114497 2.0000
140 257522741 3.0000
140 112257152 12.0000
140 259865273 2.0000
140 248148598 1.0000
140 126040106 3.0000
140 232232278 2.0000
140 296489918 1.0000
140 317113567 2.0000
140 202234178 1.0000
140 24598269 8.0000
140 99002197 4.0000
140 137671591 2.0000
140 21415915 3.0000
140 363915528 1.0000
140 27798256 20.0000
140 302559370 1.0000
140 57675742 2.0000
140 362708884 2.0000
140 333467661 2.0000
140 330234691 1.0000
140 437557781 1.0000
140 41795957 34.0000
140 88227100 8.0000
140 443043975 3.0000
140 198927386 1.0000
140 206185630 1.0000
140 186547033 2.0000
140 344751090 2.0000
140 133406185 1.0000
140 117058623 7.0000
140 205665619 1.0000
140 196957441 3.0000
140 212381568 1.0000
140 204911391 1.0000
140 192473400 1.0000
140 421104380 1.0000
140 166670511 1.0000
140 86739892 3.0000
140 102781563 4.0000
140 490590646 2.0000
140 186190444 3.0000
140 116524695 3.0000
140 282819786 2.0000
140 29666748 1.0000
140 73084416 4.0000
140 273033835 3.0000
140 315035989 1.0000
140 226691563 4.0000
140 218649291 1.0000
140 208490036 3.0000
140 156951907 6.0000
140 88960749 1.0000
140 22249205 18.0000
140 92975209 1.0000
140 307953995 2.0000
140 245770489 1.0000
140 203916273 1.0000
140 361812003 5.0000
140 178457690 5.0000
140 155874323 1.0000
140 570305910 1.0000
140 306224647 4.0000
140 358726571 1.0000
140 365122161 1.0000
140 88910148 6.0000
140 296712899 1.0000
140 299925959 1.0000
140 38633460 18.0000
140 244154467 1.0000
140 180329003 2.0000
140 363860065 1.0000
140 254940274 1.0000
140 77029876 12.0000
140 68526291 1.0000
140 380310734 2.0000
140 545300937 1.0000
140 260814366 1.0000
140 285171946 2.0000
140 21858860 23.0000
140 190813502 1.0000
140 80373284 6.0000
140 182470142 2.0000
140 343941412 1.0000
140 182650731 9.0000
140 90430970 17.0000
140 208649048 5.0000
140 754823287 4.0000
140 33841316 11.0000
140 352227498 1.0000
140 313621459 1.0000
140 309948156 1.0000
140 21927348 2.0000
140 330255413 2.0000
140 370005959 1.0000
140 246461105 2.0000
140 336717597 1.0000
140 191898535 1.0000
140 496918713 1.0000
140 317966639 2.0000
140 187288519 2.0000
140 119466409 1.0000
140 43399417 2.0000
140 50093236 2.0000
140 164729839 3.0000
140 123084921 6.0000
140 192149868 1.0000
140 286067895 2.0000
140 29985371 1.0000
140 410218658 1.0000
140 370652255 1.0000
140 219138840 1.0000
140 140264549 8.0000
140 69315538 1.0000
140 363295003 1.0000
140 218664980 4.0000
140 256133861 3.0000
140 178077679 21.0000
140 561976148 2.0000
140 359256640 1.0000
140 77688451 1.0000
140 21437961 2.0000
140 92473291 1.0000
140 273461517 3.0000
140 500386861 1.0000
140 64490054 1.0000
140 212586753 1.0000
140 79413578 1.0000
140 409911433 1.0000
140 81073960 7.0000
140 23543947 20.0000
140 137373058 3.0000
140 177900100 3.0000
140 185661573 2.0000
140 297652974 1.0000
140 83928002 16.0000
140 150611354 6.0000
140 40691248 2.0000
140 184374903 3.0000
140 231460377 1.0000
140 181662643 5.0000
140 137055424 1.0000
140 140083960 1.0000
140 404357780 2.0000
140 168459774 1.0000
140 215576684 6.0000
140 181913832 2.0000
140 40894652 3.0000
140 175458189 3.0000
140 50799351 18.0000
140 222559633 1.0000
140 275191705 1.0000
140 454736754 3.0000
140 325696446 1.0000
140 340274242 2.0000
140 28774420 4.0000
140 577155549 2.0000
140 132902185 1.0000
140 481649873 2.0000
140 124272648 5.0000
140 54198070 25.0000
140 252993522 1.0000
140 93737863 3.0000
140 284139006 1.0000
140 332334127 1.0000
140 143037311 4.0000
140 54513097 26.0000
140 104147773 3.0000
140 296381448 1.0000
140 209549732 2.0000
140 267228287 5.0000
140 169894192 6.0000
140 371419587 1.0000
140 336463177 2.0000
140 550434469 1.0000
140 522994958 5.0000
140 162621823 6.0000
140 119202711 2.0000
140 177823861 2.0000
140 372988775 1.0000
140 205278393 21.0000
140 42895816 3.0000
140 74224730 6.0000
140 136249351 5.0000
140 158469454 25.0000
140 23971329 21.0000
140 145721875 5.0000
140 246760566 1.0000
140 308721415 2.0000
140 137471432 2.0000
140 106841421 3.0000
140 361241032 5.0000
140 17248920 24.0000
140 175155659 2.0000
140 421024033 5.0000
140 105576032 1.0000
140 62223312 3.0000
140 21770354 4.0000
140 221517840 1.0000
140 58749618 32.0000
140 303371760 1.0000
140 168345425 1.0000
140 47914608 29.0000
140 182456993 3.0000
140 260062202 5.0000
140 381346813 1.0000
140 110551579 2.0000
140 171251023 3.0000
140 141911198 1.0000
140 283690548 2.0000
140 369094144 2.0000
140 367354478 1.0000
140 235284388 1.0000
140 287248913 1.0000
140 71487252 3.0000
140 205383132 4.0000
140 262639091 1.0000
140 121849847 1.0000
140 127903007 4.0000
140 45624632 27.0000
140 36612498 18.0000
140 345725724 2.0000
140 164746594 2.0000
140 344143174 1.0000
140 35952475 20.0000
140 109269644 3.0000
140 75611015 2.0000
140 104799646 3.0000
140 181097218 2.0000
140 214251466 1.0000
140 256696942 2.0000
140 214266687 8.0000
140 85077359 7.0000
140 137434820 2.0000
140 100597724 2.0000
140 151755148 12.0000
140 111005623 27.0000
140 234316880 2.0000
140 249710115 1.0000
140 185826799 4.0000
140 234313487 6.0000
140 601892509 4.0000
140 58747535 18.0000
140 100480169 6.0000
140 374739662 1.0000
140 132067492 12.0000
140 38081052 1.0000
140 246550319 5.0000
140 64017672 3.0000
140 51371672 2.0000
140 81112983 14.0000
140 117757115 3.0000
140 194511872 2.0000
140 54596482 19.0000
140 18761643 25.0000
140 185646833 7.0000
140 199295364 3.0000
140 244474835 12.0000
140 362747745 1.0000
140 84352469 10.0000
140 72277917 2.0000
140 107123526 6.0000
140 324907579 1.0000
140 284945143 1.0000
140 238169466 2.0000
140 283894633 1.0000
140 48048224 2.0000
140 187276624 1.0000
140 37649776 20.0000
140 58758214 15.0000
140 21695739 1.0000
140 274053387 1.0000
140 238736345 1.0000
141 465399426 1.0000
141 382076279 1.0000
141 56343104 4.0000
141 84403255 2.0000
141 23505105 3.0000
141 361278739 1.0000
141 29267530 3.0000
141 189209030 2.0000
141 88126316 2.0000
141 246172121 2.0000
141 106255581 1.0000
141 177496057 1.0000
141 170909799 1.0000
141 46351591 1.0000
141 108064328 1.0000
141 39723301 1.0000
141 246766460 1.0000
141 284510806 1.0000
141 265245001 1.0000
141 151816481 1.0000
141 108675333 1.0000
141 51039180 2.0000
141 45364167 3.0000
141 24429243 2.0000
141 77726580 1.0000
141 292813892 1.0000
141 76679385 2.0000
141 97492519 1.0000
141 311867325 1.0000
141 36292202 1.0000
141 58759682 2.0000
141 186791565 1.0000
141 426101736 1.0000
141 280430548 1.0000
141 162815851 1.0000
141 431640690 1.0000
141 173493504 3.0000
141 53384299 3.0000
141 115605916 2.0000
141 241093180 1.0000
141 246739849 1.0000
141 183374179 1.0000
141 417097825 1.0000
141 186134940 1.0000
141 213829162 1.0000
141 198221318 1.0000
141 108896669 2.0000
141 255572101 1.0000
141 30009812 1.0000
141 230315857 1.0000
141 306791157 1.0000
141 218641857 1.0000
141 44336049 1.0000
141 22128494 1.0000
141 194757219 1.0000
141 58757576 1.0000
141 186221115 1.0000
141 165076757 1.0000
141 24868133 3.0000
141 179935250 1.0000
141 89308231 1.0000
141 26761071 2.0000
141 179676136 2.0000
141 262622226 1.0000
141 249707746 2.0000
141 240663429 1.0000
141 255114497 1.0000
141 248148598 1.0000
141 296489918 1.0000
141 317113567 1.0000
141 99002197 2.0000
141 137671591 1.0000
141 21415915 1.0000
141 363915528 1.0000
141 27798256 1.0000
141 57675742 1.0000
141 362708884 2.0000
141 45398123 1.0000
141 41795957 2.0000
141 88227100 2.0000
141 198927386 1.0000
141 117058623 2.0000
141 205665619 1.0000
141 196957441 1.0000
141 192473400 1.0000
141 21593031 1.0000
141 86739892 1.0000
141 186190444 2.0000
141 73084416 1.0000
141 315035989 1.0000
141 226691563 1.0000
141 208490036 1.0000
141 156951907 3.0000
141 88960749 1.0000
141 22249205 3.0000
141 92975209 1.0000
141 307953995 1.0000
141 361812003 1.0000
141 178457690 2.0000
141 155874323 2.0000
141 306224647 1.0000
141 88910148 2.0000
141 38633460 2.0000
141 254940274 1.0000
141 380310734 1.0000
141 205231234 1.0000
141 21858860 2.0000
141 80373284 1.0000
141 182470142 1.0000
141 90430970 4.0000
141 208649048 1.0000
141 33841316 1.0000
141 21927348 1.0000
141 330255413 1.0000
141 119466409 1.0000
141 43399417 2.0000
141 50093236 1.0000
141 164729839 1.0000
141 123084921 2.0000
141 410218658 1.0000
141 218664980 1.0000
141 256133861 1.0000
141 178077679 2.0000
141 77688451 1.0000
141 23543947 3.0000
141 177900100 1.0000
141 83928002 3.0000
141 150611354 1.0000
141 184374903 1.0000
141 137055424 1.0000
141 215576684 1.0000
141 193425330 1.0000
141 21508873 1.0000
141 40894652 2.0000
141 188846349 1.0000
141 175458189 2.0000
141 50799351 1.0000
141 454736754 1.0000
141 28774420 2.0000
141 176861277 1.0000
141 124272648 1.0000
141 54198070 2.0000
141 93737863 1.0000
141 121567287 1.0000
141 54513097 2.0000
141 104147773 3.0000
141 209549732 1.0000
141 187038423 1.0000
141 169894192 2.0000
141 162621823 3.0000
141 119202711 1.0000
141 177823861 1.0000
141 205278393 5.0000
141 74224730 1.0000
141 158469454 1.0000
141 23971329 5.0000
141 145721875 1.0000
141 246760566 1.0000
141 137471432 1.0000
141 361241032 1.0000
141 17248920 1.0000
141 21770354 1.0000
141 58749618 5.0000
141 47914608 4.0000
141 182456993 1.0000
141 260062202 1.0000
141 171251023 2.0000
141 205383132 2.0000
141 127903007 1.0000
141 45624632 3.0000
141 36612498 2.0000
141 35952475 1.0000
141 104799646 2.0000
141 214251466 1.0000
141 256696942 4.0000
141 214266687 1.0000
141 85077359 2.0000
141 137434820 1.0000
141 100597724 1.0000
141 151755148 1.0000
141 111005623 4.0000
141 249710115 1.0000
141 185826799 1.0000
141 234313487 2.0000
141 58747535 2.0000
141 100480169 2.0000
141 132067492 1.0000
141 38081052 2.0000
141 246550319 1.0000
141 64017672 1.0000
141 51371672 1.0000
141 54596482 3.0000
141 18761643 2.0000
141 185646833 1.0000
141 199295364 1.0000
141 244474835 1.0000
141 72277917 1.0000
141 107123526 2.0000
141 324907579 1.0000
141 48048224 1.0000
141 28128687 2.0000
141 187276624 1.0000
141 37649776 4.0000
141 58758214 2.0000
142 465399426 1.0000
142 232961188 1.0000
142 19761271 2.0000
142 56343104 4.0000
142 84403255 2.0000
142 23505105 2.0000
142 201041947 1.0000
142 211848777 1.0000
142 361278739 1.0000
142 18900232 1.0000
142 189209030 1.0000
142 88126316 1.0000
142 179872551 1.0000
142 177496057 1.0000
142 33029673 1.0000
142 108064328 3.0000
142 36544806 2.0000
142 108675333 2.0000
142 157197158 1.0000
142 24429243 2.0000
142 76679385 4.0000
142 273602143 1.0000
142 97492519 2.0000
142 391968464 1.0000
142 36292202 3.0000
142 58759682 3.0000
142 70483883 1.0000
142 162815851 1.0000
142 431640690 1.0000
142 269051483 1.0000
142 45112608 1.0000
142 369727211 2.0000
142 53384299 5.0000
142 115605916 1.0000
142 241093180 1.0000
142 186134940 1.0000
142 213829162 1.0000
142 108896669 1.0000
142 399954028 1.0000
142 30009812 1.0000
142 179127965 1.0000
142 406980735 1.0000
142 44336049 1.0000
142 22128494 2.0000
142 194757219 1.0000
142 262307214 2.0000
142 186221115 1.0000
142 280403522 1.0000
142 24868133 2.0000
142 179935250 1.0000
142 89308231 1.0000
142 26761071 1.0000
142 179676136 1.0000
142 240663429 2.0000
142 385340015 1.0000
142 112257152 1.0000
142 111690467 2.0000
142 418803180 1.0000
142 190383735 1.0000
142 24598269 1.0000
142 21415915 2.0000
142 363915528 1.0000
142 27798256 2.0000
142 57675742 1.0000
142 45398123 1.0000
142 41795957 5.0000
142 88227100 4.0000
142 117058623 1.0000
142 196957441 2.0000
142 390669136 1.0000
142 86739892 1.0000
142 186190444 1.0000
142 73084416 1.0000
142 226691563 1.0000
142 208490036 2.0000
142 210442608 1.0000
142 22249205 1.0000
142 92975209 1.0000
142 106766504 1.0000
142 227699736 1.0000
142 306224647 1.0000
142 88910148 1.0000
142 38633460 1.0000
142 335997173 1.0000
142 77029876 1.0000
142 380310734 1.0000
142 205231234 1.0000
142 285171946 1.0000
142 21858860 5.0000
142 80373284 2.0000
142 182470142 1.0000
142 182650731 1.0000
142 90430970 4.0000
142 208649048 1.0000
142 33841316 1.0000
142 21927348 1.0000
142 330255413 1.0000
142 50093236 1.0000
142 164729839 1.0000
142 410218658 1.0000
142 167906212 1.0000
142 256133861 1.0000
142 21437961 1.0000
142 92473291 1.0000
142 64490054 1.0000
142 79413578 1.0000
142 44765804 1.0000
142 53150452 1.0000
142 177900100 1.0000
142 316530540 1.0000
142 83928002 3.0000
142 162793078 1.0000
142 40691248 1.0000
142 311114046 1.0000
142 214483223 1.0000
142 296146340 1.0000
142 66484769 1.0000
142 175458189 1.0000
142 124272648 1.0000
142 54198070 2.0000
142 205376521 1.0000
142 93737863 1.0000
142 54513097 3.0000
142 328548626 1.0000
142 104147773 1.0000
142 209549732 1.0000
142 187038423 1.0000
142 119202711 1.0000
142 205278393 3.0000
142 74224730 2.0000
142 158469454 3.0000
142 23971329 2.0000
142 308721415 1.0000
142 347943805 1.0000
142 175155659 1.0000
142 421024033 1.0000
142 21770354 1.0000
142 58749618 2.0000
142 47914608 3.0000
142 182456993 2.0000
142 403594709 1.0000
142 253491471 1.0000
142 71487252 2.0000
142 45624632 4.0000
142 266514525 1.0000
142 35952475 1.0000
142 214266687 1.0000
142 85077359 1.0000
142 137434820 1.0000
142 100597724 1.0000
142 151755148 1.0000
142 111005623 3.0000
142 185826799 1.0000
142 234313487 1.0000
142 58747535 2.0000
142 132067492 1.0000
142 323300311 1.0000
142 64017672 1.0000
142 51371672 2.0000
142 81112983 1.0000
142 117757115 1.0000
142 54596482 1.0000
142 18761643 5.0000
142 185646833 3.0000
142 72277917 1.0000
142 107123526 3.0000
142 28128687 2.0000
142 37649776 4.0000
142 436851002 1.0000
142 58758214 1.0000
142 21695739 1.0000
143 465399426 1.0000
143 272101527 1.0000
143 193208430 1.0000
143 370611197 1.0000
143 361278739 1.0000
143 37905642 1.0000
143 381295550 1.0000
143 177496057 1.0000
143 170909799 1.0000
143 120858192 1.0000
143 39723301 1.0000
143 323356735 1.0000
143 265245001 1.0000
143 506215866 1.0000
143 433102407 1.0000
143 320557936 1.0000
143 24429243 1.0000
143 292813892 1.0000
143 426101736 1.0000
143 244547831 1.0000
143 310215915 1.0000
143 431640690 1.0000
143 338287336 1.0000
143 241093180 1.0000
143 322180022 1.0000
143 417097825 1.0000
143 198221318 1.0000
143 108896669 1.0000
143 328239527 1.0000
143 179127965 1.0000
143 230315857 1.0000
143 346391676 1.0000
143 44336049 1.0000
143 213579519 1.0000
143 165076757 1.0000
143 359750805 1.0000
143 117902280 1.0000
143 402540810 1.0000
143 389265907 1.0000
143 268844576 1.0000
143 248148598 1.0000
143 296489918 1.0000
143 317113567 1.0000
143 99002197 1.0000
143 316113123 1.0000
143 320121337 1.0000
143 204911391 1.0000
143 192473400 1.0000
143 281992408 1.0000
143 440602667 1.0000
143 73084416 1.0000
143 315035989 1.0000
143 218649291 1.0000
143 156951907 1.0000
143 88960749 1.0000
143 29553844 1.0000
143 361812003 1.0000
143 155874323 1.0000
143 254940274 1.0000
143 380310734 1.0000
143 355438543 1.0000
143 423225727 1.0000
143 208649048 1.0000
143 505128137 1.0000
143 401744197 1.0000
143 330255413 1.0000
143 123084921 1.0000
143 410218658 1.0000
143 256133861 1.0000
143 77688451 1.0000
143 452834167 1.0000
143 500386861 1.0000
143 137373058 1.0000
143 400549146 1.0000
143 177900100 1.0000
143 393727361 1.0000
143 150611354 1.0000
143 342697022 1.0000
143 137055424 1.0000
143 393300089 1.0000
143 215576684 1.0000
143 296146340 1.0000
143 278482967 1.0000
143 454736754 1.0000
143 28774420 1.0000
143 481649873 1.0000
143 124272648 1.0000
143 252993522 1.0000
143 143037311 1.0000
143 209549732 1.0000
143 372693245 1.0000
143 169894192 1.0000
143 162621823 1.0000
143 119202711 1.0000
143 177823861 1.0000
143 350739777 1.0000
143 62223312 1.0000
143 168345425 1.0000
143 260062202 1.0000
143 337544630 1.0000
143 382489334 1.0000
143 153825675 1.0000
143 364819835 1.0000
143 121849847 1.0000
143 104799646 1.0000
143 295071464 1.0000
143 214251466 1.0000
143 478310972 1.0000
143 408214756 1.0000
143 553850703 1.0000
143 374739662 1.0000
143 517335990 1.0000
143 117757115 1.0000
143 389751959 1.0000
143 72277917 1.0000
143 324907579 1.0000
143 48048224 1.0000
143 187276624 1.0000
143 448605410 1.0000
144 465399426 1.0000
144 337231569 1.0000
144 218621324 1.0000
144 232961188 1.0000
144 193208430 1.0000
144 84403255 3.0000
144 198112368 1.0000
144 23505105 2.0000
144 252834703 1.0000
144 357660257 1.0000
144 211848777 1.0000
144 198494776 1.0000
144 449572339 1.0000
144 29267530 2.0000
144 397569403 1.0000
144 273559646 2.0000
144 246172121 3.0000
144 179872551 1.0000
144 177496057 1.0000
144 170909799 1.0000
144 33029673 3.0000
144 46351591 1.0000
144 108064328 2.0000
144 340363309 1.0000
144 235189731 1.0000
144 284510806 1.0000
144 211603583 1.0000
144 108675333 3.0000
144 48949091 1.0000
144 57794814 1.0000
144 51039180 2.0000
144 45364167 2.0000
144 24429243 2.0000
144 273602143 1.0000
144 97492519 4.0000
144 228099346 2.0000
144 179244567 2.0000
144 275096952 1.0000
144 391968464 2.0000
144 70483883 2.0000
144 211555341 1.0000
144 53267855 2.0000
144 431640690 1.0000
144 269051483 1.0000
144 173493504 1.0000
144 369727211 4.0000
144 115605916 2.0000
144 241093180 1.0000
144 48376774 1.0000
144 297853100 2.0000
144 246739849 1.0000
144 183374179 1.0000
144 417097825 1.0000
144 186134940 1.0000
144 187658311 2.0000
144 394745356 2.0000
144 399580001 1.0000
144 311108835 1.0000
144 137396816 2.0000
144 108896669 1.0000
144 520440498 1.0000
144 399954028 2.0000
144 471858752 1.0000
144 30009812 3.0000
144 283713373 1.0000
144 275040716 1.0000
144 179127965 2.0000
144 44336049 1.0000
144 22128494 2.0000
144 194757219 4.0000
144 213579519 1.0000
144 186221115 1.0000
144 181627999 2.0000
144 277019535 2.0000
144 244876558 1.0000
144 179935250 1.0000
144 210551488 1.0000
144 26761071 3.0000
144 179676136 1.0000
144 52305361 2.0000
144 249707746 1.0000
144 240663429 2.0000
144 91155132 1.0000
144 385340015 1.0000
144 257522741 1.0000
144 318581766 1.0000
144 112257152 2.0000
144 111690467 2.0000
144 126040106 2.0000
144 418803180 1.0000
144 296489918 1.0000
144 137671591 1.0000
144 21415915 1.0000
144 363915528 2.0000
144 302559370 2.0000
144 57675742 5.0000
144 362708884 2.0000
144 45398123 2.0000
144 443043975 2.0000
144 198927386 1.0000
144 206185630 1.0000
144 186547033 1.0000
144 133406185 7.0000
144 117058623 2.0000
144 205665619 1.0000
144 21593031 2.0000
144 86739892 1.0000
144 102781563 2.0000
144 186190444 4.0000
144 73084416 1.0000
144 273033835 1.0000
144 226691563 1.0000
144 218649291 1.0000
144 208490036 1.0000
144 213240376 1.0000
144 210442608 1.0000
144 156951907 1.0000
144 92975209 1.0000
144 361812003 2.0000
144 178457690 4.0000
144 155874323 2.0000
144 306224647 3.0000
144 267822457 2.0000
144 88910148 4.0000
144 296712899 1.0000
144 244154467 2.0000
144 180329003 1.0000
144 363860065 2.0000
144 380310734 1.0000
144 295917422 1.0000
144 21858860 1.0000
144 190813502 2.0000
144 80373284 3.0000
144 343941412 1.0000
144 254990620 1.0000
144 754823287 2.0000
144 21927348 3.0000
144 330255413 1.0000
144 496918713 2.0000
144 187288519 2.0000
144 119466409 2.0000
144 43399417 2.0000
144 50093236 2.0000
144 164729839 2.0000
144 123084921 1.0000
144 29985371 1.0000
144 410218658 1.0000
144 184372744 1.0000
144 140264549 1.0000
144 167906212 1.0000
144 218664980 2.0000
144 77688451 1.0000
144 21437961 1.0000
144 92473291 3.0000
144 273461517 1.0000
144 79413578 2.0000
144 409911433 1.0000
144 137373058 2.0000
144 177900100 1.0000
144 316530540 1.0000
144 162793078 3.0000
144 40691248 2.0000
144 267804075 1.0000
144 250613093 1.0000
144 184374903 1.0000
144 181662643 1.0000
144 140083960 1.0000
144 404357780 1.0000
144 168459774 7.0000
144 215576684 1.0000
144 296146340 1.0000
144 66484769 2.0000
144 225398019 1.0000
144 193425330 1.0000
144 21508873 1.0000
144 40894652 2.0000
144 188846349 1.0000
144 278482967 1.0000
144 175458189 2.0000
144 325696446 1.0000
144 28774420 2.0000
144 132902185 6.0000
144 205376521 1.0000
144 93737863 1.0000
144 838628065 1.0000
144 121567287 1.0000
144 143037311 1.0000
144 104147773 1.0000
144 187038423 1.0000
144 169894192 1.0000
144 370162043 1.0000
144 177823861 1.0000
144 372988775 1.0000
144 42895816 2.0000
144 74224730 2.0000
144 23971329 2.0000
144 145721875 2.0000
144 350739777 1.0000
144 137471432 3.0000
144 106841421 1.0000
144 361241032 2.0000
144 421024033 3.0000
144 62223312 1.0000
144 21770354 1.0000
144 168345425 1.0000
144 182456993 1.0000
144 260062202 1.0000
144 171251023 1.0000
144 69307285 1.0000
144 403594709 1.0000
144 253491471 1.0000
144 71487252 4.0000
144 205383132 1.0000
144 470915888 1.0000
144 121849847 1.0000
144 127903007 1.0000
144 250361135 1.0000
144 344143174 1.0000
144 109269644 4.0000
144 214251466 1.0000
144 256696942 3.0000
144 85077359 2.0000
144 137434820 1.0000
144 100597724 3.0000
144 249710115 1.0000
144 185826799 2.0000
144 58747535 1.0000
144 100480169 1.0000
144 170649489 1.0000
144 64017672 2.0000
144 51371672 3.0000
144 67657313 6.0000
144 117757115 4.0000
144 185646833 1.0000
144 274674751 1.0000
144 107123526 5.0000
144 156890702 1.0000
144 284945143 1.0000
144 238169466 1.0000
144 48048224 1.0000
144 28128687 2.0000
144 58758214 1.0000
144 21695739 1.0000
144 421743631 1.0000
145 465399426 1.0000
145 272101527 1.0000
145 370611197 1.0000
145 361278739 1.0000
145 177496057 1.0000
145 323356735 1.0000
145 265245001 1.0000
145 292813892 1.0000
145 244547831 1.0000
145 431640690 1.0000
145 241093180 1.0000
145 322180022 1.0000
145 417097825 1.0000
145 198221318 1.0000
145 108896669 2.0000
145 306791157 1.0000
145 44336049 1.0000
145 268844576 1.0000
145 248148598 1.0000
145 296489918 1.0000
145 192473400 1.0000
145 281992408 1.0000
145 73084416 2.0000
145 29553844 1.0000
145 155874323 1.0000
145 254940274 1.0000
145 380310734 1.0000
145 254990620 1.0000
145 208649048 1.0000
145 330255413 1.0000
145 410218658 1.0000
145 256133861 1.0000
145 77688451 1.0000
145 297850671 1.0000
145 400549146 1.0000
145 177900100 1.0000
145 137055424 1.0000
145 296146340 1.0000
145 28774420 1.0000
145 124272648 1.0000
145 209549732 1.0000
145 119202711 1.0000
145 350739777 1.0000
145 153825675 1.0000
145 361299476 1.0000
145 324907579 1.0000
145 48048224 1.0000
145 187276624 2.0000
146 465399426 1.0000
146 272101527 1.0000
146 370611197 1.0000
146 361278739 1.0000
146 177496057 1.0000
146 323356735 1.0000
146 265245001 1.0000
146 199633839 1.0000
146 51039180 1.0000
[truncated: 1,148,669 more chars]
