# Supplementary material for: Dynamic guided metric representation learning for multi-view clustering
Source: PeerJ Comput Sci. 2022 Mar 8;8:e922. doi: 10.7717/peerj-cs.922 (PMC9044235; doi:10.7717/peerj-cs.922)
Supplement: Supplemental Information 2 [file peerj-cs-08-922-s002.zip › football/rugby/rugby-retweetedby.mtx]

854 854 12472
48048224 40894652 2
28128687 70483883 49
21927348 70483883 59
51371672 70483883 18
21927348 80373284 11
69315538 88227100 1
21927348 28128687 1
38633460 40894652 1
84403255 70483883 6
40894652 38633460 7
108896669 88126316 13
51371672 77726580 7
45398123 70483883 3
70483883 77726580 2
36292202 24598269 4
66484769 70483883 60
28128687 77726580 3
50799351 38633460 1
51039180 27798256 2
100480169 22128494 1
36292202 89308231 17
40691248 77726580 1
115605916 88126316 4
43399417 38081052 8
124272648 38633460 6
104799646 24598269 10
123084921 24598269 8
115605916 38633460 1
51371672 80373284 3
84403255 80373284 6
33029673 111690467 6
21437961 117757115 2
123084921 89308231 1
48048224 38633460 1
74224730 21770354 2
143037311 89308231 17
67657313 133406185 1
74224730 86739892 3
53384299 74224730 1
88126316 115605916 8
77726580 70483883 7
124272648 115605916 11
21927348 77726580 4
168345425 151755148 94
51039180 169894192 1
14599444 172453787 2
150611354 151755148 23
151755148 168345425 202
14599444 172453788 3
156951907 169894192 6
140264549 169894192 5
169894192 168345425 2
26761071 156890702 5
156951907 50799351 20
23505105 80373284 1
54513097 21415915 8
150611354 170909799 15
64017672 111690467 5
64017672 92473291 5
169894192 140264549 8
23505105 91155132 4
102781563 21437961 2
33029673 21437961 25
179872551 21770354 6
28128687 42895816 1
21695739 91155132 2
156951907 140264549 16
104799646 169894192 1
56343104 178457690 5
86739892 21770354 1
33029673 117757115 2
92975209 70483883 9
88126316 74224730 1
179872551 185646833 5
187658311 70483883 6
57794814 70483883 4
21927348 57794814 2
92975209 57794814 5
36292202 170909799 3
184372744 91155132 6
185826799 70483883 1
50093236 178457690 1
273602143 186190444 12
24429243 88910148 1
50093236 189209030 11
86739892 115605916 1
187658311 77726580 1
54198070 189209030 8
44336049 155874323 2
23505105 178457690 3
179872551 181662643 12
183374179 119466409 6
179872551 115605916 4
167906212 186190444 14
190383735 186190444 2
28774420 115605916 1
21927348 185826799 14
181662643 179872551 3
74224730 181662643 2
45398123 170649489 15
164729839 52305361 5
179872551 179935250 8
179676136 179935250 1
177496057 115605916 3
185646833 115605916 1
74224730 115605916 2
168459774 67657313 4
115605916 155874323 1
56343104 52305361 16
71487252 189209030 2
124272648 155874323 4
187658311 185826799 4
40691248 70483883 8
52305361 115605916 7
48376774 21437961 32
117058623 170649489 6
162793078 186190444 12
48048224 187276624 7
179676136 191060793 2
181662643 86739892 2
84403255 185826799 1
108675333 42895816 2
170909799 50799351 2
185826799 179872551 1
185826799 181662643 3
66484769 108675333 6
179676136 115605916 2
179676136 86739892 4
185646833 185826799 2
133406185 168459774 1
88126316 187276624 3
150611354 156951907 3
24429243 170649489 2
199295364 74224730 1
199295364 185646833 1
108896669 187276624 4
177496057 88126316 2
156951907 193208430 3
201041947 108675333 3
162793078 201041947 12
93737863 201041947 11
80373284 185826799 2
57794814 77726580 1
115605916 179872551 2
108064328 117757115 1
48048224 108896669 4
23543947 69315538 1
185826799 80373284 5
97492519 170649489 7
191060793 201679034 6
186190444 108675333 6
185646833 179935250 2
201657966 179935250 1
186791565 70483883 9
21927348 51371672 4
70483883 57794814 2
58759682 108675333 2
108064328 185826799 3
104799646 168345425 4
179676136 185646833 3
164729839 178457690 3
123084921 36612498 34
191060793 21770354 1
191060793 115605916 1
167906212 108675333 5
40691248 42895816 1
104799646 170909799 22
108675333 80373284 1
185826799 205231234 2
187658311 42895816 5
30009812 170649489 12
28128687 51371672 1
185646833 181662643 2
117058623 178457690 2
124272648 40894652 4
48048224 88126316 7
164729839 70483883 1
74224730 185826799 4
178457690 92473291 1
137434820 40894652 2
28128687 185826799 3
192517738 21437961 3
126040106 21437961 10
36292202 151755148 15
36292202 193208430 3
36292202 168345425 18
168459774 132902185 3
92975209 186791565 9
162793078 108675333 7
179127965 155874323 3
21770354 181662643 3
191898535 183374179 1
191898535 203916273 4
74224730 179676136 2
182470142 185826799 1
454280253 186190444 5
21695739 192149868 2
121567287 21593031 1
124272648 28774420 1
97492519 187255592 3
45398123 185826799 3
54198070 68526291 21
179872551 199295364 1
79413578 21437961 6
179935250 181662643 1
50093236 21593031 1
150611354 186791565 2
88910148 21437961 7
74224730 179935250 2
185826799 182470142 1
185826799 74224730 4
185826799 185646833 1
28128687 186791565 1
21927348 186791565 10
51371672 186791565 4
88126316 205448347 1
47914608 206185630 27
191060793 179872551 10
454280253 162793078 2
205278393 178457690 2
167865284 77726580 8
48376774 126040106 5
167906212 162793078 15
108675333 186190444 7
88910148 21415915 4
183374179 199295364 5
169894192 156951907 8
183374179 193425330 1
21770354 179872551 3
185646833 21770354 3
137434820 181662643 3
179935250 115605916 1
108064328 77726580 1
179872551 137434820 4
201041947 162793078 8
115605916 181662643 1
86739892 185826799 3
91155132 184372744 7
273602143 108675333 3
212381568 68526291 1
201041947 186190444 7
215576684 36612498 6
205383132 218621324 35
191069406 115605916 2
66484769 219091740 30
191069406 179872551 2
219091740 70483883 6
185646833 179872551 1
185646833 86739892 2
219091740 57794814 10
64017672 21437961 7
21927348 219091740 4
66484769 186791565 7
193425330 119466409 2
193425330 199295364 1
186190444 162793078 3
175458189 183374179 3
193425330 183374179 4
175458189 199295364 1
175458189 193425330 2
205665619 21437961 3
191058301 179676136 1
53384299 179676136 5
205665619 102781563 3
40691248 186190444 2
191069406 191072044 4
90430970 185826799 4
179872551 185826799 3
22249205 205448347 14
111005623 68526291 2
111005623 211848777 1
205383132 206185630 22
206185630 218621324 12
108064328 80373284 1
88910148 104147773 4
177496057 205448347 5
221517840 117757115 2
51371672 42895816 10
70483883 186791565 1
48376774 206185630 3
36612498 39045743 1
51371672 185826799 8
202719757 210551488 32
119466409 218621324 10
196957441 182470142 1
167906212 201041947 7
21927348 42895816 16
186791565 42895816 2
23505105 218621324 16
23505105 185826799 1
86739892 116524695 2
170649489 172453787 1
111690467 21437961 5
111690467 203916273 1
102781563 92473291 1
157197158 189209030 1
187038423 186190444 7
51039180 218664980 15
186547033 178457690 1
203916273 170649489 5
47914608 218621324 23
273602143 162793078 4
172453787 170649489 6
191069406 179935250 1
108675333 186791565 2
23505105 21415915 2
41795957 179935250 1
58758214 185826799 9
93737863 108675333 2
84403255 186791565 1
47914608 117058623 17
117058623 190813502 1
47914608 190813502 1
226691563 117058623 7
226691563 206185630 2
117058623 206185630 4
58757576 91155132 6
23505105 117058623 28
117058623 218621324 6
198494776 198112368 2
58757576 184372744 7
203916273 45398123 9
56343104 187288519 8
137434820 86739892 1
104799646 170649489 1
14599444 170649489 7
172453788 170649489 2
21927348 45398123 49
40691248 92975209 5
47914608 205383132 127
167906212 227699736 4
218621324 206185630 13
23505105 206185630 4
157091041 44765804 1
226691563 205383132 18
177496057 187276624 4
191060793 179935250 2
226691563 91155132 1
100597724 186190444 4
190383735 201041947 1
24429243 117058623 2
117058623 205383132 16
24429243 205383132 3
218621324 170649489 2
108445481 21437961 2
58749618 38081052 9
201679034 191060793 1
164729839 232961188 5
47914608 150774251 4
93737863 186190444 6
186547033 187288519 14
186547033 210551488 1
23505105 205383132 63
232961188 186547033 4
178457690 187288519 5
167906212 45398123 1
21415915 187288519 12
42895816 219091740 1
187038423 93737863 3
104147773 38081052 17
51371672 92975209 15
21415915 88910148 4
199295364 183374179 16
162793078 93737863 7
93737863 162793078 6
104799646 140264549 2
36292202 36612498 4
104799646 88910148 1
205278393 85077359 2
104799646 36612498 13
162621823 36612498 9
90430970 74224730 1
48048224 156890702 2
64017672 137471432 5
189209030 214483223 3
186190444 93737863 20
79413578 88910148 6
47914608 226691563 21
86739892 74224730 2
201657966 74224730 4
185646833 74224730 4
106255581 218664980 10
208490036 183374179 3
191058301 74224730 1
180329003 42570149 5
123084921 168345425 2
68526291 50093236 3
228099346 88910148 7
179935250 191069406 1
23505105 226691563 10
234388455 218621324 4
41795957 198494776 5
41795957 121567287 10
41795957 210551488 41
117058623 88910148 2
234388455 150774251 1
205231234 45398123 3
205383132 91155132 1
179935250 201679034 4
108675333 227699736 8
174191688 187288519 1
211848777 189209030 1
117757115 21437961 1
88126316 108896669 14
88910148 54513097 2
205278393 210551488 11
205278393 213240376 3
206185630 205383132 24
205383132 234388455 6
206185630 234388455 2
167906212 93737863 3
193208430 140264549 2
150611354 168345425 3
157197158 187288519 1
14599444 237885339 1
14599444 157197158 5
237885339 157197158 5
44765804 214483223 3
108064328 53267855 7
214483223 44765804 1
214483223 211848777 4
92975209 42895816 7
210551488 225914625 3
211848777 214483223 8
187038423 194757219 1
205278393 54513097 14
23971329 190383735 1
190383735 162793078 1
23971329 162793078 2
178457690 186547033 3
240663429 234388455 1
58747535 53267855 13
42895816 70483883 9
234388455 205383132 11
108896669 115605916 2
56343104 232961188 7
157197158 115180720 5
157197158 241266173 2
185826799 45398123 6
164729839 205383132 3
51371672 45398123 11
121849847 218664980 6
212381568 211848777 1
212381568 53150452 2
53150452 157091041 2
53150452 214483223 5
205665619 79413578 3
187288519 232961188 4
186791565 108675333 1
126040106 88910148 1
74224730 201657966 1
238736345 206185630 14
85077359 193425330 1
22249205 204911391 1
85077359 119466409 1
117757115 189209030 1
23505105 187288519 3
45624632 205665619 1
179676136 21770354 1
214251466 218664980 9
108675333 92975209 2
210551488 213240376 1
232961188 210551488 1
164729839 244876558 4
50799351 170909799 5
21695739 206185630 3
18761643 240663429 3
244876558 246766460 4
104799646 218664980 2
58758214 42895816 2
205665619 246172121 1
205665619 137471432 1
205665619 246766460 1
238169466 210551488 5
164729839 187288519 10
21437961 88910148 3
21437961 214483223 1
48376774 240388572 6
175155659 157197158 4
202719757 198494776 6
205278393 225914625 2
210551488 240388572 4
246766460 244876558 4
23505105 186547033 17
97492519 121567287 2
181662643 74224730 1
175458189 210551488 3
175458189 186547033 5
157091041 214483223 5
157091041 212381568 2
170649489 45398123 7
22249205 205383132 1
178457690 117058623 1
213240376 210551488 3
208490036 74224730 1
77726580 219091740 2
218649291 218664980 4
249710115 104147773 3
249710115 246172121 6
28774420 88126316 9
28774420 108896669 1
90430970 240663429 4
45398123 14599444 2
169894192 36544806 1
189209030 44765804 1
249710115 43399417 1
53384299 21770354 1
240388572 249794165 4
203916273 157197158 6
140264549 156951907 15
57794814 219091740 11
199633839 244876558 1
54198070 214483223 4
186221115 74224730 2
21927348 92975209 12
170909799 168345425 1
137471432 187288519 2
42570149 246766460 2
45398123 201041947 1
185826799 201041947 1
185826799 92975209 3
23505105 190813502 1
23505105 174191688 4
179935250 74224730 2
97492519 210551488 9
249710115 38081052 6
68526291 214483223 2
246172121 46351591 8
157091041 211848777 3
145721875 189638764 15
246739849 246760566 1
58757576 192149868 14
228099346 111690467 6
74224730 179872551 1
137471432 210551488 1
53384299 186134940 1
21770354 191060793 1
53384299 191060793 4
177496057 218664980 1
187288519 178457690 2
185646833 191060793 2
186547033 137471432 4
181662643 201679034 3
85077359 183374179 1
137471432 246766460 1
232232278 188683237 45
22249205 140083960 11
57675742 21437961 8
45398123 172453787 2
249707746 53267855 3
51039180 53267855 4
99002197 218664980 1
249707746 237266480 3
51039180 249707746 1
39723301 249710115 1
54596482 246766460 9
218621324 119466409 4
205665619 210442608 2
157091041 68526291 3
187288519 186547033 17
185646833 191072044 2
245770489 118408967 22
240663429 196957441 1
179935250 179872551 3
58749618 249710115 11
205278393 170649489 3
249710115 249707746 7
249710115 53267855 1
249707746 249710115 6
280430548 185826799 7
97492519 137471432 9
108675333 201041947 13
237885339 45398123 3
255114497 179872551 1
255114497 74224730 1
92975209 51371672 2
52305361 187288519 1
218664980 186547033 1
51371672 53267855 2
199295364 186134940 1
58747535 237266480 12
124272648 177900100 16
157091041 53150452 6
311108835 119466409 4
157091041 50093236 1
102781563 205665619 2
102781563 178457690 1
208490036 185826799 2
240663429 179872551 2
196957441 185646833 1
196957441 21770354 1
178457690 106766504 1
249824122 249794165 16
246739849 246766460 2
172453788 45398123 5
199633839 88910148 2
45398123 203916273 6
244154467 186547033 1
193208430 156951907 3
218649291 249710115 2
22926492 246760566 5
71487252 203916273 5
92975209 213829162 3
92975209 108675333 4
234316880 259865273 3
21927348 190383735 3
21927348 117058623 1
21695739 184372744 10
213829162 262622226 4
30009812 29985371 6
26761071 118408967 3
26761071 178457690 1
26761071 199633839 1
86739892 201679034 2
186134940 181913832 1
23543947 193208430 1
162815851 115180720 5
162815851 241266173 3
46351591 232961188 1
145721875 118408967 5
173493504 185646833 1
218664980 53267855 1
202719757 198112368 12
46351591 38081052 11
260062202 151755148 23
238736345 246766460 1
228099346 192517738 4
262622226 213829162 8
47914608 264745750 16
179676136 53150452 1
191069406 201679034 7
162815851 262639091 5
192517738 126040106 2
21927348 227699736 11
178077679 262639091 2
53384299 201679034 10
90430970 54513097 1
210551488 264745750 4
232961188 213240376 2
57675742 175155659 1
228099346 240388572 1
123084921 193208430 1
250373879 210551488 6
140264549 168345425 2
196957441 240663429 1
238169466 232961188 1
238169466 213240376 1
264745750 206185630 4
213240376 232961188 1
23505105 121567287 1
225914625 210551488 3
186190444 201041947 5
267814002 210551488 5
240388572 267822457 1
227699736 108675333 2
190383735 108675333 1
71487252 50093236 1
106766504 250373879 2
232961188 238169466 1
97492519 241266173 1
225914625 206185630 4
115605916 137434820 3
264745750 210551488 4
238169466 250361135 1
250373879 186547033 1
250361135 225914625 1
88910148 29985371 3
237885339 203916273 5
92975209 45398123 1
48376774 175155659 4
54596482 238169466 22
104147773 249710115 6
191069406 116524695 2
145721875 187255592 2
196957441 185826799 2
240663429 187288519 1
186190444 227699736 7
88910148 203916273 1
88910148 246172121 6
151755148 177823861 3
185826799 191069406 1
88910148 193425330 2
259865273 236986090 3
236986090 259865273 2
92975209 194757219 1
211848777 262639091 2
58749618 256696942 2
54198070 50093236 11
225914625 264745750 4
264745750 225914625 1
38633460 212586753 2
54596482 218664980 1
54596482 42570149 1
227699736 186190444 5
205231234 42895816 1
119466409 214483223 1
117058623 238169466 1
22926492 199295364 1
88910148 219138840 9
235284388 88910148 2
22926492 183374179 1
191007520 192149868 1
108064328 92975209 24
245770489 236986090 9
246760566 193425330 1
193208430 171251023 3
33029673 57675742 7
185826799 249794165 1
162793078 227699736 5
33029673 205665619 4
137471432 186547033 6
157197158 203916273 14
30009812 203916273 3
58749618 246172121 5
93737863 273602143 7
92975209 205231234 3
273602143 93737863 22
244876558 106766504 8
196957441 181662643 1
273559646 218664980 3
88910148 106841421 2
97492519 88910148 9
137471432 91155132 1
271550696 245770489 2
71815631 260814366 4
111005623 157197158 1
157197158 170649489 16
88910148 273461517 4
238169466 186547033 1
273602143 194757219 4
264745750 274674751 2
21858860 218641857 5
273602143 227699736 15
198112368 210551488 4
201041947 190383735 1
21858860 28136650 3
214483223 53150452 7
165076757 218664980 1
50799351 193208430 1
264745750 240388572 1
21927348 100597724 2
235189731 180329003 9
185826799 219091740 2
137434820 115605916 4
235189731 42570149 2
274674751 225914625 5
137434820 38633460 1
238736345 218621324 8
199633839 273461517 4
106766504 186547033 1
213240376 264745750 2
178457690 250373879 2
48949091 244876558 2
175458189 88910148 1
260062202 168345425 4
250361135 264745750 2
88910148 205383132 8
211848777 53150452 4
84403255 203916273 1
21927348 162793078 1
162793078 266514525 1
71487252 57675742 2
56343104 250373879 24
46351591 274674751 7
66484769 57794814 14
117058623 85077359 4
178077679 115180720 10
44765804 50093236 1
211555341 213829162 2
179872551 196957441 1
52305361 164729839 5
273461517 88910148 4
201679034 181662643 2
179935250 227699736 1
230315857 108896669 9
179872551 181913832 1
273461517 199633839 10
179872551 191069406 4
179872551 74224730 1
179872551 179676136 3
179872551 186134940 2
53384299 116524695 3
108896669 52305361 1
21770354 191067738 4
199633839 21415915 1
172453788 157197158 5
162815851 157091041 3
191069406 74224730 1
277727437 203916273 2
156951907 170909799 8
199633839 273033835 1
189209030 211848777 2
50093236 53150452 5
177823861 168345425 2
194757219 162793078 2
273602143 201041947 8
234316880 53267855 1
201041947 93737863 5
157197158 172453788 7
277727437 157197158 4
255114497 191069406 1
108064328 191007520 1
250361135 219138840 1
206134238 266514525 2
117058623 186547033 6
274674751 46351591 2
36544806 140264549 2
177496057 187365956 4
36544806 278482967 22
205278393 260814366 1
137434820 191060793 1
280571460 45398123 4
64490054 266514525 1
225914625 274674751 3
90430970 201679034 8
23505105 264745750 2
275191705 59142721 28
56343104 275040716 21
108064328 273602143 6
248148598 230315857 1
66484769 42895816 1
33029673 88910148 2
111005623 50093236 3
14599444 45398123 6
194757219 227699736 1
194757219 201041947 1
187365956 189638764 7
279968317 189638764 12
26761071 187365956 1
186190444 194757219 4
255572101 201679034 5
250361135 282067411 1
21415915 100597724 1
198112368 282067411 2
260062202 193208430 1
267804075 187288519 4
249710115 273461517 1
54513097 273461517 8
156890702 115605916 2
213240376 170649489 8
88126316 230315857 3
201657966 186221115 1
273461517 54513097 7
577155549 170649489 4
249707746 38081052 5
249824122 240388572 21
218621324 205383132 11
201041947 227699736 9
240388572 274674751 4
259865273 182456993 6
71487252 111690467 3
85077359 278482967 1
108064328 278482967 1
267804075 232961188 1
156951907 278482967 5
267804075 250373879 6
150611354 278482967 3
191077706 191101089 1
191101089 181913832 1
260814366 272101527 1
191898535 246760566 1
194757219 273602143 6
92975209 185826799 3
273602143 42895816 1
227699736 93737863 2
178077679 18900232 3
280571460 186190444 1
178077679 275155337 2
100597724 273602143 5
115180720 262639091 3
170649489 14599444 2
30009812 157197158 3
184372744 191007520 1
245770489 285544894 11
106255581 206342682 1
170649489 282067411 3
212381568 189209030 1
44765804 189209030 2
253491471 115180720 1
235189731 246766460 3
235189731 148842295 1
81073960 223869841 1
244876558 284510806 1
186221115 53384299 9
249710115 46351591 17
108064328 100597724 5
262622226 191007520 11
70483883 219091740 1
21593031 198112368 2
140264549 278482967 2
164729839 253491471 1
260062202 39045743 1
164729839 275040716 1
145721875 187365956 7
214251466 106841421 1
53150452 212381568 2
53150452 50093236 5
208490036 22128494 3
100597724 42895816 2
199295364 246760566 1
199295364 85077359 1
283690548 259865273 4
27798256 51039180 3
57675742 33029673 1
64017672 24429243 1
205383132 226691563 5
236986090 266119179 1
39723301 27798256 7
137471432 164729839 1
137471432 240388572 1
137471432 244876558 2
48376774 29666748 1
266119179 236986090 1
137471432 191898535 1
137471432 273461517 1
137471432 266514525 1
117058623 226691563 1
64490054 186190444 8
283690548 118408967 1
283690548 245770489 2
162815851 184372744 2
164729839 250373879 6
189660545 183374179 2
278482967 156951907 2
29267530 117058623 1
124272648 256133861 22
52305361 244876558 5
181662643 186134940 2
47914608 234388455 6
262639091 115180720 2
236986090 118408967 3
244154467 164729839 3
53150452 189209030 2
21695739 191007520 2
40691248 185826799 1
91155132 191007520 1
256696942 173493504 1
244154467 253491471 1
252695601 266119179 2
250361135 274674751 4
24868133 183374179 2
182456993 236986090 2
179935250 181913832 1
232961188 274674751 4
245770489 182456993 3
90430970 127903007 2
48949091 284510806 2
191077706 201679034 7
234316880 266119179 2
189660545 246760566 1
58757576 191007520 1
280574253 269051483 2
108675333 273602143 5
118408967 245770489 9
118408967 252695601 8
145721875 279968317 10
218621324 264745750 4
21415915 24429243 2
21415915 33029673 1
199295364 189660545 2
279968317 187365956 5
228099346 21437961 2
191007520 184372744 4
252834703 137396816 1
21770354 201679034 1
88910148 284510806 1
115180720 157197158 1
205278393 238169466 4
205278393 219138840 1
179676136 53384299 19
170649489 157197158 7
255114497 201679034 3
278482967 140264549 2
126040106 33029673 4
48376774 57675742 2
56343104 284510806 4
137434820 53384299 10
218649291 51039180 2
38081052 46351591 7
38081052 274674751 1
179676136 74224730 2
35952475 206342682 1
104147773 246172121 4
162815851 157197158 1
204911391 140264549 1
26761071 184372744 1
230315857 187276624 4
85077359 187288519 1
40691248 93737863 3
203916273 280403522 5
75611015 70483883 9
210551488 274674751 3
205278393 234388455 1
137471432 284510806 1
183374179 246760566 1
104799646 38633460 1
45624632 21437961 14
30009812 164729839 1
287846265 180329003 1
104147773 88910148 6
206134238 278482967 1
88910148 33029673 3
88910148 274053387 2
213240376 274674751 5
284510806 48949091 1
253491471 186547033 1
253491471 250373879 1
205278393 246766460 5
53384299 191069406 7
18900232 260778881 2
189660545 22926492 3
177496057 45364167 1
108675333 219091740 1
175458189 297853100 1
21415915 277019535 1
228099346 45624632 1
185661573 201679034 5
56343104 164729839 7
71487252 157197158 2
205376521 33029673 1
167906212 273602143 8
21695739 46351591 1
64490054 93737863 20
118408967 236986090 5
79413578 192517738 1
93737863 194757219 2
167906212 257078406 1
21770354 53384299 7
162793078 273602143 2
177823861 171251023 1
296510601 240388572 1
189660545 199295364 1
181662643 53384299 1
175155659 191898535 9
191067738 181913832 2
181913832 116524695 1
175155659 214483223 1
179676136 116524695 1
108064328 24429243 1
283713373 70483883 2
194757219 213829162 3
264745750 150774251 1
205278393 203916273 2
244474835 274601883 6
275040716 186547033 1
157197158 280403522 3
206185630 117058623 1
244876558 300202655 10
162815851 280403522 1
162815851 91155132 1
262639091 18900232 1
36612498 123084921 174
228099346 300202655 10
47914608 69307285 6
23505105 164729839 1
21415915 199633839 12
175155659 280403522 1
21593031 280403522 1
260778881 18900232 2
221517840 88910148 1
202719757 282067411 2
48376774 192517738 4
228099346 170649489 4
23505105 170649489 2
108675333 70483883 3
140264549 193208430 3
173493504 256696942 1
127903007 218641857 1
52305361 48949091 15
292813892 33841316 5
74224730 186134940 1
274674751 250361135 1
267822457 274674751 2
64017672 21415915 2
187288519 253491471 1
108675333 283713373 5
162621823 33861081 1
24598269 33861081 1
246172121 88910148 2
454280253 194757219 1
267814002 264745750 3
179935250 116524695 2
36544806 169894192 1
53384299 186221115 4
26761071 201041947 2
92975209 100597724 1
202719757 295917422 1
123084921 278482967 3
52305361 230315857 4
273033835 29985371 1
201041947 184372744 2
73084416 37649776 3
164729839 249794165 1
164729839 48949091 3
179872551 116524695 6
205231234 93737863 1
218621324 184372744 3
121849847 33861081 2
112257152 18761643 1
191898535 21770354 3
191898535 22926492 1
46351591 249710115 1
249794165 240388572 12
186190444 273602143 14
108064328 186190444 3
43399417 278482967 1
112257152 137396816 2
186190444 308721415 1
90430970 191072044 1
76679385 118408967 7
167906212 190383735 4
205278393 306224647 6
225398019 210551488 6
90430970 53384299 20
21858860 234313487 2
21695739 213240376 1
221517840 192517738 5
226691563 218621324 4
230315857 119202711 3
108896669 119202711 5
277019535 88910148 2
104147773 191007520 11
267822457 213240376 1
244154467 267804075 1
56343104 244876558 15
104147773 205383132 5
297853100 22926492 1
283690548 285544894 1
93438825 205383132 4
270063173 88910148 1
311108835 22926492 4
121849847 273461517 1
246760566 189660545 1
179935250 53384299 14
50799351 156951907 7
228099346 295917422 1
228099346 205383132 2
267804075 300202655 12
299112866 279968317 2
244876558 186547033 2
23505105 157197158 1
182456993 18761643 3
79413578 246172121 1
23505105 239482861 1
284510806 191007520 1
297853100 172453787 1
50799351 171251023 10
193208430 33861081 3
162621823 36544806 1
260062202 189660545 1
275040716 284510806 1
273461517 191898535 3
191007520 270063173 1
162815851 214483223 1
178457690 244876558 1
42895816 186791565 4
26761071 119466409 3
267822457 225914625 2
48949091 267804075 2
244876558 187288519 2
192517738 191007520 1
191007520 205383132 1
191007520 192517738 2
179676136 179872551 3
115605916 241266173 1
266119179 255572101 1
177496057 274601883 3
99002197 33861081 1
99002197 100597724 1
215576684 315035989 9
73084416 274601883 1
218664980 273461517 1
23505105 93438825 5
180329003 46351591 2
23505105 273602143 2
191007520 104147773 1
162621823 315035989 6
121849847 316113123 2
205383132 93438825 1
246172121 45398123 1
187288519 250373879 7
316530540 108675333 2
213829162 283713373 11
234316880 236986090 2
244876558 178457690 1
193208430 117757115 2
24868133 227699736 6
33029673 92473291 1
21927348 275096952 9
93438825 191007520 1
252993522 315035989 14
104799646 317113567 13
123084921 315035989 13
17248920 260814366 9
234316880 317966639 2
104799646 123084921 1
21858860 18761643 3
230315857 120858192 1
199633839 205383132 2
199633839 192517738 1
199633839 104147773 2
199633839 126040106 2
199633839 275040716 1
192517738 93438825 2
191007520 199633839 1
126040106 199633839 2
104147773 199633839 3
51371672 57794814 7
21695739 318581766 7
48048224 48949091 1
48048224 119202711 4
185646833 179676136 2
58759682 273602143 2
104147773 93438825 1
48949091 164729839 2
267804075 48949091 5
250361135 106766504 1
48949091 187288519 1
74224730 201679034 4
250361135 232961188 1
51371672 273602143 3
30009812 79413578 1
318581766 184372744 37
57675742 164729839 1
306224647 24429243 4
108064328 252673442 1
184372744 318581766 14
85077359 191898535 1
117058623 24429243 2
240663429 191069406 1
240663429 182456993 2
58759682 316530540 1
240663429 259865273 3
240663429 179676136 2
187658311 93737863 3
187658311 108675333 1
187658311 186190444 1
164729839 306224647 10
182470142 259865273 2
167865284 205231234 3
225398019 137471432 3
241266173 157197158 4
93737863 100597724 2
162621823 24598269 1
93438825 218621324 3
162621823 317113567 12
64490054 257078406 6
300202655 106766504 2
71487252 108445481 1
93737863 187658311 5
240388572 249824122 8
274053387 79413578 1
252993522 36612498 2
317113567 36612498 2
69307285 218621324 5
205278393 300202655 1
170649489 30009812 10
274053387 104147773 1
48376774 33029673 4
47914608 225914625 4
267804075 275040716 4
185826799 179676136 3
275040716 267804075 2
223611436 33029673 1
106766504 300202655 3
275040716 48949091 4
280403522 157091041 4
179935250 137434820 1
214251466 123084921 1
228099346 106841421 6
62223312 237266480 1
36612498 315035989 8
51371672 187658311 2
273033835 187288519 1
132902185 67657313 2
45398123 30009812 1
92975209 275096952 5
275096952 186791565 4
225398019 282067411 1
323300311 311114046 5
111005623 262639091 1
208490036 18761643 3
266514525 186190444 1
297853100 306224647 2
306224647 30009812 1
100597724 213829162 1
46252132 127212001 11
175458189 187365956 2
297853100 164729839 4
64490054 323300311 3
71487252 88910148 1
162621823 123084921 6
29267530 186791565 1
275096952 57794814 3
176861277 249710115 2
278482967 33861081 1
117058623 164729839 1
273602143 92975209 2
248148598 292813892 4
248148598 33841316 15
62223312 218664980 1
56343104 253491471 13
123084921 317113567 10
186134940 179872551 1
173493504 185826799 1
303371760 179935250 1
205278393 275040716 7
75611015 92975209 2
36612498 33861081 6
191060793 191069406 2
208649048 119202711 7
191060793 326820998 2
191069406 326820998 3
117058623 273602143 1
88126316 40894652 1
191067738 191069406 1
225398019 198112368 1
171251023 177823861 2
326820998 201679034 3
275040716 202719757 1
273559646 106255581 1
326820998 116524695 1
51039180 106255581 3
23505105 24429243 4
178457690 205383132 2
48376774 282067411 8
85077359 24429243 1
208490036 185646833 1
208490036 240663429 4
240663429 185646833 1
244876558 193425330 1
117058623 306224647 3
117058623 297853100 1
252993522 317113567 1
119466409 205383132 3
23543947 35952475 1
234313487 283690548 2
246760566 186547033 5
104799646 283713373 1
205665619 85077359 1
315035989 317113567 6
29267530 256696942 3
302559370 297652974 1
205278393 164729839 2
187276624 88126316 1
185661573 116524695 1
48048224 72277917 2
185646833 186221115 2
191077706 191069406 1
14599444 30009812 3
191077706 179676136 1
185646833 303371760 1
323300311 206134238 1
280571460 187658311 8
41795957 246739849 2
278482967 36544806 21
88126316 37649776 10
191072044 201679034 8
66484769 275096952 3
137434820 255114497 1
186134940 185646833 1
285544894 283690548 1
26761071 88910148 9
189209030 88910148 1
227699736 88910148 5
285544894 236986090 1
187658311 167865284 2
179676136 332334127 3
191007520 262622226 6
186547033 250373879 3
167865284 45398123 4
164729839 106766504 2
186221115 179872551 1
191898535 88910148 5
186221115 14599444 1
191898535 79413578 1
183374179 22926492 1
331699419 167865284 8
191067738 56406907 1
41795957 40894652 2
18761643 182470142 1
282067411 170649489 10
177496057 296146340 5
252695601 236986090 1
99002197 328239527 1
278482967 168345425 1
88126316 164729839 3
88126316 187288519 1
83928002 306224647 44
66484769 92975209 4
88910148 26761071 7
88126316 250373879 1
137434820 116524695 2
76679385 181662643 7
187288519 21415915 4
58758214 187658311 3
21858860 127903007 1
211555341 283713373 1
236986090 245770489 2
22926492 26761071 3
22926492 88910148 2
21508873 186547033 1
119466409 186547033 1
330255413 241093180 13
234388455 206185630 1
145721875 119466409 1
191898535 239482861 1
191898535 119466409 2
177496057 322180022 3
37649776 88126316 3
335507982 188683237 11
41795957 202719757 6
37649776 256133861 12
21927348 187658311 25
185826799 273602143 1
92975209 273602143 1
63253790 191101089 1
100597724 167865284 1
86739892 88910148 1
88126316 33841316 4
189209030 111690467 1
50799351 278482967 1
156951907 171251023 5
171251023 156951907 2
171251023 50799351 3
244547831 292813892 6
189660545 88910148 4
86739892 185646833 1
254940274 33841316 1
254940274 292813892 2
88126316 256133861 3
228099346 30009812 6
88910148 30009812 9
179872551 201679034 5
64017672 295917422 1
68526291 260778881 1
185826799 187658311 5
185826799 201679034 1
120858192 188683237 4
249710115 256696942 1
275040716 164729839 1
306224647 164729839 11
306224647 85077359 1
206134238 285230602 1
37649776 254940274 1
24868133 311108835 1
76679385 245770489 3
76679385 252695601 3
76679385 191101089 1
76679385 285544894 4
337231569 170649489 11
227699736 201041947 5
177496057 28774420 1
191060793 303371760 1
336130385 53384299 18
42895816 187658311 4
277727437 282067411 2
171251023 278482967 1
106841421 54513097 25
121849847 106255581 31
189660545 186547033 5
252695601 118408967 2
254940274 256133861 1
323300311 227699736 3
252673442 53267855 2
21437961 192517738 4
162621823 338939548 3
164729839 117058623 3
36292202 169894192 2
58749618 104147773 7
234316880 189209030 6
157197158 30009812 11
320121337 132067492 2
36292202 123084921 30
205278393 284510806 3
191898535 227764232 1
88910148 199295364 5
208490036 280430548 19
285544894 245770489 1
218621324 226691563 5
272101527 48048224 1
187276624 48048224 2
21927348 337231569 2
187288519 52305361 1
140264549 320121337 2
338939548 151755148 29
28774420 202719757 1
172453787 157197158 1
235189731 191898535 1
51371672 275096952 2
64017672 186547033 1
306224647 318581766 1
88910148 227699736 7
88910148 46351591 1
186547033 88910148 2
337231569 306224647 7
337231569 205665619 2
88910148 119466409 11
164729839 337231569 2
164729839 205665619 1
46252132 125971172 5
337231569 33029673 1
228099346 57675742 1
279968317 287826175 1
273559646 280574253 2
26761071 186547033 18
228099346 202719757 2
177496057 272101527 1
177496057 330255413 16
306224647 205665619 2
306224647 337231569 5
156951907 338939548 3
182456993 118408967 3
336463177 18761643 3
208649048 48048224 4
208649048 115605916 1
115605916 191060793 1
162793078 257078406 1
191007520 46351591 6
275096952 187658311 4
205278393 246172121 1
151755148 320121337 6
337231569 202719757 1
162621823 320121337 1
337231569 203916273 6
187450075 167865284 3
24868133 340363309 7
157197158 88910148 2
318581766 191007520 1
157197158 253491471 1
64490054 311114046 5
14599444 116524695 1
205278393 340363309 6
231460377 191898535 3
188683237 335507982 28
54198070 211848777 2
164729839 175458189 4
175458189 164729839 1
175458189 117058623 1
278482967 123084921 6
30009812 88910148 6
30009812 183374179 1
340363309 240388572 1
54198070 157091041 14
58757576 318581766 11
41795957 198112368 1
338287336 193208430 1
46351591 191007520 3
205278393 127212001 1
86739892 14599444 2
124272648 205448347 1
278482967 317113567 2
24429243 226691563 1
145721875 26761071 5
145721875 175458189 30
175458189 279968317 14
284945143 42570149 4
30009812 21437961 1
196957441 259865273 1
156951907 186221115 1
120858192 187276624 2
205231234 187658311 10
167865284 187658311 1
99002197 106255581 19
88960749 249710115 3
21415915 273461517 2
208649048 120858192 5
191898535 193425330 1
198494776 210551488 4
205278393 240388572 2
108064328 283713373 13
140264549 292813892 1
46252132 186224386 1
282067411 172453788 1
332334127 140083960 5
279968317 175458189 39
164729839 30009812 2
42895816 93737863 1
244547831 33841316 9
54198070 345725724 20
83928002 249794165 12
83928002 91155132 5
33841316 292813892 12
277727437 30009812 2
137471432 202719757 1
137471432 295917422 1
170649489 203916273 1
337231569 30009812 6
97492519 33029673 1
281992408 48048224 1
185826799 280430548 1
273602143 187658311 2
173493504 280430548 1
93438825 226691563 1
37905642 151755148 12
88126316 202719757 1
71487252 175155659 2
182470142 18761643 3
190383735 273602143 1
297853100 191898535 1
100597724 175458189 10
182456993 259865273 4
306791157 151816481 5
164729839 24429243 1
236986090 182456993 2
256696942 191898535 1
205278393 273033835 2
236986090 18761643 2
37649776 208649048 3
235926567 33029673 1
64017672 33029673 3
302559370 205448347 10
191898535 337231569 2
302559370 166670511 3
250569402 292813892 2
71487252 253491471 2
297853100 88910148 2
201041947 262639091 1
137373058 193208430 1
104799646 184372744 1
104799646 199633839 1
201041947 26761071 2
218621324 234388455 1
260062202 320121337 4
267822457 210551488 3
238736345 42570149 2
259865273 303371760 1
205278393 264745750 2
246760566 311108835 6
272101527 48949091 1
186190444 42895816 1
121567287 137471432 2
137471432 50093236 1
162815851 347943805 3
178077679 45112608 9
44765804 280403522 1
244876558 202719757 1
100597724 92975209 1
244876558 52305361 2
145721875 57675742 1
45398123 172453788 4
164729839 186547033 1
45624632 111690467 2
214483223 189209030 2
205278393 117058623 5
170649489 198112368 1
323300311 186190444 1
186547033 191898535 1
150611354 153825675 1
323300311 108675333 5
205278393 24429243 2
205278393 297853100 1
199295364 22926492 3
273461517 219138840 5
347943805 280403522 1
340363309 191898535 2
270063173 167865284 1
182470142 236986090 1
184372744 262639091 1
340363309 343941412 2
262639091 241120063 1
42570149 345725724 9
100597724 252673442 4
205665619 57675742 4
205665619 118408967 1
205665619 306224647 2
79413578 33029673 1
205665619 337231569 1
116524695 53384299 18
177496057 37649776 13
177496057 208649048 2
278482967 320121337 2
72277917 108896669 5
37649776 330255413 17
215576684 123084921 2
108896669 230315857 2
282067411 213240376 3
270063173 199633839 3
277727437 172453788 1
88910148 270063173 2
148842295 24429243 3
48949091 106766504 1
39723301 51039180 1
282819786 317113567 2
29985371 79413578 1
29985371 273033835 1
205383132 88910148 3
191060793 14599444 1
45624632 33029673 6
45624632 57675742 2
48376774 211172294 1
219138840 264745750 1
90430970 283690548 3
306224647 340363309 2
175155659 262639091 2
193425330 88910148 1
204911391 227764232 1
232961188 300202655 3
199633839 54513097 4
296146340 330255413 2
191898535 117058623 1
191898535 57675742 1
267228287 111423790 31
170649489 338617304 4
279504313 119202711 1
167906212 323300311 6
279504313 187365956 4
187288519 106766504 6
244547831 187276624 1
189638764 279968317 2
44336049 256133861 1
48376774 137471432 2
36612498 317113567 25
53267855 237266480 1
244474835 330255413 41
330255413 296146340 2
187365956 279968317 2
52305361 106766504 8
22128494 182456993 1
84403255 205231234 7
172453787 282067411 5
304022613 183374179 2
40894652 48048224 1
22249205 59142721 19
235189731 238169466 1
294817467 286597633 1
294817467 238169466 1
244876558 250373879 7
244876558 250361135 1
48376774 210551488 4
117058623 175458189 1
328548626 311114046 4
344143174 179872551 1
177900100 37649776 6
177900100 124272648 8
117058623 92473291 1
104799646 315035989 7
151816481 306791157 7
337231569 282067411 2
106766504 244876558 4
265245001 306791157 10
246760566 26761071 4
17248920 42570149 6
178077679 241266173 8
126040106 164729839 1
45624632 79413578 1
187255592 282067411 1
246172121 38081052 2
320121337 151755148 11
140264549 157197158 1
306791157 187276624 1
201657966 116524695 1
108896669 155874323 1
201657966 53384299 12
206185630 264745750 2
187255592 30009812 3
201041947 273602143 3
169894192 171251023 1
84403255 187658311 1
48376774 198494776 2
104147773 21437961 1
340870023 187276624 1
202719757 92473291 1
275096952 92975209 3
182456993 179872551 1
54596482 148842295 14
22249205 29666748 8
185826799 275096952 3
90430970 280430548 4
18761643 280430548 11
21927348 186190444 1
116524695 185646833 2
187365956 175458189 7
54513097 199633839 9
179676136 185826799 2
111005623 253491471 2
157197158 338617304 3
178077679 347943805 5
45398123 275096952 1
21927348 167865284 5
203916273 337231569 1
151755148 37905642 19
337231569 187255592 2
332334127 166670511 7
54596482 294817467 2
237266480 53267855 2
284945143 294817467 6
44336049 330255413 10
52305361 232961188 3
124272648 208649048 1
187255592 172453788 1
246760566 296510601 2
255114497 185826799 2
296510601 295917422 1
255114497 199295364 1
24868133 330255413 6
88126316 124272648 10
88910148 79413578 3
328548626 201041947 1
244474835 33841316 2
137471432 246739849 5
306791157 124272648 2
126040106 205665619 2
126040106 111690467 1
64456105 52305361 1
201679034 255572101 3
57675742 117757115 1
56343104 106766504 11
246172121 30009812 2
64456105 106766504 2
30009812 246172121 2
64456105 187288519 2
23505105 191898535 1
53267855 186190444 1
186134940 53384299 7
79413578 117058623 1
284945143 148842295 1
285230602 283713373 3
279968317 338617304 1
175458189 189638764 8
306224647 246739849 2
215576684 342697022 2
273033835 246766460 1
177496057 256133861 4
213240376 282067411 4
56406907 191067738 3
177496057 230315857 1
177496057 108896669 3
33029673 337231569 4
237885339 30009812 6
33029673 203916273 1
57675742 203916273 1
284945143 180329003 13
45398123 157197158 4
213240376 203916273 3
45624632 337231569 1
45624632 203916273 1
108675333 308721415 2
45624632 175155659 1
255572101 191069406 2
23505105 29985371 1
169894192 193208430 2
56343104 48949091 2
57675742 117058623 1
361241032 306224647 2
273033835 361241032 1
306224647 175458189 1
64456105 48949091 1
97542362 234388455 2
306224647 29267530 1
162815851 201041947 5
244154467 300202655 1
24429243 191898535 1
244154467 187288519 2
244154467 106766504 3
88910148 186547033 3
360738565 137471432 4
77688451 48048224 2
104147773 175458189 3
57675742 280948401 2
191060793 53384299 3
45624632 30009812 1
255114497 86739892 1
21415915 219138840 5
71487252 79413578 4
54596482 180329003 9
111005623 189209030 2
191058301 53384299 2
255114497 53384299 2
347943805 157197158 2
111005623 111690467 5
273602143 213829162 3
41795957 344143174 3
167096544 272144349 6
347943805 50093236 3
337231569 57675742 1
106766504 187288519 1
326820998 185661573 6
71487252 262639091 1
71487252 192149868 5
262622226 283713373 1
68526291 157091041 3
104147773 46351591 4
358726571 359256640 2
285544894 175458189 5
340870023 330255413 4
311108835 246760566 2
295917422 202719757 1
30009812 213240376 1
120858192 48048224 3
198221318 212586753 2
361241032 21437961 2
187365956 340870023 1
361241032 88910148 5
182470142 201679034 1
292813892 350739777 6
361241032 246172121 3
318581766 106766504 1
311108835 88910148 2
359750805 151755148 8
357660257 340274242 9
256133861 208649048 2
235189731 175458189 1
340363309 297853100 3
340363309 187288519 2
167096544 59142721 23
241266173 92975209 1
172668288 335507982 2
40691248 186791565 1
328548626 308721415 1
51039180 33861081 1
51820161 51697533 6
108896669 306791157 1
211555341 53267855 1
21927348 66484769 18
363295003 218621324 6
360108672 46351591 8
364772998 205383132 2
271550696 76679385 2
250373879 106766504 1
83106176 264745750 8
157197158 337231569 4
40894652 124272648 1
246760566 88910148 2
246760566 187255592 6
273559646 48949091 2
48048224 230315857 2
361241032 164729839 5
361241032 246739849 4
52305361 306791157 14
273559646 111423790 25
273559646 30009812 2
201657966 137434820 1
337231569 45398123 4
172453788 337231569 3
99002197 51039180 1
337231569 157197158 2
121567287 295917422 1
221517840 337231569 1
45364167 37649776 1
221517840 279968317 1
221517840 175458189 1
124272648 37649776 10
272101527 37649776 1
28774420 37649776 3
40894652 37649776 1
273559646 337231569 1
241266173 115180720 2
266119179 219091740 6
111005623 345725724 1
178077679 335997173 7
71487252 210442608 1
54596482 274674751 17
323356735 306791157 12
22249205 193208430 1
21770354 191077706 1
322180022 306791157 7
30009812 337231569 2
244876558 170649489 1
240388572 296510601 1
296712899 111423790 13
280571460 186791565 1
97492519 246739849 7
337231569 14599444 1
191077706 191067738 1
273559646 336130385 1
236986090 252695601 3
252695601 76679385 8
273559646 69315538 1
277727437 170649489 4
191072044 255572101 2
111423790 296712899 13
244876558 48949091 2
366684284 59142721 5
151755148 260062202 9
218621324 275040716 1
30009812 187288519 2
202719757 344143174 2
284945143 274674751 6
108064328 93737863 2
253491471 48949091 4
168345425 177823861 5
36292202 317113567 2
36292202 342697022 3
338287336 89308231 9
260062202 368086280 5
260062202 212503529 1
151755148 368086280 6
151755148 212503529 2
359750805 368086280 2
37905642 212503529 1
359750805 212503529 1
104799646 177823861 1
88910148 137471432 2
215576684 198494776 1
64017672 57675742 9
187288519 284510806 2
150611354 89308231 6
177823861 212503529 2
212503529 368086280 8
115180720 241266173 11
306791157 323356735 4
213579519 340870023 1
254940274 350739777 1
360108672 38081052 5
234316880 345725724 4
213829162 363915528 4
72277917 48048224 3
177823861 151755148 21
368086280 359750805 1
340363309 24429243 1
297853100 85077359 5
58747535 252673442 4
273559646 176861277 2
63253790 181662643 1
256696942 88910148 1
36292202 278482967 4
359750805 177823861 3
53384299 137434820 10
332334127 367354478 4
111005623 162815851 17
332334127 59142721 47
37905642 359750805 1
172453787 45398123 2
54198070 262307214 31
308721415 257078406 1
116524695 201679034 4
37905642 368086280 6
109269644 213829162 5
36292202 50799351 5
71487252 33029673 4
177823861 37905642 3
124272648 119202711 2
273559646 71815631 1
106841421 273461517 1
58759682 76679385 1
221517840 57675742 5
198494776 202719757 2
58757576 370162043 3
24429243 57675742 2
232961188 250373879 3
187658311 205231234 12
172668288 368246503 3
119466409 137471432 1
340363309 275040716 1
90430970 76679385 7
44765804 262639091 2
230315857 306791157 2
273461517 295917422 1
273559646 371265403 1
185661573 255572101 1
232961188 106766504 1
266119179 76679385 8
191101089 76679385 3
63253790 76679385 2
179127965 241093180 2
275191705 205448347 15
36292202 33861081 11
170909799 212503529 1
126040106 30009812 1
187276624 306791157 1
246766460 246739849 1
361241032 104147773 1
335507982 368246503 4
51371672 66484769 11
370611197 306791157 16
293643103 370162043 2
21593031 295917422 1
21593031 210551488 2
36292202 359750805 2
63253790 181913832 3
104799646 306791157 2
97492519 26761071 1
108675333 162793078 5
317966639 255572101 5
317966639 157091041 2
63253790 227764232 1
198112368 170649489 6
168345425 37905642 8
168345425 338939548 15
37649776 124272648 13
306791157 322180022 2
48949091 330255413 7
212503529 140264549 1
287826175 188683237 6
577155549 157197158 1
191077706 191072044 2
371419587 192517738 1
29985371 30009812 8
36292202 338939548 7
40894652 137471432 1
88910148 199633839 5
28774420 230315857 2
266514525 257078406 4
37905642 372730170 3
108675333 323300311 2
24868133 88910148 4
66484769 283713373 1
311867325 137434820 2
237885339 170649489 1
54198070 241120063 5
54198070 260778881 1
232961188 46351591 1
54198070 317966639 6
259865273 179872551 1
179872551 182456993 1
89308231 338287336 6
340363309 306224647 2
278482967 170909799 1
187288519 175458189 5
213579519 241093180 4
120858192 111423790 8
287826175 189638764 1
250613093 210551488 4
37649776 40894652 1
52305361 351798435 4
246766460 362708884 1
299925959 283713373 3
90430970 18761643 7
306224647 362708884 1
91155132 296510601 2
43399417 369094144 2
52305361 250373879 3
52305361 64456105 2
52305361 300202655 5
367354478 358726571 3
111423790 120858192 2
91155132 296381448 1
52305361 250361135 1
330439783 56406907 3
143037311 37905642 2
41795957 137471432 7
21858860 283690548 7
273033835 106841421 4
340363309 164729839 1
370647017 368246503 9
143037311 193208430 2
137434820 344143174 1
323300311 257078406 4
234388455 93438825 3
111423790 71815631 1
38081052 371419587 2
235284388 273461517 1
46351591 93438825 1
368246503 335507982 1
284945143 175458189 2
234316880 273461517 3
274053387 219138840 20
186791565 187658311 1
336130385 14599444 1
213579519 330255413 9
23505105 364772998 6
299925959 237266480 1
280430548 208490036 30
97492519 160887563 25
58759682 18761643 3
56343104 351798435 1
140083960 191898535 3
191898535 344751090 2
22128494 208490036 5
21415915 205231234 1
54198070 212381568 7
370647017 340274242 13
56343104 64456105 2
196957441 236986090 2
178077679 162815851 65
52305361 178457690 2
252695601 259865273 1
58758214 66484769 1
369094144 28136650 1
264745750 160887563 2
338939548 372730170 5
36292202 372730170 1
168345425 372693245 3
296487126 347943805 3
347943805 211848777 2
151755148 123208306 9
111423790 370647017 2
181913832 76679385 1
351798435 187288519 1
284945143 102781563 2
117058623 160887563 3
369094144 115605916 4
117757115 92975209 1
89308231 193208430 5
267822457 33029673 2
100480169 115605916 1
137055424 350739777 3
202719757 33029673 1
273602143 100597724 1
186791565 57794814 4
102781563 344751090 1
300202655 232961188 1
167096544 205448347 7
175155659 205665619 2
100480169 186190444 1
199295364 26761071 2
33029673 79413578 3
150611354 260062202 3
151816481 330255413 1
40691248 187658311 5
205383132 83106176 2
83106176 218621324 4
366684284 86739892 1
234388455 117058623 2
83928002 366562500 1
368246503 188683237 4
36292202 177823861 1
104147773 160887563 1
119466409 175458189 1
273559646 273461517 1
241093180 44336049 1
241093180 213579519 2
57675742 205665619 1
179127965 330255413 4
155874323 241093180 1
57675742 192517738 3
361241032 57675742 5
260778881 68526291 1
205231234 84403255 2
191067738 326820998 2
155874323 350739777 4
22249205 358726571 11
284945143 238169466 17
370162043 21695739 2
108675333 86739892 1
201041947 323300311 5
196957441 296487126 1
246766460 186547033 1
361241032 240388572 1
219138840 273033835 5
343941412 26761071 2
109269644 28128687 1
282067411 157197158 2
191898535 369094144 2
191898535 187450075 2
282067411 338617304 2
337070381 296381448 1
218621324 363295003 2
97492519 219138840 1
317113567 170909799 1
368246503 340274242 8
176861277 160887563 1
100597724 299925959 5
156951907 137471432 1
117757115 246172121 1
194511872 76679385 6
311867325 40894652 1
285544894 21415915 1
97542362 264745750 4
47914608 23505105 21
246461105 236986090 2
337231569 21770354 2
117058623 364772998 12
205383132 364772998 5
127212001 370560376 3
252993522 42570149 1
273461517 262639091 2
191898535 274674751 1
340274242 370647017 10
177496057 177900100 1
88126316 160887563 1
81073960 373612153 20
140083960 166670511 2
140083960 205448347 10
367354478 205448347 7
367354478 140083960 8
248148598 48048224 1
367354478 332334127 9
358726571 297652974 5
267228287 296712899 8
241120063 225398019 1
193208430 338287336 3
296487126 189209030 1
350739777 330255413 2
89308231 381346813 9
315035989 37905642 1
213829162 194757219 2
315035989 160887563 1
287826175 296712899 1
176861277 362708884 1
237885339 187255592 2
235284388 219138840 6
178077679 355136751 3
23505105 199633839 5
199295364 175458189 3
199295364 330255413 2
360738565 272144349 21
360738565 364772998 3
177135949 187658311 1
315035989 238169466 1
21927348 30009812 2
315035989 372988775 2
344143174 21593031 1
63253790 272144349 1
157197158 21593031 1
162621823 338287336 1
273461517 280574253 1
366562500 249824122 2
264745750 205383132 1
106766504 275040716 1
284945143 286597633 5
280574253 372988775 1
249794165 366562500 3
29267530 164729839 1
280574253 315035989 1
23543947 381295550 6
37905642 361065588 2
37905642 372693245 1
296487126 18761643 1
169894192 320121337 1
167096544 166670511 4
250569402 350739777 1
23505105 363295003 3
44336049 350739777 3
83928002 240388572 8
23505105 175458189 2
23505105 295917422 1
23505105 202719757 1
121849847 343887622 8
23505105 323300311 1
293643103 58757576 1
48949091 137434820 3
88126316 177496057 4
169894192 338939548 1
156951907 177823861 1
176861277 38081052 2
37905642 384094515 10
106841421 199633839 2
102781563 33029673 1
90430970 208490036 5
102781563 221517840 1
76679385 18761643 1
358726571 332334127 7
59142721 29666748 3
155874323 330255413 3
52305361 246739849 1
52305361 285544894 1
358726571 205448347 4
358726571 350372131 2
363915528 213829162 6
83928002 187255592 1
54596482 102781563 5
271550696 266119179 1
347943805 192149868 1
347943805 241266173 2
336463177 196957441 1
187288519 30009812 2
54513097 235284388 3
21437961 79413578 3
148842295 344751090 3
162621823 342697022 4
260062202 384094515 3
177823861 278482967 3
384094515 37905642 5
169894192 260062202 2
48376774 267814002 6
206134238 56406907 1
280571460 70483883 1
280571460 205231234 2
70483883 205231234 1
83928002 352370223 6
83928002 296381448 7
83928002 249824122 5
325696446 102781563 4
325696446 180329003 11
325696446 148842295 2
325696446 175458189 1
325696446 344751090 3
325696446 274674751 4
178457690 232961188 1
203916273 237885339 1
187255592 237885339 1
186547033 26761071 6
45398123 187255592 1
58749618 191007520 3
83106176 364772998 7
363295003 180329003 1
187255592 296510601 2
249794165 249824122 13
158469454 21770354 1
201679034 191069406 1
104799646 213579519 1
177496057 124272648 7
22128494 124272648 1
372693245 212503529 1
359750805 37905642 2
124272648 48949091 4
280430548 179676136 2
77726580 57794814 3
21415915 175458189 16
256696942 29267530 1
366562500 306224647 5
180329003 274674751 11
28136650 218641857 1
281992408 77688451 2
179872551 255572101 1
240388572 352370223 3
59142721 275191705 1
28136650 255114497 1
36292202 260062202 9
22249205 277727437 1
240663429 22128494 2
359750805 384094515 1
362708884 249707746 1
240663429 285544894 1
240663429 273602143 1
64017672 175458189 2
330255413 179127965 1
59142721 205448347 6
83928002 44765804 1
192149868 318581766 4
91155132 240388572 5
337231569 79413578 1
14599444 191069406 2
318581766 372988775 3
367354478 297652974 2
210551488 282067411 1
235284388 378745384 1
81073960 370560376 10
323300311 162793078 3
71487252 347943805 3
184372744 372988775 4
69307285 205383132 4
50093236 100597724 1
88126316 311867325 2
205278393 88227100 4
46351591 104147773 2
194757219 58759682 3
137055424 115605916 1
187658311 186791565 1
58749618 274674751 1
206185630 174191688 5
70483883 84403255 1
175458189 205448347 1
273461517 372988775 2
21508873 304022613 1
21508873 227699736 6
187658311 275096952 1
156951907 33861081 2
273559646 33861081 1
156951907 212586753 1
308721415 201041947 3
81073960 133406185 11
308721415 227699736 2
371419587 318581766 5
93737863 84403255 1
85077359 306224647 2
151755148 338939548 49
151755148 384094515 18
43399417 191898535 5
43399417 175458189 1
43399417 46351591 4
108064328 299925959 7
23543947 51039180 1
50799351 342697022 9
43399417 239482861 1
43399417 240388572 1
157197158 187255592 2
363295003 69307285 1
285544894 279968317 1
30009812 186547033 2
116524695 255572101 5
280403522 370652255 18
141204703 56406907 2
162621823 37905642 1
381346813 89308231 6
267228287 370652255 19
56343104 267804075 11
21415915 23505105 4
237885339 337231569 2
194757219 369727211 3
284945143 344751090 4
83928002 362708884 1
208490036 283690548 1
388400654 186547033 2
205448347 140083960 2
69307285 264745750 4
275040716 241120063 1
273602143 366017781 1
126040106 189660545 1
17248920 331273105 2
381346813 123084921 1
23543947 372988775 1
299112866 370652255 4
338611428 206134238 6
118408967 162815851 1
340555061 172668288 2
86739892 191067738 2
156951907 37905642 1
338939548 37905642 3
117757115 221517840 2
177823861 368086280 4
340363309 246760566 3
176861277 191898535 1
186190444 323300311 1
108675333 383687232 1
167865284 266618095 2
177823861 384094515 1
390669136 201041947 8
227699736 273602143 3
270063173 219138840 8
186190444 189209030 1
186190444 241120063 1
179127965 350739777 1
390100428 189638764 2
189638764 175458189 3
150611354 36292202 5
213579519 350739777 7
186190444 167865284 1
97492519 277019535 2
246760566 221517840 5
337070381 240388572 2
306224647 390669136 1
306224647 75611015 1
48376774 117757115 2
343941412 189660545 2
33029673 102781563 2
47914608 97542362 5
390669136 187658311 3
370647017 88227100 3
23543947 88227100 8
296712899 88227100 6
383687232 323300311 5
366562500 390669136 1
187658311 57794814 9
33029673 280948401 2
188683237 88227100 3
357660257 88227100 1
108896669 48048224 4
244876558 388400654 3
104799646 359256640 1
190813502 358726571 1
390100428 279968317 18
190383735 167906212 5
381515950 187288519 4
74224730 260062202 1
51039180 36292202 1
109269644 363915528 1
104799646 36292202 5
332334127 191898535 3
64456105 56343104 15
273559646 160887563 4
108064328 162793078 1
244876558 56343104 10
266514525 311114046 1
273461517 359256640 1
273602143 390669136 9
30009812 57675742 2
390669136 273602143 5
287826175 88227100 3
18900232 275155337 1
108675333 66484769 3
92975209 66484769 3
46351591 246172121 1
246760566 164729839 2
320121337 342697022 2
108064328 84403255 2
381346813 117757115 3
58747535 369727211 6
58747535 109269644 9
391968464 363915528 2
370698806 347943805 1
246760566 162815851 1
381295550 382076279 78
330255413 350739777 8
201041947 167906212 6
215576684 320121337 2
167906212 86739892 1
194757219 363915528 4
391968464 109269644 3
267804075 56343104 19
218621324 23505105 1
187288519 340363309 1
363295003 150774251 2
227699736 26761071 1
187658311 219091740 1
372988775 317475686 9
218621324 47914608 21
234501617 188683237 2
226691563 174191688 1
175155659 30009812 1
21415915 186547033 3
51039180 360392279 1
340363309 183374179 1
97542362 174191688 2
385340015 18761643 3
273033835 100597724 2
273033835 390669136 1
273033835 273602143 1
273033835 75611015 1
198112368 246739849 1
92975209 394745356 5
275096952 394745356 3
21927348 394745356 38
394745356 187658311 11
187658311 394745356 5
57794814 187658311 3
370560376 340555061 1
123084921 36292202 7
186547033 30009812 1
226691563 23505105 5
340363309 88910148 2
140264549 36292202 1
249707746 46351591 3
331699419 77726580 2
172453787 213240376 3
249707746 273461517 1
57675742 221517840 5
22249205 332334127 24
181913832 115605916 1
267822457 126040106 1
355136751 370698806 2
337231569 277727437 1
318581766 192149868 9
260062202 156951907 2
357660257 368246503 3
363295003 47914608 13
37649776 177496057 3
21437961 92473291 1
187658311 390669136 5
73084416 330255413 4
253491471 56343104 17
260062202 368246503 1
244154467 137671591 1
273559646 315035989 3
228099346 285544894 1
48376774 361241032 12
175155659 241266173 3
388400654 164729839 2
48376774 283713373 1
388400654 244876558 2
39723301 330255413 1
39723301 350739777 1
218649291 106841421 1
350372131 274674751 1
93737863 28128687 1
370698806 355136751 8
26761071 183374179 1
108675333 311114046 1
378745384 270063173 2
343941412 186547033 3
311108835 186547033 1
211848777 275096952 3
29666748 59142721 4
280430548 287104239 1
372730170 177823861 3
88960749 382076279 95
249710115 382076279 2
338939548 320121337 5
121849847 315035989 2
44336049 213579519 1
214251466 306791157 1
42570149 260814366 6
338617304 282067411 2
260814366 345725724 2
394745356 80373284 3
302559370 106841421 3
273559646 238764205 1
246172121 21437961 1
111690467 192517738 3
340363309 119466409 8
151816481 322180022 2
273559646 361241032 1
30009812 282067411 3
208490036 259865273 1
185826799 394745356 5
218649291 393300089 6
228099346 260814366 1
83106176 205383132 5
88910148 160887563 1
88126316 56343104 12
373612153 370560376 7
162793078 194757219 2
99002197 287104239 1
201041947 390669136 5
361241032 175458189 2
99002197 202719757 1
273559646 202719757 1
100597724 160887563 11
361241032 227699736 1
99002197 266618095 1
361241032 367354478 1
288273675 140083960 1
140083960 190813502 3
280571460 394745356 3
132902185 133406185 3
100597724 187658311 3
48376774 280948401 1
361241032 340363309 1
45364167 33841316 1
275096952 280571460 1
366684284 332334127 8
260814366 71815631 4
64490054 190383735 1
304022613 218621324 1
218641857 28136650 3
186221115 201657966 1
108064328 213829162 2
66484769 394745356 3
273559646 296510601 1
396758589 192149868 4
333467661 18761643 1
308721415 273602143 2
23543947 249707746 2
273033835 262639091 2
199295364 332334127 3
185826799 280571460 2
310215915 393727361 2
59142721 367354478 1
42895816 394745356 2
211555341 109269644 2
397569403 59142721 7
226691563 79413578 2
273461517 106841421 1
234316880 21770354 2
75611015 205231234 1
43399417 191007520 1
374495787 187658311 1
273033835 273461517 1
97492519 50093236 1
172668288 88227100 1
97492519 100597724 2
97492519 186791565 1
137434820 186221115 1
303371760 191060793 1
318581766 266618095 1
58759682 53384299 1
213829162 186190444 2
108064328 369727211 2
81073960 370652255 4
47914608 83106176 3
99002197 323300311 1
218649291 266618095 1
274674751 246766460 4
238169466 274674751 3
64490054 273602143 3
41795957 54513097 2
358726571 140083960 3
64490054 167906212 6
46351591 371419587 6
360738565 266618095 3
275096952 84403255 1
108675333 167906212 2
117058623 69307285 2
249710115 191007520 1
266618095 167865284 2
186190444 390669136 4
264745750 47914608 4
186547033 23505105 2
186190444 266514525 2
218621324 364772998 9
235284388 54513097 5
280571460 185826799 2
100597724 109269644 1
250569402 58757576 6
250569402 137434820 3
59142721 297652974 3
64490054 194757219 4
137671591 165076757 1
183374179 186547033 2
33029673 246172121 2
338939548 368086280 19
84403255 394745356 9
199295364 340363309 4
228099346 205448347 4
158469454 260814366 1
83106176 47914608 9
137373058 117757115 1
137055424 322180022 1
370698806 45112608 2
336130385 179676136 1
324907579 250569402 4
28774420 306791157 3
162793078 167906212 2
21437961 126040106 2
246760566 191898535 1
367354478 59142721 11
311108835 85077359 1
340363309 85077359 3
51039180 202234178 15
262622226 46351591 7
199633839 219138840 5
202234178 51039180 10
17248920 345725724 16
367354478 397569403 1
22128494 249824122 1
367354478 288273675 1
400344890 238764205 2
235284388 199633839 1
279504313 279968317 15
250373879 56343104 5
162793078 311114046 2
167906212 363915528 2
338617304 157197158 1
390669136 366017781 1
21770354 303371760 1
21770354 86739892 1
333467661 201679034 1
121849847 218649291 2
366017781 167906212 1
21770354 185646833 1
21770354 186134940 1
38081052 249710115 4
189209030 345725724 1
56343104 88126316 11
234316880 283690548 1
260062202 36292202 9
21508873 26761071 1
381515950 56343104 4
123208306 384094515 6
369094144 218641857 6
187288519 244876558 3
369094144 283690548 5
178077679 399604913 7
108675333 285230602 5
389751959 381295550 17
260062202 37905642 3
262639091 21415915 1
37905642 338939548 4
368086280 338939548 8
361065588 37905642 4
24429243 382076279 49
363860065 246739849 1
363295003 317475686 6
270063173 273461517 1
260062202 270063173 1
260062202 218649291 1
186190444 167906212 3
275040716 205383132 2
355438543 36544806 5
283690548 218641857 3
124272648 179127965 4
316113123 382076279 99
52305361 56343104 24
212586753 124272648 1
37905642 360392279 2
48949091 56343104 6
296487126 280430548 2
189638764 390100428 1
104147773 371419587 8
223869841 377915688 2
337231569 221517840 3
108675333 390669136 2
177900100 330255413 9
51371672 394745356 4
234316880 362747745 3
366017781 237266480 2
187288519 199633839 1
57675742 111690467 1
178457690 164729839 1
106766504 267804075 2
364772998 218621324 11
228099346 364819835 1
66484769 187658311 1
221517840 21437961 5
221517840 280948401 4
234316880 201679034 3
178457690 23505105 1
21415915 117058623 2
218649291 381295550 4
68526291 241120063 2
145721875 279504313 8
260814366 296487126 1
260814366 399954028 6
343941412 187288519 1
214483223 362747745 2
253491471 164729839 1
51371672 227699736 2
279504313 189638764 5
311108835 340363309 2
228099346 350372131 4
83928002 238764205 10
109269644 194757219 2
191060793 181662643 2
123208306 151755148 34
381295550 393300089 2
41795957 47914608 1
108064328 175458189 5
42570149 160887563 6
267804075 64456105 8
267804075 106766504 3
46252132 279949406 1
279968317 370560376 2
111005623 362747745 1
361241032 221517840 7
174191688 93438825 3
404357780 23505105 2
111690467 175155659 2
117058623 47914608 15
23505105 47914608 21
297652974 366684284 2
111005623 214483223 4
21927348 58758214 15
226691563 264745750 2
303371760 86739892 1
14599444 86739892 4
324907579 202234178 2
362708884 210551488 1
283690548 252695601 1
397569403 199295364 1
304022613 330255413 4
275191705 140083960 2
194757219 283713373 4
303371760 14599444 1
118408967 205383132 1
374495787 92975209 4
187288519 56343104 5
187658311 66484769 1
145721875 187288519 1
261114974 33029673 1
363295003 264745750 4
187288519 88126316 2
172453787 237885339 1
262639091 219138840 13
406980735 50093236 3
22249205 56343104 14
283690548 115605916 2
51371672 366017781 1
364772998 264745750 7
64017672 117058623 1
205278393 21437961 4
317113567 315035989 1
151755148 360392279 25
348265432 227764232 1
83106176 23505105 5
123208306 359750805 1
140264549 260062202 4
30009812 362708884 1
370560376 373612153 5
187288519 275040716 1
93737863 190383735 1
187288519 244154467 1
100597724 53267855 3
92473291 273461517 1
92473291 21437961 1
185826799 111690467 2
76679385 405604530 3
175155659 280948401 1
76679385 90430970 15
366562500 240388572 5
316530540 201041947 3
36544806 355438543 1
382076279 381295550 24
232961188 48949091 1
215576684 191898535 1
107123526 246172121 1
292813892 256133861 1
363860065 199633839 8
296146340 241093180 1
77726580 66484769 1
68526291 53150452 9
76679385 47914608 1
18761643 90430970 8
53384299 76679385 2
205278393 56343104 2
211848777 50093236 2
244876558 351798435 3
205383132 275040716 1
191077706 326820998 2
355136751 18900232 3
69307285 206185630 3
191898535 157091041 1
33029673 192517738 8
191898535 211848777 1
186547033 48949091 1
191069406 186221115 2
21437961 280948401 3
111690467 57675742 1
64017672 280948401 6
21437961 57675742 2
192517738 280948401 1
111690467 280948401 1
211172294 280948401 1
126040106 280948401 1
228099346 361241032 1
228099346 203916273 1
378171446 306224647 1
214251466 343887622 3
278482967 296510601 1
316113123 381295550 3
89308231 143037311 13
378171446 246739849 1
378171446 344751090 1
368802046 26761071 2
228099346 157091041 6
164729839 56343104 3
228099346 191898535 3
21927348 280571460 11
405604530 118408967 4
71487252 267814002 2
74224730 186221115 2
368086280 360392279 2
115180720 45112608 2
360392279 151755148 14
37905642 168345425 1
262639091 157091041 2
205383132 47914608 19
370162043 372988775 7
296381448 409970512 4
345725724 53150452 2
409911433 409970512 2
93737863 399954028 3
235189731 372988775 2
111005623 396718040 6
186190444 187658311 1
167906212 308721415 1
316530540 257078406 3
214251466 106255581 17
382489334 36544806 7
360392279 37905642 4
109269644 283713373 2
109269644 299925959 1
246172121 104147773 1
246172121 249710115 1
390669136 58759682 2
252673442 77726580 4
145721875 240388572 1
105576032 299925959 5
38081052 191007520 3
201679034 53384299 3
64017672 221517840 4
246760566 330255413 1
347943805 162815851 9
285544894 76679385 5
191898535 175458189 2
177496057 48949091 1
271550696 181662643 1
339165240 105576032 2
127903007 115605916 3
189660545 282067411 1
339165240 252673442 1
241266173 45112608 3
296487126 50093236 2
92975209 186190444 1
189209030 162815851 1
205383132 201679034 1
347943805 262639091 2
227699736 273033835 1
58749618 360108672 2
246766460 372988775 1
237885339 338617304 2
366017781 299925959 11
338617304 337231569 1
234316880 262307214 4
45624632 267814002 3
59142721 166670511 3
372988775 184372744 5
33029673 221517840 8
162815851 399604913 1
409982678 409970512 1
211848777 262307214 5
234316880 214483223 3
267228287 57675742 1
409982678 249794165 7
177900100 45364167 1
187658311 280571460 2
343941412 24429243 1
126040106 273461517 1
92473291 21593031 1
21858860 90430970 29
205231234 394745356 6
350739777 241093180 5
218649291 304022613 1
93737863 205231234 1
235189731 274674751 8
104799646 187658311 1
104799646 275096952 1
104799646 186791565 1
404357780 97542362 5
318581766 91155132 1
410218658 350739777 11
256696942 235284388 1
24868133 58759682 3
250613093 344143174 2
205231234 57794814 4
369727211 194757219 3
42570149 331273105 2
218649291 342697022 1
338939548 342697022 1
106766504 56343104 3
48048224 52305361 1
318581766 250569402 1
140264549 377915688 8
199633839 363860065 2
58747535 213829162 3
404357780 317475686 3
177900100 179127965 3
22128494 90430970 3
191101089 201679034 1
344751090 274674751 3
64456105 300202655 4
123208306 361065588 5
368086280 151755148 16
89308231 170909799 2
72277917 88126316 6
409042746 390100428 1
306791157 119202711 1
71487252 21437961 3
72277917 208649048 1
119202711 208649048 3
336130385 303371760 1
145721875 390100428 2
91155132 249824122 2
226691563 47914608 22
255572101 336130385 1
193425330 304022613 1
58757576 372988775 1
393300089 382076279 17
214251466 218649291 2
410218658 330255413 4
177496057 44336049 4
177496057 241093180 4
58747535 366017781 5
390669136 323300311 4
108064328 399954028 6
394745356 84403255 3
107123526 187658311 4
274674751 286597633 1
21858860 370652255 4
191060793 116524695 1
335997173 399604913 1
279968317 279504313 7
185646833 199295364 1
185646833 175458189 1
185646833 137471432 1
185646833 304022613 1
182470142 246461105 1
185646833 198494776 1
234388455 225914625 2
400344890 111423790 1
21927348 108675333 1
178077679 396718040 3
273559646 296712899 7
381448455 54513097 1
64490054 58759682 2
347943805 115180720 2
107123526 205231234 6
64490054 316530540 2
276971322 105576032 1
270063173 54513097 11
58757576 43702024 2
185646833 53384299 7
47914608 160887563 2
58749618 53384299 2
399954028 279579743 19
344143174 198112368 1
218641857 115605916 4
406886217 315035989 4
267804075 244876558 9
196244888 188683237 21
238271382 76679385 4
332334127 51820161 2
71815631 279579743 7
21415915 363860065 5
115605916 307953995 1
207505611 279579743 27
252673442 369727211 1
107123526 84403255 1
292275636 370560376 3
292275636 133406185 1
88126316 48949091 3
133406185 69315538 3
292275636 69315538 1
177496057 137434820 1
373612153 133406185 3
283713373 108675333 1
228099346 338611428 1
316113123 315035989 1
315035989 36612498 5
279504313 279579743 2
335997173 45112608 1
286067895 218641857 4
369727211 213829162 1
23971329 323300311 1
393727361 106255581 2
172453787 277727437 1
358726571 172453787 1
310215915 106255581 5
123208306 372730170 1
284510806 320121337 1
92473291 162815851 1
69315538 370560376 2
296487126 279579743 6
330439783 338611428 4
228099346 100597724 2
180329003 238169466 1
373612153 279949406 1
228099346 225914625 1
44336049 241093180 6
84403255 399954028 2
370560376 279968317 3
107123526 80373284 5
205278393 262639091 1
24429243 344751090 1
207505611 279968317 7
279968317 390100428 6
108064328 58747535 48
104147773 262622226 5
48376774 97492519 4
320121337 338939548 6
234316880 182456993 2
337231569 191898535 1
205278393 33029673 1
279504313 337231569 1
185646833 201679034 3
100597724 58747535 1
83928002 409970512 6
193208430 330255413 1
418803180 210551488 1
18900232 399604913 1
237266480 58747535 14
339165240 58747535 17
260814366 279579743 16
230315857 88126316 4
45112608 370698806 1
228099346 210551488 1
311867325 218664980 1
140083960 366684284 1
218664980 106255581 4
202234178 218664980 3
63253790 283053533 3
230315857 337231569 1
108064328 109269644 4
279968317 279579743 10
106255581 382076279 25
372730170 384094515 2
214266687 218649291 13
409042746 189638764 2
316530540 390669136 1
52305361 88126316 7
58758214 280571460 6
421024033 218664980 2
18761643 344143174 1
194757219 28128687 1
118408967 76679385 8
271324754 56406907 1
369727211 58747535 8
111690467 221517840 4
100597724 237266480 1
23505105 363860065 2
363915528 283713373 7
367354478 166670511 6
156951907 381346813 1
358726571 59142721 13
337231569 350372131 1
387735880 127212001 16
64490054 105576032 2
275040716 56343104 13
267814002 394614858 11
404357780 47914608 15
230315857 48048224 1
100597724 45398123 2
162815851 335997173 1
335997173 18900232 2
69307285 174191688 1
124272648 212586753 9
183374179 304022613 7
45398123 237885339 1
28136650 286067895 1
260814366 381346813 2
363860065 54513097 16
84403255 93737863 1
409911433 306224647 4
363915528 160887563 1
238736345 205383132 7
409911433 296381448 1
84352469 245007518 4
192149868 370162043 1
279968317 399954028 2
404357780 218621324 1
404357780 205383132 4
64490054 363915528 14
269051483 48048224 2
156890702 269051483 1
156890702 48048224 1
48048224 269051483 2
21415915 270063173 2
350372131 59142721 1
350372131 282067411 1
350372131 344751090 1
58759682 323300311 9
350372131 97542362 3
219138840 54513097 1
257078406 311114046 1
252993522 320121337 2
287826175 368246503 2
226691563 364772998 2
44336049 115605916 1
380310734 241093180 1
273461517 363860065 1
380310734 350739777 4
54596482 56343104 14
45112608 211848777 1
279968317 207505611 3
91155132 409970512 2
88910148 92473291 1
249794165 409970512 1
350372131 277727437 1
350372131 337231569 1
208490036 201679034 1
390669136 186190444 1
56343104 300202655 15
182456993 252695601 1
246461105 336463177 2
188683237 401390204 2
254990620 417097825 1
189209030 157091041 1
64456105 267804075 5
279504313 175458189 12
274053387 175458189 4
274053387 262639091 1
406980735 211848777 2
187288519 174191688 1
250361135 210551488 1
270063173 21415915 1
274053387 33029673 1
260814366 279968317 2
330439783 206134238 3
21927348 221517840 1
280430548 240663429 2
280430548 412490976 2
280430548 196957441 3
280430548 259865273 4
280430548 236986090 6
280430548 182470142 1
317475686 364772998 1
381515950 300202655 2
253491471 300202655 6
262307214 241120063 2
262307214 214483223 3
39723301 382076279 1
204911391 156951907 1
193208430 381346813 7
48048224 208649048 1
81112983 167865284 12
240663429 280430548 2
421024033 219091740 2
156951907 260062202 4
66484769 280571460 2
253491471 275040716 1
137471432 198112368 1
234316880 50093236 3
225398019 202719757 3
241093180 350739777 3
189209030 50093236 6
150611354 323300311 1
174191688 404357780 1
181662643 76679385 5
190383735 93737863 1
302559370 238764205 8
118408967 280430548 2
167906212 390669136 17
157091041 367080568 3
298641416 219138840 4
52305361 186547033 2
350739777 213579519 4
273559646 393300089 2
389751959 393300089 4
93737863 280571460 2
322180022 151816481 1
156890702 280574253 1
359256640 332334127 4
64490054 28128687 1
256133861 124272648 12
201657966 21770354 1
283690548 412490976 1
328548626 186190444 1
308721415 108675333 1
273559646 372988775 1
363860065 273461517 1
120858192 119202711 2
205278393 187288519 1
259865273 234313487 1
273602143 308721415 2
316530540 167906212 1
44765804 253491471 1
192149868 372988775 3
252993522 53267855 1
215576684 53267855 1
211848777 241120063 3
211848777 362747745 2
211848777 317966639 3
124272648 137434820 1
343887622 106255581 11
52305361 267804075 4
269051483 189209030 1
240388572 409970512 8
384094515 38081052 2
299925959 105576032 4
370162043 58757576 16
363295003 226691563 4
302559370 51820161 3
23971329 36292202 5
228099346 26761071 1
390669136 162793078 3
381515950 267804075 5
326820998 21770354 1
326820998 255572101 1
21770354 255572101 3
137396816 354435706 4
177823861 315035989 1
249707746 29267530 1
262639091 274053387 1
54513097 219138840 3
262639091 324307705 2
137396816 188683237 5
21415915 280948401 1
240663429 336463177 1
100597724 105576032 1
404357780 315035989 1
371419587 46351591 7
88910148 360108672 1
48376774 191898535 2
127212001 168459774 4
48376774 274674751 1
57675742 274674751 1
201679034 326820998 2
57675742 361241032 1
92975209 187658311 1
111690467 205376521 1
48376774 249824122 1
57675742 337231569 1
378745384 273461517 2
427605834 274674751 3
107123526 394745356 4
56343104 210551488 2
268363596 262622226 1
48376774 249794165 2
315035989 393300089 1
361812003 381295550 1
126040106 221517840 2
191898535 83106176 1
83928002 205376521 1
370611197 115605916 1
58758214 275096952 4
71487252 192517738 1
121849847 323300311 1
64490054 283713373 2
205231234 390669136 1
227764232 36544806 8
250373879 300202655 4
177496057 350739777 10
410218658 241093180 8
323300311 58759682 4
58759682 390669136 3
41795957 187255592 1
250569402 44336049 1
64456105 164729839 1
186190444 328548626 1
404357780 364772998 3
205278393 57675742 1
205278393 277019535 1
140264549 177823861 4
410218658 296146340 4
48376774 108445481 6
218649291 359256640 1
240663429 90430970 1
240663429 74224730 1
126040106 192517738 4
93438825 174191688 4
126040106 246739849 1
355136751 115180720 2
355136751 45112608 5
117058623 174191688 1
126040106 262622226 1
41795957 18761643 1
246739849 210551488 1
335997173 396718040 2
194511872 219091740 1
126040106 85077359 1
126040106 160887563 1
56343104 58758214 1
284945143 235189731 4
186221115 118408967 1
126040106 363860065 1
238764205 249794165 5
363295003 23505105 3
182456993 369094144 1
275040716 106766504 6
69307285 47914608 8
64490054 390669136 2
412490976 218641857 2
390669136 105576032 2
205278393 213829162 1
298641416 324307705 3
126040106 24429243 1
14599444 185661573 3
119202711 306791157 4
124272648 306791157 1
361065588 360392279 1
276971322 285230602 1
53384299 90430970 18
194757219 186190444 1
168459774 133406185 2
205383132 97542362 10
409911433 186190444 1
167865284 186190444 1
167865284 366017781 1
186190444 366017781 1
296381448 337070381 3
182470142 182456993 3
182470142 280430548 2
253491471 267804075 3
150774251 317475686 1
109269644 58747535 19
72277917 230315857 1
265245001 151816481 1
117058623 234388455 5
267804075 253491471 1
187276624 120858192 3
191072044 53384299 1
177135949 28128687 1
421024033 399954028 14
296487126 111690467 1
421024033 45398123 3
285230602 108675333 2
82332462 56343104 1
186547033 246760566 2
54513097 298641416 3
115605916 286067895 2
108896669 72277917 6
51371672 162793078 1
194757219 93737863 1
421024033 394745356 3
214266687 393300089 1
389751959 218649291 5
29666748 367354478 1
363860065 240388572 1
409911433 273602143 3
23505105 69307285 5
23505105 404357780 3
336463177 280430548 1
137055424 306791157 3
311867325 187276624 1
259865273 280430548 2
205278393 274674751 4
23505105 274053387 4
234316880 211848777 3
433683092 366017781 1
381295550 88960749 2
267228287 419565212 1
127212001 111423790 1
22249205 47914608 3
207505611 399954028 10
205383132 23505105 3
174191688 226691563 1
21858860 115605916 5
187658311 80373284 4
191077706 21770354 1
275096952 66484769 3
274053387 273033835 5
252673442 366017781 2
335997173 370698806 1
421024033 42895816 1
218641857 412490976 1
21858860 412490976 1
23543947 39723301 6
107123526 177823861 1
205278393 250373879 8
23971329 117757115 1
182456993 208490036 2
387735880 176861277 17
260814366 234501617 9
284510806 56343104 5
238169466 30009812 3
185826799 84403255 3
21593031 50093236 1
116524695 74224730 1
21593031 21770354 1
21593031 362747745 1
104799646 426101736 11
382076279 393300089 2
41795957 97492519 7
106841421 30009812 2
86739892 179676136 1
44765804 238764205 1
211848777 157091041 1
51039180 306224647 1
340363309 227699736 4
44765804 241266173 1
437557781 232961188 1
164729839 409970512 1
234316880 68526291 1
126040106 97492519 1
381515950 232961188 2
300202655 324307705 1
275096952 421743631 1
88960749 381295550 3
48048224 198221318 2
140083960 297652974 1
302559370 53267855 1
53267855 238764205 1
238764205 240388572 2
64456105 284510806 1
21437961 282067411 1
208649048 124272648 6
178077679 58747535 9
240663429 18761643 1
54198070 53150452 10
186547033 21415915 1
179872551 53384299 6
363295003 364772998 3
370560376 125971172 1
283713373 58747535 12
262639091 157197158 2
336717597 51697533 5
273461517 170649489 1
300202655 250373879 3
88126316 267804075 5
271324754 438537920 4
405604530 76679385 2
107123526 280571460 2
328548626 257078406 1
255572101 53384299 4
107123526 56343104 1
107123526 106766504 1
14599444 53384299 4
51697533 336717597 13
272101527 88126316 1
433102407 382076279 2
121849847 39723301 16
244876558 88126316 2
285230602 105576032 3
282819786 315035989 2
64017672 30009812 3
51039180 238764205 2
175155659 189209030 1
390669136 205231234 3
186190444 394745356 1
219138840 274053387 25
71487252 102781563 1
351798435 250373879 4
366684284 367354478 1
273033835 280948401 2
277019535 274674751 1
23505105 378162722 1
226691563 438406232 3
272101527 322180022 2
272101527 108896669 1
272101527 340870023 1
272101527 250569402 1
54596482 427605834 7
269051483 280574253 4
172668288 424179426 1
40691248 394745356 4
269051483 274053387 1
185661573 53384299 3
325619075 105576032 3
262622226 104147773 3
88126316 232961188 2
83106176 226691563 5
88126316 437557781 3
260062202 33861081 2
260062202 372730170 3
117058623 23505105 10
272101527 187276624 2
88126316 205383132 1
38633460 256133861 13
83106176 97542362 6
83106176 404357780 2
88126316 64456105 1
162793078 383687232 1
88126316 275040716 2
285171946 404357780 1
109299416 441208969 3
205383132 117058623 4
109269644 339165240 3
401390204 202234178 8
325619075 53267855 1
283894633 89308231 2
215576684 168345425 1
185826799 58758214 9
441208969 109299416 12
28128687 92975209 2
205376521 296381448 1
127212001 125971172 4
115180720 18900232 2
117058623 83106176 1
124272648 218664980 2
188683237 368246503 2
27798256 39723301 10
397569403 332334127 1
104799646 330255413 1
381346813 193208430 3
137671591 205448347 1
46420717 412490976 1
311867325 48949091 1
208490036 90430970 6
48376774 221517840 7
187288519 388400654 5
238764205 337070381 1
97492519 202719757 1
97492519 198112368 1
304022613 119466409 1
185826799 332334127 2
208490036 182456993 2
118408967 181662643 1
88910148 330255413 1
340274242 368246503 4
21415915 54513097 4
267804075 388400654 5
381515950 437557781 13
235189731 318581766 1
100597724 274053387 1
137373058 280826536 1
315035989 406886217 2
273559646 51039180 3
421024033 202234178 16
404357780 69307285 2
148842295 235189731 2
53267855 234316880 1
51039180 88960749 1
92473291 344143174 1
47914608 363295003 2
287826175 279968317 1
271324754 200444013 3
221517840 111690467 1
47914608 438406232 7
22249205 359256640 3
22249205 297652974 14
240388572 366562500 2
22249205 367354478 7
330439783 200444013 3
22249205 397569403 3
22249205 275191705 8
22249205 51820161 5
22249205 190813502 8
22249205 166670511 4
140264549 37905642 1
323300311 433683092 5
238764205 296381448 3
97542362 59142721 3
223611436 21437961 1
370698806 441208969 2
344143174 86739892 1
223611436 57675742 1
271324754 330439783 10
176861277 369094144 1
54198070 234316880 22
344143174 210551488 3
108896669 293643103 1
244876558 363295003 1
177496057 33841316 2
177900100 33841316 1
105576032 366017781 1
107123526 57794814 4
316530540 266514525 2
186190444 64490054 4
162793078 64490054 1
218621324 97542362 3
325696446 286597633 1
234316880 157091041 4
206185630 47914608 3
447026114 202234178 1
267228287 202234178 1
280430548 369094144 1
51371672 86739892 1
97542362 47914608 7
116524695 179676136 1
280430548 286067895 2
174191688 97542362 1
174191688 47914608 2
117058623 30009812 2
213829162 325619075 1
437557781 106766504 5
52305361 244154467 1
227764232 59142721 1
318581766 58757576 18
106841421 274053387 2
117058623 97542362 6
364772998 83106176 1
328548626 162793078 1
363860065 235189731 1
363860065 378745384 3
363860065 235284388 3
378745384 39723301 3
92975209 280571460 7
335997173 441208969 1
361241032 175155659 3
360108672 274674751 1
112257152 133406185 7
239482861 272144349 3
272144349 205448347 4
106841421 275040716 1
106841421 267804075 1
106841421 250373879 1
140264549 280574253 8
199295364 227699736 1
106841421 388400654 1
199295364 200444013 1
228099346 218664980 1
310215915 304022613 2
278482967 227764232 8
188826656 202234178 4
363915528 64490054 11
124272648 324907579 3
347943805 45112608 2
45112608 347943805 1
296381448 238764205 1
148842295 274674751 3
58758214 394745356 3
199295364 311108835 2
433683092 64490054 1
64490054 433683092 4
370647017 202234178 3
366684284 205448347 3
108064328 57794814 3
93737863 167906212 1
409911433 399954028 8
260778881 21770354 1
404357780 234388455 3
285230602 42895816 1
14599444 21770354 1
111005623 370698806 2
278482967 381346813 6
306224647 33029673 2
108064328 403594709 1
218664980 202234178 9
238736345 267194499 3
105576032 339165240 1
185826799 57794814 2
433683092 390669136 1
202234178 447026114 2
108675333 433683092 1
235926567 21437961 1
45398123 337231569 3
88910148 311108835 1
26761071 58757576 1
88910148 304022613 1
106841421 238764205 2
157197158 45398123 2
409911433 240388572 2
205231234 280571460 1
45624632 56343104 1
210551488 418803180 1
325619075 299925959 6
133406185 387735880 1
51371672 280571460 4
225914625 234388455 1
409911433 187038423 1
238764205 366562500 1
306224647 44765804 1
306224647 352370223 8
238271382 219091740 6
84403255 167865284 1
92473291 198112368 1
100597724 93737863 3
409911433 179676136 1
308721415 390669136 1
69307285 304022613 2
306224647 240388572 5
306224647 409970512 2
53384299 191072044 1
366562500 409970512 4
240388572 210551488 5
28128687 187658311 2
51371672 64490054 1
28128687 58758214 2
181627999 111423790 1
358726571 166670511 1
88910148 167865284 1
214251466 39723301 3
99002197 39723301 17
176861277 387735880 13
306224647 91155132 1
218664980 39723301 1
188683237 196244888 23
196957441 118408967 1
42570149 235189731 1
316530540 64490054 5
275191705 86739892 2
328548626 454280253 2
343941412 167865284 3
23543947 33861081 1
257522741 221517840 1
205665619 361241032 3
235926567 240388572 4
577155549 30009812 2
123208306 338939548 5
316530540 308721415 3
250613093 97492519 1
71487252 267822457 2
64017672 205665619 2
250569402 192149868 2
344143174 137434820 1
235926567 71815631 1
69315538 287826175 1
234316880 342697022 1
167096544 277727437 3
394745356 280571460 5
267804075 437557781 2
214251466 381295550 1
172668288 454903662 43
46252132 454903662 13
214251466 234316880 2
205278393 47914608 9
77029876 390669136 2
246766460 274674751 3
77029876 187658311 1
214251466 51039180 2
42570149 180329003 6
42570149 318581766 1
21770354 211848777 1
280948401 21437961 1
111690467 211172294 1
280948401 221517840 2
137434820 330255413 1
108064328 280571460 2
45398123 108675333 1
45398123 167906212 1
190383735 187658311 1
190383735 454280253 1
273033835 191898535 1
370698806 18900232 1
170649489 337231569 5
343941412 183374179 1
205278393 64490054 1
351253672 421743631 1
167096544 358726571 9
332334127 205448347 9
358726571 51820161 2
127212001 454903662 20
273033835 160887563 1
389265907 393300089 15
389751959 389265907 8
257522741 241266173 2
73084416 137055424 1
106841421 219138840 8
201041947 454280253 1
53267855 285230602 1
201041947 240258320 1
437368746 311867325 2
288273675 51697533 4
66484769 227699736 3
71487252 30009812 4
140083960 51697533 5
68526291 336463177 1
171251023 33861081 1
273033835 378745384 1
454736754 406886217 1
140264549 175458189 2
452834167 36544806 14
157197158 162815851 3
199633839 285544894 1
199633839 175458189 2
306791157 273602143 1
44765804 337070381 1
44765804 240388572 2
108675333 93737863 1
108675333 194757219 1
351253672 186791565 3
390669136 64490054 5
318581766 371419587 3
44765804 249794165 1
42895816 66484769 2
107123526 185826799 1
23505105 160887563 2
364819835 39723301 22
368802046 280574253 2
97542362 225914625 1
170909799 89308231 1
38633460 33841316 1
315035989 454736754 2
219138840 210551488 5
187658311 167906212 3
210551488 202719757 1
104147773 97542362 1
228099346 38081052 1
54596482 210551488 1
234316880 241120063 2
93438825 364772998 3
100597724 283713373 2
360738565 97492519 1
454736754 315035989 3
162621823 454736754 2
218649291 361812003 6
381295550 389751959 5
257522741 300202655 4
123084921 454736754 3
273559646 396718040 1
287846265 206342682 3
249824122 352370223 1
57794814 66484769 3
58759682 433683092 1
58759682 383687232 1
267814002 267822457 5
226691563 21437961 1
218621324 174191688 1
185826799 51371672 1
347943805 335997173 1
170649489 241266173 1
399954028 213829162 1
317113567 454736754 5
215576684 454736754 1
382076279 88960749 3
145721875 246739849 4
338287336 117757115 3
232232278 454903662 2
108896669 260062202 1
84352469 287248913 20
84403255 28128687 1
249707746 246172121 1
454903662 172668288 15
54513097 324307705 7
404357780 264745750 4
88126316 106766504 2
249824122 409970512 2
249824122 238764205 2
455974999 184372744 2
54596482 235189731 11
387735880 454903662 28
390669136 227699736 8
23505105 362708884 3
387735880 46252132 3
54513097 58747535 3
133406185 67657313 1
167906212 454280253 4
157197158 237885339 1
228099346 206342682 1
205278393 199633839 1
280948401 274053387 2
205278393 363860065 3
157197158 277727437 1
409911433 191067738 1
176861277 278482967 1
179935250 90430970 1
127212001 437368746 3
104147773 318581766 1
56406907 200444013 1
409970512 352370223 4
444720443 370652255 1
182456993 234316880 1
234316880 406980735 4
345725724 234316880 10
214483223 234316880 4
211848777 234316880 8
214483223 241120063 2
345725724 367080568 2
214483223 352370223 1
115180720 347943805 1
340363309 26761071 3
235926567 409970512 1
381515950 250373879 1
252673442 58747535 1
214251466 310215915 14
210551488 198112368 1
107123526 421024033 5
279579743 206342682 1
23505105 97542362 3
381515950 244876558 2
43399417 268363596 1
57794814 421743631 1
406886217 123084921 12
150611354 426101736 3
372988775 58757576 8
164729839 437557781 2
205448347 59142721 1
150774251 438406232 3
378745384 106841421 3
454059039 234501617 20
22128494 241266173 1
275191705 332334127 5
191898535 249710115 1
454059039 387735880 18
73084416 33841316 1
459637630 266618095 4
162815851 119466409 1
246760566 344751090 3
89308231 283894633 1
455974999 58757576 1
240388572 71815631 1
344751090 240388572 2
67657313 97542362 1
164729839 266618095 3
23971329 58747535 28
167096544 397569403 1
223869841 370652255 8
175458189 330255413 1
185826799 181913832 1
127212001 46252132 7
85077359 266618095 1
124272648 53384299 1
438406232 264745750 1
409911433 162793078 1
36544806 227764232 4
23505105 234388455 9
257522741 191007520 2
21770354 137434820 1
156951907 320121337 1
323300311 64490054 6
28128687 57794814 2
363295003 174191688 2
45398123 205231234 2
459637630 246760566 1
167906212 64490054 3
228099346 108675333 2
228099346 64490054 1
459637630 187255592 1
280571460 84403255 1
71487252 345725724 1
71487252 157091041 5
404357780 93438825 2
45112608 115180720 1
45112608 262639091 1
166670511 297652974 2
403594709 93737863 2
93737863 403594709 4
285230602 299925959 1
205278393 267822457 10
234501617 279579743 4
109269644 186791565 1
97542362 69307285 1
206134238 458449001 7
355136751 162815851 4
218664980 51039180 5
68526291 262307214 2
394614858 336717597 4
360738565 199295364 1
199295364 53384299 1
280948401 363860065 1
39723301 88960749 2
297853100 56343104 4
444790512 400344890 3
345725724 421499757 3
308721415 311114046 1
178077679 109299416 1
58759682 370652255 1
221517840 282067411 1
434998682 279968317 13
235926567 352370223 1
172453788 30009812 2
164729839 97492519 1
421024033 80373284 1
194757219 64490054 2
162621823 170909799 1
234313487 286067895 2
409911433 366562500 2
169894192 33861081 1
454280253 167906212 1
370652255 299112866 14
364772998 272144349 4
465399426 361299476 3
38633460 361299476 1
364772998 92975209 1
363915528 275096952 2
81073960 58747535 3
373612153 292275636 2
185661573 191072044 3
257522741 266618095 1
228099346 238764205 4
394614858 267814002 2
267804075 88126316 11
21858860 46420717 2
22249205 51697533 8
118408967 90430970 3
118408967 234316880 1
261114974 21437961 4
218641857 369094144 3
403594709 186190444 1
118408967 219091740 1
273602143 64490054 3
273559646 287104239 1
186547033 244876558 4
353689773 278482967 2
21858860 76679385 2
273559646 76679385 1
185646833 76679385 1
335997173 76679385 1
18761643 76679385 1
168345425 361065588 6
177823861 361065588 1
256133861 212586753 2
260814366 206342682 7
228099346 234316880 5
194757219 454280253 1
194757219 403594709 1
284945143 53384299 1
344751090 306224647 1
211848777 345725724 2
218664980 132067492 1
273033835 199633839 1
390669136 167906212 2
167906212 187658311 1
273033835 363860065 1
228099346 347943805 2
228099346 436851002 1
443043975 58758214 40
250361135 300202655 1
421024033 84403255 3
324307705 336717597 4
344751090 249794165 2
249794165 267814002 6
287846265 364819835 2
249794165 394614858 2
406886217 454736754 3
50799351 169894192 6
246760566 326055771 1
283690548 286067895 3
369094144 286067895 3
257522741 234316880 1
336130385 255572101 5
266514525 308721415 1
399954028 454059039 7
369094144 412490976 2
178077679 296487126 4
286067895 369094144 2
468809237 28136650 2
267228287 396718040 1
72277917 279504313 1
28774420 97492519 1
339165240 299925959 9
18761643 58747535 1
302559370 218649291 1
102781563 148842295 3
115180720 355136751 2
389751959 408214756 1
214251466 88960749 2
28774420 137434820 2
83106176 206185630 1
299925959 339165240 10
21508873 340363309 1
270063173 280948401 3
51697533 51820161 7
115180720 335997173 1
325619075 100597724 1
192473400 108896669 1
381515950 250361135 2
115180720 370698806 1
221517840 364772998 1
23505105 306224647 2
97492519 21593031 2
104147773 272144349 1
205278393 337070381 1
83928002 337070381 1
241266173 192149868 1
436851002 347943805 1
434947470 51820161 3
434947470 51697533 3
213579519 345725724 1
193208430 317113567 1
282819786 454736754 1
88910148 361241032 2
241266173 441208969 2
259865273 266119179 1
84352469 387735880 6
92473291 79413578 1
137471432 199633839 1
221517840 370162043 1
267822457 394614858 4
260778881 262639091 1
470234000 58759682 2
402870780 176861277 1
221517840 273033835 1
351253672 394745356 1
57794814 394745356 1
21927348 84403255 6
174191688 206185630 1
106255581 121849847 6
340363309 363860065 4
140264549 372730170 5
454736754 317113567 5
392480887 36544806 7
364772998 88910148 1
257522741 26761071 2
340555061 454903662 22
244876558 267804075 3
337070381 352370223 4
58747535 299925959 35
370162043 184372744 1
156890702 26761071 1
340363309 232961188 4
257522741 399954028 2
256133861 400549146 2
38633460 400549146 9
75611015 186791565 7
257522741 390669136 1
323300311 328548626 1
270063173 221517840 1
399954028 57794814 1
54596482 70483883 1
23505105 246172121 1
343941412 221517840 1
189660545 340363309 1
361812003 218649291 7
54596482 57794814 1
205383132 119466409 2
88910148 246760566 2
283690548 468809237 1
21927348 421743631 4
43399417 176861277 3
180329003 238736345 7
315035989 317475686 2
315035989 404357780 1
345725724 214483223 3
262307214 234316880 2
401390204 111423790 1
437557781 56343104 3
351798435 56343104 6
311867325 454903662 20
81073960 287248913 15
199633839 280948401 2
275191705 358726571 1
409970512 270063173 1
368246503 357660257 1
409970512 363295003 1
117058623 140083960 1
361241032 23505105 2
51039180 421024033 4
361241032 274053387 1
306224647 378171446 1
108064328 124272648 2
108064328 421024033 5
336717597 51820161 3
273559646 261112253 1
228099346 198494776 2
399954028 470234000 1
117058623 93438825 11
279579743 207505611 2
284945143 427605834 2
106766504 264745750 1
261114974 221517840 2
261114974 280948401 4
69307285 364772998 1
177496057 234316880 3
21437961 221517840 2
84352469 331112419 1
21437961 267822457 8
405604530 181913832 1
53267855 93737863 1
104799646 234316880 2
275040716 437557781 3
336130385 137434820 1
296712899 267228287 6
336130385 317966639 1
267814002 249794165 5
280574253 221517840 1
23505105 244876558 1
100480169 468809237 1
226691563 93438825 1
296487126 399954028 3
234388455 47914608 1
280574253 51039180 1
206342682 279579743 5
206342682 454059039 2
100480169 369094144 1
278482967 346391676 4
140264549 368086280 4
381346813 454736754 2
381346813 70654563 1
88126316 388400654 2
292275636 373612153 10
324907579 124272648 9
84403255 64490054 1
409970512 238764205 1
409970512 306224647 1
40894652 137434820 1
325696446 350372131 1
109269644 93737863 2
23543947 382076279 48
372730170 338939548 7
280574253 382076279 2
137434820 165076757 1
332334127 358726571 7
185826799 182456993 1
23971329 443043975 4
322180022 350739777 1
33029673 30009812 6
218664980 234316880 1
141911198 236986090 1
140083960 59142721 8
245007518 454059039 22
245007518 387735880 7
421024033 57794814 2
331112419 176861277 7
454059039 176861277 12
221517840 140083960 1
193208430 50799351 2
36544806 204911391 2
97542362 409970512 1
166670511 221517840 1
336717597 394614858 4
421024033 390669136 1
175155659 192517738 5
387735880 454059039 31
186190444 100597724 2
399954028 283713373 1
175155659 92473291 1
227764232 346391676 1
381346813 280826536 3
97492519 470915888 20
174191688 117058623 1
382076279 361812003 1
347943805 175155659 1
372730170 360392279 1
175155659 221517840 3
58759682 454280253 2
106841421 21415915 1
280574253 249710115 3
372730170 368086280 6
186547033 106766504 2
372730170 260062202 6
221517840 363295003 1
412490976 369094144 1
228099346 21415915 1
402870780 279579743 13
244547831 350739777 3
228099346 266618095 7
363295003 221517840 2
228099346 234388455 4
205278393 394614858 3
344143174 470915888 8
412490976 468809237 1
344143174 246739849 1
275191705 97542362 2
307953995 90430970 2
221517840 38081052 3
470915888 344143174 2
392132337 280574253 2
99002197 381295550 1
283894633 381346813 1
388400654 300202655 1
368802046 36544806 7
56343104 244154467 4
81112983 266618095 9
339165240 276971322 1
256133861 88126316 1
48376774 202719757 4
48376774 205665619 1
48376774 79413578 2
332334127 366684284 3
454903662 311867325 2
43399417 249710115 3
108064328 330439783 10
273461517 238764205 3
244876558 253491471 2
267822457 267814002 6
194757219 186791565 1
48376774 102781563 2
48376774 23505105 2
51820161 336717597 10
164729839 363860065 1
307953995 286067895 4
214251466 121849847 7
310215915 121849847 3
278482967 177823861 4
124272648 162621823 2
214266687 478310972 2
215576684 364819835 1
214266687 389751959 12
215576684 191007520 1
215576684 184372744 1
191072044 90430970 1
77029876 200444013 16
324307705 54513097 13
45624632 211172294 1
406980735 280403522 2
357660257 370647017 2
324307705 51697533 1
274674751 210551488 2
266618095 318581766 1
211555341 58747535 11
77726580 299925959 6
351798435 88910148 1
109269644 198927386 1
185826799 259865273 1
266514525 328548626 1
241266173 275155337 1
33029673 361241032 7
77029876 206134238 1
42570149 272144349 2
111005623 30009812 1
111005623 29666748 1
18900232 50093236 1
86739892 205376521 1
86739892 221517840 1
215576684 361812003 1
382076279 106255581 8
123208306 260062202 4
338287336 162621823 1
448605410 39723301 1
218649291 39723301 10
241120063 191072044 1
273602143 58759682 7
58747535 108064328 2
330234691 58757576 1
241093180 296146340 1
145721875 399954028 2
80373284 58758214 10
58749618 58757576 1
234501617 399954028 1
299925959 213829162 1
390669136 454280253 2
249794165 360543263 1
296712899 480499316 4
260814366 207505611 6
117058623 191898535 1
262307214 211848777 4
234388455 210551488 2
174191688 234388455 1
201041947 64490054 5
234388455 262622226 1
363915528 198927386 1
234316880 421499757 6
234501617 357660257 1
169894192 50799351 1
279968317 434998682 7
58747535 47914608 1
205448347 336717597 2
51371672 390669136 2
244154467 48949091 3
274674751 427605834 2
228099346 344751090 1
454059039 331112419 5
331112419 454059039 4
273461517 234316880 3
421024033 108064328 1
205278393 145721875 11
235284388 106841421 3
121849847 378745384 1
249710115 268363596 1
378745384 219138840 6
126040106 205383132 3
104799646 162621823 10
58759682 64490054 8
443043975 325619075 1
175155659 111690467 1
167096544 286597633 1
167096544 350372131 1
256133861 324907579 3
167096544 288273675 1
93438825 117058623 2
158469454 17248920 3
42895816 427605834 1
215576684 481649873 4
35952475 448605410 1
93438825 162815851 1
353689773 36544806 14
58758214 80373284 7
454736754 162621823 2
434998682 145721875 4
234501617 206342682 5
76679385 53384299 3
56343104 381515950 2
112257152 132902185 6
92975209 108064328 6
54596482 42895816 4
71487252 399604913 1
406980735 260778881 1
406980735 21593031 1
108064328 285230602 1
179872551 191067738 1
211555341 105576032 2
84403255 421024033 2
175155659 53150452 2
406980735 214483223 1
100597724 394745356 2
409911433 387735880 2
475896725 38081052 2
393300089 389265907 12
399580001 287248913 2
361812003 48048224 1
232232278 196244888 38
387735880 331112419 6
176861277 287248913 1
406980735 189209030 1
84352469 176861277 10
179676136 90430970 6
72277917 119202711 1
225914625 160887563 2
287846265 238169466 1
164729839 162815851 1
361812003 234316880 1
164729839 246739849 2
170649489 246739849 2
170649489 285544894 1
170649489 198494776 1
167096544 191007520 1
187038423 227699736 2
434947470 336717597 12
200444013 438537920 1
287846265 382076279 3
384094515 177823861 1
384094515 372730170 1
260062202 123084921 1
41795957 470915888 110
384094515 344143174 1
331112419 245007518 2
331112419 387735880 4
454059039 84352469 11
186224386 84352469 1
157091041 189209030 5
51371672 421743631 1
210551488 324307705 1
151816481 137055424 4
28128687 339165240 1
194757219 390669136 1
21927348 399954028 8
84403255 280571460 2
166670511 332334127 4
399954028 176861277 1
108064328 191069406 1
168345425 360392279 3
214266687 382076279 16
36612498 481649873 7
368086280 260062202 2
368086280 177823861 2
167865284 238736345 6
399954028 280571460 1
399954028 366017781 1
399954028 458449001 1
280948401 57675742 1
399954028 257078406 1
83928002 487963726 13
73084416 465399426 1
331112419 84352469 2
465399426 198221318 2
399954028 390669136 6
53384299 77029876 1
465399426 124272648 1
150774251 69307285 1
58747535 339165240 3
117058623 363295003 2
260778881 157091041 4
361065588 384094515 1
117058623 266618095 4
311114046 454280253 1
454059039 186224386 1
343941412 297853100 1
205278393 360543263 6
106766504 64456105 1
83106176 198112368 1
241266173 162815851 3
244876558 64456105 1
57794814 280571460 2
21415915 274053387 18
56343104 388400654 3
205278393 351798435 2
42570149 17248920 1
436060689 287248913 10
340363309 205383132 2
280571460 57794814 6
246760566 227699736 3
296712899 434998682 5
317475686 363295003 1
421024033 186190444 2
90430970 21858860 30
421743631 58758214 7
211555341 299925959 2
157091041 260778881 3
170909799 156951907 1
364819835 337544630 5
434998682 175458189 4
143037311 106255581 1
273033835 274053387 14
421024033 51039180 2
363860065 273033835 1
29666748 205448347 3
252993522 162621823 1
390669136 299925959 1
299925959 366017781 2
23505105 475896725 1
275096952 75611015 1
93737863 257078406 2
33029673 64017672 7
272144349 360738565 1
421024033 160887563 2
167906212 311114046 3
84403255 58758214 6
205278393 350372131 1
465399426 155874323 1
214266687 27798256 3
465399426 350739777 4
137373058 381346813 7
406886217 282819786 1
282819786 481649873 1
260062202 278482967 6
23543947 218641857 1
273602143 167906212 6
23543947 208490036 1
384094515 168345425 2
23543947 164746594 1
331699419 267194499 1
458449001 338611428 7
30009812 361241032 1
196957441 18761643 3
458449001 206134238 2
443043975 280571460 12
176861277 84352469 3
436060689 84352469 8
188683237 137396816 5
88126316 244154467 1
236986090 280430548 3
92975209 330439783 5
302559370 206342682 5
315035989 481649873 7
249710115 280574253 4
252993522 481649873 4
252993522 454736754 2
481649873 454736754 2
267228287 480499316 3
481649873 315035989 10
421499757 362747745 1
421499757 241120063 1
363915528 200444013 1
84403255 319920038 1
45624632 48376774 6
186190444 421024033 1
249794165 487963726 4
351798435 437557781 6
21508873 240388572 1
64490054 100597724 1
64490054 394745356 1
387735880 202234178 1
218649291 389265907 10
107123526 246739849 1
363915528 249794165 1
36612498 162621823 15
156951907 77688451 2
45624632 126040106 1
198494776 246739849 1
236986090 196957441 1
236986090 208490036 1
244876558 381515950 3
370647017 296712899 3
205278393 319010188 1
181913832 191101089 1
198221318 268844576 1
257522741 483853031 1
140264549 266618095 2
218621324 238736345 2
177496057 465399426 3
482704214 368246503 7
88910148 14599444 2
345725724 211848777 1
381515950 388400654 2
244876558 470915888 1
481649873 123084921 14
36544806 452834167 6
361812003 39723301 3
434998682 189638764 3
33841316 248148598 5
267228287 223869841 2
273559646 266618095 1
88960749 246760566 1
150611354 306791157 1
191060793 186134940 1
254990620 465399426 5
276971322 492369766 1
230315857 52305361 1
191060793 179676136 1
191060793 280430548 1
244474835 254990620 2
178077679 250569402 1
213829162 64490054 2
48376774 170649489 3
244474835 241093180 2
48376774 157197158 1
176861277 454059039 24
178077679 244547831 1
170649489 213240376 5
71815631 202234178 1
191060793 185826799 1
206134238 438537920 11
387735880 287248913 3
51371672 205231234 2
191067738 185661573 1
48376774 64017672 2
202719757 266618095 1
176861277 331112419 2
51820161 288273675 1
99002197 310215915 6
177135949 280571460 1
282819786 406886217 1
143037311 283894633 2
143037311 280826536 2
151755148 36612498 1
140264549 238764205 2
399954028 70483883 1
140264549 481649873 1
390669136 399954028 3
140264549 206342682 1
351798435 300202655 15
351798435 381515950 2
191077706 90430970 1
283690548 236986090 1
191077706 336463177 1
64017672 367354478 2
434998682 279504313 2
71487252 162815851 2
39723301 364819835 13
206134238 105576032 1
361241032 71487252 6
93737863 316530540 1
89308231 33861081 2
337231569 360738565 1
121849847 88960749 1
310215915 343887622 1
27798256 382076279 1
124272648 209549732 2
488571816 187658311 1
83928002 235926567 14
22128494 18761643 4
330439783 271324754 7
57675742 267822457 1
53384299 86739892 1
264745750 97542362 3
402540810 106255581 3
69315538 50799351 3
69315538 171251023 1
364772998 234388455 1
227764232 332334127 1
341332559 69307285 1
69315538 193208430 1
359750805 372730170 1
283894633 150611354 1
50799351 89308231 2
69315538 280826536 1
481649873 406886217 5
452834167 348265432 1
355438543 353689773 2
214251466 287846265 1
108064328 364772998 1
187658311 58758214 4
390669136 443043975 1
280403522 345725724 2
54596482 250569402 1
167096544 366684284 1
284945143 366684284 1
104147773 268363596 3
228099346 318581766 2
337231569 108445481 1
179872551 191060793 2
205665619 221517840 2
331273105 260814366 1
253491471 71487252 1
302559370 341332559 6
206185630 438406232 1
121849847 310215915 8
280826536 193208430 1
280826536 338287336 1
338287336 150611354 1
392480887 353689773 2
21593031 214483223 1
21593031 198494776 2
21415915 145721875 5
279968317 145721875 11
126040106 29666748 1
218641857 286067895 6
53150452 21593031 2
104147773 360108672 2
262639091 363860065 1
53150452 234316880 2
302559370 343887622 3
302559370 310215915 3
80373284 187658311 1
119202711 88126316 1
327333087 388400654 1
309948156 42895816 1
245007518 287248913 3
63253790 234313487 2
234313487 208490036 1
208490036 141911198 1
481649873 106255581 1
50799351 33861081 11
214266687 389265907 6
155874323 88126316 2
210442608 71487252 1
228099346 75611015 1
182456993 246461105 2
202719757 470915888 8
246461105 259865273 1
381448455 363860065 1
246739849 92473291 1
345725724 280403522 1
123084921 481649873 6
214266687 361812003 4
151755148 382076279 1
382076279 287846265 1
90430970 84352469 4
280430548 182456993 1
104799646 454736754 3
396718040 109299416 9
409911433 283713373 1
409911433 187658311 1
409911433 213829162 1
443043975 187658311 1
371419587 104147773 1
157091041 421499757 3
186190444 57794814 1
364819835 27798256 7
18900232 347943805 2
366017781 77726580 5
184372744 140083960 1
18900232 355136751 1
123084921 162621823 10
116524695 181662643 3
450794692 140083960 1
74224730 280430548 1
361065588 338939548 4
267228287 299112866 1
338939548 150611354 1
172668288 287826175 1
50093236 175155659 1
280948401 223611436 1
57794814 496918713 1
266618095 364772998 1
111005623 178077679 36
496918713 394745356 4
228099346 448605410 2
97492519 344143174 1
182456993 280430548 3
210442608 53150452 1
214266687 401744197 4
109299416 396718040 3
238169466 219138840 4
214251466 448605410 1
36612498 406886217 7
336130385 106255581 1
36612498 282819786 2
336130385 310215915 1
273559646 45364167 6
140264549 36544806 2
273602143 383687232 2
140264549 348265432 1
317113567 162621823 6
482704214 211603583 1
106841421 235284388 2
215576684 162621823 4
266618095 298641416 2
287846265 238764205 1
23971329 108064328 8
186791565 275096952 2
275096952 58758214 1
368246503 211603583 1
434998682 390100428 6
287846265 310215915 1
488571816 310215915 1
358726571 470915888 1
434998682 368246503 1
434998682 120858192 1
186134940 74224730 2
285230602 257078406 1
454059039 287248913 2
202719757 48376774 4
43399417 371419587 4
500112888 64017672 1
500112888 57675742 1
500112888 206342682 1
500112888 79413578 1
501002642 331112419 2
37905642 33861081 1
404357780 382076279 9
199633839 23505105 3
84352469 90430970 1
180329003 286597633 2
279968317 469680915 2
326820998 191069406 1
268844576 119202711 2
23971329 285230602 2
399954028 145721875 5
331112419 436060689 2
421499757 234316880 2
500112888 318581766 3
454059039 501002642 4
454059039 436060689 9
246739849 470915888 8
500112888 111690467 1
249794165 267822457 5
22249205 205278393 1
471858752 273461517 1
469680915 175458189 1
175458189 145721875 6
404357780 238736345 1
121567287 246739849 2
175458189 434998682 7
359256640 382076279 2
296489918 330255413 1
357660257 480499316 1
89308231 137373058 11
471858752 199633839 3
471858752 246739849 1
235284388 280948401 1
140264549 274053387 55
323300311 299925959 1
104799646 150611354 11
194511872 181662643 1
369094144 500112888 1
104799646 30009812 1
104799646 59142721 1
271550696 252695601 3
361812003 393300089 1
284945143 246766460 1
223611436 221517840 1
58747535 285230602 2
193208430 359750805 3
116524695 421104380 2
27798256 364819835 5
89308231 110551579 5
104799646 277019535 1
41795957 383689626 1
108675333 45398123 1
93737863 108064328 3
194757219 421024033 1
481649873 162621823 2
421499757 214483223 3
470915888 246739849 4
117757115 235926567 3
69315538 436060689 1
355136751 335997173 3
271324754 391968464 1
363860065 106841421 1
97492519 361241032 1
97492519 30009812 1
302559370 140083960 4
267822457 221517840 2
111005623 88227100 1
363860065 471858752 3
297652974 140083960 1
297652974 332334127 3
108064328 262622226 2
23505105 219138840 1
97492519 21437961 2
361241032 500112888 1
433683092 105576032 1
317475686 184372744 1
436060689 387735880 2
64017672 239482861 1
181662643 252695601 1
64017672 350372131 2
64017672 42895816 1
287826175 370560376 5
90430970 186221115 1
480499316 267228287 4
332334127 29666748 1
45624632 361241032 1
238271382 266119179 6
44336049 410218658 1
404357780 234316880 4
111005623 64017672 1
249794165 352370223 2
73084416 350739777 4
480499316 335507982 4
73084416 124272648 1
64490054 201041947 4
73084416 340870023 1
201041947 433683092 1
264745750 363295003 1
228099346 64017672 2
228099346 175155659 1
275191705 166670511 1
363860065 297853100 2
241120063 214483223 4
228099346 160887563 1
361812003 389751959 2
506215866 39723301 27
389751959 361812003 2
48376774 246739849 2
69307285 23505105 2
88960749 401744197 1
140083960 332334127 14
278482967 353689773 6
409042746 145721875 3
501002642 387735880 1
436060689 454059039 4
176861277 436060689 2
45624632 192517738 3
370611197 230315857 2
21927348 167906212 1
170649489 187255592 1
33029673 126040106 3
399604913 355136751 1
399604913 115180720 1
399604913 441208969 1
246739849 285544894 1
137434820 255572101 1
458449001 219091740 2
64490054 186791565 1
437557781 244876558 1
51697533 205448347 5
437557781 274674751 1
192473400 119202711 5
151816481 27798256 1
421024033 280571460 1
54596482 277019535 1
264745750 317475686 2
51371672 443043975 3
370698806 162815851 5
487963726 240388572 4
261114974 267822457 3
194757219 391968464 3
71487252 221517840 4
261114974 71487252 2
93737863 366562500 1
93737863 283713373 1
228099346 235926567 1
39045743 88126316 1
471858752 363860065 2
158469454 309948156 10
79413578 71487252 3
79413578 221517840 2
79413578 203916273 1
399954028 207505611 5
252673442 299925959 3
37905642 123208306 2
280826536 450794692 1
280826536 353689773 3
29666748 288273675 2
262639091 238736345 4
280826536 170909799 1
193208430 170909799 9
262639091 162815851 3
71815631 399954028 3
58747535 283713373 1
434998682 480499316 4
46351591 501887043 5
145721875 409042746 2
71815631 207505611 2
391968464 77029876 6
81073960 202234178 6
434998682 111423790 3
283690548 234313487 1
468809237 234313487 3
211555341 325619075 2
240388572 344751090 1
409970512 240388572 2
205376521 221517840 1
360738565 350372131 1
108675333 191898535 1
228099346 48376774 5
501887043 46351591 5
389751959 401744197 6
193208430 150611354 6
214266687 106255581 4
215576684 106255581 1
73084416 179127965 2
218664980 421024033 3
124272648 72277917 3
156951907 372730170 3
399954028 201041947 1
71487252 500112888 2
108064328 496918713 2
186190444 496918713 1
390669136 394745356 1
189638764 181627999 1
260778881 115180720 2
203916273 30009812 2
260778881 421499757 3
235189731 286597633 4
364772998 378162722 1
83106176 378162722 1
303371760 53384299 1
389265907 440602667 2
206342682 399954028 2
166670511 367354478 1
18900232 262307214 1
360392279 260062202 1
192473400 72277917 1
84352469 205278393 2
190813502 51697533 2
267228287 370647017 1
234388455 438406232 1
448605410 382076279 1
29267530 244876558 1
267228287 434998682 4
267814002 205278393 2
360543263 205278393 2
186224386 287248913 12
500386861 137373058 2
143037311 110551579 2
338611428 330439783 6
143037311 470069657 1
260778881 53150452 4
26761071 227699736 6
215576684 306791157 1
148842295 427605834 2
409042746 175458189 1
193208430 70654563 1
92473291 470915888 3
480499316 188683237 2
64490054 84403255 1
409911433 160887563 1
273559646 257078406 2
262639091 347943805 1
140264549 71487252 1
234316880 53150452 1
335507982 50093236 1
317966639 234316880 3
317966639 189209030 1
68526291 211848777 1
234316880 326820998 1
68526291 234316880 4
245007518 501002642 4
332334127 199295364 1
266119179 234316880 1
140264549 124272648 2
208649048 88126316 3
140264549 336130385 1
88910148 97542362 3
218664980 340870023 1
218664980 299925959 1
140264549 304022613 1
226691563 43399417 1
164704175 58747535 1
370647017 111423790 2
249710115 501887043 1
191898535 351798435 1
271324754 338611428 13
369094144 175155659 2
244154467 56343104 1
24868133 205278393 2
76679385 63253790 1
267822457 249794165 5
111423790 400344890 3
54596482 284945143 60
180329003 284945143 9
372730170 156951907 3
448605410 393300089 1
299925959 77726580 4
483853031 56343104 1
111005623 90430970 4
90430970 285544894 1
23505105 235926567 1
104147773 191898535 4
185826799 53384299 9
302559370 69307285 3
323300311 201041947 2
64490054 66484769 4
137671591 266618095 1
261114974 48376774 6
331112419 501002642 1
387735880 501002642 3
252993522 36292202 1
252993522 170909799 8
317113567 150611354 1
168345425 36292202 1
27798256 151755148 1
353689773 406886217 1
448196764 236986090 1
45624632 64017672 3
187658311 399954028 2
409911433 156951907 1
41795957 418803180 1
515440846 119202711 1
303371760 185646833 1
54596482 205278393 6
115180720 260778881 2
443043975 23971329 16
22128494 369094144 1
207505611 145721875 1
51039180 140264549 2
211848777 21593031 2
83106176 225914625 1
223611436 235926567 1
287826175 299112866 2
81073960 436060689 14
256696942 205278393 1
336717597 267822457 1
360543263 351798435 1
192473400 48048224 1
351798435 360543263 3
186134940 201679034 1
169894192 342697022 2
123208306 37905642 2
186134940 317966639 1
99002197 393300089 2
245007518 84352469 4
387735880 84352469 6
54513097 363860065 19
515440846 205448347 3
267814002 351798435 2
296487126 71487252 3
262307214 50093236 1
262307214 347943805 1
468809237 307953995 2
468809237 280430548 1
421024033 187038423 1
325696446 235189731 3
351798435 205278393 2
51697533 140083960 2
137471432 97492519 2
193208430 110551579 4
353689773 227764232 2
115605916 218641857 2
145721875 434998682 7
343887622 310215915 2
227764232 348265432 1
341332559 361812003 1
394745356 421024033 4
394745356 107123526 1
198494776 267194499 1
23971329 84352469 1
394745356 496918713 2
267822457 351798435 3
200444013 515440846 2
58747535 211555341 4
90430970 158469454 2
240191869 266618095 2
38081052 246172121 2
443043975 80373284 2
443043975 394745356 1
443043975 205231234 2
443043975 391968464 2
443043975 57794814 6
165076757 124272648 1
213829162 496918713 1
266514525 390669136 1
316530540 261114974 1
175458189 279504313 1
390100428 145721875 12
279504313 469680915 6
175458189 469680915 1
405604530 285544894 3
64490054 383687232 1
43399417 318581766 1
279504313 434998682 5
340363309 137055424 1
340363309 308721415 1
199633839 364772998 1
252673442 399954028 1
198112368 238736345 10
68526291 317966639 1
68526291 345725724 1
176861277 186224386 3
45624632 235926567 1
480499316 296712899 2
328548626 64490054 1
394614858 205278393 1
157091041 317966639 1
345725724 317966639 3
99002197 121849847 1
99002197 119202711 1
323300311 383687232 2
502000235 311108835 1
383687232 64490054 1
51820161 205278393 3
443043975 42895816 1
21927348 331699419 3
112257152 507778683 5
394745356 205231234 1
320121337 361065588 1
169894192 64017672 1
454280253 58759682 1
208649048 77688451 1
177496057 382076279 1
177496057 340870023 1
390669136 403594709 2
88910148 205665619 1
88910148 202719757 1
390100428 175458189 3
187038423 84403255 1
81073960 88227100 1
238764205 249824122 3
104147773 274053387 1
482704214 64017672 1
502000235 227699736 4
245007518 436060689 9
104147773 64017672 1
421743631 514679374 4
234501617 390100428 1
404357780 106255581 1
88910148 500112888 1
249707746 360108672 1
106841421 69307285 2
389265907 137373058 1
156951907 280826536 3
260062202 50799351 1
496918713 92975209 1
33029673 235926567 4
496918713 186791565 1
41795957 274674751 1
188683237 299112866 2
496918713 100597724 13
317475686 97542362 2
235189731 284945143 8
284945143 372988775 1
284945143 338617304 1
74224730 208490036 2
284945143 187255592 1
199633839 381448455 1
317475686 378162722 1
249710115 29267530 1
421024033 64490054 1
490590646 255572101 1
88910148 298641416 1
214251466 278482967 1
23543947 401744197 1
36292202 381346813 2
205665619 88910148 1
77029876 58747535 6
406980735 347943805 2
51039180 378745384 1
187288519 437557781 4
323300311 167906212 4
205376521 235926567 3
92975209 364772998 1
84352469 454059039 15
167906212 266514525 1
318581766 513279956 1
244876558 437557781 4
218649291 440602667 4
89308231 150611354 6
37649776 33841316 1
520440498 88960749 1
221517840 71487252 1
140264549 387735880 2
384094515 123208306 3
58747535 77029876 3
48048224 192473400 2
58749618 176861277 5
244876558 483853031 2
508986427 279968317 2
324307705 394614858 1
324307705 249794165 1
182470142 196957441 2
275191705 51697533 4
219138840 225914625 1
478310972 393300089 2
187276624 268844576 3
436060689 279949406 1
196244888 357339312 2
515663555 264745750 3
409911433 299925959 1
48048224 340870023 1
205278393 470915888 7
260062202 515440846 6
200444013 77029876 5
259865273 369094144 2
93438825 47914608 1
93438825 515663555 1
250373879 205278393 1
185826799 93737863 1
475896725 104147773 2
227699736 390669136 2
45364167 111423790 2
157091041 234316880 6
389751959 478310972 1
155874323 45364167 1
489343655 141911198 2
23971329 403594709 1
45364167 400344890 2
206134238 515440846 2
458449001 515440846 1
515440846 200444013 4
515440846 271324754 1
271324754 515440846 2
361065588 320121337 1
156951907 426101736 1
214266687 36544806 1
205278393 90430970 7
443043975 66484769 1
370647017 245007518 3
351798435 324307705 3
350739777 410218658 2
348265432 36544806 2
33029673 500112888 6
324307705 210551488 3
274674751 205278393 1
210551488 205278393 1
105576032 64490054 1
108064328 339165240 6
23971329 77029876 7
23971329 64490054 1
218664980 515440846 3
274674751 394614858 1
105576032 77726580 3
298641416 266618095 5
241120063 262639091 2
475896725 46351591 4
426101736 123084921 1
38633460 106255581 1
211555341 261114974 1
84352469 436060689 15
106255581 300202655 1
480499316 357660257 1
240388572 238764205 1
185826799 90430970 4
338617304 26761071 1
164729839 170649489 2
358726571 338617304 1
226691563 205278393 7
358726571 198112368 1
47914608 90430970 3
272144349 364772998 1
238736345 262639091 1
257522741 23971329 1
297853100 205278393 3
48376774 205448347 1
475896725 371419587 2
164729839 371419587 1
164729839 246760566 3
89308231 36292202 5
257522741 199633839 1
23543947 27798256 4
257522741 145721875 3
491150133 72277917 1
124272648 88126316 10
273461517 382076279 1
470915888 471858752 2
275191705 297652974 1
257078406 323300311 2
360392279 123208306 1
185646833 116524695 2
249794165 324307705 2
250373879 324307705 1
123208306 320121337 2
168345425 320121337 1
37905642 320121337 1
360392279 320121337 2
168345425 368086280 16
257522741 490590646 1
351798435 267822457 2
351798435 249794165 3
215576684 39723301 1
369094144 191898535 1
205448347 51820161 2
296712899 188683237 1
66484769 246461105 1
338611428 297652974 1
501887043 262622226 1
338611428 200444013 5
223611436 394614858 1
157197158 14599444 1
104147773 246760566 1
272144349 366684284 1
88910148 64017672 1
266618095 238736345 16
68526291 201679034 1
404357780 378745384 1
45624632 267822457 1
404357780 219138840 1
404357780 438406232 2
199633839 500112888 2
250361135 437557781 2
296381448 240388572 1
52305361 48048224 1
206185630 97542362 1
369094144 306791157 1
198112368 225398019 1
198112368 202719757 2
52305361 137471432 2
202719757 225398019 3
177823861 320121337 1
192473400 115605916 1
234501617 207505611 3
127903007 21858860 3
215576684 48376774 1
226691563 83106176 1
480499316 434998682 5
215576684 210551488 1
64490054 421024033 2
359750805 338939548 4
496918713 93737863 2
107123526 23971329 4
108896669 268844576 3
36292202 426101736 2
406886217 426101736 1
426101736 36292202 1
406886217 162621823 1
30009812 71487252 1
387735880 23971329 1
137471432 470915888 16
400344890 69307285 1
221517840 97542362 1
194757219 23971329 4
162621823 88126316 1
206134238 200444013 3
218641857 63253790 1
83928002 56343104 1
97492519 21415915 1
191077706 53384299 2
391968464 198927386 2
97492519 285544894 1
58749618 262622226 1
350372131 360738565 1
421024033 23971329 4
454903662 46252132 8
205278393 324307705 7
454903662 125971172 3
336717597 332334127 1
246739849 471858752 1
191077706 332334127 2
191077706 218641857 1
191077706 397569403 1
97492519 405604530 1
150611354 515440846 1
150611354 227699736 1
150611354 23971329 1
191077706 286067895 1
71487252 48376774 2
23971329 84403255 3
137373058 310215915 2
381346813 150611354 1
150611354 389751959 1
287248913 84352469 9
104799646 137373058 5
287248913 436060689 10
21508873 191898535 1
520440498 150611354 9
501002642 454059039 4
234501617 454059039 24
100597724 77726580 4
520440498 235926567 2
232961188 56343104 3
22128494 140264549 1
282067411 202719757 1
80373284 57794814 3
88910148 38081052 1
257522741 339165240 1
205448347 397569403 1
387735880 437368746 5
257522741 280571460 1
306224647 191898535 1
214251466 156951907 1
42570149 199633839 1
42570149 262639091 1
42570149 352569615 1
302559370 137671591 1
177823861 338939548 1
368802046 348265432 2
192149868 71487252 2
170909799 140264549 1
391968464 200444013 1
391968464 23971329 5
192149868 21593031 2
409911433 23971329 1
80373284 23971329 5
391968464 186791565 1
120858192 434998682 1
120858192 444790512 11
296489918 241093180 2
133406185 399580001 3
43399417 104147773 1
454903662 320782984 2
29985371 199633839 3
337231569 284945143 1
482704214 205665619 2
370647017 299112866 3
228099346 400344890 5
318581766 180329003 1
42895816 399954028 1
246766460 284945143 8
21927348 205231234 6
56406907 330439783 1
260062202 150611354 3
117757115 89308231 2
27798256 328239527 1
372693245 150611354 5
99002197 364819835 2
193208430 89308231 13
18761643 405604530 1
246739849 145721875 7
368086280 361065588 11
83106176 234388455 4
532395996 287248913 3
368086280 123208306 3
133406185 287248913 2
358726571 367354478 3
228099346 306224647 2
133406185 181627999 1
108064328 23971329 5
22128494 23971329 1
283713373 23971329 1
137396816 196244888 7
369727211 23971329 4
21437961 48376774 6
299925959 252673442 2
176861277 127212001 1
274674751 264745750 1
274674751 180329003 5
274674751 160887563 1
513279956 396758589 2
228099346 470915888 1
444790512 111423790 5
228099346 68526291 1
273461517 471858752 2
106841421 471858752 2
225914625 427605834 1
364772998 365122161 2
106255581 27798256 2
120858192 268844576 1
88126316 72277917 10
151755148 89308231 1
241266173 260778881 1
282819786 426101736 2
390669136 366562500 2
180329003 42895816 3
58759682 58747535 3
280403522 71487252 1
273559646 71487252 1
170909799 381346813 1
54198070 406980735 4
178077679 77029876 4
196244888 335507982 3
29666748 22249205 15
196244888 299112866 1
280571460 443043975 3
77029876 515440846 21
459637630 71815631 1
136249351 522994958 1
459637630 364772998 1
23505105 515663555 5
202234178 421024033 13
459637630 137471432 1
459637630 344143174 1
228099346 287846265 3
285544894 405604530 2
202234178 340870023 2
330439783 515440846 3
56406907 515440846 2
285544894 252695601 3
359750805 361065588 1
200444013 206134238 3
206134238 77029876 8
48376774 470915888 11
393727361 310215915 1
520440498 324307705 2
185826799 23971329 2
205231234 23971329 1
187658311 23971329 2
58758214 23971329 6
58747535 23971329 5
257078406 470234000 1
532395996 436060689 1
299925959 325619075 5
240191869 238736345 10
438406232 47914608 6
45624632 71487252 4
410218658 254990620 3
382076279 36544806 1
332334127 22249205 21
391968464 330439783 2
450794692 51697533 2
86739892 191898535 1
275191705 22249205 6
76679385 21858860 3
137434820 48949091 1
137671591 158469454 11
54513097 106841421 13
454059039 399954028 4
218664980 93737863 1
239482861 205448347 2
268363596 501887043 1
268363596 176861277 1
39723301 121849847 2
39723301 328239527 3
437368746 454903662 18
199633839 191898535 1
372730170 36292202 1
23505105 238169466 5
215576684 160887563 2
88960749 24429243 5
241093180 330255413 5
207505611 454059039 3
496918713 205231234 2
207505611 279504313 1
363295003 515663555 6
50093236 347943805 2
488571816 57794814 2
264745750 174191688 1
207505611 340870023 1
108064328 189209030 1
92975209 299925959 1
399954028 260814366 5
257522741 318581766 1
108064328 454059039 3
270063173 23505105 1
257522741 249794165 1
488571816 185826799 1
402870780 234501617 4
481649873 317113567 2
218649291 389751959 2
273559646 480499316 2
189638764 409042746 1
271550696 285544894 2
118408967 145721875 4
211555341 339165240 4
23971329 205278393 1
502000235 296381448 7
405604530 271550696 1
218664980 454059039 1
487963726 249794165 7
170909799 481649873 1
151755148 361065588 14
218649291 121849847 2
170909799 382076279 1
370698806 396718040 1
23971329 187038423 2
443043975 363915528 1
338611428 391968464 9
279579743 234501617 1
211555341 192517738 1
54198070 111005623 8
250361135 234388455 1
386637033 187276624 4
89308231 382076279 1
167096544 22249205 18
401390204 421024033 1
325696446 284945143 11
520440498 170909799 28
227699736 167906212 1
520440498 23505105 4
361065588 145721875 1
296381448 502000235 5
226691563 234388455 1
69315538 196244888 1
21927348 170649489 14
309948156 158469454 11
238764205 487963726 4
515663555 234388455 2
482704214 48376774 1
238764205 409970512 1
275191705 29666748 1
97542362 350372131 3
104799646 42895816 1
106841421 483853031 4
199633839 270063173 3
23971329 81112983 1
108675333 23971329 2
107123526 176861277 1
367354478 29666748 2
69307285 186547033 1
367354478 350372131 2
367354478 51697533 2
23971329 58758214 5
181627999 444790512 1
367354478 64017672 2
186134940 86739892 1
444790512 296712899 8
357339312 188683237 2
51371672 75611015 3
275096952 181662643 1
366684284 397569403 2
366684284 434947470 1
50093236 157091041 2
434947470 272144349 1
368802046 227764232 3
170909799 33861081 1
368802046 278482967 2
317966639 367080568 1
417708983 36544806 7
351798435 274674751 1
279579743 399954028 1
116524695 186134940 1
437368746 125971172 2
121567287 470915888 1
121567287 145721875 1
286067895 21858860 6
235926567 238764205 2
24868133 326055771 2
421499757 109299416 7
235926567 200444013 1
332334127 500112888 1
185826799 186791565 1
185826799 66484769 4
514679374 58758214 5
92975209 319920038 4
41795957 56343104 1
38633460 36544806 1
206185630 238736345 8
344751090 487963726 2
186791565 58758214 2
436060689 186224386 4
394745356 58758214 4
205231234 58758214 8
260062202 338939548 1
81112983 198112368 2
287846265 284945143 3
178077679 111005623 8
368086280 168345425 4
202719757 38081052 1
187365956 145721875 3
337544630 39723301 2
36292202 481649873 3
150611354 137373058 6
187276624 208649048 3
187276624 198221318 1
253491471 347943805 1
90430970 252695601 1
53267855 280571460 1
448196764 196957441 1
71487252 53267855 1
162815851 178077679 5
482704214 357660257 1
482704214 370647017 2
421024033 187658311 1
273602143 454280253 3
271550696 234316880 2
191067738 201679034 1
191067738 344143174 1
191067738 115605916 1
158469454 137671591 2
121849847 62223312 16
408214756 393300089 1
88960749 39723301 3
308721415 238169466 1
338939548 372693245 1
100597724 515440846 1
45364167 541707952 1
140264549 364772998 1
91155132 249794165 3
140083960 167096544 8
22249205 167096544 37
347943805 178077679 2
279949406 373612153 2
409982678 487963726 7
62223312 106255581 20
137373058 89308231 3
58749618 470915888 1
335507982 299112866 1
218649291 272144349 1
218649291 42570149 1
218649291 365122161 1
377915688 536437122 2
156951907 515440846 2
244154467 437557781 4
244154467 158469454 3
487963726 352370223 1
391968464 194757219 3
253491471 250361135 1
320557936 382076279 1
238764205 205376521 1
62223312 121849847 8
382076279 316113123 2
366017781 276971322 1
176861277 256696942 1
384094515 360392279 2
391968464 57794814 1
316113123 88960749 1
223869841 544352394 6
502000235 85077359 1
104799646 106255581 1
241266173 178077679 5
325619075 77726580 2
71487252 235926567 3
157091041 262307214 3
399954028 402870780 1
385340015 196957441 2
351253672 280571460 2
64490054 213829162 1
296487126 545300937 5
36544806 515440846 1
320121337 36544806 1
353689773 368086280 1
36544806 361065588 1
36544806 368086280 1
177496057 238764205 3
386637033 115605916 6
284945143 30009812 2
36544806 470069657 1
193208430 470069657 1
178077679 441208969 2
482704214 361241032 2
137471432 205665619 1
309948156 246766460 1
344751090 246760566 3
309948156 238169466 1
522994958 279579743 5
86739892 181913832 1
522994958 454059039 2
244474835 350739777 22
536437122 299112866 3
48048224 515440846 4
239482861 365122161 2
140083960 22249205 10
260814366 454059039 5
505128137 368086280 2
317475686 47914608 1
244154467 244876558 1
238271382 246461105 4
211848777 260778881 1
211848777 212381568 1
337231569 64017672 1
30009812 64017672 2
397569403 97542362 1
54198070 178077679 2
367354478 22249205 8
412490976 115605916 2
502000235 26761071 1
199633839 29985371 1
260062202 361065588 2
48048224 137434820 1
386637033 306791157 5
386637033 322180022 1
475896725 264745750 1
261114974 175155659 2
99002197 382076279 4
45112608 355136751 4
150611354 272144349 1
514679374 291357807 1
470500390 192149868 1
273559646 267228287 5
38633460 324907579 2
309948156 277019535 1
536437122 279968317 2
38081052 351798435 1
295071464 382076279 1
214483223 421499757 4
109269644 273602143 1
54198070 421499757 16
228099346 262307214 1
228099346 319010188 1
186791565 399954028 1
361241032 126040106 3
283713373 30009812 1
437557781 267804075 2
244876558 345725724 1
275096952 514679374 1
214251466 170909799 1
137373058 170909799 5
85790245 433102407 1
181913832 53384299 1
191067738 317966639 3
249794165 91155132 2
51039180 352370223 1
51039180 267804075 1
51039180 340870023 3
51039180 350739777 1
93438825 192517738 1
58759682 508986427 1
545072012 536437122 3
23505105 48376774 3
326820998 191072044 1
279968317 508986427 2
51039180 515440846 1
399954028 206342682 2
185646833 90430970 1
296487126 71815631 2
350372131 427605834 1
267804075 351798435 1
74224730 53384299 2
280403522 203916273 3
471858752 106841421 3
455319239 437368746 2
404357780 225914625 1
310215915 137373058 1
296487126 441208969 1
324907579 137434820 1
287826175 536437122 6
454059039 279579743 3
545072012 392132337 1
287846265 246766460 1
280571460 325619075 1
198927386 200444013 2
260778881 50093236 2
298641416 238736345 4
102781563 48376774 1
436851002 262307214 1
399954028 421024033 4
287248913 454059039 2
64017672 126040106 1
325696446 309948156 1
228099346 33029673 3
274674751 240388572 1
228099346 167096544 3
370647017 480499316 1
244154467 309948156 3
520440498 24429243 4
124272648 400549146 2
36544806 353689773 4
185661573 14599444 1
81112983 240191869 13
81112983 202719757 2
235189731 309948156 1
274053387 280574253 7
280571460 28128687 1
188683237 536437122 1
536437122 274053387 5
107123526 283713373 1
471858752 234316880 5
252673442 105576032 1
409911433 198927386 1
64490054 308721415 1
389751959 287846265 1
198927386 391968464 1
246766460 309948156 3
109269644 280571460 1
550434469 454059039 25
360392279 368086280 5
45364167 350739777 4
45112608 280403522 2
212381568 234316880 2
137373058 150611354 3
273602143 280571460 1
77029876 271324754 3
88910148 183374179 2
121849847 401744197 1
271324754 77029876 8
338611428 77029876 9
90430970 77029876 1
58758214 77029876 2
84403255 77029876 1
76679385 266119179 3
374495787 58758214 3
369727211 77029876 1
443043975 77029876 1
421024033 77029876 1
347943805 157091041 2
76679385 283053533 1
246461105 333467661 2
454059039 550434469 21
33841316 350739777 4
206342682 550434469 4
137055424 515440846 2
338611428 515440846 3
108064328 515440846 1
84403255 515440846 1
443043975 515440846 1
369727211 515440846 1
421024033 515440846 1
194757219 515440846 1
427605834 344751090 1
167865284 267194499 2
252695601 234316880 1
167865284 187450075 6
267228287 551188839 14
544352394 370652255 1
454280253 470234000 1
475896725 205448347 1
234501617 550434469 15
319920038 186791565 1
167096544 202719757 1
261114974 202719757 1
205231234 70483883 1
392132337 274053387 3
454280253 257078406 1
550434469 234501617 19
454059039 207505611 3
150611354 283053533 1
100597724 178077679 3
244876558 284945143 1
306791157 515440846 5
37649776 431640690 1
33029673 71487252 3
52305361 205448347 1
127212001 172668288 4
58747535 325619075 5
274674751 324307705 2
545300937 234501617 11
26761071 145721875 2
58758214 75611015 4
489343655 318581766 1
273033835 471858752 1
297652974 167096544 4
279579743 454059039 1
256133861 515440846 4
158469454 84352469 4
297652974 205448347 1
157197158 172453787 1
62223312 39723301 2
106255581 364819835 1
550434469 260814366 2
520440498 277019535 2
203916273 213240376 1
520440498 244876558 1
246766460 238736345 3
550434469 206342682 4
520440498 345725724 1
230315857 370611197 2
150611354 222559633 1
440602667 389265907 3
228099346 71487252 7
228099346 29666748 1
205376521 102781563 1
201679034 191067738 1
440602667 218649291 1
250613093 41795957 1
228099346 175458189 5
170649489 64017672 1
238169466 284945143 9
514679374 105576032 1
213240376 30009812 3
325696446 427605834 1
325696446 318581766 1
69307285 515663555 1
69307285 238736345 1
403594709 273602143 1
475896725 191898535 3
443540428 84352469 5
443043975 273602143 1
431573246 338611428 1
206134238 330439783 6
89308231 36544806 2
522994958 550434469 8
257078406 58759682 2
370652255 544352394 5
421024033 340870023 3
53384299 326820998 2
332334127 450794692 1
421024033 93737863 3
297652974 22249205 8
218649291 423225727 1
371419587 268363596 2
280571460 58758214 3
57794814 58758214 6
262639091 273033835 1
145721875 280574253 2
280574253 274053387 16
145721875 482704214 4
26761071 24868133 31
88910148 24868133 10
205448347 515440846 1
545072012 274053387 6
545300937 71815631 2
262639091 350372131 2
221517840 48376774 8
190813502 22249205 12
92975209 443043975 1
279949406 350739777 1
277727437 358726571 4
57675742 48376774 2
302559370 22249205 8
42570149 284945143 3
475896725 470915888 1
240663429 448196764 5
475896725 118408967 1
500112888 280948401 1
18761643 208490036 3
23505105 186791565 2
64456105 483853031 1
54596482 24429243 7
177496057 200444013 1
177496057 249794165 1
280430548 18761643 6
64017672 170649489 1
389265907 548657860 2
177496057 366017781 1
438406232 363295003 1
84352469 191898535 3
158469454 284945143 1
323356735 515440846 2
270063173 381448455 1
501887043 475896725 1
277019535 284945143 1
550434469 545300937 15
191898535 167096544 1
28136650 21858860 3
262639091 441208969 1
443043975 160887563 1
377915688 370652255 2
186221115 309948156 2
282067411 45398123 1
89308231 50799351 1
92975209 77726580 1
284945143 309948156 5
21858860 369094144 3
545300937 279579743 8
238736345 198112368 2
238736345 298641416 4
53384299 179872551 1
325619075 339165240 2
71815631 545300937 8
126040106 500112888 2
198112368 267194499 1
115605916 255572101 1
198112368 298641416 1
115605916 124272648 1
115605916 345725724 1
299925959 276971322 1
517335990 39723301 22
556212681 454903662 14
365122161 272144349 2
77688451 198221318 1
296712899 551188839 2
123084921 160887563 1
167096544 332334127 4
409982678 360543263 2
409982678 366562500 1
54513097 273033835 1
198927386 325619075 1
227764232 353689773 1
508986427 544352394 1
218649291 553850703 2
202234178 401390204 1
392132337 71815631 2
280403522 262307214 1
24429243 470915888 4
24429243 392132337 1
189209030 421499757 3
273559646 551188839 2
399954028 58758214 3
44336049 124272648 3
421024033 58758214 1
214251466 553850703 1
75611015 351253672 6
370652255 30009812 3
306224647 205278393 2
296487126 550434469 5
402870780 550434469 12
296487126 454059039 4
294817467 325696446 2
550434469 279579743 7
42895816 325696446 1
56406907 338611428 2
77029876 338611428 10
56406907 77029876 4
545300937 206342682 7
168459774 127212001 1
168459774 125971172 1
284945143 325696446 25
266618095 267194499 5
455974999 192149868 1
280571460 213829162 1
252993522 310215915 2
150611354 212586753 1
156951907 150611354 1
520440498 381346813 1
520440498 452834167 1
58758214 92975209 3
70483883 66484769 5
58758214 57794814 5
150611354 39723301 1
338617304 145721875 4
331699419 238736345 7
267228287 444790512 11
54596482 325696446 13
111690467 500112888 1
124272648 252993522 2
56343104 158469454 1
205278393 23971329 1
39045743 193208430 1
111690467 235926567 1
235926567 111690467 2
54513097 378745384 2
48949091 275040716 2
102781563 325696446 2
115180720 178077679 2
316530540 383687232 1
181627999 267228287 1
383687232 316530540 1
405406664 551188839 1
24868133 175458189 1
400549146 165076757 2
482704214 145721875 8
284510806 246739849 3
108064328 355136751 1
441208969 470500390 3
206185630 23505105 1
126040106 48376774 2
282067411 172453787 2
88126316 244876558 2
391968464 443043975 2
406886217 481649873 1
24429243 284945143 6
367354478 167096544 5
318581766 500112888 1
318581766 21695739 3
189660545 64017672 1
102781563 403594709 1
189660545 378745384 1
489343655 58757576 1
189660545 192517738 1
443043975 40691248 1
235189731 325696446 23
189660545 337070381 1
350372131 325696446 1
350372131 180329003 1
189660545 296381448 3
189660545 325696446 1
189660545 350372131 1
381346813 338287336 1
344143174 41795957 4
189660545 267822457 1
245007518 176861277 2
111005623 54198070 18
104799646 515440846 1
41795957 184372744 2
91155132 487963726 4
296381448 487963726 1
487963726 296381448 2
366562500 487963726 10
306224647 366562500 4
363860065 381448455 2
246739849 121567287 1
440602667 214266687 70
337070381 83928002 2
470915888 210551488 1
306224647 487963726 7
337070381 487963726 4
86739892 275191705 1
551188839 296712899 11
235926567 487963726 2
81112983 238736345 21
273602143 257078406 2
192149868 184372744 2
238736345 81112983 10
306224647 325696446 1
167096544 140083960 5
360738565 205448347 2
67657313 454903662 1
125971172 168459774 1
97492519 41795957 12
123084921 381346813 4
123084921 252993522 6
475896725 246739849 1
120858192 140264549 3
58749618 475896725 4
470915888 41795957 17
302559370 366684284 1
302559370 367354478 1
332334127 275191705 8
332334127 167096544 4
302559370 336717597 1
486840282 178077679 1
168345425 359750805 2
302559370 434947470 2
302559370 317475686 1
104799646 252993522 57
316530540 58759682 1
337231569 318581766 1
235189731 350372131 1
391968464 338611428 10
391968464 80373284 1
391968464 84403255 1
437557781 327333087 4
391968464 271324754 3
157197158 239482861 2
140264549 191898535 1
284945143 244876558 1
402870780 454059039 5
483853031 273033835 1
343941412 24868133 3
63253790 245770489 1
310215915 62223312 5
196957441 246461105 1
404357780 302559370 2
404357780 206185630 1
391968464 240388572 1
215576684 361065588 1
137373058 368086280 1
178077679 470500390 2
399954028 296487126 1
404357780 359256640 1
169894192 137373058 1
137373058 156951907 2
150611354 37905642 1
508986427 390100428 5
47914608 360738565 2
256133861 252993522 2
508986427 175458189 2
124272648 368086280 1
180329003 318581766 1
480499316 405406664 1
304022613 24868133 6
119466409 24868133 9
257522741 287248913 2
187276624 37649776 1
166670511 22249205 9
336717597 22249205 3
358726571 22249205 5
23543947 50799351 1
36612498 454736754 1
215576684 252993522 39
437368746 320782984 5
123208306 368086280 4
215576684 317113567 4
500112888 267822457 2
359256640 434947470 1
359256640 22249205 2
285544894 219091740 1
296489918 37649776 2
310215915 252993522 2
561976148 280430548 4
206342682 402870780 2
402870780 71815631 4
192473400 491150133 2
206342682 545300937 4
402870780 399954028 2
108064328 201679034 1
550434469 207505611 4
186134940 185661573 1
394745356 275096952 2
371419587 262622226 2
274674751 350372131 1
443078043 454903662 2
273461517 378745384 3
316530540 273602143 1
282819786 252993522 2
443078043 320782984 5
156951907 368086280 1
274674751 235189731 1
140264549 150611354 1
431640690 37649776 1
140264549 470069657 1
361241032 223611436 1
297652974 29666748 1
28128687 275096952 1
115180720 441208969 1
277019535 235189731 2
277019535 238736345 1
75611015 58758214 5
211172294 261114974 1
228099346 475896725 2
454059039 206342682 3
280403522 162815851 2
284945143 363295003 1
118408967 181913832 1
107123526 70483883 1
99002197 214251466 13
274053387 140264549 10
515663555 363295003 2
80373284 92975209 1
443043975 92975209 4
86739892 186221115 1
108064328 160887563 2
235189731 24429243 1
522994958 544352394 1
81073960 261112253 27
363860065 270063173 1
363860065 219138840 1
261112253 81073960 19
108896669 37649776 4
124272648 361278739 1
545300937 207505611 2
368086280 202719757 1
284945143 350372131 2
448196764 561976148 1
448196764 208490036 1
448196764 182456993 1
522994958 206342682 1
80373284 273602143 1
234313487 218641857 1
437557781 48376774 1
402870780 545300937 2
52305361 213579519 1
52305361 238169466 1
234501617 545300937 3
92975209 283713373 1
234313487 21858860 5
248148598 350739777 3
39723301 506215866 19
389265907 39723301 1
440602667 39723301 5
364819835 506215866 19
310215915 214251466 8
35952475 50799351 1
124272648 214251466 1
406980735 53150452 2
69315538 245007518 1
182456993 448196764 1
90430970 14599444 1
182456993 196957441 1
121567287 41795957 6
287248913 81073960 4
218664980 214251466 1
191898535 275191705 1
275191705 191898535 1
326820998 74224730 1
260062202 218664980 1
23971329 399954028 1
385340015 369094144 1
50093236 178077679 1
255572101 421104380 3
58758214 107123526 1
267194499 266618095 7
443043975 93737863 1
137396816 454059039 2
234313487 307953995 1
363915528 273602143 2
433683092 323300311 2
362747745 212381568 1
361812003 553850703 1
361065588 368086280 21
71815631 550434469 2
71815631 206342682 1
361299476 413508790 2
228099346 302559370 15
273559646 121849847 8
392132337 325696446 6
296487126 287104239 1
177823861 296487126 1
252993522 368086280 9
194511872 118408967 2
285544894 118408967 1
262307214 53150452 2
551188839 444790512 10
404357780 381295550 1
267822457 261114974 1
228099346 246461105 1
238169466 267814002 1
421104380 201679034 2
228099346 192149868 1
21858860 53384299 2
202234178 522994958 1
172668288 522994958 1
454903662 522994958 1
296487126 275155337 1
315035989 252993522 10
244154467 232961188 2
520440498 238169466 6
137434820 515440846 1
261114974 192517738 6
287826175 81073960 15
244154467 250373879 1
111005623 192149868 1
260814366 545300937 4
64017672 277019535 1
296487126 260814366 2
278482967 36292202 4
170909799 137373058 1
170909799 280826536 1
520440498 137373058 1
192517738 361241032 2
440602667 121849847 8
246461105 85694890 1
150611354 235189731 1
137471432 360738565 3
387735880 125971172 1
294817467 344751090 1
294817467 246766460 1
150611354 500112888 1
294817467 42895816 1
150611354 318581766 1
177496057 179127965 1
150611354 160887563 1
296487126 385340015 2
387735880 443078043 1
320782984 443078043 5
228099346 324307705 1
275191705 63253790 1
285544894 181913832 1
249824122 487963726 5
367080568 211848777 4
166670511 59142721 6
291357807 186791565 1
205278393 22249205 3
397569403 22249205 1
397569403 297652974 1
36612498 215576684 4
39723301 337544630 3
23971329 58759682 3
246739849 41795957 5
58749618 41795957 1
45364167 551188839 1
279579743 550434469 2
283713373 64017672 1
366017781 211555341 1
84403255 23971329 1
360738565 365122161 2
21593031 41795957 2
172668288 402870780 3
366017781 105576032 1
21593031 470915888 7
287826175 133406185 1
249794165 205278393 1
75611015 291357807 1
140264549 327333087 1
246766460 277019535 1
140264549 388400654 1
561976148 240663429 1
434947470 167096544 8
140264549 137434820 1
418803180 41795957 1
42895816 274674751 1
382489334 227764232 1
23543947 218649291 2
273559646 62223312 3
75611015 66484769 1
361978254 551188839 1
234313487 369094144 1
351798435 388400654 1
178077679 160887563 8
108675333 363915528 1
160887563 178077679 2
117757115 381346813 1
240663429 262307214 1
434998682 551188839 6
54596482 350372131 1
450794692 359256640 1
450794692 350372131 1
54596482 235926567 1
450794692 332334127 2
111690467 71487252 3
377915688 454903662 2
450794692 367354478 1
54513097 205278393 2
45624632 90430970 2
81073960 292275636 8
296712899 361978254 1
178077679 562966986 1
286597633 325696446 2
394745356 66484769 1
363915528 201041947 1
520440498 215576684 1
168345425 384094515 4
190813502 399580001 1
367354478 275191705 5
300202655 253491471 1
136249351 335507982 1
390100428 409042746 1
205278393 81112983 2
62223312 381295550 1
81073960 520380645 2
394745356 77726580 1
340870023 202234178 2
300202655 267804075 2
367354478 366684284 1
214483223 157091041 1
363295003 97542362 2
72277917 198221318 1
72277917 268844576 2
203916273 22249205 3
205278393 318581766 1
133406185 81073960 2
162793078 470234000 2
323300311 454280253 1
92975209 58758214 4
330439783 458449001 1
86739892 252695601 1
562966986 241266173 1
458449001 330439783 3
192517738 501887043 1
352370223 249794165 1
249794165 351798435 1
54198070 441208969 1
292275636 81073960 10
198494776 470915888 1
228099346 137471432 2
140264549 186791565 1
421499757 212381568 2
140264549 536437122 7
283690548 21858860 8
22128494 21858860 1
218641857 21858860 6
369094144 21858860 5
108064328 21858860 1
185826799 21858860 2
140264549 283894633 1
171251023 342697022 1
171251023 368086280 1
171251023 353689773 1
150611354 162621823 1
227764232 272144349 1
102781563 246760566 1
267194499 238736345 3
50093236 196244888 1
246760566 274674751 1
246760566 470234000 1
273559646 284945143 1
296489918 350739777 3
45624632 108445481 5
192517738 108445481 3
279949406 133406185 1
327333087 184372744 1
228099346 219138840 1
77029876 81112983 1
444790512 480499316 1
266618095 81112983 5
206185630 81112983 1
48376774 81112983 1
397569403 167096544 4
502000235 235926567 1
77726580 211555341 3
468809237 286067895 1
366017781 492369766 2
363860065 81112983 1
343941412 81112983 2
343941412 227699736 2
335507982 287826175 1
37649776 350739777 7
341332559 206342682 1
45112608 21593031 1
167865284 81112983 2
205448347 288273675 1
45112608 137471432 1
246172121 176861277 1
198112368 81112983 7
406886217 252993522 1
117757115 137373058 2
274053387 145721875 5
274053387 434998682 1
570305910 454059039 4
397569403 275191705 2
267194499 81112983 4
560190998 81073960 7
450794692 361065588 2
252695601 238271382 1
396758589 58757576 1
406980735 111005623 1
383687232 454280253 1
45112608 406980735 1
513279956 58757576 1
338287336 143037311 2
143037311 338287336 2
211848777 421499757 3
58749618 191898535 2
288273675 51820161 4
370647017 482704214 8
513279956 372988775 1
378745384 54513097 6
532395996 133406185 2
489343655 459637630 3
489343655 502000235 1
341332559 24868133 3
23971329 291357807 1
496918713 105576032 1
496918713 299925959 4
489343655 266618095 1
140264549 417708983 1
489343655 187255592 1
193208430 36292202 1
440602667 117902280 1
150611354 24429243 1
360543263 249794165 1
443043975 84403255 1
84403255 57794814 1
140264549 317113567 1
358726571 275191705 3
360108672 475896725 1
545300937 570305910 7
545300937 454059039 11
177900100 350739777 4
212381568 421499757 1
496918713 58747535 1
271550696 287104239 1
437557781 48949091 1
515663555 69307285 2
58758214 21858860 3
64490054 108675333 1
402870780 207505611 1
198927386 330439783 1
402870780 206342682 6
280571460 514679374 1
116524695 179872551 2
56343104 299925959 1
64017672 88910148 1
238764205 483853031 1
205278393 132067492 6
137373058 252993522 10
183374179 24868133 2
297652974 358726571 2
111423790 444790512 4
221517840 126040106 2
287248913 443540428 1
178077679 438406232 1
388400654 106766504 1
133406185 373612153 1
311114046 58759682 2
297652974 59142721 5
297652974 288273675 1
235189731 574012776 5
188683237 480499316 2
115180720 399604913 1
199633839 262639091 2
121849847 393727361 3
106255581 393727361 3
33841316 254940274 1
218664980 45624632 1
215576684 368086280 4
522994958 260814366 1
421499757 53150452 1
421499757 262307214 1
390100428 434998682 7
330439783 299925959 2
58747535 178077679 1
368086280 384094515 1
292813892 268844576 1
471858752 273033835 2
33841316 244547831 1
284945143 574012776 5
38081052 48376774 3
253491471 244876558 2
378745384 199633839 4
482704214 137471432 1
274674751 284945143 3
21437961 500112888 2
244006526 286597633 2
244006526 574012776 1
244006526 246766460 1
54513097 397569403 1
64490054 42895816 1
205278393 274053387 1
205278393 235926567 2
205665619 145721875 3
179127965 177900100 1
191069406 53384299 2
332334127 336717597 3
51820161 59142721 1
221517840 253491471 1
280571460 42895816 1
340555061 24429243 1
421499757 157091041 1
172668288 168459774 2
340555061 168459774 1
38633460 345725724 2
404357780 48949091 1
353689773 384094515 1
361812003 62223312 4
140264549 62223312 4
574012776 325696446 2
51039180 62223312 1
180329003 325696446 10
97542362 218621324 1
257078406 64490054 2
190813502 397569403 1
218641857 307953995 4
366017781 339165240 3
221517840 500112888 1
23505105 88910148 1
23505105 22128494 1
23505105 421024033 1
23505105 137471432 3
23505105 361241032 1
23505105 343941412 1
30009812 370652255 2
574012776 180329003 3
202234178 370652255 2
23505105 85077359 1
42570149 238169466 1
21415915 30009812 1
30009812 175458189 2
24868133 302559370 1
127212001 207505611 1
448196764 240663429 3
382076279 27798256 1
328239527 39723301 6
389751959 315035989 1
28774420 482704214 1
28774420 145721875 1
454059039 570305910 4
234501617 570305910 6
48949091 88126316 5
205665619 482704214 3
284945143 238736345 5
454059039 545300937 3
42570149 238736345 14
570305910 550434469 10
111005623 260778881 1
209549732 400549146 1
235926567 306224647 2
280571460 92975209 3
406980735 409970512 1
188826656 421024033 1
256133861 431640690 1
109269644 108064328 1
108064328 58758214 2
373612153 81073960 4
496918713 53267855 1
238736345 317475686 1
262307214 406980735 1
406980735 262307214 3
240191869 81112983 5
364772998 97542362 2
238169466 574012776 4
92975209 421743631 1
92975209 514679374 2
221517840 470915888 2
99002197 62223312 7
99002197 359256640 1
302559370 400344890 3
400344890 302559370 6
400344890 320121337 1
44765804 421499757 1
400344890 168459774 1
205383132 174191688 2
345725724 262307214 2
400344890 402870780 3
344751090 574012776 4
574012776 235189731 1
550434469 172668288 1
400344890 206342682 2
364819835 328239527 5
219091740 299925959 1
381346813 252993522 2
311114046 167906212 4
344751090 42895816 1
311114046 363915528 2
311114046 108675333 1
180329003 574012776 7
201041947 162815851 1
21508873 24868133 13
246760566 24868133 4
551188839 361978254 2
438406232 97542362 2
264745750 438406232 1
300202655 327333087 1
400549146 38633460 2
190813502 168459774 1
443043975 421743631 1
470069657 137373058 1
470069657 500386861 1
106255581 62223312 4
36612498 252993522 3
355438543 227764232 2
235926567 192517738 1
238736345 167865284 2
574012776 238736345 2
272144349 184372744 3
132067492 205278393 2
360738565 184372744 1
275040716 218621324 1
181627999 434998682 2
225398019 470915888 4
279968317 550434469 1
57675742 30009812 2
205278393 308721415 1
343941412 97542362 1
117058623 337231569 1
570305910 206342682 1
175155659 45112608 1
366684284 275191705 1
172668288 545300937 2
36612498 27798256 2
361812003 478310972 4
550434469 570305910 27
186221115 201679034 1
481649873 252993522 9
234388455 97542362 1
205278393 29267530 1
273559646 393727361 1
275040716 250373879 4
311867325 125971172 2
363860065 205278393 4
508986427 145721875 14
29985371 187288519 1
302559370 393727361 1
361241032 482704214 6
270063173 409970512 1
270063173 106841421 1
270063173 378745384 2
470234000 257078406 1
244474835 431640690 1
517335990 62223312 6
218649291 62223312 4
389751959 433102407 3
267228287 45364167 1
517335990 389751959 1
360392279 361065588 3
274053387 569217694 2
58758214 70483883 1
536437122 569217694 3
42895816 77029876 3
393300089 252993522 1
325696446 574012776 4
501994600 24868133 1
218621324 317475686 1
53267855 299925959 2
311108835 24868133 5
22926492 24868133 5
577155549 172453787 3
358726571 167096544 9
77029876 23971329 5
361978254 444790512 1
227699736 186547033 1
326055771 24868133 1
368246503 536437122 1
172668288 581023706 1
30009812 284945143 2
83928002 396718040 1
514679374 280571460 1
106255581 343887622 4
410218658 244474835 4
36544806 27798256 2
278482967 452834167 2
421024033 283713373 1
140264549 254990620 1
324907579 322180022 1
54596482 574012776 5
393727361 121849847 1
38633460 54513097 1
487963726 306224647 3
29267530 369094144 1
198112368 198494776 1
257522741 186791565 1
54596482 544352394 1
351798435 336717597 2
280430548 448196764 1
93438825 46351591 1
311108835 235189731 1
390100428 337231569 1
221517840 166670511 1
520440498 30009812 3
48376774 267822457 3
340274242 581023706 4
574012776 284945143 9
306224647 266618095 1
30009812 172453787 1
280574253 21415915 2
106766504 351798435 2
191069406 255572101 6
274053387 21415915 3
506215866 364819835 1
162621823 252993522 1
38633460 124272648 3
328239527 364819835 2
106255581 544352394 1
310215915 206342682 2
214251466 62223312 8
296487126 234501617 2
199295364 24868133 1
468370073 443540428 1
275040716 205278393 4
280430548 246461105 1
100597724 492369766 3
344751090 102781563 2
106841421 400344890 1
409911433 205231234 1
205278393 249794165 4
390669136 316530540 1
187288519 351798435 1
259865273 336463177 1
182456993 336463177 1
244474835 296146340 1
62223312 214251466 1
193208430 372730170 5
370698806 115180720 1
381295550 62223312 1
454736754 36612498 2
454736754 252993522 1
48048224 223869841 1
454736754 123084921 1
108064328 23505105 3
141911198 76679385 1
500112888 21437961 1
143037311 137373058 2
400549146 212586753 1
212503529 137373058 1
150611354 36544806 2
38633460 515440846 2
454280253 383687232 1
240388572 487963726 3
21770354 470915888 1
74224730 326820998 1
280430548 202719757 1
162793078 323300311 1
81112983 331699419 4
172668288 550434469 1
550434469 71815631 3
335997173 347943805 2
296712899 287826175 1
324907579 48949091 1
108675333 276971322 1
547900635 274053387 6
340274242 211603583 1
452834167 252993522 3
202719757 246739849 2
123084921 452834167 3
106255581 310215915 1
440602667 382076279 1
23543947 249710115 1
370698806 399604913 4
52305361 120858192 1
52305361 551188839 1
52305361 165076757 1
52305361 137434820 2
84352469 443540428 11
370647017 581023706 2
389751959 238764205 1
52305361 127212001 1
361812003 177900100 1
179127965 45364167 1
267814002 324307705 4
198112368 266618095 5
85077359 470915888 2
88126316 470915888 10
326820998 53384299 1
162815851 470915888 3
51697533 288273675 2
327333087 381515950 1
361241032 205665619 2
344143174 317966639 1
232961188 351798435 5
45364167 88126316 1
162793078 454280253 1
192473400 88126316 2
51371672 58758214 1
273461517 249710115 5
280403522 296487126 2
255114497 116524695 1
280403522 347943805 3
214483223 262307214 2
117058623 187288519 2
164729839 300202655 4
156951907 39045743 1
347943805 262307214 2
310215915 364819835 1
481649873 426101736 2
296712899 444790512 8
72277917 120858192 1
324907579 256133861 6
296487126 206342682 2
402870780 581023706 1
245007518 443540428 1
483853031 249794165 1
454903662 127212001 5
454903662 577858627 1
399604913 396718040 1
278482967 392480887 1
437368746 443078043 4
448196764 336463177 2
244876558 246760566 3
454280253 93737863 1
391968464 93737863 1
360543263 344751090 2
66484769 64490054 1
21593031 246739849 1
275040716 388400654 1
514679374 421743631 3
421024033 351253672 1
273033835 470915888 1
409982678 235926567 2
418803180 240388572 1
470069657 193208430 1
24868133 384094515 1
100597724 496918713 8
577155549 235926567 1
24868133 85077359 1
436060689 245007518 1
54513097 175458189 29
175458189 54513097 11
117058623 296381448 1
126040106 211172294 1
193425330 26761071 1
267804075 256133861 1
238736345 240191869 4
260814366 550434469 4
360738565 183374179 1
185826799 284945143 1
97492519 167096544 1
199633839 140083960 1
338611428 575328602 6
172668288 577858627 2
132067492 483853031 2
214266687 440602667 1
215576684 440602667 1
390100428 536437122 1
140264549 252993522 5
97542362 205383132 1
250613093 470915888 2
97542362 117058623 1
561976148 208490036 6
162815851 111005623 2
437368746 577858627 4
184372744 371419587 1
275191705 394614858 2
454059039 172668288 2
205383132 317475686 1
515663555 174191688 1
42570149 574012776 1
399580001 81073960 4
515663555 117058623 1
360738565 239482861 1
515663555 47914608 8
327333087 351798435 1
358726571 277727437 5
468809237 412490976 1
262622226 575328602 2
444790512 551188839 2
574012776 81112983 1
270063173 81112983 1
89308231 27798256 3
372693245 320121337 1
551188839 434998682 16
475896725 21508873 1
475896725 262622226 1
475896725 198112368 1
74224730 58758214 1
74224730 275096952 1
443043975 81112983 1
280430548 90430970 2
475896725 180329003 1
180329003 344751090 1
18761643 246461105 1
370611197 151816481 1
471858752 117058623 1
18761643 259865273 2
232232278 370652255 1
502000235 21508873 3
180329003 294817467 3
111423790 545300937 1
433683092 186190444 1
84352469 158469454 2
58749618 389751959 1
552102770 44765804 1
287826175 434998682 2
361812003 440602667 2
481649873 88960749 1
250373879 394614858 1
63253790 167096544 1
207505611 550434469 6
506215866 328239527 2
389751959 214266687 90
328239527 214266687 1
351798435 106766504 1
172453787 577155549 4
427605834 325696446 1
427605834 574012776 1
121849847 381346813 1
581023706 340274242 1
83106176 515663555 1
238169466 325696446 4
46252132 437368746 3
443078043 577858627 2
369727211 363915528 1
164729839 459637630 3
174191688 264745750 1
174191688 218621324 2
361812003 214266687 14
166670511 48376774 2
386637033 370652255 3
261114974 64017672 2
266119179 245770489 1
287826175 145721875 3
382076279 151755148 3
64017672 205376521 1
187658311 107123526 3
260814366 570305910 2
193425330 24868133 1
117058623 145721875 4
71487252 117058623 1
179244567 190813502 1
99002197 517335990 1
111005623 355136751 2
330255413 465399426 1
219091740 66484769 1
264745750 218621324 1
368246503 106841421 1
266618095 459637630 1
287826175 399580001 1
205278393 574012776 2
515440846 58758214 1
370647017 71815631 2
221517840 30009812 3
30009812 14599444 1
221517840 14599444 1
280948401 71487252 1
30009812 577155549 1
157197158 577155549 3
84352469 186224386 6
270063173 591867735 3
218649291 214266687 59
581023706 454903662 1
389265907 252993522 3
170909799 252993522 6
440602667 62223312 2
39723301 214251466 2
140264549 170909799 4
62223312 361812003 1
550434469 296487126 1
50799351 27798256 1
39723301 393727361 1
214251466 393727361 1
337544630 328239527 2
205231234 92975209 1
26761071 368802046 1
110551579 170909799 1
74224730 181913832 1
202234178 419565212 2
238736345 574012776 4
74224730 234313487 1
64490054 496918713 2
299925959 222559633 1
302559370 304022613 1
214251466 328239527 1
337231569 48376774 3
97492519 48376774 4
111005623 53150452 1
37649776 90430970 1
167865284 240191869 3
140264549 219138840 2
363915528 194757219 5
591867735 175458189 15
421024033 140264549 1
205278393 261114974 1
140083960 397569403 1
351798435 88126316 1
191069406 14599444 2
283713373 160887563 1
437368746 172668288 2
136249351 244006526 1
136249351 172668288 1
71487252 361241032 1
362708884 470915888 1
471858752 483853031 2
261114974 500112888 1
302559370 471858752 1
36292202 215576684 7
104799646 88960749 1
36292202 150611354 9
443043975 514679374 2
71487252 482704214 1
275040716 88126316 1
36292202 137373058 3
64490054 454280253 4
23505105 325696446 1
177496057 48048224 1
167096544 297652974 2
71487252 51039180 1
402870780 400344890 2
297853100 363860065 1
390669136 108675333 3
362747745 211848777 1
363860065 591867735 1
167906212 240258320 2
69315538 520380645 1
324307705 351798435 3
311867325 45624632 1
67657313 112257152 7
389751959 214251466 2
27798256 50799351 1
186190444 75611015 1
553850703 214266687 6
215576684 36292202 5
285230602 58747535 5
244474835 177496057 4
189209030 53150452 1
208490036 286067895 1
121849847 214251466 6
198112368 344143174 1
104799646 64017672 1
266618095 198112368 2
298641416 81112983 1
46252132 71487252 1
547900635 392132337 1
402870780 299112866 1
399604913 178077679 1
42895816 275096952 1
296712899 299112866 1
454280253 108675333 1
394745356 70483883 1
399954028 186791565 3
515440846 306791157 1
363915528 58759682 2
368802046 252993522 2
193208430 143037311 3
252993522 214251466 4
214251466 252993522 3
106255581 214266687 6
62223312 88960749 2
222559633 266618095 1
76679385 219091740 2
386637033 119202711 1
188683237 232232278 39
111005623 109299416 4
88126316 48048224 1
84403255 331699419 1
399954028 66484769 2
175155659 64017672 2
36544806 137373058 1
88126316 248148598 4
88126316 272101527 5
21858860 58758214 1
88126316 52305361 2
228099346 21508873 2
400344890 45364167 2
186224386 387735880 1
188683237 373612153 1
23505105 246739849 3
162793078 308721415 2
88126316 177900100 3
62223312 389751959 1
341332559 93438825 1
260062202 426101736 1
182456993 90430970 3
51371672 84403255 2
335997173 162815851 2
483853031 106841421 1
343887622 214251466 3
234501617 402870780 4
246739849 88126316 1
545300937 299112866 1
205278393 24868133 1
166670511 246739849 1
69307285 214251466 1
214251466 69307285 1
205231234 275096952 1
387735880 156890702 1
386637033 299112866 1
387735880 162815851 1
338287336 70654563 1
394614858 249794165 1
394614858 360543263 2
270063173 240191869 1
418803180 324307705 1
270063173 266618095 1
547900635 370652255 1
58759682 66484769 8
80373284 84403255 1
273559646 214251466 4
228099346 81112983 1
285230602 23971329 3
51039180 106841421 3
117058623 246739849 2
427605834 240388572 1
84352469 112257152 6
88126316 106841421 1
51039180 483853031 1
311867325 71487252 1
23505105 30009812 1
165076757 400549146 2
412490976 90430970 1
196244888 232232278 29
394614858 326055771 2
228099346 383689626 2
88126316 53267855 1
340274242 357660257 2
50093236 45112608 1
311867325 53267855 1
71487252 106841421 1
478310972 214266687 7
393300089 214266687 24
133406185 112257152 4
179676136 137434820 2
241093180 37649776 1
471858752 470915888 4
341332559 483853031 1
340555061 437368746 1
181913832 63253790 1
520440498 214251466 5
88126316 244547831 1
88960749 214251466 3
26761071 280574253 1
181913832 405604530 1
372730170 168345425 2
253491471 157197158 1
483853031 300202655 2
33029673 21593031 1
249794165 326055771 1
241266173 347943805 1
22128494 63253790 1
111690467 157091041 1
361241032 170649489 1
232961188 363860065 1
296487126 280403522 2
196957441 208490036 1
121849847 150611354 2
137671591 244154467 1
273461517 483853031 1
186190444 363915528 1
260062202 317113567 2
361065588 168345425 1
361065588 372730170 1
192473400 296489918 7
120858192 172668288 1
192473400 29553844 1
218649291 274053387 1
286067895 90430970 1
136249351 64017672 4
222559633 58747535 6
191077706 255572101 1
536437122 437368746 1
536437122 577858627 1
22926492 227699736 1
454059039 245007518 2
45364167 273559646 6
172668288 437368746 1
536437122 172668288 1
48048224 26761071 1
178077679 100597724 5
222559633 339165240 1
167865284 84403255 1
17248920 84352469 3
18900232 115180720 2
51039180 214251466 2
218649291 214251466 7
346391676 36544806 4
561976148 90430970 1
193208430 137373058 2
218621324 378162722 1
255114497 185661573 1
45112608 441208969 2
601892509 58747535 1
335507982 437368746 1
181627999 507778683 1
228099346 280948401 1
205278393 238764205 1
487963726 409970512 1
199633839 26761071 1
88960749 62223312 5
393300089 389751959 1
389751959 382076279 1
121849847 517335990 2
180329003 206185630 1
410218658 44336049 2
410218658 124272648 1
459637630 577155549 6
140264549 199633839 1
108064328 257078406 3
37649776 108896669 3
577155549 459637630 2
399954028 330439783 2
54513097 591867735 13
21415915 591867735 6
90430970 369094144 1
21927348 14599444 2
320121337 400344890 1
81112983 42570149 3
205278393 52305361 5
175155659 48376774 1
132902185 112257152 11
551188839 454059039 1
137396816 112257152 2
266514525 323300311 1
515663555 97542362 1
354435706 112257152 2
127212001 402870780 9
275040716 246739849 1
112257152 84352469 2
448196764 333467661 1
127212001 299112866 1
280403522 253491471 1
42895816 514679374 2
280403522 241266173 3
591867735 54513097 22
591867735 219138840 5
23505105 205278393 2
186221115 185646833 1
361812003 364819835 1
21858860 284139006 1
553850703 352227498 2
14599444 187450075 1
121849847 273559646 3
23971329 257078406 2
302559370 214251466 4
267194499 187450075 2
22926492 502000235 1
22926492 326055771 1
64490054 285230602 3
23543947 300202655 3
36292202 23971329 5
178077679 382076279 2
266618095 187450075 1
148842295 42895816 1
255114497 90430970 1
215576684 137373058 2
43399417 167096544 2
280571460 77726580 1
156951907 481649873 6
124272648 330255413 6
591867735 205278393 1
405406664 296712899 1
140264549 156890702 1
405406664 111423790 3
104799646 328239527 1
228099346 483853031 7
249824122 351798435 1
69307285 341332559 2
88960749 218649291 2
249824122 360543263 1
227764232 452834167 1
361241032 48376774 2
246739849 175458189 1
23543947 90430970 3
238169466 205278393 1
324307705 267814002 1
370162043 33029673 1
205278393 166670511 1
330439783 58747535 11
119466409 166670511 2
238169466 226691563 1
205278393 41795957 2
363295003 88910148 1
84403255 443043975 1
262639091 100597724 1
218664980 255572101 1
337231569 175155659 1
514679374 351253672 2
341332559 88910148 1
337231569 577155549 4
209549732 296146340 1
341332559 302559370 4
140264549 145721875 1
137471432 41795957 7
21927348 54513097 6
280574253 219138840 4
206185630 515663555 2
257522741 274053387 3
355136751 178077679 2
551188839 111423790 3
241266173 212381568 1
24868133 350739777 1
399580001 112257152 6
547900635 280574253 1
409911433 205376521 1
262307214 162815851 2
591867735 274053387 7
273033835 280574253 1
273033835 219138840 8
438537920 206134238 3
90430970 63253790 1
22249205 302559370 4
421024033 194757219 1
324307705 205278393 1
396758589 318581766 2
418803180 470915888 1
280574253 318581766 2
331273105 17248920 2
148842295 284945143 2
205278393 21858860 1
88126316 208649048 2
42895816 351253672 4
330255413 380310734 4
351253672 257078406 1
257078406 351253672 2
515663555 238736345 6
267822457 205278393 1
440602667 328239527 2
205376521 240388572 1
328239527 506215866 5
361812003 238764205 1
267822457 250373879 1
377915688 232232278 3
515440846 187276624 1
515440846 124272648 1
83928002 232232278 6
45398123 282067411 1
363915528 285230602 1
148842295 238736345 1
51039180 75611015 1
41795957 162793078 10
311114046 77029876 6
191007520 266618095 2
177496057 380310734 4
177496057 72277917 1
88126316 137471432 3
108896669 208649048 3
108896669 124272648 4
209549732 72277917 1
205278393 226691563 2
177496057 431640690 1
377915688 335507982 10
345725724 17248920 5
317475686 372988775 1
553850703 214251466 2
324907579 400549146 3
230315857 115605916 1
361812003 382076279 2
69315538 454059039 1
125971172 127212001 2
441208969 111005623 1
280571460 275096952 1
57794814 421024033 1
337231569 280948401 1
551188839 202234178 1
249794165 418803180 1
392132337 459637630 5
441208969 178077679 1
209549732 124272648 1
275040716 308721415 1
338611428 438537920 1
351798435 326055771 1
351798435 267814002 2
137471432 21593031 3
351798435 418803180 1
48376774 235926567 1
235189731 41795957 15
198112368 41795957 1
99002197 299925959 1
21858860 54513097 4
23543947 316113123 2
162815851 262307214 1
137471432 591867735 1
423225727 214266687 3
162621823 137373058 1
393727361 214251466 1
347943805 508986427 6
406980735 68526291 2
125971172 454903662 5
202719757 137471432 3
71815631 370560376 3
215576684 170909799 14
279968317 299112866 2
202719757 167096544 1
170909799 150611354 3
545300937 189638764 1
302559370 59142721 8
23505105 137055424 1
337231569 172453788 1
297853100 591867735 1
218664980 500386861 1
111005623 421499757 1
41795957 117757115 1
372730170 151755148 18
228099346 382076279 4
137671591 309948156 1
423225727 117902280 1
228099346 157197158 1
71487252 64017672 1
299925959 330439783 4
299925959 338611428 3
143037311 140264549 1
273602143 271324754 1
278482967 150611354 1
335507982 401390204 3
196244888 401390204 1
99002197 90430970 1
99002197 21858860 1
296489918 254990620 2
58749618 54513097 1
250569402 396758589 2
238169466 205383132 1
238169466 46351591 1
158469454 244154467 2
545300937 581023706 1
336130385 121849847 1
378745384 235284388 1
77726580 339165240 3
185661573 326820998 3
69315538 46252132 2
99002197 316113123 2
143037311 381346813 1
143037311 191898535 1
189209030 111005623 1
279968317 127212001 1
90430970 118408967 1
470915888 352370223 1
221517840 352370223 2
517335990 117902280 2
262639091 184372744 1
175155659 176861277 1
226691563 97542362 1
41795957 235189731 5
181627999 112257152 6
21593031 175155659 1
41795957 21593031 2
206134238 575328602 5
294817467 284945143 1
192473400 37649776 1
361278739 37649776 1
410218658 37649776 3
108896669 177900100 2
53150452 421499757 1
366562500 205376521 1
23543947 214266687 8
99002197 218649291 2
66484769 58759682 3
246739849 137471432 2
316530540 108064328 1
33029673 267822457 4
33029673 48376774 4
215576684 364772998 2
52305361 205383132 1
33029673 606474884 1
86739892 90430970 2
137373058 123084921 1
205278393 218621324 2
205278393 267814002 2
280571460 75611015 2
141204703 330439783 1
409911433 454059039 1
208649048 37649776 3
465399426 37649776 1
179127965 37649776 1
72277917 37649776 1
390669136 458449001 1
591867735 262639091 1
120858192 72277917 3
37649776 292813892 1
370162043 318581766 1
340363309 205278393 3
18900232 335997173 1
205278393 389751959 2
280826536 361065588 1
316113123 440602667 1
140264549 137471432 1
196957441 90430970 3
441208969 396718040 1
162815851 118408967 1
145721875 274053387 2
454280253 227699736 2
71815631 279968317 1
320121337 384094515 1
444790512 181627999 1
79413578 175155659 1
502000235 22926492 2
336130385 201679034 3
88126316 350739777 1
21415915 106841421 1
370560376 299112866 1
37649776 244474835 14
37649776 324907579 1
285544894 591867735 1
64017672 167096544 5
280574253 547900635 1
24868133 189660545 1
88126316 324907579 1
22926492 21508873 1
14599444 397569403 1
373612153 547900635 1
14599444 580063106 1
340363309 24868133 11
157197158 53150452 1
157197158 157091041 2
389751959 506215866 27
454280253 363915528 1
393300089 117902280 1
517335990 273559646 1
90430970 196957441 3
26761071 304022613 1
26761071 246760566 3
137471432 350372131 1
324907579 44336049 1
137471432 21508873 1
369094144 21770354 1
221517840 175155659 2
335507982 402870780 3
205278393 246760566 1
363915528 205231234 1
167096544 275191705 5
191067738 458449001 1
396718040 441208969 1
338611428 56406907 1
119202711 268844576 1
330439783 77726580 2
211848777 54198070 9
27798256 389751959 1
412490976 21858860 1
27798256 506215866 2
364819835 99002197 2
296712899 145721875 1
361299476 38633460 1
355136751 214483223 1
316113123 323356735 2
406886217 381346813 2
205231234 167865284 1
23971329 235926567 1
228099346 304022613 2
24868133 304022613 1
228099346 178077679 1
58747535 77726580 6
421104380 255572101 2
496918713 283713373 4
77029876 191067738 4
501994600 239482861 1
239482861 77029876 4
93737863 64490054 3
205448347 272144349 1
108896669 330255413 4
42895816 257078406 1
22249205 365122161 3
22249205 203916273 9
234316880 212381568 1
64017672 272144349 1
191067738 575328602 3
515663555 206185630 2
193208430 342697022 2
150611354 389265907 1
177823861 36292202 3
36292202 36544806 2
403594709 496918713 1
496918713 403594709 1
108064328 390669136 1
481649873 36612498 2
72277917 386637033 2
287248913 245007518 1
311867325 361241032 1
250373879 267822457 1
201679034 191072044 1
206134238 271324754 6
206134238 338611428 6
108896669 177496057 1
102781563 284945143 2
221517840 79413578 1
190813502 112257152 3
108896669 465399426 1
273033835 591867735 4
273033835 285544894 1
308721415 126040106 1
302559370 358726571 3
308721415 21437961 2
316530540 240258320 1
17248920 54198070 2
108675333 77726580 1
182650731 178077679 1
186190444 23971329 1
280403522 157197158 1
235189731 137471432 3
410218658 296489918 5
183374179 21508873 2
218649291 238764205 1
85077359 205278393 5
71815631 454059039 1
238736345 202719757 2
502000235 24868133 3
313621459 24868133 6
29666748 167096544 2
335507982 399711344 5
93438825 225914625 1
192149868 250569402 1
228099346 341332559 1
48376774 38081052 3
83928002 18761643 4
177496057 296489918 4
127212001 279968317 2
127212001 71815631 3
252834703 112257152 3
338939548 361065588 3
335507982 234501617 2
137434820 201679034 1
52305361 308721415 1
108064328 108675333 2
120858192 399711344 3
331273105 54198070 9
100597724 330439783 1
52305361 205278393 5
73084416 177900100 1
472997480 335507982 1
324307705 219138840 4
401390204 335507982 4
550434469 402870780 5
21508873 325696446 3
575328602 338611428 6
88910148 482704214 3
116524695 86739892 2
179872551 86739892 1
53267855 273602143 1
343941412 117058623 1
192473400 515440846 1
404357780 448605410 1
381346813 33861081 1
14599444 137434820 1
145721875 508986427 7
536437122 232232278 1
343941412 218621324 1
111005623 218664980 1
591867735 270063173 6
285544894 234316880 2
40691248 201041947 1
33029673 108445481 2
367354478 145721875 1
108445481 175155659 1
370560376 545300937 1
45112608 160887563 5
191067738 338611428 2
205665619 71487252 2
246760566 271324754 1
536437122 335507982 17
433683092 316530540 1
176861277 402870780 4
115180720 162815851 1
115180720 157091041 1
213240376 45398123 4
409911433 391968464 1
71487252 241266173 3
434998682 399711344 3
188683237 287826175 1
190383735 66484769 1
71487252 280403522 2
205665619 203916273 1
71487252 53150452 1
71487252 191072044 1
175155659 108445481 2
210551488 48376774 1
148842295 286597633 1
48048224 264200852 2
157091041 347943805 1
210551488 160887563 1
48376774 160887563 8
77726580 330439783 3
140264549 392132337 1
77726580 492369766 4
238736345 372988775 2
389751959 121849847 1
29985371 591867735 1
189209030 280403522 1
143037311 36544806 1
443540428 601892509 18
436060689 443540428 1
306791157 265245001 1
338617304 172453787 1
14599444 97542362 1
187255592 577155549 2
64017672 470915888 1
338617304 193425330 2
218664980 302559370 2
191077706 185661573 2
119466409 48376774 1
104799646 46351591 1
465399426 296489918 2
296489918 465399426 2
189660545 21508873 1
311108835 189660545 1
332334127 297652974 1
547900635 454903662 19
471858752 262639091 1
270063173 298641416 2
238736345 331699419 2
382076279 214266687 7
382076279 24429243 2
452834167 417708983 2
423225727 62223312 1
452834167 406886217 1
452834167 227764232 2
202719757 238736345 1
452834167 278482967 1
433102407 24429243 1
99002197 506215866 11
205278393 137471432 2
54596482 392132337 1
104147773 256696942 3
56343104 21858860 5
549380971 437557781 3
205278393 205383132 4
205278393 119466409 1
137471432 88910148 1
205278393 23505105 3
287826175 335507982 1
117058623 591867735 1
343941412 137471432 1
117058623 29267530 1
164729839 64456105 1
394614858 48376774 1
394614858 211172294 1
394614858 108445481 2
246766460 180329003 2
343941412 470915888 1
192149868 513279956 1
287826175 287248913 3
287248913 373612153 3
175458189 591867735 4
500386861 117757115 1
89308231 70654563 1
193208430 353689773 2
481649873 121849847 1
335997173 53150452 3
335997173 436851002 1
335997173 157197158 1
436851002 335997173 1
340274242 482704214 1
287248913 287826175 2
187276624 119202711 1
88910148 21508873 3
88910148 483853031 1
606474884 187658311 1
606474884 316530540 1
267194499 331699419 2
24868133 213579519 3
88910148 235926567 1
496918713 64490054 1
88910148 266618095 2
500112888 192517738 1
191007520 489343655 1
515663555 150774251 1
250569402 318581766 1
143037311 150611354 1
198112368 470915888 4
157197158 591867735 1
500386861 170909799 2
235189731 198112368 1
520440498 266618095 3
399954028 100597724 1
304022613 199295364 1
205278393 42570149 1
205278393 238736345 1
205278393 198112368 1
167906212 66484769 1
71815631 127212001 1
500112888 175155659 1
262639091 199633839 1
205278393 331699419 1
112257152 399580001 3
409982678 352370223 1
270063173 363860065 2
117902280 214266687 5
157197158 175155659 1
179244567 218621324 1
350739777 44336049 1
116524695 14599444 1
23505105 438406232 2
240388572 337070381 1
199633839 591867735 3
162815851 45112608 1
199633839 38081052 1
296381448 88910148 2
199633839 482704214 1
304022613 21508873 1
296381448 24868133 1
304022613 296381448 1
193208430 500386861 2
218649291 506215866 1
88960749 478310972 2
177496057 244474835 3
421104380 514679374 1
361241032 30009812 1
293643103 184372744 1
137471432 48376774 1
137471432 38081052 1
285544894 63253790 1
271550696 181913832 3
29666748 203916273 2
180329003 246766460 2
443043975 167865284 3
50093236 421499757 3
296489918 306791157 1
340555061 547900635 1
501887043 192517738 2
287248913 292275636 2
26761071 502000235 1
338939548 123208306 6
26761071 199295364 1
560190998 279968317 1
560190998 145721875 1
560190998 536437122 1
306224647 577155549 1
520440498 117757115 1
575328602 458449001 1
458449001 575328602 1
104799646 267814002 1
437557781 285709412 1
230315857 386637033 1
175155659 272144349 2
601892509 443540428 71
385340015 90430970 1
218649291 401744197 2
370560376 437368746 1
239482861 438537920 1
106255581 214251466 5
389265907 506215866 5
575328602 206134238 1
51371672 421024033 1
316530540 66484769 4
317475686 515663555 1
323300311 338611428 1
257522741 140264549 2
390669136 108064328 1
327333087 437557781 5
262639091 21770354 1
50093236 54198070 7
327333087 106766504 1
506215866 27798256 2
390100428 46252132 1
205665619 30009812 3
21770354 179676136 1
480499316 373612153 1
240191869 298641416 1
180329003 54596482 5
66484769 75611015 2
508986427 347943805 1
475896725 397569403 1
347943805 145721875 10
170649489 577155549 4
21508873 88910148 1
45398123 227699736 2
191069406 179676136 1
170649489 193425330 1
341332559 214251466 1
191069406 181662643 1
191069406 429012068 1
24429243 433102407 1
382076279 23543947 1
214266687 23543947 8
54596482 238736345 1
399954028 21927348 5
58749618 273461517 7
70483883 75611015 1
157197158 167096544 1
316113123 295071464 1
437557781 381515950 2
46252132 373612153 2
277019535 54596482 3
360738565 234388455 1
277019535 286597633 1
88910148 97492519 1
325619075 330439783 1
181913832 283053533 1
277727437 167096544 2
277727437 140083960 1
277727437 332334127 1
273602143 66484769 8
36612498 104799646 6
205376521 249794165 1
210551488 246739849 1
211555341 77726580 1
155874323 177900100 2
155874323 296146340 2
115180720 470500390 1
188683237 471858752 11
56343104 230315857 1
481649873 169894192 2
392132337 306224647 1
180329003 372988775 1
315035989 382076279 1
315035989 381295550 1
140264549 186190444 1
482704214 97492519 1
482704214 104147773 1
482704214 470915888 2
574012776 286597633 1
443078043 127212001 1
482704214 221517840 1
591867735 21927348 5
591867735 170649489 1
71487252 21593031 1
71487252 261114974 1
34279978 53384299 2
214251466 50799351 1
170909799 104799646 9
381346813 481649873 1
406886217 150611354 1
104799646 300202655 1
361065588 151755148 5
214251466 368802046 1
72277917 179127965 1
71487252 46351591 1
14599444 179872551 1
252673442 325696446 2
261114974 308721415 2
325696446 21508873 1
360108672 180329003 1
88960749 104799646 2
324907579 370005959 1
33029673 267814002 4
401744197 440602667 2
248148598 108896669 1
162793078 470915888 3
363860065 277019535 1
279968317 115605916 1
515440846 191067738 1
230315857 198221318 1
421024033 339165240 1
287826175 373612153 2
219138840 140264549 1
219138840 160887563 1
250361135 198927386 3
250361135 200444013 1
71487252 58757576 8
140264549 365122161 1
273461517 104147773 3
30009812 280403522 1
167096544 104147773 1
279504313 306791157 2
45398123 100597724 1
390669136 45398123 1
502000235 88910148 1
502000235 482704214 1
373612153 434998682 1
279968317 30009812 3
373612153 46252132 2
471858752 188683237 12
471858752 232232278 5
257522741 250373879 1
71815631 570305910 2
370652255 399711344 1
81073960 279949406 1
273461517 320121337 1
399711344 120858192 1
81112983 298641416 2
443043975 75611015 1
311108835 21508873 1
443043975 319920038 2
200444013 338611428 3
137373058 214251466 6
232961188 23505105 1
315035989 214251466 1
246760566 21508873 1
51371672 238736345 12
73084416 296489918 1
73084416 515440846 1
361812003 401744197 2
601892509 178077679 2
54596482 245007518 5
245007518 54596482 4
54596482 373612153 1
399954028 545300937 1
287248913 54596482 1
355438543 39045743 1
140264549 574012776 1
279579743 71815631 1
520440498 271324754 1
88910148 296381448 3
277727437 238736345 5
361812003 104799646 12
389751959 440602667 7
106841421 275191705 1
368086280 37905642 3
24429243 54596482 10
325696446 252673442 3
325696446 54596482 10
383687232 58759682 1
77029876 311114046 1
239482861 200444013 5
77029876 601892509 2
239482861 191067738 4
330439783 105576032 1
234316880 54198070 2
106841421 59142721 1
58747535 330439783 16
266618095 42570149 2
330439783 276971322 3
66484769 328548626 1
54596482 29985371 2
54596482 30009812 1
29985371 54596482 5
30009812 145721875 1
88910148 145721875 1
204911391 36544806 1
198927386 515440846 2
417708983 343887622 1
218649291 364819835 1
279504313 145721875 6
591867735 378745384 2
41795957 266618095 1
175458189 106841421 2
127212001 311867325 1
259865273 490590646 1
228099346 240258320 2
192517738 272144349 1
33029673 272144349 2
207505611 234501617 4
261114974 272144349 1
140264549 123084921 1
177823861 123084921 1
54596482 252673442 1
401744197 214266687 17
401744197 23543947 1
169894192 177823861 1
389265907 214251466 1
123084921 177823861 1
260778881 54198070 1
330439783 57794814 2
57794814 330439783 1
520440498 186791565 1
361812003 389265907 2
112257152 454903662 4
545300937 402870780 3
399954028 42895816 1
545300937 550434469 11
205278393 54596482 12
326055771 351798435 2
246766460 325696446 1
390669136 66484769 9
284945143 54596482 29
228099346 42570149 7
246766460 148842295 1
14599444 34279978 2
14599444 303371760 1
330439783 339165240 3
471858752 274053387 1
213829162 575328602 1
18900232 178077679 1
544352394 39045743 1
117058623 360738565 1
323300311 240258320 1
117058623 366562500 1
117058623 249794165 1
323300311 66484769 2
273033835 351798435 1
361812003 214251466 5
106841421 591867735 4
285544894 187288519 1
169894192 372730170 2
399954028 71815631 1
106255581 381346813 1
188826656 340870023 1
361065588 123208306 1
45624632 58747535 1
306224647 232961188 1
260062202 70654563 1
42570149 240191869 3
121849847 481649873 1
97492519 185661573 1
205231234 21927348 5
252993522 104799646 15
214251466 361812003 1
306791157 296489918 1
164729839 580063106 1
181097218 88126316 6
591867735 273033835 3
211172294 108445481 1
77688451 268844576 2
88126316 212586753 2
402870780 127212001 1
120858192 77688451 1
198221318 208649048 1
366562500 238764205 1
106841421 302559370 2
574012776 64017672 1
250361135 250373879 1
124272648 431640690 1
81073960 232232278 1
150611354 104799646 16
315035989 104799646 2
520440498 306224647 10
311867325 127212001 2
520440498 240388572 1
253491471 381515950 1
54596482 21927348 1
373612153 261112253 6
302559370 191898535 1
157197158 64017672 1
366684284 358726571 3
394244514 370560376 1
500112888 126040106 1
26761071 140264549 2
409982678 337070381 1
343941412 502000235 1
343941412 199295364 1
148842295 252673442 1
244876558 337070381 1
39723301 23543947 6
361241032 145721875 7
361241032 24429243 2
145721875 24429243 3
361241032 64017672 1
33029673 261114974 1
46252132 292275636 1
100597724 470500390 1
591867735 106841421 4
148842295 54596482 6
203916273 59142721 3
14599444 201679034 3
51697533 434947470 2
366684284 203916273 2
591867735 30009812 1
547900635 125971172 1
370652255 280403522 4
205231234 162793078 3
399604913 162815851 2
26761071 296381448 2
206134238 42895816 3
262622226 268363596 2
315035989 426101736 1
108896669 198221318 1
104147773 58749618 8
215576684 104799646 10
399711344 299112866 2
157197158 21927348 1
157197158 191898535 1
601892509 58758214 2
550434469 399954028 2
337070381 238764205 1
487963726 409982678 2
37649776 345725724 1
211172294 48376774 1
275040716 230315857 1
71487252 100597724 1
192517738 500112888 1
140264549 273559646 1
192517738 211172294 2
100597724 396718040 1
23971329 108675333 3
127212001 387735880 5
140264549 39723301 1
306224647 23505105 2
306224647 344751090 1
306224647 205383132 2
306224647 364772998 1
62223312 23543947 1
365122161 59142721 6
99002197 88960749 1
143037311 88960749 1
186547033 501994600 1
89308231 235926567 2
162793078 41795957 6
80373284 186791565 1
335221441 240191869 2
207505611 402870780 2
338617304 45398123 1
392132337 45398123 1
392132337 577155549 5
241266173 262307214 1
396758589 372988775 8
140083960 203916273 2
100597724 21927348 2
14599444 326820998 1
51371672 187450075 1
75611015 299925959 1
249710115 475896725 1
23543947 62223312 1
168345425 214251466 1
108675333 21927348 1
108675333 84403255 1
69307285 302559370 2
328239527 21695739 1
591867735 88910148 1
355438543 320121337 1
421024033 227699736 1
311108835 325696446 1
194757219 285230602 1
396758589 250569402 1
88910148 340363309 1
365122161 203916273 2
54513097 326820998 2
438537920 200444013 1
21858860 601892509 4
601892509 186224386 28
324907579 165076757 1
240191869 42570149 1
259865273 18761643 1
378745384 591867735 4
160887563 97492519 1
274674751 252673442 2
39723301 381295550 1
402540810 214251466 1
99002197 343887622 1
58747535 580063106 4
402540810 343887622 2
370611197 515440846 1
227699736 21508873 2
42895816 200444013 5
145721875 347943805 2
88910148 313621459 3
228099346 214251466 3
214266687 553850703 1
547900635 335507982 2
228099346 21927348 4
394745356 21927348 5
178077679 54198070 2
83928002 344751090 1
381515950 351798435 4
187288519 164729839 1
164729839 21508873 2
277019535 186547033 1
175155659 211172294 1
378745384 21927348 2
46252132 172668288 1
401390204 434998682 1
175155659 267814002 3
280403522 54198070 4
548657860 214266687 2
500386861 214251466 1
404357780 117058623 2
285544894 54513097 1
77029876 56406907 1
28128687 325619075 1
458449001 239482861 1
162793078 235189731 7
86739892 397569403 1
591867735 326820998 2
126040106 394614858 1
21437961 267814002 9
126040106 308721415 1
279968317 370652255 3
218649291 316113123 2
591867735 324307705 2
212586753 88126316 1
59142721 358726571 3
59142721 366684284 2
51371672 198112368 7
51371672 42570149 5
245007518 331112419 1
21927348 591867735 2
71487252 372988775 2
188846349 41795957 4
275040716 232961188 1
186224386 601892509 13
515440846 77029876 2
267804075 327333087 1
57794814 275096952 4
275040716 381515950 2
54513097 21927348 5
338611428 77726580 1
42895816 75611015 2
246760566 119466409 1
351798435 470915888 1
482704214 246739849 2
340274242 419565212 1
280948401 308721415 1
408214756 214266687 1
112257152 168459774 1
24429243 591867735 1
39723301 440602667 1
121849847 440602667 1
273559646 249710115 1
192517738 246172121 1
192517738 46351591 1
39723301 104799646 1
556212681 368246503 1
270063173 21927348 2
270063173 21770354 1
172668288 454059039 3
306224647 249794165 4
556212681 454059039 1
54596482 577155549 1
591867735 210551488 1
238764205 352370223 1
64017672 340363309 1
296712899 273559646 3
93737863 240258320 1
181097218 140264549 2
205383132 264745750 2
86739892 185661573 1
116524695 199295364 1
273559646 482704214 1
18761643 336463177 1
471858752 198494776 1
471858752 210551488 1
181627999 409042746 1
107123526 167865284 1
520440498 21508873 1
92975209 75611015 2
84352469 601892509 23
36544806 348265432 2
235189731 344751090 1
199295364 179872551 1
104799646 214251466 3
83928002 54198070 3
100597724 441208969 3
337231569 338617304 1
172453788 577155549 1
282067411 577155549 3
470915888 418803180 1
201041947 338611428 1
408214756 389751959 2
202719757 41795957 2
202719757 162793078 1
211555341 366017781 2
104799646 62223312 1
191898535 362708884 1
551188839 267228287 5
177496057 88910148 1
577155549 213240376 1
213240376 577155549 5
62223312 46351591 1
228099346 215576684 1
320782984 454903662 1
177496057 401744197 1
437368746 547900635 2
58759682 194757219 2
176861277 273559646 1
205665619 192517738 2
545300937 188683237 3
21858860 183374179 2
560190998 373612153 2
560190998 261112253 6
366562500 249794165 3
270063173 274053387 1
344751090 245007518 3
189209030 54198070 4
298641416 326820998 1
205665619 272144349 1
399954028 275096952 1
234316880 118408967 1
302559370 372988775 2
501887043 267814002 3
253491471 549380971 2
43399417 246739849 1
111423790 273559646 5
97492519 145721875 1
97492519 482704214 3
272144349 140083960 1
302559370 203916273 8
203916273 167096544 12
140264549 335507982 12
199633839 33029673 1
140264549 184372744 1
244876558 232961188 1
286597633 344751090 1
547900635 444790512 1
187288519 23505105 2
187288519 300202655 1
545072012 140264549 3
193208430 368086280 1
140264549 273033835 7
116524695 191069406 2
83928002 23505105 1
275040716 351798435 1
38081052 191898535 3
108064328 175155659 1
83106176 117058623 3
38081052 221517840 1
337544630 506215866 3
199295364 344143174 1
361299476 370005959 1
302559370 167096544 5
273033835 140264549 1
124272648 24429243 1
278482967 252993522 1
36544806 260062202 3
215576684 218649291 1
306224647 482704214 1
399954028 378745384 1
102781563 180329003 1
302559370 450794692 1
302559370 273033835 1
145721875 234501617 1
232961188 119466409 1
150611354 252993522 8
302559370 219138840 1
459637630 397569403 2
33029673 205383132 1
241266173 18900232 2
107123526 275096952 3
21695739 180329003 1
520440498 21415915 1
390669136 21927348 1
227699736 21927348 2
372988775 396758589 9
390669136 93737863 2
23543947 132067492 2
36292202 315035989 2
77688451 119202711 2
198221318 187276624 1
123084921 406886217 4
287248913 261112253 4
480499316 444790512 3
104147773 176861277 1
311867325 112257152 1
454903662 112257152 4
171251023 372730170 1
108064328 267822457 2
606474884 54596482 11
406980735 212381568 1
117058623 238736345 2
221517840 394614858 1
198927386 575328602 1
77029876 458449001 1
287846265 54596482 3
119466409 184372744 1
501994600 318581766 2
364772998 117058623 1
93438825 97542362 1
33029673 394614858 2
106766504 388400654 3
324307705 270063173 1
51371672 626292287 6
297853100 187288519 1
454903662 547900635 9
389265907 214266687 9
193208430 252993522 1
198221318 108896669 1
268844576 198221318 1
234501617 547900635 1
274674751 360392279 2
212503529 338939548 1
107123526 58758214 1
275096952 21927348 1
58758214 21927348 2
84352469 413508790 1
296489918 179127965 1
178077679 235926567 2
274674751 267814002 1
235926567 178077679 1
212586753 381515950 3
201041947 308721415 2
201041947 66484769 4
273602143 108064328 2
325696446 273559646 1
201041947 363915528 1
273602143 363915528 1
218621324 83106176 1
269051483 157091041 2
238764205 235926567 2
335507982 373612153 2
140264549 386637033 1
24868133 277019535 1
459637630 235926567 1
429012068 412490976 1
48376774 397569403 1
21695739 396758589 6
120858192 208649048 3
39723301 517335990 2
359750805 168345425 1
361812003 88960749 1
36292202 214266687 1
338939548 168345425 2
228099346 402540810 1
606474884 205278393 2
221517840 361241032 2
520440498 262622226 2
187276624 370005959 1
119202711 491150133 2
71487252 24429243 1
196957441 280430548 1
196957441 182456993 1
162793078 205231234 2
551188839 273559646 3
275191705 302559370 1
275191705 167096544 2
390100428 545300937 1
279504313 508986427 9
388400654 232961188 1
436851002 178077679 1
44765804 235926567 1
244876558 219138840 1
252673442 245007518 1
212381568 54198070 5
127212001 120858192 1
520440498 273559646 1
127212001 287248913 1
127212001 444790512 1
389751959 273559646 1
254940274 54596482 12
137373058 162621823 3
164729839 388400654 1
164729839 311108835 1
164729839 238736345 1
164729839 340363309 1
245007518 601892509 2
280826536 381346813 1
591867735 100597724 1
235189731 54596482 1
292275636 434998682 3
254940274 250569402 1
274674751 294817467 2
56343104 454903662 1
241120063 211848777 2
164729839 273033835 1
401390204 273559646 2
33841316 36544806 1
210551488 41795957 3
377915688 544352394 3
166670511 275191705 3
361299476 212586753 1
235189731 470915888 13
100597724 162815851 1
239482861 575328602 2
235926567 48376774 1
259865273 234316880 1
412490976 286067895 2
201657966 179872551 1
249710115 262622226 1
255572101 185661573 1
316113123 517335990 1
212503529 151755148 2
71815631 234501617 2
300202655 437557781 2
472997480 399711344 3
214266687 162621823 1
273559646 444790512 4
213240376 14599444 1
186547033 351798435 1
199633839 157197158 2
362747745 109299416 1
362747745 54198070 2
164729839 50093236 1
389751959 402540810 1
241120063 260778881 3
241120063 234316880 3
81073960 287826175 5
40691248 399954028 1
228099346 471858752 2
41795957 81112983 3
241266173 160887563 2
42895816 338611428 5
280430548 336463177 1
151816481 323356735 1
363915528 458449001 1
267804075 52305361 1
443043975 275096952 2
21858860 88126316 1
300202655 212586753 1
421499757 54198070 2
363915528 337070381 1
469680915 187365956 1
302559370 214266687 1
140264549 214266687 1
368246503 482704214 3
382076279 389751959 1
24429243 145721875 2
389751959 548657860 1
214251466 24429243 1
214251466 214266687 1
316113123 214266687 1
21770354 54513097 3
384094515 151755148 5
123208306 372693245 2
254940274 137055424 1
215576684 517335990 1
111423790 45364167 1
127212001 545300937 1
501994600 274674751 1
24429243 381295550 1
214266687 214251466 2
214266687 238764205 1
214266687 104799646 1
27798256 214266687 1
575328602 77029876 1
267822457 219138840 1
438537920 77029876 2
199633839 274053387 2
556212681 547900635 4
280403522 30009812 6
280403522 279968317 2
280403522 145721875 2
299925959 58747535 3
514679374 187658311 1
481649873 368086280 1
363295003 93438825 1
64490054 227699736 2
64490054 57794814 1
264745750 378162722 1
244876558 549380971 1
45398123 21927348 11
51371672 21927348 10
26761071 24429243 1
64456105 88910148 1
348265432 346391676 1
145721875 469680915 3
196244888 471858752 1
23505105 591867735 1
88910148 244876558 1
83106176 93438825 2
344751090 392132337 1
392132337 344751090 1
279504313 347943805 1
93737863 66484769 7
392132337 311108835 1
386637033 30009812 8
261114974 361241032 1
317966639 331273105 1
176861277 443540428 3
294817467 180329003 1
275040716 606474884 1
283713373 323300311 1
256133861 115605916 2
256133861 279968317 1
177900100 212586753 1
177900100 361278739 1
287846265 254940274 3
117058623 108064328 1
469680915 279504313 1
443043975 189209030 2
273033835 88910148 1
547900635 387735880 3
500386861 402540810 1
37649776 177900100 4
33029673 482704214 1
492369766 330439783 1
33029673 211603583 1
14599444 191072044 3
205278393 235189731 1
33029673 192149868 1
33029673 145721875 1
84403255 21927348 1
458449001 200444013 1
108064328 241266173 1
108064328 21593031 1
108064328 198112368 1
570304837 392480887 2
205278393 577155549 2
549380971 250373879 1
108064328 325696446 1
157197158 260778881 1
108064328 203916273 1
75611015 421743631 2
123084921 361065588 1
85077359 308721415 1
297850671 306791157 2
335507982 536437122 4
606474884 235189731 1
336717597 59142721 2
111690467 64017672 4
93438825 206185630 1
155874323 254990620 1
48048224 250569402 1
54596482 254940274 12
145721875 30009812 1
369727211 108064328 1
205231234 399954028 2
108064328 222559633 1
198927386 458449001 1
38081052 360108672 2
273461517 270063173 1
458449001 198927386 1
24429243 273559646 1
24429243 482704214 1
383687232 433683092 2
148842295 591867735 1
106766504 48949091 2
536437122 234501617 3
280571460 21927348 2
370005959 18761643 1
151755148 36292202 3
44765804 260778881 1
337231569 459637630 2
277019535 64017672 1
51371672 271324754 1
177900100 256133861 4
286597633 180329003 2
213829162 58747535 6
330439783 275096952 1
124272648 73084416 1
388400654 549380971 3
203916273 297652974 1
271550696 405604530 1
22249205 54513097 1
192149868 58757576 2
606474884 363860065 1
124272648 370005959 2
199295364 201679034 1
335507982 273033835 1
482704214 192517738 2
482704214 306224647 1
23505105 167096544 1
480499316 536437122 1
80373284 351253672 1
469680915 145721875 1
441208969 235926567 1
340555061 401390204 1
81112983 296510601 16
335507982 140264549 5
271324754 239482861 1
287826175 261112253 6
196244888 354435706 1
381515950 327333087 2
315035989 452834167 2
315035989 123084921 2
88126316 45364167 1
21927348 270063173 3
21927348 286597633 1
551188839 45364167 1
21770354 324307705 1
536437122 401390204 1
208649048 192473400 4
536437122 273033835 1
36292202 162621823 1
444790512 267228287 3
311108835 304022613 1
311867325 547900635 2
59142721 332334127 5
215576684 170649489 1
284510806 205278393 1
21437961 361241032 1
232961188 297853100 1
370647017 545300937 1
286067895 46420717 1
28128687 75611015 1
66484769 383687232 1
351253672 75611015 7
162815851 93438825 1
275040716 24429243 1
45398123 213240376 2
520440498 336463177 1
311867325 387735880 1
506215866 381295550 2
249710115 238764205 2
23543947 88960749 2
317113567 33861081 2
465399426 177900100 2
482704214 175458189 1
148842295 254940274 1
75611015 399954028 1
324307705 21927348 1
344751090 54596482 7
273033835 30009812 1
344751090 29985371 1
261112253 373612153 2
470915888 162793078 3
238764205 249710115 1
551188839 400344890 2
381295550 506215866 6
561976148 141911198 2
262307214 18900232 1
230315857 212586753 1
481649873 278482967 1
452834167 123084921 1
452834167 481649873 1
24868133 601892509 1
104147773 192517738 1
24429243 306224647 1
187276624 108896669 2
88126316 322180022 1
335997173 111005623 2
208649048 491150133 1
340363309 296381448 2
454280253 626292287 1
580063106 58747535 4
409982678 240388572 1
235926567 160887563 3
53150452 54198070 4
580063106 492369766 3
109299416 111005623 1
22249205 76679385 1
454059039 601892509 3
200444013 198927386 1
332334127 203916273 2
438406232 427605834 1
332334127 302559370 3
536437122 111423790 1
203916273 29666748 1
30009812 274053387 1
190383735 383687232 1
201657966 191069406 1
199633839 170649489 1
205665619 33029673 1
381295550 378745384 1
381295550 316113123 1
402870780 570305910 6
36292202 171251023 2
244154467 388400654 1
262639091 205376521 1
404357780 83106176 1
205376521 366562500 1
365122161 167096544 10
67657313 190813502 1
205376521 71487252 2
317966639 211848777 2
591867735 199633839 3
100597724 339165240 1
241266173 280403522 2
280403522 205376521 1
388400654 244154467 1
108064328 30009812 1
140083960 475896725 1
406980735 54198070 2
437368746 180329003 1
285230602 330439783 2
71487252 199633839 2
327333087 187288519 1
344751090 360543263 3
400344890 388400654 1
18900232 160887563 1
271550696 219091740 1
302559370 273559646 1
33029673 24429243 1
225398019 162793078 2
239482861 175458189 1
205383132 238736345 1
111690467 50093236 1
137471432 501887043 1
66484769 273602143 1
117058623 244876558 1
325696446 21927348 1
325696446 270063173 1
137471432 160887563 3
192517738 267814002 1
24429243 210551488 2
108064328 45398123 1
500386861 361065588 1
500386861 470069657 1
500386861 320121337 1
162621823 150611354 3
124272648 150611354 2
454903662 232232278 3
500386861 140264549 1
260778881 214483223 1
260778881 211848777 1
260778881 262307214 1
363915528 575328602 1
222559633 325619075 1
30009812 33029673 2
260778881 212381568 1
340363309 502000235 1
45112608 100597724 2
287846265 245007518 1
33029673 244876558 1
211555341 330439783 4
273461517 371419587 4
273461517 38081052 1
30009812 24429243 1
273461517 249707746 1
402540810 361065588 1
104799646 124272648 1
260062202 177823861 1
90430970 112257152 7
353689773 162621823 1
26761071 313621459 1
85077359 201041947 1
58758214 421743631 2
324307705 591867735 1
107123526 75611015 5
107123526 319920038 1
252993522 215576684 2
104799646 215576684 3
108445481 280948401 1
253491471 285709412 1
380310734 370611197 1
51371672 194757219 1
244876558 275040716 1
221517840 272144349 4
260778881 44765804 1
21695739 372988775 3
86739892 421104380 1
515663555 226691563 1
86739892 53384299 3
227764232 368802046 1
235926567 119466409 1
33029673 223611436 1
33029673 308721415 2
37649776 112257152 8
69307285 234388455 1
205278393 184372744 1
256133861 119202711 1
132902185 409042746 1
58757576 178077679 1
402870780 292275636 1
561976148 249794165 1
283713373 105576032 1
77726580 366017781 2
359256640 59142721 5
315035989 36292202 2
482704214 187255592 1
482704214 591867735 1
399954028 409911433 2
482704214 21593031 1
137373058 215576684 1
137373058 104799646 1
311108835 26761071 1
74224730 196957441 1
338617304 577155549 2
520440498 117058623 4
85077359 318581766 1
156890702 140264549 1
180329003 437557781 1
111005623 38081052 1
275191705 203916273 1
366562500 352370223 1
413508790 191898535 3
339165240 77726580 1
111005623 235926567 1
58749618 170649489 1
111005623 249794165 1
245007518 252673442 3
214251466 137373058 1
58749618 46351591 1
58749618 338617304 1
575328602 200444013 3
386637033 279968317 1
260778881 234316880 1
520380645 44336049 2
335997173 178077679 2
188683237 354435706 2
205231234 41795957 2
188683237 357339312 1
472997480 261112253 3
450794692 397569403 1
221517840 482704214 1
402870780 387735880 1
520440498 238736345 1
214483223 322045168 2
562966986 235926567 1
273461517 591867735 1
193425330 172453787 4
302559370 234316880 2
520440498 626292287 1
296487126 21593031 1
57675742 482704214 2
59142721 51697533 1
57675742 145721875 2
71815631 522994958 1
77726580 58747535 3
361812003 150611354 1
221517840 45624632 1
45364167 296712899 3
150611354 384094515 1
316530540 239482861 1
370611197 330255413 1
308721415 192517738 1
261112253 287248913 4
560190998 287248913 1
38081052 273461517 1
370560376 261112253 4
351253672 57794814 2
308721415 221517840 1
370560376 81073960 6
45112608 335997173 2
547900635 569217694 2
140264549 500386861 3
140264549 361065588 1
361812003 170909799 1
475896725 246172121 1
371419587 38081052 5
365122161 22249205 4
359256640 205448347 1
359256640 302559370 1
274053387 88910148 1
30009812 399711344 3
515663555 317475686 1
459637630 325696446 1
120858192 547900635 1
167096544 302559370 4
109269644 492369766 3
351253672 80373284 2
156951907 36292202 6
320121337 364819835 1
162621823 171251023 2
361812003 210551488 1
240191869 198112368 2
240191869 167865284 1
240191869 162793078 2
240191869 331699419 3
763326908 370652255 17
547900635 172668288 1
763326908 30009812 3
240191869 267194499 1
404357780 24429243 1
240191869 51371672 1
240191869 21927348 2
136249351 544352394 1
240191869 167906212 1
330255413 37649776 1
355438543 392480887 2
119466409 340363309 2
23971329 198927386 1
66484769 21927348 2
66484769 80373284 1
227699736 92975209 1
119466409 85077359 2
368802046 417708983 2
117058623 205278393 4
137373058 470069657 2
69315538 373612153 1
353689773 417708983 1
459637630 562966986 1
100597724 235926567 4
177900100 112257152 1
363860065 21927348 1
365122161 239482861 1
186134940 421104380 1
193425330 577155549 5
186134940 185826799 1
64456105 244876558 2
443078043 455319239 2
186134940 137434820 1
500386861 368086280 1
123084921 282819786 1
123084921 426101736 1
187276624 515440846 1
322180022 297850671 2
522994958 232232278 2
157197158 347943805 1
317475686 69307285 1
421104380 14599444 2
241120063 54198070 1
205278393 338617304 1
280403522 175155659 2
51371672 266618095 5
107123526 92975209 2
244876558 205278393 1
345725724 54198070 7
109269644 211555341 1
238169466 245007518 2
315035989 156951907 1
170909799 368086280 2
171251023 162621823 1
317113567 36292202 1
36292202 156951907 4
306224647 64017672 1
763326908 299112866 11
59142721 359256640 1
280574253 145721875 3
306224647 39045743 1
434947470 59142721 5
387735880 340555061 1
52305361 381515950 2
52305361 454903662 1
100597724 64490054 1
54596482 286597633 5
181097218 520380645 1
58759682 58758214 1
296489918 274601883 1
547900635 437368746 2
454903662 443078043 1
536437122 120858192 2
421024033 75611015 1
23543947 112257152 9
234501617 536437122 1
536437122 140264549 2
547900635 536437122 3
547900635 273033835 1
547900635 120858192 1
520440498 487963726 2
520440498 409970512 1
454903662 434998682 1
162621823 36292202 2
320121337 360392279 2
137373058 320782984 5
373612153 287826175 3
361812003 99002197 1
23543947 36292202 1
208649048 72277917 1
108064328 338611428 1
140264549 42570149 1
71815631 111423790 1
361241032 53267855 1
361241032 299925959 1
280574253 140264549 2
24429243 102781563 1
218649291 104799646 2
437368746 127212001 1
401744197 478310972 1
387735880 547900635 4
108064328 179676136 1
361241032 207505611 1
145721875 207505611 1
209549732 256133861 1
361065588 72277917 2
160887563 48376774 2
241266173 21593031 1
225398019 21593031 1
273461517 268363596 1
273461517 450794692 2
238169466 54596482 8
24868133 21508873 4
228099346 267814002 1
102781563 245007518 1
601892509 287248913 2
56343104 437557781 4
355136751 160887563 1
127212001 556212681 3
409970512 487963726 2
409970512 83928002 4
274053387 272144349 1
186224386 443540428 4
253491471 362747745 1
246766460 203916273 1
487963726 83928002 5
198112368 137471432 2
246766460 63253790 1
124272648 112257152 2
170909799 315035989 1
156951907 317113567 1
199633839 459637630 1
547900635 778485938 3
402870780 46252132 1
381346813 320782984 1
100597724 80373284 1
267814002 108445481 1
778485938 454903662 7
378745384 298641416 2
166670511 167096544 20
21415915 280574253 3
536437122 280574253 3
406980735 234316880 2
776380530 274053387 2
335507982 219138840 1
776380530 219138840 1
238736345 296510601 3
140264549 120858192 5
21415915 335507982 1
776380530 547900635 1
167906212 383687232 2
39045743 212503529 1
368246503 46252132 1
120858192 335507982 11
235189731 21593031 1
108445481 48376774 1
778485938 46252132 4
156951907 137373058 1
347943805 562966986 1
347943805 279504313 1
235926567 117757115 1
343941412 117757115 1
361299476 254990620 1
347943805 175458189 1
57794814 351253672 1
500112888 108445481 1
42570149 244876558 2
355438543 570304837 3
361241032 45624632 1
156951907 104799646 1
246760566 235926567 1
23971329 369727211 1
501887043 38081052 1
246760566 22926492 1
246760566 352370223 1
54513097 21858860 1
280403522 21593031 1
111005623 280403522 1
471858752 591867735 4
205278393 311108835 1
221517840 274053387 2
221517840 24429243 1
238736345 313621459 1
221517840 284945143 1
221517840 26761071 1
179872551 93737863 2
179872551 186791565 1
183374179 283690548 3
183374179 311108835 1
515440846 438537920 1
183374179 369094144 1
183374179 340363309 1
64490054 391968464 1
228099346 489343655 1
64490054 271324754 1
228099346 200444013 1
228099346 406980735 1
344751090 286597633 2
399604913 160887563 1
754823287 23543947 9
372730170 361065588 2
121849847 151755148 16
406886217 104799646 1
121849847 368086280 1
156951907 252993522 1
389265907 104799646 1
754823287 33029673 1
754823287 210551488 6
556212681 127212001 2
99002197 389751959 1
773862752 454903662 3
140264549 545072012 1
232232278 550434469 3
536437122 512578944 1
556212681 172668288 1
776380530 536437122 9
370560376 577858627 1
545072012 368802046 1
387735880 778485938 2
172668288 778485938 6
172668288 127212001 1
125971172 437368746 2
51371672 240191869 4
556212681 443078043 4
81073960 544352394 3
22249205 83928002 2
480499316 111423790 2
238169466 250373879 1
273033835 536437122 1
784411766 274053387 13
784411766 496918713 2
784411766 140264549 3
784411766 273033835 5
21415915 273033835 3
784411766 545072012 1
784411766 21415915 2
784411766 591867735 4
99002197 754823287 2
88960749 33861081 2
62223312 754823287 3
754823287 62223312 7
62223312 53267855 1
754823287 53267855 1
778485938 232232278 1
272101527 208649048 1
272101527 268844576 3
187276624 177496057 1
427605834 42895816 1
361812003 754823287 1
260778881 322045168 1
601892509 77029876 1
327333087 285709412 1
327333087 212586753 1
21927348 106841421 3
238736345 266618095 3
46252132 778485938 2
119466409 97492519 1
21927348 326820998 1
606474884 145721875 1
514679374 57794814 3
88910148 57675742 1
39723301 316113123 2
368086280 372730170 1
337544630 364819835 3
754823287 39723301 7
22249205 41795957 4
514679374 75611015 1
515440846 296489918 1
193425330 170649489 2
296489918 192473400 1
200444013 271324754 3
92975209 80373284 1
218649291 323356735 3
189660545 502000235 2
177900100 44336049 1
306224647 83928002 3
360392279 353689773 1
88910148 189209030 1
137055424 297850671 1
192517738 191898535 1
454903662 773862752 1
54596482 309948156 3
574012776 360543263 1
397569403 577155549 1
200444013 42895816 3
275155337 18900232 1
234316880 106841421 1
275040716 300202655 2
167906212 194757219 3
68526291 54198070 6
33029673 175155659 1
57794814 186791565 1
331699419 92975209 1
454903662 778485938 11
437368746 778485938 12
296510601 81112983 7
773862752 570304837 1
370611197 124272648 2
228099346 417708983 1
520440498 83928002 20
296487126 175155659 1
547900635 373612153 1
421024033 21927348 1
51371672 100597724 1
283053533 181913832 1
366562500 83928002 6
274053387 202719757 1
76679385 58747535 1
265245001 322180022 1
53384299 185826799 1
331699419 296510601 2
69307285 97542362 2
496918713 339165240 1
335507982 71815631 1
335507982 120858192 2
363295003 205383132 1
244006526 180329003 1
164704175 454059039 2
256133861 362708884 1
179676136 421104380 2
506215866 389751959 2
784411766 54596482 2
237885339 459637630 1
577155549 41795957 1
279968317 280403522 1
273559646 335507982 1
235926567 83928002 5
240388572 91155132 1
754823287 316113123 1
427605834 54596482 6
70483883 266514525 1
115605916 53267855 1
266514525 70483883 1
249794165 83928002 9
249824122 83928002 1
115605916 21858860 3
42570149 81112983 1
390100428 373612153 1
77726580 105576032 1
71487252 117757115 1
240388572 83928002 3
399954028 187658311 3
54596482 244006526 1
81112983 277727437 1
536437122 377915688 6
347943805 235926567 1
88910148 213579519 1
455974999 22249205 4
45364167 434998682 2
246766460 427605834 1
246766460 54596482 3
205278393 549380971 1
369727211 77726580 1
235926567 145721875 1
112257152 190813502 6
384094515 212503529 1
397569403 344143174 1
626292287 238736345 1
284945143 81112983 1
249710115 58749618 5
392480887 570304837 2
256696942 58749618 1
38081052 58749618 5
545300937 244006526 1
273461517 58749618 4
166670511 358726571 1
166670511 366684284 1
437368746 556212681 2
470915888 137471432 1
51697533 332334127 1
51697533 22249205 3
249707746 58749618 2
184372744 58757576 8
362747745 367080568 1
46351591 475896725 2
520440498 198494776 1
108064328 201041947 1
108064328 42895816 1
177496057 410218658 1
520440498 219138840 2
302559370 332334127 3
162815851 100597724 1
360108672 262622226 1
39723301 33861081 1
754823287 33861081 1
754823287 393727361 1
156890702 274053387 4
177496057 361278739 1
119466409 205278393 1
119466409 26761071 1
754823287 112257152 4
91155132 83928002 6
409970512 235926567 1
191072044 179872551 1
325696446 294817467 2
46351591 360108672 1
249794165 238764205 1
335507982 778485938 1
302559370 455974999 1
64456105 399954028 1
21437961 308721415 1
396758589 43702024 1
361241032 176861277 1
361241032 160887563 1
396758589 21695739 2
246461105 238271382 2
361241032 100597724 1
108064328 249824122 1
331112419 33029673 1
150611354 193208430 1
193208430 278482967 1
316113123 39723301 9
150611354 62223312 1
71815631 402870780 4
260814366 402870780 4
361241032 274674751 1
331112419 221517840 5
344751090 309948156 1
344751090 325696446 3
156951907 123084921 1
299925959 492369766 3
222559633 330439783 1
151755148 372730170 1
237266480 211555341 1
299925959 211555341 1
222559633 211555341 1
601892509 76679385 2
278482967 215576684 1
171251023 151755148 1
164729839 325696446 1
325696446 246766460 1
325696446 238169466 3
177823861 252993522 1
222559633 580063106 1
57675742 64017672 2
105576032 283713373 1
58747535 492369766 1
211555341 492369766 1
109269644 330439783 3
106841421 320121337 1
245770489 252695601 2
309948156 54596482 4
245770489 219091740 4
102781563 501002642 1
221517840 331112419 5
115180720 100597724 2
76679385 246461105 1
252673442 148842295 1
228099346 285230602 3
92473291 338617304 2
434947470 205448347 3
776380530 140264549 2
351798435 327333087 1
228099346 59142721 2
232961188 549380971 1
24429243 170909799 1
37649776 36292202 3
778485938 196244888 4
168345425 353689773 1
108064328 246739849 2
501994600 502000235 2
39723301 754823287 2
267228287 273559646 4
337070381 366562500 1
232961188 187288519 1
458449001 77029876 2
239482861 338611428 2
399954028 496918713 1
431573246 458449001 1
58747535 222559633 1
28128687 194757219 1
119466409 378162722 1
21927348 325696446 3
108675333 58759682 1
331112419 48376774 2
252993522 140264549 1
382076279 249710115 1
51371672 198927386 1
389265907 117902280 1
58747535 105576032 4
278482967 104799646 1
41795957 54596482 1
273559646 218621324 1
387735880 370647017 2
606474884 325696446 1
443043975 399954028 1
380310734 330255413 4
490590646 246461105 1
778485938 340555061 2
287846265 170909799 1
54198070 362747745 2
18900232 470500390 1
50093236 317966639 2
239482861 42895816 1
256133861 48949091 1
21770354 21927348 1
50093236 331273105 1
137471432 284945143 1
241120063 262307214 7
241120063 441208969 1
108064328 178077679 1
37649776 44336049 2
110551579 137373058 1
244474835 296489918 3
90430970 601892509 1
89308231 117757115 2
58747535 276971322 2
71815631 83928002 1
71815631 235926567 1
339165240 283713373 1
22249205 58749618 1
108064328 141911198 1
409970512 249824122 2
116524695 191072044 1
438537920 271324754 1
47914608 174191688 1
238169466 286597633 1
325696446 42895816 2
355136751 486840282 1
167096544 51697533 1
185826799 443043975 1
21927348 378745384 1
76679385 601892509 2
450794692 58749618 3
454059039 112257152 1
198927386 366017781 1
256133861 170909799 1
143037311 36292202 1
470915888 235189731 1
280403522 399711344 3
45364167 296489918 1
367080568 54198070 1
336130385 62223312 1
36292202 112257152 16
162815851 501994600 1
309948156 294817467 1
205278393 112257152 1
238736345 137471432 1
226691563 24429243 1
198112368 235189731 1
311867325 520380645 1
112257152 23971329 5
284510806 591867735 1
21695739 58757576 4
266514525 240258320 1
280403522 214483223 1
260062202 368802046 1
156951907 214251466 1
191898535 38081052 1
167096544 365122161 5
325619075 58747535 3
69307285 317475686 2
317113567 104799646 3
56343104 212586753 1
48376774 331112419 3
378745384 324307705 1
115180720 362747745 1
115180720 262307214 1
42895816 314096700 1
355438543 773862752 5
168459774 112257152 5
45364167 444790512 1
754823287 266618095 1
754823287 88960749 2
754823287 382076279 1
279949406 81073960 2
279949406 287248913 1
560190998 370560376 5
88126316 191898535 1
88126316 109299416 1
193208430 151755148 1
275191705 434947470 2
88126316 175458189 1
106255581 23543947 1
59142721 167096544 1
360738565 282067411 1
88126316 23505105 1
106255581 280574253 1
361065588 500386861 1
125971172 547900635 2
547900635 340555061 1
547900635 443078043 1
450794692 169894192 1
100597724 170649489 1
358726571 366684284 1
255572101 137434820 1
273559646 317475686 1
344751090 235189731 1
344751090 137471432 1
344751090 33029673 1
202234178 81073960 5
387735880 444790512 2
140264549 215576684 1
235926567 26761071 1
344751090 210551488 1
238736345 210551488 3
88126316 591867735 1
88126316 273033835 1
246739849 343941412 1
311867325 137671591 1
335221441 81112983 6
187450075 81112983 2
296381448 21508873 1
403594709 433683092 1
403594709 162793078 1
235926567 71487252 1
309948156 284945143 1
23971329 194757219 2
102781563 54596482 2
360543263 54596482 1
228099346 23505105 1
302559370 288273675 1
66484769 93737863 2
347943805 71487252 1
370698806 421499757 1
83106176 71487252 1
83106176 280403522 2
191069406 34279978 3
481649873 171251023 2
368802046 452834167 2
369094144 249710115 1
71487252 111005623 1
343887622 417708983 1
120858192 550434469 1
71487252 396758589 1
28128687 205231234 1
205231234 225398019 1
28128687 225398019 1
205231234 198494776 1
28128687 198494776 1
205231234 235189731 1
28128687 235189731 1
108064328 227699736 2
175458189 21927348 3
132067492 396718040 1
363860065 470915888 1
205231234 475896725 1
28128687 475896725 1
522994958 234501617 5
200444013 575328602 1
403594709 421024033 1
145721875 249710115 1
285544894 246739849 2
437557781 88126316 2
437557781 52305361 2
340363309 117058623 1
480499316 399711344 1
71487252 286597633 1
574012776 54596482 2
274674751 54596482 1
162621823 89308231 2
223869841 232232278 1
188846349 162793078 2
127212001 443078043 1
160887563 100597724 2
591867735 363860065 3
46252132 454059039 1
234501617 260814366 1
316530540 285230602 1
56343104 327333087 1
316530540 57794814 1
191898535 58749618 3
23971329 210551488 1
201679034 179872551 1
536437122 287826175 3
133406185 190813502 1
517335990 440602667 2
215576684 140264549 1
178077679 601892509 2
250613093 198494776 1
178077679 186224386 1
188846349 137471432 4
235189731 202719757 1
112257152 181627999 4
44765804 249824122 1
124272648 191069406 1
44765804 205376521 1
192473400 208649048 3
162793078 316530540 1
186221115 421104380 1
250569402 254940274 1
223869841 773862752 1
140264549 39045743 1
46351591 249707746 1
207505611 260814366 1
83928002 296510601 2
308721415 363295003 1
359256640 166670511 1
53150452 29666748 1
378745384 363860065 2
194757219 240258320 1
118408967 182456993 1
118408967 561976148 1
273602143 403594709 1
296510601 240191869 3
502000235 213579519 1
397569403 392132337 1
340363309 304022613 1
166670511 359256640 1
162621823 104799646 1
119202711 124272648 2
89308231 470069657 1
244474835 45364167 1
26761071 21508873 1
47914608 515663555 8
47914608 137471432 1
187255592 170649489 1
157197158 282067411 1
175155659 157091041 3
175155659 234316880 1
119202711 330255413 1
111005623 470500390 2
175155659 344751090 1
119202711 296489918 1
311867325 437368746 1
246766460 137471432 1
47914608 306224647 1
47914608 364772998 3
222559633 77726580 1
336463177 259865273 1
370652255 232232278 3
520440498 104799646 5
249707746 104147773 2
164729839 487963726 1
67657313 409042746 1
187658311 108064328 1
515663555 93438825 1
244006526 64017672 2
58757576 317475686 2
454903662 544352394 1
360738565 93438825 1
280571460 257078406 1
335507982 569217694 1
185826799 137434820 1
137471432 162793078 1
381346813 452834167 1
181097218 37649776 1
335507982 274053387 5
21415915 496918713 5
472997480 436060689 1
108064328 274053387 1
157091041 345725724 1
71487252 184372744 3
545072012 368086280 2
45112608 178077679 1
47914608 83928002 1
507778683 112257152 1
294817467 274674751 1
401390204 196244888 1
286067895 201679034 1
262639091 210551488 1
203916273 51697533 2
203916273 166670511 1
203916273 358726571 2
754823287 179127965 1
545072012 156951907 1
387735880 402870780 3
100597724 355136751 1
332334127 359256640 1
105576032 58747535 4
76679385 287104239 2
277019535 189660545 1
545072012 381295550 1
560190998 279949406 1
238271382 186791565 1
302559370 51697533 2
391968464 108064328 1
400344890 106841421 1
21770354 115605916 1
238271382 394745356 1
21770354 183374179 1
194757219 238271382 1
194757219 352370223 1
140083960 434947470 1
256696942 46351591 2
754823287 85694890 1
63253790 85694890 1
194757219 85694890 1
266119179 85694890 1
344143174 97492519 1
210442608 223611436 1
253491471 64456105 1
214251466 75611015 1
404357780 119466409 1
391968464 482704214 1
214251466 401744197 1
404357780 470915888 1
381295550 295071464 1
210442608 308721415 1
21770354 240258320 1
332334127 330234691 1
404357780 352370223 1
344143174 352370223 1
210442608 298641416 1
136249351 340274242 1
85077359 24868133 7
52305361 23505105 1
308721415 261114974 1
210442608 54513097 1
308721415 500112888 1
399711344 280403522 1
449572339 81112983 1
399711344 30009812 1
237885339 397569403 1
54198070 552102770 1
104147773 591867735 2
52305361 124272648 2
97492519 64017672 3
404357780 270063173 1
22128494 164729839 1
601892509 84352469 3
111005623 160887563 1
344751090 180329003 2
97492519 205376521 1
296487126 402870780 2
97492519 205665619 1
97492519 250569402 1
520440498 93438825 1
267228287 181627999 2
275096952 64490054 1
90430970 266119179 1
287248913 532395996 1
225914625 438406232 1
335221441 187450075 1
272144349 365122161 1
198112368 296510601 5
335507982 776380530 3
470915888 266618095 1
198112368 240191869 1
92473291 221517840 1
66484769 323300311 1
260062202 36544806 3
191077706 34279978 1
455974999 297652974 1
186224386 436060689 2
465399426 153825675 1
778485938 387735880 3
90430970 23971329 1
77029876 575328602 1
51371672 296510601 2
50799351 348265432 4
252993522 137373058 2
90430970 164704175 1
53384299 164704175 1
449572339 266618095 1
90430970 436060689 1
449572339 238736345 2
83928002 81112983 1
561976148 196957441 2
574012776 294817467 1
574012776 274674751 4
208649048 279504313 2
399580001 507778683 1
228099346 227699736 1
82332462 246461105 1
390669136 70483883 3
570305910 402870780 1
536437122 776380530 6
335997173 275155337 1
399954028 550434469 2
53384299 34279978 1
377915688 299112866 1
434947470 140083960 2
454059039 402870780 2
29985371 180329003 1
42570149 198112368 4
570305910 71815631 2
81073960 267228287 1
343887622 121849847 2
260062202 353689773 2
100597724 50093236 1
23971329 363915528 1
191077706 205376521 1
267804075 42570149 1
277727437 240191869 1
167906212 70483883 1
486840282 160887563 1
278482967 39045743 1
267804075 21508873 1
486840282 45112608 1
486840282 115180720 1
102781563 246766460 1
188846349 97492519 1
262622226 371419587 1
345725724 189209030 1
273559646 434998682 1
520440498 370698806 1
51371672 108064328 1
156951907 168345425 1
51371672 482704214 2
547900635 29985371 1
175155659 45624632 1
48376774 45624632 1
228099346 240191869 2
544352394 232232278 1
109269644 23971329 3
487963726 337070381 2
545300937 357660257 1
245007518 186224386 1
106841421 21770354 5
187288519 117058623 1
84352469 231460377 1
487963726 91155132 1
111005623 71487252 2
253491471 205376521 1
76679385 361299476 1
253491471 175155659 1
486840282 355136751 1
208649048 187276624 1
93737863 496918713 1
175155659 406980735 1
213579519 227699736 1
754823287 67657313 1
36612498 36544806 1
51039180 273559646 2
218664980 273559646 1
110551579 193208430 1
77029876 21858860 1
556212681 311867325 1
556212681 455319239 1
458449001 66484769 1
51697533 59142721 3
501994600 162815851 3
238764205 520440498 1
238764205 83928002 8
580063106 339165240 1
188846349 501887043 1
246739849 284510806 1
100597724 270063173 1
319010188 83928002 1
211848777 68526291 1
282067411 240388572 1
309948156 254940274 1
26761071 85077359 1
185826799 199295364 1
185826799 399954028 1
186134940 115605916 1
186134940 286067895 1
21593031 205231234 1
21593031 57794814 1
117058623 115180720 1
137671591 179127965 2
28136650 115605916 2
81112983 338611428 1
185826799 175458189 1
246760566 459637630 1
48376774 199633839 1
42570149 266618095 4
330439783 58758214 1
181913832 85694890 1
240191869 296510601 1
267194499 296510601 5
392480887 417708983 1
240191869 277727437 1
754823287 359256640 1
99002197 210551488 1
388400654 838628065 1
23543947 214251466 3
754823287 51697533 1
48376774 97542362 1
71487252 475896725 1
48376774 270063173 1
330439783 237266480 1
337231569 21927348 1
366017781 58747535 2
778485938 547900635 2
48376774 337231569 1
48376774 45398123 1
235189731 162793078 2
273461517 191007520 1
260814366 42570149 1
48376774 520440498 1
427605834 286597633 1
276971322 580063106 1
335221441 296510601 3
267804075 330255413 1
59142721 140083960 1
532395996 261112253 2
330439783 211555341 2
267194499 335221441 1
536437122 496918713 1
291357807 57794814 1
54596482 287846265 2
246766460 238169466 1
234316880 104799646 2
389265907 401744197 1
150611354 215576684 1
287826175 520380645 2
22249205 434947470 5
481649873 452834167 1
64456105 212586753 1
21695739 57675742 1
21695739 455974999 1
387735880 443540428 1
73084416 380310734 1
325696446 200444013 1
336717597 434947470 6
214251466 48376774 1
218641857 279579743 1
179676136 470915888 2
50093236 234316880 1
191069406 191067738 1
181097218 350739777 1
53150452 109299416 1
30009812 210551488 1
515440846 260062202 1
278482967 496918713 1
278482967 28128687 1
24429243 241266173 1
410218658 465399426 1
438406232 515663555 1
370647017 188683237 1
275040716 352370223 1
210442608 175458189 2
106766504 483853031 1
71487252 21695739 4
210442608 21770354 1
175458189 363860065 1
465399426 254990620 3
181097218 124272648 1
119466409 213579519 2
241120063 109299416 1
44336049 515440846 1
24868133 58757576 2
284945143 254940274 1
778485938 437368746 6
235189731 221517840 1
235189731 246739849 4
21437961 261114974 1
119466409 296381448 1
45624632 331112419 1
249794165 409982678 1
23971329 391968464 3
316113123 754823287 1
235189731 294817467 1
45398123 459637630 1
205278393 267804075 1
137671591 260062202 1
137671591 150611354 1
176861277 371419587 1
409982678 83928002 1
354435706 196244888 1
245770489 76679385 1
53384299 601892509 2
203916273 332334127 1
241266173 100597724 1
109269644 57794814 1
162815851 160887563 2
370005959 361299476 1
302559370 359256640 1
256133861 177900100 1
308721415 48376774 1
455974999 167096544 3
358726571 51697533 1
91155132 250569402 1
51371672 140083960 1
51371672 358726571 1
51371672 277727437 3
191067738 179872551 1
51371672 267194499 1
339165240 366017781 3
170649489 21927348 3
85790245 238764205 1
339165240 492369766 5
21927348 397569403 1
325696446 280571460 1
330439783 492369766 4
481649873 381346813 1
280430548 246739849 1
369727211 109269644 1
522994958 570305910 1
42895816 271324754 3
520440498 186547033 5
254940274 286597633 1
176861277 501002642 2
28136650 429012068 1
237266480 330439783 2
198927386 271324754 1
24868133 296381448 1
399580001 354435706 1
102781563 254940274 1
354435706 137396816 1
104147773 188846349 6
51371672 167865284 4
104147773 273461517 1
182456993 283690548 1
302559370 362708884 1
79413578 48376774 1
754823287 454059039 1
21927348 75611015 1
399580001 190813502 1
754823287 402870780 1
455974999 302559370 2
455974999 59142721 1
773862752 81073960 1
166670511 434947470 1
155874323 465399426 1
454903662 437368746 4
522994958 402870780 1
520440498 482704214 1
370560376 287826175 1
24429243 254940274 3
24429243 274674751 1
54596482 784411766 1
421499757 335997173 1
23971329 109269644 1
443078043 125971172 1
187288519 591867735 1
520440498 267822457 1
267804075 44336049 1
30009812 266618095 1
246739849 205231234 1
763326908 522994958 1
577155549 337231569 1
577155549 45398123 1
196244888 778485938 7
545300937 111423790 1
241266173 71487252 1
100597724 501994600 5
838628065 250373879 1
53267855 492369766 1
366017781 330439783 1
140264549 496918713 3
581023706 368246503 1
100597724 38081052 1
100597724 108064328 2
54198070 109299416 4
108064328 117058623 2
392480887 348265432 1
763326908 232232278 2
306224647 838628065 2
389265907 361812003 1
235189731 205278393 1
138428712 202234178 1
208649048 268844576 2
37649776 279579743 1
392132337 237885339 1
359750805 346391676 1
41795957 160887563 1
311108835 227699736 5
389265907 218649291 1
238169466 180329003 2
470500390 45112608 1
470500390 160887563 2
106841421 378745384 1
331273105 234316880 1
335507982 377915688 6
443078043 437368746 1
297853100 88126316 1
108896669 212586753 1
360108672 362708884 1
184372744 21695739 3
297853100 212586753 1
244474835 37649776 1
199295364 502000235 2
523484007 296712899 1
286597633 238169466 2
21927348 140083960 1
471858752 196244888 5
54198070 323356735 1
54198070 601892509 1
374495787 80373284 1
189660545 235926567 1
23505105 300202655 2
54596482 454059039 1
54596482 387735880 1
367080568 109299416 1
262307214 54198070 2
23505105 38081052 1
227699736 24868133 3
278482967 260062202 2
278482967 137373058 1
552102770 54198070 2
203916273 336717597 2
784411766 145721875 2
71487252 274053387 1
311114046 239482861 1
199295364 119466409 1
187658311 291357807 1
308721415 361241032 1
126040106 361241032 1
776380530 784411766 1
246760566 340363309 1
454903662 387735880 5
187288519 212586753 1
280948401 361241032 1
472997480 81073960 1
246766460 286597633 1
42570149 372988775 2
232232278 763326908 2
58759682 23971329 3
330255413 370611197 1
29985371 284945143 3
387735880 245007518 1
392480887 773862752 1
296712899 45364167 2
368802046 353689773 2
168459774 507778683 1
311867325 320782984 2
137373058 364819835 1
267804075 212586753 3
343887622 393300089 1
212503529 169894192 1
520440498 366562500 1
257078406 266514525 1
369727211 319920038 1
45624632 387735880 1
300202655 351798435 2
53267855 100597724 1
394614858 21437961 1
784411766 83106176 1
784411766 33029673 2
188683237 778485938 7
784411766 211555341 1
778485938 188683237 2
115180720 54198070 1
167096544 203916273 2
104147773 284945143 3
364772998 93438825 1
277727437 246739849 1
22128494 201679034 1
369727211 271324754 1
311108835 344751090 1
199295364 397569403 2
212503529 361065588 1
166670511 475896725 1
108896669 370611197 1
354435706 232232278 1
370652255 763326908 1
388400654 250373879 2
58757576 21695739 1
26761071 48048224 1
23971329 107123526 2
277727437 266618095 3
308721415 249794165 1
45624632 261114974 1
45624632 280948401 1
337231569 392132337 3
267822457 238169466 1
205383132 381515950 1
280403522 189209030 1
370647017 196244888 1
118408967 191898535 1
24868133 119466409 1
118408967 285544894 1
267804075 285709412 1
21437961 108445481 1
478310972 88960749 1
42570149 167865284 1
42570149 296510601 1
390100428 71815631 1
340555061 778485938 3
58749618 577155549 2
119202711 256133861 1
208490036 186134940 1
287248913 387735880 1
392132337 397569403 1
167865284 298641416 1
370647017 551188839 1
545072012 335507982 3
37649776 370611197 1
260062202 417708983 2
260062202 452834167 1
37649776 265245001 1
520440498 205383132 2
285709412 56343104 1
300202655 56343104 1
156951907 212503529 1
522994958 763326908 1
253491471 437557781 1
140083960 358726571 1
140083960 302559370 1
434947470 203916273 1
126040106 267822457 1
108064328 64490054 2
397569403 170649489 1
274674751 325696446 1
280430548 296487126 2
145721875 784411766 2
127212001 778485938 6
23971329 80373284 2
111005623 45112608 3
267228287 544352394 2
562966986 18900232 1
562966986 275155337 1
188846349 284945143 2
373612153 287248913 1
188846349 234388455 1
311867325 482704214 1
201041947 70483883 1
575328602 271324754 2
363915528 323300311 1
137373058 151755148 1
257522741 368802046 1
238764205 306224647 2
323356735 137055424 1
344751090 284945143 3
515663555 23505105 3
58758214 601892509 1
90430970 179676136 1
390669136 363915528 1
58759682 399954028 1
136249351 773862752 1
191007520 58749618 1
76679385 181913832 2
75611015 64490054 1
378745384 175458189 2
266618095 296510601 3
81112983 187450075 1
201657966 255114497 1
125971172 778485938 7
125971172 387735880 1
241120063 552102770 1
262639091 260778881 1
260062202 342697022 2
754823287 323356735 1
205278393 51820161 2
273033835 21415915 2
273559646 145721875 1
287248913 186224386 3
501002642 176861277 1
127212001 244006526 1
276971322 58747535 2
441208969 275155337 1
339165240 222559633 1
268844576 208649048 1
206134238 239482861 1
51820161 434947470 1
355136751 399604913 1
776380530 335507982 3
115180720 160887563 2
191067738 438537920 1
320121337 252993522 1
443043975 351253672 1
21927348 273602143 4
316113123 238764205 1
444790512 273559646 2
46252132 560190998 1
330255413 119202711 2
59142721 434947470 1
249824122 337070381 1
45624632 286597633 1
392132337 172453787 1
140264549 181097218 8
545072012 273033835 1
545072012 175458189 1
85790245 187365956 2
172668288 244006526 2
145721875 454059039 1
205448347 22249205 2
454280253 323300311 1
441208969 160887563 1
127212001 133406185 1
280403522 386637033 1
79413578 267814002 1
133406185 127212001 1
227699736 45398123 1
205383132 241266173 1
205383132 459637630 1
205383132 109299416 1
46252132 443078043 2
164729839 351798435 1
205383132 287846265 1
262639091 286597633 1
100597724 241266173 2
205383132 580063106 1
100597724 66484769 1
205383132 309948156 1
256696942 249710115 4
45398123 92975209 2
262307214 441208969 1
520440498 262639091 1
570304837 355438543 4
371419587 48376774 1
371419587 119466409 1
371419587 198927386 1
371419587 108064328 1
371419587 23505105 1
75611015 394745356 1
205383132 482704214 1
254940274 245007518 1
110551579 89308231 1
58758214 443043975 1
574012776 238169466 1
561976148 385340015 2
561976148 285171946 1
561976148 218641857 1
344751090 175155659 1
262307214 212381568 1
267822457 192517738 3
306224647 235926567 1
561976148 369094144 1
187288519 549380971 1
76679385 238271382 2
390669136 240258320 1
390669136 338611428 1
202234178 544352394 6
36292202 37905642 1
107123526 496918713 1
205448347 275191705 1
390100428 560190998 1
372988775 21695739 2
351253672 325619075 1
241266173 235926567 2
219091740 575328602 1
496918713 536437122 1
437557781 187288519 1
338611428 323300311 1
437557781 244154467 1
437557781 250373879 2
275191705 350372131 1
238271382 85694890 1
372693245 151755148 11
372693245 368086280 1
547900635 556212681 1
89308231 320782984 1
344143174 235189731 1
344751090 294817467 1
490590646 208490036 1
215576684 256133861 1
344751090 21927348 1
344751090 75611015 1
344751090 57794814 1
93737863 23971329 2
520440498 249794165 1
81073960 394244514 1
330255413 296489918 1
81073960 218641857 1
68526291 280403522 1
838628065 205383132 1
51371672 206185630 1
266119179 361299476 1
246461105 201679034 1
269051483 54198070 1
405604530 252695601 1
51371672 331699419 1
454903662 81112983 1
205231234 421024033 1
29267530 58749618 2
238169466 360543263 1
238169466 254940274 1
45112608 162815851 2
272144349 280948401 4
21858860 81073960 1
179872551 421104380 3
266119179 246461105 1
434998682 523484007 1
296381448 227699736 1
21927348 21593031 2
21927348 241266173 1
296381448 119466409 1
363915528 240258320 1
50093236 235926567 1
42570149 21927348 2
108064328 71487252 1
187288519 273033835 1
88910148 48376774 1
51697533 167096544 1
440602667 517335990 1
280430548 167096544 1
162793078 225398019 2
459637630 170649489 1
262622226 246172121 1
187450075 240191869 1
284945143 360543263 2
363915528 403594709 1
210551488 198494776 1
358726571 397569403 1
570305910 545300937 1
83928002 58747535 3
111005623 262307214 2
570305910 279579743 1
513279956 184372744 1
51371672 399954028 1
261112253 370560376 2
127212001 186224386 1
183374179 397569403 1
246766460 245007518 2
373612153 71815631 1
296489918 119202711 1
51039180 364819835 2
205278393 606474884 1
75611015 57794814 1
272144349 239482861 1
140264549 513279956 1
81112983 454903662 4
140264549 270063173 1
140264549 283713373 1
335507982 196244888 2
235189731 22249205 1
361241032 22249205 1
54513097 544352394 1
188846349 210551488 1
39045743 544352394 1
198927386 314096700 1
42895816 311114046 1
51371672 309948156 1
21770354 298641416 1
544352394 81073960 1
383687232 167906212 1
367354478 190813502 1
21770354 219138840 2
269051483 234316880 1
219138840 591867735 1
500386861 72277917 1
838628065 392132337 2
22128494 164746594 1
325696446 245007518 1
396718040 355136751 1
69307285 400344890 2
339165240 330439783 1
261112253 560190998 3
273559646 454059039 3
205231234 246739849 1
283713373 330439783 2
140264549 271324754 1
784411766 270063173 1
241266173 212586753 1
22249205 336717597 2
124272648 104799646 1
536437122 188683237 1
156951907 191069406 1
273602143 399954028 1
784411766 187288519 1
306224647 238764205 1
370698806 111005623 1
390669136 280571460 1
303371760 255572101 1
437368746 46252132 1
404357780 160887563 1
58757576 71487252 1
340555061 46252132 1
191898535 46351591 2
168345425 33861081 1
754823287 167865284 1
193208430 123084921 1
244006526 111690467 1
552102770 262307214 1
552102770 211848777 1
552102770 421499757 1
41795957 282067411 1
252993522 150611354 1
260814366 302559370 1
210442608 378745384 2
260814366 273033835 1
279579743 402870780 1
137396816 507778683 2
323300311 316530540 2
82332462 333467661 1
333467661 561976148 1
515440846 239482861 1
99002197 287248913 1
108896669 192473400 1
205278393 58757576 2
520440498 351253672 1
265245001 323356735 1
523484007 267228287 2
155874323 410218658 1
286597633 274674751 2
380310734 244474835 2
167906212 187038423 1
21858860 53267855 2
245770489 194511872 1
177900100 465399426 1
187450075 335221441 1
330255413 177900100 3
337070381 205376521 1
191007520 126040106 1
97492519 436060689 1
157091041 54198070 3
191007520 370162043 1
191007520 361241032 1
389265907 343887622 3
104799646 338617304 1
191007520 366562500 1
24429243 97492519 2
191007520 48376774 1
22249205 58758214 2
496918713 140264549 1
23971329 496918713 1
23971329 57794814 1
187288519 267804075 2
191007520 176861277 1
235926567 170649489 1
330439783 325619075 3
97492519 24429243 1
100597724 71487252 1
454059039 273559646 1
59142721 336717597 1
507778683 137396816 2
507778683 354435706 2
470915888 48376774 1
302559370 137373058 1
372693245 123208306 1
170649489 459637630 2
175458189 270063173 2
335221441 238736345 1
213829162 23971329 1
262639091 21927348 1
377915688 58747535 1
286597633 254940274 1
437368746 455319239 3
127212001 577858627 1
111005623 335997173 2
778485938 471858752 1
399954028 205231234 1
340274242 601892509 1
394244514 261112253 2
763326908 399711344 1
390669136 190813502 1
324307705 378745384 1
205278393 363295003 1
24429243 286597633 1
412490976 234313487 1
412490976 283690548 1
412490976 307953995 1
108064328 186791565 1
275040716 296510601 1
77726580 271324754 1
77726580 75611015 1
77726580 237266480 1
275040716 483853031 1
536437122 454059039 1
337070381 409970512 1
574012776 170649489 1
506215866 337544630 1
389265907 106841421 1
320557936 85790245 1
402540810 500386861 1
177823861 72277917 1
404357780 358726571 1
99002197 338939548 1
241093180 244474835 2
189209030 109299416 1
381295550 85790245 1
249710115 404357780 1
85790245 206342682 1
359256640 378745384 1
77029876 297652974 1
77029876 299925959 1
69307285 299925959 1
218664980 402540810 1
51820161 22249205 2
175155659 284945143 1
230315857 244154467 1
175155659 500112888 1
214251466 323356735 1
46252132 340555061 1
838628065 267804075 1
362708884 104147773 1
362708884 46351591 1
431640690 244474835 2
228099346 137373058 1
143037311 500386861 1
391968464 92975209 2
42570149 287846265 1
481649873 156951907 2
481649873 170909799 2
481649873 353689773 1
140264549 249794165 1
549380971 381515950 1
140264549 167865284 1
397569403 358726571 1
213240376 172453787 1
22249205 366684284 2
337070381 249824122 2
97492519 81073960 3
21858860 178077679 1
17248920 112257152 1
372730170 37905642 1
44336049 244474835 2
296489918 244474835 1
330255413 21858860 1
241093180 21858860 4
100597724 335997173 2
100597724 370698806 3
241093180 72277917 1
314096700 338611428 1
45398123 399954028 1
241093180 124272648 1
117058623 470915888 1
183374179 21858860 3
520440498 838628065 1
219138840 324307705 2
344751090 254940274 4
754823287 124272648 1
754823287 440602667 1
140264549 212503529 1
286067895 53267855 1
370611197 88126316 2
64456105 381515950 2
166670511 190813502 1
21770354 378745384 1
21770354 106841421 1
228099346 280571460 2
550434469 232232278 1
238169466 250613093 1
198494776 225398019 1
228099346 345725724 1
626292287 198112368 1
137471432 250613093 1
22926492 189660545 1
88960749 754823287 1
326055771 246760566 1
206185630 266618095 1
326055771 21508873 1
326055771 88910148 1
175155659 162815851 1
326055771 340363309 1
175155659 421499757 1
381515950 275040716 1
228099346 401744197 1
175155659 482704214 1
348265432 156951907 1
175155659 246739849 3
175155659 421024033 1
167865284 108064328 1
545300937 536437122 2
175155659 259865273 1
64490054 162793078 1
343887622 478310972 1
545300937 523484007 1
47914608 54513097 2
22128494 249707746 1
22128494 370005959 1
325619075 237266480 1
306224647 337070381 2
175155659 54198070 1
51820161 140083960 1
252673442 330439783 1
194757219 70483883 2
192517738 45624632 1
287826175 545300937 1
186547033 520440498 1
64017672 244006526 1
111690467 244006526 2
545072012 37905642 1
175155659 71487252 2
29267530 205278393 1
57675742 88910148 2
57675742 137471432 1
106766504 437557781 1
311867325 46252132 4
37905642 89308231 1
223869841 763326908 3
838628065 212586753 1
253491471 111005623 2
255572101 185826799 1
37649776 38633460 1
297652974 166670511 3
109269644 580063106 1
523484007 434998682 5
515663555 205383132 1
260062202 381346813 1
187450075 296510601 1
43399417 475896725 2
601892509 21858860 1
54513097 274053387 4
29985371 266618095 1
77688451 491150133 1
773862752 232232278 2
262639091 270063173 1
50093236 241120063 1
50093236 345725724 1
754823287 23971329 2
261112253 577858627 1
544352394 763326908 2
235189731 344143174 1
377915688 140264549 1
307953995 412490976 1
444720443 30009812 2
133406185 454059039 1
444720443 280403522 1
46351591 180329003 1
262307214 157197158 1
239482861 271324754 1
93737863 92975209 1
548657860 440602667 1
343887622 62223312 1
214251466 478310972 1
22128494 249794165 1
22128494 336463177 1
232232278 773862752 1
459637630 296510601 1
202234178 377915688 4
459637630 213240376 1
232232278 471858752 1
459637630 237885339 2
455974999 332334127 2
296487126 192149868 1
205665619 48376774 2
905950542 234316880 2
400549146 256133861 3
514679374 186791565 1
285230602 492369766 1
279949406 436060689 3
21770354 191069406 1
58759682 186791565 1
58759682 57794814 1
51371672 170649489 3
280403522 444720443 1
838628065 235926567 4
83106176 69307285 1
175155659 296487126 1
292275636 287826175 2
191067738 391968464 1
23505105 360738565 1
23505105 83106176 2
482704214 340274242 2
228099346 267804075 1
274053387 776380530 1
53267855 206342682 1
36292202 104799646 1
120858192 377915688 6
261112253 472997480 3
206134238 198927386 2
235189731 274053387 1
272144349 267822457 1
250569402 249794165 1
307953995 21858860 1
85790245 773862752 1
191007520 319010188 1
210442608 324307705 1
210442608 219138840 1
267804075 549380971 2
286597633 238736345 1
250569402 520380645 1
54198070 191067738 1
42570149 167096544 1
167865284 21927348 1
213579519 24868133 3
192517738 167096544 1
168459774 454903662 2
45624632 394614858 2
394614858 45624632 1
382076279 346391676 1
382076279 280574253 1
382076279 328239527 1
386637033 763326908 1
523484007 45364167 1
267804075 483853031 1
262639091 54513097 1
279949406 181097218 1
279949406 330255413 1
279949406 340870023 1
164729839 244154467 1
54596482 344751090 2
29985371 246766460 1
409911433 337070381 1
157091041 905950542 1
104147773 274674751 1
54513097 246739849 1
211848777 905950542 1
23543947 323356735 1
433102407 316113123 1
372693245 168345425 1
433102407 423225727 2
177496057 153825675 1
208490036 186221115 1
523484007 46252132 1
199295364 86739892 1
83928002 54513097 1
370162043 192149868 1
404357780 108064328 1
246766460 254940274 1
42570149 267804075 1
358726571 282067411 1
193425330 397569403 1
211555341 285230602 1
121567287 162793078 2
167096544 500112888 1
193425330 59142721 1
106766504 212586753 1
218621324 205278393 1
437557781 300202655 1
437557781 212586753 2
21858860 350739777 2
324907579 88126316 1
124272648 386637033 1
324907579 386637033 1
88126316 386637033 2
100597724 275096952 1
105576032 330439783 1
162815851 396718040 1
387735880 399954028 1
776380530 120858192 1
905950542 262307214 1
400344890 434998682 2
350372131 137471432 1
369094144 402870780 1
296381448 22926492 1
232961188 205278393 2
421743631 92975209 1
421743631 75611015 1
470069657 89308231 1
784411766 246739849 2
136249351 763326908 3
270063173 324307705 1
120858192 292275636 1
340363309 199295364 1
577155549 338617304 1
38081052 262622226 1
58759682 601892509 1
175458189 219138840 1
164729839 838628065 1
192517738 79413578 1
371419587 273461517 1
192517738 267822457 2
501002642 436060689 1
167865284 591867735 1
51697533 365122161 2
344751090 501002642 1
262307214 109299416 1
208490036 118408967 1
266119179 286067895 1
29267530 249710115 1
179676136 191072044 1
179676136 201679034 1
404357780 515663555 1
260062202 104799646 1
475896725 274053387 1
350372131 246739849 1
50799351 36292202 3
475896725 784411766 1
340363309 64017672 2
50093236 109299416 1
278482967 338939548 2
260062202 124272648 1
475896725 482704214 1
406886217 36612498 1
487963726 238764205 2
475896725 71487252 1
83928002 384094515 2
475896725 184372744 1
83928002 150611354 1
399604913 370698806 1
81112983 210551488 2
51697533 191898535 1
234388455 264745750 1
279579743 545300937 1
470500390 275155337 1
167096544 190813502 1
437368746 387735880 1
371419587 184372744 1
470500390 18900232 2
561976148 185826799 1
81112983 57675742 1
115180720 275155337 1
108064328 238271382 1
438537920 42895816 1
438537920 314096700 1
106841421 175458189 1
520440498 137471432 2
520440498 350372131 1
278482967 359750805 1
393300089 517335990 1
119466409 23505105 1
250569402 83928002 1
369094144 201679034 1
369094144 255572101 1
373612153 335507982 1
369094144 183374179 1
179676136 191069406 1
369094144 280430548 1
23971329 201041947 1
520440498 338611428 1
371419587 191898535 1
176861277 48376774 1
176861277 108445481 1
88126316 300202655 1
88126316 285709412 2
162793078 210551488 2
550434469 296712899 1
256133861 330255413 2
309948156 501002642 1
283690548 208490036 1
88126316 351798435 1
421499757 111005623 1
390100428 508986427 1
97492519 162793078 1
283690548 28136650 1
37649776 119202711 1
179872551 186221115 1
120858192 569217694 1
221517840 267814002 1
76679385 194511872 1
483853031 548657860 2
177496057 192473400 1
177900100 208649048 1
297850671 137055424 1
520440498 358726571 1
42570149 187450075 2
296712899 401390204 1
21437961 437557781 1
520440498 22249205 1
75611015 280571460 1
71487252 306224647 1
22249205 24868133 1
177496057 254990620 4
106841421 363860065 1
291357807 58758214 2
120858192 296712899 3
219138840 106841421 1
203916273 21927348 1
274674751 219138840 1
754823287 252993522 2
191007520 371419587 1
63253790 22249205 1
194511872 181913832 1
434998682 401390204 1
440602667 506215866 1
437368746 340555061 1
124272648 186224386 1
170909799 215576684 1
381515950 106766504 1
274674751 54513097 1
164729839 344751090 1
205278393 58749618 2
119202711 37649776 1
311867325 443078043 2
125971172 443078043 2
273602143 328548626 1
387735880 186224386 1
28774420 192473400 1
208649048 330255413 2
323300311 308721415 1
275191705 455974999 1
38081052 268363596 2
45364167 177900100 3
51371672 57675742 1
267228287 232232278 2
23971329 112257152 10
111690467 189209030 1
194511872 90430970 2
335997173 115180720 2
179676136 186221115 1
162793078 246739849 1
763326908 544352394 2
234316880 109299416 1
260062202 454903662 1
324907579 330255413 1
22128494 210551488 1
626292287 21927348 1
626292287 30009812 1
520440498 352569615 1
392480887 355438543 1
162793078 188846349 1
117058623 167865284 1
41795957 188846349 3
160887563 115180720 1
238764205 69307285 1
222559633 105576032 4
421104380 179872551 1
308721415 280948401 1
225398019 235189731 1
106766504 381515950 1
177823861 123208306 1
357339312 232232278 1
754823287 552102770 1
444790512 335507982 4
754823287 178077679 1
21858860 241093180 2
274053387 377915688 5
198221318 77688451 2
536437122 125971172 1
140264549 210551488 2
227699736 170649489 1
336717597 275191705 1
280574253 520440498 1
280574253 21927348 1
287846265 252673442 1
127212001 340555061 1
547900635 401390204 1
606474884 784411766 1
561976148 179872551 1
93438825 264745750 1
340363309 606474884 1
205278393 362708884 1
194511872 236986090 1
93438825 160887563 1
21415915 433683092 1
392132337 338617304 1
784411766 377915688 4
778485938 399711344 1
120858192 472997480 1
545072012 377915688 3
186547033 64017672 1
167096544 137471432 1
234501617 335507982 1
189209030 64017672 1
405406664 156951907 1
280574253 377915688 1
274053387 249710115 1
776380530 377915688 5
88910148 34279978 1
234313487 236986090 1
520440498 91155132 1
157091041 162815851 1
156951907 342697022 1
392132337 337231569 2
221517840 280574253 1
274053387 181097218 1
404357780 226691563 1
248148598 386637033 1
186224386 454059039 1
237266480 492369766 1
427605834 205278393 2
278482967 151755148 1
370560376 120858192 1
158469454 406886217 1
417708983 382489334 1
417708983 346391676 1
417708983 452834167 1
367354478 359256640 1
443043975 187038423 1
296510601 51371672 1
29666748 434947470 1
48949091 64456105 2
48949091 235926567 1
48949091 92975209 1
21770354 337231569 1
92975209 21927348 1
97492519 287826175 1
175155659 223611436 1
481649873 260062202 1
97492519 472997480 1
260062202 112257152 1
387735880 556212681 1
260062202 168459774 1
30009812 763326908 1
280403522 763326908 1
285230602 93737863 1
51697533 324307705 1
273559646 400344890 1
203916273 205448347 1
193208430 212503529 1
88126316 330255413 1
402870780 120858192 2
402870780 335507982 5
402870780 287248913 1
784411766 482704214 1
417708983 227764232 1
784411766 23505105 2
784411766 88910148 1
784411766 226691563 1
784411766 24429243 1
325619075 575328602 1
238736345 449572339 2
232961188 24429243 1
325619075 285230602 1
330439783 365122161 1
52305361 363860065 1
365122161 205448347 1
45398123 394745356 1
30009812 386637033 1
45398123 199633839 1
188683237 399711344 1
178077679 370698806 1
219138840 298641416 1
45398123 66484769 1
172453787 338617304 2
84352469 475768397 1
228099346 396718040 1
164746594 246461105 1
164746594 336463177 1
164746594 490590646 1
164746594 370005959 1
164746594 196957441 1
302559370 275191705 1
400344890 273559646 3
273559646 302559370 1
218649291 478310972 1
117058623 48376774 2
111690467 88910148 1
784411766 340274242 1
246739849 172453787 1
37649776 361278739 1
443043975 64490054 1
763326908 81073960 1
160887563 396718040 1
763326908 419565212 2
221517840 261114974 1
440602667 273559646 1
117058623 362708884 1
273559646 104799646 1
24429243 52305361 1
282067411 48376774 1
92473291 246739849 2
363295003 48376774 1
88910148 23505105 2
363295003 246739849 1
381515950 520440498 1
185646833 137434820 1
106255581 483853031 1
117058623 267822457 1
106255581 402540810 1
106255581 500386861 1
381295550 249710115 1
381515950 59142721 1
455974999 336717597 1
377915688 773862752 1
192149868 211848777 1
490590646 336463177 1
273559646 210551488 1
45624632 221517840 2
180329003 360543263 2
360543263 180329003 1
24429243 205278393 1
470234000 383687232 1
71487252 470500390 1
125971172 46252132 1
260062202 252993522 1
213240376 459637630 1
21508873 363295003 1
246172121 58749618 2
205383132 784411766 1
405406664 273559646 1
267814002 221517840 2
54513097 21770354 2
18761643 21858860 1
58749618 302559370 1
58749618 381295550 1
405406664 162621823 1
405406664 212503529 1
24429243 246760566 1
778485938 577858627 1
125971172 577858627 1
381295550 302559370 1
459637630 193425330 1
102781563 360543263 1
575328602 219091740 1
266618095 210551488 1
48376774 167096544 1
64017672 48376774 1
754823287 443540428 1
570305910 340555061 1
186791565 75611015 1
496918713 77726580 2
41795957 21858860 1
187276624 410218658 1
53384299 336130385 1
83928002 123208306 1
108064328 394745356 1
83928002 372693245 1
108064328 205231234 1
92975209 374495787 1
81073960 112257152 1
36292202 205278393 1
296381448 26761071 1
308721415 211172294 1
249707746 362708884 2
283690548 241093180 1
288273675 167096544 1
288273675 275191705 1
272144349 48376774 3
434947470 366684284 1
238764205 206342682 1
754823287 335507982 4
384094515 338939548 2
346391676 227764232 1
505128137 338939548 1
320121337 368802046 1
346391676 353689773 1
501994600 355136751 1
267228287 26761071 1
346391676 417708983 1
267228287 340274242 1
265245001 37649776 1
63253790 219091740 1
444790512 402870780 1
267814002 192517738 1
434947470 358726571 1
24429243 33861081 1
48949091 265245001 1
235284388 175458189 1
273602143 70483883 4
42570149 325696446 1
273602143 23971329 1
506215866 323356735 1
280571460 23971329 1
838628065 300202655 1
400344890 547900635 1
400344890 454059039 2
400344890 71487252 1
436851002 160887563 1
214483223 54198070 2
381515950 549380971 2
48949091 37649776 1
437557781 549380971 1
24429243 235926567 1
177823861 205278393 1
102781563 71487252 1
246766460 205278393 1
392132337 199633839 1
175458189 508986427 1
23543947 601892509 1
838628065 471858752 1
838628065 106841421 1
42570149 267194499 1
317966639 322045168 1
267814002 45624632 1
838628065 199633839 2
359750805 342697022 1
481649873 342697022 1
238169466 520440498 1
238169466 23505105 1
23505105 520440498 3
21415915 140264549 1
348265432 50799351 1
444790512 196244888 1
140264549 104147773 1
444790512 120858192 1
168345425 121849847 3
140264549 350372131 1
325619075 211555341 1
275096952 100597724 1
92975209 331699419 1
267194499 626292287 1
46351591 58749618 1
580063106 299925959 1
206342682 238764205 1
274053387 483853031 1
483853031 274053387 1
53267855 252993522 1
483853031 199633839 1
69307285 274053387 1
483853031 388400654 1
203916273 359256640 1
156951907 570304837 1
455974999 203916273 2
754823287 75611015 1
203916273 365122161 1
754823287 77726580 1
273602143 84403255 1
88910148 302559370 1
273602143 22926492 1
363295003 210551488 1
28774420 124272648 1
335507982 172668288 1
188846349 104147773 1
245770489 63253790 2
175155659 235926567 1
455974999 318581766 1
175155659 44765804 1
267194499 51371672 1
210442608 175155659 1
838628065 106766504 2
480499316 402870780 1
450794692 104147773 1
387735880 436060689 1
234501617 387735880 1
450794692 249710115 1
296487126 214483223 1
249710115 274053387 1
14599444 181662643 1
157091041 241120063 1
140264549 106841421 1
117058623 371419587 1
763326908 377915688 1
784411766 471858752 1
475896725 29267530 1
475896725 450794692 1
475896725 249707746 1
311108835 175458189 1
273559646 234316880 1
240191869 335221441 1
475896725 284945143 1
475896725 360108672 1
280430548 421104380 1
361812003 328239527 1
591867735 21770354 1
601892509 501002642 1
108064328 210551488 1
93737863 391968464 1
397569403 69307285 1
261114974 126040106 1
266514525 64490054 1
266514525 369727211 1
381515950 184372744 1
116524695 286067895 1
370611197 361278739 1
306224647 267804075 1
470500390 178077679 1
306224647 549380971 1
48376774 71487252 1
191898535 360108672 2
421104380 286067895 1
185826799 286067895 1
412490976 255572101 1
151755148 121849847 7
210551488 162793078 1
283713373 108064328 1
280571460 80373284 1
170649489 46351591 1
23543947 23971329 2
335507982 30009812 1
754823287 127212001 1
455974999 513279956 1
64017672 79413578 1
591867735 298641416 1
51697533 358726571 1
366017781 57794814 1
366017781 421024033 1
58758214 399954028 1
330255413 213579519 1
92975209 241266173 1
23543947 84352469 1
501994600 246760566 1
508986427 377915688 1
177496057 213579519 2
553850703 111690467 1
93737863 421024033 1
198112368 21593031 1
178077679 483853031 1
43399417 256696942 1
109299416 214483223 1
547900635 368802046 1
198112368 50093236 1
350739777 465399426 2
205278393 591867735 1
260778881 345725724 1
335507982 292275636 1
454059039 145721875 1
80373284 205231234 1
228099346 284945143 2
275040716 117058623 1
92975209 351253672 1
262622226 193425330 1
370698806 160887563 1
319920038 75611015 1
361241032 324307705 1
41795957 250613093 1
361241032 784411766 1
48949091 483853031 1
48949091 300202655 1
186134940 191069406 1
437368746 261112253 1
23505105 64017672 1
235189731 210551488 1
36292202 601892509 1
100597724 399954028 2
394745356 351253672 1
280948401 272144349 3
838628065 246760566 1
367080568 214483223 1
838628065 249794165 1
181662643 185646833 1
64017672 343941412 1
42570149 350372131 2
273602143 366562500 1
53267855 339165240 1
350372131 63253790 1
43399417 140083960 1
85694890 160887563 1
88126316 244474835 1
77029876 58759682 1
188683237 444790512 2
59142721 266618095 1
203916273 275191705 1
44336049 37649776 1
545300937 127212001 1
545300937 279968317 1
370005959 246461105 1
545300937 46252132 2
92473291 64017672 1
302559370 365122161 1
580063106 237266480 1
273461517 46351591 4
181627999 400344890 1
421024033 179676136 1
400344890 228099346 3
344751090 252673442 1
234316880 205448347 1
478310972 401744197 1
421024033 784411766 1
399711344 763326908 2
365122161 358726571 1
335507982 472997480 2
365122161 332334127 1
465399426 296146340 2
400344890 287846265 2
232232278 354435706 1
421024033 520440498 1
88910148 351798435 1
523484007 361978254 2
23505105 21695739 1
45364167 330255413 1
523484007 545300937 1
205448347 434947470 1
205448347 51697533 1
175458189 199633839 1
21415915 471858752 1
21415915 21593031 1
520440498 221517840 1
246172121 284945143 1
64490054 109269644 1
50093236 905950542 1
249707746 475896725 1
199633839 106841421 1
335997173 109299416 1
523484007 127212001 1
286067895 127903007 1
66484769 106841421 1
51371672 106841421 1
520440498 191898535 1
48376774 362708884 1
405604530 283053533 1
257522741 335507982 1
121567287 210551488 1
23505105 284945143 2
275040716 226691563 1
338617304 59142721 1
253491471 335997173 1
73084416 244474835 2
328548626 433683092 1
244876558 212586753 1
179872551 273602143 1
188683237 273559646 1
97492519 373612153 2
309948156 280571460 1
81073960 399580001 1
459637630 392132337 1
89308231 37905642 4
21927348 175458189 2
419565212 544352394 2
18761643 601892509 3
267228287 523484007 1
156890702 335507982 1
250361135 54596482 1
434998682 444790512 1
402870780 776380530 1
267228287 361978254 1
140264549 754823287 1
363295003 378162722 1
228099346 358726571 2
342697022 252993522 1
205278393 244876558 1
109269644 496918713 1
164746594 187276624 1
520380645 350739777 1
46252132 361978254 1
48376774 205383132 1
399604913 18900232 1
551188839 71815631 1
179676136 100480169 1
399604913 275155337 1
51371672 449572339 1
280430548 255572101 1
188683237 64017672 1
140264549 26761071 2
252673442 180329003 1
577155549 193425330 1
324307705 21770354 1
754823287 351253672 1
228099346 397569403 2
58758214 58747535 1
177823861 372693245 1
228099346 140264549 1
177823861 92975209 1
551188839 401390204 1
117058623 520440498 1
496918713 219091740 1
468809237 369094144 1
396758589 184372744 1
196957441 561976148 1
205665619 126040106 1
199295364 336130385 1
53267855 283690548 1
140264549 151755148 1
53267855 307953995 1
274053387 284945143 1
205231234 331699419 1
47914608 577155549 1
330255413 124272648 2
71487252 228099346 1
133406185 507778683 1
140264549 53150452 1
240258320 433683092 1
419565212 763326908 1
551188839 480499316 1
501887043 360108672 1
274674751 238169466 1
176861277 245007518 1
372988775 286597633 1
754823287 238169466 1
754823287 574012776 1
58757576 145721875 1
400344890 53267855 1
444790512 523484007 1
365122161 29666748 1
58747535 57794814 1
280403522 905950542 2
67657313 132902185 1
218649291 273559646 2
121849847 338939548 2
46252132 545300937 1
156951907 315035989 1
532395996 81073960 1
434998682 267228287 1
255572101 86739892 1
421104380 86739892 1
255572101 390669136 1
421104380 390669136 1
202234178 232232278 3
330255413 297850671 1
296712899 399711344 1
33029673 331112419 2
344751090 273559646 1
201657966 201679034 1
277727437 187450075 2
109299416 421499757 1
172453787 172453788 1
260062202 405406664 1
48376774 205278393 1
120858192 274053387 2
386637033 399711344 1
283713373 496918713 1
274674751 300202655 1
120858192 273033835 1
140083960 365122161 1
193208430 405406664 1
203916273 302559370 1
232961188 48376774 1
245007518 284945143 1
226691563 210551488 1
205383132 33029673 1
363860065 117058623 1
205383132 267814002 1
536437122 508986427 1
51371672 211555341 1
44336049 279949406 1
501994600 191898535 1
28774420 350372131 1
28774420 358726571 1
28774420 282067411 1
260814366 184372744 1
64017672 482704214 1
283713373 93737863 1
427605834 238169466 1
262622226 170649489 1
433683092 257078406 1
241266173 205376521 1
228099346 22249205 1
372693245 37905642 1
84352469 267804075 2
287826175 560190998 4
232961188 381515950 2
360738565 378162722 1
544352394 419565212 5
71487252 318581766 1
51371672 492369766 1
275040716 244547831 1
331699419 240191869 1
318581766 170649489 1
90430970 88227100 1
400344890 64017672 1
238736345 238169466 1
50799351 302559370 1
79413578 344751090 1
117058623 606474884 1
267804075 387735880 2
79413578 273602143 1
386637033 88126316 1
83928002 377915688 4
355438543 361065588 1
284945143 245007518 1
515663555 225914625 1
267228287 763326908 2
380310734 465399426 1
522994958 202234178 2
81112983 284945143 1
24429243 186547033 1
355438543 85790245 1
232961188 267804075 1
232961188 388400654 1
238271382 63253790 3
140264549 368802046 1
392132337 170649489 1
260062202 121567287 1
111423790 550434469 1
517335990 121849847 1
302559370 228099346 1
320121337 37905642 2
228099346 500386861 2
517335990 393300089 1
320121337 121849847 2
156951907 245007518 1
455974999 190813502 1
126040106 267814002 1
284945143 117058623 1
47914608 205278393 1
330255413 244474835 5
520440498 88910148 1
261114974 205665619 1
547900635 292275636 1
292275636 547900635 2
547900635 361978254 1
181097218 208649048 1
181097218 386637033 1
120858192 181097218 1
43399417 450794692 1
412490976 22128494 1
234501617 522994958 1
190813502 302559370 1
272144349 221517840 1
412490976 210551488 1
190813502 332334127 1
199633839 324307705 1
178077679 192149868 1
274053387 784411766 1
409970512 249794165 1
286067895 183374179 1
24868133 53384299 1
183374179 412490976 1
21593031 117058623 1
64490054 219091740 1
213829162 222559633 1
298641416 626292287 1
214266687 359256640 1
517335990 218649291 1
401744197 117902280 1
54198070 763326908 2
387735880 311867325 1
320782984 455319239 1
421024033 92975209 1
75611015 319920038 1
75611015 514679374 1
544352394 202234178 1
569217694 776380530 1
569217694 536437122 1
120858192 536437122 1
569217694 335507982 1
292275636 472997480 1
569217694 140264549 1
47914608 601892509 4
117058623 350372131 1
352227498 368086280 1
443043975 374495787 1
145721875 280403522 1
273559646 280403522 1
352227498 500386861 1
22128494 280430548 1
81112983 267194499 1
399954028 394745356 1
254990620 350739777 2
120858192 776380530 1
21508873 183374179 1
838628065 164729839 1
399954028 273602143 1
225398019 205231234 1
838628065 381515950 1
24868133 763326908 1
125971172 320782984 1
335507982 296487126 1
225398019 92473291 1
279949406 97492519 1
92473291 41795957 2
280430548 385340015 1
280430548 561976148 1
22249205 58759682 1
156951907 377915688 1
77029876 391968464 1
438537920 239482861 1
400344890 267228287 1
191898535 104147773 1
191898535 246172121 1
188846349 193425330 1
399954028 175458189 1
179676136 397569403 1
261114974 331112419 1
370647017 387735880 1
369094144 429012068 1
370647017 454059039 1
202234178 238169466 1
550434469 536437122 1
369094144 234313487 1
405604530 245770489 1
193425330 338617304 1
273461517 362708884 1
391968464 323300311 1
365122161 297652974 1
205278393 287846265 1
344751090 287846265 1
344751090 427605834 1
105576032 433683092 1
337231569 145721875 2
480499316 361978254 1
92975209 492369766 1
106841421 270063173 1
106841421 470915888 2
362708884 58749618 1
72277917 500386861 1
124272648 370611197 1
124272648 265245001 1
151816481 297850671 1
257522741 280574253 1
381515950 48949091 1
179127965 124272648 1
29267530 46351591 1
246461105 286067895 1
360738565 226691563 1
277727437 167865284 1
360738565 47914608 1
52305361 208649048 1
522994958 454903662 1
205278393 223611436 1
280430548 285171946 1
108064328 237266480 1
385340015 561976148 1
370560376 560190998 2
106841421 191898535 1
42570149 626292287 1
46252132 547900635 1
206185630 364772998 1
388400654 552102770 1
125971172 556212681 1
46252132 556212681 1
46252132 577858627 1
547900635 577858627 1
284510806 188846349 1
273602143 496918713 1
150611354 124272648 1
382076279 302559370 1
51371672 350372131 1
88126316 549380971 1
262622226 213240376 1
784411766 280574253 1
444790512 401390204 1
361241032 192517738 1
491150133 77688451 1
434998682 373612153 2
338617304 277727437 1
338617304 392132337 1
357660257 550434469 1
402870780 260814366 1
260062202 345725724 1
260062202 362747745 1
39723301 218649291 1
215576684 214251466 1
215576684 401744197 1
219091740 238271382 1
219091740 283053533 1
252673442 427605834 1
273559646 175458189 1
239482861 175155659 1
266618095 350372131 2
235926567 399604913 1
280403522 228099346 1
117058623 388400654 1
388400654 520440498 1
280403522 238764205 1
140264549 776380530 1
46252132 311867325 1
387735880 370560376 1
228099346 69307285 5
69307285 106841421 2
123208306 121849847 1
107123526 23505105 1
189209030 443043975 1
69307285 238764205 1
574012776 24429243 1
288273675 336717597 1
470500390 335997173 1
205278393 285709412 1
458449001 271324754 1
501994600 100597724 2
71487252 205665619 1
240388572 520440498 1
266514525 108675333 1
501994600 45112608 1
109269644 276971322 1
492369766 105576032 1
492369766 276971322 1
401744197 389265907 1
409911433 108064328 1
23543947 335507982 1
21927348 21508873 1
389751959 364819835 1
763326908 280403522 1
186134940 336130385 1
44765804 83928002 1
455974999 358726571 1
274053387 496918713 2
30009812 223611436 1
186791565 351253672 1
337231569 262622226 1
106766504 284510806 1
106766504 88126316 1
328548626 363915528 1
360543263 246766460 1
21927348 421024033 1
85077359 296381448 1
48949091 520380645 1
21927348 184372744 1
368246503 71487252 1
368246503 108064328 1
368246503 249794165 1
69307285 360738565 1
237885339 172453787 1
192517738 261114974 1
192517738 33029673 1
205665619 175155659 2
570305910 234501617 1
189660545 24868133 2
297652974 365122161 1
343941412 85077359 1
365122161 275191705 1
106841421 228099346 2
106841421 520440498 1
108064328 184372744 1
181097218 213579519 1
373612153 560190998 2
30009812 626292287 1
386637033 626292287 1
106841421 626292287 1
58757576 396758589 1
29666748 359256640 1
390669136 308721415 1
108064328 487963726 1
437557781 388400654 1
166670511 203916273 1
366562500 241266173 1
366562500 459637630 1
366562500 266618095 1
166670511 365122161 1
30009812 482704214 1
335221441 240388572 1
241120063 68526291 1
241120063 421499757 1
241120063 53150452 1
30009812 392132337 1
203916273 175155659 1
225398019 266618095 1
97492519 261112253 3
172668288 547900635 2
172668288 776380530 1
172668288 120858192 1
172668288 434998682 1
172668288 387735880 1
575328602 191067738 1
115605916 283690548 1
286067895 283690548 2
124272648 137373058 1
267822457 79413578 2
350739777 244474835 1
455974999 359256640 1
145721875 71487252 1
53150452 283690548 1
56343104 246739849 1
100597724 210551488 1
252695601 137434820 1
93438825 317475686 1
177900100 244474835 2
218664980 274053387 1
191007520 21695739 1
350739777 177496057 1
284945143 252673442 1
784411766 156890702 1
164704175 601892509 3
81073960 434998682 1
92473291 202719757 1
24429243 287846265 1
344751090 238169466 1
364772998 267194499 1
364772998 266618095 1
754823287 106841421 1
179872551 34279978 1
167096544 275040716 2
754823287 123084921 1
277727437 198112368 1
237266480 299925959 1
237266480 276971322 1
108064328 323300311 1
394244514 472997480 1
155874323 244474835 1
465399426 244474835 1
254990620 244474835 1
77726580 325619075 1
434947470 29666748 1
492369766 299925959 1
323300311 366562500 1
267194499 449572339 1
381346813 156951907 1
175155659 350372131 1
188683237 370560376 1
100597724 399604913 1
50093236 262307214 1
219091740 63253790 1
42570149 378745384 1
22249205 288273675 1
97492519 157091041 1
22249205 455974999 1
54198070 367080568 1
194511872 141911198 1
262307214 260778881 1
262307214 331273105 1
186134940 397569403 1
71487252 43702024 1
545072012 372730170 1
106841421 300202655 1
260814366 17248920 2
399954028 387735880 1
361241032 454059039 1
361241032 235926567 1
97492519 222559633 1
361241032 249824122 1
97492519 580063106 1
137671591 387735880 1
126040106 108445481 1
269051483 156890702 1
252695601 141911198 1
141911198 252695601 1
167865284 277727437 1
167865284 350372131 1
238271382 283053533 1
167865284 198112368 1
238169466 344751090 1
85077359 88910148 1
38081052 104147773 1
394745356 399954028 1
394745356 227699736 1
145721875 277019535 1
158469454 352227498 1
57675742 296510601 1
575328602 198927386 1
292275636 394244514 1
97492519 560190998 1
72277917 491150133 1
230315857 106766504 1
406980735 362747745 1
366684284 350372131 1
38081052 362708884 1
267814002 21437961 1
273033835 784411766 1
127212001 547900635 1
274053387 335507982 1
140264549 214251466 1
175155659 167096544 1
394244514 560190998 1
272144349 108445481 1
187288519 381515950 1
501887043 48376774 1
181662643 137434820 1
175155659 362708884 1
344751090 24429243 1
202234178 287248913 1
475768397 287248913 1
358726571 455974999 1
202234178 454059039 1
241120063 189209030 1
241120063 157091041 1
215576684 389265907 1
208649048 776380530 1
52305361 437557781 1
399954028 170649489 1
388400654 230315857 1
265245001 370611197 1
52305361 388400654 1
99002197 323356735 1
322180022 323356735 1
104799646 323356735 1
501994600 189660545 1
105576032 222559633 1
23505105 225914625 1
23505105 46351591 1
100597724 45112608 1
177496057 402540810 1
177496057 302559370 1
177496057 483853031 2
177496057 266618095 1
520440498 234388455 1
77029876 314096700 1
58758214 28128687 1
214483223 50093236 1
267194499 350372131 1
127212001 394244514 1
205383132 378162722 1
273461517 302559370 1
187658311 64490054 1
48048224 360392279 1
338617304 170649489 1
64490054 369727211 1
64490054 272144349 1
64490054 162815851 1
377915688 81073960 1
205231234 108675333 1
64490054 93438825 1
205231234 64490054 1
838628065 71487252 1
238764205 250569402 1
345725724 157091041 1
361812003 121849847 1
88910148 235189731 1
88910148 344143174 1
140264549 208649048 1
470915888 202719757 1
212381568 214483223 1
162815851 50093236 1
297850671 380310734 1
320782984 37905642 1
92473291 275191705 1
127212001 296712899 1
773862752 121849847 1
556212681 437368746 1
330234691 455974999 1
81112983 449572339 1
187450075 449572339 1
228099346 905950542 1
449572339 296510601 1
287846265 228099346 1
