# Supplementary material for: Dynamic guided metric representation learning for multi-view clustering
Source: PeerJ Comput Sci. 2022 Mar 8;8:e922. doi: 10.7717/peerj-cs.922 (PMC9044235; doi:10.7717/peerj-cs.922)
Supplement: Supplemental Information 2 [file peerj-cs-08-922-s002.zip › football/rugby/rugby-tweets500.mtx]

35352 854 955307
0 331273105 3.0000
0 211848777 2.0000
0 370698806 1.0000
0 18900232 1.0000
0 160887563 2.0000
0 189209030 2.0000
0 241266173 2.0000
0 399604913 1.0000
0 260778881 2.0000
0 441208969 2.0000
0 162815851 4.0000
0 45112608 1.0000
0 406980735 4.0000
0 262307214 3.0000
0 355136751 1.0000
0 109299416 1.0000
0 212381568 2.0000
0 157091041 5.0000
0 322045168 1.0000
0 68526291 4.0000
0 317966639 2.0000
0 192149868 1.0000
0 178077679 25.0000
0 241120063 1.0000
0 53150452 2.0000
0 552102770 1.0000
0 367080568 2.0000
0 214483223 4.0000
0 54198070 19.0000
0 17248920 5.0000
0 905950542 1.0000
0 345725724 8.0000
0 234316880 1.0000
0 421499757 1.0000
0 362747745 1.0000
1 331273105 3.0000
1 211848777 2.0000
1 370698806 1.0000
1 18900232 1.0000
1 160887563 2.0000
1 189209030 2.0000
1 241266173 2.0000
1 399604913 1.0000
1 260778881 2.0000
1 441208969 2.0000
1 162815851 4.0000
1 45112608 1.0000
1 406980735 4.0000
1 262307214 3.0000
1 355136751 1.0000
1 109299416 1.0000
1 212381568 2.0000
1 157091041 5.0000
1 322045168 1.0000
1 68526291 4.0000
1 317966639 2.0000
1 192149868 1.0000
1 178077679 25.0000
1 241120063 1.0000
1 53150452 2.0000
1 552102770 1.0000
1 367080568 2.0000
1 214483223 4.0000
1 54198070 19.0000
1 17248920 5.0000
1 905950542 1.0000
1 345725724 8.0000
1 234316880 1.0000
1 421499757 1.0000
1 362747745 1.0000
2 331273105 1.0000
2 317475686 2.0000
2 337231569 2.0000
2 218621324 1.0000
2 272101527 1.0000
2 232961188 1.0000
2 19761271 1.0000
2 193208430 1.0000
2 382076279 2.0000
2 198112368 3.0000
2 198494776 2.0000
2 29267530 5.0000
2 28136650 2.0000
2 397569403 2.0000
2 381295550 1.0000
2 18900232 2.0000
2 160887563 1.0000
2 189209030 2.0000
2 106255581 2.0000
2 241266173 1.0000
2 267814002 1.0000
2 246766460 1.0000
2 350372131 1.0000
2 93438825 1.0000
2 266119179 1.0000
2 399604913 1.0000
2 36544806 1.0000
2 470234000 1.0000
2 108675333 1.0000
2 286597633 1.0000
2 57794814 1.0000
2 192517738 2.0000
2 157197158 1.0000
2 275155337 3.0000
2 77726580 3.0000
2 76679385 1.0000
2 273602143 1.0000
2 433683092 2.0000
2 311867325 1.0000
2 228099346 4.0000
2 36292202 1.0000
2 351253672 1.0000
2 244547831 1.0000
2 298641416 1.0000
2 201679034 1.0000
2 310215915 1.0000
2 53267855 2.0000
2 431640690 1.0000
2 201657966 1.0000
2 369727211 1.0000
2 46420717 1.0000
2 53384299 1.0000
2 115605916 3.0000
2 240191869 3.0000
2 48376774 1.0000
2 297853100 2.0000
2 51697533 4.0000
2 319010188 1.0000
2 213829162 1.0000
2 366017781 3.0000
2 218641857 1.0000
2 406980735 1.0000
2 194757219 2.0000
2 262307214 1.0000
2 63253790 1.0000
2 165076757 2.0000
2 296510601 1.0000
2 24868133 2.0000
2 244876558 2.0000
2 89308231 2.0000
2 513279956 1.0000
2 591867735 1.0000
2 91155132 1.0000
2 475896725 9.0000
2 257522741 4.0000
2 111690467 1.0000
2 248148598 1.0000
2 279504313 1.0000
2 27798256 1.0000
2 363915528 2.0000
2 362708884 1.0000
2 381515950 4.0000
2 333467661 1.0000
2 437557781 5.0000
2 394614858 1.0000
2 344751090 1.0000
2 117058623 1.0000
2 205665619 1.0000
2 235926567 4.0000
2 390669136 3.0000
2 166670511 3.0000
2 490590646 2.0000
2 29666748 1.0000
2 273033835 1.0000
2 213240376 4.0000
2 210442608 3.0000
2 22249205 1.0000
2 106766504 1.0000
2 307953995 4.0000
2 227699736 5.0000
2 438537920 1.0000
2 358726571 3.0000
2 363860065 5.0000
2 150774251 1.0000
2 355438543 1.0000
2 423225727 1.0000
2 182650731 1.0000
2 90430970 2.0000
2 33841316 1.0000
2 21927348 1.0000
2 33861081 1.0000
2 317966639 3.0000
2 187288519 1.0000
2 164729839 1.0000
2 123084921 1.0000
2 184372744 1.0000
2 219138840 3.0000
2 191060793 1.0000
2 359256640 1.0000
2 241120063 1.0000
2 273461517 1.0000
2 64490054 4.0000
2 53150452 2.0000
2 23543947 1.0000
2 338617304 1.0000
2 185661573 1.0000
2 83928002 2.0000
2 206134238 2.0000
2 150611354 1.0000
2 348265432 3.0000
2 450794692 1.0000
2 181662643 1.0000
2 393300089 2.0000
2 396718040 1.0000
2 214483223 1.0000
2 227764232 4.0000
2 404357780 1.0000
2 40894652 1.0000
2 388400654 1.0000
2 82332462 1.0000
2 175458189 1.0000
2 50799351 1.0000
2 368086280 1.0000
2 28774420 1.0000
2 577155549 1.0000
2 481649873 1.0000
2 124272648 1.0000
2 205376521 4.0000
2 93737863 1.0000
2 121567287 1.0000
2 332334127 1.0000
2 143037311 15.0000
2 104147773 1.0000
2 296381448 1.0000
2 97542362 1.0000
2 169894192 1.0000
2 370162043 4.0000
2 177823861 3.0000
2 372988775 1.0000
2 205278393 2.0000
2 23971329 3.0000
2 246760566 1.0000
2 308721415 2.0000
2 409970512 1.0000
2 137471432 1.0000
2 361241032 2.0000
2 175155659 1.0000
2 62223312 1.0000
2 905950542 1.0000
2 221517840 1.0000
2 271550696 2.0000
2 260062202 1.0000
2 69307285 1.0000
2 403594709 2.0000
2 337544630 1.0000
2 71487252 3.0000
2 205383132 1.0000
2 127903007 2.0000
2 36612498 2.0000
2 266514525 2.0000
2 35952475 1.0000
2 454280253 1.0000
2 478310972 1.0000
2 408214756 2.0000
2 214266687 1.0000
2 137434820 2.0000
2 111005623 1.0000
2 249710115 1.0000
2 185826799 1.0000
2 417708983 1.0000
2 170649489 1.0000
2 132067492 3.0000
2 323300311 1.0000
2 167096544 1.0000
2 194511872 1.0000
2 261114974 1.0000
2 389751959 2.0000
2 185646833 1.0000
2 274674751 1.0000
2 107123526 3.0000
2 148842295 1.0000
2 245007518 1.0000
2 436851002 1.0000
2 58758214 1.0000
2 21695739 1.0000
2 331699419 3.0000
2 274053387 2.0000
3 331273105 9.0000
3 317475686 1.0000
3 470500390 1.0000
3 123208306 3.0000
3 337231569 1.0000
3 218621324 1.0000
3 296487126 2.0000
3 272101527 1.0000
3 19761271 1.0000
3 193208430 1.0000
3 382076279 6.0000
3 56343104 7.0000
3 84403255 3.0000
3 198112368 7.0000
3 370611197 1.0000
3 252695601 1.0000
3 23505105 3.0000
3 201041947 3.0000
3 211848777 3.0000
3 285709412 3.0000
3 480499316 1.0000
3 37905642 2.0000
3 249794165 1.0000
3 370698806 2.0000
3 14319626 1.0000
3 28136650 2.0000
3 138428712 1.0000
3 397569403 3.0000
3 381295550 1.0000
3 18900232 3.0000
3 189209030 1.0000
3 88126316 1.0000
3 246172121 1.0000
3 106255581 1.0000
3 179872551 2.0000
3 177496057 4.0000
3 170909799 2.0000
3 241266173 5.0000
3 267814002 8.0000
3 211172294 2.0000
3 246766460 1.0000
3 350372131 2.0000
3 340363309 1.0000
3 235189731 3.0000
3 93438825 2.0000
3 284510806 2.0000
3 266119179 1.0000
3 556212681 2.0000
3 399604913 2.0000
3 225914625 1.0000
3 85790245 1.0000
3 470234000 1.0000
3 108675333 1.0000
3 280574253 1.0000
3 402870780 2.0000
3 48949091 3.0000
3 285544894 4.0000
3 360543263 1.0000
3 336130385 1.0000
3 514679374 1.0000
3 286597633 1.0000
3 199633839 1.0000
3 212503529 2.0000
3 51039180 1.0000
3 157197158 2.0000
3 275155337 1.0000
3 24429243 1.0000
3 784411766 4.0000
3 273602143 1.0000
3 366562500 1.0000
3 97492519 1.0000
3 338939548 1.0000
3 311867325 2.0000
3 228099346 1.0000
3 250373879 1.0000
3 391968464 2.0000
3 448196764 1.0000
3 429012068 1.0000
3 36292202 7.0000
3 58759682 6.0000
3 186791565 1.0000
3 426101736 2.0000
3 500112888 1.0000
3 441208969 6.0000
3 201679034 2.0000
3 280430548 2.0000
3 211555341 4.0000
3 53267855 1.0000
3 45112608 1.0000
3 201657966 1.0000
3 118408967 2.0000
3 369727211 1.0000
3 53384299 3.0000
3 115605916 3.0000
3 241093180 2.0000
3 240191869 5.0000
3 48376774 4.0000
3 246739849 2.0000
3 183374179 2.0000
3 187658311 2.0000
3 51697533 2.0000
3 311108835 1.0000
3 280826536 1.0000
3 319010188 2.0000
3 406886217 1.0000
3 108896669 3.0000
3 198221318 1.0000
3 257078406 1.0000
3 562966986 1.0000
3 427605834 3.0000
3 471858752 1.0000
3 30009812 1.0000
3 14599444 2.0000
3 366017781 3.0000
3 283713373 1.0000
3 275040716 4.0000
3 179127965 1.0000
3 230315857 1.0000
3 42570149 2.0000
3 306791157 3.0000
3 346391676 1.0000
3 327333087 1.0000
3 44336049 1.0000
3 22128494 2.0000
3 194757219 3.0000
3 262307214 5.0000
3 455974999 2.0000
3 59142721 1.0000
3 355136751 4.0000
3 502000235 3.0000
3 58757576 1.0000
3 213579519 2.0000
3 186221115 1.0000
3 165076757 2.0000
3 296510601 3.0000
3 412490976 1.0000
3 24868133 3.0000
3 206342682 1.0000
3 359750805 1.0000
3 244876558 3.0000
3 179935250 2.0000
3 26761071 5.0000
3 513279956 2.0000
3 51820161 1.0000
3 249707746 1.0000
3 240663429 6.0000
3 591867735 2.0000
3 385340015 1.0000
3 268844576 2.0000
3 475896725 3.0000
3 255114497 1.0000
3 257522741 1.0000
3 249824122 4.0000
3 335221441 2.0000
3 248148598 3.0000
3 126040106 4.0000
3 317113567 3.0000
3 418803180 2.0000
3 399711344 1.0000
3 99002197 1.0000
3 24598269 2.0000
3 27798256 3.0000
3 363915528 2.0000
3 302559370 1.0000
3 362708884 2.0000
3 381515950 2.0000
3 333467661 1.0000
3 437557781 1.0000
3 41795957 3.0000
3 443043975 1.0000
3 394614858 1.0000
3 109299416 2.0000
3 344751090 1.0000
3 400344890 1.0000
3 117058623 1.0000
3 83106176 1.0000
3 205665619 6.0000
3 235926567 2.0000
3 196957441 2.0000
3 360392279 1.0000
3 192473400 3.0000
3 204911391 2.0000
3 378745384 1.0000
3 390669136 2.0000
3 250569402 1.0000
3 166670511 1.0000
3 238271382 1.0000
3 240258320 4.0000
3 186190444 1.0000
3 373612153 1.0000
3 116524695 1.0000
3 29666748 1.0000
3 267194499 1.0000
3 157091041 2.0000
3 315035989 2.0000
3 208490036 1.0000
3 156951907 3.0000
3 22249205 2.0000
3 92975209 1.0000
3 227699736 1.0000
3 434998682 2.0000
3 203916273 7.0000
3 29553844 1.0000
3 378162722 1.0000
3 178457690 2.0000
3 155874323 2.0000
3 306224647 1.0000
3 374495787 1.0000
3 358726571 1.0000
3 267822457 2.0000
3 88910148 2.0000
3 223611436 2.0000
3 296712899 1.0000
3 299925959 1.0000
3 38633460 1.0000
3 244154467 3.0000
3 363860065 1.0000
3 291357807 2.0000
3 64456105 3.0000
3 254940274 1.0000
3 335997173 1.0000
3 68526291 3.0000
3 150774251 2.0000
3 355438543 1.0000
3 260814366 2.0000
3 343941412 4.0000
3 182650731 1.0000
3 254990620 2.0000
3 444790512 1.0000
3 90430970 2.0000
3 115180720 4.0000
3 505128137 1.0000
3 401744197 2.0000
3 351798435 3.0000
3 21927348 1.0000
3 330255413 1.0000
3 274601883 1.0000
3 383689626 1.0000
3 33861081 2.0000
3 336717597 2.0000
3 191898535 4.0000
3 187288519 1.0000
3 43399417 1.0000
3 50093236 4.0000
3 164729839 2.0000
3 123084921 6.0000
3 237885339 8.0000
3 192149868 2.0000
3 43702024 1.0000
3 580063106 1.0000
3 29985371 1.0000
3 396758589 2.0000
3 410218658 2.0000
3 219138840 3.0000
3 319920038 2.0000
3 167906212 1.0000
3 363295003 2.0000
3 256133861 1.0000
3 482704214 2.0000
3 178077679 3.0000
3 561976148 2.0000
3 359256640 1.0000
3 77688451 1.0000
3 300202655 1.0000
3 21437961 4.0000
3 92473291 1.0000
3 452834167 1.0000
3 64490054 1.0000
3 212586753 2.0000
3 79413578 1.0000
3 53150452 1.0000
3 81073960 1.0000
3 23543947 1.0000
3 283053533 3.0000
3 338617304 2.0000
3 177900100 3.0000
3 297652974 1.0000
3 343887622 4.0000
3 438406232 1.0000
3 83928002 1.0000
3 206134238 1.0000
3 150611354 2.0000
3 552102770 1.0000
3 162793078 1.0000
3 367080568 1.0000
3 342697022 2.0000
3 187255592 1.0000
3 348265432 3.0000
3 396718040 3.0000
3 214483223 3.0000
3 227764232 4.0000
3 296146340 2.0000
3 66484769 1.0000
3 225398019 1.0000
3 21508873 1.0000
3 388400654 2.0000
3 82332462 2.0000
3 188846349 2.0000
3 278482967 3.0000
3 175458189 1.0000
3 50799351 8.0000
3 222559633 2.0000
3 275191705 1.0000
3 434947470 1.0000
3 454736754 1.0000
3 325696446 3.0000
3 368086280 1.0000
3 237266480 1.0000
3 280948401 2.0000
3 188683237 1.0000
3 370647017 1.0000
3 470069657 1.0000
3 481649873 1.0000
3 264745750 1.0000
3 124272648 1.0000
3 54198070 2.0000
3 252993522 1.0000
3 93737863 3.0000
3 121567287 6.0000
3 332334127 1.0000
3 143037311 3.0000
3 324307705 2.0000
3 501887043 4.0000
3 54513097 1.0000
3 328548626 1.0000
3 104147773 5.0000
3 296381448 1.0000
3 97542362 1.0000
3 386637033 3.0000
3 267228287 3.0000
3 372693245 2.0000
3 187038423 2.0000
3 169894192 2.0000
3 339165240 2.0000
3 550434469 2.0000
3 370162043 3.0000
3 383687232 2.0000
3 361065588 2.0000
3 119202711 7.0000
3 177823861 3.0000
3 372988775 6.0000
3 205278393 3.0000
3 42895816 1.0000
3 74224730 1.0000
3 158469454 1.0000
3 23971329 3.0000
3 145721875 8.0000
3 246760566 1.0000
3 308721415 1.0000
3 409970512 1.0000
3 350739777 1.0000
3 489343655 1.0000
3 137471432 2.0000
3 106841421 1.0000
3 347943805 1.0000
3 384094515 1.0000
3 361241032 3.0000
3 17248920 3.0000
3 175155659 4.0000
3 62223312 1.0000
3 21770354 1.0000
3 905950542 1.0000
3 221517840 4.0000
3 58749618 3.0000
3 303371760 1.0000
3 168345425 4.0000
3 271550696 1.0000
3 260062202 1.0000
3 171251023 3.0000
3 141911198 1.0000
3 22926492 1.0000
3 369094144 1.0000
3 367354478 1.0000
3 382489334 1.0000
3 210250049 1.0000
3 71487252 3.0000
3 470915888 3.0000
3 364819835 1.0000
3 262639091 1.0000
3 127903007 1.0000
3 20351239 2.0000
3 45624632 4.0000
3 36612498 1.0000
3 345725724 1.0000
3 266514525 1.0000
3 35952475 1.0000
3 109269644 3.0000
3 364772998 1.0000
3 75611015 3.0000
3 104799646 1.0000
3 478310972 2.0000
3 85077359 1.0000
3 272144349 1.0000
3 606474884 1.0000
3 137434820 2.0000
3 151755148 4.0000
3 544352394 1.0000
3 111005623 3.0000
3 191077706 1.0000
3 421499757 4.0000
3 601892509 1.0000
3 234313487 2.0000
3 58747535 1.0000
3 360738565 2.0000
3 170649489 5.0000
3 64017672 2.0000
3 51371672 1.0000
3 81112983 1.0000
3 517335990 1.0000
3 443078043 1.0000
3 117757115 2.0000
3 372730170 2.0000
3 194511872 2.0000
3 261114974 2.0000
3 54596482 5.0000
3 274674751 3.0000
3 340870023 1.0000
3 199295364 1.0000
3 459637630 2.0000
3 107123526 1.0000
3 148842295 2.0000
3 392480887 1.0000
3 284945143 1.0000
3 283894633 1.0000
3 238169466 2.0000
3 28128687 1.0000
3 187276624 3.0000
3 56406907 1.0000
3 37649776 5.0000
3 436851002 1.0000
3 58758214 9.0000
3 21695739 1.0000
3 421743631 1.0000
3 34279978 1.0000
3 238736345 3.0000
3 448605410 1.0000
4 331273105 4.0000
4 270063173 5.0000
4 317475686 1.0000
4 470500390 2.0000
4 409982678 1.0000
4 337231569 2.0000
4 108445481 1.0000
4 218621324 7.0000
4 296487126 1.0000
4 272101527 2.0000
4 232961188 3.0000
4 19761271 1.0000
4 381448455 1.0000
4 193208430 3.0000
4 198112368 4.0000
4 370611197 1.0000
4 252695601 4.0000
4 23505105 8.0000
4 211848777 4.0000
4 187365956 1.0000
4 285709412 3.0000
4 370698806 8.0000
4 172453788 2.0000
4 29267530 2.0000
4 397569403 2.0000
4 381295550 1.0000
4 18900232 2.0000
4 160887563 1.0000
4 189209030 3.0000
4 88126316 5.0000
4 246172121 1.0000
4 179872551 4.0000
4 177496057 3.0000
4 326820998 6.0000
4 338611428 2.0000
4 108064328 1.0000
4 46351591 1.0000
4 241266173 9.0000
4 486840282 1.0000
4 267814002 8.0000
4 211172294 1.0000
4 350372131 2.0000
4 340363309 2.0000
4 235189731 5.0000
4 266119179 2.0000
4 265245001 1.0000
4 294817467 2.0000
4 506215866 1.0000
4 399604913 3.0000
4 353689773 2.0000
4 225914625 5.0000
4 85790245 2.0000
4 36544806 2.0000
4 470234000 1.0000
4 108675333 2.0000
4 280574253 2.0000
4 285544894 4.0000
4 360543263 1.0000
4 336130385 6.0000
4 514679374 6.0000
4 286597633 2.0000
4 57794814 1.0000
4 320557936 1.0000
4 45364167 1.0000
4 157197158 5.0000
4 275155337 6.0000
4 24429243 1.0000
4 77726580 3.0000
4 292813892 1.0000
4 784411766 4.0000
4 273602143 4.0000
4 366562500 2.0000
4 97492519 2.0000
4 338939548 1.0000
4 433683092 1.0000
4 311867325 2.0000
4 575328602 1.0000
4 250373879 4.0000
4 391968464 2.0000
4 260778881 7.0000
4 186791565 1.0000
4 500112888 1.0000
4 351253672 1.0000
4 441208969 6.0000
4 298641416 3.0000
4 201679034 2.0000
4 280430548 2.0000
4 211555341 4.0000
4 162815851 1.0000
4 45112608 2.0000
4 205448347 7.0000
4 331112419 1.0000
4 201657966 2.0000
4 118408967 1.0000
4 369727211 6.0000
4 46420717 2.0000
4 53384299 4.0000
4 115605916 3.0000
4 338287336 2.0000
4 241093180 2.0000
4 240191869 8.0000
4 322180022 1.0000
4 297853100 2.0000
4 183374179 3.0000
4 186134940 2.0000
4 187658311 9.0000
4 51697533 2.0000
4 311108835 1.0000
4 319010188 3.0000
4 406886217 2.0000
4 108896669 3.0000
4 198221318 1.0000
4 257078406 2.0000
4 562966986 1.0000
4 427605834 3.0000
4 191082782 1.0000
4 30009812 3.0000
4 328239527 1.0000
4 366017781 1.0000
4 283713373 1.0000
4 275040716 7.0000
4 179127965 4.0000
4 230315857 2.0000
4 42570149 1.0000
4 306791157 1.0000
4 218641857 1.0000
4 327333087 2.0000
4 44336049 1.0000
4 406980735 4.0000
4 194757219 3.0000
4 262307214 4.0000
4 455974999 2.0000
4 59142721 7.0000
4 355136751 9.0000
4 502000235 4.0000
4 58757576 3.0000
4 213579519 2.0000
4 186221115 2.0000
4 63253790 2.0000
4 405604530 1.0000
4 165076757 1.0000
4 352370223 1.0000
4 296510601 5.0000
4 412490976 1.0000
4 252673442 1.0000
4 277019535 4.0000
4 24868133 7.0000
4 206342682 1.0000
4 359750805 1.0000
4 244876558 3.0000
4 179935250 3.0000
4 210551488 1.0000
4 26761071 2.0000
4 304022613 3.0000
4 179676136 1.0000
4 52305361 2.0000
4 293643103 1.0000
4 51820161 6.0000
4 249707746 2.0000
4 240663429 1.0000
4 591867735 2.0000
4 385340015 5.0000
4 387735880 1.0000
4 268844576 2.0000
4 475896725 2.0000
4 255114497 2.0000
4 257522741 1.0000
4 318581766 1.0000
4 249824122 2.0000
4 111690467 3.0000
4 248148598 3.0000
4 126040106 1.0000
4 325619075 2.0000
4 296489918 1.0000
4 21415915 3.0000
4 27798256 2.0000
4 363915528 1.0000
4 57675742 2.0000
4 381515950 9.0000
4 330234691 1.0000
4 437557781 4.0000
4 443043975 3.0000
4 206185630 1.0000
4 109299416 1.0000
4 344751090 2.0000
4 400344890 1.0000
4 117058623 6.0000
4 83106176 6.0000
4 205665619 4.0000
4 235926567 5.0000
4 212381568 4.0000
4 360392279 2.0000
4 192473400 2.0000
4 204911391 4.0000
4 378745384 5.0000
4 21593031 1.0000
4 250569402 2.0000
4 166670511 3.0000
4 86739892 2.0000
4 238271382 1.0000
4 186190444 1.0000
4 116524695 3.0000
4 29666748 12.0000
4 267194499 7.0000
4 157091041 3.0000
4 273033835 3.0000
4 226691563 13.0000
4 210442608 1.0000
4 156951907 3.0000
4 88960749 1.0000
4 22249205 5.0000
4 92975209 2.0000
4 106766504 1.0000
4 307953995 3.0000
4 288273675 2.0000
4 227699736 1.0000
4 245770489 1.0000
4 438537920 2.0000
4 29553844 1.0000
4 378162722 1.0000
4 178457690 1.0000
4 155874323 1.0000
4 306224647 5.0000
4 358726571 5.0000
4 267822457 1.0000
4 365122161 3.0000
4 360108672 3.0000
4 239482861 5.0000
4 88910148 1.0000
4 223611436 3.0000
4 299925959 6.0000
4 244154467 2.0000
4 363860065 7.0000
4 291357807 1.0000
4 64456105 2.0000
4 254940274 2.0000
4 335997173 3.0000
4 68526291 3.0000
4 150774251 2.0000
4 355438543 2.0000
4 295917422 1.0000
4 21858860 1.0000
4 190813502 3.0000
4 182470142 2.0000
4 182650731 1.0000
4 254990620 1.0000
4 90430970 3.0000
4 115180720 6.0000
4 208649048 1.0000
4 754823287 1.0000
4 33841316 1.0000
4 313621459 5.0000
4 167865284 1.0000
4 191101089 3.0000
4 309948156 1.0000
4 351798435 3.0000
4 21927348 1.0000
4 330255413 1.0000
4 274601883 1.0000
4 33861081 1.0000
4 336717597 4.0000
4 191898535 1.0000
4 496918713 1.0000
4 317966639 3.0000
4 187288519 1.0000
4 119466409 2.0000
4 277727437 1.0000
4 43399417 1.0000
4 50093236 3.0000
4 164729839 6.0000
4 123084921 1.0000
4 237885339 5.0000
4 326055771 3.0000
4 192149868 1.0000
4 43702024 1.0000
4 29985371 4.0000
4 410218658 1.0000
4 184372744 2.0000
4 219138840 2.0000
4 319920038 2.0000
4 191060793 1.0000
4 167906212 1.0000
4 363295003 2.0000
4 424630506 1.0000
4 218664980 1.0000
4 256133861 1.0000
4 482704214 5.0000
4 178077679 1.0000
4 561976148 2.0000
4 359256640 3.0000
4 314096700 1.0000
4 574012776 3.0000
4 77688451 1.0000
4 191072044 4.0000
4 300202655 2.0000
4 21437961 3.0000
4 92473291 5.0000
4 241120063 4.0000
4 273461517 4.0000
4 64490054 2.0000
4 212586753 5.0000
4 44765804 2.0000
4 53150452 1.0000
4 23543947 3.0000
4 338617304 3.0000
4 400549146 1.0000
4 177900100 1.0000
4 185661573 2.0000
4 297652974 7.0000
4 316530540 1.0000
4 552102770 1.0000
4 162793078 4.0000
4 367080568 1.0000
4 100235911 1.0000
4 267804075 4.0000
4 342697022 3.0000
4 287846265 3.0000
4 187255592 3.0000
4 348265432 1.0000
4 450794692 1.0000
4 181662643 5.0000
4 311114046 4.0000
4 396718040 2.0000
4 140083960 4.0000
4 214483223 2.0000
4 227764232 2.0000
4 404357780 9.0000
4 296146340 2.0000
4 66484769 1.0000
4 225398019 2.0000
4 193425330 8.0000
4 21508873 2.0000
4 40894652 1.0000
4 278482967 1.0000
4 175458189 2.0000
4 50799351 6.0000
4 222559633 1.0000
4 275191705 2.0000
4 434947470 2.0000
4 325696446 1.0000
4 341332559 4.0000
4 237266480 4.0000
4 280948401 1.0000
4 368246503 1.0000
4 577155549 6.0000
4 549380971 1.0000
4 481649873 1.0000
4 264745750 4.0000
4 54198070 3.0000
4 205376521 1.0000
4 838628065 1.0000
4 332334127 14.0000
4 143037311 2.0000
4 324307705 1.0000
4 501887043 2.0000
4 54513097 4.0000
4 104147773 4.0000
4 296381448 1.0000
4 97542362 2.0000
4 386637033 2.0000
4 187038423 4.0000
4 169894192 1.0000
4 339165240 2.0000
4 336463177 1.0000
4 370162043 3.0000
4 383687232 7.0000
4 177823861 1.0000
4 191058301 1.0000
4 392132337 1.0000
4 372988775 2.0000
4 205278393 1.0000
4 42895816 1.0000
4 74224730 3.0000
4 39045743 1.0000
4 23971329 2.0000
4 145721875 1.0000
4 246760566 1.0000
4 409970512 5.0000
4 489343655 6.0000
4 137471432 3.0000
4 106841421 3.0000
4 361241032 3.0000
4 17248920 2.0000
4 421024033 1.0000
4 105576032 3.0000
4 21770354 2.0000
4 303371760 1.0000
4 168345425 3.0000
4 47914608 3.0000
4 182456993 4.0000
4 260062202 2.0000
4 381346813 1.0000
4 283690548 1.0000
4 69307285 5.0000
4 403594709 3.0000
4 22926492 1.0000
4 369094144 2.0000
4 367354478 10.0000
4 253491471 3.0000
4 71487252 2.0000
4 205383132 2.0000
4 470915888 3.0000
4 271324754 2.0000
4 262639091 1.0000
4 127903007 3.0000
4 20351239 1.0000
4 45624632 1.0000
4 345725724 3.0000
4 164746594 1.0000
4 266514525 2.0000
4 250361135 1.0000
4 344143174 2.0000
4 35952475 1.0000
4 109269644 2.0000
4 75611015 1.0000
4 454280253 1.0000
4 282067411 1.0000
4 256696942 1.0000
4 214266687 1.0000
4 483853031 5.0000
4 85077359 1.0000
4 606474884 4.0000
4 137434820 6.0000
4 100597724 1.0000
4 151755148 1.0000
4 111005623 2.0000
4 191077706 2.0000
4 234316880 2.0000
4 421499757 12.0000
4 185826799 1.0000
4 515663555 5.0000
4 601892509 1.0000
4 234313487 1.0000
4 417708983 2.0000
4 360738565 6.0000
4 170649489 4.0000
4 132067492 5.0000
4 246550319 2.0000
4 38081052 2.0000
4 323300311 1.0000
4 51371672 1.0000
4 81112983 4.0000
4 117757115 2.0000
4 167096544 1.0000
4 372730170 1.0000
4 194511872 3.0000
4 261114974 7.0000
4 54596482 6.0000
4 18761643 1.0000
4 570304837 1.0000
4 389751959 1.0000
4 185646833 1.0000
4 274674751 1.0000
4 362747745 9.0000
4 459637630 4.0000
4 72277917 1.0000
4 107123526 1.0000
4 148842295 3.0000
4 284945143 4.0000
4 48048224 1.0000
4 238169466 2.0000
4 28128687 5.0000
4 187276624 2.0000
4 189660545 3.0000
4 436851002 2.0000
4 58758214 5.0000
4 421743631 1.0000
4 331699419 4.0000
4 274053387 2.0000
4 238736345 7.0000
5 331273105 58.0000
5 270063173 15.0000
5 465399426 5.0000
5 317475686 14.0000
5 470500390 17.0000
5 123208306 9.0000
5 409982678 6.0000
5 337231569 21.0000
5 108445481 22.0000
5 218621324 21.0000
5 296487126 3.0000
5 272101527 18.0000
5 232961188 9.0000
5 19761271 3.0000
5 381448455 4.0000
5 193208430 4.0000
5 382076279 34.0000
5 56343104 8.0000
5 207505611 4.0000
5 84403255 6.0000
5 198112368 12.0000
5 370611197 10.0000
5 252695601 9.0000
5 23505105 17.0000
5 368802046 25.0000
5 201041947 9.0000
5 211848777 28.0000
5 187365956 14.0000
5 285709412 10.0000
5 198494776 6.0000
5 480499316 1.0000
5 361278739 4.0000
5 70654563 8.0000
5 37905642 8.0000
5 249794165 8.0000
5 370698806 28.0000
5 172453787 18.0000
5 172453788 19.0000
5 449572339 5.0000
5 29267530 10.0000
5 138428712 4.0000
5 397569403 17.0000
5 381295550 37.0000
5 18900232 15.0000
5 266618095 22.0000
5 160887563 19.0000
5 219091740 12.0000
5 273559646 7.0000
5 189209030 8.0000
5 88126316 32.0000
5 246172121 8.0000
5 106255581 15.0000
5 179872551 6.0000
5 177496057 21.0000
5 326820998 11.0000
5 170909799 18.0000
5 120858192 5.0000
5 33029673 10.0000
5 338611428 10.0000
5 108064328 5.0000
5 46351591 10.0000
5 39723301 9.0000
5 202719757 10.0000
5 241266173 5.0000
5 486840282 12.0000
5 267814002 12.0000
5 211172294 12.0000
5 246766460 1.0000
5 350372131 17.0000
5 340363309 12.0000
5 235189731 10.0000
5 93438825 25.0000
5 285230602 1.0000
5 284510806 27.0000
5 266119179 6.0000
5 323356735 24.0000
5 265245001 6.0000
5 294817467 3.0000
5 506215866 9.0000
5 556212681 1.0000
5 399604913 11.0000
5 353689773 13.0000
5 151816481 1.0000
5 211603583 1.0000
5 225914625 4.0000
5 85790245 5.0000
5 36544806 22.0000
5 470234000 7.0000
5 108675333 48.0000
5 280574253 8.0000
5 200444013 17.0000
5 402870780 6.0000
5 48949091 16.0000
5 285544894 6.0000
5 360543263 20.0000
5 336130385 16.0000
5 514679374 40.0000
5 433102407 6.0000
5 286597633 8.0000
5 57794814 16.0000
5 177135949 1.0000
5 320557936 1.0000
5 199633839 13.0000
5 212503529 6.0000
5 192517738 35.0000
5 51039180 23.0000
5 45364167 7.0000
5 157197158 8.0000
5 275155337 22.0000
5 24429243 11.0000
5 77726580 32.0000
5 292813892 6.0000
5 784411766 13.0000
5 76679385 1.0000
5 581023706 1.0000
5 273602143 8.0000
5 366562500 11.0000
5 97492519 16.0000
5 338939548 14.0000
5 433683092 14.0000
5 311867325 6.0000
5 228099346 2.0000
5 179244567 1.0000
5 575328602 31.0000
5 275096952 10.0000
5 250373879 31.0000
5 391968464 20.0000
5 448196764 3.0000
5 429012068 1.0000
5 36292202 8.0000
5 260778881 19.0000
5 58759682 3.0000
5 186791565 25.0000
5 426101736 8.0000
5 500112888 6.0000
5 351253672 19.0000
5 441208969 29.0000
5 244547831 4.0000
5 70483883 27.0000
5 298641416 8.0000
5 201679034 5.0000
5 191069406 21.0000
5 211555341 18.0000
5 491150133 5.0000
5 310215915 3.0000
5 162815851 7.0000
5 53267855 14.0000
5 431640690 13.0000
5 269051483 4.0000
5 45112608 8.0000
5 205448347 37.0000
5 279579743 5.0000
5 331112419 8.0000
5 201657966 11.0000
5 173493504 2.0000
5 118408967 4.0000
5 369727211 28.0000
5 46420717 6.0000
5 53384299 8.0000
5 115605916 10.0000
5 338287336 8.0000
5 241093180 10.0000
5 240191869 19.0000
5 322180022 9.0000
5 48376774 27.0000
5 297853100 4.0000
5 246739849 24.0000
5 183374179 1.0000
5 186134940 9.0000
5 187658311 12.0000
5 51697533 23.0000
5 394745356 8.0000
5 399580001 1.0000
5 311108835 5.0000
5 280826536 5.0000
5 319010188 12.0000
5 213829162 24.0000
5 406886217 15.0000
5 108896669 11.0000
5 198221318 17.0000
5 257078406 10.0000
5 520440498 1.0000
5 562966986 8.0000
5 427605834 15.0000
5 399954028 13.0000
5 471858752 15.0000
5 255572101 4.0000
5 30009812 3.0000
5 377915688 5.0000
5 14599444 6.0000
5 328239527 18.0000
5 366017781 28.0000
5 283713373 14.0000
5 275040716 17.0000
5 179127965 11.0000
5 230315857 34.0000
5 42570149 38.0000
5 306791157 8.0000
5 218641857 2.0000
5 346391676 19.0000
5 327333087 14.0000
5 371265403 2.0000
5 44336049 13.0000
5 406980735 15.0000
5 191007520 3.0000
5 22128494 2.0000
5 194757219 22.0000
5 262307214 29.0000
5 455974999 14.0000
5 59142721 33.0000
5 355136751 32.0000
5 236986090 2.0000
5 502000235 10.0000
5 58757576 16.0000
5 213579519 8.0000
5 186221115 16.0000
5 63253790 13.0000
5 405604530 1.0000
5 280403522 1.0000
5 454059039 2.0000
5 165076757 4.0000
5 330439783 14.0000
5 352370223 15.0000
5 296510601 23.0000
5 412490976 2.0000
5 252673442 18.0000
5 277019535 14.0000
5 24868133 11.0000
5 206342682 13.0000
5 359750805 4.0000
5 545072012 10.0000
5 244876558 20.0000
5 179935250 13.0000
5 89308231 5.0000
5 210551488 11.0000
5 26761071 1.0000
5 117902280 5.0000
5 304022613 6.0000
5 402540810 14.0000
5 179676136 20.0000
5 320782984 6.0000
5 389265907 21.0000
5 262622226 2.0000
5 52305361 12.0000
5 513279956 2.0000
5 293643103 13.0000
5 51820161 19.0000
5 249707746 9.0000
5 240663429 6.0000
5 591867735 23.0000
5 261112253 1.0000
5 91155132 9.0000
5 385340015 4.0000
5 387735880 2.0000
5 268844576 6.0000
5 475896725 17.0000
5 255114497 5.0000
5 257522741 10.0000
5 318581766 8.0000
5 487963726 3.0000
5 249824122 7.0000
5 335221441 11.0000
5 111690467 3.0000
5 259865273 1.0000
5 248148598 6.0000
5 126040106 18.0000
5 325619075 17.0000
5 317113567 15.0000
5 296489918 10.0000
5 418803180 2.0000
5 357339312 2.0000
5 202234178 2.0000
5 190383735 22.0000
5 279504313 14.0000
5 99002197 13.0000
5 24598269 47.0000
5 137671591 17.0000
5 21415915 12.0000
5 27798256 21.0000
5 363915528 32.0000
5 302559370 6.0000
5 362708884 16.0000
5 57675742 13.0000
5 381515950 32.0000
5 333467661 1.0000
5 276971322 16.0000
5 45398123 9.0000
5 330234691 10.0000
5 316113123 19.0000
5 437557781 18.0000
5 320121337 6.0000
5 41795957 13.0000
5 443043975 6.0000
5 198927386 17.0000
5 394614858 7.0000
5 206185630 12.0000
5 279968317 1.0000
5 109299416 12.0000
5 186547033 6.0000
5 344751090 8.0000
5 133406185 1.0000
5 400344890 12.0000
5 492369766 1.0000
5 117058623 27.0000
5 83106176 15.0000
5 205665619 15.0000
5 235926567 10.0000
5 196957441 7.0000
5 85694890 1.0000
5 212381568 8.0000
5 191067738 12.0000
5 360392279 15.0000
5 192473400 12.0000
5 204911391 2.0000
5 378745384 12.0000
5 520380645 1.0000
5 240388572 6.0000
5 287104239 8.0000
5 21593031 4.0000
5 421104380 5.0000
5 390669136 9.0000
5 250569402 16.0000
5 166670511 23.0000
5 86739892 2.0000
5 238271382 2.0000
5 102781563 19.0000
5 490590646 3.0000
5 281992408 1.0000
5 240258320 7.0000
5 440602667 4.0000
5 186190444 14.0000
5 116524695 6.0000
5 29666748 15.0000
5 282819786 14.0000
5 267194499 25.0000
5 157091041 18.0000
5 73084416 8.0000
5 273033835 23.0000
5 315035989 25.0000
5 226691563 4.0000
5 218649291 15.0000
5 208490036 2.0000
5 213240376 24.0000
5 210442608 4.0000
5 156951907 33.0000
5 88960749 12.0000
5 22249205 5.0000
5 92975209 18.0000
5 106766504 24.0000
5 307953995 1.0000
5 288273675 6.0000
5 227699736 20.0000
5 434998682 1.0000
5 438537920 8.0000
5 203916273 14.0000
5 29553844 10.0000
5 378162722 9.0000
5 361812003 35.0000
5 178457690 10.0000
5 155874323 7.0000
5 306224647 8.0000
5 374495787 4.0000
5 358726571 7.0000
5 267822457 12.0000
5 365122161 11.0000
5 360108672 7.0000
5 239482861 24.0000
5 88910148 6.0000
5 223611436 8.0000
5 299925959 12.0000
5 38633460 3.0000
5 244154467 33.0000
5 180329003 15.0000
5 363860065 16.0000
5 291357807 21.0000
5 458449001 8.0000
5 64456105 28.0000
5 254940274 16.0000
5 335997173 14.0000
5 77029876 11.0000
5 68526291 19.0000
5 150774251 10.0000
5 380310734 21.0000
5 355438543 37.0000
5 295917422 15.0000
5 260814366 16.0000
5 205231234 24.0000
5 285171946 5.0000
5 423225727 2.0000
5 21858860 2.0000
5 190813502 8.0000
5 80373284 19.0000
5 182470142 2.0000
5 343941412 4.0000
5 182650731 2.0000
5 254990620 5.0000
5 444790512 1.0000
5 90430970 5.0000
5 115180720 22.0000
5 208649048 33.0000
5 754823287 15.0000
5 33841316 11.0000
5 352227498 3.0000
5 313621459 6.0000
5 505128137 6.0000
5 167865284 13.0000
5 191101089 1.0000
5 401744197 16.0000
5 309948156 11.0000
5 351798435 56.0000
5 21927348 15.0000
5 188826656 1.0000
5 330255413 12.0000
5 469680915 1.0000
5 370005959 5.0000
5 383689626 2.0000
5 33861081 8.0000
5 336717597 10.0000
5 191898535 13.0000
5 496918713 16.0000
5 317966639 13.0000
5 187288519 7.0000
5 119466409 35.0000
5 277727437 13.0000
5 50093236 9.0000
5 164729839 13.0000
5 123084921 21.0000
5 335507982 1.0000
5 237885339 31.0000
5 326055771 14.0000
5 192149868 14.0000
5 547900635 1.0000
5 43702024 8.0000
5 286067895 8.0000
5 580063106 3.0000
5 29985371 18.0000
5 396758589 8.0000
5 410218658 21.0000
5 184372744 18.0000
5 370652255 2.0000
5 219138840 28.0000
5 140264549 19.0000
5 319920038 12.0000
5 191060793 8.0000
5 167906212 12.0000
5 69315538 2.0000
5 363295003 28.0000
5 218664980 34.0000
5 256133861 31.0000
5 482704214 7.0000
5 178077679 9.0000
5 561976148 1.0000
5 352569615 1.0000
5 359256640 23.0000
5 314096700 6.0000
5 574012776 12.0000
5 77688451 4.0000
5 191072044 14.0000
5 300202655 15.0000
5 21437961 24.0000
5 92473291 6.0000
5 241120063 20.0000
5 273461517 31.0000
5 452834167 36.0000
5 500386861 22.0000
5 244006526 2.0000
5 64490054 13.0000
5 212586753 37.0000
5 79413578 16.0000
5 44765804 13.0000
5 297850671 2.0000
5 53150452 9.0000
5 409911433 17.0000
5 23543947 3.0000
5 137373058 6.0000
5 283053533 2.0000
5 338617304 27.0000
5 400549146 5.0000
5 177900100 10.0000
5 185661573 9.0000
5 297652974 3.0000
5 343887622 10.0000
5 316530540 11.0000
5 438406232 13.0000
5 393727361 15.0000
5 83928002 9.0000
5 206134238 12.0000
5 150611354 18.0000
5 162793078 20.0000
5 367080568 3.0000
5 267804075 29.0000
5 342697022 17.0000
5 287846265 16.0000
5 279949406 4.0000
5 250613093 11.0000
5 548657860 9.0000
5 187255592 15.0000
5 773862752 2.0000
5 348265432 14.0000
5 450794692 20.0000
5 174191688 10.0000
5 181662643 22.0000
5 137055424 25.0000
5 393300089 5.0000
5 311114046 32.0000
5 396718040 3.0000
5 140083960 12.0000
5 214483223 23.0000
5 227764232 17.0000
5 404357780 23.0000
5 337070381 13.0000
5 763326908 1.0000
5 215576684 8.0000
5 181913832 3.0000
5 296146340 4.0000
5 66484769 3.0000
5 225398019 10.0000
5 193425330 8.0000
5 468809237 2.0000
5 21508873 1.0000
5 40894652 15.0000
5 388400654 12.0000
5 82332462 7.0000
5 188846349 9.0000
5 278482967 20.0000
5 175458189 25.0000
5 50799351 33.0000
5 222559633 11.0000
5 275191705 16.0000
5 434947470 19.0000
5 454736754 8.0000
5 325696446 10.0000
5 341332559 20.0000
5 515440846 25.0000
5 368086280 17.0000
5 413508790 6.0000
5 237266480 28.0000
5 280948401 7.0000
5 28774420 6.0000
5 368246503 4.0000
5 577155549 11.0000
5 268363596 5.0000
5 176861277 3.0000
5 188683237 4.0000
5 132902185 2.0000
5 370647017 7.0000
5 470069657 3.0000
5 549380971 6.0000
5 481649873 22.0000
5 264745750 1.0000
5 124272648 18.0000
5 54198070 10.0000
5 205376521 9.0000
5 252993522 11.0000
5 93737863 15.0000
5 838628065 4.0000
5 121567287 7.0000
5 284139006 1.0000
5 332334127 10.0000
5 143037311 31.0000
5 324307705 15.0000
5 501887043 7.0000
5 54513097 41.0000
5 328548626 5.0000
5 104147773 18.0000
5 296381448 9.0000
5 209549732 5.0000
5 97542362 17.0000
5 386637033 17.0000
5 267228287 1.0000
5 372693245 5.0000
5 187038423 14.0000
5 169894192 13.0000
5 339165240 22.0000
5 371419587 6.0000
5 336463177 4.0000
5 550434469 1.0000
5 162621823 21.0000
5 370162043 11.0000
5 383687232 29.0000
5 187450075 6.0000
5 361065588 14.0000
5 119202711 11.0000
5 177823861 32.0000
5 191058301 2.0000
5 392132337 6.0000
5 378171446 4.0000
5 372988775 4.0000
5 205278393 9.0000
5 42895816 19.0000
5 74224730 3.0000
5 39045743 2.0000
5 158469454 5.0000
5 23971329 6.0000
5 145721875 5.0000
5 246760566 6.0000
5 308721415 15.0000
5 409970512 33.0000
5 350739777 8.0000
5 489343655 3.0000
5 137471432 30.0000
5 106841421 21.0000
5 238764205 24.0000
5 347943805 6.0000
5 384094515 12.0000
5 361241032 11.0000
5 17248920 9.0000
5 175155659 19.0000
5 421024033 15.0000
5 105576032 19.0000
5 62223312 12.0000
5 21770354 7.0000
5 905950542 1.0000
5 221517840 9.0000
5 58749618 5.0000
5 303371760 7.0000
5 168345425 19.0000
5 47914608 12.0000
5 271550696 2.0000
5 182456993 10.0000
5 260062202 8.0000
5 381346813 6.0000
5 110551579 2.0000
5 171251023 20.0000
5 141911198 6.0000
5 69307285 13.0000
5 403594709 22.0000
5 22926492 9.0000
5 337544630 1.0000
5 369094144 14.0000
5 367354478 15.0000
5 382489334 9.0000
5 253491471 16.0000
5 153825675 2.0000
5 210250049 1.0000
5 280571460 11.0000
5 235284388 10.0000
5 71487252 17.0000
5 205383132 13.0000
5 470915888 27.0000
5 368228652 1.0000
5 271324754 17.0000
5 364819835 19.0000
5 262639091 25.0000
5 121849847 14.0000
5 127903007 4.0000
5 20351239 5.0000
5 361299476 5.0000
5 45624632 4.0000
5 36612498 11.0000
5 345725724 24.0000
5 164746594 2.0000
5 266514525 41.0000
5 250361135 32.0000
5 344143174 10.0000
5 35952475 9.0000
5 109269644 14.0000
5 364772998 8.0000
5 75611015 16.0000
5 104799646 8.0000
5 454280253 27.0000
5 295071464 5.0000
5 181097218 1.0000
5 214251466 17.0000
5 282067411 4.0000
5 478310972 12.0000
5 256696942 10.0000
5 408214756 5.0000
5 214266687 18.0000
5 483853031 28.0000
5 85077359 33.0000
5 272144349 28.0000
5 606474884 11.0000
5 137434820 4.0000
5 100597724 7.0000
5 151755148 21.0000
5 544352394 1.0000
5 111005623 10.0000
5 191077706 23.0000
5 234316880 12.0000
5 553850703 14.0000
5 264200852 3.0000
5 421499757 16.0000
5 366684284 11.0000
5 249710115 9.0000
5 185826799 9.0000
5 515663555 8.0000
5 601892509 5.0000
5 58747535 16.0000
5 100480169 1.0000
5 417708983 7.0000
5 360738565 24.0000
5 170649489 12.0000
5 132067492 4.0000
5 38081052 7.0000
5 323300311 21.0000
5 64017672 14.0000
5 51371672 13.0000
5 81112983 15.0000
5 67657313 1.0000
5 517335990 12.0000
5 626292287 10.0000
5 117757115 3.0000
5 167096544 5.0000
5 372730170 7.0000
5 194511872 4.0000
5 261114974 13.0000
5 54596482 14.0000
5 18761643 5.0000
5 570304837 8.0000
5 389751959 9.0000
5 185646833 7.0000
5 274674751 32.0000
5 340870023 3.0000
5 199295364 7.0000
5 244474835 8.0000
5 362747745 42.0000
5 501994600 7.0000
5 459637630 9.0000
5 72277917 18.0000
5 107123526 26.0000
5 324907579 2.0000
5 156890702 13.0000
5 148842295 14.0000
5 234388455 17.0000
5 392480887 31.0000
5 284945143 16.0000
5 48048224 14.0000
5 283894633 13.0000
5 238169466 16.0000
5 28128687 10.0000
5 187276624 11.0000
5 245007518 1.0000
5 56406907 9.0000
5 37649776 4.0000
5 405406664 2.0000
5 189660545 3.0000
5 436851002 11.0000
5 58758214 22.0000
5 21695739 20.0000
5 421743631 5.0000
5 34279978 21.0000
5 189638764 14.0000
5 331699419 11.0000
5 274053387 32.0000
5 238736345 11.0000
5 448605410 8.0000
6 331273105 1.0000
6 337231569 1.0000
6 108445481 1.0000
6 296487126 1.0000
6 193208430 1.0000
6 211848777 1.0000
6 187365956 1.0000
6 370698806 1.0000
6 14319626 2.0000
6 397569403 2.0000
6 189209030 1.0000
6 33029673 1.0000
6 202719757 1.0000
6 211172294 1.0000
6 350372131 1.0000
6 93438825 2.0000
6 265245001 1.0000
6 353689773 2.0000
6 48949091 2.0000
6 360543263 1.0000
6 336130385 1.0000
6 514679374 1.0000
6 199633839 1.0000
6 192517738 1.0000
6 77726580 1.0000
6 273602143 1.0000
6 244547831 1.0000
6 201679034 1.0000
6 211555341 1.0000
6 201657966 1.0000
6 53384299 1.0000
6 115605916 3.0000
6 240191869 2.0000
6 48376774 1.0000
6 183374179 1.0000
6 417097825 1.0000
6 311108835 1.0000
6 213829162 1.0000
6 406886217 1.0000
6 399954028 1.0000
6 328239527 3.0000
6 179127965 1.0000
6 230315857 1.0000
6 186221115 1.0000
6 277019535 2.0000
6 244876558 1.0000
6 26761071 1.0000
6 198203577 1.0000
6 240663429 1.0000
6 591867735 1.0000
6 255114497 1.0000
6 111690467 1.0000
6 259865273 1.0000
6 126040106 1.0000
6 325619075 1.0000
6 418803180 1.0000
6 21415915 1.0000
6 363915528 1.0000
6 117058623 1.0000
6 83106176 1.0000
6 196957441 1.0000
6 360392279 3.0000
6 240388572 1.0000
6 287104239 1.0000
6 186190444 1.0000
6 116524695 1.0000
6 267194499 1.0000
6 315035989 1.0000
6 226691563 1.0000
6 213240376 1.0000
6 156951907 2.0000
6 88960749 1.0000
6 22249205 1.0000
6 358726571 1.0000
6 239482861 1.0000
6 88910148 1.0000
6 180329003 1.0000
6 458449001 3.0000
6 64456105 1.0000
6 335997173 1.0000
6 285171946 1.0000
6 423225727 1.0000
6 21858860 1.0000
6 182650731 1.0000
6 254990620 1.0000
6 115180720 1.0000
6 754823287 2.0000
6 313621459 1.0000
6 351798435 1.0000
6 33861081 1.0000
6 317966639 1.0000
6 277727437 2.0000
6 167906212 2.0000
6 178077679 1.0000
6 574012776 2.0000
6 77688451 1.0000
6 212586753 1.0000
6 297652974 1.0000
6 438406232 1.0000
6 83928002 1.0000
6 342697022 1.0000
6 187255592 1.0000
6 225398019 1.0000
6 21508873 1.0000
6 222559633 1.0000
6 275191705 2.0000
6 325696446 1.0000
6 515440846 1.0000
6 14160276 1.0000
6 470069657 3.0000
6 124272648 1.0000
6 252993522 1.0000
6 121567287 1.0000
6 324307705 1.0000
6 54513097 1.0000
6 296381448 1.0000
6 336463177 2.0000
6 162621823 1.0000
6 205278393 2.0000
6 158469454 2.0000
6 105576032 2.0000
6 62223312 1.0000
6 221517840 1.0000
6 182456993 1.0000
6 260062202 2.0000
6 283690548 2.0000
6 69307285 1.0000
6 71487252 1.0000
6 271324754 1.0000
6 121849847 1.0000
6 345725724 1.0000
6 266514525 1.0000
6 109269644 1.0000
6 104799646 1.0000
6 256696942 1.0000
6 483853031 1.0000
6 272144349 1.0000
6 421499757 2.0000
6 601892509 1.0000
6 417708983 1.0000
6 38081052 1.0000
6 323300311 1.0000
6 517335990 1.0000
6 626292287 1.0000
6 261114974 1.0000
6 54596482 1.0000
6 18761643 1.0000
6 570304837 1.0000
6 185646833 1.0000
6 199295364 1.0000
6 284945143 1.0000
7 331273105 2.0000
7 470500390 4.0000
7 296487126 2.0000
7 56343104 3.0000
7 211848777 5.0000
7 361278739 1.0000
7 370698806 1.0000
7 172453787 2.0000
7 172453788 1.0000
7 397569403 3.0000
7 18900232 5.0000
7 160887563 10.0000
7 88126316 2.0000
7 39723301 7.0000
7 241266173 8.0000
7 486840282 2.0000
7 211172294 1.0000
7 340363309 1.0000
7 235189731 1.0000
7 93438825 1.0000
7 284510806 2.0000
7 266119179 1.0000
7 265245001 2.0000
7 399604913 14.0000
7 200444013 1.0000
7 48949091 1.0000
7 199633839 1.0000
7 51039180 1.0000
7 275155337 11.0000
7 77726580 2.0000
7 76679385 22.0000
7 97492519 3.0000
7 311867325 1.0000
7 275096952 1.0000
7 250373879 1.0000
7 260778881 5.0000
7 58759682 1.0000
7 441208969 3.0000
7 162815851 22.0000
7 53267855 2.0000
7 269051483 1.0000
7 45112608 5.0000
7 369727211 2.0000
7 53384299 8.0000
7 115605916 3.0000
7 297853100 1.0000
7 183374179 1.0000
7 213829162 1.0000
7 562966986 4.0000
7 14599444 3.0000
7 275040716 2.0000
7 179127965 1.0000
7 218641857 1.0000
7 406980735 6.0000
7 194757219 2.0000
7 262307214 2.0000
7 455974999 1.0000
7 355136751 10.0000
7 502000235 1.0000
7 280403522 1.0000
7 330439783 2.0000
7 412490976 1.0000
7 252673442 1.0000
7 164704175 4.0000
7 244876558 2.0000
7 179935250 1.0000
7 52305361 2.0000
7 513279956 1.0000
7 293643103 3.0000
7 249707746 2.0000
7 261112253 1.0000
7 111690467 3.0000
7 126040106 1.0000
7 99002197 1.0000
7 363915528 1.0000
7 381515950 3.0000
7 276971322 1.0000
7 330234691 1.0000
7 437557781 5.0000
7 41795957 1.0000
7 394614858 1.0000
7 109299416 3.0000
7 400344890 1.0000
7 235926567 7.0000
7 212381568 1.0000
7 192473400 1.0000
7 102781563 1.0000
7 186190444 1.0000
7 157091041 6.0000
7 218649291 2.0000
7 210442608 1.0000
7 88960749 6.0000
7 22249205 1.0000
7 307953995 1.0000
7 438537920 1.0000
7 267822457 1.0000
7 239482861 1.0000
7 299925959 5.0000
7 244154467 1.0000
7 64456105 4.0000
7 335997173 5.0000
7 77029876 6.0000
7 68526291 2.0000
7 182650731 1.0000
7 90430970 3.0000
7 115180720 6.0000
7 208649048 4.0000
7 754823287 7.0000
7 351798435 1.0000
7 330255413 3.0000
7 274601883 1.0000
7 317966639 3.0000
7 50093236 3.0000
7 192149868 3.0000
7 580063106 1.0000
7 184372744 1.0000
7 256133861 2.0000
7 178077679 82.0000
7 300202655 2.0000
7 241120063 4.0000
7 44765804 2.0000
7 53150452 1.0000
7 81073960 5.0000
7 23543947 3.0000
7 283053533 1.0000
7 177900100 3.0000
7 184374903 1.0000
7 396718040 11.0000
7 214483223 3.0000
7 181913832 1.0000
7 21508873 1.0000
7 82332462 1.0000
7 341332559 1.0000
7 237266480 2.0000
7 124272648 2.0000
7 54198070 4.0000
7 93737863 4.0000
7 187038423 2.0000
7 339165240 2.0000
7 383687232 1.0000
7 187450075 2.0000
7 191058301 2.0000
7 347943805 10.0000
7 17248920 1.0000
7 175155659 1.0000
7 421024033 1.0000
7 105576032 1.0000
7 905950542 1.0000
7 260062202 1.0000
7 369094144 1.0000
7 253491471 3.0000
7 287248913 1.0000
7 71487252 4.0000
7 262639091 11.0000
7 345725724 1.0000
7 164746594 1.0000
7 266514525 1.0000
7 250361135 1.0000
7 109269644 1.0000
7 75611015 1.0000
7 478310972 2.0000
7 85077359 1.0000
7 137434820 1.0000
7 100597724 7.0000
7 111005623 5.0000
7 234313487 1.0000
7 132067492 1.0000
7 323300311 2.0000
7 81112983 1.0000
7 117757115 1.0000
7 18761643 1.0000
7 185646833 1.0000
7 362747745 1.0000
7 501994600 9.0000
7 459637630 1.0000
7 186224386 1.0000
7 148842295 1.0000
7 37649776 4.0000
7 436851002 5.0000
7 58758214 6.0000
8 331273105 1.0000
8 465399426 1.0000
8 317475686 1.0000
8 123208306 1.0000
8 337231569 1.0000
8 272101527 1.0000
8 198112368 1.0000
8 370611197 1.0000
8 14319626 3.0000
8 160887563 1.0000
8 219091740 1.0000
8 273559646 1.0000
8 88126316 1.0000
8 106255581 1.0000
8 179872551 1.0000
8 46351591 2.0000
8 39723301 2.0000
8 211172294 1.0000
8 350372131 1.0000
8 235189731 2.0000
8 266119179 1.0000
8 506215866 2.0000
8 108675333 1.0000
8 48949091 1.0000
8 285544894 1.0000
8 199633839 1.0000
8 192517738 2.0000
8 433683092 1.0000
8 311867325 1.0000
8 228099346 1.0000
8 448196764 1.0000
8 260778881 1.0000
8 58759682 1.0000
8 191069406 1.0000
8 280430548 1.0000
8 491150133 1.0000
8 269051483 1.0000
8 46420717 1.0000
8 53384299 1.0000
8 115605916 3.0000
8 241093180 2.0000
8 322180022 1.0000
8 183374179 2.0000
8 186134940 1.0000
8 51697533 1.0000
8 255572101 1.0000
8 328239527 1.0000
8 366017781 1.0000
8 275040716 1.0000
8 42570149 3.0000
8 401390204 1.0000
8 355136751 1.0000
8 502000235 1.0000
8 330439783 1.0000
8 296510601 1.0000
8 277019535 1.0000
8 359750805 1.0000
8 244876558 1.0000
8 89308231 1.0000
8 304022613 2.0000
8 402540810 1.0000
8 513279956 1.0000
8 51820161 1.0000
8 385340015 2.0000
8 257522741 2.0000
8 487963726 1.0000
8 126040106 2.0000
8 325619075 1.0000
8 190383735 1.0000
8 45398123 1.0000
8 109299416 3.0000
8 83106176 1.0000
8 205665619 4.0000
8 240388572 1.0000
8 21593031 1.0000
8 238271382 1.0000
8 102781563 2.0000
8 240258320 2.0000
8 282819786 1.0000
8 208490036 1.0000
8 156951907 1.0000
8 227699736 1.0000
8 358726571 1.0000
8 365122161 1.0000
8 88910148 2.0000
8 223611436 1.0000
8 299925959 1.0000
8 244154467 1.0000
8 363860065 1.0000
8 64456105 1.0000
8 21858860 4.0000
8 208649048 1.0000
8 33841316 1.0000
8 313621459 1.0000
8 191101089 1.0000
8 309948156 1.0000
8 317966639 1.0000
8 164729839 1.0000
8 192149868 1.0000
8 580063106 1.0000
8 184372744 1.0000
8 191060793 1.0000
8 363295003 2.0000
8 218664980 1.0000
8 574012776 2.0000
8 77688451 1.0000
8 191072044 1.0000
8 273461517 1.0000
8 452834167 1.0000
8 79413578 1.0000
8 297652974 1.0000
8 438406232 2.0000
8 150611354 1.0000
8 267804075 1.0000
8 337070381 1.0000
8 215576684 1.0000
8 66484769 1.0000
8 40894652 1.0000
8 388400654 1.0000
8 175458189 1.0000
8 222559633 1.0000
8 368086280 1.0000
8 532395996 1.0000
8 264745750 1.0000
8 205376521 1.0000
8 252993522 1.0000
8 143037311 4.0000
8 501887043 1.0000
8 328548626 2.0000
8 296381448 1.0000
8 169894192 1.0000
8 336463177 1.0000
8 162621823 1.0000
8 187450075 1.0000
8 119202711 1.0000
8 177823861 1.0000
8 205278393 1.0000
8 42895816 1.0000
8 158469454 1.0000
8 308721415 2.0000
8 137471432 1.0000
8 106841421 1.0000
8 384094515 1.0000
8 105576032 1.0000
8 168345425 1.0000
8 271550696 1.0000
8 171251023 1.0000
8 369094144 1.0000
8 253491471 3.0000
8 205383132 2.0000
8 368228652 2.0000
8 271324754 1.0000
8 345725724 1.0000
8 266514525 1.0000
8 109269644 1.0000
8 214251466 1.0000
8 478310972 1.0000
8 256696942 1.0000
8 85077359 1.0000
8 191077706 1.0000
8 421499757 1.0000
8 417708983 1.0000
8 51371672 2.0000
8 626292287 1.0000
8 372730170 1.0000
8 194511872 1.0000
8 324907579 1.0000
8 234388455 1.0000
8 187276624 1.0000
8 421743631 1.0000
9 331273105 4.0000
9 270063173 2.0000
9 465399426 1.0000
9 123208306 4.0000
9 409982678 1.0000
9 337231569 1.0000
9 108445481 3.0000
9 218621324 3.0000
9 272101527 1.0000
9 193208430 1.0000
9 382076279 1.0000
9 56343104 8.0000
9 207505611 1.0000
9 84403255 1.0000
9 252695601 1.0000
9 368802046 3.0000
9 201041947 1.0000
9 211848777 2.0000
9 285709412 2.0000
9 70654563 2.0000
9 37905642 1.0000
9 172453787 2.0000
9 14319626 3.0000
9 29267530 3.0000
9 28136650 1.0000
9 397569403 1.0000
9 381295550 1.0000
9 18900232 2.0000
9 160887563 1.0000
9 273559646 1.0000
9 189209030 2.0000
9 88126316 3.0000
9 106255581 2.0000
9 177496057 6.0000
9 170909799 1.0000
9 120858192 1.0000
9 108064328 2.0000
9 46351591 2.0000
9 39723301 1.0000
9 202719757 2.0000
9 241266173 1.0000
9 267814002 1.0000
9 211172294 1.0000
9 340363309 1.0000
9 93438825 1.0000
9 284510806 2.0000
9 399604913 1.0000
9 353689773 2.0000
9 225914625 1.0000
9 85790245 1.0000
9 36544806 3.0000
9 280574253 4.0000
9 200444013 1.0000
9 48949091 2.0000
9 285544894 1.0000
9 360543263 1.0000
9 336130385 3.0000
9 514679374 3.0000
9 286597633 1.0000
9 45364167 1.0000
9 157197158 2.0000
9 275155337 1.0000
9 24429243 1.0000
9 292813892 1.0000
9 784411766 2.0000
9 273602143 1.0000
9 366562500 1.0000
9 97492519 2.0000
9 338939548 3.0000
9 433683092 1.0000
9 228099346 1.0000
9 575328602 2.0000
9 391968464 2.0000
9 448196764 1.0000
9 36292202 1.0000
9 260778881 1.0000
9 58759682 1.0000
9 186791565 1.0000
9 500112888 2.0000
9 441208969 2.0000
9 201679034 2.0000
9 191069406 1.0000
9 211555341 1.0000
9 53267855 1.0000
9 279579743 2.0000
9 201657966 1.0000
9 118408967 1.0000
9 369727211 3.0000
9 46420717 2.0000
9 53384299 2.0000
9 338287336 5.0000
9 241093180 1.0000
9 240191869 2.0000
9 48376774 1.0000
9 297853100 2.0000
9 246739849 1.0000
9 187658311 1.0000
9 51697533 2.0000
9 311108835 1.0000
9 319010188 2.0000
9 108896669 1.0000
9 520440498 1.0000
9 255572101 1.0000
9 30009812 1.0000
9 14599444 1.0000
9 328239527 1.0000
9 283713373 2.0000
9 275040716 2.0000
9 230315857 2.0000
9 42570149 1.0000
9 306791157 1.0000
9 218641857 1.0000
9 346391676 2.0000
9 44336049 1.0000
9 406980735 2.0000
9 191007520 2.0000
9 22128494 1.0000
9 455974999 2.0000
9 355136751 1.0000
9 502000235 1.0000
9 58757576 7.0000
9 213579519 7.0000
9 186221115 4.0000
9 63253790 1.0000
9 405604530 1.0000
9 280403522 1.0000
9 454059039 1.0000
9 165076757 1.0000
9 352370223 1.0000
9 412490976 2.0000
9 24868133 5.0000
9 206342682 1.0000
9 545072012 1.0000
9 244876558 1.0000
9 89308231 1.0000
9 210551488 1.0000
9 26761071 1.0000
9 179676136 2.0000
9 389265907 1.0000
9 52305361 1.0000
9 293643103 2.0000
9 51820161 2.0000
9 249707746 1.0000
9 591867735 3.0000
9 91155132 2.0000
9 255114497 1.0000
9 318581766 2.0000
9 487963726 2.0000
9 111690467 1.0000
9 259865273 2.0000
9 248148598 2.0000
9 126040106 1.0000
9 317113567 1.0000
9 190383735 1.0000
9 279504313 1.0000
9 99002197 1.0000
9 24598269 7.0000
9 137671591 1.0000
9 21415915 1.0000
9 27798256 5.0000
9 363915528 1.0000
9 381515950 2.0000
9 316113123 2.0000
9 437557781 3.0000
9 320121337 1.0000
9 41795957 3.0000
9 198927386 1.0000
9 394614858 1.0000
9 279968317 1.0000
9 109299416 1.0000
9 186547033 2.0000
9 344751090 3.0000
9 400344890 4.0000
9 117058623 1.0000
9 83106176 3.0000
9 205665619 2.0000
9 235926567 1.0000
9 196957441 2.0000
9 191067738 2.0000
9 192473400 2.0000
9 378745384 2.0000
9 166670511 5.0000
9 86739892 4.0000
9 238271382 2.0000
9 102781563 1.0000
9 186190444 1.0000
9 116524695 1.0000
9 157091041 1.0000
9 73084416 3.0000
9 218649291 1.0000
9 208490036 1.0000
9 213240376 2.0000
9 156951907 2.0000
9 88960749 1.0000
9 22249205 3.0000
9 92975209 1.0000
9 106766504 3.0000
9 307953995 1.0000
9 227699736 2.0000
9 203916273 2.0000
9 29553844 1.0000
9 378162722 1.0000
9 178457690 3.0000
9 155874323 1.0000
9 306224647 3.0000
9 374495787 1.0000
9 267822457 1.0000
9 360108672 5.0000
9 239482861 3.0000
9 88910148 3.0000
9 299925959 1.0000
9 38633460 2.0000
9 363860065 2.0000
9 291357807 1.0000
9 458449001 1.0000
9 64456105 1.0000
9 335997173 1.0000
9 380310734 2.0000
9 295917422 3.0000
9 80373284 1.0000
9 182650731 7.0000
9 90430970 1.0000
9 115180720 3.0000
9 208649048 1.0000
9 754823287 3.0000
9 191101089 1.0000
9 309948156 3.0000
9 351798435 2.0000
9 188826656 1.0000
9 469680915 1.0000
9 370005959 1.0000
9 33861081 1.0000
9 336717597 2.0000
9 191898535 4.0000
9 317966639 5.0000
9 119466409 2.0000
9 277727437 1.0000
9 43399417 2.0000
9 164729839 4.0000
9 123084921 1.0000
9 237885339 2.0000
9 192149868 1.0000
9 547900635 1.0000
9 286067895 2.0000
9 29985371 1.0000
9 184372744 2.0000
9 219138840 1.0000
9 319920038 1.0000
9 191060793 1.0000
9 363295003 2.0000
9 218664980 2.0000
9 256133861 3.0000
9 178077679 3.0000
9 359256640 1.0000
9 314096700 2.0000
9 574012776 1.0000
9 77688451 3.0000
9 191072044 1.0000
9 21437961 2.0000
9 241120063 1.0000
9 273461517 2.0000
9 452834167 3.0000
9 212586753 2.0000
9 79413578 2.0000
9 44765804 3.0000
9 53150452 2.0000
9 23543947 2.0000
9 297652974 1.0000
9 343887622 2.0000
9 316530540 2.0000
9 438406232 2.0000
9 393727361 1.0000
9 206134238 1.0000
9 150611354 1.0000
9 267804075 3.0000
9 287846265 1.0000
9 279949406 1.0000
9 187255592 1.0000
9 348265432 2.0000
9 450794692 1.0000
9 174191688 2.0000
9 181662643 2.0000
9 137055424 2.0000
9 393300089 1.0000
9 311114046 2.0000
9 396718040 5.0000
9 214483223 3.0000
9 227764232 2.0000
9 404357780 1.0000
9 215576684 1.0000
9 181913832 2.0000
9 66484769 2.0000
9 225398019 1.0000
9 193425330 1.0000
9 388400654 1.0000
9 82332462 3.0000
9 278482967 2.0000
9 175458189 2.0000
9 50799351 3.0000
9 222559633 3.0000
9 434947470 1.0000
9 325696446 2.0000
9 515440846 3.0000
9 368086280 2.0000
9 413508790 1.0000
9 237266480 1.0000
9 28774420 1.0000
9 577155549 5.0000
9 470069657 1.0000
9 549380971 2.0000
9 481649873 1.0000
9 54198070 8.0000
9 205376521 1.0000
9 111423790 1.0000
9 121567287 1.0000
9 284139006 1.0000
9 324307705 1.0000
9 501887043 1.0000
9 54513097 2.0000
9 328548626 1.0000
9 104147773 2.0000
9 97542362 1.0000
9 386637033 3.0000
9 372693245 1.0000
9 169894192 3.0000
9 339165240 1.0000
9 371419587 1.0000
9 336463177 1.0000
9 162621823 1.0000
9 370162043 1.0000
9 383687232 2.0000
9 361065588 1.0000
9 119202711 1.0000
9 177823861 4.0000
9 372988775 1.0000
9 205278393 5.0000
9 42895816 1.0000
9 158469454 6.0000
9 23971329 2.0000
9 308721415 3.0000
9 238764205 2.0000
9 347943805 1.0000
9 384094515 1.0000
9 361241032 1.0000
9 17248920 2.0000
9 421024033 3.0000
9 105576032 2.0000
9 62223312 3.0000
9 221517840 1.0000
9 271550696 1.0000
9 182456993 3.0000
9 260062202 1.0000
9 381346813 1.0000
9 110551579 2.0000
9 141911198 1.0000
9 283690548 1.0000
9 69307285 2.0000
9 403594709 1.0000
9 22926492 2.0000
9 337544630 2.0000
9 369094144 2.0000
9 253491471 2.0000
9 280571460 1.0000
9 235284388 3.0000
9 71487252 4.0000
9 205383132 1.0000
9 470915888 2.0000
9 271324754 1.0000
9 364819835 1.0000
9 262639091 2.0000
9 121849847 6.0000
9 20351239 2.0000
9 45624632 3.0000
9 36612498 4.0000
9 345725724 2.0000
9 250361135 1.0000
9 344143174 2.0000
9 104799646 1.0000
9 454280253 2.0000
9 181097218 1.0000
9 214251466 1.0000
9 408214756 1.0000
9 85077359 1.0000
9 606474884 4.0000
9 137434820 2.0000
9 151755148 2.0000
9 111005623 7.0000
9 234316880 2.0000
9 421499757 1.0000
9 366684284 1.0000
9 249710115 1.0000
9 515663555 1.0000
9 601892509 3.0000
9 234313487 1.0000
9 360738565 1.0000
9 170649489 3.0000
9 323300311 1.0000
9 51371672 2.0000
9 81112983 1.0000
9 372730170 1.0000
9 54596482 4.0000
9 18761643 4.0000
9 389751959 2.0000
9 340870023 1.0000
9 199295364 1.0000
9 244474835 3.0000
9 459637630 2.0000
9 72277917 1.0000
9 324907579 1.0000
9 156890702 1.0000
9 234388455 2.0000
9 392480887 1.0000
9 283894633 1.0000
9 28128687 1.0000
9 187276624 1.0000
9 245007518 1.0000
9 56406907 1.0000
9 37649776 3.0000
9 421743631 1.0000
9 34279978 3.0000
9 331699419 2.0000
9 238736345 1.0000
10 331273105 70.0000
10 270063173 17.0000
10 465399426 2.0000
10 317475686 20.0000
10 470500390 12.0000
10 123208306 3.0000
10 409982678 8.0000
10 337231569 14.0000
10 108445481 2.0000
10 218621324 21.0000
10 296487126 28.0000
10 272101527 28.0000
10 232961188 47.0000
10 19761271 2.0000
10 381448455 1.0000
10 248062776 1.0000
10 193208430 15.0000
10 382076279 16.0000
10 56343104 5.0000
10 207505611 9.0000
10 84403255 26.0000
10 198112368 29.0000
10 370611197 31.0000
10 252695601 24.0000
10 23505105 21.0000
10 368802046 32.0000
10 201041947 12.0000
10 357660257 1.0000
10 211848777 20.0000
10 187365956 3.0000
10 285709412 8.0000
10 198494776 21.0000
10 361278739 20.0000
10 70654563 4.0000
10 37905642 33.0000
10 249794165 6.0000
10 370698806 11.0000
10 172453787 12.0000
10 172453788 12.0000
10 14319626 5.0000
10 449572339 9.0000
10 29267530 16.0000
10 28136650 29.0000
10 138428712 2.0000
10 397569403 16.0000
10 381295550 54.0000
10 18900232 37.0000
10 266618095 1.0000
10 160887563 1.0000
10 219091740 30.0000
10 273559646 12.0000
10 189209030 31.0000
10 88126316 26.0000
10 246172121 34.0000
10 106255581 38.0000
10 179872551 20.0000
10 177496057 33.0000
10 326820998 7.0000
10 170909799 45.0000
10 120858192 18.0000
10 33029673 11.0000
10 338611428 13.0000
10 108064328 8.0000
10 46351591 3.0000
10 39723301 8.0000
10 202719757 29.0000
10 241266173 38.0000
10 486840282 2.0000
10 267814002 12.0000
10 211172294 10.0000
10 246766460 26.0000
10 350372131 4.0000
10 340363309 17.0000
10 235189731 15.0000
10 93438825 5.0000
10 285230602 5.0000
10 284510806 51.0000
10 266119179 5.0000
10 323356735 39.0000
10 265245001 23.0000
10 294817467 9.0000
10 506215866 53.0000
10 399604913 21.0000
10 353689773 42.0000
10 444720443 2.0000
10 151816481 9.0000
10 225914625 18.0000
10 85790245 15.0000
10 36544806 23.0000
10 470234000 1.0000
10 108675333 10.0000
10 280574253 7.0000
10 200444013 8.0000
10 402870780 8.0000
10 48949091 34.0000
10 285544894 28.0000
10 360543263 35.0000
10 336130385 23.0000
10 514679374 17.0000
10 433102407 4.0000
10 286597633 36.0000
10 57794814 29.0000
10 177135949 3.0000
10 199633839 9.0000
10 212503529 20.0000
10 192517738 14.0000
10 51039180 2.0000
10 45364167 43.0000
10 157197158 23.0000
10 275155337 21.0000
10 24429243 11.0000
10 77726580 8.0000
10 784411766 13.0000
10 76679385 2.0000
10 273602143 17.0000
10 366562500 8.0000
10 97492519 25.0000
10 338939548 22.0000
10 433683092 27.0000
10 311867325 29.0000
10 228099346 2.0000
10 179244567 7.0000
10 575328602 3.0000
10 275096952 28.0000
10 250373879 15.0000
10 391968464 30.0000
10 448196764 18.0000
10 429012068 4.0000
10 36292202 9.0000
10 260778881 32.0000
10 58759682 4.0000
10 186791565 27.0000
10 426101736 11.0000
10 500112888 13.0000
10 351253672 4.0000
10 441208969 14.0000
10 70483883 11.0000
10 298641416 3.0000
10 201679034 26.0000
10 191069406 21.0000
10 280430548 25.0000
10 211555341 14.0000
10 491150133 36.0000
10 310215915 13.0000
10 162815851 47.0000
10 53267855 8.0000
10 431640690 5.0000
10 269051483 3.0000
10 45112608 19.0000
10 205448347 18.0000
10 279579743 20.0000
10 331112419 4.0000
10 501002642 1.0000
10 201657966 32.0000
10 173493504 4.0000
10 118408967 56.0000
10 369727211 48.0000
10 46420717 6.0000
10 53384299 15.0000
10 115605916 17.0000
10 338287336 38.0000
10 241093180 36.0000
10 240191869 2.0000
10 322180022 38.0000
10 48376774 37.0000
10 297853100 37.0000
10 246739849 42.0000
10 183374179 10.0000
10 417097825 2.0000
10 186134940 29.0000
10 187658311 92.0000
10 51697533 9.0000
10 394745356 10.0000
10 399580001 1.0000
10 311108835 20.0000
10 280826536 18.0000
10 319010188 6.0000
10 213829162 19.0000
10 406886217 20.0000
10 108896669 57.0000
10 198221318 26.0000
10 257078406 2.0000
10 520440498 1.0000
10 562966986 9.0000
10 427605834 50.0000
10 399954028 15.0000
10 471858752 4.0000
10 255572101 37.0000
10 30009812 18.0000
10 14599444 19.0000
10 328239527 20.0000
10 366017781 11.0000
10 283713373 7.0000
10 275040716 70.0000
10 179127965 30.0000
10 230315857 25.0000
10 42570149 20.0000
10 306791157 11.0000
10 218641857 68.0000
10 346391676 14.0000
10 327333087 10.0000
10 371265403 1.0000
10 354435706 1.0000
10 44336049 27.0000
10 406980735 26.0000
10 191007520 5.0000
10 22128494 21.0000
10 194757219 25.0000
10 262307214 20.0000
10 455974999 30.0000
10 59142721 22.0000
10 355136751 22.0000
10 236986090 8.0000
10 502000235 5.0000
10 58757576 9.0000
10 213579519 12.0000
10 186221115 21.0000
10 63253790 1.0000
10 405604530 10.0000
10 280403522 20.0000
10 454059039 2.0000
10 165076757 92.0000
10 330439783 3.0000
10 181627999 4.0000
10 352370223 2.0000
10 296510601 6.0000
10 412490976 16.0000
10 252673442 27.0000
10 277019535 16.0000
10 24868133 10.0000
10 206342682 21.0000
10 359750805 8.0000
10 545072012 51.0000
10 244876558 4.0000
10 179935250 57.0000
10 89308231 29.0000
10 210551488 13.0000
10 26761071 26.0000
10 117902280 2.0000
10 304022613 32.0000
10 402540810 23.0000
10 179676136 44.0000
10 320782984 17.0000
10 389265907 2.0000
10 262622226 3.0000
10 52305361 166.0000
10 513279956 12.0000
10 198203577 2.0000
10 292275636 1.0000
10 293643103 53.0000
10 51820161 24.0000
10 249707746 18.0000
10 240663429 28.0000
10 591867735 23.0000
10 91155132 8.0000
10 385340015 30.0000
10 387735880 4.0000
10 268844576 3.0000
10 475896725 48.0000
10 255114497 2.0000
10 257522741 32.0000
10 318581766 16.0000
10 487963726 7.0000
10 249824122 6.0000
10 335221441 8.0000
10 112257152 1.0000
10 111690467 12.0000
10 259865273 10.0000
10 248148598 23.0000
10 126040106 18.0000
10 325619075 9.0000
10 317113567 58.0000
10 296489918 43.0000
10 418803180 24.0000
10 357339312 1.0000
10 190383735 14.0000
10 279504313 25.0000
10 99002197 21.0000
10 24598269 7.0000
10 137671591 21.0000
10 21415915 31.0000
10 27798256 17.0000
10 363915528 19.0000
10 302559370 15.0000
10 362708884 14.0000
10 57675742 12.0000
10 381515950 19.0000
10 333467661 8.0000
10 276971322 3.0000
10 45398123 3.0000
10 330234691 5.0000
10 316113123 17.0000
10 437557781 14.0000
10 320121337 44.0000
10 41795957 16.0000
10 125971172 1.0000
10 443043975 23.0000
10 198927386 28.0000
10 394614858 1.0000
10 206185630 42.0000
10 279968317 5.0000
10 109299416 15.0000
10 186547033 14.0000
10 344751090 37.0000
10 133406185 2.0000
10 400344890 50.0000
10 492369766 7.0000
10 117058623 18.0000
10 83106176 21.0000
10 205665619 43.0000
10 235926567 14.0000
10 196957441 24.0000
10 85694890 1.0000
10 212381568 35.0000
10 191067738 9.0000
10 360392279 34.0000
10 192473400 4.0000
10 204911391 29.0000
10 378745384 9.0000
10 520380645 1.0000
10 240388572 11.0000
10 287104239 1.0000
10 21593031 31.0000
10 421104380 38.0000
10 390669136 36.0000
10 250569402 11.0000
10 166670511 38.0000
10 86739892 54.0000
10 238271382 2.0000
10 102781563 9.0000
10 71815631 1.0000
10 490590646 3.0000
10 281992408 4.0000
10 240258320 9.0000
10 440602667 3.0000
10 186190444 11.0000
10 116524695 74.0000
10 29666748 19.0000
10 282819786 17.0000
10 267194499 44.0000
10 157091041 16.0000
10 73084416 69.0000
10 273033835 8.0000
10 315035989 64.0000
10 226691563 60.0000
10 218649291 42.0000
10 208490036 11.0000
10 213240376 11.0000
10 210442608 4.0000
10 156951907 29.0000
10 88960749 68.0000
10 22249205 19.0000
10 92975209 6.0000
10 455319239 1.0000
10 106766504 10.0000
10 307953995 14.0000
10 288273675 3.0000
10 227699736 16.0000
10 245770489 15.0000
10 438537920 16.0000
10 203916273 20.0000
10 29553844 54.0000
10 378162722 7.0000
10 361812003 50.0000
10 178457690 30.0000
10 155874323 23.0000
10 306224647 28.0000
10 374495787 3.0000
10 358726571 3.0000
10 267822457 5.0000
10 365122161 14.0000
10 360108672 15.0000
10 239482861 14.0000
10 88910148 13.0000
10 223611436 9.0000
10 296712899 1.0000
10 299925959 6.0000
10 38633460 15.0000
10 244154467 40.0000
10 180329003 26.0000
10 363860065 61.0000
10 291357807 5.0000
10 458449001 24.0000
10 64456105 14.0000
10 254940274 6.0000
10 335997173 29.0000
10 77029876 10.0000
10 438159896 3.0000
10 68526291 32.0000
10 150774251 8.0000
10 380310734 1.0000
10 355438543 29.0000
10 295917422 16.0000
10 545300937 2.0000
10 260814366 16.0000
10 205231234 16.0000
10 285171946 11.0000
10 423225727 5.0000
10 21858860 15.0000
10 190813502 19.0000
10 80373284 33.0000
10 182470142 7.0000
10 343941412 12.0000
10 182650731 1.0000
10 254990620 22.0000
10 444790512 5.0000
10 90430970 8.0000
10 115180720 15.0000
10 208649048 75.0000
10 754823287 32.0000
10 33841316 1.0000
10 352227498 7.0000
10 313621459 43.0000
10 505128137 42.0000
10 167865284 2.0000
10 191101089 12.0000
10 401744197 34.0000
10 309948156 18.0000
10 351798435 23.0000
10 21927348 33.0000
10 188826656 1.0000
10 330255413 18.0000
10 274601883 2.0000
10 469680915 2.0000
10 370005959 4.0000
10 383689626 3.0000
10 33861081 8.0000
10 246461105 7.0000
10 336717597 34.0000
10 191898535 16.0000
10 496918713 11.0000
10 317966639 18.0000
10 187288519 90.0000
10 119466409 22.0000
10 277727437 9.0000
10 43399417 13.0000
10 50093236 42.0000
10 164729839 55.0000
10 123084921 23.0000
10 335507982 1.0000
10 237885339 51.0000
10 326055771 17.0000
10 192149868 7.0000
10 547900635 1.0000
10 43702024 4.0000
10 286067895 22.0000
10 580063106 9.0000
10 29985371 15.0000
10 396758589 4.0000
10 410218658 71.0000
10 184372744 43.0000
10 219138840 12.0000
10 140264549 18.0000
10 319920038 14.0000
10 191060793 12.0000
10 167906212 64.0000
10 69315538 2.0000
10 363295003 32.0000
10 218664980 34.0000
10 256133861 35.0000
10 482704214 1.0000
10 178077679 18.0000
10 561976148 20.0000
10 359256640 25.0000
10 314096700 1.0000
10 574012776 8.0000
10 77688451 41.0000
10 191072044 14.0000
10 300202655 84.0000
10 21437961 10.0000
10 92473291 14.0000
10 241120063 15.0000
10 273461517 45.0000
10 452834167 47.0000
10 500386861 36.0000
10 244006526 7.0000
10 64490054 14.0000
10 212586753 49.0000
10 79413578 14.0000
10 44765804 45.0000
10 297850671 16.0000
10 53150452 34.0000
10 409911433 8.0000
10 23543947 3.0000
10 137373058 21.0000
10 283053533 2.0000
10 338617304 29.0000
10 400549146 2.0000
10 177900100 58.0000
10 185661573 17.0000
10 297652974 16.0000
10 343887622 52.0000
10 316530540 38.0000
10 438406232 33.0000
10 393727361 36.0000
10 83928002 26.0000
10 206134238 15.0000
10 150611354 15.0000
10 552102770 7.0000
10 162793078 20.0000
10 367080568 1.0000
10 100235911 2.0000
10 267804075 4.0000
10 342697022 77.0000
10 287846265 115.0000
10 279949406 20.0000
10 250613093 15.0000
10 548657860 11.0000
10 187255592 22.0000
10 773862752 2.0000
10 348265432 43.0000
10 450794692 55.0000
10 174191688 6.0000
10 181662643 36.0000
10 137055424 46.0000
10 393300089 59.0000
10 311114046 10.0000
10 396718040 6.0000
10 140083960 13.0000
10 214483223 19.0000
10 227764232 54.0000
10 404357780 27.0000
10 337070381 11.0000
10 215576684 56.0000
10 181913832 6.0000
10 296146340 13.0000
10 66484769 5.0000
10 225398019 10.0000
10 193425330 40.0000
10 468809237 3.0000
10 21508873 3.0000
10 40894652 84.0000
10 388400654 5.0000
10 82332462 12.0000
10 188846349 10.0000
10 278482967 35.0000
10 175458189 21.0000
10 50799351 24.0000
10 222559633 10.0000
10 275191705 44.0000
10 434947470 8.0000
10 454736754 28.0000
10 325696446 21.0000
10 341332559 30.0000
10 515440846 7.0000
10 368086280 14.0000
10 413508790 5.0000
10 237266480 30.0000
10 280948401 10.0000
10 532395996 2.0000
10 28774420 73.0000
10 368246503 9.0000
10 14160276 2.0000
10 577155549 18.0000
10 268363596 8.0000
10 176861277 4.0000
10 188683237 7.0000
10 132902185 3.0000
10 470069657 16.0000
10 481649873 49.0000
10 264745750 43.0000
10 124272648 49.0000
10 54198070 10.0000
10 205376521 6.0000
10 252993522 24.0000
10 111423790 2.0000
10 93737863 9.0000
10 838628065 11.0000
10 121567287 26.0000
10 332334127 51.0000
10 143037311 33.0000
10 324307705 14.0000
10 501887043 6.0000
10 54513097 16.0000
10 328548626 3.0000
10 104147773 12.0000
10 296381448 8.0000
10 209549732 63.0000
10 97542362 14.0000
10 386637033 47.0000
10 267228287 1.0000
10 372693245 16.0000
10 187038423 6.0000
10 169894192 23.0000
10 339165240 17.0000
10 371419587 15.0000
10 336463177 42.0000
10 778485938 1.0000
10 162621823 79.0000
10 370162043 12.0000
10 383687232 1.0000
10 187450075 6.0000
10 361065588 8.0000
10 119202711 29.0000
10 177823861 49.0000
10 191058301 4.0000
10 437368746 1.0000
10 392132337 3.0000
10 378171446 2.0000
10 372988775 5.0000
10 205278393 6.0000
10 42895816 5.0000
10 74224730 13.0000
10 39045743 6.0000
10 158469454 12.0000
10 23971329 6.0000
10 145721875 6.0000
10 246760566 18.0000
10 308721415 18.0000
10 409970512 7.0000
10 350739777 7.0000
10 489343655 9.0000
10 137471432 15.0000
10 35254639 1.0000
10 106841421 30.0000
10 238764205 28.0000
10 347943805 60.0000
10 384094515 14.0000
10 361241032 10.0000
10 17248920 9.0000
10 175155659 14.0000
10 421024033 14.0000
10 105576032 13.0000
10 62223312 18.0000
10 21770354 37.0000
10 905950542 3.0000
10 221517840 20.0000
10 58749618 24.0000
10 303371760 19.0000
10 168345425 11.0000
10 47914608 11.0000
10 271550696 11.0000
10 182456993 5.0000
10 260062202 22.0000
10 381346813 7.0000
10 110551579 10.0000
10 171251023 20.0000
10 141911198 20.0000
10 283690548 26.0000
10 69307285 18.0000
10 403594709 22.0000
10 22926492 10.0000
10 337544630 19.0000
10 369094144 4.0000
10 367354478 23.0000
10 409042746 2.0000
10 382489334 10.0000
10 253491471 54.0000
10 153825675 10.0000
10 280571460 6.0000
10 235284388 19.0000
10 287248913 2.0000
10 71487252 17.0000
10 205383132 47.0000
10 470915888 24.0000
10 271324754 15.0000
10 364819835 9.0000
10 262639091 15.0000
10 121849847 21.0000
10 127903007 12.0000
10 20351239 2.0000
10 45624632 8.0000
10 36612498 17.0000
10 345725724 48.0000
10 164746594 1.0000
10 266514525 17.0000
10 250361135 29.0000
10 344143174 24.0000
10 35952475 15.0000
10 109269644 47.0000
10 364772998 12.0000
10 75611015 13.0000
10 104799646 26.0000
10 454280253 14.0000
10 181097218 20.0000
10 214251466 33.0000
10 282067411 20.0000
10 478310972 60.0000
10 256696942 19.0000
10 408214756 2.0000
10 214266687 12.0000
10 483853031 7.0000
10 85077359 16.0000
10 272144349 5.0000
10 606474884 9.0000
10 137434820 64.0000
10 536437122 1.0000
10 151755148 24.0000
10 111005623 13.0000
10 191077706 25.0000
10 234316880 16.0000
10 553850703 121.0000
10 264200852 4.0000
10 421499757 13.0000
10 366684284 11.0000
10 249710115 5.0000
10 185826799 43.0000
10 515663555 26.0000
10 601892509 8.0000
10 234313487 35.0000
10 58747535 7.0000
10 100480169 2.0000
10 374739662 3.0000
10 417708983 30.0000
10 360738565 9.0000
10 170649489 18.0000
10 132067492 2.0000
10 246550319 4.0000
10 38081052 10.0000
10 323300311 7.0000
10 64017672 7.0000
10 51371672 10.0000
10 81112983 8.0000
10 67657313 1.0000
10 196244888 1.0000
10 517335990 15.0000
10 626292287 12.0000
10 117757115 46.0000
10 167096544 27.0000
10 372730170 9.0000
10 194511872 33.0000
10 261114974 11.0000
10 54596482 11.0000
10 18761643 4.0000
10 570304837 28.0000
10 389751959 7.0000
10 185646833 39.0000
10 274674751 7.0000
10 340870023 7.0000
10 199295364 13.0000
10 244474835 6.0000
10 362747745 8.0000
10 299112866 1.0000
10 501994600 6.0000
10 459637630 20.0000
10 84352469 1.0000
10 72277917 43.0000
10 107123526 22.0000
10 324907579 1.0000
10 156890702 8.0000
10 148842295 17.0000
10 234388455 17.0000
10 392480887 29.0000
10 284945143 9.0000
10 48048224 8.0000
10 283894633 34.0000
10 238169466 37.0000
10 28128687 17.0000
10 187276624 108.0000
10 245007518 24.0000
10 56406907 20.0000
10 418254720 2.0000
10 37649776 4.0000
10 405406664 4.0000
10 189660545 13.0000
10 436851002 13.0000
10 58758214 11.0000
10 21695739 3.0000
10 421743631 4.0000
10 34279978 19.0000
10 331699419 16.0000
10 274053387 9.0000
10 238736345 16.0000
10 448605410 14.0000
11 331273105 1.0000
11 193208430 2.0000
11 14319626 1.0000
11 28136650 1.0000
11 285544894 2.0000
11 46420717 2.0000
11 183374179 1.0000
11 412490976 2.0000
11 259865273 1.0000
11 320121337 1.0000
11 307953995 2.0000
11 360108672 1.0000
11 21858860 1.0000
11 90430970 1.0000
11 21927348 1.0000
11 137373058 1.0000
11 367080568 2.0000
11 468809237 1.0000
11 50799351 1.0000
11 284139006 1.0000
11 336463177 1.0000
11 303371760 3.0000
11 283690548 1.0000
11 369094144 1.0000
11 284945143 1.0000
12 331273105 6.0000
12 270063173 6.0000
12 465399426 3.0000
12 317475686 2.0000
12 470500390 2.0000
12 337231569 2.0000
12 108445481 1.0000
12 218621324 3.0000
12 296487126 1.0000
12 19761271 4.0000
12 381448455 1.0000
12 84403255 8.0000
12 198112368 4.0000
12 368802046 2.0000
12 201041947 1.0000
12 211848777 7.0000
12 187365956 5.0000
12 70654563 3.0000
12 249794165 7.0000
12 370698806 2.0000
12 172453787 4.0000
12 172453788 1.0000
12 14319626 1.0000
12 29267530 2.0000
12 28136650 2.0000
12 397569403 2.0000
12 381295550 6.0000
12 18900232 2.0000
12 266618095 6.0000
12 160887563 4.0000
12 219091740 2.0000
12 273559646 4.0000
12 189209030 4.0000
12 88126316 2.0000
12 106255581 1.0000
12 179872551 5.0000
12 326820998 2.0000
12 33029673 2.0000
12 338611428 2.0000
12 46351591 1.0000
12 39723301 1.0000
12 202719757 3.0000
12 241266173 11.0000
12 486840282 2.0000
12 267814002 3.0000
12 211172294 4.0000
12 246766460 8.0000
12 350372131 7.0000
12 340363309 5.0000
12 235189731 2.0000
12 93438825 1.0000
12 284510806 3.0000
12 266119179 2.0000
12 506215866 1.0000
12 399604913 1.0000
12 353689773 1.0000
12 225914625 2.0000
12 85790245 15.0000
12 36544806 1.0000
12 108675333 6.0000
12 280574253 5.0000
12 48949091 1.0000
12 285544894 1.0000
12 360543263 1.0000
12 336130385 2.0000
12 514679374 18.0000
12 286597633 1.0000
12 57794814 4.0000
12 199633839 4.0000
12 212503529 1.0000
12 192517738 7.0000
12 51039180 1.0000
12 45364167 2.0000
12 275155337 4.0000
12 77726580 4.0000
12 273602143 1.0000
12 366562500 7.0000
12 97492519 3.0000
12 338939548 1.0000
12 433683092 2.0000
12 575328602 5.0000
12 275096952 1.0000
12 250373879 3.0000
12 391968464 3.0000
12 448196764 1.0000
12 429012068 2.0000
12 36292202 2.0000
12 260778881 7.0000
12 186791565 2.0000
12 426101736 3.0000
12 500112888 3.0000
12 351253672 1.0000
12 441208969 2.0000
12 244547831 2.0000
12 70483883 8.0000
12 201679034 9.0000
12 191069406 6.0000
12 211555341 2.0000
12 491150133 1.0000
12 310215915 1.0000
12 162815851 2.0000
12 53267855 2.0000
12 45112608 7.0000
12 205448347 5.0000
12 279579743 1.0000
12 201657966 16.0000
12 118408967 2.0000
12 369727211 8.0000
12 46420717 1.0000
12 53384299 3.0000
12 115605916 2.0000
12 338287336 6.0000
12 241093180 3.0000
12 240191869 3.0000
12 322180022 1.0000
12 48376774 4.0000
12 297853100 3.0000
12 183374179 3.0000
12 186134940 2.0000
12 187658311 14.0000
12 51697533 1.0000
12 394745356 3.0000
12 311108835 1.0000
12 280826536 1.0000
12 319010188 5.0000
12 213829162 1.0000
12 406886217 5.0000
12 108896669 1.0000
12 198221318 4.0000
12 427605834 15.0000
12 399954028 2.0000
12 471858752 1.0000
12 255572101 3.0000
12 30009812 5.0000
12 14599444 4.0000
12 328239527 5.0000
12 366017781 1.0000
12 283713373 3.0000
12 275040716 2.0000
12 230315857 1.0000
12 42570149 4.0000
12 306791157 2.0000
12 218641857 4.0000
12 371265403 1.0000
12 44336049 1.0000
12 406980735 1.0000
12 191007520 1.0000
12 22128494 6.0000
12 262307214 7.0000
12 455974999 6.0000
12 59142721 1.0000
12 355136751 1.0000
12 502000235 2.0000
12 58757576 3.0000
12 213579519 2.0000
12 186221115 2.0000
12 63253790 1.0000
12 405604530 5.0000
12 280403522 3.0000
12 330439783 7.0000
12 352370223 2.0000
12 296510601 6.0000
12 252673442 1.0000
12 277019535 2.0000
12 24868133 4.0000
12 359750805 1.0000
12 545072012 1.0000
12 244876558 1.0000
12 179935250 26.0000
12 89308231 1.0000
12 26761071 4.0000
12 304022613 2.0000
12 402540810 1.0000
12 179676136 7.0000
12 320782984 2.0000
12 389265907 1.0000
12 262622226 3.0000
12 52305361 9.0000
12 513279956 1.0000
12 293643103 4.0000
12 51820161 4.0000
12 249707746 1.0000
12 240663429 3.0000
12 91155132 3.0000
12 385340015 6.0000
12 268844576 1.0000
12 475896725 6.0000
12 255114497 1.0000
12 257522741 2.0000
12 318581766 5.0000
12 487963726 2.0000
12 111690467 5.0000
12 259865273 1.0000
12 126040106 7.0000
12 317113567 3.0000
12 296489918 1.0000
12 418803180 2.0000
12 279504313 1.0000
12 99002197 2.0000
12 24598269 1.0000
12 137671591 3.0000
12 21415915 2.0000
12 27798256 5.0000
12 363915528 3.0000
12 362708884 3.0000
12 57675742 1.0000
12 381515950 1.0000
12 333467661 2.0000
12 276971322 2.0000
12 45398123 2.0000
12 316113123 1.0000
12 437557781 6.0000
12 320121337 4.0000
12 41795957 1.0000
12 443043975 1.0000
12 198927386 1.0000
12 394614858 4.0000
12 206185630 4.0000
12 279968317 3.0000
12 109299416 6.0000
12 541707952 2.0000
12 186547033 1.0000
12 344751090 4.0000
12 400344890 7.0000
12 117058623 1.0000
12 196957441 3.0000
12 212381568 3.0000
12 191067738 6.0000
12 360392279 2.0000
12 192473400 1.0000
12 204911391 7.0000
12 378745384 3.0000
12 240388572 3.0000
12 287104239 2.0000
12 21593031 5.0000
12 421104380 6.0000
12 390669136 2.0000
12 250569402 5.0000
12 166670511 1.0000
12 86739892 5.0000
12 238271382 2.0000
12 102781563 1.0000
12 240258320 1.0000
12 186190444 1.0000
12 116524695 13.0000
12 29666748 4.0000
12 282819786 5.0000
12 267194499 3.0000
12 157091041 5.0000
12 273033835 2.0000
12 315035989 2.0000
12 226691563 4.0000
12 213240376 1.0000
12 210442608 2.0000
12 156951907 3.0000
12 88960749 4.0000
12 22249205 2.0000
12 92975209 1.0000
12 106766504 2.0000
12 307953995 1.0000
12 288273675 2.0000
12 227699736 3.0000
12 203916273 5.0000
12 378162722 1.0000
12 361812003 11.0000
12 178457690 1.0000
12 155874323 4.0000
12 306224647 1.0000
12 358726571 2.0000
12 267822457 1.0000
12 365122161 1.0000
12 360108672 1.0000
12 239482861 4.0000
12 88910148 4.0000
12 299925959 4.0000
12 244154467 4.0000
12 180329003 3.0000
12 363860065 4.0000
12 291357807 1.0000
12 458449001 2.0000
12 64456105 4.0000
12 254940274 7.0000
12 335997173 5.0000
12 77029876 1.0000
12 68526291 1.0000
12 380310734 1.0000
12 355438543 9.0000
12 295917422 4.0000
12 205231234 1.0000
12 285171946 3.0000
12 21858860 1.0000
12 190813502 2.0000
12 80373284 2.0000
12 115180720 9.0000
12 754823287 2.0000
12 313621459 1.0000
12 505128137 2.0000
12 191101089 1.0000
12 401744197 1.0000
12 309948156 2.0000
12 351798435 5.0000
12 188826656 1.0000
12 469680915 2.0000
12 370005959 2.0000
12 246461105 4.0000
12 336717597 3.0000
12 191898535 6.0000
12 317966639 2.0000
12 187288519 6.0000
12 119466409 2.0000
12 277727437 1.0000
12 50093236 4.0000
12 164729839 1.0000
12 123084921 7.0000
12 237885339 11.0000
12 326055771 2.0000
12 43702024 1.0000
12 286067895 2.0000
12 580063106 1.0000
12 29985371 4.0000
12 396758589 1.0000
12 410218658 1.0000
12 184372744 1.0000
12 140264549 2.0000
12 319920038 2.0000
12 191060793 10.0000
12 167906212 10.0000
12 363295003 2.0000
12 218664980 1.0000
12 482704214 1.0000
12 561976148 4.0000
12 359256640 1.0000
12 574012776 2.0000
12 300202655 4.0000
12 21437961 1.0000
12 92473291 3.0000
12 273461517 2.0000
12 452834167 2.0000
12 500386861 1.0000
12 64490054 2.0000
12 212586753 4.0000
12 79413578 5.0000
12 44765804 13.0000
12 297850671 1.0000
12 53150452 11.0000
12 409911433 7.0000
12 137373058 2.0000
12 283053533 3.0000
12 338617304 9.0000
12 400549146 1.0000
12 177900100 1.0000
12 185661573 2.0000
12 297652974 4.0000
12 316530540 8.0000
12 438406232 12.0000
12 393727361 7.0000
12 206134238 2.0000
12 162793078 1.0000
12 367080568 2.0000
12 100235911 1.0000
12 267804075 1.0000
12 342697022 2.0000
12 250613093 1.0000
12 548657860 2.0000
12 348265432 6.0000
12 450794692 3.0000
12 181662643 8.0000
12 137055424 9.0000
12 393300089 4.0000
12 311114046 2.0000
12 396718040 7.0000
12 140083960 1.0000
12 214483223 4.0000
12 227764232 8.0000
12 404357780 7.0000
12 337070381 1.0000
12 181913832 4.0000
12 66484769 1.0000
12 225398019 5.0000
12 193425330 3.0000
12 468809237 1.0000
12 21508873 4.0000
12 40894652 3.0000
12 82332462 1.0000
12 278482967 13.0000
12 175458189 3.0000
12 222559633 8.0000
12 275191705 2.0000
12 454736754 5.0000
12 341332559 5.0000
12 515440846 3.0000
12 237266480 8.0000
12 28774420 2.0000
12 577155549 1.0000
12 268363596 1.0000
12 470069657 1.0000
12 481649873 3.0000
12 264745750 1.0000
12 124272648 2.0000
12 54198070 1.0000
12 205376521 1.0000
12 252993522 3.0000
12 93737863 4.0000
12 838628065 1.0000
12 121567287 1.0000
12 332334127 6.0000
12 143037311 8.0000
12 324307705 4.0000
12 54513097 1.0000
12 104147773 3.0000
12 296381448 1.0000
12 209549732 1.0000
12 97542362 7.0000
12 386637033 5.0000
12 187038423 2.0000
12 339165240 4.0000
12 371419587 1.0000
12 336463177 4.0000
12 162621823 3.0000
12 370162043 1.0000
12 383687232 2.0000
12 187450075 1.0000
12 361065588 1.0000
12 177823861 1.0000
12 392132337 1.0000
12 372988775 5.0000
12 74224730 1.0000
12 246760566 1.0000
12 409970512 2.0000
12 350739777 2.0000
12 489343655 5.0000
12 137471432 1.0000
12 106841421 5.0000
12 238764205 3.0000
12 347943805 2.0000
12 384094515 2.0000
12 361241032 4.0000
12 175155659 4.0000
12 421024033 2.0000
12 62223312 1.0000
12 21770354 15.0000
12 221517840 3.0000
12 58749618 2.0000
12 303371760 4.0000
12 168345425 1.0000
12 271550696 5.0000
12 182456993 5.0000
12 260062202 7.0000
12 381346813 1.0000
12 141911198 6.0000
12 283690548 2.0000
12 403594709 1.0000
12 22926492 1.0000
12 337544630 2.0000
12 369094144 7.0000
12 382489334 1.0000
12 253491471 7.0000
12 280571460 2.0000
12 235284388 1.0000
12 205383132 4.0000
12 470915888 2.0000
12 368228652 2.0000
12 271324754 1.0000
12 364819835 1.0000
12 262639091 3.0000
12 121849847 5.0000
12 127903007 2.0000
12 361299476 2.0000
12 45624632 1.0000
12 345725724 4.0000
12 266514525 3.0000
12 250361135 5.0000
12 344143174 9.0000
12 109269644 2.0000
12 364772998 2.0000
12 104799646 1.0000
12 454280253 2.0000
12 181097218 1.0000
12 214251466 6.0000
12 282067411 3.0000
12 478310972 12.0000
12 256696942 2.0000
12 408214756 2.0000
12 214266687 1.0000
12 483853031 2.0000
12 85077359 10.0000
12 272144349 1.0000
12 606474884 3.0000
12 137434820 7.0000
12 111005623 2.0000
12 191077706 2.0000
12 234316880 2.0000
12 421499757 6.0000
12 366684284 2.0000
12 249710115 1.0000
12 185826799 13.0000
12 515663555 3.0000
12 601892509 1.0000
12 234313487 2.0000
12 58747535 2.0000
12 417708983 1.0000
12 360738565 5.0000
12 170649489 2.0000
12 132067492 1.0000
12 38081052 2.0000
12 323300311 4.0000
12 64017672 2.0000
12 51371672 1.0000
12 81112983 1.0000
12 517335990 4.0000
12 626292287 1.0000
12 117757115 11.0000
12 372730170 3.0000
12 194511872 4.0000
12 261114974 4.0000
12 54596482 2.0000
12 570304837 4.0000
12 389751959 3.0000
12 340870023 2.0000
12 199295364 5.0000
12 362747745 11.0000
12 459637630 3.0000
12 107123526 3.0000
12 234388455 3.0000
12 392480887 3.0000
12 284945143 3.0000
12 238169466 1.0000
12 28128687 1.0000
12 187276624 2.0000
12 56406907 3.0000
12 37649776 1.0000
12 405406664 1.0000
12 189660545 3.0000
12 21695739 1.0000
12 34279978 1.0000
12 189638764 2.0000
12 331699419 3.0000
12 238736345 1.0000
12 448605410 1.0000
13 331273105 39.0000
13 270063173 22.0000
13 465399426 39.0000
13 317475686 58.0000
13 470500390 40.0000
13 123208306 16.0000
13 409982678 35.0000
13 337231569 46.0000
13 108445481 26.0000
13 218621324 69.0000
13 296487126 22.0000
13 272101527 65.0000
13 232961188 75.0000
13 19761271 12.0000
13 381448455 6.0000
13 193208430 23.0000
13 382076279 52.0000
13 56343104 18.0000
13 207505611 11.0000
13 84403255 37.0000
13 198112368 21.0000
13 370611197 37.0000
13 252695601 50.0000
13 23505105 60.0000
13 368802046 63.0000
13 201041947 32.0000
13 357660257 4.0000
13 211848777 79.0000
13 187365956 19.0000
13 285709412 22.0000
13 198494776 29.0000
13 480499316 2.0000
13 361278739 2.0000
13 70654563 28.0000
13 37905642 38.0000
13 249794165 47.0000
13 370698806 47.0000
13 172453787 24.0000
13 172453788 49.0000
13 14319626 15.0000
13 449572339 12.0000
13 29267530 54.0000
13 28136650 41.0000
13 138428712 6.0000
13 397569403 41.0000
13 508986427 1.0000
13 381295550 83.0000
13 18900232 56.0000
13 266618095 36.0000
13 160887563 39.0000
13 219091740 41.0000
13 273559646 37.0000
13 189209030 41.0000
13 88126316 69.0000
13 246172121 59.0000
13 106255581 28.0000
13 179872551 41.0000
13 177496057 43.0000
13 326820998 30.0000
13 170909799 54.0000
13 120858192 26.0000
13 33029673 25.0000
13 338611428 35.0000
13 108064328 28.0000
13 46351591 29.0000
13 39723301 57.0000
13 202719757 43.0000
13 241266173 71.0000
13 486840282 16.0000
13 267814002 42.0000
13 211172294 30.0000
13 246766460 41.0000
13 350372131 30.0000
13 340363309 39.0000
13 235189731 46.0000
13 93438825 32.0000
13 285230602 36.0000
13 284510806 70.0000
13 266119179 27.0000
13 323356735 65.0000
13 265245001 43.0000
13 294817467 15.0000
13 506215866 53.0000
13 399604913 48.0000
13 353689773 41.0000
13 444720443 1.0000
13 151816481 8.0000
13 211603583 4.0000
13 225914625 30.0000
13 85790245 52.0000
13 36544806 18.0000
13 470234000 13.0000
13 108675333 96.0000
13 280574253 46.0000
13 200444013 21.0000
13 402870780 9.0000
13 48949091 51.0000
13 285544894 89.0000
13 360543263 74.0000
13 336130385 84.0000
13 514679374 113.0000
13 433102407 20.0000
13 286597633 51.0000
13 57794814 24.0000
13 177135949 2.0000
13 320557936 3.0000
13 199633839 37.0000
13 212503529 26.0000
13 192517738 56.0000
13 51039180 53.0000
13 45364167 23.0000
13 157197158 35.0000
13 275155337 64.0000
13 24429243 40.0000
13 319658757 1.0000
13 77726580 63.0000
13 292813892 25.0000
13 784411766 39.0000
13 76679385 4.0000
13 273602143 46.0000
13 366562500 33.0000
13 97492519 32.0000
13 338939548 30.0000
13 433683092 33.0000
13 311867325 44.0000
13 228099346 21.0000
13 575328602 36.0000
13 275096952 37.0000
13 250373879 60.0000
13 391968464 10.0000
13 46252132 1.0000
13 448196764 22.0000
13 429012068 7.0000
13 551188839 2.0000
13 36292202 20.0000
13 260778881 58.0000
13 58759682 8.0000
13 186791565 54.0000
13 426101736 19.0000
13 500112888 99.0000
13 351253672 39.0000
13 441208969 43.0000
13 244547831 33.0000
13 70483883 35.0000
13 298641416 25.0000
13 201679034 33.0000
13 191069406 41.0000
13 280430548 21.0000
13 211555341 39.0000
13 491150133 33.0000
13 310215915 31.0000
13 162815851 34.0000
13 53267855 20.0000
13 431640690 14.0000
13 269051483 7.0000
13 45112608 32.0000
13 205448347 83.0000
13 279579743 29.0000
13 331112419 7.0000
13 501002642 3.0000
13 201657966 38.0000
13 173493504 11.0000
13 118408967 32.0000
13 369727211 44.0000
13 46420717 25.0000
13 454903662 1.0000
13 53384299 14.0000
13 115605916 27.0000
13 338287336 71.0000
13 241093180 11.0000
13 240191869 46.0000
13 322180022 37.0000
13 48376774 58.0000
13 297853100 65.0000
13 246739849 65.0000
13 183374179 69.0000
13 417097825 2.0000
13 186134940 17.0000
13 187658311 28.0000
13 51697533 34.0000
13 394745356 25.0000
13 399580001 2.0000
13 311108835 47.0000
13 280826536 18.0000
13 319010188 32.0000
13 213829162 74.0000
13 406886217 40.0000
13 108896669 33.0000
13 198221318 45.0000
13 257078406 24.0000
13 520440498 43.0000
13 562966986 14.0000
13 427605834 65.0000
13 340555061 1.0000
13 399954028 37.0000
13 191082782 1.0000
13 471858752 41.0000
13 255572101 47.0000
13 30009812 50.0000
13 377915688 5.0000
13 14599444 64.0000
13 328239527 55.0000
13 366017781 50.0000
13 283713373 37.0000
13 234501617 3.0000
13 370560376 1.0000
13 275040716 44.0000
13 179127965 32.0000
13 230315857 36.0000
13 42570149 50.0000
13 306791157 43.0000
13 218641857 55.0000
13 346391676 43.0000
13 327333087 24.0000
13 371265403 4.0000
13 354435706 1.0000
13 44336049 32.0000
13 406980735 34.0000
13 776380530 2.0000
13 191007520 28.0000
13 401390204 3.0000
13 22128494 21.0000
13 194757219 43.0000
13 262307214 39.0000
13 455974999 58.0000
13 59142721 75.0000
13 355136751 58.0000
13 236986090 12.0000
13 502000235 93.0000
13 58757576 51.0000
13 213579519 14.0000
13 186221115 39.0000
13 63253790 20.0000
13 405604530 6.0000
13 280403522 30.0000
13 454059039 5.0000
13 165076757 70.0000
13 385003407 1.0000
13 330439783 37.0000
13 352370223 34.0000
13 296510601 35.0000
13 412490976 21.0000
13 252673442 20.0000
13 277019535 20.0000
13 24868133 42.0000
13 206342682 66.0000
13 359750805 13.0000
13 545072012 115.0000
13 244876558 28.0000
13 179935250 77.0000
13 89308231 22.0000
13 210551488 28.0000
13 26761071 76.0000
13 117902280 13.0000
13 304022613 40.0000
13 402540810 36.0000
13 179676136 49.0000
13 320782984 29.0000
13 389265907 77.0000
13 262622226 46.0000
13 52305361 54.0000
13 513279956 33.0000
13 198203577 7.0000
13 293643103 30.0000
13 51820161 53.0000
13 249707746 49.0000
13 240663429 36.0000
13 591867735 57.0000
13 91155132 44.0000
13 385340015 30.0000
13 387735880 9.0000
13 268844576 28.0000
13 447026114 1.0000
13 475896725 62.0000
13 255114497 30.0000
13 257522741 51.0000
13 318581766 50.0000
13 487963726 33.0000
13 249824122 33.0000
13 335221441 25.0000
13 112257152 1.0000
13 111690467 20.0000
13 259865273 44.0000
13 248148598 77.0000
13 126040106 41.0000
13 325619075 21.0000
13 232232278 1.0000
13 317113567 26.0000
13 296489918 39.0000
13 418803180 29.0000
13 357339312 8.0000
13 202234178 1.0000
13 399711344 2.0000
13 190383735 46.0000
13 279504313 72.0000
13 99002197 39.0000
13 24598269 16.0000
13 137671591 56.0000
13 21415915 42.0000
13 27798256 47.0000
13 363915528 28.0000
13 302559370 46.0000
13 362708884 64.0000
13 57675742 47.0000
13 381515950 34.0000
13 333467661 23.0000
13 276971322 24.0000
13 45398123 24.0000
13 330234691 31.0000
13 316113123 53.0000
13 437557781 84.0000
13 320121337 94.0000
13 41795957 51.0000
13 125971172 3.0000
13 443043975 32.0000
13 198927386 40.0000
13 394614858 27.0000
13 206185630 60.0000
13 279968317 16.0000
13 109299416 44.0000
13 186547033 30.0000
13 344751090 85.0000
13 133406185 2.0000
13 400344890 96.0000
13 492369766 14.0000
13 117058623 43.0000
13 83106176 39.0000
13 205665619 40.0000
13 235926567 35.0000
13 196957441 30.0000
13 85694890 14.0000
13 212381568 65.0000
13 191067738 30.0000
13 360392279 51.0000
13 192473400 47.0000
13 204911391 33.0000
13 378745384 25.0000
13 520380645 3.0000
13 240388572 39.0000
13 287104239 22.0000
13 21593031 47.0000
13 421104380 29.0000
13 390669136 31.0000
13 250569402 38.0000
13 166670511 51.0000
13 86739892 44.0000
13 238271382 29.0000
13 102781563 39.0000
13 71815631 10.0000
13 490590646 10.0000
13 240258320 26.0000
13 440602667 25.0000
13 186190444 45.0000
13 116524695 20.0000
13 29666748 32.0000
13 282819786 55.0000
13 267194499 36.0000
13 157091041 37.0000
13 73084416 47.0000
13 273033835 52.0000
13 315035989 51.0000
13 226691563 59.0000
13 218649291 35.0000
13 208490036 10.0000
13 213240376 55.0000
13 210442608 18.0000
13 156951907 37.0000
13 88960749 33.0000
13 22249205 24.0000
13 92975209 30.0000
13 455319239 2.0000
13 106766504 63.0000
13 307953995 8.0000
13 288273675 32.0000
13 227699736 37.0000
13 245770489 29.0000
13 434998682 3.0000
13 438537920 25.0000
13 203916273 49.0000
13 29553844 95.0000
13 378162722 18.0000
13 361812003 75.0000
13 322045168 4.0000
13 178457690 30.0000
13 155874323 45.0000
13 306224647 75.0000
13 374495787 15.0000
13 358726571 24.0000
13 267822457 40.0000
13 365122161 36.0000
13 360108672 32.0000
13 239482861 56.0000
13 88910148 32.0000
13 223611436 26.0000
13 296712899 1.0000
13 299925959 34.0000
13 38633460 14.0000
13 127212001 3.0000
13 244154467 57.0000
13 180329003 32.0000
13 363860065 34.0000
13 291357807 63.0000
13 458449001 18.0000
13 64456105 77.0000
13 254940274 47.0000
13 335997173 41.0000
13 77029876 15.0000
13 438159896 4.0000
13 68526291 56.0000
13 150774251 26.0000
13 380310734 30.0000
13 355438543 75.0000
13 295917422 47.0000
13 545300937 3.0000
13 260814366 21.0000
13 205231234 65.0000
13 285171946 8.0000
13 423225727 24.0000
13 21858860 12.0000
13 190813502 17.0000
13 80373284 46.0000
13 182470142 36.0000
13 343941412 34.0000
13 182650731 2.0000
13 254990620 29.0000
13 444790512 3.0000
13 90430970 2.0000
13 115180720 35.0000
13 208649048 46.0000
13 472997480 1.0000
13 754823287 47.0000
13 33841316 7.0000
13 352227498 5.0000
13 313621459 26.0000
13 505128137 34.0000
13 167865284 12.0000
13 191101089 21.0000
13 401744197 27.0000
13 309948156 29.0000
13 351798435 92.0000
13 21927348 32.0000
13 188826656 2.0000
13 330255413 9.0000
13 274601883 1.0000
13 469680915 11.0000
13 370005959 20.0000
13 383689626 27.0000
13 33861081 37.0000
13 246461105 38.0000
13 336717597 66.0000
13 191898535 31.0000
13 496918713 27.0000
13 317966639 35.0000
13 187288519 54.0000
13 119466409 77.0000
13 277727437 39.0000
13 43399417 21.0000
13 50093236 51.0000
13 164729839 93.0000
13 123084921 39.0000
13 335507982 5.0000
13 237885339 84.0000
13 326055771 38.0000
13 192149868 48.0000
13 547900635 8.0000
13 43702024 17.0000
13 286067895 29.0000
13 580063106 29.0000
13 29985371 49.0000
13 396758589 44.0000
13 410218658 44.0000
13 184372744 41.0000
13 370652255 6.0000
13 219138840 64.0000
13 172668288 2.0000
13 140264549 19.0000
13 319920038 17.0000
13 191060793 36.0000
13 167906212 32.0000
13 69315538 6.0000
13 363295003 76.0000
13 424630506 3.0000
13 218664980 78.0000
13 256133861 18.0000
13 482704214 25.0000
13 178077679 18.0000
13 561976148 28.0000
13 352569615 9.0000
13 359256640 59.0000
13 314096700 11.0000
13 574012776 55.0000
13 77688451 32.0000
13 191072044 16.0000
13 300202655 50.0000
13 21437961 47.0000
13 92473291 20.0000
13 241120063 24.0000
13 273461517 56.0000
13 452834167 51.0000
13 500386861 31.0000
13 244006526 7.0000
13 64490054 20.0000
13 212586753 70.0000
13 79413578 56.0000
13 44765804 53.0000
13 297850671 14.0000
13 53150452 33.0000
13 409911433 62.0000
13 23543947 6.0000
13 137373058 32.0000
13 283053533 8.0000
13 338617304 47.0000
13 400549146 20.0000
13 177900100 41.0000
13 185661573 69.0000
13 297652974 59.0000
13 343887622 73.0000
13 316530540 53.0000
13 438406232 71.0000
13 393727361 41.0000
13 83928002 36.0000
13 206134238 41.0000
13 150611354 34.0000
13 552102770 7.0000
13 162793078 39.0000
13 367080568 7.0000
13 100235911 9.0000
13 267804075 30.0000
13 342697022 61.0000
13 287846265 39.0000
13 279949406 74.0000
13 250613093 62.0000
13 548657860 41.0000
13 187255592 40.0000
13 773862752 2.0000
13 348265432 48.0000
13 450794692 63.0000
13 174191688 8.0000
13 181662643 71.0000
13 137055424 144.0000
13 393300089 30.0000
13 311114046 45.0000
13 396718040 28.0000
13 140083960 39.0000
13 214483223 66.0000
13 227764232 40.0000
13 404357780 59.0000
13 337070381 31.0000
13 168459774 2.0000
13 215576684 46.0000
13 181913832 38.0000
13 296146340 11.0000
13 66484769 18.0000
13 225398019 16.0000
13 193425330 75.0000
13 468809237 6.0000
13 21508873 22.0000
13 40894652 45.0000
13 388400654 45.0000
13 82332462 28.0000
13 188846349 20.0000
13 278482967 52.0000
13 175458189 34.0000
13 50799351 32.0000
13 222559633 36.0000
13 275191705 42.0000
13 434947470 49.0000
13 454736754 38.0000
13 325696446 43.0000
13 341332559 67.0000
13 515440846 46.0000
13 368086280 52.0000
13 413508790 20.0000
13 237266480 71.0000
13 280948401 35.0000
13 532395996 11.0000
13 28774420 37.0000
13 368246503 8.0000
13 14160276 2.0000
13 577155549 30.0000
13 268363596 20.0000
13 176861277 8.0000
13 188683237 6.0000
13 132902185 3.0000
13 370647017 2.0000
13 470069657 20.0000
13 549380971 15.0000
13 481649873 35.0000
13 264745750 40.0000
13 124272648 28.0000
13 54198070 39.0000
13 205376521 37.0000
13 252993522 62.0000
13 111423790 4.0000
13 93737863 38.0000
13 838628065 28.0000
13 121567287 39.0000
13 332334127 81.0000
13 143037311 32.0000
13 324307705 38.0000
13 501887043 22.0000
13 54513097 48.0000
13 328548626 40.0000
13 104147773 53.0000
13 296381448 74.0000
13 209549732 37.0000
13 97542362 70.0000
13 386637033 40.0000
13 267228287 2.0000
13 372693245 24.0000
13 187038423 15.0000
13 169894192 27.0000
13 339165240 44.0000
13 371419587 41.0000
13 336463177 44.0000
13 778485938 2.0000
13 162621823 41.0000
13 370162043 42.0000
13 383687232 41.0000
13 187450075 43.0000
13 361065588 62.0000
13 119202711 82.0000
13 177823861 34.0000
13 191058301 4.0000
13 437368746 2.0000
13 392132337 37.0000
13 378171446 18.0000
13 372988775 30.0000
13 205278393 26.0000
13 42895816 40.0000
13 74224730 20.0000
13 39045743 47.0000
13 158469454 37.0000
13 23971329 9.0000
13 145721875 39.0000
13 246760566 34.0000
13 308721415 32.0000
13 409970512 74.0000
13 350739777 18.0000
13 489343655 49.0000
13 137471432 44.0000
13 106841421 23.0000
13 238764205 68.0000
13 347943805 24.0000
13 384094515 38.0000
13 361241032 31.0000
13 17248920 37.0000
13 175155659 30.0000
13 421024033 35.0000
13 105576032 53.0000
13 62223312 51.0000
13 21770354 51.0000
13 905950542 7.0000
13 221517840 19.0000
13 58749618 18.0000
13 303371760 43.0000
13 168345425 72.0000
13 47914608 15.0000
13 271550696 28.0000
13 182456993 31.0000
13 260062202 45.0000
13 381346813 37.0000
13 110551579 5.0000
13 171251023 37.0000
13 141911198 48.0000
13 283690548 27.0000
13 69307285 42.0000
13 403594709 28.0000
13 22926492 43.0000
13 337544630 30.0000
13 369094144 29.0000
13 367354478 50.0000
13 409042746 1.0000
13 394244514 3.0000
13 382489334 8.0000
13 253491471 76.0000
13 153825675 1.0000
13 280571460 51.0000
13 235284388 88.0000
13 287248913 3.0000
13 71487252 57.0000
13 205383132 58.0000
13 470915888 43.0000
13 368228652 7.0000
13 271324754 56.0000
13 364819835 51.0000
13 262639091 55.0000
13 121849847 49.0000
13 127903007 17.0000
13 20351239 22.0000
13 361299476 7.0000
13 45624632 16.0000
13 36612498 21.0000
13 345725724 42.0000
13 164746594 17.0000
13 266514525 45.0000
13 250361135 94.0000
13 344143174 52.0000
13 35952475 12.0000
13 109269644 45.0000
13 364772998 29.0000
13 75611015 47.0000
13 104799646 46.0000
13 454280253 41.0000
13 295071464 8.0000
13 181097218 11.0000
13 214251466 55.0000
13 282067411 48.0000
13 478310972 75.0000
13 256696942 40.0000
13 408214756 16.0000
13 214266687 31.0000
13 483853031 59.0000
13 85077359 48.0000
13 272144349 62.0000
13 606474884 45.0000
13 137434820 107.0000
13 100597724 40.0000
13 151755148 42.0000
13 544352394 1.0000
13 111005623 14.0000
13 191077706 54.0000
13 234316880 32.0000
13 553850703 59.0000
13 264200852 10.0000
13 421499757 54.0000
13 366684284 34.0000
13 249710115 24.0000
13 185826799 62.0000
13 515663555 30.0000
13 601892509 13.0000
13 234313487 38.0000
13 58747535 24.0000
13 100480169 3.0000
13 374739662 1.0000
13 417708983 24.0000
13 360738565 62.0000
13 170649489 51.0000
13 132067492 5.0000
13 246550319 4.0000
13 38081052 32.0000
13 323300311 35.0000
13 64017672 17.0000
13 51371672 46.0000
13 81112983 17.0000
13 67657313 2.0000
13 196244888 8.0000
13 517335990 66.0000
13 626292287 16.0000
13 443078043 2.0000
13 117757115 64.0000
13 167096544 39.0000
13 372730170 42.0000
13 194511872 40.0000
13 261114974 47.0000
13 54596482 27.0000
13 18761643 4.0000
13 570304837 34.0000
13 389751959 34.0000
13 185646833 71.0000
13 274674751 47.0000
13 340870023 30.0000
13 199295364 39.0000
13 244474835 22.0000
13 362747745 49.0000
13 501994600 38.0000
13 459637630 38.0000
13 84352469 1.0000
13 72277917 43.0000
13 107123526 52.0000
13 324907579 16.0000
13 186224386 2.0000
13 156890702 19.0000
13 148842295 35.0000
13 234388455 25.0000
13 392480887 68.0000
13 284945143 31.0000
13 48048224 50.0000
13 283894633 20.0000
13 238169466 44.0000
13 28128687 28.0000
13 187276624 43.0000
13 245007518 10.0000
13 56406907 56.0000
13 418254720 1.0000
13 37649776 27.0000
13 405406664 5.0000
13 189660545 37.0000
13 436851002 24.0000
13 58758214 25.0000
13 21695739 31.0000
13 421743631 22.0000
13 34279978 24.0000
13 189638764 6.0000
13 331699419 41.0000
13 274053387 38.0000
13 238736345 44.0000
13 448605410 29.0000
14 331273105 4.0000
14 465399426 1.0000
14 317475686 1.0000
14 108445481 2.0000
14 218621324 1.0000
14 272101527 1.0000
14 232961188 2.0000
14 382076279 1.0000
14 56343104 1.0000
14 198112368 1.0000
14 370611197 2.0000
14 368802046 1.0000
14 201041947 1.0000
14 187365956 1.0000
14 285709412 1.0000
14 70654563 2.0000
14 37905642 2.0000
14 370698806 2.0000
14 172453787 2.0000
14 172453788 2.0000
14 138428712 2.0000
14 508986427 2.0000
14 381295550 3.0000
14 266618095 4.0000
14 160887563 3.0000
14 219091740 2.0000
14 273559646 6.0000
14 88126316 1.0000
14 246172121 3.0000
14 106255581 6.0000
14 179872551 1.0000
14 120858192 1.0000
14 338611428 4.0000
14 108064328 2.0000
14 46351591 4.0000
14 39723301 2.0000
14 202719757 4.0000
14 241266173 5.0000
14 267814002 1.0000
14 211172294 1.0000
14 246766460 10.0000
14 350372131 3.0000
14 235189731 5.0000
14 93438825 1.0000
14 285230602 1.0000
14 284510806 1.0000
14 266119179 1.0000
14 323356735 3.0000
14 265245001 3.0000
14 506215866 1.0000
14 399604913 1.0000
14 85790245 2.0000
14 108675333 2.0000
14 280574253 1.0000
14 200444013 4.0000
14 402870780 2.0000
14 48949091 2.0000
14 285544894 1.0000
14 360543263 1.0000
14 336130385 2.0000
14 514679374 1.0000
14 286597633 2.0000
14 57794814 2.0000
14 199633839 1.0000
14 192517738 2.0000
14 51039180 5.0000
14 45364167 2.0000
14 292813892 3.0000
14 784411766 1.0000
14 76679385 1.0000
14 273602143 1.0000
14 97492519 8.0000
14 338939548 4.0000
14 433683092 1.0000
14 250373879 1.0000
14 36292202 1.0000
14 260778881 1.0000
14 58759682 2.0000
14 186791565 1.0000
14 426101736 1.0000
14 201679034 4.0000
14 191069406 4.0000
14 211555341 2.0000
14 491150133 1.0000
14 53267855 1.0000
14 45112608 1.0000
14 279579743 1.0000
14 201657966 1.0000
14 369727211 7.0000
14 46420717 1.0000
14 115605916 1.0000
14 240191869 2.0000
14 322180022 1.0000
14 48376774 2.0000
14 297853100 1.0000
14 246739849 1.0000
14 51697533 1.0000
14 394745356 2.0000
14 311108835 1.0000
14 280826536 1.0000
14 213829162 3.0000
14 257078406 1.0000
14 520440498 1.0000
14 427605834 1.0000
14 255572101 3.0000
14 14599444 1.0000
14 366017781 1.0000
14 275040716 3.0000
14 179127965 1.0000
14 42570149 6.0000
14 306791157 3.0000
14 327333087 1.0000
14 371265403 1.0000
14 44336049 1.0000
14 406980735 2.0000
14 191007520 1.0000
14 22128494 1.0000
14 194757219 5.0000
14 262307214 1.0000
14 59142721 3.0000
14 355136751 2.0000
14 58757576 2.0000
14 186221115 2.0000
14 63253790 1.0000
14 280403522 1.0000
14 165076757 4.0000
14 352370223 2.0000
14 296510601 1.0000
14 412490976 1.0000
14 277019535 3.0000
14 206342682 7.0000
14 359750805 1.0000
14 545072012 6.0000
14 179935250 2.0000
14 89308231 17.0000
14 210551488 2.0000
14 402540810 1.0000
14 320782984 2.0000
14 389265907 3.0000
14 262622226 2.0000
14 52305361 1.0000
14 513279956 1.0000
14 293643103 1.0000
14 51820161 2.0000
14 240663429 1.0000
14 591867735 5.0000
14 91155132 1.0000
14 268844576 1.0000
14 318581766 2.0000
14 335221441 1.0000
14 111690467 1.0000
14 248148598 2.0000
14 126040106 1.0000
14 325619075 1.0000
14 296489918 1.0000
14 418803180 2.0000
14 190383735 4.0000
14 279504313 1.0000
14 99002197 1.0000
14 24598269 1.0000
14 137671591 1.0000
14 21415915 3.0000
14 27798256 1.0000
14 363915528 1.0000
14 362708884 3.0000
14 381515950 2.0000
14 45398123 2.0000
14 316113123 1.0000
14 41795957 2.0000
14 125971172 1.0000
14 443043975 3.0000
14 198927386 1.0000
14 394614858 2.0000
14 109299416 1.0000
14 344751090 4.0000
14 400344890 2.0000
14 492369766 2.0000
14 117058623 5.0000
14 83106176 2.0000
14 205665619 1.0000
14 196957441 1.0000
14 360392279 3.0000
14 378745384 2.0000
14 240388572 1.0000
14 21593031 1.0000
14 421104380 3.0000
14 390669136 3.0000
14 250569402 2.0000
14 166670511 3.0000
14 281992408 1.0000
14 186190444 1.0000
14 116524695 5.0000
14 29666748 1.0000
14 282819786 4.0000
14 157091041 2.0000
14 73084416 4.0000
14 273033835 1.0000
14 315035989 1.0000
14 226691563 2.0000
14 218649291 1.0000
14 156951907 1.0000
14 88960749 4.0000
14 22249205 1.0000
14 92975209 1.0000
14 106766504 1.0000
14 288273675 1.0000
14 227699736 2.0000
14 438537920 3.0000
14 203916273 2.0000
14 378162722 2.0000
14 358726571 2.0000
14 267822457 1.0000
14 239482861 2.0000
14 88910148 2.0000
14 223611436 1.0000
14 38633460 1.0000
14 180329003 4.0000
14 363860065 1.0000
14 64456105 1.0000
14 254940274 9.0000
14 335997173 1.0000
14 438159896 1.0000
14 380310734 2.0000
14 355438543 3.0000
14 190813502 1.0000
14 80373284 5.0000
14 444790512 1.0000
14 90430970 2.0000
14 115180720 1.0000
14 208649048 2.0000
14 754823287 2.0000
14 352227498 1.0000
14 167865284 2.0000
14 401744197 6.0000
14 351798435 1.0000
14 330255413 2.0000
14 383689626 1.0000
14 246461105 1.0000
14 191898535 2.0000
14 317966639 6.0000
14 119466409 2.0000
14 277727437 1.0000
14 43399417 2.0000
14 50093236 1.0000
14 326055771 2.0000
14 580063106 1.0000
14 396758589 4.0000
14 410218658 1.0000
14 184372744 2.0000
14 219138840 3.0000
14 140264549 1.0000
14 319920038 2.0000
14 167906212 2.0000
14 363295003 1.0000
14 218664980 1.0000
14 256133861 3.0000
14 482704214 1.0000
14 352569615 2.0000
14 574012776 2.0000
14 77688451 2.0000
14 300202655 1.0000
14 21437961 1.0000
14 92473291 1.0000
14 273461517 6.0000
14 452834167 1.0000
14 212586753 4.0000
14 79413578 1.0000
14 44765804 2.0000
14 53150452 1.0000
14 409911433 2.0000
14 137373058 4.0000
14 338617304 2.0000
14 400549146 3.0000
14 177900100 1.0000
14 185661573 1.0000
14 343887622 10.0000
14 316530540 1.0000
14 438406232 2.0000
14 393727361 1.0000
14 150611354 6.0000
14 267804075 1.0000
14 342697022 1.0000
14 287846265 5.0000
14 279949406 1.0000
14 548657860 1.0000
14 187255592 1.0000
14 348265432 4.0000
14 174191688 1.0000
14 181662643 2.0000
14 137055424 1.0000
14 311114046 2.0000
14 214483223 2.0000
14 404357780 1.0000
14 337070381 1.0000
14 215576684 5.0000
14 66484769 1.0000
14 225398019 4.0000
14 193425330 2.0000
14 388400654 1.0000
14 278482967 2.0000
14 175458189 2.0000
14 50799351 1.0000
14 222559633 4.0000
14 434947470 1.0000
14 341332559 4.0000
14 368086280 2.0000
14 532395996 1.0000
14 28774420 1.0000
14 577155549 1.0000
14 188683237 1.0000
14 481649873 2.0000
14 124272648 3.0000
14 54198070 1.0000
14 252993522 1.0000
14 93737863 1.0000
14 838628065 1.0000
14 121567287 1.0000
14 332334127 2.0000
14 143037311 3.0000
14 54513097 1.0000
14 104147773 1.0000
14 296381448 1.0000
14 386637033 2.0000
14 187038423 1.0000
14 169894192 1.0000
14 339165240 1.0000
14 162621823 1.0000
14 383687232 1.0000
14 119202711 1.0000
14 177823861 1.0000
14 392132337 1.0000
14 372988775 3.0000
14 205278393 2.0000
14 23971329 1.0000
14 308721415 1.0000
14 409970512 1.0000
14 350739777 1.0000
14 489343655 3.0000
14 35254639 1.0000
14 106841421 3.0000
14 238764205 5.0000
14 384094515 1.0000
14 361241032 1.0000
14 17248920 5.0000
14 175155659 1.0000
14 421024033 2.0000
14 105576032 1.0000
14 62223312 1.0000
14 221517840 3.0000
14 58749618 3.0000
14 168345425 4.0000
14 381346813 2.0000
14 69307285 1.0000
14 403594709 2.0000
14 22926492 3.0000
14 337544630 2.0000
14 369094144 1.0000
14 367354478 2.0000
14 394244514 1.0000
14 382489334 1.0000
14 253491471 1.0000
14 470915888 1.0000
14 271324754 3.0000
14 121849847 4.0000
14 361299476 1.0000
14 345725724 3.0000
14 164746594 2.0000
14 266514525 2.0000
14 250361135 2.0000
14 109269644 2.0000
14 364772998 1.0000
14 454280253 1.0000
14 214251466 2.0000
14 282067411 2.0000
14 214266687 3.0000
14 483853031 3.0000
14 85077359 2.0000
14 272144349 1.0000
14 137434820 1.0000
14 151755148 7.0000
14 234316880 6.0000
14 553850703 1.0000
14 264200852 1.0000
14 421499757 2.0000
14 249710115 1.0000
14 185826799 1.0000
14 515663555 1.0000
14 81112983 1.0000
14 196244888 1.0000
14 117757115 1.0000
14 167096544 2.0000
14 372730170 1.0000
14 261114974 1.0000
14 54596482 4.0000
14 570304837 2.0000
14 389751959 2.0000
14 274674751 4.0000
14 340870023 1.0000
14 501994600 2.0000
14 459637630 1.0000
14 84352469 1.0000
14 107123526 2.0000
14 324907579 2.0000
14 392480887 5.0000
14 284945143 6.0000
14 48048224 4.0000
14 283894633 1.0000
14 238169466 2.0000
14 28128687 1.0000
14 245007518 1.0000
14 56406907 3.0000
14 405406664 2.0000
14 189660545 1.0000
14 436851002 1.0000
14 21695739 6.0000
14 421743631 4.0000
14 34279978 2.0000
14 331699419 1.0000
14 274053387 4.0000
14 238736345 1.0000
14 448605410 1.0000
15 331273105 5.0000
15 317475686 1.0000
15 337231569 5.0000
15 108445481 4.0000
15 232961188 6.0000
15 193208430 1.0000
15 382076279 1.0000
15 56343104 1.0000
15 84403255 7.0000
15 198112368 3.0000
15 370611197 1.0000
15 23505105 4.0000
15 201041947 1.0000
15 211848777 3.0000
15 187365956 2.0000
15 285709412 1.0000
15 198494776 1.0000
15 361278739 1.0000
15 70654563 1.0000
15 37905642 12.0000
15 249794165 1.0000
15 370698806 1.0000
15 172453787 8.0000
15 14319626 1.0000
15 449572339 2.0000
15 29267530 3.0000
15 138428712 2.0000
15 397569403 5.0000
15 508986427 1.0000
15 18900232 1.0000
15 266618095 7.0000
15 160887563 5.0000
15 219091740 2.0000
15 273559646 1.0000
15 88126316 4.0000
15 246172121 6.0000
15 106255581 5.0000
15 179872551 2.0000
15 177496057 1.0000
15 120858192 1.0000
15 33029673 1.0000
15 338611428 9.0000
15 108064328 8.0000
15 46351591 2.0000
15 39723301 3.0000
15 202719757 11.0000
15 241266173 6.0000
15 267814002 9.0000
15 211172294 4.0000
15 246766460 14.0000
15 350372131 7.0000
15 340363309 2.0000
15 235189731 8.0000
15 93438825 2.0000
15 285230602 4.0000
15 284510806 1.0000
15 266119179 1.0000
15 323356735 1.0000
15 265245001 5.0000
15 294817467 1.0000
15 506215866 1.0000
15 399604913 3.0000
15 353689773 4.0000
15 151816481 8.0000
15 225914625 4.0000
15 36544806 1.0000
15 108675333 4.0000
15 280574253 1.0000
15 200444013 10.0000
15 402870780 5.0000
15 48949091 5.0000
15 360543263 5.0000
15 336130385 2.0000
15 514679374 1.0000
15 286597633 6.0000
15 57794814 5.0000
15 199633839 1.0000
15 212503529 1.0000
15 192517738 1.0000
15 51039180 10.0000
15 45364167 4.0000
15 157197158 4.0000
15 275155337 2.0000
15 24429243 11.0000
15 77726580 5.0000
15 292813892 2.0000
15 784411766 7.0000
15 76679385 2.0000
15 273602143 1.0000
15 366562500 3.0000
15 97492519 2.0000
15 338939548 5.0000
15 433683092 2.0000
15 311867325 1.0000
15 575328602 4.0000
15 275096952 1.0000
15 250373879 5.0000
15 448196764 1.0000
15 429012068 1.0000
15 36292202 4.0000
15 260778881 1.0000
15 58759682 11.0000
15 186791565 7.0000
15 426101736 1.0000
15 351253672 7.0000
15 441208969 2.0000
15 70483883 1.0000
15 298641416 1.0000
15 201679034 5.0000
15 191069406 10.0000
15 280430548 5.0000
15 211555341 1.0000
15 491150133 1.0000
15 431640690 3.0000
15 45112608 3.0000
15 205448347 3.0000
15 331112419 1.0000
15 173493504 1.0000
15 118408967 11.0000
15 369727211 6.0000
15 46420717 4.0000
15 53384299 10.0000
15 115605916 2.0000
15 241093180 2.0000
15 240191869 5.0000
15 322180022 5.0000
15 48376774 4.0000
15 297853100 5.0000
15 246739849 8.0000
15 183374179 3.0000
15 186134940 7.0000
15 51697533 6.0000
15 394745356 2.0000
15 311108835 3.0000
15 280826536 3.0000
15 319010188 1.0000
15 213829162 7.0000
15 108896669 1.0000
15 198221318 1.0000
15 257078406 1.0000
15 520440498 2.0000
15 427605834 6.0000
15 471858752 2.0000
15 255572101 1.0000
15 30009812 1.0000
15 14599444 2.0000
15 366017781 4.0000
15 275040716 12.0000
15 179127965 1.0000
15 230315857 2.0000
15 42570149 6.0000
15 306791157 6.0000
15 218641857 4.0000
15 346391676 1.0000
15 327333087 1.0000
15 371265403 3.0000
15 406980735 12.0000
15 191007520 4.0000
15 22128494 8.0000
15 194757219 15.0000
15 262307214 1.0000
15 455974999 1.0000
15 59142721 6.0000
15 355136751 5.0000
15 236986090 1.0000
15 502000235 6.0000
15 58757576 10.0000
15 213579519 1.0000
15 186221115 5.0000
15 63253790 2.0000
15 280403522 6.0000
15 165076757 6.0000
15 330439783 4.0000
15 352370223 3.0000
15 296510601 4.0000
15 412490976 4.0000
15 252673442 2.0000
15 277019535 3.0000
15 24868133 7.0000
15 206342682 6.0000
15 359750805 1.0000
15 545072012 2.0000
15 244876558 2.0000
15 179935250 4.0000
15 89308231 14.0000
15 210551488 8.0000
15 26761071 3.0000
15 402540810 2.0000
15 179676136 2.0000
15 320782984 2.0000
15 389265907 1.0000
15 262622226 6.0000
15 52305361 4.0000
15 513279956 1.0000
15 293643103 2.0000
15 51820161 12.0000
15 249707746 1.0000
15 240663429 8.0000
15 591867735 9.0000
15 91155132 2.0000
15 385340015 5.0000
15 387735880 1.0000
15 268844576 1.0000
15 475896725 1.0000
15 255114497 1.0000
15 257522741 4.0000
15 318581766 9.0000
15 487963726 2.0000
15 249824122 1.0000
15 335221441 4.0000
15 111690467 3.0000
15 259865273 1.0000
15 248148598 2.0000
15 126040106 2.0000
15 325619075 6.0000
15 296489918 9.0000
15 418803180 2.0000
15 190383735 5.0000
15 99002197 1.0000
15 24598269 1.0000
15 137671591 1.0000
15 21415915 3.0000
15 27798256 3.0000
15 363915528 2.0000
15 302559370 3.0000
15 362708884 11.0000
15 57675742 5.0000
15 381515950 8.0000
15 276971322 1.0000
15 45398123 8.0000
15 330234691 1.0000
15 437557781 1.0000
15 41795957 8.0000
15 125971172 1.0000
15 443043975 10.0000
15 198927386 6.0000
15 394614858 1.0000
15 206185630 11.0000
15 279968317 1.0000
15 109299416 3.0000
15 186547033 1.0000
15 344751090 15.0000
15 400344890 1.0000
15 492369766 54.0000
15 117058623 4.0000
15 83106176 5.0000
15 235926567 10.0000
15 196957441 3.0000
15 212381568 4.0000
15 191067738 2.0000
15 360392279 3.0000
15 192473400 1.0000
15 204911391 1.0000
15 378745384 1.0000
15 240388572 6.0000
15 21593031 1.0000
15 421104380 9.0000
15 390669136 10.0000
15 250569402 3.0000
15 86739892 2.0000
15 238271382 4.0000
15 102781563 3.0000
15 490590646 3.0000
15 281992408 1.0000
15 240258320 1.0000
15 186190444 2.0000
15 29666748 3.0000
15 267194499 1.0000
15 73084416 5.0000
15 273033835 1.0000
15 226691563 14.0000
15 218649291 1.0000
15 208490036 2.0000
15 213240376 9.0000
15 156951907 4.0000
15 88960749 1.0000
15 22249205 3.0000
15 92975209 9.0000
15 106766504 2.0000
15 307953995 3.0000
15 288273675 4.0000
15 227699736 2.0000
15 245770489 5.0000
15 438537920 3.0000
15 203916273 6.0000
15 178457690 1.0000
15 155874323 4.0000
15 306224647 2.0000
15 358726571 19.0000
15 267822457 2.0000
15 365122161 6.0000
15 360108672 6.0000
15 239482861 4.0000
15 88910148 8.0000
15 223611436 4.0000
15 38633460 4.0000
15 180329003 16.0000
15 363860065 6.0000
15 291357807 3.0000
15 64456105 10.0000
15 254940274 15.0000
15 335997173 1.0000
15 77029876 5.0000
15 438159896 1.0000
15 68526291 1.0000
15 380310734 2.0000
15 355438543 1.0000
15 260814366 3.0000
15 205231234 1.0000
15 285171946 1.0000
15 21858860 7.0000
15 80373284 8.0000
15 182470142 1.0000
15 343941412 1.0000
15 444790512 1.0000
15 90430970 9.0000
15 115180720 1.0000
15 208649048 4.0000
15 754823287 1.0000
15 352227498 1.0000
15 167865284 6.0000
15 443540428 1.0000
15 191101089 1.0000
15 309948156 1.0000
15 351798435 10.0000
15 21927348 3.0000
15 330255413 4.0000
15 383689626 1.0000
15 33861081 2.0000
15 246461105 7.0000
15 336717597 4.0000
15 191898535 3.0000
15 317966639 13.0000
15 187288519 6.0000
15 119466409 12.0000
15 277727437 6.0000
15 43399417 12.0000
15 50093236 2.0000
15 164729839 2.0000
15 123084921 2.0000
15 237885339 4.0000
15 326055771 2.0000
15 192149868 2.0000
15 43702024 1.0000
15 286067895 1.0000
15 580063106 4.0000
15 396758589 12.0000
15 410218658 3.0000
15 184372744 9.0000
15 219138840 2.0000
15 140264549 1.0000
15 319920038 3.0000
15 167906212 5.0000
15 363295003 10.0000
15 256133861 2.0000
15 482704214 9.0000
15 178077679 2.0000
15 561976148 2.0000
15 352569615 4.0000
15 359256640 2.0000
15 314096700 1.0000
15 574012776 8.0000
15 77688451 4.0000
15 191072044 1.0000
15 300202655 8.0000
15 21437961 3.0000
15 92473291 7.0000
15 273461517 8.0000
15 452834167 1.0000
15 64490054 8.0000
15 212586753 4.0000
15 79413578 3.0000
15 44765804 5.0000
15 53150452 1.0000
15 23543947 1.0000
15 137373058 4.0000
15 338617304 4.0000
15 400549146 1.0000
15 177900100 2.0000
15 185661573 3.0000
15 297652974 5.0000
15 343887622 13.0000
15 316530540 1.0000
15 438406232 5.0000
15 393727361 3.0000
15 83928002 14.0000
15 206134238 6.0000
15 150611354 13.0000
15 162793078 2.0000
15 367080568 1.0000
15 100235911 2.0000
15 267804075 20.0000
15 279949406 2.0000
15 250613093 1.0000
15 548657860 2.0000
15 187255592 7.0000
15 348265432 2.0000
15 450794692 5.0000
15 174191688 3.0000
15 181662643 1.0000
15 137055424 1.0000
15 393300089 1.0000
15 311114046 8.0000
15 396718040 7.0000
15 140083960 1.0000
15 214483223 6.0000
15 404357780 4.0000
15 337070381 3.0000
15 215576684 5.0000
15 181913832 3.0000
15 66484769 6.0000
15 225398019 8.0000
15 193425330 3.0000
15 21508873 3.0000
15 388400654 3.0000
15 82332462 1.0000
15 188846349 1.0000
15 278482967 14.0000
15 175458189 13.0000
15 50799351 1.0000
15 222559633 14.0000
15 275191705 5.0000
15 434947470 1.0000
15 325696446 5.0000
15 341332559 1.0000
15 515440846 1.0000
15 368086280 1.0000
15 413508790 3.0000
15 280948401 2.0000
15 532395996 1.0000
15 28774420 3.0000
15 577155549 11.0000
15 268363596 1.0000
15 188683237 1.0000
15 470069657 1.0000
15 481649873 5.0000
15 264745750 3.0000
15 124272648 13.0000
15 54198070 9.0000
15 205376521 1.0000
15 252993522 1.0000
15 93737863 3.0000
15 838628065 2.0000
15 121567287 5.0000
15 332334127 12.0000
15 324307705 3.0000
15 54513097 6.0000
15 104147773 15.0000
15 296381448 7.0000
15 97542362 2.0000
15 386637033 4.0000
15 372693245 14.0000
15 169894192 3.0000
15 339165240 5.0000
15 371419587 1.0000
15 336463177 8.0000
15 778485938 1.0000
15 162621823 5.0000
15 370162043 15.0000
15 383687232 3.0000
15 187450075 1.0000
15 119202711 2.0000
15 177823861 1.0000
15 392132337 3.0000
15 372988775 2.0000
15 205278393 5.0000
15 42895816 6.0000
15 74224730 2.0000
15 39045743 2.0000
15 158469454 1.0000
15 23971329 8.0000
15 145721875 7.0000
15 246760566 1.0000
15 308721415 5.0000
15 409970512 4.0000
15 350739777 5.0000
15 489343655 2.0000
15 137471432 1.0000
15 35254639 1.0000
15 106841421 4.0000
15 238764205 1.0000
15 347943805 3.0000
15 384094515 2.0000
15 361241032 5.0000
15 17248920 19.0000
15 175155659 5.0000
15 421024033 1.0000
15 105576032 5.0000
15 62223312 1.0000
15 21770354 5.0000
15 905950542 2.0000
15 221517840 16.0000
15 58749618 36.0000
15 303371760 5.0000
15 168345425 2.0000
15 47914608 8.0000
15 271550696 1.0000
15 182456993 1.0000
15 260062202 2.0000
15 381346813 7.0000
15 141911198 7.0000
15 283690548 4.0000
15 69307285 8.0000
15 403594709 11.0000
15 22926492 5.0000
15 337544630 1.0000
15 369094144 5.0000
15 367354478 2.0000
15 253491471 3.0000
15 280571460 9.0000
15 71487252 7.0000
15 205383132 3.0000
15 470915888 9.0000
15 271324754 12.0000
15 364819835 1.0000
15 262639091 1.0000
15 121849847 2.0000
15 127903007 2.0000
15 20351239 4.0000
15 361299476 2.0000
15 45624632 3.0000
15 36612498 3.0000
15 345725724 11.0000
15 164746594 3.0000
15 266514525 7.0000
15 250361135 2.0000
15 344143174 6.0000
15 35952475 2.0000
15 109269644 7.0000
15 364772998 3.0000
15 75611015 4.0000
15 104799646 3.0000
15 454280253 2.0000
15 214251466 2.0000
15 282067411 4.0000
15 256696942 4.0000
15 214266687 12.0000
15 483853031 1.0000
15 85077359 5.0000
15 272144349 1.0000
15 606474884 1.0000
15 137434820 5.0000
15 536437122 1.0000
15 100597724 4.0000
15 151755148 7.0000
15 191077706 3.0000
15 234316880 6.0000
15 553850703 1.0000
15 421499757 2.0000
15 249710115 2.0000
15 185826799 9.0000
15 515663555 8.0000
15 601892509 1.0000
15 234313487 3.0000
15 58747535 21.0000
15 360738565 1.0000
15 170649489 2.0000
15 132067492 1.0000
15 38081052 1.0000
15 64017672 3.0000
15 51371672 3.0000
15 81112983 9.0000
15 196244888 1.0000
15 517335990 1.0000
15 117757115 1.0000
15 167096544 13.0000
15 261114974 2.0000
15 54596482 12.0000
15 18761643 2.0000
15 570304837 2.0000
15 389751959 12.0000
15 185646833 5.0000
15 274674751 9.0000
15 340870023 2.0000
15 501994600 5.0000
15 459637630 2.0000
15 84352469 2.0000
15 72277917 1.0000
15 107123526 4.0000
15 234388455 3.0000
15 392480887 7.0000
15 284945143 18.0000
15 48048224 3.0000
15 238169466 11.0000
15 28128687 8.0000
15 187276624 1.0000
15 245007518 1.0000
15 37649776 1.0000
15 405406664 2.0000
15 189660545 2.0000
15 58758214 14.0000
15 21695739 8.0000
15 421743631 6.0000
15 34279978 3.0000
15 331699419 1.0000
15 274053387 7.0000
15 238736345 6.0000
16 331273105 16.0000
16 270063173 6.0000
16 465399426 2.0000
16 317475686 12.0000
16 470500390 13.0000
16 123208306 7.0000
16 409982678 2.0000
16 337231569 8.0000
16 108445481 9.0000
16 218621324 10.0000
16 296487126 4.0000
16 272101527 10.0000
16 232961188 3.0000
16 19761271 8.0000
16 381448455 3.0000
16 248062776 2.0000
16 193208430 10.0000
16 382076279 12.0000
16 56343104 30.0000
16 207505611 1.0000
16 84403255 3.0000
16 198112368 6.0000
16 370611197 12.0000
16 252695601 4.0000
16 23505105 1.0000
16 368802046 1.0000
16 201041947 14.0000
16 211848777 9.0000
16 187365956 6.0000
16 285709412 5.0000
16 198494776 2.0000
16 361278739 3.0000
16 70654563 5.0000
16 37905642 14.0000
16 249794165 2.0000
16 370698806 6.0000
16 172453787 9.0000
16 172453788 11.0000
16 14319626 4.0000
16 449572339 4.0000
16 29267530 4.0000
16 28136650 4.0000
16 397569403 3.0000
16 381295550 2.0000
16 18900232 11.0000
16 266618095 9.0000
16 160887563 4.0000
16 219091740 7.0000
16 273559646 3.0000
16 189209030 11.0000
16 88126316 5.0000
16 246172121 7.0000
16 106255581 17.0000
16 179872551 12.0000
16 177496057 6.0000
16 326820998 17.0000
16 170909799 2.0000
16 120858192 2.0000
16 33029673 6.0000
16 338611428 7.0000
16 108064328 7.0000
16 46351591 6.0000
16 39723301 2.0000
16 202719757 3.0000
16 241266173 8.0000
16 486840282 4.0000
16 267814002 10.0000
16 211172294 10.0000
16 246766460 4.0000
16 350372131 9.0000
16 340363309 6.0000
16 235189731 10.0000
16 93438825 7.0000
16 285230602 4.0000
16 284510806 10.0000
16 266119179 1.0000
16 323356735 5.0000
16 265245001 5.0000
16 294817467 1.0000
16 506215866 3.0000
16 399604913 12.0000
16 353689773 10.0000
16 444720443 1.0000
16 151816481 16.0000
16 225914625 18.0000
16 85790245 2.0000
16 36544806 13.0000
16 470234000 1.0000
16 108675333 18.0000
16 280574253 9.0000
16 200444013 4.0000
16 48949091 19.0000
16 285544894 9.0000
16 360543263 6.0000
16 336130385 3.0000
16 514679374 8.0000
16 433102407 3.0000
16 286597633 7.0000
16 57794814 9.0000
16 177135949 1.0000
16 320557936 1.0000
16 199633839 4.0000
16 212503529 3.0000
16 192517738 18.0000
16 51039180 8.0000
16 45364167 11.0000
16 157197158 6.0000
16 275155337 12.0000
16 24429243 9.0000
16 77726580 18.0000
16 292813892 4.0000
16 784411766 7.0000
16 76679385 22.0000
16 273602143 7.0000
16 366562500 7.0000
16 97492519 17.0000
16 338939548 5.0000
16 433683092 8.0000
16 311867325 6.0000
16 228099346 5.0000
16 179244567 1.0000
16 575328602 4.0000
16 275096952 6.0000
16 250373879 9.0000
16 391968464 3.0000
16 448196764 4.0000
16 36292202 17.0000
16 260778881 24.0000
16 58759682 10.0000
16 186791565 12.0000
16 426101736 2.0000
16 351253672 5.0000
16 441208969 15.0000
16 244547831 7.0000
16 70483883 11.0000
16 298641416 8.0000
16 201679034 11.0000
16 191069406 9.0000
16 280430548 4.0000
16 211555341 2.0000
16 491150133 4.0000
16 310215915 3.0000
16 162815851 2.0000
16 53267855 5.0000
16 431640690 1.0000
16 45112608 9.0000
16 205448347 6.0000
16 279579743 6.0000
16 331112419 2.0000
16 201657966 12.0000
16 173493504 3.0000
16 118408967 1.0000
16 369727211 11.0000
16 46420717 7.0000
16 53384299 21.0000
16 115605916 11.0000
16 338287336 2.0000
16 241093180 15.0000
16 240191869 22.0000
16 322180022 9.0000
16 48376774 7.0000
16 297853100 13.0000
16 246739849 7.0000
16 183374179 4.0000
16 186134940 8.0000
16 187658311 7.0000
16 51697533 14.0000
16 394745356 4.0000
16 311108835 7.0000
16 280826536 7.0000
16 319010188 11.0000
16 213829162 9.0000
16 406886217 10.0000
16 108896669 7.0000
16 198221318 5.0000
16 257078406 6.0000
16 520440498 4.0000
16 562966986 3.0000
16 427605834 5.0000
16 399954028 1.0000
16 191082782 1.0000
16 471858752 4.0000
16 255572101 5.0000
16 377915688 1.0000
16 14599444 7.0000
16 328239527 2.0000
16 366017781 2.0000
16 283713373 10.0000
16 370560376 1.0000
16 275040716 7.0000
16 179127965 7.0000
16 230315857 19.0000
16 42570149 13.0000
16 306791157 6.0000
16 218641857 16.0000
16 346391676 2.0000
16 327333087 6.0000
16 371265403 2.0000
16 44336049 9.0000
16 406980735 10.0000
16 191007520 8.0000
16 22128494 5.0000
16 194757219 5.0000
16 262307214 8.0000
16 455974999 8.0000
16 59142721 9.0000
16 355136751 17.0000
16 236986090 3.0000
16 502000235 15.0000
16 58757576 16.0000
16 213579519 8.0000
16 186221115 5.0000
16 63253790 13.0000
16 405604530 1.0000
16 165076757 7.0000
16 330439783 6.0000
16 352370223 10.0000
16 296510601 16.0000
16 412490976 5.0000
16 252673442 8.0000
16 277019535 11.0000
16 24868133 10.0000
16 359750805 1.0000
16 545072012 5.0000
16 244876558 8.0000
16 179935250 5.0000
16 89308231 11.0000
16 210551488 11.0000
16 26761071 9.0000
16 117902280 1.0000
16 304022613 3.0000
16 402540810 7.0000
16 179676136 9.0000
16 320782984 5.0000
16 389265907 5.0000
16 262622226 8.0000
16 52305361 5.0000
16 513279956 12.0000
16 198203577 3.0000
16 293643103 7.0000
16 51820161 9.0000
16 249707746 4.0000
16 240663429 10.0000
16 591867735 8.0000
16 91155132 8.0000
16 385340015 5.0000
16 387735880 1.0000
16 268844576 1.0000
16 475896725 3.0000
16 255114497 7.0000
16 257522741 5.0000
16 318581766 15.0000
16 487963726 9.0000
16 249824122 7.0000
16 335221441 2.0000
16 111690467 6.0000
16 259865273 4.0000
16 248148598 11.0000
16 126040106 7.0000
16 325619075 12.0000
16 317113567 11.0000
16 296489918 7.0000
16 418803180 2.0000
16 190383735 4.0000
16 279504313 1.0000
16 99002197 8.0000
16 24598269 39.0000
16 137671591 5.0000
16 21415915 13.0000
16 27798256 20.0000
16 363915528 2.0000
16 302559370 5.0000
16 362708884 5.0000
16 57675742 5.0000
16 381515950 11.0000
16 333467661 1.0000
16 276971322 4.0000
16 45398123 1.0000
16 330234691 1.0000
16 316113123 7.0000
16 437557781 11.0000
16 320121337 1.0000
16 41795957 11.0000
16 88227100 1.0000
16 125971172 1.0000
16 443043975 5.0000
16 198927386 3.0000
16 394614858 4.0000
16 206185630 16.0000
16 279968317 1.0000
16 109299416 12.0000
16 186547033 2.0000
16 344751090 5.0000
16 400344890 2.0000
16 492369766 4.0000
16 117058623 4.0000
16 83106176 19.0000
16 205665619 9.0000
16 235926567 4.0000
16 196957441 8.0000
16 85694890 2.0000
16 212381568 2.0000
16 191067738 3.0000
16 360392279 15.0000
16 192473400 8.0000
16 204911391 5.0000
16 378745384 6.0000
16 240388572 10.0000
16 287104239 5.0000
16 21593031 4.0000
16 421104380 7.0000
16 390669136 6.0000
16 250569402 9.0000
16 166670511 10.0000
16 86739892 3.0000
16 238271382 9.0000
16 102781563 1.0000
16 490590646 3.0000
16 240258320 4.0000
16 186190444 13.0000
16 116524695 2.0000
16 29666748 8.0000
16 282819786 4.0000
16 267194499 9.0000
16 157091041 13.0000
16 73084416 6.0000
16 273033835 5.0000
16 315035989 5.0000
16 226691563 9.0000
16 218649291 7.0000
16 208490036 2.0000
16 213240376 7.0000
16 210442608 2.0000
16 156951907 16.0000
16 88960749 4.0000
16 22249205 21.0000
16 92975209 12.0000
16 106766504 12.0000
16 307953995 1.0000
16 288273675 4.0000
16 227699736 5.0000
16 245770489 3.0000
16 438537920 7.0000
16 203916273 4.0000
16 29553844 2.0000
16 378162722 4.0000
16 361812003 6.0000
16 322045168 1.0000
16 178457690 7.0000
16 155874323 15.0000
16 306224647 10.0000
16 358726571 9.0000
16 267822457 6.0000
16 365122161 10.0000
16 360108672 11.0000
16 239482861 6.0000
16 88910148 8.0000
16 223611436 1.0000
16 299925959 3.0000
16 38633460 4.0000
16 244154467 7.0000
16 180329003 9.0000
16 363860065 6.0000
16 291357807 7.0000
16 64456105 10.0000
16 254940274 12.0000
16 335997173 11.0000
16 77029876 9.0000
16 68526291 16.0000
16 150774251 5.0000
16 380310734 2.0000
16 355438543 10.0000
16 295917422 11.0000
16 260814366 2.0000
16 205231234 7.0000
16 285171946 2.0000
16 423225727 7.0000
16 21858860 17.0000
16 190813502 3.0000
16 80373284 8.0000
16 182470142 18.0000
16 343941412 1.0000
16 182650731 5.0000
16 254990620 1.0000
16 444790512 1.0000
16 90430970 6.0000
16 115180720 9.0000
16 208649048 8.0000
16 472997480 1.0000
16 754823287 18.0000
16 33841316 4.0000
16 352227498 2.0000
16 313621459 9.0000
16 505128137 1.0000
16 167865284 6.0000
16 443540428 2.0000
16 191101089 6.0000
16 401744197 3.0000
16 309948156 6.0000
16 351798435 11.0000
16 188826656 1.0000
16 330255413 1.0000
16 383689626 3.0000
16 33861081 10.0000
16 246461105 5.0000
16 336717597 11.0000
16 191898535 2.0000
16 496918713 4.0000
16 317966639 11.0000
16 187288519 12.0000
16 119466409 9.0000
16 277727437 13.0000
16 43399417 5.0000
16 50093236 7.0000
16 164729839 3.0000
16 123084921 5.0000
16 237885339 10.0000
16 326055771 2.0000
16 192149868 20.0000
16 547900635 1.0000
16 286067895 7.0000
16 580063106 3.0000
16 29985371 3.0000
16 396758589 7.0000
16 410218658 10.0000
16 184372744 4.0000
16 219138840 8.0000
16 140264549 17.0000
16 319920038 2.0000
16 191060793 18.0000
16 167906212 2.0000
16 69315538 1.0000
16 363295003 4.0000
16 218664980 6.0000
16 256133861 3.0000
16 482704214 5.0000
16 178077679 16.0000
16 561976148 2.0000
16 352569615 1.0000
16 359256640 8.0000
16 314096700 3.0000
16 574012776 2.0000
16 77688451 6.0000
16 191072044 8.0000
16 300202655 7.0000
16 21437961 3.0000
16 92473291 8.0000
16 241120063 4.0000
16 273461517 13.0000
16 452834167 11.0000
16 500386861 14.0000
16 64490054 6.0000
16 212586753 3.0000
16 79413578 11.0000
16 44765804 8.0000
16 297850671 3.0000
16 53150452 6.0000
16 409911433 7.0000
16 23543947 22.0000
16 137373058 5.0000
16 283053533 1.0000
16 338617304 5.0000
16 400549146 1.0000
16 177900100 7.0000
16 185661573 5.0000
16 297652974 6.0000
16 343887622 8.0000
16 316530540 8.0000
16 438406232 9.0000
16 393727361 2.0000
16 83928002 8.0000
16 206134238 5.0000
16 150611354 6.0000
16 552102770 5.0000
16 162793078 4.0000
16 367080568 2.0000
16 100235911 4.0000
16 267804075 9.0000
16 342697022 7.0000
16 287846265 2.0000
16 279949406 6.0000
16 187255592 16.0000
16 348265432 6.0000
16 450794692 6.0000
16 174191688 5.0000
16 181662643 10.0000
16 137055424 4.0000
16 393300089 8.0000
16 311114046 14.0000
16 396718040 12.0000
16 140083960 6.0000
16 214483223 21.0000
16 227764232 16.0000
16 404357780 8.0000
16 337070381 11.0000
16 215576684 2.0000
16 181913832 4.0000
16 296146340 1.0000
16 66484769 3.0000
16 225398019 12.0000
16 193425330 9.0000
16 468809237 2.0000
16 21508873 3.0000
16 40894652 5.0000
16 388400654 5.0000
16 82332462 7.0000
16 188846349 7.0000
16 278482967 10.0000
16 175458189 3.0000
16 50799351 13.0000
16 222559633 10.0000
16 275191705 5.0000
16 434947470 5.0000
16 454736754 6.0000
16 325696446 2.0000
16 341332559 4.0000
16 515440846 10.0000
16 368086280 9.0000
16 413508790 6.0000
16 237266480 3.0000
16 280948401 6.0000
16 532395996 2.0000
16 28774420 6.0000
16 368246503 3.0000
16 14160276 2.0000
16 577155549 7.0000
16 268363596 2.0000
16 470069657 3.0000
16 549380971 3.0000
16 481649873 4.0000
16 264745750 12.0000
16 54198070 16.0000
16 205376521 4.0000
16 252993522 9.0000
16 93737863 3.0000
16 838628065 4.0000
16 121567287 6.0000
16 284139006 3.0000
16 332334127 4.0000
16 143037311 12.0000
16 324307705 9.0000
16 501887043 1.0000
16 54513097 13.0000
16 328548626 10.0000
16 104147773 5.0000
16 296381448 3.0000
16 209549732 2.0000
16 97542362 7.0000
16 386637033 10.0000
16 372693245 5.0000
16 187038423 5.0000
16 169894192 6.0000
16 339165240 2.0000
16 371419587 12.0000
16 336463177 9.0000
16 162621823 4.0000
16 370162043 18.0000
16 383687232 5.0000
16 187450075 6.0000
16 361065588 9.0000
16 119202711 3.0000
16 177823861 13.0000
16 191058301 4.0000
16 392132337 5.0000
16 378171446 1.0000
16 372988775 9.0000
16 205278393 24.0000
16 42895816 9.0000
16 74224730 5.0000
16 39045743 4.0000
16 158469454 20.0000
16 23971329 10.0000
16 145721875 5.0000
16 246760566 11.0000
16 308721415 12.0000
16 409970512 6.0000
16 350739777 3.0000
16 489343655 5.0000
16 137471432 16.0000
16 35254639 4.0000
16 106841421 6.0000
16 238764205 2.0000
16 347943805 12.0000
16 384094515 4.0000
16 361241032 6.0000
16 17248920 26.0000
16 175155659 4.0000
16 421024033 4.0000
16 105576032 4.0000
16 62223312 7.0000
16 21770354 9.0000
16 905950542 3.0000
16 221517840 7.0000
16 58749618 12.0000
16 303371760 6.0000
16 168345425 16.0000
16 47914608 12.0000
16 271550696 7.0000
16 182456993 11.0000
16 260062202 6.0000
16 381346813 7.0000
16 110551579 2.0000
16 171251023 12.0000
16 141911198 12.0000
16 283690548 5.0000
16 69307285 6.0000
16 403594709 3.0000
16 22926492 17.0000
16 337544630 6.0000
16 369094144 6.0000
16 367354478 5.0000
16 382489334 2.0000
16 253491471 17.0000
16 210250049 6.0000
16 280571460 10.0000
16 235284388 9.0000
16 71487252 11.0000
16 205383132 5.0000
16 470915888 15.0000
16 271324754 2.0000
16 364819835 5.0000
16 262639091 16.0000
16 121849847 14.0000
16 127903007 1.0000
16 20351239 8.0000
16 361299476 2.0000
16 45624632 20.0000
16 36612498 9.0000
16 345725724 16.0000
16 164746594 1.0000
16 266514525 6.0000
16 250361135 7.0000
16 344143174 3.0000
16 35952475 15.0000
16 109269644 5.0000
16 364772998 3.0000
16 75611015 9.0000
16 104799646 2.0000
16 214251466 2.0000
16 282067411 1.0000
16 478310972 9.0000
16 256696942 1.0000
16 214266687 7.0000
16 483853031 8.0000
16 85077359 9.0000
16 272144349 9.0000
16 606474884 9.0000
16 137434820 11.0000
16 100597724 5.0000
16 151755148 12.0000
16 111005623 22.0000
16 191077706 2.0000
16 234316880 4.0000
16 421499757 11.0000
16 366684284 3.0000
16 249710115 7.0000
16 185826799 7.0000
16 515663555 4.0000
16 601892509 5.0000
16 234313487 11.0000
16 58747535 8.0000
16 100480169 2.0000
16 374739662 1.0000
16 417708983 3.0000
16 360738565 2.0000
16 170649489 8.0000
16 132067492 7.0000
16 38081052 7.0000
16 323300311 9.0000
16 64017672 4.0000
16 51371672 6.0000
16 81112983 4.0000
16 517335990 4.0000
16 626292287 4.0000
16 117757115 5.0000
16 167096544 6.0000
16 372730170 11.0000
16 194511872 7.0000
16 261114974 7.0000
16 54596482 12.0000
16 18761643 10.0000
16 570304837 7.0000
16 389751959 8.0000
16 185646833 2.0000
16 274674751 11.0000
16 340870023 1.0000
16 199295364 5.0000
16 244474835 6.0000
16 362747745 12.0000
16 501994600 5.0000
16 459637630 4.0000
16 84352469 1.0000
16 72277917 5.0000
16 107123526 7.0000
16 324907579 3.0000
16 186224386 2.0000
16 156890702 8.0000
16 148842295 2.0000
16 234388455 7.0000
16 392480887 12.0000
16 284945143 15.0000
16 48048224 2.0000
16 283894633 2.0000
16 238169466 5.0000
16 28128687 8.0000
16 187276624 4.0000
16 245007518 2.0000
16 56406907 3.0000
16 37649776 24.0000
16 405406664 1.0000
16 189660545 3.0000
16 436851002 6.0000
16 58758214 18.0000
16 21695739 5.0000
16 421743631 5.0000
16 34279978 1.0000
16 189638764 4.0000
16 331699419 11.0000
16 274053387 10.0000
16 238736345 8.0000
17 331273105 2.0000
17 270063173 5.0000
17 465399426 1.0000
17 317475686 2.0000
17 470500390 6.0000
17 123208306 4.0000
17 409982678 2.0000
17 108445481 5.0000
17 218621324 8.0000
17 296487126 4.0000
17 272101527 2.0000
17 232961188 1.0000
17 19761271 5.0000
17 248062776 1.0000
17 193208430 2.0000
17 382076279 2.0000
17 56343104 6.0000
17 84403255 5.0000
17 198112368 5.0000
17 252695601 3.0000
17 23505105 3.0000
17 368802046 3.0000
17 201041947 4.0000
17 211848777 8.0000
17 187365956 2.0000
17 198494776 2.0000
17 70654563 1.0000
17 37905642 5.0000
17 370698806 4.0000
17 172453787 4.0000
17 172453788 2.0000
17 14319626 3.0000
17 449572339 3.0000
17 29267530 4.0000
17 397569403 4.0000
17 381295550 2.0000
17 18900232 5.0000
17 266618095 3.0000
17 160887563 3.0000
17 219091740 3.0000
17 189209030 2.0000
17 88126316 2.0000
17 246172121 5.0000
17 106255581 1.0000
17 179872551 10.0000
17 177496057 4.0000
17 326820998 10.0000
17 33029673 2.0000
17 338611428 2.0000
17 108064328 4.0000
17 46351591 5.0000
17 39723301 3.0000
17 202719757 4.0000
17 241266173 5.0000
17 267814002 6.0000
17 211172294 2.0000
17 246766460 2.0000
17 350372131 2.0000
17 340363309 3.0000
17 235189731 6.0000
17 93438825 3.0000
17 285230602 1.0000
17 284510806 1.0000
17 266119179 1.0000
17 323356735 3.0000
17 294817467 6.0000
17 506215866 3.0000
17 399604913 6.0000
17 353689773 6.0000
17 151816481 7.0000
17 225914625 2.0000
17 85790245 8.0000
17 36544806 5.0000
17 470234000 3.0000
17 108675333 1.0000
17 280574253 2.0000
17 402870780 1.0000
17 48949091 2.0000
17 285544894 3.0000
17 360543263 7.0000
17 336130385 3.0000
17 514679374 3.0000
17 433102407 1.0000
17 286597633 3.0000
17 57794814 2.0000
17 199633839 1.0000
17 212503529 4.0000
17 192517738 6.0000
17 51039180 2.0000
17 45364167 1.0000
17 157197158 4.0000
17 275155337 2.0000
17 24429243 5.0000
17 784411766 5.0000
17 76679385 5.0000
17 273602143 2.0000
17 366562500 4.0000
17 97492519 7.0000
17 338939548 2.0000
17 433683092 1.0000
17 311867325 5.0000
17 228099346 2.0000
17 575328602 5.0000
17 275096952 2.0000
17 250373879 5.0000
17 391968464 3.0000
17 448196764 1.0000
17 36292202 2.0000
17 260778881 6.0000
17 58759682 8.0000
17 186791565 3.0000
17 500112888 2.0000
17 351253672 1.0000
17 441208969 1.0000
17 244547831 3.0000
17 70483883 5.0000
17 201679034 3.0000
17 191069406 3.0000
17 211555341 6.0000
17 491150133 4.0000
17 310215915 4.0000
17 162815851 3.0000
17 53267855 3.0000
17 431640690 1.0000
17 269051483 1.0000
17 45112608 2.0000
17 205448347 3.0000
17 279579743 2.0000
17 331112419 1.0000
17 201657966 5.0000
17 118408967 6.0000
17 369727211 2.0000
17 46420717 5.0000
17 53384299 3.0000
17 338287336 3.0000
17 241093180 3.0000
17 240191869 5.0000
17 322180022 1.0000
17 297853100 5.0000
17 246739849 3.0000
17 183374179 7.0000
17 186134940 3.0000
17 187658311 5.0000
17 51697533 4.0000
17 311108835 3.0000
17 280826536 2.0000
17 319010188 8.0000
17 213829162 3.0000
17 406886217 3.0000
17 108896669 1.0000
17 520440498 3.0000
17 427605834 9.0000
17 399954028 2.0000
17 191082782 1.0000
17 255572101 4.0000
17 30009812 8.0000
17 377915688 1.0000
17 14599444 3.0000
17 328239527 3.0000
17 366017781 4.0000
17 283713373 1.0000
17 275040716 2.0000
17 179127965 13.0000
17 230315857 3.0000
17 42570149 1.0000
17 306791157 1.0000
17 218641857 7.0000
17 346391676 1.0000
17 327333087 6.0000
17 44336049 3.0000
17 406980735 3.0000
17 191007520 2.0000
17 22128494 6.0000
17 194757219 2.0000
17 262307214 5.0000
17 455974999 1.0000
17 59142721 6.0000
17 355136751 4.0000
17 236986090 1.0000
17 502000235 4.0000
17 58757576 11.0000
17 213579519 2.0000
17 186221115 4.0000
17 63253790 2.0000
17 280403522 6.0000
17 454059039 2.0000
17 165076757 4.0000
17 330439783 8.0000
17 352370223 3.0000
17 296510601 6.0000
17 252673442 1.0000
17 277019535 5.0000
17 24868133 13.0000
17 206342682 1.0000
17 359750805 2.0000
17 545072012 2.0000
17 244876558 4.0000
17 179935250 9.0000
17 89308231 3.0000
17 210551488 2.0000
17 26761071 10.0000
17 117902280 1.0000
17 304022613 1.0000
17 402540810 4.0000
17 179676136 3.0000
17 320782984 2.0000
17 389265907 2.0000
17 262622226 1.0000
17 52305361 2.0000
17 198203577 3.0000
17 293643103 4.0000
17 51820161 3.0000
17 249707746 3.0000
17 240663429 1.0000
17 591867735 2.0000
17 91155132 2.0000
17 385340015 2.0000
17 387735880 1.0000
17 268844576 2.0000
17 475896725 2.0000
17 255114497 4.0000
17 257522741 10.0000
17 318581766 3.0000
17 487963726 2.0000
17 249824122 4.0000
17 335221441 2.0000
17 111690467 4.0000
17 259865273 3.0000
17 248148598 2.0000
17 126040106 1.0000
17 325619075 2.0000
17 317113567 2.0000
17 296489918 1.0000
17 418803180 1.0000
17 357339312 2.0000
17 190383735 1.0000
17 279504313 6.0000
17 99002197 2.0000
17 24598269 1.0000
17 137671591 3.0000
17 21415915 3.0000
17 27798256 4.0000
17 363915528 3.0000
17 302559370 4.0000
17 362708884 2.0000
17 57675742 9.0000
17 381515950 2.0000
17 333467661 4.0000
17 276971322 3.0000
17 330234691 1.0000
17 316113123 3.0000
17 437557781 9.0000
17 320121337 2.0000
17 41795957 12.0000
17 88227100 1.0000
17 443043975 7.0000
17 198927386 3.0000
17 394614858 4.0000
17 206185630 1.0000
17 279968317 2.0000
17 109299416 5.0000
17 541707952 2.0000
17 186547033 1.0000
17 344751090 4.0000
17 400344890 6.0000
17 492369766 7.0000
17 117058623 6.0000
17 83106176 1.0000
17 205665619 4.0000
17 235926567 2.0000
17 196957441 1.0000
17 212381568 6.0000
17 191067738 5.0000
17 360392279 2.0000
17 192473400 7.0000
17 204911391 1.0000
17 378745384 4.0000
17 240388572 5.0000
17 287104239 1.0000
17 21593031 4.0000
17 421104380 1.0000
17 390669136 6.0000
17 250569402 3.0000
17 166670511 4.0000
17 86739892 8.0000
17 238271382 5.0000
17 102781563 4.0000
17 71815631 1.0000
17 490590646 2.0000
17 240258320 2.0000
17 440602667 1.0000
17 186190444 2.0000
17 116524695 2.0000
17 29666748 3.0000
17 282819786 2.0000
17 267194499 3.0000
17 157091041 3.0000
17 73084416 5.0000
17 273033835 5.0000
17 315035989 2.0000
17 226691563 3.0000
17 218649291 3.0000
17 208490036 2.0000
17 213240376 2.0000
17 210442608 1.0000
17 156951907 1.0000
17 22249205 8.0000
17 92975209 5.0000
17 106766504 1.0000
17 307953995 3.0000
17 288273675 3.0000
17 227699736 6.0000
17 245770489 3.0000
17 438537920 3.0000
17 203916273 3.0000
17 378162722 1.0000
17 361812003 5.0000
17 178457690 4.0000
17 155874323 2.0000
17 306224647 2.0000
17 358726571 4.0000
17 267822457 2.0000
17 365122161 3.0000
17 360108672 4.0000
17 239482861 3.0000
17 88910148 3.0000
17 223611436 2.0000
17 299925959 3.0000
17 38633460 2.0000
17 244154467 3.0000
17 180329003 5.0000
17 363860065 3.0000
17 291357807 3.0000
17 254940274 5.0000
17 335997173 2.0000
17 77029876 6.0000
17 68526291 3.0000
17 150774251 3.0000
17 355438543 6.0000
17 295917422 8.0000
17 205231234 1.0000
17 285171946 1.0000
17 21858860 7.0000
17 80373284 1.0000
17 182470142 4.0000
17 343941412 3.0000
17 182650731 1.0000
17 254990620 3.0000
17 90430970 1.0000
17 115180720 4.0000
17 208649048 5.0000
17 754823287 9.0000
17 33841316 4.0000
17 313621459 3.0000
17 401744197 1.0000
17 309948156 1.0000
17 351798435 3.0000
17 21927348 1.0000
17 330255413 2.0000
17 469680915 1.0000
17 383689626 3.0000
17 33861081 2.0000
17 246461105 5.0000
17 336717597 2.0000
17 191898535 4.0000
17 496918713 6.0000
17 317966639 3.0000
17 187288519 2.0000
17 119466409 3.0000
17 277727437 3.0000
17 43399417 3.0000
17 50093236 1.0000
17 164729839 4.0000
17 123084921 1.0000
17 237885339 4.0000
17 326055771 5.0000
17 192149868 4.0000
17 547900635 2.0000
17 286067895 5.0000
17 580063106 2.0000
17 29985371 5.0000
17 396758589 1.0000
17 410218658 5.0000
17 184372744 1.0000
17 219138840 3.0000
17 140264549 1.0000
17 319920038 2.0000
17 191060793 8.0000
17 167906212 3.0000
17 363295003 3.0000
17 218664980 4.0000
17 256133861 1.0000
17 482704214 4.0000
17 178077679 5.0000
17 561976148 1.0000
17 352569615 1.0000
17 359256640 5.0000
17 314096700 2.0000
17 574012776 4.0000
17 77688451 1.0000
17 191072044 2.0000
17 300202655 1.0000
17 21437961 3.0000
17 92473291 7.0000
17 241120063 4.0000
17 273461517 3.0000
17 452834167 5.0000
17 500386861 2.0000
17 64490054 5.0000
17 212586753 2.0000
17 79413578 2.0000
17 44765804 4.0000
17 297850671 3.0000
17 53150452 3.0000
17 409911433 6.0000
17 81073960 1.0000
17 23543947 1.0000
17 137373058 2.0000
17 283053533 1.0000
17 338617304 5.0000
17 400549146 1.0000
17 177900100 1.0000
17 185661573 3.0000
17 297652974 2.0000
17 343887622 2.0000
17 316530540 6.0000
17 393727361 5.0000
17 83928002 7.0000
17 206134238 3.0000
17 150611354 3.0000
17 162793078 3.0000
17 367080568 2.0000
17 100235911 37.0000
17 267804075 4.0000
17 342697022 1.0000
17 287846265 3.0000
17 250613093 4.0000
17 187255592 3.0000
17 773862752 1.0000
17 348265432 3.0000
17 450794692 2.0000
17 174191688 1.0000
17 181662643 4.0000
17 137055424 7.0000
17 393300089 4.0000
17 311114046 5.0000
17 396718040 3.0000
17 140083960 4.0000
17 214483223 5.0000
17 227764232 5.0000
17 404357780 4.0000
17 337070381 2.0000
17 763326908 1.0000
17 215576684 3.0000
17 181913832 1.0000
17 66484769 2.0000
17 225398019 3.0000
17 193425330 8.0000
17 21508873 5.0000
17 40894652 3.0000
17 388400654 1.0000
17 82332462 3.0000
17 188846349 6.0000
17 278482967 3.0000
17 175458189 1.0000
17 50799351 5.0000
17 222559633 1.0000
17 275191705 2.0000
17 434947470 8.0000
17 325696446 1.0000
17 515440846 1.0000
17 368086280 3.0000
17 413508790 1.0000
17 237266480 5.0000
17 280948401 3.0000
17 28774420 1.0000
17 577155549 6.0000
17 268363596 1.0000
17 188683237 2.0000
17 470069657 4.0000
17 549380971 1.0000
17 481649873 2.0000
17 264745750 2.0000
17 124272648 5.0000
17 54198070 6.0000
17 205376521 3.0000
17 252993522 4.0000
17 93737863 1.0000
17 121567287 4.0000
17 284139006 1.0000
17 332334127 9.0000
17 143037311 8.0000
17 324307705 5.0000
17 501887043 2.0000
17 54513097 1.0000
17 328548626 11.0000
17 104147773 3.0000
17 296381448 7.0000
17 209549732 2.0000
17 97542362 1.0000
17 386637033 5.0000
17 372693245 1.0000
17 187038423 2.0000
17 169894192 3.0000
17 339165240 3.0000
17 371419587 3.0000
17 336463177 4.0000
17 162621823 1.0000
17 370162043 4.0000
17 383687232 4.0000
17 187450075 4.0000
17 361065588 1.0000
17 119202711 5.0000
17 177823861 3.0000
17 191058301 1.0000
17 392132337 2.0000
17 372988775 2.0000
17 205278393 10.0000
17 42895816 3.0000
17 74224730 2.0000
17 39045743 1.0000
17 158469454 8.0000
17 23971329 7.0000
17 145721875 5.0000
17 246760566 3.0000
17 409970512 9.0000
17 350739777 7.0000
17 489343655 1.0000
17 137471432 2.0000
17 106841421 2.0000
17 238764205 4.0000
17 347943805 3.0000
17 384094515 2.0000
17 17248920 6.0000
17 175155659 6.0000
17 421024033 1.0000
17 105576032 5.0000
17 62223312 5.0000
17 21770354 9.0000
17 905950542 1.0000
17 221517840 4.0000
17 168345425 4.0000
17 47914608 3.0000
17 271550696 2.0000
17 182456993 4.0000
17 381346813 2.0000
17 171251023 6.0000
17 141911198 2.0000
17 283690548 1.0000
17 69307285 8.0000
17 403594709 2.0000
17 22926492 2.0000
17 337544630 3.0000
17 369094144 9.0000
17 367354478 3.0000
17 253491471 1.0000
17 280571460 3.0000
17 235284388 4.0000
17 71487252 8.0000
17 205383132 3.0000
17 470915888 8.0000
17 271324754 5.0000
17 364819835 3.0000
17 262639091 4.0000
17 127903007 1.0000
17 20351239 3.0000
17 45624632 10.0000
17 36612498 2.0000
17 345725724 3.0000
17 266514525 4.0000
17 250361135 1.0000
17 344143174 2.0000
17 109269644 3.0000
17 364772998 4.0000
17 75611015 3.0000
17 104799646 5.0000
17 454280253 5.0000
17 214251466 2.0000
17 282067411 3.0000
17 478310972 4.0000
17 256696942 3.0000
17 408214756 3.0000
17 214266687 3.0000
17 483853031 4.0000
17 85077359 3.0000
17 272144349 1.0000
17 606474884 5.0000
17 137434820 10.0000
17 151755148 4.0000
17 111005623 3.0000
17 191077706 6.0000
17 234316880 2.0000
17 421499757 1.0000
17 366684284 1.0000
17 249710115 1.0000
17 185826799 5.0000
17 515663555 3.0000
17 601892509 4.0000
17 234313487 2.0000
17 58747535 5.0000
17 417708983 1.0000
17 360738565 8.0000
17 170649489 2.0000
17 132067492 3.0000
17 323300311 2.0000
17 51371672 3.0000
17 517335990 2.0000
17 117757115 2.0000
17 167096544 2.0000
17 372730170 2.0000
17 194511872 3.0000
17 261114974 6.0000
17 54596482 15.0000
17 18761643 10.0000
17 570304837 2.0000
17 389751959 10.0000
17 185646833 4.0000
17 274674751 3.0000
17 340870023 2.0000
17 199295364 4.0000
17 244474835 6.0000
17 362747745 9.0000
17 501994600 1.0000
17 459637630 4.0000
17 72277917 1.0000
17 107123526 5.0000
17 324907579 4.0000
17 156890702 4.0000
17 148842295 6.0000
17 234388455 5.0000
17 392480887 6.0000
17 284945143 9.0000
17 48048224 6.0000
17 283894633 1.0000
17 238169466 4.0000
17 28128687 2.0000
17 56406907 2.0000
17 37649776 5.0000
17 189660545 4.0000
17 436851002 2.0000
17 58758214 7.0000
17 21695739 6.0000
17 421743631 1.0000
17 34279978 3.0000
17 331699419 3.0000
17 274053387 5.0000
18 331273105 17.0000
18 270063173 2.0000
18 465399426 8.0000
18 317475686 19.0000
18 470500390 9.0000
18 123208306 7.0000
18 409982678 5.0000
18 337231569 1.0000
18 108445481 4.0000
18 218621324 12.0000
18 296487126 6.0000
18 272101527 3.0000
18 19761271 10.0000
18 381448455 2.0000
18 248062776 2.0000
18 193208430 11.0000
18 382076279 7.0000
18 56343104 11.0000
18 207505611 2.0000
18 84403255 3.0000
18 198112368 6.0000
18 370611197 2.0000
18 252695601 10.0000
18 23505105 6.0000
18 368802046 4.0000
18 201041947 9.0000
18 211848777 11.0000
18 187365956 5.0000
18 285709412 6.0000
18 198494776 3.0000
18 480499316 2.0000
18 361278739 1.0000
18 70654563 3.0000
18 37905642 11.0000
18 249794165 10.0000
18 370698806 6.0000
18 172453787 6.0000
18 172453788 7.0000
18 449572339 1.0000
18 29267530 4.0000
18 28136650 2.0000
18 138428712 1.0000
18 397569403 7.0000
18 381295550 9.0000
18 18900232 2.0000
18 266618095 6.0000
18 160887563 6.0000
18 219091740 7.0000
18 273559646 6.0000
18 189209030 2.0000
18 88126316 14.0000
18 246172121 4.0000
18 106255581 18.0000
18 179872551 8.0000
18 177496057 8.0000
18 326820998 9.0000
18 170909799 1.0000
18 120858192 5.0000
18 33029673 3.0000
18 338611428 6.0000
18 108064328 2.0000
18 46351591 2.0000
18 39723301 11.0000
18 202719757 4.0000
18 241266173 1.0000
18 486840282 1.0000
18 267814002 9.0000
18 211172294 6.0000
18 246766460 2.0000
18 350372131 6.0000
18 340363309 8.0000
18 235189731 7.0000
18 93438825 9.0000
18 285230602 3.0000
18 284510806 7.0000
18 323356735 6.0000
18 265245001 4.0000
18 294817467 2.0000
18 506215866 9.0000
18 399604913 5.0000
18 353689773 12.0000
18 151816481 3.0000
18 225914625 6.0000
18 85790245 10.0000
18 36544806 6.0000
18 470234000 3.0000
18 108675333 10.0000
18 280574253 4.0000
18 200444013 3.0000
18 402870780 1.0000
18 48949091 5.0000
18 285544894 2.0000
18 360543263 10.0000
18 336130385 9.0000
18 514679374 8.0000
18 286597633 10.0000
18 57794814 1.0000
18 320557936 1.0000
18 199633839 6.0000
18 212503529 3.0000
18 192517738 5.0000
18 51039180 36.0000
18 45364167 9.0000
18 157197158 4.0000
18 275155337 7.0000
18 24429243 1.0000
18 77726580 2.0000
18 292813892 1.0000
18 784411766 6.0000
18 76679385 6.0000
18 273602143 5.0000
18 366562500 11.0000
18 97492519 10.0000
18 338939548 3.0000
18 433683092 2.0000
18 311867325 6.0000
18 228099346 1.0000
18 575328602 1.0000
18 275096952 6.0000
18 250373879 5.0000
18 391968464 9.0000
18 448196764 3.0000
18 429012068 3.0000
18 287826175 1.0000
18 36292202 4.0000
18 260778881 12.0000
18 58759682 4.0000
18 186791565 7.0000
18 426101736 2.0000
18 500112888 7.0000
18 351253672 1.0000
18 441208969 9.0000
18 244547831 4.0000
18 70483883 9.0000
18 298641416 4.0000
18 201679034 6.0000
18 191069406 4.0000
18 280430548 6.0000
18 211555341 7.0000
18 491150133 4.0000
18 310215915 6.0000
18 162815851 2.0000
18 53267855 8.0000
18 431640690 1.0000
18 269051483 2.0000
18 45112608 1.0000
18 205448347 9.0000
18 279579743 10.0000
18 331112419 1.0000
18 201657966 12.0000
18 173493504 5.0000
18 118408967 5.0000
18 369727211 6.0000
18 46420717 9.0000
18 53384299 7.0000
18 115605916 9.0000
18 338287336 10.0000
18 241093180 11.0000
18 240191869 14.0000
18 322180022 6.0000
18 48376774 5.0000
18 297853100 6.0000
18 246739849 12.0000
18 183374179 10.0000
18 417097825 2.0000
18 186134940 2.0000
18 187658311 10.0000
18 51697533 17.0000
18 394745356 2.0000
18 311108835 4.0000
18 280826536 2.0000
18 319010188 7.0000
18 213829162 4.0000
18 406886217 7.0000
18 108896669 10.0000
18 198221318 4.0000
18 257078406 3.0000
18 520440498 2.0000
18 562966986 1.0000
18 427605834 15.0000
18 399954028 6.0000
18 471858752 6.0000
18 255572101 7.0000
18 30009812 8.0000
18 14599444 4.0000
18 328239527 5.0000
18 366017781 6.0000
18 283713373 7.0000
18 275040716 2.0000
18 179127965 1.0000
18 230315857 9.0000
18 42570149 3.0000
18 306791157 6.0000
18 218641857 12.0000
18 346391676 7.0000
18 327333087 8.0000
18 371265403 1.0000
18 44336049 12.0000
18 406980735 14.0000
18 191007520 4.0000
18 22128494 2.0000
18 194757219 4.0000
18 262307214 16.0000
18 455974999 7.0000
18 59142721 5.0000
18 355136751 7.0000
18 236986090 1.0000
18 502000235 7.0000
18 58757576 8.0000
18 213579519 14.0000
18 186221115 5.0000
18 63253790 6.0000
18 405604530 1.0000
18 280403522 7.0000
18 165076757 3.0000
18 330439783 5.0000
18 181627999 1.0000
18 352370223 7.0000
18 296510601 6.0000
18 412490976 7.0000
18 252673442 2.0000
18 277019535 2.0000
18 24868133 8.0000
18 206342682 3.0000
18 545072012 19.0000
18 244876558 7.0000
18 179935250 13.0000
18 89308231 2.0000
18 210551488 6.0000
18 26761071 11.0000
18 117902280 2.0000
18 304022613 8.0000
18 402540810 4.0000
18 179676136 9.0000
18 320782984 1.0000
18 389265907 8.0000
18 262622226 8.0000
18 52305361 3.0000
18 513279956 6.0000
18 198203577 3.0000
18 293643103 16.0000
18 51820161 14.0000
18 249707746 5.0000
18 240663429 4.0000
18 591867735 5.0000
18 261112253 1.0000
18 91155132 9.0000
18 385340015 7.0000
18 387735880 1.0000
18 268844576 8.0000
18 475896725 6.0000
18 255114497 4.0000
18 257522741 2.0000
18 318581766 8.0000
18 487963726 4.0000
18 249824122 9.0000
18 335221441 1.0000
18 112257152 1.0000
18 111690467 5.0000
18 259865273 3.0000
18 248148598 9.0000
18 126040106 2.0000
18 325619075 5.0000
18 232232278 1.0000
18 317113567 6.0000
18 296489918 6.0000
18 418803180 1.0000
18 357339312 1.0000
18 190383735 2.0000
18 279504313 9.0000
18 99002197 18.0000
18 24598269 8.0000
18 137671591 6.0000
18 21415915 12.0000
18 27798256 10.0000
18 363915528 6.0000
18 302559370 10.0000
18 362708884 5.0000
18 57675742 10.0000
18 381515950 6.0000
18 333467661 2.0000
18 276971322 4.0000
18 45398123 5.0000
18 330234691 4.0000
18 316113123 11.0000
18 437557781 3.0000
18 320121337 6.0000
18 41795957 9.0000
18 88227100 1.0000
18 443043975 13.0000
18 198927386 4.0000
18 394614858 10.0000
18 206185630 9.0000
18 279968317 4.0000
18 109299416 11.0000
18 186547033 3.0000
18 344751090 2.0000
18 400344890 13.0000
18 492369766 3.0000
18 117058623 5.0000
18 83106176 1.0000
18 205665619 6.0000
18 235926567 14.0000
18 196957441 4.0000
18 85694890 4.0000
18 212381568 5.0000
18 191067738 6.0000
18 360392279 2.0000
18 192473400 6.0000
18 204911391 6.0000
18 378745384 9.0000
18 240388572 8.0000
18 287104239 7.0000
18 21593031 5.0000
18 421104380 4.0000
18 390669136 10.0000
18 250569402 6.0000
18 166670511 4.0000
18 86739892 4.0000
18 238271382 2.0000
18 102781563 7.0000
18 490590646 3.0000
18 281992408 1.0000
18 240258320 3.0000
18 440602667 8.0000
18 186190444 3.0000
18 116524695 15.0000
18 29666748 17.0000
18 282819786 4.0000
18 267194499 8.0000
18 157091041 11.0000
18 73084416 8.0000
18 273033835 4.0000
18 315035989 4.0000
18 226691563 8.0000
18 218649291 5.0000
18 208490036 3.0000
18 213240376 10.0000
18 210442608 3.0000
18 156951907 5.0000
18 88960749 3.0000
18 22249205 7.0000
18 92975209 6.0000
18 106766504 5.0000
18 307953995 5.0000
18 288273675 5.0000
18 227699736 5.0000
18 434998682 1.0000
18 438537920 7.0000
18 203916273 6.0000
18 29553844 11.0000
18 378162722 4.0000
18 361812003 4.0000
18 178457690 3.0000
18 155874323 6.0000
18 306224647 4.0000
18 374495787 1.0000
18 358726571 6.0000
18 267822457 9.0000
18 365122161 3.0000
18 360108672 6.0000
18 239482861 6.0000
18 88910148 2.0000
18 223611436 4.0000
18 299925959 3.0000
18 38633460 8.0000
18 244154467 1.0000
18 180329003 7.0000
18 363860065 2.0000
18 291357807 11.0000
18 458449001 7.0000
18 64456105 7.0000
18 254940274 7.0000
18 335997173 7.0000
18 77029876 7.0000
18 438159896 3.0000
18 68526291 16.0000
18 150774251 9.0000
18 380310734 6.0000
18 355438543 14.0000
18 295917422 5.0000
18 260814366 6.0000
18 205231234 10.0000
18 285171946 3.0000
18 423225727 1.0000
18 21858860 4.0000
18 190813502 4.0000
18 80373284 9.0000
18 182470142 7.0000
18 343941412 4.0000
18 182650731 2.0000
18 254990620 5.0000
18 90430970 4.0000
18 115180720 1.0000
18 208649048 6.0000
18 754823287 12.0000
18 33841316 1.0000
18 313621459 8.0000
18 505128137 3.0000
18 167865284 6.0000
18 191101089 3.0000
18 401744197 5.0000
18 309948156 5.0000
18 351798435 11.0000
18 21927348 7.0000
18 188826656 4.0000
18 330255413 4.0000
18 469680915 3.0000
18 370005959 7.0000
18 383689626 3.0000
18 33861081 6.0000
18 246461105 8.0000
18 336717597 9.0000
18 191898535 4.0000
18 496918713 4.0000
18 317966639 15.0000
18 187288519 5.0000
18 119466409 6.0000
18 277727437 10.0000
18 43399417 3.0000
18 50093236 2.0000
18 164729839 5.0000
18 123084921 2.0000
18 335507982 1.0000
18 237885339 9.0000
18 326055771 9.0000
18 192149868 8.0000
18 547900635 1.0000
18 43702024 6.0000
18 286067895 7.0000
18 580063106 3.0000
18 29985371 3.0000
18 396758589 12.0000
18 410218658 15.0000
18 184372744 7.0000
18 219138840 2.0000
18 140264549 4.0000
18 319920038 3.0000
18 191060793 8.0000
18 167906212 5.0000
18 363295003 8.0000
18 218664980 14.0000
18 256133861 3.0000
18 482704214 4.0000
18 178077679 9.0000
18 561976148 2.0000
18 359256640 19.0000
18 314096700 2.0000
18 574012776 5.0000
18 77688451 8.0000
18 191072044 9.0000
18 300202655 5.0000
18 21437961 9.0000
18 92473291 11.0000
18 241120063 2.0000
18 273461517 8.0000
18 452834167 7.0000
18 500386861 8.0000
18 244006526 2.0000
18 64490054 3.0000
18 212586753 14.0000
18 79413578 4.0000
18 44765804 3.0000
18 297850671 2.0000
18 53150452 8.0000
18 409911433 3.0000
18 23543947 3.0000
18 137373058 5.0000
18 283053533 3.0000
18 338617304 9.0000
18 400549146 4.0000
18 177900100 4.0000
18 185661573 12.0000
18 297652974 3.0000
18 343887622 5.0000
18 316530540 5.0000
18 438406232 6.0000
18 393727361 4.0000
18 83928002 8.0000
18 206134238 7.0000
18 150611354 15.0000
18 552102770 3.0000
18 162793078 4.0000
18 367080568 1.0000
18 267804075 7.0000
18 342697022 6.0000
18 287846265 2.0000
18 279949406 8.0000
18 250613093 7.0000
18 548657860 2.0000
18 187255592 8.0000
18 773862752 1.0000
18 348265432 3.0000
18 450794692 6.0000
18 174191688 1.0000
18 181662643 8.0000
18 137055424 12.0000
18 393300089 5.0000
18 311114046 20.0000
18 396718040 9.0000
18 140083960 4.0000
18 214483223 18.0000
18 227764232 15.0000
18 404357780 8.0000
18 337070381 4.0000
18 763326908 1.0000
18 168459774 1.0000
18 215576684 4.0000
18 181913832 8.0000
18 296146340 3.0000
18 66484769 7.0000
18 225398019 6.0000
18 193425330 6.0000
18 468809237 1.0000
18 21508873 6.0000
18 40894652 8.0000
18 388400654 5.0000
18 82332462 5.0000
18 188846349 3.0000
18 278482967 14.0000
18 175458189 3.0000
18 50799351 10.0000
18 222559633 14.0000
18 275191705 5.0000
18 434947470 17.0000
18 454736754 4.0000
18 325696446 3.0000
18 341332559 15.0000
18 515440846 7.0000
18 368086280 2.0000
18 413508790 4.0000
18 340274242 1.0000
18 237266480 9.0000
18 280948401 4.0000
18 532395996 1.0000
18 28774420 4.0000
18 577155549 6.0000
18 268363596 7.0000
18 176861277 1.0000
18 188683237 1.0000
18 470069657 6.0000
18 549380971 2.0000
18 481649873 4.0000
18 264745750 9.0000
18 124272648 4.0000
18 54198070 4.0000
18 205376521 4.0000
18 252993522 15.0000
18 93737863 8.0000
18 838628065 2.0000
18 121567287 3.0000
18 332334127 17.0000
18 143037311 8.0000
18 324307705 5.0000
18 501887043 10.0000
18 54513097 9.0000
18 328548626 9.0000
18 104147773 4.0000
18 296381448 9.0000
18 209549732 5.0000
18 97542362 31.0000
18 386637033 7.0000
18 372693245 9.0000
18 187038423 3.0000
18 169894192 9.0000
18 339165240 6.0000
18 371419587 4.0000
18 336463177 8.0000
18 162621823 13.0000
18 370162043 5.0000
18 383687232 7.0000
18 187450075 7.0000
18 361065588 8.0000
18 119202711 11.0000
18 177823861 7.0000
18 191058301 1.0000
18 392132337 5.0000
18 378171446 1.0000
18 372988775 4.0000
18 205278393 1.0000
18 42895816 9.0000
18 74224730 4.0000
18 39045743 4.0000
18 158469454 1.0000
18 23971329 3.0000
18 145721875 4.0000
18 246760566 3.0000
18 308721415 7.0000
18 409970512 7.0000
18 350739777 5.0000
18 489343655 3.0000
18 137471432 1.0000
18 106841421 4.0000
18 238764205 11.0000
18 347943805 10.0000
18 384094515 3.0000
18 361241032 5.0000
18 17248920 6.0000
18 175155659 3.0000
18 421024033 5.0000
18 105576032 12.0000
18 62223312 10.0000
18 21770354 12.0000
18 905950542 1.0000
18 221517840 6.0000
18 58749618 3.0000
18 303371760 5.0000
18 168345425 8.0000
18 47914608 4.0000
18 271550696 6.0000
18 182456993 9.0000
18 260062202 5.0000
18 381346813 7.0000
18 110551579 4.0000
18 171251023 3.0000
18 141911198 11.0000
18 283690548 13.0000
18 69307285 13.0000
18 403594709 4.0000
18 22926492 4.0000
18 337544630 3.0000
18 369094144 9.0000
18 367354478 4.0000
18 382489334 2.0000
18 253491471 10.0000
18 210250049 1.0000
18 280571460 10.0000
18 235284388 6.0000
18 287248913 2.0000
18 71487252 11.0000
18 205383132 8.0000
18 470915888 9.0000
18 368228652 2.0000
18 271324754 8.0000
18 364819835 13.0000
18 262639091 6.0000
18 121849847 4.0000
18 127903007 7.0000
18 20351239 5.0000
18 361299476 4.0000
18 45624632 8.0000
18 36612498 3.0000
18 345725724 13.0000
18 164746594 1.0000
18 266514525 5.0000
18 250361135 8.0000
18 344143174 11.0000
18 35952475 11.0000
18 109269644 9.0000
18 364772998 10.0000
18 75611015 2.0000
18 104799646 10.0000
18 454280253 5.0000
18 214251466 12.0000
18 282067411 8.0000
18 478310972 9.0000
18 256696942 6.0000
18 408214756 4.0000
18 214266687 5.0000
18 483853031 9.0000
18 85077359 15.0000
18 272144349 2.0000
18 606474884 9.0000
18 137434820 16.0000
18 100597724 2.0000
18 151755148 8.0000
18 111005623 3.0000
18 191077706 7.0000
18 234316880 6.0000
18 553850703 4.0000
18 421499757 3.0000
18 366684284 4.0000
18 249710115 4.0000
18 185826799 4.0000
18 515663555 4.0000
18 601892509 1.0000
18 234313487 7.0000
18 58747535 17.0000
18 100480169 3.0000
18 417708983 1.0000
18 360738565 9.0000
18 170649489 7.0000
18 132067492 6.0000
18 38081052 1.0000
18 323300311 9.0000
18 64017672 4.0000
18 51371672 3.0000
18 81112983 1.0000
18 196244888 1.0000
18 517335990 4.0000
18 626292287 2.0000
18 117757115 11.0000
18 167096544 6.0000
18 372730170 3.0000
18 194511872 9.0000
18 261114974 9.0000
18 54596482 20.0000
18 18761643 9.0000
18 570304837 15.0000
18 389751959 7.0000
18 185646833 1.0000
18 274674751 11.0000
18 340870023 3.0000
18 199295364 2.0000
18 244474835 2.0000
18 362747745 13.0000
18 501994600 1.0000
18 459637630 9.0000
18 84352469 1.0000
18 72277917 10.0000
18 107123526 4.0000
18 324907579 2.0000
18 186224386 4.0000
18 156890702 8.0000
18 148842295 12.0000
18 234388455 8.0000
18 392480887 17.0000
18 284945143 4.0000
18 48048224 9.0000
18 283894633 5.0000
18 238169466 12.0000
18 28128687 5.0000
18 187276624 7.0000
18 245007518 4.0000
18 56406907 5.0000
18 418254720 1.0000
18 37649776 4.0000
18 189660545 5.0000
18 436851002 1.0000
18 58758214 6.0000
18 21695739 6.0000
18 421743631 3.0000
18 34279978 5.0000
18 189638764 2.0000
18 331699419 12.0000
18 274053387 4.0000
18 238736345 10.0000
18 448605410 1.0000
19 331273105 2.0000
19 201041947 1.0000
19 29267530 1.0000
19 266618095 1.0000
19 88126316 2.0000
19 39723301 1.0000
19 202719757 1.0000
19 241266173 2.0000
19 265245001 1.0000
19 192517738 1.0000
19 157197158 1.0000
19 24429243 1.0000
19 292813892 1.0000
19 500112888 1.0000
19 244547831 1.0000
19 211555341 1.0000
19 394745356 1.0000
19 319010188 1.0000
19 406886217 1.0000
19 198221318 2.0000
19 275040716 1.0000
19 44336049 2.0000
19 455974999 1.0000
19 304022613 1.0000
19 111690467 1.0000
19 279504313 3.0000
19 381515950 1.0000
19 437557781 1.0000
19 198927386 1.0000
19 344751090 1.0000
19 235926567 1.0000
19 196957441 2.0000
19 360392279 1.0000
19 250569402 1.0000
19 238271382 1.0000
19 88960749 1.0000
19 106766504 1.0000
19 155874323 2.0000
19 363860065 1.0000
19 150774251 1.0000
19 496918713 1.0000
19 237885339 1.0000
19 219138840 1.0000
19 191060793 1.0000
19 300202655 1.0000
19 212586753 2.0000
19 552102770 1.0000
19 549380971 1.0000
19 93737863 1.0000
19 339165240 1.0000
19 383687232 1.0000
19 42895816 1.0000
19 39045743 2.0000
19 246760566 1.0000
19 361241032 1.0000
19 69307285 1.0000
19 22926492 1.0000
19 205383132 1.0000
19 256696942 1.0000
19 85077359 1.0000
19 100597724 2.0000
19 191077706 1.0000
19 366684284 1.0000
19 360738565 1.0000
19 117757115 1.0000
19 167096544 1.0000
19 244474835 1.0000
19 324907579 1.0000
20 331273105 1.0000
20 272101527 1.0000
20 252695601 1.0000
20 338611428 1.0000
20 284510806 1.0000
20 399604913 1.0000
20 51039180 1.0000
20 77726580 1.0000
20 97492519 1.0000
20 391968464 1.0000
20 441208969 1.0000
20 118408967 1.0000
20 255572101 1.0000
20 406980735 1.0000
20 487963726 1.0000
20 111690467 1.0000
20 248148598 1.0000
20 213240376 1.0000
20 178457690 1.0000
20 239482861 1.0000
20 355438543 1.0000
20 260814366 1.0000
20 754823287 1.0000
20 363295003 1.0000
20 400549146 1.0000
20 316530540 1.0000
20 225398019 1.0000
20 280571460 1.0000
20 344143174 1.0000
20 246550319 1.0000
20 323300311 1.0000
20 517335990 1.0000
20 459637630 1.0000
20 234388455 1.0000
20 48048224 1.0000
20 283894633 1.0000
21 331273105 13.0000
21 270063173 1.0000
21 465399426 4.0000
21 470500390 4.0000
21 123208306 3.0000
21 409982678 2.0000
21 337231569 2.0000
21 108445481 1.0000
21 218621324 2.0000
21 296487126 3.0000
21 272101527 5.0000
21 232961188 5.0000
21 19761271 6.0000
21 381448455 2.0000
21 193208430 3.0000
21 382076279 4.0000
21 56343104 3.0000
21 207505611 2.0000
21 84403255 2.0000
21 198112368 4.0000
21 370611197 3.0000
21 252695601 4.0000
21 23505105 2.0000
21 201041947 3.0000
21 357660257 1.0000
21 211848777 19.0000
21 187365956 2.0000
21 285709412 2.0000
21 198494776 5.0000
21 37905642 4.0000
21 249794165 2.0000
21 370698806 6.0000
21 172453787 4.0000
21 172453788 2.0000
21 14319626 3.0000
21 29267530 9.0000
21 28136650 3.0000
21 397569403 3.0000
21 381295550 2.0000
21 18900232 8.0000
21 266618095 3.0000
21 160887563 8.0000
21 219091740 6.0000
21 273559646 1.0000
21 189209030 3.0000
21 88126316 5.0000
21 246172121 4.0000
21 106255581 4.0000
21 179872551 7.0000
21 177496057 11.0000
21 326820998 2.0000
21 170909799 4.0000
21 33029673 2.0000
21 338611428 2.0000
21 108064328 2.0000
21 46351591 3.0000
21 39723301 6.0000
21 202719757 11.0000
21 241266173 2.0000
21 486840282 1.0000
21 267814002 4.0000
21 211172294 1.0000
21 246766460 10.0000
21 350372131 4.0000
21 340363309 3.0000
21 235189731 1.0000
21 93438825 1.0000
21 285230602 2.0000
21 284510806 4.0000
21 323356735 7.0000
21 265245001 3.0000
21 294817467 2.0000
21 506215866 3.0000
21 399604913 3.0000
21 353689773 2.0000
21 444720443 1.0000
21 151816481 3.0000
21 225914625 1.0000
21 85790245 7.0000
21 36544806 1.0000
21 470234000 1.0000
21 108675333 6.0000
21 280574253 3.0000
21 402870780 2.0000
21 48949091 7.0000
21 285544894 12.0000
21 360543263 2.0000
21 336130385 10.0000
21 514679374 3.0000
21 433102407 1.0000
21 286597633 2.0000
21 57794814 1.0000
21 199633839 4.0000
21 212503529 3.0000
21 192517738 2.0000
21 51039180 6.0000
21 45364167 4.0000
21 157197158 3.0000
21 275155337 5.0000
21 24429243 3.0000
21 77726580 4.0000
21 292813892 3.0000
21 784411766 6.0000
21 76679385 2.0000
21 273602143 4.0000
21 366562500 4.0000
21 97492519 4.0000
21 338939548 3.0000
21 311867325 3.0000
21 228099346 9.0000
21 575328602 1.0000
21 275096952 2.0000
21 250373879 1.0000
21 391968464 3.0000
21 448196764 1.0000
21 260778881 4.0000
21 58759682 2.0000
21 186791565 2.0000
21 426101736 2.0000
21 500112888 6.0000
21 441208969 1.0000
21 244547831 4.0000
21 70483883 4.0000
21 298641416 3.0000
21 191069406 4.0000
21 280430548 4.0000
21 211555341 3.0000
21 491150133 1.0000
21 310215915 6.0000
21 162815851 6.0000
21 53267855 4.0000
21 269051483 1.0000
21 45112608 2.0000
21 205448347 3.0000
21 279579743 1.0000
21 201657966 8.0000
21 118408967 2.0000
21 369727211 2.0000
21 46420717 8.0000
21 53384299 2.0000
21 115605916 5.0000
21 338287336 3.0000
21 241093180 5.0000
21 240191869 2.0000
21 322180022 6.0000
21 48376774 6.0000
21 297853100 4.0000
21 246739849 6.0000
21 183374179 3.0000
21 186134940 7.0000
21 187658311 1.0000
21 51697533 2.0000
21 394745356 1.0000
21 311108835 2.0000
21 319010188 3.0000
21 213829162 3.0000
21 406886217 5.0000
21 108896669 9.0000
21 198221318 9.0000
21 257078406 3.0000
21 427605834 4.0000
21 399954028 2.0000
21 471858752 3.0000
21 255572101 6.0000
21 30009812 3.0000
21 14599444 2.0000
21 328239527 3.0000
21 366017781 1.0000
21 275040716 5.0000
21 179127965 5.0000
21 230315857 2.0000
21 42570149 3.0000
21 306791157 7.0000
21 218641857 2.0000
21 346391676 3.0000
21 327333087 1.0000
21 44336049 7.0000
21 406980735 2.0000
21 22128494 1.0000
21 194757219 5.0000
21 262307214 5.0000
21 455974999 2.0000
21 59142721 1.0000
21 355136751 5.0000
21 236986090 2.0000
21 502000235 7.0000
21 58757576 5.0000
21 213579519 3.0000
21 186221115 8.0000
21 63253790 6.0000
21 280403522 7.0000
21 454059039 1.0000
21 165076757 1.0000
21 330439783 3.0000
21 296510601 1.0000
21 412490976 3.0000
21 252673442 2.0000
21 277019535 2.0000
21 24868133 2.0000
21 206342682 3.0000
21 545072012 9.0000
21 244876558 7.0000
21 179935250 5.0000
21 89308231 6.0000
21 210551488 2.0000
21 26761071 7.0000
21 117902280 1.0000
21 304022613 5.0000
21 402540810 8.0000
21 179676136 7.0000
21 389265907 3.0000
21 262622226 4.0000
21 52305361 7.0000
21 293643103 4.0000
21 51820161 4.0000
21 249707746 4.0000
21 240663429 4.0000
21 591867735 3.0000
21 91155132 1.0000
21 385340015 10.0000
21 475896725 5.0000
21 255114497 3.0000
21 257522741 14.0000
21 318581766 4.0000
21 487963726 3.0000
21 249824122 4.0000
21 335221441 1.0000
21 111690467 4.0000
21 259865273 5.0000
21 248148598 2.0000
21 126040106 4.0000
21 325619075 1.0000
21 317113567 4.0000
21 296489918 11.0000
21 418803180 2.0000
21 357339312 1.0000
21 190383735 5.0000
21 279504313 8.0000
21 99002197 2.0000
21 24598269 1.0000
21 137671591 6.0000
21 21415915 8.0000
21 27798256 10.0000
21 363915528 6.0000
21 302559370 8.0000
21 362708884 2.0000
21 57675742 4.0000
21 381515950 3.0000
21 333467661 1.0000
21 276971322 1.0000
21 45398123 2.0000
21 330234691 5.0000
21 316113123 2.0000
21 437557781 5.0000
21 320121337 5.0000
21 41795957 1.0000
21 443043975 8.0000
21 394614858 1.0000
21 206185630 1.0000
21 279968317 1.0000
21 109299416 2.0000
21 186547033 1.0000
21 344751090 6.0000
21 400344890 2.0000
21 492369766 4.0000
21 117058623 4.0000
21 83106176 3.0000
21 205665619 7.0000
21 235926567 4.0000
21 196957441 3.0000
21 85694890 2.0000
21 212381568 7.0000
21 191067738 1.0000
21 360392279 7.0000
21 192473400 8.0000
21 378745384 5.0000
21 240388572 4.0000
21 287104239 8.0000
21 21593031 1.0000
21 421104380 5.0000
21 390669136 4.0000
21 250569402 3.0000
21 166670511 2.0000
21 86739892 2.0000
21 238271382 7.0000
21 102781563 5.0000
21 490590646 2.0000
21 440602667 1.0000
21 186190444 5.0000
21 116524695 10.0000
21 29666748 1.0000
21 282819786 5.0000
21 267194499 2.0000
21 157091041 3.0000
21 73084416 10.0000
21 273033835 2.0000
21 315035989 1.0000
21 226691563 3.0000
21 218649291 4.0000
21 208490036 1.0000
21 213240376 2.0000
21 210442608 1.0000
21 156951907 2.0000
21 88960749 9.0000
21 22249205 4.0000
21 92975209 9.0000
21 106766504 8.0000
21 307953995 2.0000
21 288273675 3.0000
21 227699736 3.0000
21 245770489 3.0000
21 434998682 2.0000
21 438537920 5.0000
21 203916273 3.0000
21 29553844 10.0000
21 378162722 3.0000
21 361812003 4.0000
21 178457690 5.0000
21 155874323 8.0000
21 306224647 8.0000
21 358726571 1.0000
21 267822457 1.0000
21 365122161 5.0000
21 360108672 4.0000
21 239482861 2.0000
21 88910148 4.0000
21 223611436 1.0000
21 299925959 3.0000
21 38633460 4.0000
21 244154467 5.0000
21 180329003 1.0000
21 291357807 7.0000
21 458449001 3.0000
21 64456105 3.0000
21 254940274 13.0000
21 335997173 2.0000
21 77029876 1.0000
21 68526291 3.0000
21 150774251 2.0000
21 380310734 2.0000
21 355438543 4.0000
21 295917422 2.0000
21 260814366 4.0000
21 205231234 4.0000
21 285171946 2.0000
21 423225727 2.0000
21 21858860 1.0000
21 190813502 2.0000
21 80373284 6.0000
21 182470142 1.0000
21 343941412 2.0000
21 182650731 1.0000
21 254990620 5.0000
21 90430970 1.0000
21 115180720 7.0000
21 208649048 18.0000
21 754823287 3.0000
21 33841316 2.0000
21 352227498 2.0000
21 313621459 2.0000
21 505128137 1.0000
21 167865284 5.0000
21 191101089 2.0000
21 401744197 7.0000
21 309948156 7.0000
21 351798435 6.0000
21 21927348 3.0000
21 330255413 4.0000
21 370005959 1.0000
21 383689626 4.0000
21 33861081 3.0000
21 336717597 3.0000
21 191898535 6.0000
21 496918713 9.0000
21 317966639 4.0000
21 187288519 4.0000
21 119466409 1.0000
21 277727437 3.0000
21 43399417 4.0000
21 50093236 5.0000
21 164729839 5.0000
21 123084921 8.0000
21 237885339 10.0000
21 326055771 3.0000
21 192149868 8.0000
21 43702024 1.0000
21 286067895 5.0000
21 580063106 2.0000
21 29985371 2.0000
21 396758589 3.0000
21 410218658 9.0000
21 184372744 2.0000
21 370652255 1.0000
21 219138840 3.0000
21 140264549 2.0000
21 319920038 1.0000
21 191060793 5.0000
21 167906212 3.0000
21 363295003 3.0000
21 218664980 5.0000
21 256133861 18.0000
21 482704214 2.0000
21 178077679 6.0000
21 561976148 5.0000
21 352569615 2.0000
21 359256640 9.0000
21 77688451 7.0000
21 191072044 6.0000
21 300202655 3.0000
21 21437961 3.0000
21 92473291 3.0000
21 241120063 2.0000
21 273461517 1.0000
21 452834167 7.0000
21 500386861 10.0000
21 64490054 2.0000
21 212586753 6.0000
21 79413578 2.0000
21 297850671 2.0000
21 53150452 1.0000
21 409911433 4.0000
21 23543947 1.0000
21 137373058 4.0000
21 283053533 1.0000
21 338617304 2.0000
21 400549146 1.0000
21 177900100 6.0000
21 185661573 6.0000
21 297652974 2.0000
21 343887622 5.0000
21 316530540 4.0000
21 438406232 3.0000
21 393727361 3.0000
21 83928002 2.0000
21 206134238 1.0000
21 150611354 4.0000
21 552102770 2.0000
21 162793078 3.0000
21 367080568 1.0000
21 100235911 1.0000
21 267804075 8.0000
21 342697022 6.0000
21 287846265 1.0000
21 279949406 4.0000
21 250613093 2.0000
21 548657860 2.0000
21 187255592 2.0000
21 348265432 12.0000
21 450794692 1.0000
21 174191688 3.0000
21 181662643 6.0000
21 137055424 9.0000
21 393300089 1.0000
21 396718040 2.0000
21 140083960 2.0000
21 214483223 4.0000
21 227764232 5.0000
21 404357780 5.0000
21 337070381 5.0000
21 215576684 2.0000
21 181913832 4.0000
21 296146340 1.0000
21 66484769 1.0000
21 225398019 6.0000
21 193425330 3.0000
21 21508873 3.0000
21 40894652 2.0000
21 388400654 2.0000
21 82332462 3.0000
21 188846349 5.0000
21 278482967 6.0000
21 175458189 4.0000
21 50799351 4.0000
21 222559633 1.0000
21 275191705 1.0000
21 434947470 2.0000
21 454736754 6.0000
21 325696446 3.0000
21 341332559 8.0000
21 515440846 7.0000
21 368086280 2.0000
21 413508790 3.0000
21 237266480 5.0000
21 280948401 5.0000
21 28774420 4.0000
21 577155549 4.0000
21 268363596 2.0000
21 176861277 1.0000
21 188683237 1.0000
21 132902185 1.0000
21 370647017 1.0000
21 470069657 4.0000
21 549380971 2.0000
21 481649873 1.0000
21 264745750 1.0000
21 124272648 1.0000
21 54198070 11.0000
21 205376521 1.0000
21 252993522 2.0000
21 93737863 3.0000
21 332334127 2.0000
21 143037311 4.0000
21 324307705 3.0000
21 501887043 1.0000
21 54513097 3.0000
21 328548626 4.0000
21 104147773 5.0000
21 296381448 6.0000
21 209549732 2.0000
21 97542362 9.0000
21 386637033 10.0000
21 372693245 7.0000
21 187038423 2.0000
21 169894192 5.0000
21 339165240 1.0000
21 371419587 4.0000
21 336463177 4.0000
21 162621823 9.0000
21 370162043 5.0000
21 383687232 2.0000
21 187450075 2.0000
21 361065588 2.0000
21 119202711 2.0000
21 177823861 4.0000
21 392132337 1.0000
21 378171446 1.0000
21 372988775 5.0000
21 205278393 5.0000
21 42895816 1.0000
21 74224730 3.0000
21 39045743 3.0000
21 158469454 8.0000
21 23971329 2.0000
21 145721875 3.0000
21 246760566 2.0000
21 308721415 3.0000
21 409970512 2.0000
21 350739777 2.0000
21 489343655 3.0000
21 137471432 3.0000
21 106841421 1.0000
21 238764205 5.0000
21 347943805 3.0000
21 384094515 4.0000
21 361241032 5.0000
21 17248920 1.0000
21 175155659 3.0000
21 421024033 1.0000
21 105576032 1.0000
21 62223312 9.0000
21 21770354 2.0000
21 58749618 4.0000
21 303371760 3.0000
21 168345425 2.0000
21 47914608 4.0000
21 271550696 2.0000
21 182456993 4.0000
21 260062202 10.0000
21 110551579 2.0000
21 171251023 1.0000
21 141911198 2.0000
21 283690548 3.0000
21 69307285 3.0000
21 403594709 3.0000
21 22926492 2.0000
21 337544630 1.0000
21 369094144 5.0000
21 367354478 8.0000
21 382489334 1.0000
21 253491471 8.0000
21 153825675 4.0000
21 280571460 7.0000
21 235284388 4.0000
21 71487252 2.0000
21 205383132 4.0000
21 470915888 7.0000
21 368228652 3.0000
21 271324754 2.0000
21 364819835 10.0000
21 262639091 2.0000
21 121849847 3.0000
21 127903007 6.0000
21 20351239 4.0000
21 361299476 2.0000
21 45624632 6.0000
21 36612498 1.0000
21 345725724 5.0000
21 164746594 1.0000
21 250361135 1.0000
21 344143174 1.0000
21 109269644 3.0000
21 364772998 2.0000
21 75611015 6.0000
21 104799646 10.0000
21 454280253 6.0000
21 181097218 3.0000
21 214251466 6.0000
21 282067411 3.0000
21 478310972 8.0000
21 256696942 7.0000
21 408214756 2.0000
21 214266687 2.0000
21 483853031 2.0000
21 85077359 4.0000
21 272144349 2.0000
21 606474884 2.0000
21 137434820 8.0000
21 100597724 2.0000
21 151755148 4.0000
21 111005623 3.0000
21 191077706 8.0000
21 234316880 1.0000
21 553850703 2.0000
21 421499757 4.0000
21 366684284 2.0000
21 249710115 2.0000
21 185826799 3.0000
21 515663555 5.0000
21 601892509 2.0000
21 234313487 6.0000
21 58747535 4.0000
21 100480169 1.0000
21 417708983 3.0000
21 360738565 4.0000
21 170649489 8.0000
21 132067492 1.0000
21 38081052 3.0000
21 64017672 3.0000
21 51371672 3.0000
21 81112983 1.0000
21 517335990 3.0000
21 117757115 2.0000
21 167096544 7.0000
21 372730170 2.0000
21 194511872 5.0000
21 261114974 7.0000
21 54596482 5.0000
21 18761643 1.0000
21 570304837 1.0000
21 389751959 3.0000
21 185646833 3.0000
21 274674751 4.0000
21 340870023 4.0000
21 199295364 7.0000
21 244474835 4.0000
21 362747745 1.0000
21 501994600 2.0000
21 459637630 4.0000
21 72277917 3.0000
21 324907579 2.0000
21 156890702 6.0000
21 148842295 6.0000
21 234388455 2.0000
21 392480887 6.0000
21 284945143 2.0000
21 48048224 3.0000
21 283894633 1.0000
21 238169466 2.0000
21 28128687 4.0000
21 187276624 7.0000
21 56406907 1.0000
21 37649776 3.0000
21 405406664 1.0000
21 189660545 6.0000
21 436851002 1.0000
21 58758214 1.0000
21 21695739 3.0000
21 421743631 1.0000
21 189638764 1.0000
21 331699419 1.0000
21 274053387 1.0000
21 238736345 4.0000
21 448605410 9.0000
22 331273105 1.0000
22 108445481 1.0000
22 272101527 1.0000
22 84403255 1.0000
22 201041947 1.0000
22 198494776 1.0000
22 37905642 1.0000
22 172453787 1.0000
22 172453788 1.0000
22 14319626 5.0000
22 449572339 2.0000
22 29267530 1.0000
22 219091740 2.0000
22 189209030 1.0000
22 179872551 1.0000
22 326820998 1.0000
22 33029673 3.0000
22 211172294 1.0000
22 285230602 1.0000
22 284510806 1.0000
22 399604913 1.0000
22 353689773 2.0000
22 151816481 1.0000
22 225914625 1.0000
22 85790245 1.0000
22 470234000 4.0000
22 48949091 1.0000
22 285544894 1.0000
22 433102407 1.0000
22 57794814 1.0000
22 199633839 1.0000
22 212503529 1.0000
22 97492519 1.0000
22 311867325 1.0000
22 575328602 1.0000
22 186791565 1.0000
22 426101736 2.0000
22 191069406 1.0000
22 211555341 2.0000
22 491150133 1.0000
22 269051483 1.0000
22 45112608 1.0000
22 118408967 1.0000
22 297853100 1.0000
22 246739849 2.0000
22 186134940 1.0000
22 311108835 1.0000
22 213829162 2.0000
22 406886217 3.0000
22 198221318 2.0000
22 399954028 2.0000
22 328239527 1.0000
22 366017781 1.0000
22 179127965 1.0000
22 230315857 1.0000
22 306791157 1.0000
22 327333087 1.0000
22 44336049 2.0000
22 22128494 2.0000
22 59142721 2.0000
22 58757576 1.0000
22 213579519 1.0000
22 330439783 1.0000
22 252673442 2.0000
22 244876558 2.0000
22 89308231 1.0000
22 210551488 1.0000
22 26761071 1.0000
22 249707746 2.0000
22 268844576 1.0000
22 475896725 2.0000
22 255114497 1.0000
22 257522741 1.0000
22 487963726 1.0000
22 111690467 1.0000
22 259865273 2.0000
22 248148598 1.0000
22 296489918 3.0000
22 363915528 2.0000
22 316113123 1.0000
22 344751090 1.0000
22 492369766 1.0000
22 191067738 2.0000
22 421104380 1.0000
22 166670511 1.0000
22 86739892 1.0000
22 238271382 2.0000
22 102781563 1.0000
22 71815631 1.0000
22 186190444 1.0000
22 282819786 1.0000
22 267194499 1.0000
22 213240376 1.0000
22 210442608 2.0000
22 92975209 2.0000
22 378162722 1.0000
22 306224647 1.0000
22 358726571 3.0000
22 88910148 1.0000
22 299925959 2.0000
22 363860065 1.0000
22 335997173 1.0000
22 77029876 3.0000
22 260814366 1.0000
22 205231234 1.0000
22 115180720 1.0000
22 208649048 2.0000
22 313621459 1.0000
22 191101089 1.0000
22 351798435 1.0000
22 21927348 1.0000
22 383689626 1.0000
22 191898535 1.0000
22 496918713 1.0000
22 317966639 1.0000
22 187288519 1.0000
22 119466409 2.0000
22 326055771 2.0000
22 43702024 1.0000
22 29985371 1.0000
22 396758589 1.0000
22 410218658 1.0000
22 363295003 1.0000
22 218664980 1.0000
22 561976148 2.0000
22 77688451 1.0000
22 191072044 1.0000
22 21437961 1.0000
22 92473291 1.0000
22 79413578 2.0000
22 53150452 1.0000
22 338617304 2.0000
22 206134238 1.0000
22 150611354 3.0000
22 181662643 1.0000
22 137055424 1.0000
22 311114046 1.0000
22 404357780 1.0000
22 181913832 1.0000
22 225398019 1.0000
22 193425330 3.0000
22 175458189 1.0000
22 275191705 1.0000
22 454736754 1.0000
22 237266480 1.0000
22 280948401 2.0000
22 28774420 1.0000
22 14160276 1.0000
22 176861277 2.0000
22 332334127 2.0000
22 143037311 1.0000
22 501887043 1.0000
22 296381448 1.0000
22 97542362 1.0000
22 386637033 2.0000
22 371419587 1.0000
22 336463177 1.0000
22 162621823 1.0000
22 370162043 1.0000
22 119202711 1.0000
22 392132337 1.0000
22 347943805 2.0000
22 175155659 1.0000
22 21770354 1.0000
22 221517840 1.0000
22 303371760 1.0000
22 381346813 1.0000
22 171251023 2.0000
22 367354478 3.0000
22 253491471 2.0000
22 280571460 1.0000
22 470915888 1.0000
22 345725724 1.0000
22 250361135 1.0000
22 109269644 3.0000
22 364772998 2.0000
22 75611015 1.0000
22 181097218 2.0000
22 85077359 1.0000
22 137434820 1.0000
22 191077706 4.0000
22 264200852 1.0000
22 249710115 2.0000
22 515663555 1.0000
22 234313487 1.0000
22 360738565 3.0000
22 117757115 1.0000
22 167096544 1.0000
22 570304837 1.0000
22 389751959 1.0000
22 185646833 1.0000
22 244474835 3.0000
22 501994600 1.0000
22 107123526 1.0000
22 156890702 1.0000
22 234388455 1.0000
22 28128687 1.0000
22 187276624 2.0000
22 56406907 1.0000
23 331273105 1.0000
23 317475686 1.0000
23 470500390 1.0000
23 218621324 1.0000
23 296487126 1.0000
23 232961188 1.0000
23 368802046 1.0000
23 211848777 2.0000
23 37905642 1.0000
23 370698806 3.0000
23 14319626 1.0000
23 29267530 6.0000
23 28136650 1.0000
23 18900232 3.0000
23 219091740 1.0000
23 106255581 4.0000
23 46351591 1.0000
23 202719757 2.0000
23 486840282 1.0000
23 267814002 1.0000
23 211172294 1.0000
23 350372131 1.0000
23 340363309 1.0000
23 235189731 1.0000
23 93438825 2.0000
23 506215866 1.0000
23 399604913 4.0000
23 225914625 2.0000
23 85790245 2.0000
23 470234000 1.0000
23 108675333 1.0000
23 280574253 1.0000
23 48949091 2.0000
23 285544894 1.0000
23 360543263 1.0000
23 514679374 2.0000
23 199633839 1.0000
23 212503529 1.0000
23 192517738 1.0000
23 275155337 2.0000
23 784411766 1.0000
23 273602143 1.0000
23 97492519 1.0000
23 311867325 1.0000
23 228099346 1.0000
23 250373879 2.0000
23 260778881 3.0000
23 441208969 1.0000
23 70483883 1.0000
23 491150133 1.0000
23 162815851 2.0000
23 53267855 1.0000
23 205448347 1.0000
23 201657966 2.0000
23 173493504 1.0000
23 118408967 1.0000
23 53384299 1.0000
23 115605916 1.0000
23 338287336 3.0000
23 240191869 2.0000
23 246739849 2.0000
23 186134940 2.0000
23 187658311 1.0000
23 394745356 1.0000
23 311108835 1.0000
23 280826536 1.0000
23 213829162 4.0000
23 406886217 1.0000
23 198221318 1.0000
23 562966986 2.0000
23 427605834 2.0000
23 471858752 1.0000
23 30009812 2.0000
23 328239527 1.0000
23 283713373 1.0000
23 275040716 2.0000
23 230315857 1.0000
23 218641857 2.0000
23 44336049 1.0000
23 406980735 1.0000
23 455974999 1.0000
23 59142721 2.0000
23 355136751 3.0000
23 502000235 1.0000
23 58757576 2.0000
23 186221115 1.0000
23 280403522 1.0000
23 24868133 3.0000
23 244876558 2.0000
23 89308231 1.0000
23 210551488 1.0000
23 26761071 3.0000
23 389265907 1.0000
23 262622226 1.0000
23 52305361 1.0000
23 293643103 1.0000
23 51820161 2.0000
23 385340015 1.0000
23 257522741 3.0000
23 249824122 2.0000
23 259865273 1.0000
23 248148598 2.0000
23 126040106 1.0000
23 317113567 1.0000
23 296489918 3.0000
23 418803180 1.0000
23 190383735 2.0000
23 279504313 1.0000
23 137671591 1.0000
23 21415915 2.0000
23 362708884 2.0000
23 381515950 1.0000
23 45398123 1.0000
23 320121337 1.0000
23 41795957 1.0000
23 88227100 1.0000
23 198927386 1.0000
23 344751090 1.0000
23 400344890 1.0000
23 492369766 1.0000
23 83106176 3.0000
23 205665619 1.0000
23 196957441 1.0000
23 212381568 4.0000
23 191067738 1.0000
23 360392279 1.0000
23 378745384 3.0000
23 240388572 2.0000
23 287104239 1.0000
23 166670511 2.0000
23 490590646 2.0000
23 240258320 2.0000
23 116524695 1.0000
23 29666748 1.0000
23 267194499 2.0000
23 157091041 6.0000
23 226691563 2.0000
23 213240376 2.0000
23 88960749 1.0000
23 22249205 1.0000
23 92975209 1.0000
23 106766504 1.0000
23 438537920 1.0000
23 361812003 1.0000
23 178457690 1.0000
23 155874323 2.0000
23 374495787 1.0000
23 358726571 3.0000
23 267822457 2.0000
23 365122161 2.0000
23 223611436 2.0000
23 299925959 1.0000
23 244154467 2.0000
23 180329003 4.0000
23 363860065 1.0000
23 254940274 2.0000
23 335997173 4.0000
23 68526291 3.0000
23 355438543 1.0000
23 295917422 1.0000
23 205231234 1.0000
23 285171946 2.0000
23 80373284 2.0000
23 343941412 1.0000
23 208649048 1.0000
23 401744197 1.0000
23 309948156 1.0000
23 336717597 2.0000
23 496918713 2.0000
23 317966639 3.0000
23 187288519 1.0000
23 164729839 1.0000
23 123084921 3.0000
23 237885339 1.0000
23 286067895 2.0000
23 410218658 1.0000
23 184372744 1.0000
23 140264549 1.0000
23 191060793 2.0000
23 363295003 2.0000
23 424630506 1.0000
23 218664980 7.0000
23 561976148 1.0000
23 359256640 2.0000
23 300202655 1.0000
23 92473291 1.0000
23 241120063 1.0000
23 79413578 3.0000
23 44765804 1.0000
23 53150452 1.0000
23 338617304 1.0000
23 185661573 1.0000
23 297652974 1.0000
23 438406232 3.0000
23 393727361 1.0000
23 83928002 1.0000
23 150611354 1.0000
23 250613093 1.0000
23 187255592 1.0000
23 348265432 3.0000
23 450794692 2.0000
23 137055424 1.0000
23 393300089 1.0000
23 214483223 3.0000
23 337070381 1.0000
23 66484769 1.0000
23 225398019 3.0000
23 193425330 1.0000
23 21508873 1.0000
23 388400654 1.0000
23 188846349 1.0000
23 50799351 1.0000
23 275191705 2.0000
23 515440846 1.0000
23 28774420 2.0000
23 481649873 2.0000
23 264745750 1.0000
23 124272648 1.0000
23 54198070 2.0000
23 143037311 2.0000
23 54513097 3.0000
23 328548626 4.0000
23 97542362 1.0000
23 169894192 1.0000
23 336463177 1.0000
23 383687232 2.0000
23 177823861 1.0000
23 39045743 2.0000
23 137471432 2.0000
23 106841421 2.0000
23 347943805 1.0000
23 384094515 1.0000
23 17248920 1.0000
23 175155659 1.0000
23 62223312 1.0000
23 21770354 2.0000
23 303371760 1.0000
23 47914608 1.0000
23 182456993 1.0000
23 260062202 1.0000
23 381346813 1.0000
23 141911198 1.0000
23 69307285 1.0000
23 403594709 1.0000
23 22926492 2.0000
23 253491471 2.0000
23 470915888 2.0000
23 364819835 1.0000
23 45624632 1.0000
23 36612498 2.0000
23 345725724 3.0000
23 164746594 1.0000
23 266514525 1.0000
23 344143174 1.0000
23 35952475 1.0000
23 109269644 1.0000
23 364772998 2.0000
23 75611015 1.0000
23 214251466 2.0000
23 256696942 2.0000
23 214266687 3.0000
23 272144349 2.0000
23 606474884 1.0000
23 137434820 1.0000
23 100597724 1.0000
23 553850703 1.0000
23 421499757 3.0000
23 366684284 1.0000
23 249710115 4.0000
23 515663555 1.0000
23 601892509 1.0000
23 100480169 1.0000
23 417708983 1.0000
23 360738565 4.0000
23 170649489 2.0000
23 38081052 1.0000
23 81112983 1.0000
23 117757115 5.0000
23 167096544 1.0000
23 372730170 1.0000
23 570304837 1.0000
23 185646833 3.0000
23 199295364 1.0000
23 362747745 3.0000
23 501994600 2.0000
23 459637630 1.0000
23 107123526 2.0000
23 156890702 2.0000
23 148842295 1.0000
23 284945143 3.0000
23 238169466 2.0000
23 187276624 3.0000
23 56406907 1.0000
23 58758214 2.0000
23 21695739 1.0000
23 34279978 2.0000
23 274053387 1.0000
23 238736345 2.0000
24 331273105 7.0000
24 270063173 3.0000
24 465399426 6.0000
24 317475686 1.0000
24 470500390 2.0000
24 123208306 1.0000
24 409982678 2.0000
24 337231569 3.0000
24 108445481 4.0000
24 218621324 2.0000
24 296487126 1.0000
24 272101527 7.0000
24 232961188 1.0000
24 19761271 1.0000
24 193208430 2.0000
24 382076279 3.0000
24 56343104 1.0000
24 207505611 1.0000
24 84403255 10.0000
24 198112368 1.0000
24 370611197 2.0000
24 252695601 2.0000
24 23505105 2.0000
24 368802046 10.0000
24 211848777 5.0000
24 187365956 2.0000
24 198494776 1.0000
24 361278739 3.0000
24 70654563 2.0000
24 37905642 4.0000
24 370698806 2.0000
24 172453787 5.0000
24 172453788 1.0000
24 449572339 3.0000
24 28136650 1.0000
24 138428712 1.0000
24 397569403 6.0000
24 508986427 1.0000
24 381295550 6.0000
24 18900232 2.0000
24 266618095 7.0000
24 160887563 1.0000
24 219091740 3.0000
24 273559646 1.0000
24 189209030 2.0000
24 88126316 6.0000
24 246172121 2.0000
24 106255581 4.0000
24 177496057 11.0000
24 170909799 3.0000
24 120858192 5.0000
24 33029673 1.0000
24 338611428 7.0000
24 108064328 3.0000
24 46351591 4.0000
24 39723301 11.0000
24 486840282 1.0000
24 267814002 2.0000
24 211172294 10.0000
24 246766460 1.0000
24 350372131 2.0000
24 340363309 2.0000
24 235189731 2.0000
24 285230602 1.0000
24 284510806 9.0000
24 266119179 3.0000
24 323356735 24.0000
24 265245001 5.0000
24 399604913 2.0000
24 353689773 4.0000
24 151816481 2.0000
24 211603583 1.0000
24 225914625 1.0000
24 85790245 6.0000
24 36544806 1.0000
24 470234000 1.0000
24 108675333 2.0000
24 280574253 1.0000
24 200444013 1.0000
24 402870780 1.0000
24 48949091 3.0000
24 285544894 4.0000
24 360543263 5.0000
24 514679374 4.0000
24 286597633 4.0000
24 57794814 1.0000
24 320557936 1.0000
24 199633839 6.0000
24 212503529 1.0000
24 51039180 8.0000
24 45364167 5.0000
24 157197158 1.0000
24 275155337 2.0000
24 24429243 1.0000
24 77726580 5.0000
24 784411766 4.0000
24 76679385 1.0000
24 273602143 8.0000
24 366562500 3.0000
24 97492519 7.0000
24 338939548 8.0000
24 311867325 3.0000
24 228099346 7.0000
24 575328602 3.0000
24 275096952 1.0000
24 250373879 1.0000
24 391968464 8.0000
24 448196764 1.0000
24 36292202 4.0000
24 260778881 4.0000
24 186791565 1.0000
24 426101736 1.0000
24 500112888 2.0000
24 351253672 1.0000
24 441208969 2.0000
24 244547831 6.0000
24 70483883 3.0000
24 298641416 2.0000
24 201679034 4.0000
24 191069406 2.0000
24 280430548 2.0000
24 211555341 3.0000
24 491150133 1.0000
24 310215915 2.0000
24 162815851 2.0000
24 53267855 5.0000
24 431640690 1.0000
24 269051483 2.0000
24 205448347 3.0000
24 501002642 2.0000
24 201657966 1.0000
24 173493504 1.0000
24 118408967 1.0000
24 369727211 2.0000
24 46420717 1.0000
24 53384299 2.0000
24 115605916 3.0000
24 338287336 3.0000
24 241093180 8.0000
24 240191869 10.0000
24 322180022 8.0000
24 48376774 4.0000
24 246739849 5.0000
24 183374179 3.0000
24 417097825 1.0000
24 186134940 4.0000
24 187658311 1.0000
24 51697533 2.0000
24 394745356 3.0000
24 311108835 3.0000
24 280826536 2.0000
24 319010188 1.0000
24 213829162 3.0000
24 198221318 3.0000
24 520440498 2.0000
24 427605834 1.0000
24 471858752 5.0000
24 30009812 8.0000
24 14599444 4.0000
24 328239527 4.0000
24 366017781 1.0000
24 283713373 1.0000
24 370560376 1.0000
24 275040716 3.0000
24 179127965 2.0000
24 230315857 2.0000
24 42570149 5.0000
24 306791157 4.0000
24 218641857 2.0000
24 346391676 3.0000
24 44336049 5.0000
24 406980735 6.0000
24 776380530 1.0000
24 191007520 7.0000
24 194757219 2.0000
24 262307214 7.0000
24 455974999 2.0000
24 59142721 3.0000
24 355136751 1.0000
24 213579519 2.0000
24 186221115 2.0000
24 63253790 2.0000
24 405604530 1.0000
24 280403522 4.0000
24 454059039 1.0000
24 165076757 6.0000
24 330439783 1.0000
24 181627999 1.0000
24 352370223 6.0000
24 296510601 4.0000
24 412490976 2.0000
24 252673442 2.0000
24 277019535 1.0000
24 24868133 1.0000
24 206342682 13.0000
24 359750805 1.0000
24 545072012 14.0000
24 244876558 3.0000
24 179935250 2.0000
24 89308231 15.0000
24 210551488 1.0000
24 26761071 2.0000
24 304022613 16.0000
24 402540810 1.0000
24 179676136 3.0000
24 320782984 2.0000
24 389265907 12.0000
24 262622226 1.0000
24 52305361 5.0000
24 513279956 1.0000
24 198203577 1.0000
24 293643103 7.0000
24 51820161 1.0000
24 249707746 1.0000
24 240663429 2.0000
24 591867735 2.0000
24 385340015 3.0000
24 387735880 1.0000
24 475896725 3.0000
24 255114497 2.0000
24 257522741 5.0000
24 318581766 1.0000
24 249824122 2.0000
24 335221441 4.0000
24 111690467 2.0000
24 259865273 5.0000
24 248148598 2.0000
24 296489918 4.0000
24 202234178 1.0000
24 279504313 5.0000
24 99002197 11.0000
24 137671591 4.0000
24 21415915 2.0000
24 27798256 2.0000
24 363915528 2.0000
24 302559370 2.0000
24 362708884 2.0000
24 57675742 2.0000
24 381515950 1.0000
24 333467661 2.0000
24 276971322 1.0000
24 45398123 2.0000
24 330234691 1.0000
24 316113123 9.0000
24 437557781 4.0000
24 320121337 5.0000
24 443043975 3.0000
24 198927386 1.0000
24 394614858 1.0000
24 206185630 3.0000
24 279968317 2.0000
24 109299416 1.0000
24 541707952 1.0000
24 186547033 3.0000
24 344751090 16.0000
24 133406185 1.0000
24 400344890 6.0000
24 492369766 1.0000
24 117058623 6.0000
24 83106176 4.0000
24 205665619 3.0000
24 235926567 9.0000
24 196957441 2.0000
24 85694890 8.0000
24 212381568 1.0000
24 191067738 1.0000
24 360392279 3.0000
24 192473400 6.0000
24 378745384 2.0000
24 240388572 7.0000
24 287104239 1.0000
24 21593031 1.0000
24 421104380 1.0000
24 390669136 2.0000
24 166670511 8.0000
24 86739892 5.0000
24 238271382 6.0000
24 102781563 4.0000
24 490590646 2.0000
24 240258320 1.0000
24 440602667 1.0000
24 186190444 1.0000
24 116524695 2.0000
24 29666748 4.0000
24 282819786 4.0000
24 267194499 3.0000
24 157091041 3.0000
24 73084416 11.0000
24 273033835 1.0000
24 315035989 1.0000
24 226691563 4.0000
24 218649291 2.0000
24 208490036 1.0000
24 213240376 2.0000
24 210442608 3.0000
24 156951907 1.0000
24 88960749 3.0000
24 22249205 1.0000
24 92975209 3.0000
24 307953995 3.0000
24 288273675 3.0000
24 227699736 1.0000
24 245770489 1.0000
24 434998682 1.0000
24 438537920 1.0000
24 203916273 4.0000
24 29553844 1.0000
24 378162722 2.0000
24 361812003 7.0000
24 178457690 1.0000
24 306224647 3.0000
24 374495787 2.0000
24 267822457 1.0000
24 239482861 2.0000
24 88910148 4.0000
24 223611436 3.0000
24 299925959 3.0000
24 244154467 2.0000
24 180329003 7.0000
24 363860065 3.0000
24 291357807 1.0000
24 64456105 9.0000
24 254940274 15.0000
24 335997173 2.0000
24 77029876 2.0000
24 438159896 1.0000
24 68526291 6.0000
24 380310734 3.0000
24 355438543 12.0000
24 295917422 1.0000
24 260814366 5.0000
24 205231234 4.0000
24 285171946 5.0000
24 21858860 3.0000
24 80373284 1.0000
24 182470142 3.0000
24 343941412 1.0000
24 182650731 2.0000
24 254990620 4.0000
24 90430970 1.0000
24 208649048 13.0000
24 754823287 1.0000
24 33841316 1.0000
24 313621459 2.0000
24 505128137 1.0000
24 167865284 1.0000
24 443540428 1.0000
24 191101089 3.0000
24 401744197 13.0000
24 309948156 1.0000
24 351798435 5.0000
24 21927348 2.0000
24 330255413 5.0000
24 274601883 1.0000
24 469680915 1.0000
24 370005959 2.0000
24 383689626 1.0000
24 33861081 1.0000
24 246461105 1.0000
24 336717597 1.0000
24 191898535 2.0000
24 317966639 3.0000
24 187288519 4.0000
24 119466409 11.0000
24 277727437 2.0000
24 43399417 1.0000
24 50093236 1.0000
24 164729839 6.0000
24 123084921 3.0000
24 237885339 5.0000
24 192149868 4.0000
24 547900635 2.0000
24 43702024 1.0000
24 286067895 1.0000
24 580063106 4.0000
24 29985371 2.0000
24 396758589 1.0000
24 410218658 9.0000
24 219138840 4.0000
24 140264549 8.0000
24 319920038 1.0000
24 167906212 3.0000
24 363295003 4.0000
24 424630506 1.0000
24 218664980 20.0000
24 256133861 5.0000
24 482704214 6.0000
24 561976148 3.0000
24 359256640 2.0000
24 574012776 1.0000
24 77688451 6.0000
24 191072044 2.0000
24 300202655 2.0000
24 21437961 5.0000
24 92473291 3.0000
24 241120063 4.0000
24 273461517 6.0000
24 452834167 2.0000
24 500386861 14.0000
24 212586753 1.0000
24 79413578 3.0000
24 53150452 3.0000
24 409911433 1.0000
24 81073960 1.0000
24 137373058 7.0000
24 338617304 8.0000
24 400549146 3.0000
24 177900100 1.0000
24 185661573 2.0000
24 297652974 5.0000
24 343887622 3.0000
24 316530540 1.0000
24 438406232 3.0000
24 393727361 3.0000
24 83928002 3.0000
24 150611354 14.0000
24 552102770 1.0000
24 162793078 2.0000
24 100235911 1.0000
24 267804075 1.0000
24 342697022 15.0000
24 287846265 7.0000
24 279949406 8.0000
24 250613093 2.0000
24 187255592 7.0000
24 348265432 2.0000
24 450794692 1.0000
24 174191688 1.0000
24 181662643 1.0000
24 137055424 8.0000
24 311114046 2.0000
24 396718040 3.0000
24 140083960 4.0000
24 214483223 4.0000
24 227764232 9.0000
24 404357780 1.0000
24 337070381 1.0000
24 215576684 4.0000
24 181913832 1.0000
24 296146340 3.0000
24 66484769 1.0000
24 225398019 2.0000
24 193425330 5.0000
24 21508873 2.0000
24 40894652 2.0000
24 388400654 2.0000
24 278482967 2.0000
24 175458189 1.0000
24 50799351 7.0000
24 222559633 11.0000
24 275191705 9.0000
24 434947470 3.0000
24 454736754 1.0000
24 325696446 4.0000
24 341332559 6.0000
24 515440846 5.0000
24 368086280 2.0000
24 413508790 1.0000
24 237266480 2.0000
24 280948401 2.0000
24 28774420 2.0000
24 176861277 4.0000
24 188683237 1.0000
24 470069657 1.0000
24 481649873 1.0000
24 124272648 5.0000
24 205376521 2.0000
24 252993522 15.0000
24 93737863 2.0000
24 838628065 2.0000
24 121567287 5.0000
24 332334127 13.0000
24 143037311 3.0000
24 501887043 1.0000
24 328548626 2.0000
24 104147773 1.0000
24 296381448 4.0000
24 209549732 3.0000
24 97542362 6.0000
24 386637033 2.0000
24 372693245 2.0000
24 187038423 2.0000
24 169894192 1.0000
24 371419587 3.0000
24 336463177 2.0000
24 162621823 11.0000
24 370162043 2.0000
24 383687232 2.0000
24 187450075 3.0000
24 361065588 1.0000
24 119202711 4.0000
24 177823861 3.0000
24 392132337 1.0000
24 378171446 2.0000
24 205278393 1.0000
24 42895816 1.0000
24 74224730 1.0000
24 39045743 1.0000
24 158469454 2.0000
24 145721875 4.0000
24 246760566 2.0000
24 308721415 3.0000
24 409970512 3.0000
24 350739777 1.0000
24 489343655 2.0000
24 137471432 5.0000
24 106841421 7.0000
24 238764205 13.0000
24 347943805 3.0000
24 384094515 3.0000
24 361241032 3.0000
24 175155659 1.0000
24 105576032 4.0000
24 62223312 1.0000
24 21770354 7.0000
24 905950542 1.0000
24 221517840 3.0000
24 58749618 2.0000
24 168345425 1.0000
24 271550696 1.0000
24 182456993 1.0000
24 260062202 2.0000
24 381346813 1.0000
24 110551579 1.0000
24 283690548 2.0000
24 69307285 9.0000
24 403594709 3.0000
24 22926492 2.0000
24 337544630 2.0000
24 369094144 4.0000
24 367354478 6.0000
24 409042746 1.0000
24 253491471 4.0000
24 153825675 1.0000
24 235284388 2.0000
24 287248913 2.0000
24 71487252 2.0000
24 205383132 8.0000
24 470915888 6.0000
24 271324754 1.0000
24 364819835 3.0000
24 262639091 2.0000
24 121849847 2.0000
24 127903007 6.0000
24 20351239 1.0000
24 361299476 4.0000
24 36612498 2.0000
24 345725724 6.0000
24 164746594 16.0000
24 266514525 4.0000
24 250361135 2.0000
24 344143174 3.0000
24 35952475 1.0000
24 364772998 1.0000
24 75611015 2.0000
24 104799646 4.0000
24 454280253 1.0000
24 295071464 2.0000
24 181097218 1.0000
24 214251466 8.0000
24 282067411 8.0000
24 478310972 3.0000
24 256696942 3.0000
24 214266687 5.0000
24 483853031 8.0000
24 85077359 6.0000
24 272144349 5.0000
24 606474884 5.0000
24 137434820 6.0000
24 151755148 5.0000
24 111005623 3.0000
24 191077706 4.0000
24 234316880 2.0000
24 553850703 9.0000
24 421499757 2.0000
24 366684284 1.0000
24 249710115 2.0000
24 185826799 3.0000
24 515663555 7.0000
24 601892509 1.0000
24 58747535 3.0000
24 100480169 1.0000
24 417708983 4.0000
24 360738565 3.0000
24 170649489 1.0000
24 132067492 1.0000
24 246550319 2.0000
24 38081052 3.0000
24 323300311 1.0000
24 64017672 1.0000
24 51371672 5.0000
24 517335990 3.0000
24 626292287 1.0000
24 117757115 11.0000
24 167096544 4.0000
24 261114974 3.0000
24 54596482 1.0000
24 18761643 3.0000
24 570304837 1.0000
24 185646833 2.0000
24 274674751 4.0000
24 340870023 2.0000
24 244474835 2.0000
24 362747745 2.0000
24 459637630 3.0000
24 72277917 1.0000
24 107123526 1.0000
24 324907579 3.0000
24 186224386 1.0000
24 148842295 3.0000
24 234388455 1.0000
24 392480887 3.0000
24 284945143 4.0000
24 48048224 2.0000
24 283894633 1.0000
24 238169466 2.0000
24 28128687 2.0000
24 187276624 10.0000
24 56406907 2.0000
24 418254720 1.0000
24 37649776 1.0000
24 405406664 2.0000
24 189660545 1.0000
24 58758214 4.0000
24 21695739 1.0000
24 421743631 4.0000
24 331699419 4.0000
24 274053387 2.0000
24 238736345 3.0000
24 448605410 12.0000
25 331273105 1.0000
25 232961188 1.0000
25 193208430 2.0000
25 382076279 1.0000
25 56343104 2.0000
25 198112368 1.0000
25 370611197 2.0000
25 201041947 1.0000
25 172453787 1.0000
25 172453788 2.0000
25 14319626 1.0000
25 246172121 2.0000
25 33029673 1.0000
25 202719757 1.0000
25 235189731 2.0000
25 284510806 2.0000
25 265245001 1.0000
25 399604913 1.0000
25 36544806 1.0000
25 360543263 1.0000
25 286597633 1.0000
25 320557936 1.0000
25 76679385 4.0000
25 97492519 1.0000
25 575328602 1.0000
25 275096952 1.0000
25 36292202 2.0000
25 260778881 2.0000
25 58759682 3.0000
25 186791565 1.0000
25 500112888 2.0000
25 441208969 3.0000
25 310215915 2.0000
25 269051483 1.0000
25 322180022 1.0000
25 246739849 1.0000
25 311108835 1.0000
25 319010188 5.0000
25 520440498 2.0000
25 399954028 1.0000
25 471858752 1.0000
25 306791157 1.0000
25 406980735 1.0000
25 262307214 1.0000
25 89308231 1.0000
25 210551488 2.0000
25 262622226 1.0000
25 91155132 2.0000
25 475896725 1.0000
25 257522741 1.0000
25 259865273 1.0000
25 57675742 1.0000
25 41795957 2.0000
25 198927386 1.0000
25 117058623 1.0000
25 196957441 1.0000
25 186190444 1.0000
25 273033835 1.0000
25 106766504 1.0000
25 178457690 1.0000
25 360108672 1.0000
25 88910148 2.0000
25 295917422 1.0000
25 260814366 1.0000
25 21858860 1.0000
25 277727437 1.0000
25 237885339 1.0000
25 192149868 1.0000
25 286067895 1.0000
25 580063106 1.0000
25 184372744 2.0000
25 191060793 1.0000
25 167906212 1.0000
25 363295003 1.0000
25 352569615 1.0000
25 300202655 1.0000
25 273461517 1.0000
25 64490054 1.0000
25 338617304 1.0000
25 150611354 1.0000
25 162793078 1.0000
25 250613093 2.0000
25 174191688 1.0000
25 393300089 1.0000
25 181913832 1.0000
25 252993522 3.0000
25 284139006 3.0000
25 143037311 2.0000
25 54513097 1.0000
25 328548626 3.0000
25 97542362 1.0000
25 169894192 1.0000
25 74224730 1.0000
25 39045743 1.0000
25 137471432 5.0000
25 238764205 1.0000
25 384094515 1.0000
25 175155659 1.0000
25 62223312 1.0000
25 47914608 1.0000
25 369094144 1.0000
25 382489334 1.0000
25 470915888 1.0000
25 271324754 1.0000
25 262639091 1.0000
25 127903007 1.0000
25 20351239 4.0000
25 45624632 2.0000
25 36612498 1.0000
25 364772998 1.0000
25 515663555 1.0000
25 132067492 1.0000
25 38081052 1.0000
25 51371672 1.0000
25 389751959 1.0000
25 274053387 1.0000
26 331273105 53.0000
26 270063173 4.0000
26 465399426 10.0000
26 317475686 5.0000
26 470500390 7.0000
26 123208306 11.0000
26 409982678 6.0000
26 337231569 17.0000
26 108445481 8.0000
26 218621324 5.0000
26 296487126 11.0000
26 272101527 11.0000
26 232961188 5.0000
26 381448455 2.0000
26 193208430 10.0000
26 382076279 5.0000
26 56343104 4.0000
26 207505611 2.0000
26 84403255 4.0000
26 198112368 10.0000
26 370611197 16.0000
26 252695601 8.0000
26 23505105 14.0000
26 368802046 32.0000
26 201041947 5.0000
26 357660257 1.0000
26 211848777 10.0000
26 187365956 12.0000
26 285709412 4.0000
26 198494776 17.0000
26 361278739 4.0000
26 70654563 7.0000
26 37905642 19.0000
26 249794165 10.0000
26 370698806 7.0000
26 172453787 7.0000
26 172453788 11.0000
26 14319626 4.0000
26 449572339 1.0000
26 29267530 17.0000
26 28136650 7.0000
26 138428712 2.0000
26 397569403 15.0000
26 381295550 17.0000
26 18900232 5.0000
26 266618095 16.0000
26 160887563 5.0000
26 219091740 9.0000
26 273559646 11.0000
26 189209030 10.0000
26 88126316 4.0000
26 246172121 4.0000
26 106255581 5.0000
26 179872551 13.0000
26 177496057 4.0000
26 326820998 11.0000
26 170909799 13.0000
26 120858192 6.0000
26 33029673 14.0000
26 338611428 4.0000
26 108064328 11.0000
26 46351591 12.0000
26 39723301 11.0000
26 202719757 8.0000
26 241266173 13.0000
26 267814002 7.0000
26 211172294 6.0000
26 246766460 3.0000
26 350372131 15.0000
26 340363309 7.0000
26 235189731 11.0000
26 93438825 18.0000
26 285230602 5.0000
26 284510806 6.0000
26 266119179 22.0000
26 323356735 54.0000
26 265245001 16.0000
26 294817467 2.0000
26 506215866 7.0000
26 399604913 1.0000
26 353689773 11.0000
26 444720443 1.0000
26 211603583 3.0000
26 225914625 5.0000
26 85790245 5.0000
26 36544806 2.0000
26 470234000 2.0000
26 108675333 12.0000
26 280574253 11.0000
26 200444013 5.0000
26 402870780 5.0000
26 48949091 15.0000
26 285544894 5.0000
26 360543263 5.0000
26 336130385 4.0000
26 514679374 20.0000
26 433102407 9.0000
26 286597633 5.0000
26 57794814 10.0000
26 320557936 2.0000
26 199633839 8.0000
26 212503529 6.0000
26 192517738 11.0000
26 51039180 31.0000
26 45364167 16.0000
26 157197158 7.0000
26 275155337 2.0000
26 24429243 15.0000
26 77726580 10.0000
26 292813892 43.0000
26 784411766 6.0000
26 76679385 5.0000
26 273602143 8.0000
26 366562500 13.0000
26 97492519 12.0000
26 436060689 1.0000
26 338939548 8.0000
26 433683092 1.0000
26 311867325 4.0000
26 228099346 8.0000
26 179244567 2.0000
26 575328602 13.0000
26 275096952 10.0000
26 250373879 9.0000
26 391968464 6.0000
26 448196764 8.0000
26 429012068 5.0000
26 36292202 4.0000
26 260778881 12.0000
26 58759682 6.0000
26 186791565 11.0000
26 426101736 8.0000
26 500112888 3.0000
26 351253672 10.0000
26 441208969 16.0000
26 244547831 26.0000
26 70483883 7.0000
26 298641416 7.0000
26 201679034 12.0000
26 191069406 46.0000
26 280430548 2.0000
26 211555341 9.0000
26 491150133 11.0000
26 310215915 38.0000
26 162815851 3.0000
26 53267855 11.0000
26 431640690 3.0000
26 269051483 11.0000
26 45112608 11.0000
26 205448347 27.0000
26 279579743 8.0000
26 331112419 7.0000
26 201657966 5.0000
26 118408967 12.0000
26 369727211 8.0000
26 46420717 8.0000
26 53384299 4.0000
26 115605916 4.0000
26 338287336 9.0000
26 241093180 22.0000
26 240191869 12.0000
26 322180022 18.0000
26 48376774 10.0000
26 297853100 5.0000
26 246739849 14.0000
26 183374179 5.0000
26 417097825 1.0000
26 186134940 3.0000
26 187658311 7.0000
26 51697533 8.0000
26 394745356 7.0000
26 399580001 2.0000
26 311108835 8.0000
26 280826536 5.0000
26 319010188 5.0000
26 213829162 12.0000
26 406886217 8.0000
26 108896669 9.0000
26 198221318 6.0000
26 257078406 13.0000
26 520440498 11.0000
26 562966986 1.0000
26 427605834 16.0000
26 399954028 8.0000
26 471858752 23.0000
26 255572101 11.0000
26 30009812 10.0000
26 14599444 6.0000
26 328239527 48.0000
26 366017781 5.0000
26 283713373 6.0000
26 234501617 1.0000
26 275040716 12.0000
26 179127965 5.0000
26 230315857 21.0000
26 42570149 23.0000
26 306791157 17.0000
26 218641857 21.0000
26 346391676 8.0000
26 327333087 8.0000
26 371265403 3.0000
26 354435706 1.0000
26 44336049 8.0000
26 406980735 13.0000
26 191007520 10.0000
26 22128494 8.0000
26 194757219 9.0000
26 438746633 1.0000
26 262307214 16.0000
26 455974999 2.0000
26 59142721 8.0000
26 355136751 14.0000
26 236986090 14.0000
26 502000235 7.0000
26 58757576 3.0000
26 213579519 12.0000
26 186221115 6.0000
26 63253790 16.0000
26 405604530 3.0000
26 280403522 12.0000
26 454059039 2.0000
26 165076757 12.0000
26 330439783 11.0000
26 181627999 3.0000
26 352370223 4.0000
26 296510601 17.0000
26 412490976 15.0000
26 252673442 3.0000
26 164704175 6.0000
26 277019535 14.0000
26 24868133 5.0000
26 206342682 4.0000
26 545072012 14.0000
26 244876558 11.0000
26 179935250 10.0000
26 89308231 7.0000
26 210551488 15.0000
26 26761071 7.0000
26 117902280 4.0000
26 304022613 7.0000
26 402540810 51.0000
26 179676136 11.0000
26 320782984 5.0000
26 389265907 18.0000
26 262622226 10.0000
26 52305361 27.0000
26 513279956 12.0000
26 293643103 16.0000
26 51820161 7.0000
26 249707746 16.0000
26 240663429 9.0000
26 591867735 12.0000
26 390100428 7.0000
26 91155132 11.0000
26 385340015 11.0000
26 268844576 4.0000
26 475896725 3.0000
26 255114497 13.0000
26 257522741 14.0000
26 318581766 4.0000
26 487963726 11.0000
26 249824122 9.0000
26 111690467 4.0000
26 259865273 6.0000
26 248148598 6.0000
26 126040106 7.0000
26 325619075 11.0000
26 317113567 9.0000
26 296489918 30.0000
26 418803180 4.0000
26 357339312 2.0000
26 202234178 1.0000
26 399711344 1.0000
26 190383735 10.0000
26 279504313 21.0000
26 99002197 6.0000
26 24598269 5.0000
26 137671591 24.0000
26 21415915 8.0000
26 27798256 10.0000
26 363915528 9.0000
26 302559370 15.0000
26 362708884 8.0000
26 381515950 9.0000
26 333467661 3.0000
26 276971322 5.0000
26 45398123 2.0000
26 330234691 2.0000
26 316113123 17.0000
26 437557781 24.0000
26 320121337 16.0000
26 41795957 4.0000
26 88227100 1.0000
26 125971172 2.0000
26 443043975 6.0000
26 198927386 3.0000
26 394614858 4.0000
26 206185630 10.0000
26 279968317 4.0000
26 109299416 11.0000
26 186547033 21.0000
26 344751090 6.0000
26 133406185 3.0000
26 400344890 11.0000
26 492369766 1.0000
26 117058623 12.0000
26 83106176 16.0000
26 205665619 4.0000
26 235926567 7.0000
26 196957441 11.0000
26 85694890 14.0000
26 212381568 19.0000
26 191067738 11.0000
26 360392279 7.0000
26 192473400 19.0000
26 204911391 5.0000
26 378745384 7.0000
26 240388572 11.0000
26 287104239 50.0000
26 21593031 22.0000
26 421104380 6.0000
26 390669136 9.0000
26 250569402 11.0000
26 166670511 11.0000
26 86739892 19.0000
26 238271382 15.0000
26 102781563 7.0000
26 71815631 1.0000
26 490590646 8.0000
26 281992408 1.0000
26 240258320 7.0000
26 440602667 7.0000
26 186190444 6.0000
26 116524695 11.0000
26 29666748 6.0000
26 282819786 28.0000
26 267194499 7.0000
26 157091041 5.0000
26 73084416 43.0000
26 273033835 20.0000
26 315035989 9.0000
26 218649291 22.0000
26 208490036 7.0000
26 213240376 11.0000
26 210442608 5.0000
26 156951907 8.0000
26 88960749 17.0000
26 22249205 7.0000
26 92975209 10.0000
26 106766504 25.0000
26 307953995 4.0000
26 288273675 7.0000
26 227699736 11.0000
26 245770489 10.0000
26 434998682 4.0000
26 438537920 5.0000
26 203916273 10.0000
26 29553844 9.0000
26 378162722 11.0000
26 361812003 32.0000
26 322045168 1.0000
26 178457690 17.0000
26 155874323 29.0000
26 306224647 10.0000
26 180952975 1.0000
26 374495787 4.0000
26 358726571 3.0000
26 267822457 14.0000
26 365122161 9.0000
26 360108672 7.0000
26 239482861 4.0000
26 88910148 9.0000
26 223611436 8.0000
26 299925959 9.0000
26 38633460 2.0000
26 127212001 1.0000
26 244154467 2.0000
26 180329003 15.0000
26 363860065 4.0000
26 291357807 6.0000
26 458449001 17.0000
26 64456105 11.0000
26 254940274 10.0000
26 335997173 8.0000
26 77029876 3.0000
26 68526291 11.0000
26 150774251 10.0000
26 380310734 12.0000
26 355438543 4.0000
26 295917422 7.0000
26 260814366 2.0000
26 205231234 6.0000
26 285171946 2.0000
26 423225727 4.0000
26 21858860 3.0000
26 190813502 3.0000
26 80373284 8.0000
26 182470142 8.0000
26 343941412 17.0000
26 182650731 1.0000
26 254990620 17.0000
26 444790512 2.0000
26 115180720 10.0000
26 208649048 34.0000
26 754823287 9.0000
26 33841316 3.0000
26 313621459 5.0000
26 505128137 9.0000
26 167865284 7.0000
26 191101089 5.0000
26 401744197 11.0000
26 309948156 8.0000
26 351798435 8.0000
26 21927348 3.0000
26 188826656 1.0000
26 330255413 3.0000
26 274601883 5.0000
26 469680915 8.0000
26 370005959 7.0000
26 383689626 6.0000
26 33861081 2.0000
26 246461105 11.0000
26 336717597 8.0000
26 191898535 7.0000
26 496918713 9.0000
26 317966639 15.0000
26 187288519 14.0000
26 119466409 6.0000
26 277727437 11.0000
26 43399417 3.0000
26 50093236 9.0000
26 164729839 15.0000
26 123084921 2.0000
26 335507982 1.0000
26 237885339 17.0000
26 326055771 2.0000
26 192149868 4.0000
26 43702024 2.0000
26 286067895 33.0000
26 580063106 2.0000
26 396758589 11.0000
26 410218658 30.0000
26 184372744 4.0000
26 219138840 29.0000
26 140264549 11.0000
26 319920038 9.0000
26 191060793 10.0000
26 167906212 2.0000
26 363295003 12.0000
26 218664980 17.0000
26 256133861 14.0000
26 482704214 11.0000
26 178077679 6.0000
26 561976148 10.0000
26 352569615 1.0000
26 359256640 14.0000
26 314096700 2.0000
26 574012776 8.0000
26 77688451 22.0000
26 191072044 20.0000
26 300202655 7.0000
26 21437961 3.0000
26 92473291 11.0000
26 241120063 5.0000
26 273461517 18.0000
26 452834167 13.0000
26 500386861 24.0000
26 64490054 6.0000
26 212586753 46.0000
26 79413578 17.0000
26 44765804 5.0000
26 297850671 5.0000
26 53150452 4.0000
26 409911433 8.0000
26 81073960 1.0000
26 23543947 3.0000
26 137373058 15.0000
26 283053533 8.0000
26 338617304 2.0000
26 400549146 8.0000
26 177900100 9.0000
26 185661573 5.0000
26 297652974 3.0000
26 343887622 12.0000
26 316530540 7.0000
26 438406232 4.0000
26 393727361 8.0000
26 83928002 4.0000
26 206134238 6.0000
26 150611354 8.0000
26 162793078 6.0000
26 367080568 2.0000
26 100235911 1.0000
26 267804075 11.0000
26 342697022 12.0000
26 287846265 22.0000
26 279949406 4.0000
26 250613093 44.0000
26 548657860 13.0000
26 187255592 10.0000
26 348265432 13.0000
26 450794692 4.0000
26 174191688 4.0000
26 181662643 15.0000
26 137055424 32.0000
26 393300089 9.0000
26 311114046 5.0000
26 396718040 2.0000
26 140083960 5.0000
26 214483223 13.0000
26 227764232 16.0000
26 404357780 4.0000
26 337070381 3.0000
26 763326908 1.0000
26 168459774 1.0000
26 215576684 32.0000
26 181913832 11.0000
26 296146340 7.0000
26 66484769 11.0000
26 225398019 4.0000
26 193425330 3.0000
26 468809237 4.0000
26 21508873 1.0000
26 40894652 16.0000
26 388400654 12.0000
26 82332462 9.0000
26 188846349 4.0000
26 278482967 7.0000
26 175458189 15.0000
26 50799351 15.0000
26 222559633 17.0000
26 275191705 8.0000
26 434947470 6.0000
26 454736754 5.0000
26 325696446 8.0000
26 341332559 20.0000
26 515440846 11.0000
26 368086280 12.0000
26 413508790 11.0000
26 237266480 8.0000
26 280948401 11.0000
26 532395996 2.0000
26 28774420 4.0000
26 368246503 1.0000
26 14160276 2.0000
26 577155549 5.0000
26 268363596 2.0000
26 176861277 3.0000
26 188683237 1.0000
26 132902185 1.0000
26 470069657 5.0000
26 549380971 11.0000
26 481649873 10.0000
26 264745750 6.0000
26 124272648 6.0000
26 54198070 6.0000
26 205376521 26.0000
26 252993522 22.0000
26 93737863 2.0000
26 838628065 2.0000
26 121567287 9.0000
26 332334127 6.0000
26 143037311 9.0000
26 324307705 16.0000
26 501887043 5.0000
26 54513097 1.0000
26 328548626 10.0000
26 104147773 8.0000
26 296381448 12.0000
26 209549732 2.0000
26 97542362 6.0000
26 386637033 35.0000
26 372693245 5.0000
26 187038423 6.0000
26 169894192 5.0000
26 339165240 7.0000
26 371419587 3.0000
26 336463177 12.0000
26 162621823 3.0000
26 370162043 5.0000
26 383687232 3.0000
26 187450075 8.0000
26 361065588 14.0000
26 119202711 9.0000
26 177823861 8.0000
26 392132337 11.0000
26 372988775 13.0000
26 205278393 9.0000
26 42895816 5.0000
26 74224730 10.0000
26 39045743 6.0000
26 158469454 3.0000
26 23971329 4.0000
26 145721875 7.0000
26 246760566 4.0000
26 308721415 2.0000
26 409970512 7.0000
26 350739777 6.0000
26 489343655 12.0000
26 137471432 8.0000
26 106841421 14.0000
26 238764205 15.0000
26 347943805 6.0000
26 384094515 6.0000
26 361241032 6.0000
26 17248920 2.0000
26 175155659 17.0000
26 421024033 7.0000
26 105576032 12.0000
26 62223312 17.0000
26 21770354 3.0000
26 905950542 7.0000
26 221517840 5.0000
26 58749618 3.0000
26 303371760 14.0000
26 168345425 3.0000
26 47914608 9.0000
26 271550696 8.0000
26 182456993 19.0000
26 260062202 2.0000
26 381346813 6.0000
26 110551579 1.0000
26 171251023 6.0000
26 141911198 14.0000
26 283690548 10.0000
26 69307285 15.0000
26 403594709 4.0000
26 22926492 7.0000
26 337544630 5.0000
26 369094144 11.0000
26 367354478 4.0000
26 253491471 14.0000
26 153825675 13.0000
26 280571460 9.0000
26 235284388 9.0000
26 71487252 24.0000
26 205383132 6.0000
26 470915888 9.0000
26 271324754 4.0000
26 364819835 25.0000
26 262639091 19.0000
26 121849847 3.0000
26 127903007 8.0000
26 20351239 2.0000
26 361299476 3.0000
26 45624632 1.0000
26 36612498 3.0000
26 345725724 13.0000
26 164746594 8.0000
26 266514525 7.0000
26 250361135 38.0000
26 344143174 14.0000
26 109269644 7.0000
26 364772998 8.0000
26 75611015 12.0000
26 104799646 33.0000
26 454280253 8.0000
26 295071464 2.0000
26 181097218 7.0000
26 214251466 9.0000
26 282067411 2.0000
26 478310972 14.0000
26 256696942 6.0000
26 408214756 1.0000
26 214266687 2.0000
26 483853031 42.0000
26 85077359 12.0000
26 272144349 20.0000
26 606474884 5.0000
26 137434820 33.0000
26 100597724 43.0000
26 151755148 3.0000
26 111005623 3.0000
26 191077706 5.0000
26 234316880 9.0000
26 553850703 8.0000
26 264200852 1.0000
26 421499757 10.0000
26 366684284 8.0000
26 249710115 9.0000
26 185826799 5.0000
26 515663555 23.0000
26 601892509 2.0000
26 234313487 8.0000
26 100480169 3.0000
26 417708983 11.0000
26 360738565 11.0000
26 170649489 11.0000
26 38081052 9.0000
26 323300311 2.0000
26 64017672 13.0000
26 51371672 23.0000
26 196244888 1.0000
26 517335990 12.0000
26 626292287 6.0000
26 117757115 4.0000
26 167096544 5.0000
26 372730170 10.0000
26 194511872 18.0000
26 261114974 7.0000
26 54596482 10.0000
26 18761643 3.0000
26 570304837 2.0000
26 389751959 6.0000
26 185646833 11.0000
26 274674751 15.0000
26 340870023 16.0000
26 199295364 8.0000
26 244474835 4.0000
26 362747745 19.0000
26 501994600 7.0000
26 459637630 1.0000
26 84352469 2.0000
26 72277917 6.0000
26 107123526 10.0000
26 324907579 7.0000
26 186224386 2.0000
26 156890702 29.0000
26 148842295 8.0000
26 234388455 13.0000
26 392480887 9.0000
26 48048224 16.0000
26 283894633 10.0000
26 238169466 15.0000
26 28128687 9.0000
26 187276624 9.0000
26 245007518 1.0000
26 56406907 1.0000
26 37649776 4.0000
26 405406664 3.0000
26 189660545 13.0000
26 436851002 2.0000
26 58758214 6.0000
26 21695739 25.0000
26 421743631 11.0000
26 34279978 10.0000
26 189638764 5.0000
26 331699419 5.0000
26 274053387 10.0000
26 238736345 16.0000
26 448605410 12.0000
27 331273105 1.0000
27 272101527 2.0000
27 19761271 1.0000
27 252695601 2.0000
27 368802046 1.0000
27 211848777 3.0000
27 187365956 1.0000
27 361278739 1.0000
27 172453787 2.0000
27 172453788 1.0000
27 14319626 3.0000
27 29267530 1.0000
27 381295550 1.0000
27 273559646 1.0000
27 246172121 1.0000
27 106255581 2.0000
27 179872551 4.0000
27 177496057 1.0000
27 39723301 1.0000
27 202719757 2.0000
27 241266173 2.0000
27 267814002 5.0000
27 246766460 2.0000
27 235189731 1.0000
27 284510806 2.0000
27 506215866 1.0000
27 399604913 3.0000
27 151816481 3.0000
27 36544806 1.0000
27 108675333 4.0000
27 285544894 1.0000
27 360543263 1.0000
27 336130385 1.0000
27 286597633 1.0000
27 199633839 1.0000
27 212503529 2.0000
27 51039180 1.0000
27 45364167 1.0000
27 275155337 1.0000
27 24429243 1.0000
27 292813892 1.0000
27 76679385 2.0000
27 273602143 1.0000
27 366562500 1.0000
27 97492519 3.0000
27 228099346 1.0000
27 275096952 1.0000
27 250373879 2.0000
27 391968464 1.0000
27 500112888 1.0000
27 244547831 3.0000
27 201679034 3.0000
27 191069406 1.0000
27 491150133 2.0000
27 162815851 1.0000
27 431640690 1.0000
27 331112419 1.0000
27 173493504 1.0000
27 118408967 4.0000
27 115605916 3.0000
27 338287336 3.0000
27 241093180 3.0000
27 48376774 1.0000
27 297853100 1.0000
27 246739849 2.0000
27 183374179 2.0000
27 186134940 1.0000
27 187658311 3.0000
27 311108835 1.0000
27 280826536 1.0000
27 319010188 1.0000
27 406886217 2.0000
27 108896669 2.0000
27 198221318 1.0000
27 427605834 4.0000
27 399954028 2.0000
27 471858752 1.0000
27 255572101 1.0000
27 30009812 2.0000
27 14599444 1.0000
27 275040716 3.0000
27 230315857 4.0000
27 42570149 2.0000
27 306791157 3.0000
27 218641857 3.0000
27 44336049 4.0000
27 22128494 1.0000
27 194757219 2.0000
27 58757576 1.0000
27 213579519 1.0000
27 280403522 1.0000
27 296510601 1.0000
27 277019535 1.0000
27 24868133 1.0000
27 206342682 1.0000
27 545072012 2.0000
27 179935250 1.0000
27 304022613 4.0000
27 402540810 1.0000
27 513279956 1.0000
27 198203577 2.0000
27 293643103 2.0000
27 249707746 2.0000
27 240663429 3.0000
27 91155132 2.0000
27 257522741 5.0000
27 111690467 1.0000
27 259865273 1.0000
27 248148598 1.0000
27 126040106 2.0000
27 296489918 1.0000
27 24598269 2.0000
27 137671591 4.0000
27 21415915 3.0000
27 27798256 1.0000
27 57675742 1.0000
27 381515950 2.0000
27 333467661 1.0000
27 320121337 1.0000
27 41795957 2.0000
27 125971172 1.0000
27 198927386 1.0000
27 206185630 2.0000
27 541707952 1.0000
27 117058623 1.0000
27 83106176 1.0000
27 205665619 2.0000
27 235926567 1.0000
27 196957441 3.0000
27 360392279 1.0000
27 192473400 1.0000
27 287104239 1.0000
27 21593031 1.0000
27 29666748 3.0000
27 267194499 1.0000
27 73084416 1.0000
27 315035989 2.0000
27 226691563 2.0000
27 156951907 1.0000
27 22249205 1.0000
27 245770489 1.0000
27 438537920 1.0000
27 378162722 2.0000
27 178457690 4.0000
27 358726571 2.0000
27 239482861 2.0000
27 88910148 2.0000
27 296712899 1.0000
27 244154467 2.0000
27 291357807 1.0000
27 64456105 4.0000
27 254940274 1.0000
27 68526291 3.0000
27 150774251 1.0000
27 355438543 2.0000
27 295917422 1.0000
27 80373284 1.0000
27 343941412 1.0000
27 254990620 1.0000
27 90430970 1.0000
27 208649048 5.0000
27 754823287 2.0000
27 351798435 4.0000
27 274601883 1.0000
27 33861081 1.0000
27 496918713 1.0000
27 187288519 1.0000
27 237885339 3.0000
27 192149868 1.0000
27 286067895 1.0000
27 580063106 1.0000
27 29985371 3.0000
27 410218658 3.0000
27 184372744 1.0000
27 167906212 1.0000
27 363295003 5.0000
27 218664980 1.0000
27 482704214 1.0000
27 178077679 3.0000
27 561976148 1.0000
27 21437961 2.0000
27 273461517 2.0000
27 500386861 1.0000
27 53150452 2.0000
27 409911433 3.0000
27 393727361 1.0000
27 83928002 1.0000
27 287846265 7.0000
27 311114046 2.0000
27 140083960 2.0000
27 404357780 6.0000
27 215576684 1.0000
27 225398019 2.0000
27 193425330 3.0000
27 468809237 1.0000
27 21508873 2.0000
27 40894652 2.0000
27 278482967 1.0000
27 175458189 1.0000
27 275191705 1.0000
27 454736754 1.0000
27 341332559 2.0000
27 515440846 5.0000
27 340274242 1.0000
27 237266480 2.0000
27 28774420 3.0000
27 577155549 1.0000
27 176861277 1.0000
27 264745750 5.0000
27 124272648 1.0000
27 54198070 1.0000
27 205376521 1.0000
27 252993522 2.0000
27 93737863 1.0000
27 54513097 2.0000
27 328548626 1.0000
27 104147773 1.0000
27 296381448 2.0000
27 209549732 1.0000
27 97542362 2.0000
27 386637033 1.0000
27 169894192 3.0000
27 339165240 2.0000
27 162621823 7.0000
27 370162043 1.0000
27 119202711 3.0000
27 392132337 1.0000
27 205278393 3.0000
27 42895816 1.0000
27 145721875 3.0000
27 246760566 4.0000
27 308721415 1.0000
27 350739777 2.0000
27 489343655 2.0000
27 137471432 4.0000
27 347943805 1.0000
27 175155659 1.0000
27 421024033 1.0000
27 105576032 1.0000
27 21770354 1.0000
27 221517840 2.0000
27 58749618 2.0000
27 182456993 5.0000
27 381346813 1.0000
27 283690548 2.0000
27 280571460 1.0000
27 235284388 1.0000
27 287248913 1.0000
27 470915888 3.0000
27 262639091 1.0000
27 121849847 3.0000
27 361299476 1.0000
27 345725724 1.0000
27 344143174 4.0000
27 35952475 1.0000
27 454280253 1.0000
27 478310972 2.0000
27 214266687 2.0000
27 85077359 2.0000
27 606474884 6.0000
27 111005623 1.0000
27 553850703 2.0000
27 264200852 1.0000
27 185826799 2.0000
27 515663555 2.0000
27 58747535 2.0000
27 360738565 4.0000
27 170649489 2.0000
27 64017672 2.0000
27 117757115 3.0000
27 372730170 2.0000
27 194511872 2.0000
27 261114974 1.0000
27 54596482 3.0000
27 18761643 2.0000
27 389751959 3.0000
27 185646833 1.0000
27 274674751 1.0000
27 340870023 1.0000
27 72277917 1.0000
27 107123526 1.0000
27 324907579 1.0000
27 392480887 1.0000
27 284945143 3.0000
27 48048224 3.0000
27 238169466 2.0000
27 28128687 2.0000
27 56406907 1.0000
27 37649776 2.0000
27 189660545 1.0000
27 58758214 1.0000
27 34279978 1.0000
27 274053387 1.0000
27 238736345 2.0000
28 331273105 8.0000
28 270063173 2.0000
28 465399426 1.0000
28 470500390 2.0000
28 123208306 1.0000
28 409982678 3.0000
28 337231569 13.0000
28 108445481 5.0000
28 218621324 5.0000
28 296487126 9.0000
28 272101527 2.0000
28 232961188 4.0000
28 19761271 3.0000
28 193208430 1.0000
28 382076279 2.0000
28 56343104 5.0000
28 207505611 1.0000
28 84403255 2.0000
28 198112368 2.0000
28 252695601 3.0000
28 23505105 4.0000
28 368802046 1.0000
28 201041947 6.0000
28 357660257 2.0000
28 211848777 11.0000
28 198494776 1.0000
28 480499316 4.0000
28 37905642 2.0000
28 249794165 2.0000
28 370698806 1.0000
28 172453787 4.0000
28 172453788 6.0000
28 29267530 7.0000
28 28136650 7.0000
28 397569403 3.0000
28 508986427 1.0000
28 381295550 2.0000
28 18900232 1.0000
28 266618095 2.0000
28 219091740 3.0000
28 273559646 1.0000
28 189209030 7.0000
28 88126316 3.0000
28 246172121 12.0000
28 106255581 2.0000
28 179872551 9.0000
28 177496057 3.0000
28 326820998 3.0000
28 170909799 1.0000
28 120858192 2.0000
28 33029673 2.0000
28 338611428 3.0000
28 108064328 3.0000
28 46351591 1.0000
28 39723301 1.0000
28 202719757 2.0000
28 241266173 5.0000
28 486840282 2.0000
28 211172294 8.0000
28 246766460 2.0000
28 350372131 3.0000
28 340363309 1.0000
28 93438825 5.0000
28 284510806 8.0000
28 266119179 2.0000
28 323356735 2.0000
28 265245001 1.0000
28 506215866 3.0000
28 556212681 2.0000
28 399604913 3.0000
28 353689773 3.0000
28 151816481 5.0000
28 225914625 1.0000
28 36544806 7.0000
28 470234000 2.0000
28 108675333 3.0000
28 280574253 7.0000
28 200444013 2.0000
28 402870780 2.0000
28 48949091 10.0000
28 285544894 6.0000
28 360543263 3.0000
28 336130385 4.0000
28 514679374 3.0000
28 57794814 8.0000
28 199633839 1.0000
28 192517738 4.0000
28 51039180 3.0000
28 45364167 5.0000
28 157197158 4.0000
28 275155337 2.0000
28 24429243 4.0000
28 77726580 1.0000
28 292813892 1.0000
28 784411766 7.0000
28 76679385 5.0000
28 273602143 5.0000
28 366562500 2.0000
28 97492519 5.0000
28 338939548 1.0000
28 433683092 2.0000
28 311867325 1.0000
28 228099346 2.0000
28 179244567 1.0000
28 575328602 1.0000
28 275096952 15.0000
28 250373879 5.0000
28 391968464 7.0000
28 46252132 3.0000
28 448196764 3.0000
28 429012068 5.0000
28 551188839 5.0000
28 287826175 1.0000
28 36292202 7.0000
28 260778881 5.0000
28 58759682 4.0000
28 186791565 10.0000
28 426101736 2.0000
28 351253672 1.0000
28 441208969 2.0000
28 244547831 2.0000
28 70483883 2.0000
28 298641416 2.0000
28 191069406 2.0000
28 280430548 3.0000
28 211555341 1.0000
28 491150133 1.0000
28 310215915 3.0000
28 162815851 6.0000
28 53267855 7.0000
28 431640690 1.0000
28 269051483 1.0000
28 45112608 3.0000
28 205448347 2.0000
28 201657966 7.0000
28 173493504 6.0000
28 118408967 9.0000
28 369727211 4.0000
28 46420717 4.0000
28 454903662 1.0000
28 53384299 1.0000
28 115605916 8.0000
28 338287336 1.0000
28 241093180 1.0000
28 240191869 2.0000
28 48376774 6.0000
28 297853100 1.0000
28 246739849 11.0000
28 183374179 7.0000
28 569217694 1.0000
28 186134940 6.0000
28 187658311 4.0000
28 51697533 1.0000
28 394745356 6.0000
28 399580001 1.0000
28 311108835 5.0000
28 137396816 1.0000
28 280826536 2.0000
28 319010188 3.0000
28 213829162 6.0000
28 406886217 1.0000
28 108896669 6.0000
28 198221318 3.0000
28 520440498 2.0000
28 562966986 1.0000
28 427605834 3.0000
28 340555061 6.0000
28 419565212 3.0000
28 399954028 8.0000
28 471858752 8.0000
28 255572101 6.0000
28 30009812 2.0000
28 377915688 4.0000
28 14599444 4.0000
28 328239527 2.0000
28 366017781 4.0000
28 283713373 10.0000
28 234501617 6.0000
28 370560376 3.0000
28 275040716 1.0000
28 179127965 1.0000
28 230315857 2.0000
28 42570149 7.0000
28 306791157 1.0000
28 218641857 4.0000
28 346391676 1.0000
28 371265403 3.0000
28 354435706 3.0000
28 44336049 1.0000
28 406980735 4.0000
28 776380530 4.0000
28 191007520 4.0000
28 401390204 2.0000
28 22128494 1.0000
28 194757219 9.0000
28 262307214 6.0000
28 455974999 1.0000
28 59142721 2.0000
28 355136751 2.0000
28 236986090 2.0000
28 502000235 3.0000
28 58757576 7.0000
28 186221115 8.0000
28 63253790 2.0000
28 405604530 2.0000
28 280403522 8.0000
28 454059039 2.0000
28 165076757 5.0000
28 330439783 6.0000
28 352370223 4.0000
28 296510601 4.0000
28 412490976 4.0000
28 252673442 3.0000
28 277019535 4.0000
28 24868133 3.0000
28 206342682 3.0000
28 244876558 5.0000
28 179935250 6.0000
28 89308231 5.0000
28 210551488 10.0000
28 26761071 7.0000
28 223869841 1.0000
28 304022613 7.0000
28 402540810 3.0000
28 179676136 6.0000
28 320782984 3.0000
28 262622226 1.0000
28 52305361 2.0000
28 513279956 3.0000
28 293643103 1.0000
28 51820161 2.0000
28 249707746 8.0000
28 240663429 4.0000
28 591867735 3.0000
28 261112253 2.0000
28 91155132 2.0000
28 385340015 46.0000
28 387735880 5.0000
28 268844576 1.0000
28 475896725 3.0000
28 255114497 1.0000
28 257522741 6.0000
28 487963726 7.0000
28 249824122 2.0000
28 335221441 1.0000
28 111690467 4.0000
28 259865273 11.0000
28 248148598 4.0000
28 126040106 1.0000
28 325619075 4.0000
28 232232278 2.0000
28 317113567 3.0000
28 296489918 4.0000
28 418803180 2.0000
28 202234178 3.0000
28 399711344 7.0000
28 190383735 4.0000
28 279504313 4.0000
28 99002197 2.0000
28 24598269 4.0000
28 137671591 1.0000
28 21415915 1.0000
28 27798256 1.0000
28 363915528 8.0000
28 302559370 2.0000
28 362708884 17.0000
28 57675742 2.0000
28 381515950 3.0000
28 333467661 8.0000
28 276971322 4.0000
28 45398123 3.0000
28 330234691 1.0000
28 437557781 5.0000
28 41795957 7.0000
28 88227100 1.0000
28 125971172 2.0000
28 443043975 11.0000
28 198927386 32.0000
28 394614858 4.0000
28 206185630 3.0000
28 109299416 2.0000
28 186547033 1.0000
28 344751090 3.0000
28 400344890 9.0000
28 492369766 4.0000
28 117058623 3.0000
28 83106176 4.0000
28 205665619 4.0000
28 235926567 1.0000
28 196957441 5.0000
28 85694890 1.0000
28 212381568 6.0000
28 191067738 3.0000
28 192473400 2.0000
28 204911391 2.0000
28 240388572 1.0000
28 287104239 3.0000
28 21593031 1.0000
28 421104380 5.0000
28 390669136 1.0000
28 250569402 3.0000
28 166670511 12.0000
28 86739892 6.0000
28 102781563 2.0000
28 71815631 14.0000
28 490590646 2.0000
28 240258320 1.0000
28 186190444 3.0000
28 373612153 1.0000
28 116524695 4.0000
28 29666748 3.0000
28 282819786 1.0000
28 267194499 4.0000
28 157091041 1.0000
28 273033835 3.0000
28 315035989 4.0000
28 226691563 4.0000
28 218649291 4.0000
28 208490036 1.0000
28 213240376 1.0000
28 210442608 2.0000
28 156951907 3.0000
28 88960749 1.0000
28 22249205 7.0000
28 92975209 6.0000
28 106766504 1.0000
28 307953995 1.0000
28 288273675 6.0000
28 227699736 3.0000
28 245770489 4.0000
28 434998682 6.0000
28 438537920 2.0000
28 203916273 3.0000
28 361812003 2.0000
28 322045168 1.0000
28 178457690 7.0000
28 306224647 4.0000
28 374495787 2.0000
28 358726571 3.0000
28 365122161 6.0000
28 360108672 1.0000
28 88910148 5.0000
28 223611436 8.0000
28 296712899 5.0000
28 38633460 3.0000
28 127212001 3.0000
28 244154467 4.0000
28 180329003 1.0000
28 363860065 2.0000
28 291357807 2.0000
28 458449001 7.0000
28 64456105 3.0000
28 254940274 2.0000
28 335997173 3.0000
28 77029876 7.0000
28 68526291 3.0000
28 150774251 3.0000
28 355438543 4.0000
28 295917422 1.0000
28 545300937 2.0000
28 260814366 2.0000
28 205231234 10.0000
28 285171946 7.0000
28 423225727 1.0000
28 21858860 15.0000
28 80373284 17.0000
28 182470142 7.0000
28 343941412 10.0000
28 254990620 1.0000
28 444790512 3.0000
28 90430970 1.0000
28 115180720 4.0000
28 208649048 1.0000
28 472997480 1.0000
28 754823287 2.0000
28 352227498 1.0000
28 313621459 2.0000
28 167865284 2.0000
28 191101089 5.0000
28 309948156 2.0000
28 370005959 1.0000
28 383689626 2.0000
28 33861081 1.0000
28 246461105 4.0000
28 336717597 1.0000
28 191898535 1.0000
28 317966639 3.0000
28 119466409 15.0000
28 277727437 4.0000
28 43399417 6.0000
28 50093236 7.0000
28 164729839 8.0000
28 123084921 5.0000
28 237885339 4.0000
28 326055771 3.0000
28 192149868 2.0000
28 547900635 1.0000
28 286067895 3.0000
28 580063106 1.0000
28 29985371 2.0000
28 410218658 1.0000
28 184372744 3.0000
28 370652255 2.0000
28 219138840 2.0000
28 172668288 1.0000
28 140264549 4.0000
28 319920038 3.0000
28 191060793 4.0000
28 167906212 6.0000
28 69315538 2.0000
28 363295003 10.0000
28 218664980 8.0000
28 256133861 3.0000
28 482704214 2.0000
28 178077679 6.0000
28 561976148 11.0000
28 359256640 2.0000
28 21437961 6.0000
28 92473291 2.0000
28 241120063 2.0000
28 273461517 4.0000
28 452834167 2.0000
28 500386861 2.0000
28 244006526 2.0000
28 64490054 10.0000
28 212586753 1.0000
28 79413578 7.0000
28 44765804 3.0000
28 53150452 3.0000
28 81073960 2.0000
28 23543947 6.0000
28 137373058 1.0000
28 283053533 2.0000
28 338617304 4.0000
28 400549146 1.0000
28 177900100 1.0000
28 185661573 3.0000
28 297652974 4.0000
28 316530540 8.0000
28 438406232 1.0000
28 393727361 1.0000
28 83928002 8.0000
28 150611354 4.0000
28 162793078 2.0000
28 100235911 5.0000
28 267804075 4.0000
28 279949406 1.0000
28 250613093 3.0000
28 187255592 3.0000
28 773862752 1.0000
28 348265432 2.0000
28 450794692 1.0000
28 181662643 12.0000
28 137055424 1.0000
28 393300089 3.0000
28 311114046 3.0000
28 396718040 1.0000
28 140083960 5.0000
28 214483223 6.0000
28 227764232 2.0000
28 404357780 15.0000
28 337070381 1.0000
28 763326908 3.0000
28 168459774 3.0000
28 215576684 2.0000
28 181913832 6.0000
28 296146340 1.0000
28 66484769 2.0000
28 225398019 3.0000
28 193425330 13.0000
28 468809237 14.0000
28 21508873 1.0000
28 388400654 1.0000
28 82332462 4.0000
28 188846349 2.0000
28 278482967 4.0000
28 175458189 3.0000
28 50799351 3.0000
28 222559633 4.0000
28 275191705 4.0000
28 434947470 2.0000
28 454736754 1.0000
28 325696446 2.0000
28 341332559 7.0000
28 515440846 4.0000
28 368086280 2.0000
28 340274242 1.0000
28 237266480 5.0000
28 280948401 4.0000
28 28774420 2.0000
28 368246503 1.0000
28 577155549 7.0000
28 268363596 2.0000
28 176861277 2.0000
28 188683237 1.0000
28 470069657 1.0000
28 549380971 2.0000
28 481649873 1.0000
28 264745750 1.0000
28 124272648 5.0000
28 54198070 2.0000
28 205376521 6.0000
28 252993522 1.0000
28 111423790 1.0000
28 93737863 2.0000
28 838628065 2.0000
28 121567287 2.0000
28 424179426 2.0000
28 284139006 7.0000
28 332334127 3.0000
28 143037311 4.0000
28 54513097 6.0000
28 328548626 10.0000
28 104147773 5.0000
28 296381448 4.0000
28 209549732 2.0000
28 97542362 4.0000
28 386637033 2.0000
28 267228287 1.0000
28 187038423 19.0000
28 169894192 3.0000
28 339165240 4.0000
28 371419587 6.0000
28 336463177 6.0000
28 550434469 2.0000
28 778485938 2.0000
28 162621823 2.0000
28 370162043 1.0000
28 383687232 5.0000
28 187450075 2.0000
28 361065588 1.0000
28 119202711 2.0000
28 177823861 6.0000
28 392132337 6.0000
28 378171446 2.0000
28 372988775 3.0000
28 205278393 14.0000
28 42895816 4.0000
28 74224730 4.0000
28 39045743 1.0000
28 158469454 4.0000
28 23971329 10.0000
28 145721875 1.0000
28 246760566 2.0000
28 308721415 9.0000
28 409970512 8.0000
28 350739777 1.0000
28 489343655 1.0000
28 137471432 11.0000
28 106841421 2.0000
28 238764205 1.0000
28 347943805 2.0000
28 361241032 7.0000
28 17248920 5.0000
28 175155659 7.0000
28 421024033 6.0000
28 105576032 4.0000
28 62223312 6.0000
28 21770354 3.0000
28 905950542 1.0000
28 221517840 6.0000
28 58749618 3.0000
28 303371760 3.0000
28 168345425 4.0000
28 47914608 5.0000
28 271550696 4.0000
28 182456993 8.0000
28 381346813 4.0000
28 110551579 1.0000
28 171251023 3.0000
28 141911198 6.0000
28 283690548 7.0000
28 69307285 4.0000
28 403594709 9.0000
28 22926492 1.0000
28 369094144 3.0000
28 367354478 2.0000
28 382489334 1.0000
28 253491471 14.0000
28 280571460 6.0000
28 235284388 10.0000
28 71487252 6.0000
28 205383132 13.0000
28 470915888 8.0000
28 271324754 5.0000
28 364819835 2.0000
28 262639091 1.0000
28 127903007 7.0000
28 20351239 1.0000
28 45624632 11.0000
28 36612498 5.0000
28 345725724 4.0000
28 164746594 1.0000
28 250361135 4.0000
28 344143174 2.0000
28 35952475 1.0000
28 109269644 2.0000
28 364772998 2.0000
28 75611015 2.0000
28 104799646 1.0000
28 454280253 5.0000
28 214251466 3.0000
28 282067411 1.0000
28 478310972 1.0000
28 256696942 17.0000
28 85077359 5.0000
28 272144349 2.0000
28 606474884 3.0000
28 137434820 2.0000
28 536437122 1.0000
28 100597724 2.0000
28 120116959 1.0000
28 151755148 2.0000
28 111005623 9.0000
28 191077706 4.0000
28 234316880 2.0000
28 553850703 2.0000
28 264200852 2.0000
28 421499757 5.0000
28 366684284 1.0000
28 249710115 3.0000
28 185826799 3.0000
28 601892509 2.0000
28 234313487 13.0000
28 58747535 1.0000
28 100480169 2.0000
28 360738565 5.0000
28 170649489 2.0000
28 246550319 2.0000
28 38081052 4.0000
28 323300311 6.0000
28 64017672 1.0000
28 81112983 5.0000
28 196244888 2.0000
28 517335990 2.0000
28 626292287 2.0000
28 443078043 2.0000
28 117757115 4.0000
28 167096544 3.0000
28 372730170 2.0000
28 194511872 1.0000
28 54596482 9.0000
28 18761643 8.0000
28 389751959 2.0000
28 185646833 6.0000
28 274674751 3.0000
28 340870023 1.0000
28 199295364 4.0000
28 362747745 5.0000
28 299112866 2.0000
28 501994600 1.0000
28 459637630 1.0000
28 72277917 3.0000
28 107123526 9.0000
28 324907579 1.0000
28 156890702 2.0000
28 148842295 11.0000
28 234388455 2.0000
28 392480887 1.0000
28 284945143 3.0000
28 48048224 5.0000
28 238169466 5.0000
28 187276624 1.0000
28 56406907 5.0000
28 37649776 4.0000
28 405406664 1.0000
28 189660545 1.0000
28 436851002 12.0000
28 58758214 4.0000
28 421743631 5.0000
28 189638764 1.0000
28 274053387 6.0000
28 238736345 3.0000
28 448605410 1.0000
29 331273105 1.0000
29 270063173 1.0000
29 317475686 1.0000
29 470500390 2.0000
29 337231569 1.0000
29 108445481 2.0000
29 218621324 2.0000
29 232961188 1.0000
29 19761271 2.0000
29 382076279 4.0000
29 56343104 2.0000
29 84403255 1.0000
29 370611197 2.0000
29 252695601 1.0000
29 23505105 8.0000
29 368802046 2.0000
29 201041947 3.0000
29 211848777 3.0000
29 198494776 1.0000
29 37905642 1.0000
29 249794165 1.0000
29 172453788 1.0000
29 14319626 1.0000
29 449572339 1.0000
29 29267530 3.0000
29 28136650 2.0000
29 381295550 4.0000
29 18900232 2.0000
29 266618095 3.0000
29 160887563 2.0000
29 189209030 3.0000
29 88126316 2.0000
29 246172121 5.0000
29 106255581 1.0000
29 179872551 5.0000
29 177496057 1.0000
29 326820998 3.0000
29 170909799 1.0000
29 120858192 1.0000
29 33029673 1.0000
29 338611428 1.0000
29 46351591 1.0000
29 202719757 2.0000
29 241266173 1.0000
29 211172294 4.0000
29 350372131 1.0000
29 340363309 1.0000
29 235189731 2.0000
29 285230602 1.0000
29 284510806 1.0000
29 266119179 1.0000
29 265245001 1.0000
29 506215866 2.0000
29 399604913 6.0000
29 353689773 1.0000
29 444720443 1.0000
29 151816481 39.0000
29 225914625 2.0000
29 36544806 2.0000
29 470234000 1.0000
29 108675333 1.0000
29 200444013 2.0000
29 48949091 4.0000
29 285544894 1.0000
29 360543263 3.0000
29 336130385 4.0000
29 286597633 1.0000
29 57794814 3.0000
29 199633839 1.0000
29 192517738 1.0000
29 51039180 2.0000
29 157197158 1.0000
29 24429243 1.0000
29 77726580 3.0000
29 292813892 1.0000
29 784411766 4.0000
29 76679385 13.0000
29 273602143 3.0000
29 366562500 1.0000
29 97492519 4.0000
29 338939548 2.0000
29 433683092 1.0000
29 311867325 1.0000
29 575328602 1.0000
29 275096952 3.0000
29 250373879 4.0000
29 448196764 1.0000
29 36292202 4.0000
29 260778881 5.0000
29 58759682 9.0000
29 351253672 1.0000
29 441208969 1.0000
29 244547831 2.0000
29 201679034 1.0000
29 191069406 4.0000
29 211555341 5.0000
29 491150133 1.0000
29 162815851 6.0000
29 53267855 8.0000
29 431640690 1.0000
29 45112608 6.0000
29 173493504 1.0000
29 118408967 1.0000
29 369727211 6.0000
29 53384299 9.0000
29 115605916 3.0000
29 338287336 1.0000
29 240191869 1.0000
29 322180022 2.0000
29 48376774 1.0000
29 297853100 4.0000
29 246739849 1.0000
29 183374179 4.0000
29 186134940 5.0000
29 187658311 1.0000
29 51697533 1.0000
29 394745356 1.0000
29 311108835 1.0000
29 280826536 1.0000
29 213829162 6.0000
29 406886217 2.0000
29 108896669 4.0000
29 198221318 1.0000
29 520440498 2.0000
29 427605834 2.0000
29 399954028 1.0000
29 471858752 1.0000
29 255572101 2.0000
29 30009812 1.0000
29 14599444 4.0000
29 328239527 2.0000
29 366017781 6.0000
29 283713373 4.0000
29 275040716 1.0000
29 179127965 1.0000
29 230315857 3.0000
29 42570149 1.0000
29 306791157 1.0000
29 346391676 1.0000
29 406980735 9.0000
29 191007520 5.0000
29 22128494 1.0000
29 194757219 3.0000
29 262307214 6.0000
29 455974999 1.0000
29 355136751 1.0000
29 236986090 3.0000
29 58757576 25.0000
29 213579519 1.0000
29 186221115 2.0000
29 280403522 8.0000
29 330439783 1.0000
29 352370223 2.0000
29 296510601 8.0000
29 412490976 2.0000
29 252673442 2.0000
29 277019535 2.0000
29 24868133 13.0000
29 244876558 5.0000
29 179935250 3.0000
29 89308231 10.0000
29 210551488 5.0000
29 26761071 2.0000
29 304022613 3.0000
29 402540810 1.0000
29 320782984 1.0000
29 389265907 1.0000
29 52305361 6.0000
29 513279956 2.0000
29 198203577 1.0000
29 293643103 1.0000
29 249707746 2.0000
29 240663429 1.0000
29 591867735 2.0000
29 91155132 1.0000
29 385340015 8.0000
29 475896725 2.0000
29 255114497 3.0000
29 318581766 5.0000
29 487963726 1.0000
29 249824122 1.0000
29 112257152 1.0000
29 259865273 1.0000
29 248148598 1.0000
29 126040106 1.0000
29 325619075 4.0000
29 317113567 2.0000
29 418803180 2.0000
29 190383735 1.0000
29 279504313 1.0000
29 24598269 13.0000
29 137671591 1.0000
29 21415915 2.0000
29 27798256 20.0000
29 363915528 2.0000
29 362708884 2.0000
29 57675742 3.0000
29 381515950 3.0000
29 333467661 2.0000
29 276971322 3.0000
29 45398123 2.0000
29 330234691 1.0000
29 316113123 1.0000
29 437557781 2.0000
29 41795957 15.0000
29 443043975 11.0000
29 198927386 5.0000
29 394614858 1.0000
29 206185630 4.0000
29 109299416 1.0000
29 186547033 2.0000
29 344751090 1.0000
29 400344890 1.0000
29 117058623 7.0000
29 205665619 1.0000
29 196957441 3.0000
29 85694890 1.0000
29 212381568 7.0000
29 360392279 1.0000
29 192473400 4.0000
29 378745384 1.0000
29 240388572 1.0000
29 21593031 1.0000
29 421104380 1.0000
29 390669136 1.0000
29 250569402 1.0000
29 166670511 1.0000
29 86739892 1.0000
29 102781563 2.0000
29 240258320 1.0000
29 186190444 3.0000
29 267194499 2.0000
29 157091041 10.0000
29 73084416 2.0000
29 226691563 7.0000
29 213240376 2.0000
29 210442608 2.0000
29 156951907 1.0000
29 88960749 4.0000
29 22249205 9.0000
29 92975209 1.0000
29 455319239 1.0000
29 106766504 1.0000
29 227699736 3.0000
29 245770489 2.0000
29 438537920 1.0000
29 203916273 4.0000
29 361812003 2.0000
29 178457690 4.0000
29 155874323 1.0000
29 267822457 1.0000
29 365122161 3.0000
29 360108672 5.0000
29 239482861 1.0000
29 223611436 1.0000
29 299925959 11.0000
29 38633460 45.0000
29 244154467 2.0000
29 180329003 3.0000
29 363860065 1.0000
29 458449001 4.0000
29 64456105 4.0000
29 335997173 4.0000
29 77029876 14.0000
29 68526291 4.0000
29 150774251 1.0000
29 260814366 1.0000
29 205231234 1.0000
29 285171946 3.0000
29 423225727 4.0000
29 21858860 28.0000
29 190813502 2.0000
29 80373284 4.0000
29 182470142 5.0000
29 343941412 3.0000
29 254990620 4.0000
29 90430970 25.0000
29 115180720 1.0000
29 208649048 2.0000
29 754823287 41.0000
29 33841316 1.0000
29 313621459 1.0000
29 167865284 6.0000
29 401744197 2.0000
29 21927348 1.0000
29 330255413 4.0000
29 274601883 1.0000
29 383689626 2.0000
29 33861081 2.0000
29 191898535 4.0000
29 317966639 2.0000
29 187288519 2.0000
29 119466409 1.0000
29 277727437 4.0000
29 43399417 8.0000
29 50093236 2.0000
29 123084921 1.0000
29 192149868 2.0000
29 43702024 2.0000
29 286067895 1.0000
29 580063106 2.0000
29 396758589 3.0000
29 410218658 2.0000
29 219138840 1.0000
29 319920038 1.0000
29 167906212 1.0000
29 363295003 1.0000
29 178077679 12.0000
29 561976148 2.0000
29 574012776 1.0000
29 77688451 2.0000
29 191072044 2.0000
29 300202655 2.0000
29 241120063 2.0000
29 273461517 2.0000
29 452834167 3.0000
29 500386861 2.0000
29 64490054 3.0000
29 79413578 1.0000
29 44765804 2.0000
29 297850671 2.0000
29 53150452 2.0000
29 23543947 3.0000
29 137373058 1.0000
29 283053533 1.0000
29 338617304 2.0000
29 177900100 2.0000
29 185661573 2.0000
29 297652974 3.0000
29 343887622 1.0000
29 316530540 2.0000
29 438406232 1.0000
29 393727361 2.0000
29 83928002 44.0000
29 162793078 3.0000
29 267804075 2.0000
29 342697022 5.0000
29 250613093 1.0000
29 187255592 2.0000
29 181662643 4.0000
29 393300089 3.0000
29 396718040 1.0000
29 140083960 1.0000
29 214483223 7.0000
29 227764232 4.0000
29 404357780 1.0000
29 337070381 1.0000
29 181913832 3.0000
29 193425330 8.0000
29 468809237 1.0000
29 21508873 3.0000
29 40894652 2.0000
29 388400654 1.0000
29 82332462 2.0000
29 188846349 1.0000
29 278482967 1.0000
29 175458189 4.0000
29 50799351 5.0000
29 222559633 5.0000
29 275191705 1.0000
29 341332559 1.0000
29 515440846 3.0000
29 237266480 8.0000
29 280948401 1.0000
29 577155549 18.0000
29 268363596 1.0000
29 470069657 2.0000
29 481649873 1.0000
29 264745750 2.0000
29 54198070 7.0000
29 205376521 2.0000
29 252993522 1.0000
29 93737863 3.0000
29 838628065 1.0000
29 121567287 1.0000
29 332334127 3.0000
29 143037311 8.0000
29 324307705 1.0000
29 501887043 1.0000
29 54513097 22.0000
29 328548626 1.0000
29 104147773 3.0000
29 296381448 1.0000
29 97542362 3.0000
29 187038423 7.0000
29 169894192 3.0000
29 339165240 5.0000
29 371419587 1.0000
29 162621823 6.0000
29 370162043 3.0000
29 383687232 2.0000
29 187450075 3.0000
29 361065588 2.0000
29 119202711 2.0000
29 437368746 1.0000
29 392132337 1.0000
29 205278393 11.0000
29 42895816 2.0000
29 74224730 18.0000
29 39045743 1.0000
29 23971329 34.0000
29 246760566 2.0000
29 308721415 5.0000
29 409970512 2.0000
29 350739777 12.0000
29 489343655 1.0000
29 137471432 4.0000
29 238764205 4.0000
29 347943805 1.0000
29 384094515 2.0000
29 361241032 4.0000
29 17248920 1.0000
29 175155659 2.0000
29 421024033 1.0000
29 105576032 4.0000
29 21770354 1.0000
29 221517840 10.0000
29 58749618 9.0000
29 303371760 8.0000
29 168345425 2.0000
29 47914608 31.0000
29 271550696 1.0000
29 182456993 3.0000
29 110551579 4.0000
29 171251023 1.0000
29 283690548 4.0000
29 69307285 1.0000
29 403594709 3.0000
29 22926492 3.0000
29 369094144 3.0000
29 153825675 1.0000
29 280571460 2.0000
29 235284388 3.0000
29 71487252 8.0000
29 205383132 3.0000
29 470915888 4.0000
29 364819835 2.0000
29 262639091 1.0000
29 127903007 1.0000
29 20351239 1.0000
29 45624632 26.0000
29 36612498 11.0000
29 345725724 6.0000
29 266514525 1.0000
29 35952475 23.0000
29 109269644 2.0000
29 364772998 1.0000
29 454280253 4.0000
29 282067411 1.0000
29 478310972 3.0000
29 256696942 11.0000
29 408214756 2.0000
29 85077359 1.0000
29 606474884 6.0000
29 137434820 5.0000
29 544352394 1.0000
29 111005623 1.0000
29 191077706 3.0000
29 234316880 4.0000
29 553850703 1.0000
29 421499757 4.0000
29 249710115 4.0000
29 515663555 2.0000
29 601892509 6.0000
29 234313487 2.0000
29 58747535 34.0000
29 360738565 1.0000
29 170649489 2.0000
29 132067492 3.0000
29 38081052 3.0000
29 323300311 1.0000
29 64017672 2.0000
29 51371672 1.0000
29 81112983 12.0000
29 117757115 7.0000
29 167096544 6.0000
29 194511872 1.0000
29 261114974 1.0000
29 54596482 17.0000
29 18761643 15.0000
29 389751959 1.0000
29 185646833 10.0000
29 274674751 2.0000
29 244474835 10.0000
29 362747745 5.0000
29 501994600 2.0000
29 459637630 1.0000
29 84352469 2.0000
29 107123526 13.0000
29 324907579 1.0000
29 148842295 1.0000
29 284945143 5.0000
29 283894633 1.0000
29 238169466 2.0000
29 187276624 2.0000
29 56406907 3.0000
29 37649776 2.0000
29 189660545 3.0000
29 58758214 32.0000
29 21695739 1.0000
29 331699419 3.0000
29 274053387 1.0000
30 331273105 1.0000
30 337231569 1.0000
30 218621324 2.0000
30 272101527 1.0000
30 193208430 3.0000
30 382076279 1.0000
30 252695601 1.0000
30 23505105 1.0000
30 201041947 4.0000
30 211848777 1.0000
30 187365956 1.0000
30 198494776 1.0000
30 361278739 1.0000
30 37905642 2.0000
30 370698806 3.0000
30 172453788 1.0000
30 29267530 1.0000
30 28136650 1.0000
30 18900232 1.0000
30 219091740 2.0000
30 179872551 1.0000
30 170909799 1.0000
30 338611428 1.0000
30 202719757 1.0000
30 246766460 1.0000
30 285230602 1.0000
30 284510806 2.0000
30 265245001 1.0000
30 399604913 1.0000
30 200444013 3.0000
30 48949091 1.0000
30 285544894 1.0000
30 336130385 2.0000
30 514679374 1.0000
30 57794814 2.0000
30 192517738 2.0000
30 51039180 1.0000
30 157197158 1.0000
30 24429243 1.0000
30 273602143 2.0000
30 366562500 1.0000
30 250373879 1.0000
30 36292202 1.0000
30 260778881 1.0000
30 500112888 2.0000
30 351253672 1.0000
30 441208969 1.0000
30 70483883 2.0000
30 298641416 1.0000
30 201679034 1.0000
30 191069406 3.0000
30 211555341 1.0000
30 431640690 1.0000
30 45112608 1.0000
30 201657966 3.0000
30 173493504 1.0000
30 118408967 2.0000
30 53384299 1.0000
30 240191869 1.0000
30 322180022 2.0000
30 48376774 1.0000
30 246739849 2.0000
30 183374179 1.0000
30 187658311 1.0000
30 51697533 2.0000
30 319010188 2.0000
30 406886217 1.0000
30 108896669 1.0000
30 14599444 2.0000
30 366017781 1.0000
30 42570149 2.0000
30 218641857 2.0000
30 191007520 2.0000
30 262307214 1.0000
30 455974999 1.0000
30 355136751 3.0000
30 502000235 2.0000
30 186221115 1.0000
30 63253790 1.0000
30 165076757 1.0000
30 412490976 3.0000
30 252673442 1.0000
30 277019535 1.0000
30 24868133 2.0000
30 244876558 1.0000
30 179935250 1.0000
30 89308231 1.0000
30 210551488 1.0000
30 26761071 3.0000
30 262622226 2.0000
30 198203577 1.0000
30 475896725 1.0000
30 257522741 1.0000
30 249824122 1.0000
30 335221441 2.0000
30 248148598 1.0000
30 126040106 1.0000
30 418803180 2.0000
30 190383735 1.0000
30 137671591 1.0000
30 381515950 1.0000
30 330234691 2.0000
30 443043975 2.0000
30 198927386 1.0000
30 394614858 1.0000
30 279968317 1.0000
30 492369766 2.0000
30 235926567 1.0000
30 212381568 1.0000
30 360392279 2.0000
30 204911391 1.0000
30 287104239 1.0000
30 421104380 1.0000
30 240258320 1.0000
30 116524695 2.0000
30 29666748 1.0000
30 157091041 1.0000
30 73084416 2.0000
30 273033835 1.0000
30 315035989 2.0000
30 213240376 2.0000
30 156951907 1.0000
30 438537920 1.0000
30 203916273 2.0000
30 361812003 1.0000
30 178457690 1.0000
30 155874323 1.0000
30 306224647 1.0000
30 358726571 2.0000
30 360108672 3.0000
30 299925959 2.0000
30 180329003 2.0000
30 363860065 1.0000
30 291357807 5.0000
30 77029876 2.0000
30 150774251 1.0000
30 355438543 1.0000
30 295917422 1.0000
30 205231234 1.0000
30 182470142 1.0000
30 254990620 1.0000
30 90430970 1.0000
30 401744197 1.0000
30 469680915 1.0000
30 370005959 1.0000
30 383689626 1.0000
30 246461105 1.0000
30 336717597 1.0000
30 191898535 1.0000
30 496918713 1.0000
30 119466409 1.0000
30 277727437 1.0000
30 50093236 1.0000
30 123084921 1.0000
30 237885339 2.0000
30 43702024 2.0000
30 396758589 3.0000
30 410218658 2.0000
30 184372744 1.0000
30 167906212 1.0000
30 363295003 2.0000
30 574012776 1.0000
30 191072044 1.0000
30 241120063 2.0000
30 273461517 1.0000
30 452834167 2.0000
30 212586753 1.0000
30 44765804 1.0000
30 137373058 1.0000
30 283053533 2.0000
30 338617304 1.0000
30 185661573 1.0000
30 438406232 2.0000
30 393727361 1.0000
30 83928002 1.0000
30 150611354 2.0000
30 279949406 1.0000
30 250613093 1.0000
30 348265432 1.0000
30 450794692 1.0000
30 174191688 1.0000
30 137055424 1.0000
30 393300089 2.0000
30 214483223 3.0000
30 404357780 1.0000
30 225398019 2.0000
30 193425330 2.0000
30 468809237 1.0000
30 21508873 3.0000
30 40894652 1.0000
30 175458189 1.0000
30 222559633 1.0000
30 275191705 1.0000
30 237266480 1.0000
30 280948401 1.0000
30 577155549 2.0000
30 268363596 1.0000
30 124272648 1.0000
30 93737863 1.0000
30 121567287 1.0000
30 332334127 2.0000
30 324307705 1.0000
30 328548626 2.0000
30 97542362 1.0000
30 162621823 1.0000
30 370162043 1.0000
30 119202711 1.0000
30 372988775 3.0000
30 145721875 1.0000
30 246760566 2.0000
30 175155659 1.0000
30 105576032 1.0000
30 303371760 1.0000
30 182456993 6.0000
30 141911198 1.0000
30 369094144 1.0000
30 367354478 2.0000
30 271324754 1.0000
30 262639091 2.0000
30 121849847 1.0000
30 109269644 1.0000
30 75611015 1.0000
30 454280253 1.0000
30 282067411 3.0000
30 478310972 1.0000
30 483853031 1.0000
30 100597724 1.0000
30 191077706 1.0000
30 249710115 1.0000
30 515663555 2.0000
30 417708983 1.0000
30 170649489 1.0000
30 38081052 1.0000
30 323300311 2.0000
30 64017672 1.0000
30 51371672 1.0000
30 81112983 1.0000
30 117757115 1.0000
30 167096544 1.0000
30 194511872 1.0000
30 389751959 2.0000
30 185646833 1.0000
30 274674751 2.0000
30 501994600 1.0000
30 148842295 1.0000
30 234388455 1.0000
30 392480887 3.0000
30 283894633 1.0000
30 187276624 2.0000
30 189660545 1.0000
30 58758214 1.0000
30 34279978 1.0000
30 331699419 2.0000
30 238736345 2.0000
31 331273105 18.0000
31 270063173 17.0000
31 465399426 18.0000
31 317475686 9.0000
31 470500390 13.0000
31 123208306 4.0000
31 409982678 9.0000
31 337231569 15.0000
31 108445481 15.0000
31 218621324 36.0000
31 296487126 10.0000
31 272101527 38.0000
31 232961188 12.0000
31 19761271 28.0000
31 193208430 14.0000
31 382076279 22.0000
31 56343104 28.0000
31 207505611 3.0000
31 84403255 2.0000
31 198112368 24.0000
31 370611197 12.0000
31 252695601 8.0000
31 23505105 14.0000
31 368802046 12.0000
31 201041947 9.0000
31 252834703 1.0000
31 357660257 1.0000
31 211848777 23.0000
31 187365956 18.0000
31 285709412 8.0000
31 198494776 10.0000
31 361278739 5.0000
31 70654563 8.0000
31 37905642 21.0000
31 249794165 8.0000
31 370698806 16.0000
31 172453787 11.0000
31 172453788 7.0000
31 14319626 11.0000
31 449572339 4.0000
31 29267530 19.0000
31 28136650 4.0000
31 138428712 6.0000
31 397569403 8.0000
31 381295550 37.0000
31 18900232 4.0000
31 266618095 23.0000
31 160887563 22.0000
31 219091740 12.0000
31 273559646 5.0000
31 189209030 13.0000
31 88126316 26.0000
31 246172121 15.0000
31 106255581 42.0000
31 179872551 13.0000
31 177496057 15.0000
31 326820998 16.0000
31 170909799 14.0000
31 120858192 10.0000
31 33029673 6.0000
31 338611428 12.0000
31 108064328 5.0000
31 46351591 11.0000
31 39723301 21.0000
31 202719757 16.0000
31 241266173 20.0000
31 486840282 5.0000
31 267814002 16.0000
31 211172294 13.0000
31 246766460 11.0000
31 350372131 12.0000
31 340363309 10.0000
31 235189731 9.0000
31 93438825 21.0000
31 285230602 3.0000
31 284510806 28.0000
31 266119179 26.0000
31 323356735 45.0000
31 265245001 16.0000
31 294817467 2.0000
31 506215866 19.0000
31 556212681 1.0000
31 399604913 23.0000
31 353689773 18.0000
31 444720443 1.0000
31 151816481 8.0000
31 211603583 1.0000
31 225914625 28.0000
31 85790245 22.0000
31 36544806 21.0000
31 470234000 9.0000
31 108675333 12.0000
31 280574253 10.0000
31 200444013 17.0000
31 402870780 3.0000
31 48949091 29.0000
31 285544894 5.0000
31 360543263 9.0000
31 336130385 27.0000
31 514679374 40.0000
31 433102407 6.0000
31 286597633 18.0000
31 57794814 16.0000
31 177135949 3.0000
31 320557936 2.0000
31 199633839 13.0000
31 212503529 5.0000
31 192517738 21.0000
31 51039180 24.0000
31 45364167 19.0000
31 157197158 15.0000
31 275155337 17.0000
31 24429243 9.0000
31 77726580 12.0000
31 292813892 18.0000
31 784411766 12.0000
31 76679385 35.0000
31 273602143 13.0000
31 366562500 16.0000
31 97492519 7.0000
31 338939548 7.0000
31 433683092 11.0000
31 311867325 10.0000
31 228099346 4.0000
31 179244567 4.0000
31 575328602 7.0000
31 275096952 15.0000
31 250373879 53.0000
31 391968464 18.0000
31 46252132 1.0000
31 448196764 2.0000
31 429012068 4.0000
31 36292202 16.0000
31 260778881 30.0000
31 58759682 15.0000
31 186791565 22.0000
31 426101736 6.0000
31 500112888 11.0000
31 351253672 12.0000
31 441208969 43.0000
31 244547831 19.0000
31 70483883 16.0000
31 298641416 4.0000
31 201679034 27.0000
31 191069406 17.0000
31 280430548 2.0000
31 211555341 10.0000
31 491150133 5.0000
31 310215915 10.0000
31 162815851 10.0000
31 53267855 18.0000
31 431640690 14.0000
31 269051483 2.0000
31 45112608 9.0000
31 205448347 17.0000
31 279579743 12.0000
31 331112419 1.0000
31 201657966 17.0000
31 173493504 6.0000
31 118408967 11.0000
31 369727211 29.0000
31 46420717 6.0000
31 454903662 1.0000
31 53384299 40.0000
31 115605916 14.0000
31 338287336 21.0000
31 241093180 37.0000
31 240191869 23.0000
31 322180022 25.0000
31 48376774 13.0000
31 297853100 18.0000
31 246739849 23.0000
31 183374179 12.0000
31 417097825 1.0000
31 186134940 15.0000
31 187658311 10.0000
31 51697533 22.0000
31 394745356 9.0000
31 399580001 1.0000
31 311108835 7.0000
31 280826536 12.0000
31 319010188 14.0000
31 213829162 12.0000
31 406886217 13.0000
31 108896669 14.0000
31 198221318 18.0000
31 257078406 16.0000
31 520440498 6.0000
31 562966986 6.0000
31 427605834 23.0000
31 399954028 10.0000
31 191082782 3.0000
31 471858752 12.0000
31 255572101 12.0000
31 30009812 25.0000
31 377915688 3.0000
31 14599444 16.0000
31 328239527 10.0000
31 366017781 18.0000
31 283713373 13.0000
31 234501617 1.0000
31 275040716 23.0000
31 179127965 19.0000
31 230315857 22.0000
31 42570149 23.0000
31 306791157 11.0000
31 218641857 25.0000
31 346391676 10.0000
31 327333087 16.0000
31 371265403 9.0000
31 44336049 14.0000
31 406980735 26.0000
31 776380530 1.0000
31 191007520 13.0000
31 401390204 1.0000
31 22128494 7.0000
31 194757219 13.0000
31 262307214 30.0000
31 455974999 13.0000
31 59142721 25.0000
31 355136751 28.0000
31 236986090 3.0000
31 502000235 32.0000
31 58757576 61.0000
31 213579519 16.0000
31 186221115 4.0000
31 63253790 17.0000
31 405604530 6.0000
31 280403522 14.0000
31 165076757 25.0000
31 385003407 2.0000
31 330439783 17.0000
31 352370223 17.0000
31 296510601 18.0000
31 412490976 9.0000
31 252673442 16.0000
31 277019535 15.0000
31 24868133 51.0000
31 206342682 12.0000
31 359750805 8.0000
31 545072012 8.0000
31 244876558 17.0000
31 179935250 14.0000
31 89308231 16.0000
31 210551488 17.0000
31 26761071 21.0000
31 117902280 2.0000
31 304022613 18.0000
31 402540810 10.0000
31 179676136 7.0000
31 320782984 4.0000
31 389265907 17.0000
31 262622226 15.0000
31 52305361 16.0000
31 513279956 6.0000
31 293643103 13.0000
31 51820161 6.0000
31 249707746 26.0000
31 240663429 5.0000
31 591867735 22.0000
31 91155132 22.0000
31 385340015 13.0000
31 268844576 5.0000
31 475896725 20.0000
31 255114497 8.0000
31 257522741 25.0000
31 318581766 18.0000
31 487963726 11.0000
31 249824122 19.0000
31 335221441 12.0000
31 112257152 8.0000
31 111690467 8.0000
31 259865273 7.0000
31 248148598 39.0000
31 126040106 15.0000
31 325619075 6.0000
31 317113567 21.0000
31 296489918 37.0000
31 418803180 5.0000
31 357339312 5.0000
31 202234178 1.0000
31 399711344 1.0000
31 190383735 14.0000
31 279504313 32.0000
31 99002197 7.0000
31 24598269 46.0000
31 137671591 36.0000
31 21415915 16.0000
31 27798256 62.0000
31 363915528 14.0000
31 302559370 13.0000
31 362708884 20.0000
31 57675742 8.0000
31 381515950 42.0000
31 333467661 7.0000
31 276971322 20.0000
31 45398123 2.0000
31 330234691 6.0000
31 316113123 23.0000
31 437557781 34.0000
31 320121337 21.0000
31 41795957 51.0000
31 88227100 4.0000
31 125971172 4.0000
31 443043975 9.0000
31 198927386 14.0000
31 394614858 11.0000
31 206185630 13.0000
31 279968317 7.0000
31 109299416 21.0000
31 541707952 4.0000
31 186547033 7.0000
31 344751090 22.0000
31 400344890 20.0000
31 492369766 6.0000
31 117058623 18.0000
31 83106176 26.0000
31 205665619 6.0000
31 235926567 23.0000
31 196957441 11.0000
31 85694890 2.0000
31 212381568 16.0000
31 191067738 6.0000
31 360392279 7.0000
31 192473400 27.0000
31 204911391 7.0000
31 378745384 6.0000
31 520380645 1.0000
31 240388572 23.0000
31 287104239 2.0000
31 21593031 16.0000
31 421104380 8.0000
31 390669136 16.0000
31 250569402 18.0000
31 166670511 12.0000
31 86739892 6.0000
31 238271382 4.0000
31 102781563 7.0000
31 71815631 7.0000
31 490590646 3.0000
31 281992408 2.0000
31 240258320 11.0000
31 440602667 11.0000
31 186190444 11.0000
31 116524695 9.0000
31 29666748 23.0000
31 282819786 11.0000
31 267194499 13.0000
31 157091041 30.0000
31 73084416 17.0000
31 273033835 28.0000
31 315035989 13.0000
31 226691563 22.0000
31 218649291 20.0000
31 208490036 6.0000
31 213240376 17.0000
31 210442608 6.0000
31 156951907 25.0000
31 88960749 12.0000
31 22249205 22.0000
31 92975209 9.0000
31 106766504 20.0000
31 307953995 5.0000
31 288273675 11.0000
31 227699736 14.0000
31 245770489 8.0000
31 434998682 2.0000
31 438537920 13.0000
31 203916273 9.0000
31 29553844 4.0000
31 378162722 12.0000
31 361812003 11.0000
31 178457690 17.0000
31 155874323 28.0000
31 306224647 20.0000
31 180952975 1.0000
31 374495787 10.0000
31 358726571 6.0000
31 267822457 16.0000
31 365122161 17.0000
31 360108672 9.0000
31 239482861 9.0000
31 88910148 15.0000
31 223611436 8.0000
31 296712899 2.0000
31 299925959 24.0000
31 38633460 33.0000
31 127212001 1.0000
31 244154467 21.0000
31 180329003 16.0000
31 363860065 12.0000
31 291357807 24.0000
31 458449001 3.0000
31 64456105 35.0000
31 254940274 28.0000
31 335997173 22.0000
31 77029876 22.0000
31 438159896 2.0000
31 68526291 28.0000
31 150774251 13.0000
31 380310734 15.0000
31 355438543 21.0000
31 295917422 12.0000
31 260814366 8.0000
31 205231234 12.0000
31 285171946 7.0000
31 423225727 10.0000
31 21858860 41.0000
31 190813502 4.0000
31 80373284 14.0000
31 182470142 14.0000
31 343941412 11.0000
31 182650731 14.0000
31 254990620 35.0000
31 444790512 1.0000
31 90430970 25.0000
31 115180720 19.0000
31 208649048 33.0000
31 472997480 1.0000
31 754823287 39.0000
31 33841316 12.0000
31 352227498 1.0000
31 313621459 11.0000
31 505128137 3.0000
31 167865284 10.0000
31 443540428 1.0000
31 191101089 2.0000
31 401744197 13.0000
31 309948156 18.0000
31 351798435 42.0000
31 21927348 7.0000
31 188826656 4.0000
31 330255413 11.0000
31 274601883 11.0000
31 469680915 5.0000
31 370005959 7.0000
31 383689626 10.0000
31 33861081 20.0000
31 246461105 6.0000
31 336717597 32.0000
31 191898535 12.0000
31 496918713 5.0000
31 317966639 15.0000
31 187288519 18.0000
31 119466409 28.0000
31 277727437 17.0000
31 43399417 6.0000
31 50093236 13.0000
31 164729839 24.0000
31 123084921 11.0000
31 237885339 20.0000
31 326055771 18.0000
31 192149868 15.0000
31 547900635 4.0000
31 43702024 11.0000
31 286067895 11.0000
31 580063106 5.0000
31 29985371 21.0000
31 396758589 12.0000
31 410218658 41.0000
31 184372744 13.0000
31 370652255 5.0000
31 219138840 22.0000
31 140264549 19.0000
31 319920038 7.0000
31 191060793 19.0000
31 167906212 9.0000
31 363295003 23.0000
31 424630506 3.0000
31 218664980 21.0000
31 256133861 8.0000
31 482704214 6.0000
31 178077679 29.0000
31 561976148 6.0000
31 352569615 3.0000
31 359256640 16.0000
31 314096700 8.0000
31 574012776 15.0000
31 77688451 12.0000
31 191072044 18.0000
31 300202655 19.0000
31 21437961 12.0000
31 92473291 12.0000
31 241120063 15.0000
31 273461517 19.0000
31 452834167 28.0000
31 500386861 16.0000
31 244006526 1.0000
31 64490054 12.0000
31 212586753 26.0000
31 79413578 9.0000
31 44765804 9.0000
31 297850671 16.0000
31 53150452 27.0000
31 409911433 13.0000
31 23543947 10.0000
31 137373058 12.0000
31 283053533 3.0000
31 338617304 23.0000
31 400549146 6.0000
31 177900100 6.0000
31 185661573 12.0000
31 297652974 28.0000
31 343887622 8.0000
31 316530540 16.0000
31 438406232 21.0000
31 393727361 9.0000
31 83928002 34.0000
31 206134238 11.0000
31 150611354 10.0000
31 552102770 1.0000
31 162793078 16.0000
31 367080568 1.0000
31 100235911 6.0000
31 267804075 14.0000
31 342697022 9.0000
31 287846265 24.0000
31 279949406 16.0000
31 250613093 13.0000
31 548657860 13.0000
31 187255592 11.0000
31 773862752 2.0000
31 348265432 21.0000
31 450794692 7.0000
31 174191688 16.0000
31 181662643 21.0000
31 137055424 20.0000
31 393300089 8.0000
31 311114046 15.0000
31 396718040 17.0000
31 140083960 15.0000
31 214483223 43.0000
31 227764232 29.0000
31 404357780 31.0000
31 337070381 14.0000
31 763326908 1.0000
31 215576684 5.0000
31 181913832 4.0000
31 296146340 9.0000
31 66484769 4.0000
31 225398019 16.0000
31 193425330 18.0000
31 468809237 3.0000
31 21508873 10.0000
31 40894652 8.0000
31 388400654 11.0000
31 82332462 16.0000
31 188846349 13.0000
31 278482967 30.0000
31 175458189 14.0000
31 50799351 52.0000
31 222559633 16.0000
31 275191705 10.0000
31 434947470 16.0000
31 454736754 15.0000
31 325696446 6.0000
31 341332559 16.0000
31 515440846 16.0000
31 368086280 16.0000
31 413508790 13.0000
31 237266480 19.0000
31 280948401 6.0000
31 532395996 5.0000
31 28774420 6.0000
31 368246503 5.0000
31 577155549 21.0000
31 268363596 1.0000
31 176861277 6.0000
31 188683237 4.0000
31 370647017 1.0000
31 470069657 7.0000
31 549380971 2.0000
31 481649873 15.0000
31 264745750 22.0000
31 124272648 10.0000
31 54198070 36.0000
31 205376521 8.0000
31 252993522 12.0000
31 111423790 2.0000
31 93737863 7.0000
31 838628065 2.0000
31 121567287 13.0000
31 284139006 2.0000
31 332334127 26.0000
31 143037311 33.0000
31 324307705 19.0000
31 501887043 12.0000
31 54513097 29.0000
31 328548626 26.0000
31 104147773 29.0000
31 296381448 10.0000
31 209549732 4.0000
31 97542362 19.0000
31 386637033 17.0000
31 372693245 3.0000
31 187038423 11.0000
31 169894192 8.0000
31 339165240 13.0000
31 371419587 5.0000
31 336463177 16.0000
31 778485938 2.0000
31 162621823 4.0000
31 370162043 10.0000
31 383687232 20.0000
31 187450075 8.0000
31 361065588 20.0000
31 119202711 14.0000
31 177823861 22.0000
31 191058301 13.0000
31 437368746 1.0000
31 392132337 10.0000
31 378171446 1.0000
31 372988775 20.0000
31 205278393 48.0000
31 42895816 21.0000
31 74224730 12.0000
31 39045743 12.0000
31 158469454 37.0000
31 23971329 23.0000
31 145721875 6.0000
31 246760566 15.0000
31 308721415 24.0000
31 409970512 15.0000
31 350739777 34.0000
31 489343655 24.0000
31 137471432 19.0000
31 106841421 13.0000
31 238764205 20.0000
31 347943805 14.0000
31 384094515 11.0000
31 361241032 14.0000
31 17248920 33.0000
31 175155659 14.0000
31 421024033 7.0000
31 105576032 19.0000
31 62223312 23.0000
31 21770354 24.0000
31 221517840 10.0000
31 58749618 29.0000
31 303371760 10.0000
31 168345425 24.0000
31 47914608 40.0000
31 271550696 11.0000
31 182456993 18.0000
31 260062202 16.0000
31 381346813 5.0000
31 110551579 9.0000
31 171251023 19.0000
31 141911198 18.0000
31 283690548 7.0000
31 69307285 15.0000
31 403594709 14.0000
31 22926492 9.0000
31 337544630 8.0000
31 369094144 9.0000
31 367354478 15.0000
31 409042746 1.0000
31 382489334 8.0000
31 253491471 24.0000
31 153825675 5.0000
31 210250049 2.0000
31 280571460 16.0000
31 235284388 32.0000
31 71487252 20.0000
31 205383132 38.0000
31 470915888 26.0000
31 271324754 21.0000
31 364819835 9.0000
31 262639091 20.0000
31 121849847 24.0000
31 127903007 5.0000
31 20351239 1.0000
31 361299476 8.0000
31 45624632 44.0000
31 36612498 18.0000
31 345725724 25.0000
31 164746594 5.0000
31 266514525 19.0000
31 250361135 20.0000
31 344143174 11.0000
31 35952475 11.0000
31 109269644 14.0000
31 364772998 8.0000
31 75611015 11.0000
31 104799646 9.0000
31 454280253 21.0000
31 295071464 1.0000
31 181097218 11.0000
31 214251466 10.0000
31 282067411 8.0000
31 478310972 15.0000
31 256696942 7.0000
31 408214756 9.0000
31 214266687 15.0000
31 483853031 40.0000
31 85077359 35.0000
31 272144349 10.0000
31 606474884 15.0000
31 137434820 29.0000
31 536437122 1.0000
31 100597724 5.0000
31 151755148 12.0000
31 111005623 32.0000
31 191077706 14.0000
31 234316880 15.0000
31 553850703 20.0000
31 264200852 3.0000
31 421499757 17.0000
31 366684284 2.0000
31 249710115 1.0000
31 185826799 7.0000
31 515663555 18.0000
31 601892509 20.0000
31 234313487 10.0000
31 58747535 22.0000
31 100480169 3.0000
31 417708983 8.0000
31 360738565 45.0000
31 170649489 9.0000
31 132067492 9.0000
31 246550319 11.0000
31 38081052 7.0000
31 323300311 7.0000
31 64017672 12.0000
31 51371672 18.0000
31 81112983 28.0000
31 196244888 1.0000
31 517335990 16.0000
31 626292287 5.0000
31 117757115 29.0000
31 167096544 11.0000
31 372730170 14.0000
31 194511872 12.0000
31 261114974 16.0000
31 54596482 60.0000
31 18761643 20.0000
31 570304837 11.0000
31 389751959 17.0000
31 185646833 13.0000
31 274674751 12.0000
31 340870023 21.0000
31 199295364 5.0000
31 244474835 23.0000
31 362747745 25.0000
31 501994600 3.0000
31 459637630 18.0000
31 72277917 16.0000
31 107123526 23.0000
31 324907579 5.0000
31 186224386 2.0000
31 156890702 3.0000
31 148842295 13.0000
31 234388455 17.0000
31 392480887 28.0000
31 284945143 39.0000
31 48048224 23.0000
31 283894633 19.0000
31 238169466 20.0000
31 28128687 3.0000
31 187276624 35.0000
31 245007518 7.0000
31 56406907 22.0000
31 37649776 6.0000
31 189660545 9.0000
31 436851002 11.0000
31 58758214 55.0000
31 21695739 14.0000
31 421743631 19.0000
31 34279978 20.0000
31 189638764 9.0000
31 331699419 27.0000
31 274053387 17.0000
31 238736345 28.0000
31 448605410 10.0000
32 331273105 10.0000
32 270063173 4.0000
32 465399426 1.0000
32 317475686 3.0000
32 470500390 5.0000
32 337231569 5.0000
32 108445481 2.0000
32 218621324 12.0000
32 296487126 2.0000
32 272101527 5.0000
32 232961188 3.0000
32 19761271 17.0000
32 193208430 9.0000
32 382076279 11.0000
32 56343104 12.0000
32 198112368 5.0000
32 370611197 3.0000
32 252695601 1.0000
32 23505105 3.0000
32 201041947 2.0000
32 211848777 4.0000
32 187365956 14.0000
32 285709412 2.0000
32 70654563 3.0000
32 37905642 2.0000
32 249794165 3.0000
32 370698806 3.0000
32 172453788 4.0000
32 14319626 2.0000
32 449572339 2.0000
32 29267530 3.0000
32 28136650 1.0000
32 397569403 5.0000
32 508986427 1.0000
32 381295550 7.0000
32 18900232 1.0000
32 266618095 7.0000
32 219091740 3.0000
32 189209030 6.0000
32 88126316 10.0000
32 246172121 5.0000
32 106255581 12.0000
32 179872551 1.0000
32 177496057 1.0000
32 326820998 16.0000
32 170909799 5.0000
32 120858192 1.0000
32 33029673 1.0000
32 338611428 1.0000
32 108064328 1.0000
32 46351591 3.0000
32 202719757 1.0000
32 241266173 5.0000
32 267814002 2.0000
32 211172294 1.0000
32 246766460 4.0000
32 350372131 2.0000
32 340363309 2.0000
32 235189731 4.0000
32 93438825 5.0000
32 284510806 4.0000
32 266119179 8.0000
32 323356735 1.0000
32 265245001 5.0000
32 506215866 2.0000
32 399604913 2.0000
32 353689773 3.0000
32 151816481 2.0000
32 225914625 8.0000
32 85790245 17.0000
32 36544806 6.0000
32 108675333 3.0000
32 280574253 1.0000
32 48949091 9.0000
32 285544894 2.0000
32 360543263 10.0000
32 336130385 1.0000
32 514679374 17.0000
32 286597633 2.0000
32 57794814 2.0000
32 199633839 2.0000
32 192517738 2.0000
32 51039180 5.0000
32 45364167 3.0000
32 157197158 1.0000
32 275155337 2.0000
32 77726580 7.0000
32 292813892 3.0000
32 76679385 5.0000
32 273602143 2.0000
32 366562500 1.0000
32 97492519 9.0000
32 433683092 2.0000
32 311867325 3.0000
32 228099346 3.0000
32 179244567 3.0000
32 575328602 1.0000
32 275096952 1.0000
32 250373879 10.0000
32 36292202 15.0000
32 260778881 6.0000
32 58759682 4.0000
32 186791565 7.0000
32 500112888 2.0000
32 441208969 9.0000
32 244547831 4.0000
32 70483883 2.0000
32 298641416 1.0000
32 201679034 5.0000
32 211555341 1.0000
32 162815851 7.0000
32 53267855 3.0000
32 431640690 2.0000
32 269051483 2.0000
32 45112608 3.0000
32 205448347 3.0000
32 279579743 1.0000
32 201657966 1.0000
32 118408967 1.0000
32 369727211 3.0000
32 53384299 9.0000
32 115605916 7.0000
32 338287336 3.0000
32 241093180 5.0000
32 240191869 3.0000
32 322180022 4.0000
32 48376774 2.0000
32 297853100 2.0000
32 246739849 5.0000
32 183374179 4.0000
32 186134940 5.0000
32 187658311 2.0000
32 51697533 4.0000
32 394745356 2.0000
32 311108835 2.0000
32 280826536 1.0000
32 319010188 8.0000
32 213829162 4.0000
32 406886217 3.0000
32 108896669 2.0000
32 198221318 3.0000
32 257078406 3.0000
32 520440498 1.0000
32 562966986 1.0000
32 427605834 3.0000
32 399954028 3.0000
32 191082782 1.0000
32 255572101 3.0000
32 30009812 4.0000
32 377915688 1.0000
32 14599444 3.0000
32 366017781 1.0000
32 283713373 3.0000
32 275040716 17.0000
32 179127965 3.0000
32 230315857 4.0000
32 42570149 6.0000
32 306791157 5.0000
32 218641857 9.0000
32 406980735 4.0000
32 191007520 2.0000
32 22128494 1.0000
32 194757219 3.0000
32 262307214 11.0000
32 455974999 6.0000
32 59142721 5.0000
32 355136751 6.0000
32 502000235 4.0000
32 58757576 20.0000
32 213579519 3.0000
32 63253790 3.0000
32 405604530 2.0000
32 280403522 2.0000
32 454059039 2.0000
32 165076757 11.0000
32 385003407 6.0000
32 330439783 7.0000
32 352370223 6.0000
32 296510601 8.0000
32 252673442 2.0000
32 277019535 1.0000
32 24868133 13.0000
32 206342682 1.0000
32 359750805 1.0000
32 545072012 4.0000
32 244876558 3.0000
32 179935250 4.0000
32 89308231 17.0000
32 210551488 4.0000
32 26761071 5.0000
32 304022613 2.0000
32 402540810 1.0000
32 179676136 4.0000
32 320782984 1.0000
32 389265907 1.0000
32 262622226 1.0000
32 198203577 4.0000
32 293643103 2.0000
32 51820161 3.0000
32 249707746 3.0000
32 240663429 2.0000
32 591867735 1.0000
32 91155132 4.0000
32 385340015 7.0000
32 387735880 2.0000
32 475896725 6.0000
32 255114497 3.0000
32 257522741 6.0000
32 318581766 2.0000
32 487963726 4.0000
32 249824122 1.0000
32 335221441 3.0000
32 112257152 3.0000
32 111690467 4.0000
32 259865273 1.0000
32 248148598 10.0000
32 126040106 1.0000
32 325619075 1.0000
32 232232278 1.0000
32 317113567 2.0000
32 296489918 4.0000
32 418803180 1.0000
32 357339312 3.0000
32 190383735 1.0000
32 279504313 7.0000
32 99002197 2.0000
32 24598269 14.0000
32 137671591 5.0000
32 21415915 1.0000
32 27798256 8.0000
32 363915528 7.0000
32 302559370 2.0000
32 362708884 5.0000
32 57675742 5.0000
32 381515950 27.0000
32 276971322 3.0000
32 45398123 1.0000
32 330234691 1.0000
32 316113123 4.0000
32 437557781 5.0000
32 320121337 1.0000
32 41795957 6.0000
32 88227100 1.0000
32 443043975 2.0000
32 198927386 2.0000
32 394614858 6.0000
32 206185630 3.0000
32 109299416 2.0000
32 541707952 2.0000
32 344751090 2.0000
32 133406185 1.0000
32 400344890 1.0000
32 492369766 1.0000
32 117058623 4.0000
32 83106176 6.0000
32 205665619 1.0000
32 235926567 6.0000
32 196957441 1.0000
32 85694890 1.0000
32 212381568 11.0000
32 191067738 1.0000
32 360392279 2.0000
32 192473400 5.0000
32 204911391 1.0000
32 240388572 3.0000
32 287104239 4.0000
32 21593031 5.0000
32 421104380 2.0000
32 390669136 2.0000
32 250569402 6.0000
32 490590646 1.0000
32 281992408 1.0000
32 440602667 1.0000
32 186190444 3.0000
32 29666748 3.0000
32 282819786 7.0000
32 267194499 6.0000
32 157091041 1.0000
32 273033835 6.0000
32 315035989 1.0000
32 226691563 6.0000
32 218649291 2.0000
32 213240376 2.0000
32 210442608 1.0000
32 156951907 8.0000
32 22249205 11.0000
32 92975209 5.0000
32 106766504 5.0000
32 307953995 2.0000
32 288273675 1.0000
32 227699736 3.0000
32 434998682 1.0000
32 438537920 1.0000
32 203916273 2.0000
32 378162722 4.0000
32 361812003 1.0000
32 178457690 3.0000
32 155874323 4.0000
32 306224647 1.0000
32 267822457 1.0000
32 365122161 1.0000
32 239482861 3.0000
32 88910148 2.0000
32 223611436 2.0000
32 299925959 6.0000
32 38633460 6.0000
32 244154467 8.0000
32 180329003 4.0000
32 363860065 1.0000
32 291357807 5.0000
32 458449001 1.0000
32 64456105 2.0000
32 254940274 4.0000
32 335997173 8.0000
32 77029876 10.0000
32 68526291 9.0000
32 150774251 4.0000
32 355438543 18.0000
32 295917422 4.0000
32 260814366 1.0000
32 205231234 3.0000
32 423225727 1.0000
32 21858860 12.0000
32 190813502 1.0000
32 80373284 2.0000
32 182470142 2.0000
32 343941412 4.0000
32 182650731 24.0000
32 254990620 3.0000
32 90430970 6.0000
32 115180720 5.0000
32 208649048 4.0000
32 754823287 3.0000
32 33841316 19.0000
32 352227498 1.0000
32 191101089 1.0000
32 401744197 2.0000
32 309948156 1.0000
32 351798435 12.0000
32 21927348 2.0000
32 330255413 4.0000
32 274601883 1.0000
32 370005959 2.0000
32 383689626 3.0000
32 33861081 5.0000
32 336717597 3.0000
32 191898535 5.0000
32 317966639 5.0000
32 119466409 2.0000
32 277727437 2.0000
32 43399417 2.0000
32 50093236 2.0000
32 164729839 5.0000
32 123084921 9.0000
32 237885339 3.0000
32 326055771 2.0000
32 192149868 2.0000
32 547900635 2.0000
32 43702024 4.0000
32 286067895 2.0000
32 580063106 1.0000
32 29985371 3.0000
32 410218658 1.0000
32 219138840 5.0000
32 319920038 1.0000
32 191060793 3.0000
32 167906212 1.0000
32 69315538 1.0000
32 363295003 3.0000
32 218664980 4.0000
32 256133861 1.0000
32 482704214 3.0000
32 178077679 4.0000
32 561976148 1.0000
32 352569615 1.0000
32 359256640 3.0000
32 314096700 1.0000
32 77688451 3.0000
32 191072044 2.0000
32 300202655 1.0000
32 21437961 1.0000
32 241120063 7.0000
32 273461517 3.0000
32 452834167 5.0000
32 500386861 5.0000
32 212586753 5.0000
32 79413578 6.0000
32 44765804 1.0000
32 297850671 6.0000
32 53150452 3.0000
32 23543947 23.0000
32 137373058 2.0000
32 283053533 1.0000
32 338617304 7.0000
32 400549146 2.0000
32 177900100 1.0000
32 185661573 8.0000
32 297652974 6.0000
32 343887622 1.0000
32 316530540 4.0000
32 438406232 7.0000
32 393727361 1.0000
32 83928002 8.0000
32 206134238 1.0000
32 162793078 6.0000
32 100235911 8.0000
32 267804075 6.0000
32 342697022 4.0000
32 287846265 6.0000
32 279949406 4.0000
32 250613093 3.0000
32 187255592 1.0000
32 773862752 3.0000
32 348265432 1.0000
32 450794692 2.0000
32 174191688 1.0000
32 181662643 6.0000
32 137055424 3.0000
32 311114046 4.0000
32 396718040 3.0000
32 214483223 3.0000
32 227764232 2.0000
32 404357780 5.0000
32 337070381 1.0000
32 763326908 1.0000
32 181913832 2.0000
32 296146340 3.0000
32 66484769 3.0000
32 225398019 1.0000
32 193425330 1.0000
32 21508873 1.0000
32 40894652 2.0000
32 388400654 4.0000
32 82332462 1.0000
32 188846349 1.0000
32 278482967 5.0000
32 175458189 4.0000
32 50799351 8.0000
32 222559633 3.0000
32 275191705 1.0000
32 434947470 8.0000
32 454736754 3.0000
32 325696446 2.0000
32 341332559 4.0000
32 515440846 10.0000
32 340274242 1.0000
32 237266480 1.0000
32 532395996 1.0000
32 28774420 2.0000
32 368246503 3.0000
32 577155549 17.0000
32 176861277 1.0000
32 549380971 1.0000
32 481649873 2.0000
32 264745750 3.0000
32 124272648 2.0000
32 54198070 7.0000
32 205376521 3.0000
32 252993522 1.0000
32 93737863 1.0000
32 838628065 3.0000
32 121567287 1.0000
32 332334127 5.0000
32 143037311 1.0000
32 324307705 2.0000
32 54513097 15.0000
32 328548626 7.0000
32 104147773 7.0000
32 296381448 1.0000
32 209549732 2.0000
32 97542362 6.0000
32 386637033 6.0000
32 187038423 10.0000
32 169894192 2.0000
32 339165240 6.0000
32 371419587 1.0000
32 336463177 3.0000
32 370162043 3.0000
32 383687232 3.0000
32 361065588 1.0000
32 119202711 4.0000
32 177823861 2.0000
32 191058301 1.0000
32 392132337 2.0000
32 372988775 2.0000
32 205278393 28.0000
32 42895816 2.0000
32 74224730 2.0000
32 39045743 1.0000
32 158469454 16.0000
32 23971329 12.0000
32 145721875 2.0000
32 246760566 2.0000
32 308721415 2.0000
32 409970512 4.0000
32 350739777 10.0000
32 489343655 6.0000
32 137471432 5.0000
32 106841421 6.0000
32 238764205 2.0000
32 347943805 1.0000
32 384094515 5.0000
32 361241032 4.0000
32 17248920 7.0000
32 421024033 2.0000
32 105576032 4.0000
32 62223312 1.0000
32 221517840 4.0000
32 58749618 5.0000
32 303371760 1.0000
32 168345425 4.0000
32 47914608 8.0000
32 271550696 3.0000
32 182456993 6.0000
32 260062202 7.0000
32 381346813 2.0000
32 171251023 3.0000
32 141911198 1.0000
32 69307285 10.0000
32 403594709 1.0000
32 22926492 3.0000
32 369094144 1.0000
32 367354478 2.0000
32 382489334 1.0000
32 253491471 6.0000
32 153825675 2.0000
32 210250049 8.0000
32 280571460 3.0000
32 235284388 5.0000
32 71487252 2.0000
32 205383132 6.0000
32 470915888 7.0000
32 271324754 3.0000
32 262639091 2.0000
32 121849847 2.0000
32 127903007 1.0000
32 20351239 1.0000
32 361299476 3.0000
32 45624632 14.0000
32 36612498 11.0000
32 345725724 1.0000
32 164746594 7.0000
32 266514525 3.0000
32 250361135 3.0000
32 344143174 3.0000
32 35952475 18.0000
32 109269644 1.0000
32 104799646 1.0000
32 454280253 6.0000
32 295071464 2.0000
32 214251466 1.0000
32 282067411 9.0000
32 478310972 2.0000
32 256696942 3.0000
32 214266687 6.0000
32 483853031 6.0000
32 85077359 6.0000
32 272144349 1.0000
32 606474884 2.0000
32 137434820 8.0000
32 100597724 1.0000
32 151755148 4.0000
32 111005623 13.0000
32 191077706 6.0000
32 553850703 1.0000
32 264200852 1.0000
32 421499757 3.0000
32 366684284 1.0000
32 249710115 1.0000
32 515663555 15.0000
32 601892509 3.0000
32 234313487 1.0000
32 58747535 18.0000
32 100480169 1.0000
32 374739662 2.0000
32 417708983 1.0000
32 360738565 5.0000
32 170649489 5.0000
32 132067492 3.0000
32 246550319 3.0000
32 38081052 3.0000
32 323300311 3.0000
32 64017672 1.0000
32 51371672 1.0000
32 81112983 11.0000
32 517335990 4.0000
32 626292287 3.0000
32 117757115 8.0000
32 167096544 4.0000
32 261114974 8.0000
32 54596482 17.0000
32 18761643 2.0000
32 570304837 9.0000
32 389751959 5.0000
32 185646833 2.0000
32 274674751 6.0000
32 340870023 1.0000
32 199295364 2.0000
32 244474835 13.0000
32 362747745 3.0000
32 501994600 3.0000
32 459637630 7.0000
32 84352469 1.0000
32 72277917 2.0000
32 107123526 4.0000
32 156890702 7.0000
32 148842295 1.0000
32 234388455 1.0000
32 392480887 13.0000
32 284945143 9.0000
32 48048224 7.0000
32 283894633 2.0000
32 238169466 4.0000
32 187276624 4.0000
32 245007518 1.0000
32 56406907 6.0000
32 37649776 37.0000
32 189660545 3.0000
32 436851002 4.0000
32 58758214 18.0000
32 21695739 4.0000
32 421743631 3.0000
32 34279978 9.0000
32 189638764 3.0000
32 331699419 6.0000
32 274053387 9.0000
32 238736345 5.0000
33 331273105 20.0000
33 270063173 21.0000
33 465399426 16.0000
33 317475686 6.0000
33 470500390 20.0000
33 123208306 20.0000
33 409982678 11.0000
33 337231569 27.0000
33 108445481 16.0000
33 218621324 66.0000
33 296487126 11.0000
33 272101527 35.0000
33 232961188 8.0000
33 19761271 1.0000
33 381448455 2.0000
33 193208430 53.0000
33 382076279 19.0000
33 56343104 17.0000
33 207505611 1.0000
33 84403255 15.0000
33 198112368 22.0000
33 370611197 25.0000
33 252695601 31.0000
33 23505105 22.0000
33 368802046 19.0000
33 201041947 24.0000
33 357660257 2.0000
33 211848777 75.0000
33 187365956 4.0000
33 285709412 4.0000
33 198494776 12.0000
33 361278739 38.0000
33 70654563 5.0000
33 37905642 21.0000
33 249794165 9.0000
33 370698806 11.0000
33 172453787 23.0000
33 172453788 24.0000
33 14319626 14.0000
33 449572339 9.0000
33 29267530 14.0000
33 28136650 29.0000
33 138428712 5.0000
33 397569403 20.0000
33 508986427 3.0000
33 381295550 14.0000
33 18900232 17.0000
33 266618095 10.0000
33 160887563 20.0000
33 219091740 14.0000
33 273559646 3.0000
33 189209030 46.0000
33 88126316 55.0000
33 246172121 31.0000
33 106255581 34.0000
33 179872551 27.0000
33 177496057 81.0000
33 326820998 10.0000
33 170909799 25.0000
33 120858192 8.0000
33 33029673 18.0000
33 338611428 19.0000
33 108064328 13.0000
33 46351591 30.0000
33 39723301 14.0000
33 202719757 11.0000
33 241266173 26.0000
33 486840282 5.0000
33 267814002 19.0000
33 211172294 18.0000
33 246766460 17.0000
33 350372131 11.0000
33 340363309 7.0000
33 235189731 36.0000
33 93438825 15.0000
33 285230602 5.0000
33 284510806 62.0000
33 266119179 17.0000
33 323356735 39.0000
33 265245001 42.0000
33 294817467 10.0000
33 506215866 24.0000
33 399604913 25.0000
33 353689773 19.0000
33 444720443 1.0000
33 151816481 8.0000
33 225914625 24.0000
33 85790245 14.0000
33 36544806 36.0000
33 470234000 14.0000
33 108675333 29.0000
33 280574253 16.0000
33 200444013 8.0000
33 402870780 9.0000
33 48949091 36.0000
33 285544894 40.0000
33 360543263 33.0000
33 336130385 3.0000
33 514679374 50.0000
33 433102407 5.0000
33 286597633 9.0000
33 57794814 8.0000
33 177135949 2.0000
33 320557936 2.0000
33 199633839 30.0000
33 212503529 18.0000
33 192517738 31.0000
33 51039180 11.0000
33 45364167 40.0000
33 157197158 10.0000
33 275155337 32.0000
33 24429243 33.0000
33 77726580 20.0000
33 292813892 6.0000
33 784411766 26.0000
33 76679385 10.0000
33 273602143 26.0000
33 366562500 8.0000
33 97492519 37.0000
33 338939548 22.0000
33 433683092 23.0000
33 311867325 26.0000
33 228099346 16.0000
33 179244567 4.0000
33 575328602 8.0000
33 275096952 8.0000
33 250373879 44.0000
33 391968464 22.0000
33 448196764 15.0000
33 429012068 6.0000
33 551188839 1.0000
33 36292202 11.0000
33 260778881 31.0000
33 58759682 18.0000
33 186791565 28.0000
33 426101736 6.0000
33 500112888 42.0000
33 351253672 7.0000
33 441208969 68.0000
33 244547831 20.0000
33 70483883 15.0000
33 298641416 5.0000
33 201679034 14.0000
33 191069406 23.0000
33 280430548 27.0000
33 211555341 30.0000
33 491150133 20.0000
33 162815851 13.0000
33 53267855 26.0000
33 431640690 14.0000
33 269051483 3.0000
33 45112608 18.0000
33 205448347 22.0000
33 279579743 15.0000
33 331112419 4.0000
33 201657966 33.0000
33 173493504 7.0000
33 118408967 29.0000
33 369727211 32.0000
33 46420717 18.0000
33 53384299 22.0000
33 115605916 40.0000
33 338287336 37.0000
33 241093180 88.0000
33 240191869 5.0000
33 322180022 65.0000
33 48376774 24.0000
33 297853100 21.0000
33 246739849 82.0000
33 183374179 49.0000
33 417097825 3.0000
33 186134940 45.0000
33 187658311 15.0000
33 51697533 18.0000
33 394745356 12.0000
33 399580001 2.0000
33 311108835 9.0000
33 280826536 23.0000
33 319010188 29.0000
33 213829162 6.0000
33 406886217 19.0000
33 108896669 68.0000
33 198221318 16.0000
33 257078406 3.0000
33 520440498 10.0000
33 562966986 6.0000
33 427605834 23.0000
33 399954028 12.0000
33 191082782 2.0000
33 471858752 4.0000
33 255572101 23.0000
33 30009812 14.0000
33 14599444 31.0000
33 328239527 2.0000
33 366017781 19.0000
33 283713373 9.0000
33 234501617 1.0000
33 370560376 1.0000
33 275040716 61.0000
33 179127965 32.0000
33 230315857 41.0000
33 42570149 7.0000
33 306791157 25.0000
33 218641857 65.0000
33 346391676 23.0000
33 327333087 8.0000
33 371265403 8.0000
33 44336049 86.0000
33 406980735 30.0000
33 191007520 3.0000
33 22128494 9.0000
33 194757219 29.0000
33 262307214 36.0000
33 455974999 18.0000
33 59142721 53.0000
33 355136751 22.0000
33 236986090 9.0000
33 502000235 14.0000
33 58757576 37.0000
33 213579519 25.0000
33 186221115 30.0000
33 63253790 7.0000
33 405604530 11.0000
33 280403522 32.0000
33 454059039 1.0000
33 165076757 17.0000
33 330439783 11.0000
33 181627999 1.0000
33 352370223 18.0000
33 296510601 30.0000
33 412490976 19.0000
33 252673442 28.0000
33 277019535 15.0000
33 24868133 28.0000
33 206342682 6.0000
33 359750805 20.0000
33 244876558 12.0000
33 179935250 36.0000
33 89308231 62.0000
33 210551488 13.0000
33 26761071 38.0000
33 117902280 1.0000
33 304022613 14.0000
33 402540810 19.0000
33 179676136 31.0000
33 320782984 14.0000
33 262622226 6.0000
33 52305361 41.0000
33 513279956 19.0000
33 198203577 23.0000
33 293643103 37.0000
33 51820161 23.0000
33 249707746 30.0000
33 240663429 30.0000
33 591867735 19.0000
33 91155132 23.0000
33 385340015 36.0000
33 387735880 3.0000
33 268844576 15.0000
33 475896725 27.0000
33 255114497 12.0000
33 257522741 34.0000
33 318581766 10.0000
33 487963726 13.0000
33 249824122 11.0000
33 335221441 5.0000
33 112257152 3.0000
33 111690467 7.0000
33 259865273 19.0000
33 248148598 59.0000
33 126040106 18.0000
33 325619075 9.0000
33 317113567 33.0000
33 296489918 63.0000
33 418803180 7.0000
33 357339312 4.0000
33 202234178 2.0000
33 399711344 1.0000
33 190383735 4.0000
33 279504313 34.0000
33 99002197 5.0000
33 24598269 33.0000
33 137671591 40.0000
33 21415915 19.0000
33 27798256 5.0000
33 363915528 12.0000
33 302559370 6.0000
33 362708884 9.0000
33 57675742 24.0000
33 381515950 53.0000
33 333467661 6.0000
33 276971322 9.0000
33 45398123 14.0000
33 330234691 15.0000
33 316113123 3.0000
33 437557781 45.0000
33 320121337 7.0000
33 41795957 31.0000
33 125971172 1.0000
33 443043975 24.0000
33 198927386 15.0000
33 394614858 18.0000
33 206185630 16.0000
33 279968317 16.0000
33 109299416 24.0000
33 541707952 3.0000
33 186547033 5.0000
33 344751090 52.0000
33 133406185 2.0000
33 400344890 7.0000
33 492369766 5.0000
33 117058623 32.0000
33 83106176 37.0000
33 205665619 33.0000
33 235926567 38.0000
33 196957441 30.0000
33 85694890 4.0000
33 212381568 48.0000
33 191067738 4.0000
33 360392279 21.0000
33 192473400 18.0000
33 204911391 40.0000
33 378745384 8.0000
33 520380645 1.0000
33 240388572 15.0000
33 287104239 5.0000
33 21593031 21.0000
33 421104380 11.0000
33 390669136 19.0000
33 250569402 22.0000
33 166670511 34.0000
33 86739892 9.0000
33 238271382 18.0000
33 102781563 9.0000
33 71815631 2.0000
33 490590646 10.0000
33 281992408 5.0000
33 240258320 8.0000
33 440602667 2.0000
33 186190444 10.0000
33 116524695 46.0000
33 29666748 27.0000
33 282819786 5.0000
33 267194499 21.0000
33 157091041 34.0000
33 73084416 125.0000
33 273033835 20.0000
33 315035989 32.0000
33 226691563 76.0000
33 218649291 9.0000
33 208490036 16.0000
33 213240376 42.0000
33 210442608 8.0000
33 156951907 39.0000
33 88960749 11.0000
33 22249205 36.0000
33 92975209 22.0000
33 455319239 1.0000
33 106766504 26.0000
33 307953995 28.0000
33 288273675 22.0000
33 227699736 8.0000
33 245770489 22.0000
33 434998682 2.0000
33 438537920 7.0000
33 203916273 28.0000
33 29553844 2.0000
33 378162722 38.0000
33 361812003 6.0000
33 322045168 1.0000
33 178457690 30.0000
33 155874323 18.0000
33 306224647 27.0000
33 374495787 5.0000
33 358726571 16.0000
33 267822457 23.0000
33 365122161 19.0000
33 360108672 17.0000
33 239482861 17.0000
33 88910148 22.0000
33 223611436 23.0000
33 299925959 11.0000
33 38633460 9.0000
33 244154467 39.0000
33 180329003 13.0000
33 363860065 27.0000
33 291357807 14.0000
33 458449001 6.0000
33 64456105 50.0000
33 254940274 57.0000
33 335997173 26.0000
33 77029876 10.0000
33 438159896 1.0000
33 68526291 17.0000
33 150774251 16.0000
33 380310734 31.0000
33 355438543 49.0000
33 295917422 15.0000
33 260814366 24.0000
33 205231234 14.0000
33 285171946 12.0000
33 423225727 1.0000
33 21858860 27.0000
33 190813502 20.0000
33 80373284 13.0000
33 182470142 23.0000
33 343941412 19.0000
33 182650731 1.0000
33 254990620 61.0000
33 90430970 19.0000
33 115180720 16.0000
33 208649048 69.0000
33 754823287 29.0000
33 33841316 10.0000
33 352227498 1.0000
33 313621459 10.0000
33 167865284 8.0000
33 191101089 10.0000
33 401744197 17.0000
33 309948156 20.0000
33 351798435 62.0000
33 21927348 22.0000
33 188826656 3.0000
33 330255413 63.0000
33 274601883 11.0000
33 370005959 14.0000
33 383689626 22.0000
33 33861081 27.0000
33 246461105 15.0000
33 336717597 25.0000
33 191898535 10.0000
33 496918713 6.0000
33 317966639 50.0000
33 187288519 84.0000
33 119466409 69.0000
33 277727437 12.0000
33 43399417 16.0000
33 50093236 31.0000
33 164729839 38.0000
33 123084921 31.0000
33 237885339 47.0000
33 326055771 11.0000
33 192149868 23.0000
33 547900635 1.0000
33 43702024 16.0000
33 286067895 24.0000
33 580063106 11.0000
33 29985371 19.0000
33 396758589 11.0000
33 410218658 90.0000
33 184372744 23.0000
33 370652255 2.0000
33 219138840 23.0000
33 140264549 17.0000
33 319920038 10.0000
33 191060793 19.0000
33 167906212 16.0000
33 363295003 22.0000
33 424630506 8.0000
33 218664980 10.0000
33 256133861 9.0000
33 482704214 12.0000
33 178077679 27.0000
33 561976148 18.0000
33 359256640 31.0000
33 314096700 3.0000
33 574012776 26.0000
33 77688451 41.0000
33 191072044 25.0000
33 300202655 25.0000
33 21437961 22.0000
33 92473291 24.0000
33 241120063 14.0000
33 273461517 26.0000
33 452834167 35.0000
33 500386861 22.0000
33 64490054 2.0000
33 212586753 38.0000
33 79413578 27.0000
33 44765804 24.0000
33 297850671 7.0000
33 53150452 29.0000
33 409911433 34.0000
33 23543947 4.0000
33 137373058 7.0000
33 283053533 6.0000
33 338617304 27.0000
33 400549146 14.0000
33 177900100 78.0000
33 185661573 13.0000
33 297652974 37.0000
33 343887622 14.0000
33 316530540 22.0000
33 438406232 11.0000
33 83928002 30.0000
33 206134238 22.0000
33 150611354 17.0000
33 552102770 7.0000
33 162793078 19.0000
33 367080568 9.0000
33 100235911 2.0000
33 267804075 31.0000
33 342697022 24.0000
33 287846265 13.0000
33 279949406 9.0000
33 250613093 9.0000
33 548657860 1.0000
33 187255592 15.0000
33 773862752 4.0000
33 348265432 33.0000
33 450794692 15.0000
33 174191688 10.0000
33 181662643 72.0000
33 137055424 14.0000
33 393300089 7.0000
33 311114046 27.0000
33 396718040 17.0000
33 140083960 27.0000
33 214483223 37.0000
33 227764232 35.0000
33 404357780 58.0000
33 337070381 22.0000
33 763326908 2.0000
33 215576684 4.0000
33 181913832 13.0000
33 296146340 9.0000
33 66484769 11.0000
33 225398019 28.0000
33 193425330 41.0000
33 468809237 16.0000
33 21508873 14.0000
33 40894652 12.0000
33 388400654 8.0000
33 82332462 35.0000
33 188846349 19.0000
33 278482967 64.0000
33 175458189 12.0000
33 50799351 53.0000
33 222559633 20.0000
33 275191705 51.0000
33 434947470 14.0000
33 454736754 20.0000
33 325696446 24.0000
33 341332559 28.0000
33 515440846 31.0000
33 368086280 5.0000
33 413508790 7.0000
33 237266480 23.0000
33 280948401 20.0000
33 28774420 13.0000
33 368246503 2.0000
33 14160276 1.0000
33 577155549 14.0000
33 268363596 11.0000
33 176861277 6.0000
33 188683237 1.0000
33 132902185 1.0000
33 470069657 14.0000
33 549380971 3.0000
33 481649873 37.0000
33 264745750 41.0000
33 124272648 15.0000
33 54198070 18.0000
33 205376521 24.0000
33 252993522 10.0000
33 93737863 16.0000
33 838628065 15.0000
33 121567287 43.0000
33 284139006 4.0000
33 332334127 75.0000
33 143037311 75.0000
33 324307705 15.0000
33 501887043 39.0000
33 54513097 65.0000
33 328548626 13.0000
33 104147773 33.0000
33 296381448 16.0000
33 209549732 29.0000
33 97542362 36.0000
33 386637033 34.0000
33 372693245 9.0000
33 187038423 21.0000
33 169894192 18.0000
33 339165240 23.0000
33 371419587 18.0000
33 336463177 35.0000
33 162621823 81.0000
33 370162043 49.0000
33 383687232 15.0000
33 187450075 21.0000
33 361065588 30.0000
33 119202711 22.0000
33 177823861 75.0000
33 191058301 4.0000
33 437368746 1.0000
33 392132337 20.0000
33 378171446 2.0000
33 372988775 36.0000
33 205278393 13.0000
33 42895816 13.0000
33 74224730 19.0000
33 39045743 23.0000
33 158469454 24.0000
33 23971329 14.0000
33 145721875 10.0000
33 246760566 24.0000
33 308721415 23.0000
33 409970512 24.0000
33 350739777 38.0000
33 489343655 36.0000
33 137471432 27.0000
33 35254639 1.0000
33 106841421 9.0000
33 238764205 10.0000
33 347943805 18.0000
33 384094515 22.0000
33 361241032 27.0000
33 17248920 34.0000
33 175155659 14.0000
33 421024033 16.0000
33 105576032 9.0000
33 62223312 34.0000
33 21770354 14.0000
33 905950542 6.0000
33 221517840 20.0000
33 58749618 15.0000
33 303371760 11.0000
33 168345425 48.0000
33 47914608 26.0000
33 271550696 15.0000
33 182456993 27.0000
33 260062202 42.0000
33 381346813 30.0000
33 110551579 8.0000
33 171251023 56.0000
33 141911198 22.0000
33 283690548 31.0000
33 69307285 24.0000
33 403594709 36.0000
33 22926492 7.0000
33 337544630 12.0000
33 369094144 35.0000
33 367354478 69.0000
33 382489334 8.0000
33 253491471 54.0000
33 153825675 6.0000
33 210250049 1.0000
33 280571460 16.0000
33 235284388 10.0000
33 71487252 46.0000
33 205383132 25.0000
33 470915888 58.0000
33 368228652 3.0000
33 271324754 17.0000
33 364819835 14.0000
33 262639091 17.0000
33 121849847 3.0000
33 127903007 19.0000
33 20351239 8.0000
33 361299476 12.0000
33 45624632 9.0000
33 36612498 40.0000
33 345725724 27.0000
33 164746594 36.0000
33 266514525 20.0000
33 250361135 30.0000
33 344143174 18.0000
33 35952475 2.0000
33 109269644 56.0000
33 364772998 17.0000
33 75611015 19.0000
33 104799646 27.0000
33 454280253 28.0000
33 181097218 14.0000
33 214251466 19.0000
33 282067411 15.0000
33 478310972 20.0000
33 256696942 28.0000
33 408214756 5.0000
33 214266687 11.0000
33 483853031 14.0000
33 85077359 15.0000
33 272144349 15.0000
33 606474884 20.0000
33 137434820 39.0000
33 100597724 8.0000
33 151755148 47.0000
33 111005623 21.0000
33 191077706 48.0000
33 234316880 11.0000
33 553850703 5.0000
33 421499757 39.0000
33 366684284 16.0000
33 249710115 39.0000
33 185826799 23.0000
33 515663555 12.0000
33 601892509 4.0000
33 234313487 19.0000
33 58747535 36.0000
33 100480169 7.0000
33 374739662 1.0000
33 417708983 8.0000
33 360738565 39.0000
33 170649489 42.0000
33 132067492 6.0000
33 246550319 7.0000
33 38081052 31.0000
33 323300311 11.0000
33 64017672 13.0000
33 51371672 11.0000
33 81112983 19.0000
33 517335990 5.0000
33 626292287 4.0000
33 443078043 2.0000
33 117757115 82.0000
33 167096544 35.0000
33 372730170 23.0000
33 194511872 29.0000
33 261114974 24.0000
33 54596482 48.0000
33 18761643 18.0000
33 570304837 9.0000
33 389751959 15.0000
33 185646833 22.0000
33 274674751 26.0000
33 340870023 20.0000
33 199295364 14.0000
33 244474835 22.0000
33 362747745 23.0000
33 501994600 11.0000
33 459637630 31.0000
33 84352469 1.0000
33 72277917 15.0000
33 107123526 7.0000
33 324907579 13.0000
33 186224386 2.0000
33 156890702 23.0000
33 148842295 22.0000
33 234388455 15.0000
33 392480887 49.0000
33 284945143 24.0000
33 48048224 20.0000
33 283894633 23.0000
33 238169466 31.0000
33 28128687 19.0000
33 187276624 72.0000
33 245007518 6.0000
33 56406907 30.0000
33 418254720 2.0000
33 37649776 30.0000
33 405406664 4.0000
33 189660545 11.0000
33 436851002 8.0000
33 58758214 47.0000
33 21695739 9.0000
33 421743631 5.0000
33 34279978 6.0000
33 189638764 7.0000
33 331699419 21.0000
33 274053387 17.0000
33 238736345 14.0000
33 448605410 5.0000
34 331273105 1.0000
34 23505105 1.0000
34 37905642 1.0000
34 249794165 1.0000
34 106255581 1.0000
34 338611428 2.0000
34 506215866 1.0000
34 48949091 1.0000
34 285544894 1.0000
34 286597633 1.0000
34 51039180 1.0000
34 338939548 2.0000
34 205448347 1.0000
34 331112419 1.0000
34 118408967 1.0000
34 48376774 1.0000
34 406886217 1.0000
34 59142721 1.0000
34 352370223 1.0000
34 385340015 2.0000
34 362708884 1.0000
34 390669136 3.0000
34 166670511 1.0000
34 86739892 1.0000
34 273033835 1.0000
34 218649291 1.0000
34 208490036 1.0000
34 156951907 1.0000
34 360108672 1.0000
34 363860065 1.0000
34 64456105 1.0000
34 80373284 2.0000
34 90430970 1.0000
34 754823287 1.0000
34 330255413 2.0000
34 246461105 1.0000
34 256133861 1.0000
34 137373058 1.0000
34 393300089 3.0000
34 275191705 2.0000
34 124272648 1.0000
34 332334127 2.0000
34 143037311 1.0000
34 386637033 1.0000
34 336463177 1.0000
34 308721415 1.0000
34 409970512 1.0000
34 361241032 1.0000
34 283690548 1.0000
34 205383132 1.0000
34 51371672 2.0000
34 283894633 1.0000
35 331273105 1.0000
35 382076279 1.0000
35 201041947 1.0000
35 211848777 1.0000
35 285709412 2.0000
35 480499316 1.0000
35 37905642 1.0000
35 397569403 3.0000
35 508986427 2.0000
35 18900232 1.0000
35 160887563 1.0000
35 88126316 1.0000
35 106255581 1.0000
35 177496057 3.0000
35 170909799 1.0000
35 202719757 1.0000
35 350372131 1.0000
35 340363309 1.0000
35 284510806 1.0000
35 506215866 2.0000
35 108675333 1.0000
35 286597633 1.0000
35 57794814 2.0000
35 273602143 1.0000
35 97492519 2.0000
35 338939548 2.0000
35 228099346 1.0000
35 575328602 1.0000
35 280430548 1.0000
35 310215915 1.0000
35 53267855 1.0000
35 431640690 1.0000
35 369727211 1.0000
35 46420717 1.0000
35 322180022 1.0000
35 186134940 2.0000
35 394745356 1.0000
35 419565212 1.0000
35 471858752 2.0000
35 377915688 5.0000
35 370560376 1.0000
35 230315857 1.0000
35 306791157 1.0000
35 218641857 1.0000
35 346391676 1.0000
35 354435706 3.0000
35 44336049 2.0000
35 406980735 1.0000
35 191007520 1.0000
35 58757576 2.0000
35 186221115 1.0000
35 63253790 1.0000
35 405604530 1.0000
35 280403522 1.0000
35 165076757 1.0000
35 330439783 1.0000
35 296510601 1.0000
35 89308231 3.0000
35 223869841 3.0000
35 179676136 1.0000
35 262622226 1.0000
35 51820161 1.0000
35 261112253 1.0000
35 385340015 1.0000
35 487963726 1.0000
35 112257152 1.0000
35 259865273 1.0000
35 317113567 1.0000
35 137671591 1.0000
35 381515950 1.0000
35 330234691 1.0000
35 198927386 1.0000
35 109299416 1.0000
35 205665619 1.0000
35 235926567 1.0000
35 85694890 1.0000
35 191067738 1.0000
35 287104239 1.0000
35 166670511 1.0000
35 102781563 1.0000
35 490590646 1.0000
35 186190444 1.0000
35 210442608 1.0000
35 288273675 2.0000
35 245770489 1.0000
35 434998682 1.0000
35 203916273 2.0000
35 178457690 1.0000
35 299925959 1.0000
35 38633460 4.0000
35 291357807 1.0000
35 458449001 1.0000
35 77029876 2.0000
35 21858860 2.0000
35 190813502 1.0000
35 208649048 3.0000
35 33841316 1.0000
35 443540428 1.0000
35 330255413 1.0000
35 33861081 1.0000
35 317966639 1.0000
35 123084921 1.0000
35 580063106 1.0000
35 410218658 1.0000
35 370652255 2.0000
35 256133861 2.0000
35 482704214 1.0000
35 359256640 1.0000
35 92473291 1.0000
35 500386861 1.0000
35 244006526 1.0000
35 81073960 3.0000
35 338617304 1.0000
35 177900100 1.0000
35 297652974 1.0000
35 393727361 1.0000
35 83928002 1.0000
35 187255592 1.0000
35 773862752 3.0000
35 231460377 1.0000
35 181662643 1.0000
35 137055424 3.0000
35 140083960 2.0000
35 227764232 1.0000
35 404357780 1.0000
35 193425330 1.0000
35 188846349 1.0000
35 175458189 1.0000
35 50799351 6.0000
35 340274242 3.0000
35 577155549 2.0000
35 124272648 1.0000
35 54198070 1.0000
35 93737863 1.0000
35 121567287 1.0000
35 143037311 2.0000
35 54513097 3.0000
35 267228287 1.0000
35 187038423 1.0000
35 522994958 1.0000
35 205278393 1.0000
35 158469454 1.0000
35 23971329 3.0000
35 238764205 1.0000
35 221517840 1.0000
35 303371760 1.0000
35 168345425 2.0000
35 47914608 2.0000
35 182456993 2.0000
35 260062202 1.0000
35 171251023 2.0000
35 283690548 1.0000
35 280571460 2.0000
35 287248913 1.0000
35 205383132 1.0000
35 470915888 1.0000
35 121849847 2.0000
35 20351239 1.0000
35 45624632 1.0000
35 36612498 1.0000
35 250361135 1.0000
35 85077359 1.0000
35 272144349 1.0000
35 151755148 5.0000
35 544352394 3.0000
35 191077706 1.0000
35 421499757 1.0000
35 58747535 9.0000
35 132067492 4.0000
35 323300311 1.0000
35 81112983 1.0000
35 167096544 1.0000
35 194511872 1.0000
35 54596482 2.0000
35 185646833 1.0000
35 274674751 1.0000
35 244474835 4.0000
35 84352469 2.0000
35 72277917 1.0000
35 245007518 1.0000
35 37649776 2.0000
35 58758214 3.0000
35 34279978 1.0000
36 331273105 5.0000
36 270063173 3.0000
36 465399426 1.0000
36 317475686 5.0000
36 470500390 3.0000
36 123208306 3.0000
36 409982678 6.0000
36 337231569 16.0000
36 108445481 5.0000
36 218621324 3.0000
36 296487126 4.0000
36 272101527 3.0000
36 232961188 1.0000
36 19761271 6.0000
36 381448455 1.0000
36 193208430 6.0000
36 382076279 4.0000
36 56343104 2.0000
36 207505611 2.0000
36 84403255 3.0000
36 198112368 4.0000
36 23505105 9.0000
36 201041947 3.0000
36 252834703 1.0000
36 357660257 4.0000
36 211848777 20.0000
36 187365956 1.0000
36 198494776 3.0000
36 480499316 3.0000
36 70654563 1.0000
36 37905642 1.0000
36 249794165 3.0000
36 370698806 10.0000
36 172453787 7.0000
36 172453788 9.0000
36 14319626 2.0000
36 449572339 1.0000
36 29267530 1.0000
36 28136650 1.0000
36 138428712 1.0000
36 397569403 6.0000
36 508986427 2.0000
36 381295550 4.0000
36 18900232 2.0000
36 266618095 4.0000
36 160887563 3.0000
36 219091740 7.0000
36 189209030 10.0000
36 88126316 4.0000
36 246172121 4.0000
36 106255581 2.0000
36 179872551 7.0000
36 177496057 3.0000
36 326820998 7.0000
36 170909799 2.0000
36 120858192 2.0000
36 33029673 2.0000
36 338611428 6.0000
36 108064328 2.0000
36 46351591 6.0000
36 39723301 4.0000
36 202719757 3.0000
36 241266173 3.0000
36 486840282 2.0000
36 267814002 6.0000
36 211172294 6.0000
36 246766460 4.0000
36 350372131 2.0000
36 340363309 3.0000
36 235189731 5.0000
36 93438825 8.0000
36 285230602 2.0000
36 284510806 4.0000
36 266119179 1.0000
36 323356735 4.0000
36 294817467 2.0000
36 506215866 2.0000
36 475768397 2.0000
36 399604913 3.0000
36 353689773 6.0000
36 225914625 2.0000
36 85790245 10.0000
36 36544806 3.0000
36 108675333 14.0000
36 280574253 14.0000
36 200444013 3.0000
36 402870780 14.0000
36 48949091 7.0000
36 285544894 2.0000
36 360543263 5.0000
36 336130385 5.0000
36 514679374 5.0000
36 433102407 3.0000
36 286597633 1.0000
36 57794814 1.0000
36 199633839 15.0000
36 212503529 2.0000
36 192517738 1.0000
36 45364167 4.0000
36 157197158 7.0000
36 275155337 8.0000
36 24429243 8.0000
36 77726580 3.0000
36 292813892 3.0000
36 784411766 10.0000
36 76679385 2.0000
36 366562500 5.0000
36 97492519 3.0000
36 338939548 6.0000
36 433683092 1.0000
36 311867325 2.0000
36 228099346 2.0000
36 575328602 4.0000
36 275096952 2.0000
36 250373879 2.0000
36 391968464 9.0000
36 46252132 9.0000
36 448196764 3.0000
36 551188839 1.0000
36 287826175 2.0000
36 36292202 4.0000
36 260778881 7.0000
36 58759682 8.0000
36 186791565 6.0000
36 426101736 1.0000
36 500112888 1.0000
36 351253672 1.0000
36 441208969 7.0000
36 70483883 7.0000
36 298641416 1.0000
36 191069406 3.0000
36 280430548 3.0000
36 211555341 6.0000
36 310215915 2.0000
36 162815851 3.0000
36 53267855 2.0000
36 431640690 3.0000
36 45112608 1.0000
36 205448347 3.0000
36 279579743 4.0000
36 331112419 32.0000
36 501002642 24.0000
36 201657966 4.0000
36 173493504 1.0000
36 118408967 5.0000
36 369727211 7.0000
36 46420717 1.0000
36 454903662 1.0000
36 53384299 6.0000
36 115605916 5.0000
36 338287336 2.0000
36 241093180 1.0000
36 240191869 5.0000
36 322180022 3.0000
36 48376774 10.0000
36 297853100 1.0000
36 246739849 3.0000
36 183374179 2.0000
36 417097825 1.0000
36 186134940 7.0000
36 187658311 1.0000
36 523484007 1.0000
36 51697533 3.0000
36 394745356 1.0000
36 311108835 1.0000
36 280826536 1.0000
36 319010188 4.0000
36 213829162 8.0000
36 406886217 4.0000
36 108896669 4.0000
36 198221318 2.0000
36 257078406 6.0000
36 520440498 6.0000
36 562966986 1.0000
36 427605834 11.0000
36 419565212 8.0000
36 399954028 7.0000
36 471858752 5.0000
36 30009812 4.0000
36 377915688 7.0000
36 14599444 9.0000
36 328239527 1.0000
36 366017781 5.0000
36 283713373 3.0000
36 234501617 3.0000
36 275040716 2.0000
36 230315857 2.0000
36 42570149 1.0000
36 306791157 3.0000
36 218641857 1.0000
36 346391676 1.0000
36 327333087 1.0000
36 44336049 4.0000
36 406980735 4.0000
36 776380530 2.0000
36 191007520 4.0000
36 401390204 2.0000
36 22128494 3.0000
36 262307214 2.0000
36 455974999 4.0000
36 59142721 1.0000
36 355136751 4.0000
36 236986090 1.0000
36 502000235 8.0000
36 58757576 14.0000
36 213579519 3.0000
36 186221115 4.0000
36 63253790 5.0000
36 405604530 2.0000
36 280403522 6.0000
36 454059039 12.0000
36 165076757 5.0000
36 330439783 6.0000
36 352370223 2.0000
36 296510601 4.0000
36 412490976 2.0000
36 252673442 6.0000
36 277019535 4.0000
36 24868133 9.0000
36 206342682 1.0000
36 359750805 240.0000
36 244876558 9.0000
36 179935250 8.0000
36 89308231 3.0000
36 210551488 2.0000
36 26761071 6.0000
36 117902280 3.0000
36 223869841 14.0000
36 304022613 1.0000
36 402540810 3.0000
36 179676136 3.0000
36 262622226 4.0000
36 52305361 5.0000
36 513279956 2.0000
36 292275636 2.0000
36 293643103 1.0000
36 51820161 1.0000
36 249707746 9.0000
36 240663429 3.0000
36 591867735 7.0000
36 261112253 2.0000
36 390100428 1.0000
36 91155132 15.0000
36 385340015 1.0000
36 387735880 8.0000
36 447026114 4.0000
36 475896725 2.0000
36 257522741 6.0000
36 318581766 6.0000
36 487963726 4.0000
36 249824122 7.0000
36 112257152 2.0000
36 111690467 2.0000
36 259865273 2.0000
36 325619075 6.0000
36 232232278 10.0000
36 296489918 6.0000
36 418803180 2.0000
36 202234178 8.0000
36 190383735 1.0000
36 279504313 5.0000
36 99002197 1.0000
36 24598269 4.0000
36 137671591 4.0000
36 21415915 5.0000
36 27798256 4.0000
36 363915528 2.0000
36 302559370 4.0000
36 362708884 5.0000
36 57675742 5.0000
36 381515950 1.0000
36 276971322 2.0000
36 45398123 2.0000
36 330234691 5.0000
36 316113123 1.0000
36 437557781 3.0000
36 320121337 2.0000
36 41795957 2.0000
36 125971172 3.0000
36 443043975 4.0000
36 198927386 2.0000
36 394614858 1.0000
36 206185630 3.0000
36 279968317 3.0000
36 109299416 5.0000
36 186547033 2.0000
36 344751090 11.0000
36 400344890 4.0000
36 492369766 4.0000
36 117058623 15.0000
36 83106176 14.0000
36 205665619 4.0000
36 235926567 4.0000
36 196957441 3.0000
36 85694890 1.0000
36 212381568 1.0000
36 191067738 7.0000
36 360392279 1.0000
36 192473400 5.0000
36 204911391 2.0000
36 378745384 1.0000
36 520380645 1.0000
36 240388572 3.0000
36 287104239 4.0000
36 21593031 2.0000
36 421104380 2.0000
36 390669136 8.0000
36 250569402 4.0000
36 166670511 4.0000
36 577858627 2.0000
36 86739892 8.0000
36 238271382 5.0000
36 102781563 6.0000
36 71815631 3.0000
36 490590646 1.0000
36 240258320 2.0000
36 186190444 3.0000
36 373612153 1.0000
36 116524695 3.0000
36 29666748 2.0000
36 282819786 4.0000
36 267194499 4.0000
36 73084416 1.0000
36 273033835 3.0000
36 226691563 5.0000
36 218649291 2.0000
36 208490036 2.0000
36 213240376 4.0000
36 210442608 3.0000
36 156951907 3.0000
36 88960749 2.0000
36 92975209 10.0000
36 455319239 1.0000
36 106766504 6.0000
36 307953995 2.0000
36 288273675 1.0000
36 227699736 3.0000
36 245770489 2.0000
36 434998682 7.0000
36 438537920 2.0000
36 203916273 18.0000
36 29553844 1.0000
36 378162722 6.0000
36 361812003 2.0000
36 178457690 6.0000
36 155874323 4.0000
36 306224647 9.0000
36 180952975 1.0000
36 374495787 2.0000
36 358726571 1.0000
36 267822457 1.0000
36 365122161 3.0000
36 360108672 1.0000
36 88910148 10.0000
36 296712899 2.0000
36 299925959 6.0000
36 38633460 2.0000
36 127212001 10.0000
36 244154467 2.0000
36 180329003 6.0000
36 363860065 2.0000
36 291357807 5.0000
36 458449001 2.0000
36 64456105 2.0000
36 254940274 4.0000
36 335997173 3.0000
36 77029876 3.0000
36 68526291 4.0000
36 150774251 5.0000
36 380310734 1.0000
36 355438543 4.0000
36 295917422 2.0000
36 545300937 3.0000
36 260814366 2.0000
36 205231234 3.0000
36 285171946 2.0000
36 423225727 1.0000
36 21858860 7.0000
36 80373284 5.0000
36 182470142 4.0000
36 343941412 5.0000
36 182650731 2.0000
36 254990620 4.0000
36 444790512 4.0000
36 90430970 2.0000
36 115180720 12.0000
36 208649048 5.0000
36 754823287 1.0000
36 33841316 2.0000
36 352227498 1.0000
36 313621459 1.0000
36 167865284 6.0000
36 191101089 3.0000
36 401744197 1.0000
36 309948156 2.0000
36 351798435 4.0000
36 21927348 1.0000
36 383689626 6.0000
36 33861081 3.0000
36 246461105 2.0000
36 336717597 1.0000
36 191898535 3.0000
36 496918713 2.0000
36 317966639 4.0000
36 187288519 6.0000
36 119466409 4.0000
36 277727437 4.0000
36 43399417 3.0000
36 50093236 8.0000
36 164729839 19.0000
36 123084921 1.0000
36 335507982 4.0000
36 237885339 8.0000
36 326055771 6.0000
36 192149868 9.0000
36 547900635 2.0000
36 43702024 1.0000
36 286067895 3.0000
36 580063106 1.0000
36 29985371 6.0000
36 396758589 6.0000
36 410218658 1.0000
36 184372744 3.0000
36 370652255 19.0000
36 219138840 2.0000
36 172668288 7.0000
36 140264549 4.0000
36 191060793 10.0000
36 167906212 6.0000
36 69315538 3.0000
36 363295003 1.0000
36 218664980 2.0000
36 256133861 2.0000
36 482704214 3.0000
36 178077679 13.0000
36 561976148 5.0000
36 359256640 6.0000
36 314096700 2.0000
36 574012776 3.0000
36 77688451 3.0000
36 191072044 6.0000
36 300202655 3.0000
36 21437961 3.0000
36 92473291 3.0000
36 241120063 2.0000
36 273461517 3.0000
36 452834167 1.0000
36 244006526 5.0000
36 64490054 1.0000
36 212586753 3.0000
36 79413578 2.0000
36 44765804 3.0000
36 297850671 2.0000
36 53150452 3.0000
36 409911433 9.0000
36 81073960 3.0000
36 23543947 8.0000
36 137373058 1.0000
36 338617304 5.0000
36 400549146 4.0000
36 177900100 1.0000
36 185661573 6.0000
36 297652974 7.0000
36 343887622 1.0000
36 316530540 8.0000
36 438406232 4.0000
36 83928002 5.0000
36 206134238 7.0000
36 150611354 2.0000
36 162793078 8.0000
36 367080568 3.0000
36 267804075 4.0000
36 342697022 2.0000
36 287846265 1.0000
36 279949406 5.0000
36 250613093 1.0000
36 187255592 7.0000
36 773862752 14.0000
36 348265432 8.0000
36 450794692 1.0000
36 174191688 1.0000
36 181662643 11.0000
36 137055424 3.0000
36 393300089 1.0000
36 311114046 2.0000
36 396718040 3.0000
36 140083960 1.0000
36 214483223 2.0000
36 404357780 5.0000
36 337070381 3.0000
36 763326908 5.0000
36 168459774 3.0000
36 181913832 4.0000
36 66484769 5.0000
36 193425330 12.0000
36 21508873 5.0000
36 40894652 2.0000
36 388400654 7.0000
36 82332462 7.0000
36 188846349 1.0000
36 278482967 2.0000
36 175458189 2.0000
36 50799351 3.0000
36 222559633 1.0000
36 275191705 4.0000
36 434947470 3.0000
36 341332559 3.0000
36 515440846 9.0000
36 368086280 3.0000
36 413508790 1.0000
36 340274242 16.0000
36 237266480 4.0000
36 280948401 3.0000
36 368246503 7.0000
36 14160276 1.0000
36 577155549 1.0000
36 176861277 2.0000
36 188683237 7.0000
36 370647017 5.0000
36 470069657 1.0000
36 549380971 1.0000
36 481649873 3.0000
36 264745750 2.0000
36 124272648 2.0000
36 54198070 3.0000
36 205376521 10.0000
36 252993522 2.0000
36 361978254 2.0000
36 111423790 6.0000
36 93737863 5.0000
36 838628065 2.0000
36 121567287 8.0000
36 424179426 2.0000
36 332334127 3.0000
36 512578944 1.0000
36 143037311 1.0000
36 324307705 2.0000
36 501887043 2.0000
36 54513097 3.0000
36 328548626 11.0000
36 104147773 5.0000
36 296381448 2.0000
36 97542362 2.0000
36 386637033 6.0000
36 267228287 3.0000
36 187038423 1.0000
36 169894192 2.0000
36 339165240 5.0000
36 371419587 6.0000
36 336463177 2.0000
36 550434469 1.0000
36 778485938 2.0000
36 522994958 3.0000
36 162621823 1.0000
36 370162043 8.0000
36 383687232 6.0000
36 187450075 2.0000
36 119202711 1.0000
36 177823861 7.0000
36 437368746 3.0000
36 392132337 6.0000
36 372988775 5.0000
36 205278393 7.0000
36 42895816 6.0000
36 74224730 3.0000
36 39045743 6.0000
36 136249351 14.0000
36 158469454 3.0000
36 23971329 2.0000
36 145721875 2.0000
36 246760566 7.0000
36 308721415 4.0000
36 409970512 4.0000
36 350739777 2.0000
36 489343655 6.0000
36 137471432 3.0000
36 35254639 1.0000
36 106841421 2.0000
36 238764205 5.0000
36 347943805 2.0000
36 384094515 4.0000
36 361241032 2.0000
36 17248920 10.0000
36 175155659 4.0000
36 421024033 13.0000
36 105576032 3.0000
36 62223312 2.0000
36 21770354 2.0000
36 905950542 1.0000
36 221517840 3.0000
36 58749618 6.0000
36 303371760 7.0000
36 168345425 3.0000
36 47914608 1.0000
36 271550696 1.0000
36 260062202 3.0000
36 381346813 2.0000
36 171251023 2.0000
36 141911198 1.0000
36 283690548 1.0000
36 69307285 7.0000
36 403594709 2.0000
36 22926492 1.0000
36 337544630 2.0000
36 369094144 1.0000
36 367354478 8.0000
36 382489334 2.0000
36 253491471 3.0000
36 280571460 10.0000
36 235284388 4.0000
36 287248913 3.0000
36 71487252 15.0000
36 205383132 4.0000
36 470915888 16.0000
36 368228652 1.0000
36 271324754 3.0000
36 364819835 4.0000
36 262639091 10.0000
36 121849847 1.0000
36 127903007 3.0000
36 20351239 3.0000
36 361299476 2.0000
36 45624632 5.0000
36 36612498 4.0000
36 345725724 3.0000
36 164746594 3.0000
36 266514525 5.0000
36 250361135 6.0000
36 344143174 2.0000
36 35952475 4.0000
36 109269644 5.0000
36 364772998 5.0000
36 75611015 2.0000
36 104799646 2.0000
36 454280253 14.0000
36 181097218 2.0000
36 214251466 3.0000
36 282067411 4.0000
36 478310972 2.0000
36 256696942 1.0000
36 408214756 4.0000
36 85077359 9.0000
36 606474884 7.0000
36 137434820 2.0000
36 536437122 2.0000
36 100597724 5.0000
36 120116959 1.0000
36 151755148 2.0000
36 544352394 3.0000
36 111005623 10.0000
36 191077706 3.0000
36 234316880 2.0000
36 553850703 1.0000
36 264200852 1.0000
36 421499757 9.0000
36 366684284 1.0000
36 249710115 6.0000
36 185826799 1.0000
36 515663555 6.0000
36 601892509 2.0000
36 234313487 1.0000
36 58747535 2.0000
36 100480169 2.0000
36 417708983 5.0000
36 360738565 3.0000
36 170649489 13.0000
36 132067492 6.0000
36 38081052 2.0000
36 323300311 6.0000
36 64017672 6.0000
36 51371672 4.0000
36 196244888 2.0000
36 443078043 1.0000
36 117757115 8.0000
36 167096544 5.0000
36 372730170 3.0000
36 194511872 2.0000
36 261114974 1.0000
36 54596482 6.0000
36 570304837 4.0000
36 389751959 6.0000
36 185646833 6.0000
36 274674751 18.0000
36 199295364 3.0000
36 362747745 2.0000
36 299112866 18.0000
36 501994600 2.0000
36 459637630 3.0000
36 84352469 1.0000
36 72277917 2.0000
36 107123526 4.0000
36 324907579 6.0000
36 186224386 2.0000
36 156890702 15.0000
36 148842295 12.0000
36 234388455 3.0000
36 392480887 5.0000
36 284945143 6.0000
36 238169466 3.0000
36 28128687 4.0000
36 187276624 4.0000
36 245007518 3.0000
36 56406907 6.0000
36 37649776 2.0000
36 405406664 2.0000
36 189660545 3.0000
36 436851002 1.0000
36 58758214 3.0000
36 21695739 1.0000
36 421743631 2.0000
36 34279978 1.0000
36 189638764 4.0000
36 331699419 2.0000
36 274053387 5.0000
36 238736345 2.0000
37 331273105 1.0000
37 270063173 1.0000
37 317475686 2.0000
37 470500390 2.0000
37 123208306 1.0000
37 409982678 1.0000
37 337231569 3.0000
37 108445481 1.0000
37 193208430 1.0000
37 198112368 2.0000
37 370611197 1.0000
37 252695601 1.0000
37 23505105 3.0000
37 211848777 4.0000
37 249794165 2.0000
37 370698806 2.0000
37 172453788 1.0000
37 381295550 2.0000
37 160887563 1.0000
37 219091740 1.0000
37 189209030 2.0000
37 177496057 1.0000
37 338611428 3.0000
37 202719757 3.0000
37 241266173 3.0000
37 486840282 2.0000
37 267814002 1.0000
37 246766460 2.0000
37 235189731 1.0000
37 93438825 1.0000
37 284510806 3.0000
37 266119179 1.0000
37 323356735 1.0000
37 265245001 1.0000
37 294817467 2.0000
37 399604913 1.0000
37 353689773 1.0000
37 36544806 1.0000
37 200444013 1.0000
37 48949091 1.0000
37 285544894 1.0000
37 360543263 4.0000
37 336130385 2.0000
37 514679374 4.0000
37 286597633 2.0000
37 57794814 1.0000
37 199633839 19.0000
37 192517738 1.0000
37 275155337 2.0000
37 292813892 1.0000
37 273602143 4.0000
37 366562500 4.0000
37 97492519 1.0000
37 433683092 1.0000
37 275096952 1.0000
37 186791565 1.0000
37 500112888 4.0000
37 441208969 14.0000
37 244547831 2.0000
37 201679034 2.0000
37 280430548 2.0000
37 162815851 1.0000
37 53267855 1.0000
37 431640690 1.0000
37 45112608 1.0000
37 201657966 1.0000
37 173493504 1.0000
37 46420717 2.0000
37 115605916 1.0000
37 241093180 1.0000
37 240191869 7.0000
37 48376774 1.0000
37 297853100 1.0000
37 246739849 2.0000
37 186134940 4.0000
37 187658311 1.0000
37 319010188 1.0000
37 406886217 5.0000
37 198221318 2.0000
37 520440498 1.0000
37 399954028 2.0000
37 30009812 1.0000
37 328239527 3.0000
37 366017781 5.0000
37 230315857 3.0000
37 306791157 1.0000
37 346391676 1.0000
37 327333087 3.0000
37 44336049 3.0000
37 406980735 4.0000
37 22128494 4.0000
37 262307214 3.0000
37 355136751 2.0000
37 502000235 1.0000
37 63253790 1.0000
37 405604530 1.0000
37 280403522 2.0000
37 165076757 5.0000
37 352370223 2.0000
37 277019535 2.0000
37 24868133 1.0000
37 244876558 1.0000
37 179935250 1.0000
37 402540810 1.0000
37 179676136 1.0000
37 262622226 13.0000
37 513279956 3.0000
37 293643103 1.0000
37 51820161 2.0000
37 249707746 2.0000
37 240663429 1.0000
37 591867735 1.0000
37 91155132 1.0000
37 487963726 3.0000
37 335221441 3.0000
37 259865273 2.0000
37 325619075 1.0000
37 296489918 3.0000
37 21415915 1.0000
37 363915528 11.0000
37 57675742 3.0000
37 381515950 1.0000
37 320121337 1.0000
37 394614858 4.0000
37 206185630 1.0000
37 186547033 1.0000
37 344751090 1.0000
37 117058623 9.0000
37 83106176 5.0000
37 205665619 2.0000
37 235926567 2.0000
37 212381568 1.0000
37 191067738 1.0000
37 360392279 3.0000
37 192473400 2.0000
37 378745384 5.0000
37 240388572 1.0000
37 287104239 4.0000
37 21593031 5.0000
37 390669136 2.0000
37 166670511 1.0000
37 86739892 4.0000
37 238271382 2.0000
37 102781563 1.0000
37 490590646 1.0000
37 281992408 1.0000
37 373612153 1.0000
37 267194499 3.0000
37 273033835 1.0000
37 315035989 1.0000
37 213240376 1.0000
37 210442608 2.0000
37 88960749 4.0000
37 22249205 3.0000
37 92975209 1.0000
37 106766504 3.0000
37 288273675 2.0000
37 227699736 1.0000
37 203916273 3.0000
37 378162722 2.0000
37 306224647 11.0000
37 267822457 1.0000
37 365122161 4.0000
37 360108672 2.0000
37 88910148 3.0000
37 223611436 1.0000
37 244154467 1.0000
37 363860065 2.0000
37 291357807 1.0000
37 254940274 3.0000
37 335997173 3.0000
37 150774251 1.0000
37 355438543 4.0000
37 295917422 6.0000
37 260814366 1.0000
37 285171946 2.0000
37 423225727 1.0000
37 21858860 1.0000
37 190813502 1.0000
37 80373284 1.0000
37 182470142 5.0000
37 115180720 8.0000
37 33841316 3.0000
37 313621459 1.0000
37 167865284 1.0000
37 330255413 1.0000
37 383689626 1.0000
37 33861081 1.0000
37 246461105 2.0000
37 336717597 6.0000
37 496918713 1.0000
37 317966639 1.0000
37 187288519 3.0000
37 119466409 1.0000
37 50093236 5.0000
37 164729839 14.0000
37 192149868 3.0000
37 286067895 2.0000
37 396758589 3.0000
37 410218658 2.0000
37 219138840 5.0000
37 140264549 1.0000
37 191060793 2.0000
37 363295003 2.0000
37 218664980 1.0000
37 256133861 2.0000
37 482704214 1.0000
37 561976148 1.0000
37 314096700 1.0000
37 77688451 1.0000
37 21437961 1.0000
37 92473291 1.0000
37 241120063 1.0000
37 273461517 3.0000
37 452834167 2.0000
37 79413578 2.0000
37 44765804 1.0000
37 297850671 1.0000
37 53150452 3.0000
37 409911433 1.0000
37 283053533 5.0000
37 338617304 1.0000
37 400549146 1.0000
37 185661573 1.0000
37 297652974 3.0000
37 438406232 1.0000
37 206134238 1.0000
37 100235911 2.0000
37 250613093 4.0000
37 187255592 1.0000
37 773862752 1.0000
37 348265432 3.0000
37 181662643 1.0000
37 311114046 2.0000
37 140083960 2.0000
37 214483223 1.0000
37 227764232 2.0000
37 404357780 1.0000
37 337070381 1.0000
37 66484769 1.0000
37 225398019 1.0000
37 388400654 3.0000
37 188846349 2.0000
37 278482967 2.0000
37 175458189 2.0000
37 50799351 1.0000
37 222559633 5.0000
37 275191705 4.0000
37 325696446 1.0000
37 515440846 4.0000
37 413508790 1.0000
37 549380971 1.0000
37 481649873 1.0000
37 264745750 8.0000
37 124272648 1.0000
37 205376521 2.0000
37 93737863 2.0000
37 838628065 3.0000
37 121567287 3.0000
37 324307705 3.0000
37 209549732 1.0000
37 386637033 2.0000
37 169894192 2.0000
37 339165240 1.0000
37 336463177 1.0000
37 370162043 1.0000
37 383687232 1.0000
37 177823861 2.0000
37 392132337 1.0000
37 372988775 5.0000
37 205278393 2.0000
37 42895816 1.0000
37 74224730 1.0000
37 39045743 1.0000
37 158469454 1.0000
37 145721875 3.0000
37 246760566 2.0000
37 308721415 1.0000
37 409970512 3.0000
37 350739777 1.0000
37 489343655 3.0000
37 238764205 3.0000
37 347943805 1.0000
37 384094515 1.0000
37 361241032 2.0000
37 175155659 2.0000
37 105576032 2.0000
37 62223312 2.0000
37 905950542 1.0000
37 221517840 3.0000
37 303371760 1.0000
37 141911198 3.0000
37 210250049 1.0000
37 280571460 1.0000
37 235284388 2.0000
37 71487252 4.0000
37 205383132 2.0000
37 470915888 7.0000
37 271324754 1.0000
37 262639091 2.0000
37 20351239 1.0000
37 36612498 1.0000
37 266514525 3.0000
37 344143174 1.0000
37 109269644 1.0000
37 364772998 1.0000
37 454280253 2.0000
37 282067411 1.0000
37 256696942 1.0000
37 214266687 1.0000
37 85077359 4.0000
37 137434820 11.0000
37 100597724 1.0000
37 151755148 1.0000
37 111005623 1.0000
37 234316880 1.0000
37 421499757 1.0000
37 366684284 2.0000
37 185826799 4.0000
37 515663555 2.0000
37 360738565 4.0000
37 117757115 3.0000
37 167096544 1.0000
37 194511872 2.0000
37 54596482 4.0000
37 570304837 1.0000
37 389751959 1.0000
37 185646833 2.0000
37 340870023 2.0000
37 199295364 2.0000
37 107123526 2.0000
37 156890702 1.0000
37 234388455 2.0000
37 238169466 1.0000
37 187276624 1.0000
37 245007518 2.0000
37 56406907 4.0000
37 58758214 2.0000
37 21695739 3.0000
37 274053387 1.0000
37 238736345 2.0000
38 331273105 8.0000
38 470500390 4.0000
38 409982678 1.0000
38 198494776 1.0000
38 249794165 1.0000
38 14319626 1.0000
38 18900232 1.0000
38 160887563 3.0000
38 219091740 1.0000
38 179872551 2.0000
38 338611428 1.0000
38 46351591 1.0000
38 267814002 7.0000
38 350372131 1.0000
38 285230602 1.0000
38 266119179 1.0000
38 294817467 2.0000
38 353689773 2.0000
38 225914625 1.0000
38 36544806 1.0000
38 360543263 3.0000
38 286597633 1.0000
38 433683092 1.0000
38 311867325 1.0000
38 429012068 1.0000
38 244547831 1.0000
38 298641416 1.0000
38 191069406 1.0000
38 211555341 1.0000
38 201657966 3.0000
38 53384299 1.0000
38 240191869 1.0000
38 186134940 2.0000
38 394745356 2.0000
38 319010188 3.0000
38 213829162 4.0000
38 406886217 1.0000
38 257078406 1.0000
38 562966986 1.0000
38 427605834 4.0000
38 30009812 1.0000
38 14599444 4.0000
38 283713373 3.0000
38 42570149 2.0000
38 306791157 1.0000
38 44336049 1.0000
38 262307214 1.0000
38 502000235 1.0000
38 58757576 33.0000
38 186221115 1.0000
38 179676136 2.0000
38 513279956 1.0000
38 91155132 2.0000
38 475896725 1.0000
38 318581766 2.0000
38 111690467 2.0000
38 259865273 2.0000
38 381515950 1.0000
38 330234691 1.0000
38 394614858 2.0000
38 344751090 1.0000
38 204911391 2.0000
38 240388572 4.0000
38 390669136 1.0000
38 490590646 1.0000
38 282819786 1.0000
38 273033835 1.0000
38 315035989 1.0000
38 213240376 3.0000
38 92975209 1.0000
38 378162722 1.0000
38 178457690 3.0000
38 267822457 1.0000
38 363860065 1.0000
38 291357807 1.0000
38 150774251 1.0000
38 754823287 1.0000
38 401744197 1.0000
38 469680915 1.0000
38 383689626 1.0000
38 246461105 1.0000
38 123084921 1.0000
38 326055771 7.0000
38 43702024 6.0000
38 219138840 3.0000
38 140264549 1.0000
38 191060793 2.0000
38 359256640 1.0000
38 21437961 8.0000
38 185661573 2.0000
38 206134238 2.0000
38 174191688 1.0000
38 181662643 1.0000
38 140083960 1.0000
38 404357780 1.0000
38 181913832 1.0000
38 66484769 2.0000
38 50799351 1.0000
38 222559633 1.0000
38 341332559 1.0000
38 237266480 1.0000
38 481649873 1.0000
38 205376521 1.0000
38 284139006 1.0000
38 169894192 1.0000
38 371419587 1.0000
38 162621823 3.0000
38 370162043 8.0000
38 74224730 1.0000
38 308721415 2.0000
38 238764205 1.0000
38 17248920 1.0000
38 175155659 1.0000
38 303371760 2.0000
38 47914608 1.0000
38 71487252 2.0000
38 266514525 2.0000
38 364772998 1.0000
38 454280253 1.0000
38 137434820 1.0000
38 191077706 2.0000
38 234316880 3.0000
38 421499757 5.0000
38 515663555 3.0000
38 234313487 1.0000
38 194511872 3.0000
38 54596482 1.0000
38 199295364 1.0000
38 234388455 1.0000
38 284945143 1.0000
38 238169466 3.0000
38 56406907 1.0000
38 21695739 1.0000
38 274053387 2.0000
38 238736345 5.0000
39 331273105 8.0000
39 465399426 2.0000
39 317475686 2.0000
39 470500390 7.0000
39 123208306 1.0000
39 409982678 1.0000
39 337231569 2.0000
39 108445481 1.0000
39 218621324 2.0000
39 296487126 1.0000
39 272101527 1.0000
39 193208430 3.0000
39 382076279 3.0000
39 56343104 4.0000
39 84403255 1.0000
39 252695601 1.0000
39 23505105 3.0000
39 368802046 1.0000
39 201041947 1.0000
39 211848777 4.0000
39 198494776 4.0000
39 70654563 2.0000
39 37905642 1.0000
39 249794165 2.0000
39 14319626 5.0000
39 449572339 1.0000
39 397569403 2.0000
39 381295550 2.0000
39 18900232 2.0000
39 160887563 4.0000
39 219091740 2.0000
39 189209030 3.0000
39 88126316 3.0000
39 246172121 2.0000
39 179872551 3.0000
39 177496057 7.0000
39 326820998 2.0000
39 170909799 3.0000
39 120858192 1.0000
39 338611428 2.0000
39 46351591 1.0000
39 202719757 3.0000
39 241266173 2.0000
39 486840282 1.0000
39 267814002 7.0000
39 246766460 1.0000
39 350372131 1.0000
39 340363309 3.0000
39 235189731 1.0000
39 93438825 2.0000
39 285230602 1.0000
39 266119179 3.0000
39 323356735 2.0000
39 294817467 2.0000
39 399604913 1.0000
39 353689773 5.0000
39 151816481 2.0000
39 225914625 1.0000
39 36544806 2.0000
39 470234000 1.0000
39 108675333 2.0000
39 200444013 1.0000
39 48949091 2.0000
39 360543263 4.0000
39 336130385 1.0000
39 514679374 2.0000
39 433102407 1.0000
39 286597633 3.0000
39 199633839 3.0000
39 51039180 2.0000
39 45364167 2.0000
39 275155337 1.0000
39 784411766 2.0000
39 273602143 1.0000
39 366562500 2.0000
39 97492519 1.0000
39 338939548 7.0000
39 433683092 1.0000
39 311867325 2.0000
39 250373879 4.0000
39 391968464 1.0000
39 429012068 1.0000
39 36292202 3.0000
39 260778881 1.0000
39 58759682 1.0000
39 186791565 2.0000
39 426101736 1.0000
39 441208969 2.0000
39 244547831 2.0000
39 70483883 1.0000
39 298641416 1.0000
39 201679034 1.0000
39 191069406 2.0000
39 280430548 1.0000
39 211555341 2.0000
39 491150133 2.0000
39 162815851 2.0000
39 431640690 1.0000
39 45112608 1.0000
39 201657966 6.0000
39 118408967 2.0000
39 369727211 3.0000
39 53384299 2.0000
39 338287336 2.0000
39 240191869 2.0000
39 322180022 1.0000
39 48376774 1.0000
39 297853100 3.0000
39 183374179 2.0000
39 186134940 4.0000
39 394745356 4.0000
39 311108835 1.0000
39 319010188 4.0000
39 213829162 5.0000
39 406886217 2.0000
39 108896669 3.0000
39 257078406 2.0000
39 520440498 1.0000
39 562966986 2.0000
39 427605834 7.0000
39 471858752 1.0000
39 255572101 1.0000
39 30009812 3.0000
39 14599444 6.0000
39 283713373 3.0000
39 275040716 1.0000
39 179127965 1.0000
39 230315857 2.0000
39 42570149 5.0000
39 306791157 2.0000
39 218641857 1.0000
39 346391676 1.0000
39 44336049 1.0000
39 406980735 1.0000
39 194757219 2.0000
39 262307214 2.0000
39 455974999 1.0000
39 59142721 3.0000
39 355136751 2.0000
39 502000235 5.0000
39 58757576 40.0000
39 213579519 1.0000
39 186221115 4.0000
39 63253790 1.0000
39 280403522 1.0000
39 165076757 1.0000
39 330439783 2.0000
39 296510601 2.0000
39 412490976 1.0000
39 252673442 3.0000
39 24868133 1.0000
39 244876558 2.0000
39 179935250 4.0000
39 89308231 4.0000
39 210551488 1.0000
39 26761071 2.0000
39 304022613 2.0000
39 402540810 1.0000
39 179676136 2.0000
39 513279956 2.0000
39 293643103 4.0000
39 249707746 3.0000
39 591867735 1.0000
39 91155132 4.0000
39 385340015 3.0000
39 475896725 2.0000
39 257522741 3.0000
39 318581766 3.0000
39 335221441 1.0000
39 111690467 3.0000
39 259865273 3.0000
39 248148598 3.0000
39 126040106 1.0000
39 325619075 1.0000
39 317113567 1.0000
39 296489918 4.0000
39 418803180 1.0000
39 279504313 1.0000
39 24598269 3.0000
39 137671591 1.0000
39 21415915 2.0000
39 27798256 2.0000
39 363915528 1.0000
39 302559370 1.0000
39 362708884 1.0000
39 57675742 3.0000
39 381515950 6.0000
39 330234691 1.0000
39 316113123 1.0000
39 437557781 1.0000
39 320121337 2.0000
39 443043975 5.0000
39 394614858 2.0000
39 206185630 1.0000
39 279968317 1.0000
39 109299416 2.0000
39 344751090 2.0000
39 400344890 1.0000
39 117058623 1.0000
39 83106176 3.0000
39 205665619 3.0000
39 235926567 1.0000
39 196957441 1.0000
39 212381568 2.0000
39 360392279 2.0000
39 192473400 2.0000
39 204911391 3.0000
39 378745384 1.0000
39 520380645 1.0000
39 240388572 6.0000
39 390669136 3.0000
39 250569402 1.0000
39 490590646 1.0000
39 186190444 3.0000
39 116524695 1.0000
39 282819786 1.0000
39 267194499 2.0000
39 157091041 1.0000
39 73084416 2.0000
39 273033835 1.0000
39 315035989 2.0000
39 213240376 4.0000
39 210442608 1.0000
39 156951907 1.0000
39 22249205 2.0000
39 92975209 2.0000
39 106766504 1.0000
39 227699736 1.0000
39 245770489 1.0000
39 29553844 1.0000
39 378162722 2.0000
39 178457690 4.0000
39 306224647 1.0000
39 267822457 2.0000
39 239482861 1.0000
39 88910148 1.0000
39 299925959 3.0000
39 38633460 1.0000
39 244154467 3.0000
39 363860065 3.0000
39 291357807 3.0000
39 64456105 1.0000
39 254940274 2.0000
39 335997173 4.0000
39 77029876 1.0000
39 150774251 1.0000
39 355438543 1.0000
39 295917422 2.0000
39 260814366 1.0000
39 285171946 1.0000
39 21858860 5.0000
39 182470142 3.0000
39 343941412 1.0000
39 182650731 2.0000
39 90430970 5.0000
39 208649048 2.0000
39 754823287 4.0000
39 33841316 1.0000
39 352227498 1.0000
39 313621459 1.0000
39 167865284 1.0000
39 443540428 1.0000
39 401744197 3.0000
39 309948156 1.0000
39 351798435 1.0000
39 21927348 2.0000
39 274601883 2.0000
39 469680915 1.0000
39 383689626 3.0000
39 33861081 2.0000
39 246461105 2.0000
39 496918713 3.0000
39 119466409 2.0000
39 43399417 1.0000
39 50093236 3.0000
39 164729839 1.0000
39 123084921 3.0000
39 237885339 3.0000
39 326055771 9.0000
39 43702024 6.0000
39 286067895 1.0000
39 410218658 2.0000
39 184372744 1.0000
39 219138840 6.0000
39 140264549 2.0000
39 191060793 4.0000
39 363295003 2.0000
39 218664980 1.0000
39 178077679 2.0000
39 561976148 1.0000
39 359256640 2.0000
39 191072044 2.0000
39 21437961 9.0000
39 92473291 1.0000
39 241120063 2.0000
39 273461517 2.0000
39 452834167 1.0000
39 64490054 2.0000
39 212586753 1.0000
39 44765804 4.0000
39 297850671 1.0000
39 53150452 3.0000
39 409911433 1.0000
39 23543947 4.0000
39 137373058 4.0000
39 338617304 1.0000
39 185661573 3.0000
39 438406232 3.0000
39 393727361 1.0000
39 83928002 3.0000
39 206134238 2.0000
39 150611354 1.0000
39 162793078 2.0000
39 367080568 2.0000
39 100235911 1.0000
39 250613093 1.0000
39 187255592 2.0000
39 174191688 1.0000
39 181662643 2.0000
39 137055424 1.0000
39 311114046 2.0000
39 140083960 1.0000
39 214483223 5.0000
39 227764232 1.0000
39 404357780 2.0000
39 337070381 4.0000
39 763326908 1.0000
39 181913832 1.0000
39 66484769 3.0000
39 225398019 2.0000
39 193425330 1.0000
39 21508873 1.0000
39 40894652 1.0000
39 388400654 1.0000
39 82332462 1.0000
39 188846349 1.0000
39 175458189 2.0000
39 50799351 2.0000
39 222559633 1.0000
39 275191705 1.0000
39 341332559 5.0000
39 368086280 2.0000
39 237266480 3.0000
39 28774420 3.0000
39 577155549 1.0000
39 470069657 1.0000
39 481649873 1.0000
39 124272648 3.0000
39 54198070 1.0000
39 205376521 1.0000
39 252993522 1.0000
39 93737863 4.0000
39 121567287 1.0000
39 284139006 1.0000
39 332334127 1.0000
39 143037311 1.0000
39 501887043 1.0000
39 54513097 1.0000
39 328548626 3.0000
39 104147773 3.0000
39 296381448 1.0000
39 209549732 1.0000
39 97542362 5.0000
39 386637033 1.0000
39 169894192 2.0000
39 339165240 1.0000
39 371419587 1.0000
39 336463177 1.0000
39 162621823 3.0000
39 370162043 8.0000
39 361065588 1.0000
39 119202711 1.0000
39 177823861 3.0000
39 191058301 1.0000
39 392132337 1.0000
39 372988775 1.0000
39 42895816 1.0000
39 74224730 1.0000
39 246760566 2.0000
39 308721415 5.0000
39 409970512 1.0000
39 350739777 1.0000
39 137471432 2.0000
39 238764205 2.0000
39 347943805 2.0000
39 384094515 2.0000
39 17248920 7.0000
39 175155659 4.0000
39 62223312 2.0000
39 58749618 1.0000
39 303371760 2.0000
39 168345425 5.0000
39 47914608 6.0000
39 271550696 2.0000
39 182456993 1.0000
39 260062202 2.0000
39 381346813 2.0000
39 171251023 1.0000
39 283690548 2.0000
39 69307285 1.0000
39 337544630 1.0000
39 253491471 5.0000
39 210250049 1.0000
39 280571460 1.0000
39 71487252 5.0000
39 205383132 3.0000
39 470915888 2.0000
39 364819835 1.0000
39 121849847 1.0000
39 127903007 1.0000
39 361299476 1.0000
39 45624632 2.0000
39 36612498 5.0000
39 266514525 3.0000
39 250361135 2.0000
39 109269644 3.0000
39 364772998 1.0000
39 75611015 1.0000
39 454280253 2.0000
39 214251466 2.0000
39 478310972 4.0000
39 256696942 1.0000
39 408214756 1.0000
39 214266687 3.0000
39 483853031 1.0000
39 85077359 1.0000
39 606474884 2.0000
39 137434820 2.0000
39 100597724 1.0000
39 151755148 9.0000
39 111005623 2.0000
39 191077706 5.0000
39 234316880 5.0000
39 421499757 8.0000
39 185826799 1.0000
39 515663555 4.0000
39 601892509 1.0000
39 234313487 2.0000
39 58747535 1.0000
39 360738565 2.0000
39 132067492 2.0000
39 246550319 1.0000
39 38081052 3.0000
39 323300311 1.0000
39 64017672 1.0000
39 51371672 1.0000
39 517335990 1.0000
39 117757115 1.0000
39 167096544 2.0000
39 372730170 3.0000
39 194511872 3.0000
39 261114974 1.0000
39 54596482 5.0000
39 570304837 1.0000
39 389751959 1.0000
39 185646833 4.0000
39 274674751 4.0000
39 199295364 3.0000
39 244474835 3.0000
39 362747745 1.0000
39 501994600 1.0000
39 72277917 1.0000
39 107123526 2.0000
39 324907579 1.0000
39 156890702 4.0000
39 148842295 3.0000
39 234388455 2.0000
39 284945143 6.0000
39 48048224 1.0000
39 283894633 2.0000
39 238169466 4.0000
39 245007518 1.0000
39 56406907 4.0000
39 37649776 9.0000
39 21695739 3.0000
39 421743631 1.0000
39 34279978 1.0000
39 274053387 4.0000
39 238736345 5.0000
40 331273105 7.0000
40 270063173 6.0000
40 465399426 9.0000
40 317475686 6.0000
40 470500390 11.0000
40 123208306 7.0000
40 409982678 1.0000
40 337231569 2.0000
40 108445481 2.0000
40 218621324 13.0000
40 296487126 4.0000
40 272101527 1.0000
40 232961188 12.0000
40 381448455 1.0000
40 382076279 7.0000
40 56343104 1.0000
40 207505611 1.0000
40 84403255 1.0000
40 370611197 13.0000
40 252695601 1.0000
40 23505105 4.0000
40 368802046 12.0000
40 252834703 1.0000
40 211848777 15.0000
40 187365956 14.0000
40 285709412 2.0000
40 198494776 2.0000
40 361278739 2.0000
40 70654563 2.0000
40 37905642 3.0000
40 249794165 8.0000
40 370698806 3.0000
40 172453787 9.0000
40 172453788 1.0000
40 14319626 1.0000
40 449572339 4.0000
40 29267530 2.0000
40 28136650 2.0000
40 138428712 2.0000
40 397569403 5.0000
40 381295550 38.0000
40 266618095 5.0000
40 160887563 1.0000
40 219091740 1.0000
40 273559646 6.0000
40 189209030 3.0000
40 88126316 10.0000
40 246172121 3.0000
40 106255581 10.0000
40 177496057 16.0000
40 170909799 7.0000
40 120858192 1.0000
40 338611428 4.0000
40 108064328 5.0000
40 46351591 15.0000
40 39723301 13.0000
40 202719757 6.0000
40 241266173 13.0000
40 486840282 1.0000
40 267814002 17.0000
40 246766460 11.0000
40 350372131 2.0000
40 340363309 3.0000
40 235189731 5.0000
40 93438825 2.0000
40 284510806 13.0000
40 266119179 1.0000
40 323356735 6.0000
40 265245001 18.0000
40 506215866 4.0000
40 399604913 6.0000
40 353689773 7.0000
40 444720443 1.0000
40 151816481 2.0000
40 211603583 3.0000
40 225914625 7.0000
40 85790245 9.0000
40 36544806 3.0000
40 108675333 6.0000
40 200444013 1.0000
40 402870780 1.0000
40 48949091 19.0000
40 285544894 5.0000
40 360543263 1.0000
40 336130385 4.0000
40 514679374 23.0000
40 433102407 2.0000
40 286597633 11.0000
40 57794814 4.0000
40 199633839 8.0000
40 212503529 4.0000
40 192517738 6.0000
40 51039180 3.0000
40 45364167 31.0000
40 157197158 2.0000
40 24429243 7.0000
40 77726580 14.0000
40 292813892 4.0000
40 784411766 6.0000
40 273602143 1.0000
40 366562500 1.0000
40 97492519 5.0000
40 338939548 3.0000
40 228099346 3.0000
40 179244567 1.0000
40 575328602 1.0000
40 275096952 3.0000
40 250373879 2.0000
40 391968464 5.0000
40 36292202 3.0000
40 260778881 11.0000
40 186791565 3.0000
40 426101736 3.0000
40 500112888 9.0000
40 441208969 15.0000
40 244547831 21.0000
40 70483883 4.0000
40 280430548 4.0000
40 211555341 3.0000
40 491150133 6.0000
40 53267855 5.0000
40 431640690 1.0000
40 269051483 1.0000
40 45112608 2.0000
40 205448347 8.0000
40 279579743 4.0000
40 201657966 2.0000
40 173493504 1.0000
40 118408967 1.0000
40 369727211 23.0000
40 46420717 1.0000
40 115605916 3.0000
40 338287336 2.0000
40 241093180 15.0000
40 240191869 3.0000
40 322180022 14.0000
40 48376774 7.0000
40 297853100 3.0000
40 246739849 9.0000
40 183374179 1.0000
40 417097825 4.0000
40 187658311 2.0000
40 51697533 3.0000
40 399580001 1.0000
40 311108835 11.0000
40 280826536 5.0000
40 213829162 1.0000
40 406886217 3.0000
40 108896669 4.0000
40 198221318 11.0000
40 520440498 5.0000
40 562966986 2.0000
40 427605834 23.0000
40 399954028 4.0000
40 471858752 9.0000
40 255572101 5.0000
40 30009812 1.0000
40 14599444 3.0000
40 328239527 8.0000
40 283713373 3.0000
40 275040716 9.0000
40 179127965 10.0000
40 230315857 6.0000
40 42570149 1.0000
40 306791157 16.0000
40 218641857 3.0000
40 327333087 11.0000
40 371265403 4.0000
40 44336049 13.0000
40 406980735 21.0000
40 191007520 22.0000
40 194757219 7.0000
40 262307214 2.0000
40 455974999 5.0000
40 59142721 4.0000
40 355136751 4.0000
40 502000235 2.0000
40 58757576 4.0000
40 213579519 20.0000
40 186221115 4.0000
40 63253790 1.0000
40 280403522 9.0000
40 454059039 2.0000
40 165076757 12.0000
40 330439783 1.0000
40 352370223 3.0000
40 296510601 4.0000
40 412490976 2.0000
40 252673442 1.0000
40 277019535 5.0000
40 24868133 1.0000
40 206342682 12.0000
40 359750805 2.0000
40 244876558 11.0000
40 179935250 1.0000
40 89308231 7.0000
40 210551488 1.0000
40 304022613 6.0000
40 402540810 5.0000
40 179676136 19.0000
40 320782984 4.0000
40 389265907 23.0000
40 262622226 1.0000
40 52305361 11.0000
40 513279956 1.0000
40 293643103 12.0000
40 51820161 4.0000
40 249707746 10.0000
40 240663429 14.0000
40 591867735 12.0000
40 91155132 2.0000
40 268844576 4.0000
40 475896725 14.0000
40 255114497 8.0000
40 257522741 8.0000
40 318581766 4.0000
40 487963726 1.0000
40 335221441 4.0000
40 111690467 3.0000
40 248148598 4.0000
40 126040106 8.0000
40 325619075 1.0000
40 317113567 4.0000
40 296489918 20.0000
40 418803180 2.0000
40 399711344 2.0000
40 279504313 5.0000
40 99002197 6.0000
40 24598269 4.0000
40 137671591 8.0000
40 21415915 1.0000
40 27798256 32.0000
40 363915528 6.0000
40 302559370 5.0000
40 362708884 7.0000
40 57675742 4.0000
40 381515950 16.0000
40 45398123 2.0000
40 330234691 2.0000
40 316113123 2.0000
40 437557781 7.0000
40 320121337 17.0000
40 41795957 1.0000
40 125971172 2.0000
40 443043975 3.0000
40 198927386 1.0000
40 394614858 1.0000
40 206185630 4.0000
40 279968317 3.0000
40 109299416 3.0000
40 344751090 3.0000
40 133406185 1.0000
40 400344890 11.0000
40 492369766 3.0000
40 117058623 21.0000
40 83106176 2.0000
40 205665619 15.0000
40 196957441 1.0000
40 212381568 1.0000
40 191067738 1.0000
40 360392279 8.0000
40 192473400 3.0000
40 204911391 2.0000
40 378745384 5.0000
40 240388572 6.0000
40 21593031 18.0000
40 421104380 4.0000
40 390669136 5.0000
40 250569402 4.0000
40 166670511 1.0000
40 86739892 6.0000
40 102781563 7.0000
40 240258320 2.0000
40 440602667 19.0000
40 116524695 7.0000
40 29666748 1.0000
40 282819786 2.0000
40 267194499 4.0000
40 157091041 3.0000
40 73084416 30.0000
40 273033835 1.0000
40 315035989 10.0000
40 226691563 3.0000
40 218649291 10.0000
40 208490036 2.0000
40 213240376 11.0000
40 210442608 2.0000
40 156951907 5.0000
40 88960749 3.0000
40 22249205 2.0000
40 92975209 5.0000
40 106766504 12.0000
40 245770489 3.0000
40 438537920 1.0000
40 203916273 1.0000
40 29553844 4.0000
40 378162722 5.0000
40 361812003 4.0000
40 322045168 1.0000
40 178457690 11.0000
40 155874323 11.0000
40 306224647 2.0000
40 374495787 1.0000
40 358726571 6.0000
40 267822457 10.0000
40 365122161 2.0000
40 239482861 10.0000
40 88910148 11.0000
40 223611436 2.0000
40 38633460 2.0000
40 244154467 11.0000
40 180329003 5.0000
40 363860065 2.0000
40 291357807 5.0000
40 64456105 2.0000
40 254940274 4.0000
40 335997173 7.0000
40 68526291 13.0000
40 150774251 5.0000
40 380310734 14.0000
40 355438543 9.0000
40 205231234 4.0000
40 285171946 3.0000
40 423225727 2.0000
40 190813502 3.0000
40 80373284 1.0000
40 182470142 4.0000
40 343941412 8.0000
40 182650731 1.0000
40 254990620 11.0000
40 90430970 2.0000
40 115180720 1.0000
40 208649048 13.0000
40 754823287 7.0000
40 33841316 4.0000
40 352227498 2.0000
40 313621459 1.0000
40 191101089 1.0000
40 401744197 1.0000
40 309948156 7.0000
40 351798435 13.0000
40 21927348 7.0000
40 188826656 2.0000
40 330255413 24.0000
40 274601883 1.0000
40 370005959 1.0000
40 33861081 11.0000
40 336717597 1.0000
40 191898535 18.0000
40 317966639 13.0000
40 187288519 40.0000
40 119466409 19.0000
40 277727437 10.0000
40 43399417 2.0000
40 50093236 3.0000
40 123084921 4.0000
40 237885339 7.0000
40 326055771 3.0000
40 192149868 1.0000
40 43702024 2.0000
40 286067895 2.0000
40 580063106 9.0000
40 396758589 12.0000
40 410218658 30.0000
40 184372744 5.0000
40 219138840 5.0000
40 140264549 3.0000
40 319920038 4.0000
40 191060793 2.0000
40 363295003 9.0000
40 424630506 2.0000
40 218664980 1.0000
40 256133861 9.0000
40 482704214 1.0000
40 359256640 14.0000
40 574012776 2.0000
40 300202655 11.0000
40 21437961 14.0000
40 92473291 6.0000
40 241120063 4.0000
40 273461517 16.0000
40 452834167 15.0000
40 500386861 12.0000
40 212586753 29.0000
40 79413578 16.0000
40 44765804 7.0000
40 297850671 21.0000
40 53150452 2.0000
40 409911433 1.0000
40 23543947 1.0000
40 137373058 4.0000
40 338617304 3.0000
40 400549146 2.0000
40 177900100 43.0000
40 185661573 1.0000
40 343887622 6.0000
40 438406232 8.0000
40 393727361 2.0000
40 83928002 1.0000
40 206134238 3.0000
40 150611354 15.0000
40 552102770 1.0000
40 162793078 8.0000
40 267804075 5.0000
40 342697022 2.0000
40 287846265 9.0000
40 279949406 5.0000
40 250613093 1.0000
40 187255592 1.0000
40 773862752 1.0000
40 348265432 6.0000
40 450794692 1.0000
40 174191688 1.0000
40 181662643 3.0000
40 137055424 6.0000
40 393300089 2.0000
40 396718040 1.0000
40 140083960 11.0000
40 214483223 2.0000
40 227764232 8.0000
40 404357780 14.0000
40 337070381 6.0000
40 215576684 2.0000
40 296146340 2.0000
40 225398019 6.0000
40 193425330 1.0000
40 21508873 1.0000
40 40894652 4.0000
40 388400654 4.0000
40 188846349 6.0000
40 278482967 9.0000
40 175458189 1.0000
40 50799351 3.0000
40 222559633 3.0000
40 275191705 1.0000
40 454736754 2.0000
40 325696446 1.0000
40 341332559 14.0000
40 515440846 5.0000
40 368086280 5.0000
40 413508790 3.0000
40 340274242 1.0000
40 237266480 6.0000
40 280948401 4.0000
40 532395996 1.0000
40 28774420 7.0000
40 14160276 4.0000
40 577155549 3.0000
40 268363596 6.0000
40 188683237 1.0000
40 470069657 1.0000
40 549380971 6.0000
40 481649873 2.0000
40 124272648 12.0000
40 54198070 5.0000
40 205376521 3.0000
40 252993522 2.0000
40 93737863 1.0000
40 838628065 2.0000
40 121567287 17.0000
40 332334127 2.0000
40 143037311 3.0000
40 324307705 5.0000
40 501887043 12.0000
40 54513097 5.0000
40 104147773 6.0000
40 209549732 21.0000
40 386637033 20.0000
40 372693245 3.0000
40 169894192 7.0000
40 339165240 5.0000
40 371419587 8.0000
40 162621823 20.0000
40 370162043 1.0000
40 383687232 4.0000
40 187450075 2.0000
40 361065588 3.0000
40 119202711 4.0000
40 177823861 9.0000
40 437368746 1.0000
40 372988775 1.0000
40 42895816 3.0000
40 39045743 6.0000
40 158469454 1.0000
40 246760566 10.0000
40 308721415 10.0000
40 409970512 9.0000
40 350739777 13.0000
40 489343655 13.0000
40 137471432 13.0000
40 35254639 3.0000
40 106841421 8.0000
40 238764205 6.0000
40 384094515 2.0000
40 361241032 14.0000
40 17248920 1.0000
40 175155659 17.0000
40 105576032 4.0000
40 62223312 6.0000
40 21770354 5.0000
40 905950542 1.0000
40 221517840 3.0000
40 58749618 3.0000
40 303371760 5.0000
40 168345425 4.0000
40 260062202 1.0000
40 381346813 5.0000
40 171251023 2.0000
40 141911198 1.0000
40 283690548 2.0000
40 69307285 18.0000
40 403594709 2.0000
40 22926492 8.0000
40 369094144 2.0000
40 367354478 1.0000
40 382489334 1.0000
40 253491471 4.0000
40 280571460 5.0000
40 235284388 3.0000
40 71487252 19.0000
40 205383132 4.0000
40 470915888 5.0000
40 271324754 3.0000
40 364819835 4.0000
40 262639091 2.0000
40 121849847 4.0000
40 20351239 1.0000
40 361299476 6.0000
40 45624632 1.0000
40 36612498 6.0000
40 345725724 5.0000
40 164746594 1.0000
40 344143174 11.0000
40 35952475 1.0000
40 109269644 5.0000
40 364772998 4.0000
40 75611015 8.0000
40 104799646 6.0000
40 454280253 1.0000
40 295071464 1.0000
40 214251466 18.0000
40 282067411 2.0000
40 478310972 24.0000
40 256696942 11.0000
40 214266687 14.0000
40 483853031 5.0000
40 85077359 11.0000
40 272144349 5.0000
40 606474884 3.0000
40 137434820 5.0000
40 151755148 12.0000
40 111005623 1.0000
40 191077706 2.0000
40 234316880 19.0000
40 264200852 1.0000
40 421499757 1.0000
40 366684284 2.0000
40 249710115 3.0000
40 185826799 2.0000
40 515663555 17.0000
40 234313487 2.0000
40 58747535 5.0000
40 417708983 4.0000
40 360738565 9.0000
40 170649489 3.0000
40 132067492 1.0000
40 38081052 2.0000
40 323300311 1.0000
40 64017672 3.0000
40 51371672 3.0000
40 81112983 2.0000
40 517335990 5.0000
40 117757115 17.0000
40 167096544 7.0000
40 372730170 8.0000
40 54596482 3.0000
40 570304837 9.0000
40 389751959 3.0000
40 274674751 16.0000
40 340870023 6.0000
40 199295364 3.0000
40 244474835 1.0000
40 501994600 9.0000
40 72277917 6.0000
40 107123526 1.0000
40 324907579 6.0000
40 156890702 12.0000
40 148842295 13.0000
40 392480887 1.0000
40 284945143 3.0000
40 48048224 22.0000
40 283894633 2.0000
40 238169466 18.0000
40 187276624 34.0000
40 245007518 1.0000
40 56406907 4.0000
40 418254720 1.0000
40 37649776 1.0000
40 436851002 1.0000
40 58758214 5.0000
40 21695739 2.0000
40 421743631 5.0000
40 34279978 17.0000
40 331699419 2.0000
40 274053387 4.0000
40 238736345 5.0000
40 448605410 9.0000
41 331273105 17.0000
41 470500390 1.0000
41 123208306 2.0000
41 409982678 2.0000
41 218621324 2.0000
41 272101527 1.0000
41 382076279 2.0000
41 252834703 1.0000
41 211848777 3.0000
41 370698806 6.0000
41 29267530 1.0000
41 381295550 2.0000
41 18900232 2.0000
41 219091740 1.0000
41 273559646 2.0000
41 246172121 2.0000
41 326820998 1.0000
41 338611428 1.0000
41 46351591 1.0000
41 241266173 1.0000
41 267814002 1.0000
41 340363309 1.0000
41 235189731 2.0000
41 93438825 2.0000
41 285230602 2.0000
41 323356735 2.0000
41 294817467 1.0000
41 399604913 1.0000
41 151816481 1.0000
41 36544806 1.0000
41 470234000 2.0000
41 108675333 19.0000
41 336130385 2.0000
41 192517738 1.0000
41 157197158 1.0000
41 275155337 1.0000
41 292813892 3.0000
41 784411766 1.0000
41 433683092 2.0000
41 228099346 1.0000
41 250373879 1.0000
41 36292202 2.0000
41 260778881 13.0000
41 441208969 2.0000
41 298641416 1.0000
41 211555341 1.0000
41 491150133 5.0000
41 45112608 1.0000
41 53384299 1.0000
41 241093180 1.0000
41 322180022 1.0000
41 246739849 1.0000
41 319010188 4.0000
41 213829162 2.0000
41 406886217 2.0000
41 108896669 2.0000
41 198221318 2.0000
41 399954028 1.0000
41 30009812 1.0000
41 283713373 1.0000
41 42570149 3.0000
41 327333087 4.0000
41 406980735 5.0000
41 59142721 1.0000
41 355136751 1.0000
41 330439783 3.0000
41 181627999 1.0000
41 352370223 1.0000
41 277019535 1.0000
41 24868133 1.0000
41 244876558 2.0000
41 89308231 1.0000
41 26761071 1.0000
41 389265907 1.0000
41 262622226 1.0000
41 51820161 1.0000
41 591867735 1.0000
41 91155132 5.0000
41 385340015 1.0000
41 268844576 1.0000
41 487963726 1.0000
41 249824122 2.0000
41 335221441 3.0000
41 112257152 29.0000
41 111690467 1.0000
41 259865273 1.0000
41 317113567 1.0000
41 296489918 1.0000
41 418803180 1.0000
41 190383735 2.0000
41 137671591 11.0000
41 363915528 1.0000
41 302559370 1.0000
41 381515950 1.0000
41 276971322 2.0000
41 316113123 1.0000
41 437557781 2.0000
41 206185630 1.0000
41 109299416 1.0000
41 400344890 1.0000
41 360392279 4.0000
41 192473400 1.0000
41 421104380 1.0000
41 390669136 1.0000
41 282819786 1.0000
41 273033835 1.0000
41 315035989 1.0000
41 213240376 2.0000
41 92975209 2.0000
41 106766504 2.0000
41 288273675 4.0000
41 227699736 3.0000
41 378162722 1.0000
41 178457690 4.0000
41 254940274 2.0000
41 335997173 1.0000
41 150774251 3.0000
41 260814366 2.0000
41 205231234 2.0000
41 423225727 1.0000
41 190813502 2.0000
41 182650731 10.0000
41 208649048 3.0000
41 33841316 1.0000
41 401744197 2.0000
41 309948156 1.0000
41 351798435 3.0000
41 246461105 1.0000
41 123084921 3.0000
41 326055771 1.0000
41 192149868 1.0000
41 43702024 2.0000
41 286067895 1.0000
41 580063106 1.0000
41 219138840 2.0000
41 191060793 1.0000
41 363295003 1.0000
41 218664980 2.0000
41 482704214 1.0000
41 178077679 2.0000
41 574012776 4.0000
41 77688451 2.0000
41 273461517 1.0000
41 500386861 1.0000
41 53150452 5.0000
41 409911433 1.0000
41 23543947 1.0000
41 338617304 1.0000
41 185661573 2.0000
41 343887622 2.0000
41 552102770 1.0000
41 162793078 1.0000
41 342697022 1.0000
41 279949406 1.0000
41 348265432 1.0000
41 311114046 3.0000
41 396718040 2.0000
41 140083960 1.0000
41 214483223 2.0000
41 404357780 1.0000
41 168459774 1.0000
41 82332462 2.0000
41 175458189 2.0000
41 50799351 5.0000
41 454736754 1.0000
41 341332559 3.0000
41 368086280 1.0000
41 549380971 3.0000
41 264745750 2.0000
41 54198070 1.0000
41 332334127 2.0000
41 501887043 1.0000
41 296381448 1.0000
41 169894192 2.0000
41 162621823 1.0000
41 361065588 3.0000
41 119202711 1.0000
41 177823861 1.0000
41 392132337 2.0000
41 372988775 1.0000
41 205278393 1.0000
41 158469454 8.0000
41 23971329 3.0000
41 308721415 1.0000
41 409970512 2.0000
41 238764205 1.0000
41 384094515 1.0000
41 361241032 1.0000
41 17248920 27.0000
41 105576032 1.0000
41 21770354 1.0000
41 168345425 1.0000
41 271550696 1.0000
41 381346813 1.0000
41 22926492 3.0000
41 253491471 13.0000
41 235284388 5.0000
41 287248913 1.0000
41 271324754 1.0000
41 262639091 1.0000
41 121849847 2.0000
41 36612498 3.0000
41 345725724 1.0000
41 266514525 2.0000
41 250361135 3.0000
41 282067411 2.0000
41 483853031 2.0000
41 85077359 1.0000
41 606474884 1.0000
41 536437122 1.0000
41 111005623 21.0000
41 515663555 3.0000
41 234313487 1.0000
41 132067492 19.0000
41 323300311 1.0000
41 372730170 1.0000
41 389751959 14.0000
41 274674751 1.0000
41 244474835 1.0000
41 362747745 2.0000
41 501994600 1.0000
41 72277917 1.0000
41 234388455 6.0000
41 284945143 1.0000
41 238169466 2.0000
41 37649776 8.0000
41 436851002 4.0000
41 21695739 1.0000
41 34279978 1.0000
41 331699419 1.0000
42 331273105 1.0000
42 211848777 14.0000
42 189209030 5.0000
42 323356735 1.0000
42 260778881 3.0000
42 406980735 21.0000
42 262307214 16.0000
42 109299416 1.0000
42 212381568 5.0000
42 157091041 12.0000
42 322045168 1.0000
42 68526291 4.0000
42 317966639 10.0000
42 218664980 2.0000
42 241120063 5.0000
42 53150452 17.0000
42 552102770 7.0000
42 367080568 4.0000
42 214483223 21.0000
42 54198070 37.0000
42 17248920 1.0000
42 905950542 2.0000
42 253491471 1.0000
42 71487252 1.0000
42 345725724 15.0000
42 234316880 1.0000
42 421499757 8.0000
42 362747745 4.0000
43 331273105 1.0000
43 211848777 15.0000
43 172453787 1.0000
43 189209030 5.0000
43 323356735 1.0000
43 260778881 3.0000
43 406980735 21.0000
43 262307214 16.0000
43 109299416 1.0000
43 212381568 5.0000
43 157091041 12.0000
43 322045168 1.0000
43 68526291 4.0000
43 317966639 10.0000
43 218664980 2.0000
43 241120063 5.0000
43 53150452 17.0000
43 552102770 7.0000
43 367080568 4.0000
43 214483223 21.0000
43 193425330 2.0000
43 54198070 37.0000
43 17248920 1.0000
43 905950542 2.0000
43 253491471 1.0000
43 71487252 1.0000
43 345725724 15.0000
43 234316880 1.0000
43 421499757 8.0000
43 362747745 4.0000
44 331273105 4.0000
44 270063173 1.0000
44 465399426 3.0000
44 317475686 2.0000
44 123208306 2.0000
44 409982678 1.0000
44 337231569 2.0000
44 108445481 2.0000
44 218621324 4.0000
44 232961188 2.0000
44 19761271 1.0000
44 381448455 1.0000
44 193208430 5.0000
44 207505611 2.0000
44 84403255 1.0000
44 198112368 2.0000
44 370611197 1.0000
44 252695601 1.0000
44 23505105 2.0000
44 368802046 3.0000
44 211848777 3.0000
44 187365956 1.0000
44 198494776 2.0000
44 70654563 3.0000
44 37905642 2.0000
44 249794165 4.0000
44 172453787 3.0000
44 14319626 2.0000
44 449572339 1.0000
44 29267530 6.0000
44 28136650 1.0000
44 397569403 1.0000
44 381295550 2.0000
44 266618095 2.0000
44 160887563 3.0000
44 219091740 1.0000
44 273559646 2.0000
44 189209030 2.0000
44 88126316 1.0000
44 246172121 3.0000
44 106255581 3.0000
44 179872551 1.0000
44 177496057 7.0000
44 326820998 1.0000
44 170909799 1.0000
44 46351591 1.0000
44 39723301 3.0000
44 202719757 4.0000
44 486840282 1.0000
44 267814002 1.0000
44 211172294 1.0000
44 246766460 4.0000
44 350372131 1.0000
44 340363309 2.0000
44 235189731 1.0000
44 93438825 4.0000
44 285230602 1.0000
44 284510806 5.0000
44 266119179 1.0000
44 323356735 1.0000
44 294817467 1.0000
44 353689773 1.0000
44 225914625 1.0000
44 85790245 3.0000
44 36544806 7.0000
44 470234000 2.0000
44 108675333 6.0000
44 280574253 5.0000
44 48949091 2.0000
44 285544894 1.0000
44 360543263 1.0000
44 336130385 11.0000
44 514679374 1.0000
44 433102407 2.0000
44 286597633 3.0000
44 57794814 1.0000
44 199633839 6.0000
44 212503529 2.0000
44 192517738 5.0000
44 51039180 1.0000
44 45364167 1.0000
44 24429243 5.0000
44 76679385 1.0000
44 273602143 1.0000
44 366562500 2.0000
44 97492519 5.0000
44 433683092 2.0000
44 311867325 1.0000
44 575328602 1.0000
44 275096952 1.0000
44 250373879 3.0000
44 391968464 4.0000
44 448196764 2.0000
44 36292202 4.0000
44 260778881 7.0000
44 58759682 1.0000
44 186791565 3.0000
44 426101736 2.0000
44 500112888 3.0000
44 351253672 2.0000
44 441208969 1.0000
44 244547831 1.0000
44 70483883 3.0000
44 298641416 1.0000
44 201679034 1.0000
44 280430548 2.0000
44 211555341 4.0000
44 491150133 1.0000
44 310215915 3.0000
44 162815851 1.0000
44 53267855 3.0000
44 269051483 1.0000
44 45112608 1.0000
44 205448347 1.0000
44 279579743 1.0000
44 118408967 2.0000
44 369727211 2.0000
44 46420717 2.0000
44 53384299 2.0000
44 241093180 1.0000
44 240191869 1.0000
44 322180022 3.0000
44 48376774 1.0000
44 297853100 4.0000
44 246739849 5.0000
44 186134940 1.0000
44 187658311 1.0000
44 51697533 1.0000
44 394745356 4.0000
44 311108835 3.0000
44 319010188 1.0000
44 213829162 1.0000
44 406886217 3.0000
44 198221318 2.0000
44 257078406 1.0000
44 520440498 2.0000
44 562966986 1.0000
44 427605834 4.0000
44 399954028 2.0000
44 255572101 1.0000
44 14599444 3.0000
44 328239527 7.0000
44 366017781 4.0000
44 283713373 4.0000
44 275040716 2.0000
44 230315857 2.0000
44 42570149 3.0000
44 306791157 2.0000
44 346391676 2.0000
44 327333087 1.0000
44 371265403 1.0000
44 44336049 1.0000
44 406980735 2.0000
44 191007520 1.0000
44 22128494 2.0000
44 194757219 4.0000
44 262307214 3.0000
44 59142721 2.0000
44 355136751 3.0000
44 236986090 1.0000
44 502000235 5.0000
44 58757576 3.0000
44 213579519 1.0000
44 186221115 2.0000
44 63253790 1.0000
44 165076757 2.0000
44 181627999 1.0000
44 352370223 1.0000
44 296510601 1.0000
44 412490976 1.0000
44 24868133 1.0000
44 206342682 1.0000
44 545072012 2.0000
44 244876558 2.0000
44 179935250 2.0000
44 89308231 2.0000
44 210551488 2.0000
44 26761071 2.0000
44 117902280 2.0000
44 304022613 4.0000
44 402540810 1.0000
44 179676136 2.0000
44 320782984 1.0000
44 389265907 3.0000
44 262622226 2.0000
44 513279956 1.0000
44 249707746 4.0000
44 591867735 1.0000
44 91155132 2.0000
44 385340015 4.0000
44 475896725 3.0000
44 255114497 3.0000
44 257522741 6.0000
44 318581766 2.0000
44 487963726 1.0000
44 249824122 1.0000
44 335221441 2.0000
44 111690467 1.0000
44 259865273 2.0000
44 248148598 1.0000
44 126040106 2.0000
44 317113567 2.0000
44 190383735 5.0000
44 279504313 6.0000
44 24598269 3.0000
44 137671591 3.0000
44 21415915 2.0000
44 27798256 1.0000
44 363915528 2.0000
44 362708884 3.0000
44 381515950 2.0000
44 333467661 1.0000
44 316113123 3.0000
44 437557781 3.0000
44 320121337 1.0000
44 41795957 2.0000
44 198927386 4.0000
44 394614858 2.0000
44 206185630 4.0000
44 109299416 3.0000
44 186547033 1.0000
44 344751090 1.0000
44 400344890 4.0000
44 492369766 1.0000
44 117058623 1.0000
44 83106176 1.0000
44 235926567 3.0000
44 196957441 5.0000
44 212381568 2.0000
44 360392279 6.0000
44 192473400 4.0000
44 204911391 2.0000
44 378745384 1.0000
44 240388572 2.0000
44 287104239 1.0000
44 21593031 1.0000
44 421104380 2.0000
44 250569402 1.0000
44 166670511 2.0000
44 238271382 1.0000
44 102781563 1.0000
44 490590646 1.0000
44 240258320 2.0000
44 440602667 1.0000
44 116524695 4.0000
44 29666748 2.0000
44 282819786 6.0000
44 267194499 2.0000
44 157091041 2.0000
44 73084416 1.0000
44 273033835 2.0000
44 226691563 2.0000
44 218649291 2.0000
44 213240376 4.0000
44 156951907 5.0000
44 22249205 3.0000
44 92975209 2.0000
44 288273675 1.0000
44 227699736 7.0000
44 29553844 1.0000
44 378162722 3.0000
44 361812003 3.0000
44 322045168 1.0000
44 178457690 6.0000
44 155874323 6.0000
44 306224647 4.0000
44 358726571 2.0000
44 267822457 1.0000
44 365122161 3.0000
44 360108672 1.0000
44 299925959 2.0000
44 38633460 3.0000
44 244154467 2.0000
44 291357807 2.0000
44 64456105 2.0000
44 254940274 1.0000
44 335997173 2.0000
44 77029876 3.0000
44 438159896 1.0000
44 68526291 1.0000
44 150774251 2.0000
44 380310734 1.0000
44 355438543 6.0000
44 260814366 1.0000
44 285171946 2.0000
44 21858860 3.0000
44 190813502 1.0000
44 80373284 5.0000
44 343941412 2.0000
44 90430970 1.0000
44 115180720 1.0000
44 208649048 1.0000
44 754823287 2.0000
44 33841316 3.0000
44 313621459 1.0000
44 167865284 1.0000
44 401744197 2.0000
44 309948156 4.0000
44 351798435 2.0000
44 469680915 1.0000
44 383689626 1.0000
44 33861081 1.0000
44 246461105 3.0000
44 336717597 1.0000
44 191898535 3.0000
44 496918713 2.0000
44 317966639 6.0000
44 187288519 2.0000
44 119466409 4.0000
44 277727437 1.0000
44 43399417 2.0000
44 50093236 1.0000
44 164729839 1.0000
44 123084921 5.0000
44 237885339 1.0000
44 326055771 1.0000
44 192149868 1.0000
44 580063106 2.0000
44 29985371 3.0000
44 396758589 11.0000
44 184372744 2.0000
44 319920038 1.0000
44 191060793 2.0000
44 167906212 3.0000
44 218664980 3.0000
44 256133861 1.0000
44 178077679 2.0000
44 561976148 1.0000
44 359256640 2.0000
44 574012776 4.0000
44 300202655 1.0000
44 21437961 2.0000
44 92473291 3.0000
44 241120063 2.0000
44 273461517 3.0000
44 452834167 3.0000
44 500386861 2.0000
44 64490054 3.0000
44 212586753 1.0000
44 79413578 4.0000
44 53150452 3.0000
44 409911433 1.0000
44 137373058 3.0000
44 338617304 9.0000
44 400549146 1.0000
44 185661573 2.0000
44 297652974 1.0000
44 343887622 1.0000
44 438406232 2.0000
44 393727361 2.0000
44 83928002 4.0000
44 150611354 3.0000
44 552102770 1.0000
44 162793078 3.0000
44 367080568 1.0000
44 267804075 1.0000
44 342697022 1.0000
44 250613093 2.0000
44 187255592 1.0000
44 348265432 1.0000
44 450794692 1.0000
44 181662643 4.0000
44 137055424 1.0000
44 393300089 3.0000
44 311114046 2.0000
44 214483223 1.0000
44 227764232 3.0000
44 404357780 2.0000
44 337070381 1.0000
44 215576684 3.0000
44 181913832 2.0000
44 296146340 2.0000
44 66484769 4.0000
44 225398019 6.0000
44 193425330 6.0000
44 40894652 2.0000
44 388400654 1.0000
44 82332462 1.0000
44 188846349 1.0000
44 278482967 5.0000
44 175458189 1.0000
44 50799351 2.0000
44 222559633 3.0000
44 275191705 3.0000
44 434947470 4.0000
44 454736754 2.0000
44 325696446 3.0000
44 341332559 3.0000
44 515440846 2.0000
44 368086280 2.0000
44 237266480 2.0000
44 280948401 1.0000
44 28774420 3.0000
44 577155549 1.0000
44 176861277 1.0000
44 370647017 1.0000
44 481649873 1.0000
44 124272648 2.0000
44 54198070 3.0000
44 205376521 5.0000
44 252993522 4.0000
44 93737863 1.0000
44 838628065 2.0000
44 332334127 2.0000
44 143037311 2.0000
44 324307705 6.0000
44 501887043 2.0000
44 54513097 2.0000
44 328548626 5.0000
44 104147773 2.0000
44 296381448 2.0000
44 209549732 1.0000
44 97542362 2.0000
44 386637033 4.0000
44 372693245 1.0000
44 187038423 3.0000
44 169894192 3.0000
44 339165240 2.0000
44 336463177 1.0000
44 162621823 1.0000
44 370162043 1.0000
44 383687232 1.0000
44 187450075 2.0000
44 361065588 3.0000
44 177823861 5.0000
44 392132337 1.0000
44 378171446 1.0000
44 372988775 3.0000
44 205278393 2.0000
44 42895816 4.0000
44 74224730 1.0000
44 39045743 2.0000
44 158469454 1.0000
44 23971329 1.0000
44 145721875 2.0000
44 246760566 1.0000
44 308721415 2.0000
44 137471432 3.0000
44 106841421 1.0000
44 238764205 2.0000
44 347943805 3.0000
44 384094515 3.0000
44 361241032 5.0000
44 175155659 3.0000
44 421024033 1.0000
44 105576032 2.0000
44 62223312 6.0000
44 21770354 1.0000
44 905950542 1.0000
44 221517840 4.0000
44 58749618 1.0000
44 303371760 1.0000
44 168345425 6.0000
44 47914608 4.0000
44 271550696 1.0000
44 182456993 1.0000
44 260062202 7.0000
44 381346813 2.0000
44 171251023 4.0000
44 141911198 1.0000
44 283690548 5.0000
44 403594709 3.0000
44 22926492 2.0000
44 337544630 1.0000
44 369094144 3.0000
44 367354478 1.0000
44 382489334 2.0000
44 253491471 6.0000
44 153825675 1.0000
44 210250049 1.0000
44 280571460 3.0000
44 71487252 2.0000
44 205383132 1.0000
44 470915888 1.0000
44 368228652 1.0000
44 271324754 1.0000
44 364819835 1.0000
44 262639091 2.0000
44 121849847 3.0000
44 127903007 1.0000
44 45624632 1.0000
44 36612498 2.0000
44 345725724 2.0000
44 266514525 3.0000
44 250361135 3.0000
44 344143174 1.0000
44 35952475 1.0000
44 109269644 1.0000
44 364772998 1.0000
44 75611015 1.0000
44 454280253 5.0000
44 214251466 1.0000
44 478310972 1.0000
44 256696942 4.0000
44 214266687 1.0000
44 85077359 2.0000
44 272144349 2.0000
44 606474884 3.0000
44 137434820 1.0000
44 100597724 6.0000
44 151755148 3.0000
44 111005623 1.0000
44 191077706 2.0000
44 234316880 4.0000
44 421499757 2.0000
44 249710115 1.0000
44 185826799 1.0000
44 515663555 2.0000
44 601892509 1.0000
44 58747535 1.0000
44 100480169 1.0000
44 374739662 1.0000
44 360738565 1.0000
44 170649489 2.0000
44 132067492 1.0000
44 246550319 1.0000
44 38081052 1.0000
44 323300311 2.0000
44 51371672 2.0000
44 81112983 2.0000
44 517335990 5.0000
44 117757115 5.0000
44 167096544 1.0000
44 372730170 2.0000
44 194511872 2.0000
44 261114974 2.0000
44 570304837 1.0000
44 389751959 2.0000
44 185646833 5.0000
44 274674751 1.0000
44 340870023 1.0000
44 244474835 1.0000
44 362747745 4.0000
44 501994600 1.0000
44 72277917 4.0000
44 107123526 1.0000
44 324907579 1.0000
44 186224386 1.0000
44 156890702 2.0000
44 148842295 7.0000
44 234388455 3.0000
44 392480887 3.0000
44 284945143 1.0000
44 283894633 1.0000
44 238169466 1.0000
44 28128687 1.0000
44 187276624 3.0000
44 245007518 1.0000
44 37649776 2.0000
44 189660545 1.0000
44 436851002 1.0000
44 58758214 1.0000
44 421743631 1.0000
44 331699419 1.0000
44 274053387 1.0000
44 448605410 1.0000
45 331273105 2.0000
45 270063173 1.0000
45 409982678 2.0000
45 337231569 2.0000
45 296487126 2.0000
45 272101527 3.0000
45 381448455 1.0000
45 193208430 1.0000
45 382076279 1.0000
45 207505611 1.0000
45 198112368 3.0000
45 252695601 1.0000
45 201041947 1.0000
45 211848777 2.0000
45 187365956 1.0000
45 198494776 1.0000
45 37905642 1.0000
45 370698806 3.0000
45 172453788 2.0000
45 29267530 2.0000
45 381295550 1.0000
45 18900232 1.0000
45 266618095 1.0000
45 160887563 1.0000
45 219091740 2.0000
45 189209030 3.0000
45 88126316 2.0000
45 177496057 2.0000
45 120858192 2.0000
45 33029673 1.0000
45 46351591 1.0000
45 39723301 3.0000
45 202719757 3.0000
45 340363309 2.0000
45 235189731 2.0000
45 285230602 1.0000
45 284510806 1.0000
45 266119179 2.0000
45 323356735 3.0000
45 265245001 1.0000
45 506215866 1.0000
45 399604913 1.0000
45 151816481 5.0000
45 85790245 3.0000
45 36544806 1.0000
45 470234000 1.0000
45 108675333 1.0000
45 280574253 3.0000
45 402870780 1.0000
45 48949091 1.0000
45 285544894 1.0000
45 514679374 2.0000
45 286597633 1.0000
45 192517738 1.0000
45 51039180 5.0000
45 45364167 2.0000
45 157197158 1.0000
45 275155337 1.0000
45 784411766 1.0000
45 76679385 1.0000
45 581023706 1.0000
45 97492519 1.0000
45 436060689 1.0000
45 311867325 1.0000
45 46252132 5.0000
45 551188839 1.0000
45 287826175 1.0000
45 260778881 3.0000
45 58759682 2.0000
45 441208969 1.0000
45 244547831 1.0000
45 201679034 1.0000
45 45112608 2.0000
45 205448347 3.0000
45 279579743 1.0000
45 331112419 1.0000
45 501002642 1.0000
45 53384299 1.0000
45 115605916 1.0000
45 240191869 2.0000
45 48376774 1.0000
45 297853100 1.0000
45 187658311 5.0000
45 51697533 6.0000
45 319010188 3.0000
45 108896669 1.0000
45 520440498 2.0000
45 427605834 1.0000
45 399954028 1.0000
45 255572101 1.0000
45 14599444 1.0000
45 234501617 3.0000
45 275040716 1.0000
45 179127965 3.0000
45 230315857 1.0000
45 306791157 2.0000
45 346391676 1.0000
45 406980735 4.0000
45 776380530 6.0000
45 191007520 2.0000
45 401390204 4.0000
45 262307214 4.0000
45 455974999 1.0000
45 59142721 12.0000
45 355136751 1.0000
45 58757576 1.0000
45 213579519 1.0000
45 63253790 2.0000
45 454059039 1.0000
45 165076757 1.0000
45 330439783 2.0000
45 352370223 1.0000
45 296510601 1.0000
45 277019535 1.0000
45 24868133 1.0000
45 206342682 3.0000
45 545072012 2.0000
45 179935250 1.0000
45 26761071 2.0000
45 223869841 2.0000
45 402540810 1.0000
45 179676136 1.0000
45 389265907 2.0000
45 262622226 1.0000
45 293643103 1.0000
45 51820161 3.0000
45 249707746 3.0000
45 261112253 2.0000
45 390100428 2.0000
45 268844576 1.0000
45 475896725 2.0000
45 255114497 1.0000
45 257522741 3.0000
45 335221441 1.0000
45 111690467 1.0000
45 126040106 1.0000
45 325619075 2.0000
45 232232278 2.0000
45 317113567 1.0000
45 357339312 1.0000
45 190383735 1.0000
45 279504313 4.0000
45 137671591 3.0000
45 21415915 2.0000
45 27798256 7.0000
45 302559370 6.0000
45 362708884 2.0000
45 381515950 1.0000
45 333467661 1.0000
45 276971322 1.0000
45 45398123 1.0000
45 330234691 1.0000
45 125971172 1.0000
45 443043975 3.0000
45 394614858 1.0000
45 206185630 2.0000
45 109299416 1.0000
45 400344890 3.0000
45 492369766 1.0000
45 85694890 1.0000
45 212381568 1.0000
45 191067738 1.0000
45 360392279 1.0000
45 192473400 1.0000
45 378745384 4.0000
45 287104239 2.0000
45 21593031 1.0000
45 250569402 1.0000
45 166670511 2.0000
45 238271382 3.0000
45 102781563 1.0000
45 71815631 2.0000
45 240258320 1.0000
45 440602667 2.0000
45 186190444 1.0000
45 116524695 1.0000
45 29666748 1.0000
45 157091041 1.0000
45 273033835 1.0000
45 315035989 2.0000
45 218649291 3.0000
45 213240376 1.0000
45 156951907 2.0000
45 88960749 1.0000
45 92975209 1.0000
45 106766504 1.0000
45 288273675 2.0000
45 245770489 2.0000
45 438537920 2.0000
45 203916273 1.0000
45 29553844 1.0000
45 361812003 1.0000
45 322045168 1.0000
45 178457690 2.0000
45 155874323 4.0000
45 358726571 3.0000
45 267822457 1.0000
45 365122161 4.0000
45 239482861 2.0000
45 88910148 5.0000
45 223611436 1.0000
45 38633460 2.0000
45 127212001 1.0000
45 244154467 2.0000
45 180329003 1.0000
45 291357807 1.0000
45 458449001 2.0000
45 254940274 2.0000
45 335997173 1.0000
45 150774251 1.0000
45 355438543 2.0000
45 545300937 2.0000
45 205231234 2.0000
45 285171946 1.0000
45 182470142 1.0000
45 343941412 2.0000
45 254990620 2.0000
45 115180720 3.0000
45 208649048 1.0000
45 352227498 1.0000
45 167865284 8.0000
45 443540428 4.0000
45 191101089 2.0000
45 309948156 2.0000
45 351798435 1.0000
45 188826656 1.0000
45 330255413 3.0000
45 370005959 1.0000
45 246461105 1.0000
45 336717597 3.0000
45 496918713 5.0000
45 317966639 3.0000
45 277727437 1.0000
45 335507982 1.0000
45 237885339 1.0000
45 192149868 5.0000
45 286067895 1.0000
45 580063106 1.0000
45 29985371 2.0000
45 396758589 3.0000
45 410218658 1.0000
45 140264549 1.0000
45 319920038 1.0000
45 191060793 1.0000
45 69315538 4.0000
45 363295003 3.0000
45 218664980 3.0000
45 256133861 14.0000
45 482704214 1.0000
45 178077679 3.0000
45 359256640 5.0000
45 314096700 3.0000
45 574012776 1.0000
45 92473291 4.0000
45 241120063 1.0000
45 273461517 1.0000
45 500386861 1.0000
45 244006526 1.0000
45 64490054 1.0000
45 212586753 1.0000
45 79413578 1.0000
45 53150452 1.0000
45 409911433 4.0000
45 338617304 1.0000
45 400549146 1.0000
45 177900100 1.0000
45 297652974 4.0000
45 343887622 1.0000
45 438406232 1.0000
45 83928002 2.0000
45 206134238 2.0000
45 150611354 1.0000
45 552102770 1.0000
45 162793078 2.0000
45 100235911 1.0000
45 287846265 1.0000
45 279949406 1.0000
45 250613093 1.0000
45 187255592 5.0000
45 348265432 1.0000
45 450794692 1.0000
45 174191688 2.0000
45 137055424 3.0000
45 311114046 2.0000
45 396718040 4.0000
45 140083960 3.0000
45 214483223 1.0000
45 337070381 2.0000
45 181913832 1.0000
45 296146340 4.0000
45 225398019 1.0000
45 193425330 1.0000
45 188846349 3.0000
45 278482967 2.0000
45 50799351 2.0000
45 222559633 2.0000
45 275191705 4.0000
45 434947470 1.0000
45 515440846 1.0000
45 280948401 2.0000
45 532395996 1.0000
45 368246503 2.0000
45 577155549 3.0000
45 188683237 2.0000
45 370647017 3.0000
45 481649873 1.0000
45 264745750 1.0000
45 124272648 8.0000
45 205376521 2.0000
45 252993522 1.0000
45 111423790 1.0000
45 332334127 11.0000
45 512578944 1.0000
45 143037311 1.0000
45 501887043 1.0000
45 104147773 2.0000
45 386637033 2.0000
45 187038423 2.0000
45 169894192 3.0000
45 336463177 2.0000
45 550434469 1.0000
45 522994958 1.0000
45 370162043 5.0000
45 187450075 1.0000
45 361065588 1.0000
45 119202711 2.0000
45 177823861 3.0000
45 437368746 1.0000
45 392132337 3.0000
45 372988775 2.0000
45 42895816 2.0000
45 74224730 2.0000
45 23971329 2.0000
45 246760566 1.0000
45 308721415 2.0000
45 350739777 2.0000
45 106841421 3.0000
45 238764205 4.0000
45 347943805 3.0000
45 175155659 5.0000
45 421024033 6.0000
45 105576032 3.0000
45 62223312 4.0000
45 21770354 2.0000
45 905950542 2.0000
45 221517840 4.0000
45 58749618 5.0000
45 271550696 1.0000
45 182456993 2.0000
45 260062202 7.0000
45 171251023 1.0000
45 141911198 3.0000
45 22926492 2.0000
45 337544630 2.0000
45 367354478 3.0000
45 253491471 1.0000
45 280571460 5.0000
45 287248913 1.0000
45 71487252 1.0000
45 205383132 1.0000
45 470915888 1.0000
45 271324754 1.0000
45 364819835 4.0000
45 262639091 1.0000
45 121849847 2.0000
45 345725724 2.0000
45 266514525 1.0000
45 250361135 2.0000
45 35952475 1.0000
45 109269644 2.0000
45 75611015 2.0000
45 454280253 1.0000
45 181097218 5.0000
45 256696942 1.0000
45 483853031 1.0000
45 85077359 1.0000
45 606474884 6.0000
45 536437122 4.0000
45 100597724 1.0000
45 111005623 1.0000
45 191077706 1.0000
45 234316880 2.0000
45 264200852 1.0000
45 421499757 3.0000
45 366684284 4.0000
45 185826799 1.0000
45 515663555 1.0000
45 360738565 3.0000
45 170649489 1.0000
45 323300311 1.0000
45 51371672 1.0000
45 81112983 1.0000
45 196244888 1.0000
45 517335990 1.0000
45 117757115 2.0000
45 372730170 3.0000
45 194511872 2.0000
45 261114974 1.0000
45 54596482 1.0000
45 18761643 5.0000
45 570304837 1.0000
45 185646833 1.0000
45 274674751 1.0000
45 340870023 1.0000
45 244474835 2.0000
45 362747745 1.0000
45 299112866 3.0000
45 501994600 1.0000
45 459637630 1.0000
45 72277917 3.0000
45 324907579 2.0000
45 156890702 1.0000
45 148842295 1.0000
45 392480887 1.0000
45 284945143 1.0000
45 48048224 3.0000
45 238169466 2.0000
45 28128687 1.0000
45 187276624 1.0000
45 56406907 2.0000
45 37649776 1.0000
45 405406664 1.0000
45 189660545 1.0000
45 436851002 1.0000
45 58758214 3.0000
45 421743631 1.0000
45 331699419 5.0000
45 448605410 1.0000
46 331273105 4.0000
46 270063173 1.0000
46 465399426 2.0000
46 317475686 2.0000
46 470500390 1.0000
46 337231569 3.0000
46 108445481 6.0000
46 218621324 4.0000
46 296487126 14.0000
46 272101527 3.0000
46 232961188 1.0000
46 19761271 7.0000
46 193208430 8.0000
46 382076279 9.0000
46 56343104 14.0000
46 207505611 5.0000
46 198112368 2.0000
46 252695601 1.0000
46 23505105 4.0000
46 368802046 2.0000
46 201041947 2.0000
46 357660257 6.0000
46 211848777 7.0000
46 187365956 1.0000
46 285709412 1.0000
46 480499316 24.0000
46 361278739 1.0000
46 37905642 1.0000
46 249794165 2.0000
46 370698806 2.0000
46 172453787 1.0000
46 172453788 6.0000
46 449572339 2.0000
46 29267530 3.0000
46 28136650 1.0000
46 397569403 1.0000
46 508986427 54.0000
46 381295550 4.0000
46 18900232 6.0000
46 266618095 1.0000
46 273559646 6.0000
46 189209030 7.0000
46 88126316 5.0000
46 246172121 5.0000
46 106255581 9.0000
46 179872551 3.0000
46 326820998 1.0000
46 170909799 1.0000
46 120858192 12.0000
46 338611428 2.0000
46 108064328 3.0000
46 46351591 1.0000
46 39723301 2.0000
46 241266173 2.0000
46 267814002 3.0000
46 211172294 3.0000
46 246766460 11.0000
46 350372131 1.0000
46 340363309 8.0000
46 235189731 4.0000
46 93438825 4.0000
46 284510806 3.0000
46 266119179 3.0000
46 323356735 3.0000
46 506215866 2.0000
46 556212681 3.0000
46 399604913 9.0000
46 353689773 1.0000
46 444720443 2.0000
46 151816481 41.0000
46 211603583 1.0000
46 225914625 4.0000
46 85790245 9.0000
46 36544806 4.0000
46 470234000 2.0000
46 108675333 2.0000
46 280574253 5.0000
46 200444013 2.0000
46 402870780 28.0000
46 285544894 1.0000
46 360543263 6.0000
46 336130385 3.0000
46 514679374 3.0000
46 286597633 2.0000
46 57794814 2.0000
46 199633839 2.0000
46 212503529 1.0000
46 51039180 2.0000
46 45364167 18.0000
46 157197158 2.0000
46 24429243 6.0000
46 77726580 5.0000
46 292813892 1.0000
46 784411766 5.0000
46 76679385 9.0000
46 581023706 2.0000
46 273602143 1.0000
46 366562500 3.0000
46 97492519 14.0000
46 436060689 2.0000
46 433683092 2.0000
46 311867325 24.0000
46 228099346 1.0000
46 575328602 1.0000
46 275096952 2.0000
46 250373879 2.0000
46 391968464 5.0000
46 46252132 36.0000
46 429012068 4.0000
46 551188839 23.0000
46 287826175 22.0000
46 36292202 17.0000
46 260778881 8.0000
46 58759682 11.0000
46 186791565 2.0000
46 426101736 1.0000
46 500112888 1.0000
46 351253672 3.0000
46 441208969 5.0000
46 244547831 2.0000
46 70483883 2.0000
46 298641416 1.0000
46 201679034 6.0000
46 280430548 2.0000
46 211555341 9.0000
46 491150133 1.0000
46 162815851 3.0000
46 53267855 7.0000
46 431640690 2.0000
46 269051483 1.0000
46 45112608 2.0000
46 205448347 2.0000
46 279579743 3.0000
46 331112419 3.0000
46 201657966 4.0000
46 118408967 2.0000
46 369727211 3.0000
46 46420717 1.0000
46 454903662 60.0000
46 53384299 29.0000
46 115605916 4.0000
46 338287336 4.0000
46 241093180 5.0000
46 240191869 1.0000
46 322180022 2.0000
46 297853100 3.0000
46 246739849 2.0000
46 183374179 5.0000
46 569217694 2.0000
46 186134940 7.0000
46 187658311 4.0000
46 523484007 6.0000
46 51697533 4.0000
46 394745356 2.0000
46 399580001 2.0000
46 311108835 2.0000
46 280826536 1.0000
46 319010188 6.0000
46 213829162 5.0000
46 406886217 4.0000
46 108896669 1.0000
46 198221318 2.0000
46 257078406 1.0000
46 562966986 1.0000
46 427605834 3.0000
46 340555061 43.0000
46 419565212 33.0000
46 399954028 2.0000
46 471858752 9.0000
46 255572101 4.0000
46 30009812 4.0000
46 377915688 29.0000
46 14599444 3.0000
46 366017781 2.0000
46 283713373 2.0000
46 234501617 23.0000
46 370560376 2.0000
46 275040716 5.0000
46 230315857 4.0000
46 42570149 6.0000
46 306791157 1.0000
46 218641857 6.0000
46 354435706 2.0000
46 44336049 2.0000
46 406980735 4.0000
46 776380530 19.0000
46 191007520 1.0000
46 401390204 13.0000
46 22128494 2.0000
46 262307214 4.0000
46 455974999 3.0000
46 59142721 5.0000
46 355136751 4.0000
46 236986090 1.0000
46 502000235 3.0000
46 58757576 14.0000
46 213579519 8.0000
46 186221115 4.0000
46 63253790 1.0000
46 405604530 1.0000
46 280403522 5.0000
46 454059039 18.0000
46 165076757 4.0000
46 385003407 1.0000
46 330439783 2.0000
46 181627999 4.0000
46 352370223 2.0000
46 296510601 9.0000
46 412490976 1.0000
46 252673442 3.0000
46 164704175 44.0000
46 277019535 3.0000
46 24868133 27.0000
46 206342682 17.0000
46 545072012 10.0000
46 244876558 5.0000
46 179935250 7.0000
46 89308231 9.0000
46 210551488 4.0000
46 223869841 39.0000
46 304022613 4.0000
46 402540810 1.0000
46 179676136 7.0000
46 320782984 8.0000
46 52305361 1.0000
46 198203577 6.0000
46 292275636 12.0000
46 293643103 5.0000
46 51820161 6.0000
46 249707746 7.0000
46 240663429 1.0000
46 591867735 3.0000
46 261112253 26.0000
46 390100428 8.0000
46 91155132 4.0000
46 385340015 6.0000
46 387735880 21.0000
46 268844576 1.0000
46 447026114 2.0000
46 475896725 4.0000
46 255114497 1.0000
46 257522741 7.0000
46 318581766 3.0000
46 487963726 4.0000
46 249824122 1.0000
46 112257152 4.0000
46 111690467 7.0000
46 259865273 2.0000
46 248148598 4.0000
46 126040106 2.0000
46 325619075 3.0000
46 232232278 37.0000
46 296489918 6.0000
46 418803180 3.0000
46 357339312 2.0000
46 202234178 37.0000
46 399711344 26.0000
46 190383735 2.0000
46 279504313 24.0000
46 24598269 25.0000
46 137671591 5.0000
46 21415915 1.0000
46 27798256 12.0000
46 363915528 2.0000
46 302559370 1.0000
46 362708884 7.0000
46 57675742 1.0000
46 381515950 10.0000
46 333467661 4.0000
46 276971322 3.0000
46 45398123 2.0000
46 316113123 1.0000
46 437557781 8.0000
46 320121337 1.0000
46 41795957 10.0000
46 88227100 25.0000
46 125971172 7.0000
46 443043975 3.0000
46 198927386 6.0000
46 394614858 2.0000
46 206185630 5.0000
46 279968317 13.0000
46 109299416 5.0000
46 186547033 1.0000
46 344751090 1.0000
46 133406185 4.0000
46 400344890 13.0000
46 83106176 3.0000
46 205665619 3.0000
46 235926567 4.0000
46 196957441 4.0000
46 212381568 2.0000
46 360392279 2.0000
46 192473400 2.0000
46 378745384 1.0000
46 520380645 2.0000
46 240388572 5.0000
46 21593031 4.0000
46 421104380 2.0000
46 390669136 2.0000
46 166670511 2.0000
46 577858627 2.0000
46 102781563 3.0000
46 71815631 18.0000
46 490590646 1.0000
46 240258320 2.0000
46 186190444 3.0000
46 373612153 18.0000
46 116524695 3.0000
46 282819786 3.0000
46 267194499 4.0000
46 157091041 2.0000
46 73084416 1.0000
46 273033835 2.0000
46 315035989 3.0000
46 226691563 3.0000
46 218649291 1.0000
46 208490036 1.0000
46 213240376 2.0000
46 210442608 1.0000
46 156951907 5.0000
46 88960749 1.0000
46 22249205 15.0000
46 455319239 5.0000
46 106766504 1.0000
46 288273675 2.0000
46 227699736 1.0000
46 245770489 1.0000
46 434998682 24.0000
46 438537920 1.0000
46 203916273 3.0000
46 378162722 1.0000
46 322045168 1.0000
46 178457690 3.0000
46 155874323 4.0000
46 570305910 18.0000
46 306224647 3.0000
46 358726571 1.0000
46 267822457 2.0000
46 365122161 2.0000
46 239482861 1.0000
46 88910148 2.0000
46 223611436 2.0000
46 296712899 25.0000
46 299925959 10.0000
46 38633460 4.0000
46 127212001 48.0000
46 244154467 2.0000
46 180329003 1.0000
46 363860065 4.0000
46 291357807 1.0000
46 458449001 1.0000
46 64456105 3.0000
46 254940274 8.0000
46 335997173 3.0000
46 77029876 23.0000
46 438159896 1.0000
46 68526291 2.0000
46 150774251 3.0000
46 355438543 7.0000
46 295917422 1.0000
46 545300937 18.0000
46 260814366 8.0000
46 285171946 4.0000
46 423225727 1.0000
46 21858860 24.0000
46 190813502 6.0000
46 80373284 3.0000
46 182470142 5.0000
46 343941412 4.0000
46 182650731 6.0000
46 254990620 2.0000
46 444790512 22.0000
46 90430970 33.0000
46 115180720 2.0000
46 208649048 2.0000
46 472997480 9.0000
46 754823287 13.0000
46 33841316 5.0000
46 352227498 1.0000
46 313621459 3.0000
46 167865284 1.0000
46 443540428 16.0000
46 191101089 3.0000
46 309948156 3.0000
46 351798435 1.0000
46 330255413 2.0000
46 274601883 2.0000
46 469680915 4.0000
46 370005959 1.0000
46 33861081 5.0000
46 246461105 5.0000
46 336717597 2.0000
46 191898535 3.0000
46 496918713 1.0000
46 317966639 8.0000
46 187288519 5.0000
46 119466409 7.0000
46 277727437 3.0000
46 43399417 3.0000
46 50093236 7.0000
46 164729839 3.0000
46 123084921 1.0000
46 335507982 13.0000
46 237885339 2.0000
46 192149868 1.0000
46 547900635 30.0000
46 286067895 3.0000
46 580063106 1.0000
46 29985371 4.0000
46 396758589 1.0000
46 410218658 4.0000
46 184372744 1.0000
46 370652255 36.0000
46 219138840 8.0000
46 172668288 58.0000
46 140264549 7.0000
46 191060793 7.0000
46 167906212 3.0000
46 69315538 30.0000
46 363295003 7.0000
46 218664980 5.0000
46 256133861 2.0000
46 482704214 3.0000
46 178077679 27.0000
46 561976148 1.0000
46 359256640 2.0000
46 574012776 6.0000
46 77688451 1.0000
46 191072044 4.0000
46 300202655 3.0000
46 21437961 3.0000
46 241120063 3.0000
46 273461517 6.0000
46 452834167 1.0000
46 244006526 24.0000
46 64490054 6.0000
46 212586753 6.0000
46 44765804 2.0000
46 53150452 7.0000
46 81073960 33.0000
46 23543947 15.0000
46 137373058 3.0000
46 283053533 3.0000
46 338617304 2.0000
46 400549146 1.0000
46 185661573 1.0000
46 297652974 1.0000
46 438406232 2.0000
46 83928002 17.0000
46 206134238 2.0000
46 150611354 1.0000
46 552102770 2.0000
46 162793078 1.0000
46 367080568 1.0000
46 267804075 7.0000
46 342697022 3.0000
46 279949406 16.0000
46 250613093 1.0000
46 187255592 1.0000
46 773862752 34.0000
46 450794692 1.0000
46 231460377 2.0000
46 174191688 2.0000
46 181662643 6.0000
46 137055424 1.0000
46 311114046 1.0000
46 396718040 8.0000
46 140083960 2.0000
46 214483223 4.0000
46 227764232 1.0000
46 560190998 20.0000
46 404357780 6.0000
46 337070381 1.0000
46 763326908 35.0000
46 168459774 6.0000
46 215576684 1.0000
46 181913832 5.0000
46 225398019 2.0000
46 193425330 5.0000
46 468809237 2.0000
46 21508873 2.0000
46 388400654 1.0000
46 82332462 1.0000
46 188846349 3.0000
46 278482967 3.0000
46 175458189 3.0000
46 50799351 12.0000
46 222559633 1.0000
46 275191705 1.0000
46 434947470 2.0000
46 325696446 1.0000
46 341332559 2.0000
46 515440846 3.0000
46 413508790 1.0000
46 340274242 35.0000
46 237266480 3.0000
46 280948401 1.0000
46 532395996 1.0000
46 368246503 5.0000
46 577155549 11.0000
46 176861277 2.0000
46 188683237 15.0000
46 132902185 3.0000
46 370647017 17.0000
46 470069657 1.0000
46 549380971 2.0000
46 481649873 4.0000
46 264745750 4.0000
46 124272648 2.0000
46 54198070 12.0000
46 205376521 2.0000
46 252993522 1.0000
46 361978254 8.0000
46 111423790 10.0000
46 838628065 5.0000
46 121567287 1.0000
46 424179426 4.0000
46 332334127 6.0000
46 512578944 2.0000
46 143037311 23.0000
46 324307705 1.0000
46 501887043 1.0000
46 54513097 13.0000
46 328548626 4.0000
46 97542362 5.0000
46 386637033 13.0000
46 267228287 33.0000
46 187038423 3.0000
46 339165240 4.0000
46 336463177 1.0000
46 550434469 5.0000
46 778485938 26.0000
46 522994958 13.0000
46 370162043 3.0000
46 383687232 1.0000
46 187450075 1.0000
46 119202711 1.0000
46 177823861 1.0000
46 191058301 1.0000
46 437368746 20.0000
46 392132337 6.0000
46 378171446 1.0000
46 372988775 4.0000
46 205278393 9.0000
46 42895816 2.0000
46 74224730 1.0000
46 39045743 1.0000
46 136249351 41.0000
46 158469454 14.0000
46 23971329 31.0000
46 145721875 5.0000
46 246760566 4.0000
46 308721415 3.0000
46 409970512 5.0000
46 137471432 2.0000
46 35254639 129.0000
46 106841421 5.0000
46 238764205 1.0000
46 347943805 7.0000
46 384094515 1.0000
46 361241032 3.0000
46 17248920 24.0000
46 175155659 3.0000
46 421024033 4.0000
46 62223312 1.0000
46 21770354 4.0000
46 905950542 3.0000
46 58749618 15.0000
46 303371760 1.0000
46 168345425 4.0000
46 47914608 17.0000
46 271550696 3.0000
46 182456993 2.0000
46 260062202 2.0000
46 110551579 1.0000
46 171251023 7.0000
46 141911198 3.0000
46 283690548 9.0000
46 69307285 14.0000
46 403594709 2.0000
46 337544630 1.0000
46 369094144 5.0000
46 367354478 5.0000
46 382489334 2.0000
46 253491471 6.0000
46 210250049 9.0000
46 280571460 4.0000
46 235284388 3.0000
46 287248913 6.0000
46 71487252 7.0000
46 205383132 8.0000
46 470915888 7.0000
46 271324754 1.0000
46 262639091 3.0000
46 121849847 2.0000
46 127903007 2.0000
46 361299476 4.0000
46 45624632 10.0000
46 36612498 15.0000
46 345725724 10.0000
46 164746594 3.0000
46 266514525 2.0000
46 250361135 2.0000
46 507778683 1.0000
46 344143174 1.0000
46 35952475 55.0000
46 109269644 8.0000
46 364772998 2.0000
46 75611015 1.0000
46 104799646 3.0000
46 454280253 1.0000
46 214251466 1.0000
46 478310972 1.0000
46 256696942 2.0000
46 408214756 1.0000
46 214266687 2.0000
46 483853031 2.0000
46 85077359 3.0000
46 606474884 11.0000
46 137434820 7.0000
46 536437122 15.0000
46 100597724 1.0000
46 120116959 2.0000
46 151755148 2.0000
46 544352394 45.0000
46 111005623 14.0000
46 191077706 1.0000
46 234316880 4.0000
46 421499757 2.0000
46 366684284 2.0000
46 249710115 3.0000
46 185826799 6.0000
46 515663555 15.0000
46 601892509 16.0000
46 234313487 6.0000
46 58747535 49.0000
46 100480169 3.0000
46 374739662 5.0000
46 360738565 5.0000
46 170649489 1.0000
46 132067492 6.0000
46 246550319 1.0000
46 38081052 1.0000
46 323300311 3.0000
46 64017672 2.0000
46 51371672 1.0000
46 81112983 24.0000
46 196244888 35.0000
46 517335990 1.0000
46 443078043 6.0000
46 117757115 6.0000
46 167096544 1.0000
46 372730170 4.0000
46 194511872 5.0000
46 54596482 13.0000
46 18761643 10.0000
46 570304837 4.0000
46 185646833 4.0000
46 274674751 3.0000
46 340870023 1.0000
46 199295364 1.0000
46 244474835 6.0000
46 362747745 2.0000
46 299112866 34.0000
46 459637630 3.0000
46 84352469 31.0000
46 72277917 1.0000
46 107123526 4.0000
46 324907579 1.0000
46 186224386 5.0000
46 156890702 7.0000
46 148842295 4.0000
46 234388455 1.0000
46 284945143 10.0000
46 48048224 10.0000
46 283894633 1.0000
46 238169466 6.0000
46 28128687 1.0000
46 187276624 3.0000
46 245007518 6.0000
46 56406907 1.0000
46 37649776 14.0000
46 405406664 3.0000
46 189660545 1.0000
46 436851002 3.0000
46 58758214 25.0000
46 421743631 2.0000
46 34279978 1.0000
46 189638764 15.0000
46 331699419 2.0000
46 274053387 8.0000
46 238736345 1.0000
46 448605410 1.0000
47 331273105 1.0000
47 470500390 3.0000
47 296487126 1.0000
47 382076279 1.0000
47 56343104 2.0000
47 211848777 3.0000
47 370698806 1.0000
47 18900232 4.0000
47 160887563 1.0000
47 189209030 1.0000
47 88126316 1.0000
47 39723301 1.0000
47 241266173 1.0000
47 284510806 1.0000
47 265245001 1.0000
47 399604913 7.0000
47 275155337 2.0000
47 250373879 1.0000
47 260778881 3.0000
47 441208969 1.0000
47 162815851 11.0000
47 45112608 5.0000
47 179127965 1.0000
47 406980735 2.0000
47 262307214 1.0000
47 355136751 7.0000
47 280403522 1.0000
47 164704175 1.0000
47 52305361 1.0000
47 261112253 1.0000
47 387735880 1.0000
47 111690467 3.0000
47 381515950 1.0000
47 41795957 1.0000
47 109299416 1.0000
47 235926567 3.0000
47 212381568 3.0000
47 157091041 4.0000
47 92975209 1.0000
47 322045168 1.0000
47 64456105 3.0000
47 335997173 6.0000
47 68526291 1.0000
47 115180720 1.0000
47 208649048 1.0000
47 754823287 2.0000
47 317966639 1.0000
47 69315538 1.0000
47 178077679 14.0000
47 241120063 1.0000
47 81073960 1.0000
47 23543947 5.0000
47 185661573 1.0000
47 552102770 1.0000
47 396718040 3.0000
47 214483223 1.0000
47 124272648 2.0000
47 54198070 6.0000
47 205376521 1.0000
47 372988775 1.0000
47 347943805 2.0000
47 17248920 1.0000
47 62223312 1.0000
47 905950542 1.0000
47 253491471 4.0000
47 71487252 1.0000
47 262639091 2.0000
47 345725724 4.0000
47 164746594 1.0000
47 478310972 1.0000
47 100597724 1.0000
47 111005623 19.0000
47 234316880 1.0000
47 421499757 1.0000
47 132067492 1.0000
47 362747745 2.0000
47 501994600 1.0000
47 186224386 1.0000
47 56406907 1.0000
47 37649776 6.0000
47 436851002 3.0000
47 58758214 1.0000
48 331273105 2.0000
48 160887563 2.0000
48 267814002 3.0000
48 514679374 4.0000
48 351253672 1.0000
48 475896725 1.0000
48 279504313 1.0000
48 381515950 1.0000
48 206185630 1.0000
48 378745384 1.0000
48 102781563 1.0000
48 186190444 1.0000
48 335997173 1.0000
48 68526291 1.0000
48 277727437 1.0000
48 286067895 1.0000
48 314096700 1.0000
48 137373058 1.0000
48 185661573 4.0000
48 222559633 2.0000
48 97542362 1.0000
48 283690548 1.0000
48 28128687 1.0000
49 331273105 2.0000
49 160887563 2.0000
49 267814002 3.0000
49 514679374 4.0000
49 351253672 1.0000
49 475896725 1.0000
49 279504313 1.0000
49 381515950 1.0000
49 206185630 1.0000
49 378745384 1.0000
49 102781563 1.0000
49 186190444 1.0000
49 335997173 1.0000
49 68526291 1.0000
49 277727437 1.0000
49 286067895 1.0000
49 314096700 1.0000
49 137373058 1.0000
49 185661573 4.0000
49 222559633 2.0000
49 97542362 1.0000
49 283690548 1.0000
49 28128687 1.0000
50 331273105 25.0000
50 270063173 14.0000
50 465399426 7.0000
50 317475686 17.0000
50 470500390 19.0000
50 123208306 12.0000
50 409982678 9.0000
50 337231569 16.0000
50 108445481 9.0000
50 218621324 17.0000
50 296487126 19.0000
50 272101527 6.0000
50 232961188 5.0000
50 19761271 8.0000
50 381448455 5.0000
50 193208430 15.0000
50 382076279 19.0000
50 56343104 7.0000
50 207505611 9.0000
50 84403255 6.0000
50 198112368 6.0000
50 370611197 17.0000
50 252695601 15.0000
50 23505105 9.0000
50 368802046 16.0000
50 201041947 11.0000
50 211848777 18.0000
50 187365956 3.0000
50 285709412 3.0000
50 198494776 17.0000
50 361278739 3.0000
50 70654563 3.0000
50 37905642 17.0000
50 249794165 7.0000
50 370698806 25.0000
50 172453787 6.0000
50 172453788 15.0000
50 14319626 9.0000
50 449572339 3.0000
50 29267530 23.0000
50 28136650 6.0000
50 138428712 1.0000
50 397569403 33.0000
50 381295550 22.0000
50 18900232 6.0000
50 266618095 14.0000
50 160887563 18.0000
50 219091740 25.0000
50 273559646 5.0000
50 189209030 19.0000
50 88126316 14.0000
50 246172121 7.0000
50 106255581 12.0000
50 179872551 20.0000
50 177496057 8.0000
50 326820998 19.0000
50 170909799 14.0000
50 120858192 5.0000
50 33029673 6.0000
50 338611428 12.0000
50 108064328 9.0000
50 46351591 8.0000
50 39723301 9.0000
50 202719757 3.0000
50 241266173 14.0000
50 486840282 2.0000
50 267814002 7.0000
50 211172294 6.0000
50 246766460 10.0000
50 350372131 14.0000
50 340363309 7.0000
50 235189731 10.0000
50 93438825 14.0000
50 285230602 6.0000
50 284510806 13.0000
50 266119179 11.0000
50 323356735 15.0000
50 265245001 15.0000
50 294817467 7.0000
50 506215866 11.0000
50 399604913 12.0000
50 353689773 27.0000
50 151816481 8.0000
50 225914625 23.0000
50 85790245 10.0000
50 36544806 20.0000
50 470234000 1.0000
50 108675333 25.0000
50 280574253 17.0000
50 200444013 5.0000
50 402870780 4.0000
50 48949091 18.0000
50 285544894 7.0000
50 360543263 13.0000
50 336130385 14.0000
50 514679374 14.0000
50 433102407 18.0000
50 286597633 12.0000
50 57794814 7.0000
50 177135949 2.0000
50 199633839 7.0000
50 212503529 6.0000
50 192517738 23.0000
50 51039180 16.0000
50 45364167 9.0000
50 157197158 7.0000
50 275155337 10.0000
50 24429243 18.0000
50 77726580 17.0000
50 292813892 11.0000
50 784411766 8.0000
50 76679385 6.0000
50 273602143 8.0000
50 366562500 10.0000
50 97492519 16.0000
50 436060689 1.0000
50 338939548 16.0000
50 433683092 5.0000
50 311867325 10.0000
50 228099346 1.0000
50 179244567 3.0000
50 575328602 8.0000
50 275096952 11.0000
50 250373879 22.0000
50 391968464 32.0000
50 448196764 11.0000
50 429012068 3.0000
50 551188839 1.0000
50 36292202 6.0000
50 260778881 18.0000
50 58759682 4.0000
50 186791565 8.0000
50 426101736 5.0000
50 500112888 10.0000
50 351253672 10.0000
50 441208969 21.0000
50 244547831 19.0000
50 70483883 20.0000
50 298641416 6.0000
50 201679034 7.0000
50 191069406 35.0000
50 280430548 4.0000
50 211555341 15.0000
50 491150133 3.0000
50 310215915 4.0000
50 162815851 4.0000
50 53267855 4.0000
50 431640690 8.0000
50 269051483 3.0000
50 45112608 23.0000
50 205448347 38.0000
50 279579743 14.0000
50 331112419 4.0000
50 501002642 2.0000
50 201657966 9.0000
50 173493504 4.0000
50 118408967 14.0000
50 369727211 14.0000
50 46420717 8.0000
50 53384299 15.0000
50 115605916 14.0000
50 338287336 10.0000
50 241093180 17.0000
50 240191869 19.0000
50 322180022 6.0000
50 48376774 12.0000
50 297853100 13.0000
50 246739849 6.0000
50 183374179 8.0000
50 417097825 1.0000
50 186134940 19.0000
50 187658311 19.0000
50 51697533 19.0000
50 394745356 5.0000
50 399580001 1.0000
50 311108835 5.0000
50 280826536 3.0000
50 319010188 20.0000
50 213829162 11.0000
50 406886217 10.0000
50 108896669 8.0000
50 198221318 20.0000
50 257078406 5.0000
50 520440498 8.0000
50 562966986 7.0000
50 427605834 22.0000
50 399954028 14.0000
50 191082782 2.0000
50 471858752 15.0000
50 255572101 15.0000
50 30009812 14.0000
50 14599444 19.0000
50 328239527 7.0000
50 366017781 24.0000
50 283713373 3.0000
50 275040716 4.0000
50 179127965 6.0000
50 230315857 19.0000
50 42570149 13.0000
50 306791157 6.0000
50 218641857 15.0000
50 346391676 10.0000
50 327333087 5.0000
50 371265403 1.0000
50 44336049 12.0000
50 406980735 11.0000
50 776380530 1.0000
50 191007520 11.0000
50 401390204 1.0000
50 22128494 4.0000
50 194757219 18.0000
50 262307214 13.0000
50 455974999 11.0000
50 59142721 20.0000
50 355136751 19.0000
50 236986090 7.0000
50 502000235 17.0000
50 58757576 13.0000
50 213579519 6.0000
50 186221115 30.0000
50 63253790 20.0000
50 405604530 7.0000
50 280403522 26.0000
50 454059039 1.0000
50 165076757 18.0000
50 385003407 1.0000
50 330439783 10.0000
50 352370223 6.0000
50 296510601 25.0000
50 412490976 3.0000
50 252673442 20.0000
50 277019535 20.0000
50 24868133 15.0000
50 206342682 13.0000
50 359750805 5.0000
50 545072012 7.0000
50 244876558 15.0000
50 179935250 7.0000
50 89308231 12.0000
50 210551488 11.0000
50 26761071 21.0000
50 117902280 3.0000
50 304022613 13.0000
50 402540810 7.0000
50 179676136 21.0000
50 320782984 12.0000
50 389265907 19.0000
50 262622226 10.0000
50 52305361 19.0000
50 513279956 3.0000
50 198203577 1.0000
50 293643103 7.0000
50 51820161 5.0000
50 249707746 17.0000
50 240663429 7.0000
50 591867735 14.0000
50 390100428 1.0000
50 91155132 26.0000
50 385340015 15.0000
50 387735880 5.0000
50 268844576 3.0000
50 447026114 2.0000
50 475896725 12.0000
50 255114497 9.0000
50 257522741 23.0000
50 318581766 4.0000
50 487963726 8.0000
50 249824122 14.0000
50 335221441 15.0000
50 112257152 3.0000
50 111690467 4.0000
50 259865273 17.0000
50 248148598 14.0000
50 126040106 7.0000
50 325619075 8.0000
50 512537775 1.0000
50 317113567 14.0000
50 296489918 12.0000
50 418803180 6.0000
50 357339312 3.0000
50 190383735 8.0000
50 279504313 41.0000
50 99002197 7.0000
50 24598269 10.0000
50 137671591 22.0000
50 21415915 10.0000
50 27798256 18.0000
50 363915528 8.0000
50 302559370 7.0000
50 362708884 20.0000
50 57675742 6.0000
50 381515950 10.0000
50 333467661 1.0000
50 276971322 4.0000
50 45398123 4.0000
50 330234691 7.0000
50 316113123 9.0000
50 437557781 26.0000
50 320121337 9.0000
50 41795957 12.0000
50 88227100 1.0000
50 443043975 13.0000
50 198927386 7.0000
50 394614858 2.0000
50 206185630 3.0000
50 279968317 6.0000
50 109299416 24.0000
50 186547033 10.0000
50 344751090 17.0000
50 133406185 1.0000
50 400344890 9.0000
50 492369766 10.0000
50 117058623 14.0000
50 83106176 12.0000
50 205665619 8.0000
50 235926567 9.0000
50 196957441 8.0000
50 85694890 6.0000
50 212381568 16.0000
50 191067738 9.0000
50 360392279 14.0000
50 192473400 19.0000
50 204911391 15.0000
50 378745384 19.0000
50 520380645 3.0000
50 240388572 6.0000
50 287104239 9.0000
50 21593031 12.0000
50 421104380 15.0000
50 390669136 3.0000
50 250569402 10.0000
50 166670511 29.0000
50 86739892 16.0000
50 238271382 18.0000
50 102781563 13.0000
50 71815631 3.0000
50 490590646 17.0000
50 281992408 1.0000
50 240258320 11.0000
50 440602667 4.0000
50 186190444 19.0000
50 373612153 2.0000
50 116524695 28.0000
50 29666748 12.0000
50 282819786 5.0000
50 267194499 17.0000
50 157091041 14.0000
50 73084416 5.0000
50 273033835 20.0000
50 315035989 12.0000
50 226691563 9.0000
50 218649291 28.0000
50 208490036 6.0000
50 213240376 20.0000
50 210442608 7.0000
50 156951907 19.0000
50 88960749 7.0000
50 22249205 14.0000
50 92975209 20.0000
50 455319239 1.0000
50 106766504 22.0000
50 307953995 4.0000
50 288273675 6.0000
50 227699736 19.0000
50 245770489 8.0000
50 438537920 10.0000
50 203916273 5.0000
50 29553844 5.0000
50 378162722 9.0000
50 361812003 24.0000
50 322045168 2.0000
50 178457690 19.0000
50 155874323 18.0000
50 306224647 14.0000
50 180952975 1.0000
50 374495787 5.0000
50 358726571 10.0000
50 267822457 18.0000
50 365122161 9.0000
50 360108672 6.0000
50 239482861 10.0000
50 88910148 15.0000
50 223611436 12.0000
50 299925959 12.0000
50 38633460 3.0000
50 127212001 1.0000
50 244154467 19.0000
50 180329003 9.0000
50 363860065 19.0000
50 291357807 13.0000
50 458449001 7.0000
50 64456105 23.0000
50 254940274 14.0000
50 335997173 12.0000
50 77029876 8.0000
50 438159896 2.0000
50 68526291 11.0000
50 150774251 11.0000
50 380310734 5.0000
50 355438543 21.0000
50 295917422 12.0000
50 260814366 11.0000
50 205231234 8.0000
50 285171946 5.0000
50 423225727 3.0000
50 21858860 15.0000
50 80373284 12.0000
50 182470142 3.0000
50 343941412 24.0000
50 182650731 1.0000
50 254990620 13.0000
50 444790512 3.0000
50 90430970 9.0000
50 115180720 19.0000
50 208649048 16.0000
50 754823287 7.0000
50 33841316 8.0000
50 352227498 2.0000
50 313621459 4.0000
50 505128137 6.0000
50 167865284 8.0000
50 443540428 1.0000
50 191101089 6.0000
50 401744197 8.0000
50 309948156 10.0000
50 351798435 15.0000
50 21927348 4.0000
50 188826656 11.0000
50 330255413 7.0000
50 274601883 1.0000
50 469680915 1.0000
50 370005959 7.0000
50 383689626 3.0000
50 33861081 17.0000
50 246461105 10.0000
50 336717597 8.0000
50 191898535 16.0000
50 496918713 9.0000
50 317966639 5.0000
50 187288519 31.0000
50 119466409 13.0000
50 277727437 8.0000
50 43399417 4.0000
50 50093236 6.0000
50 164729839 23.0000
50 123084921 16.0000
50 335507982 1.0000
50 237885339 13.0000
50 326055771 6.0000
50 192149868 20.0000
50 547900635 1.0000
50 43702024 5.0000
50 286067895 17.0000
50 580063106 13.0000
50 29985371 10.0000
50 396758589 6.0000
50 410218658 28.0000
50 184372744 9.0000
50 370652255 1.0000
50 219138840 18.0000
50 140264549 13.0000
50 319920038 9.0000
50 191060793 16.0000
50 167906212 9.0000
50 69315538 1.0000
50 363295003 13.0000
50 218664980 18.0000
50 256133861 8.0000
50 482704214 5.0000
50 178077679 22.0000
50 561976148 8.0000
50 352569615 3.0000
50 359256640 13.0000
50 314096700 6.0000
50 574012776 19.0000
50 77688451 21.0000
50 191072044 34.0000
50 300202655 10.0000
50 21437961 14.0000
50 92473291 13.0000
50 241120063 15.0000
50 273461517 21.0000
50 452834167 24.0000
50 500386861 15.0000
50 64490054 11.0000
50 212586753 21.0000
50 79413578 23.0000
50 44765804 10.0000
50 297850671 7.0000
50 53150452 7.0000
50 409911433 15.0000
50 23543947 2.0000
50 137373058 6.0000
50 283053533 3.0000
50 338617304 9.0000
50 400549146 8.0000
50 177900100 11.0000
50 185661573 18.0000
50 297652974 22.0000
50 343887622 9.0000
50 316530540 16.0000
50 438406232 16.0000
50 393727361 7.0000
50 83928002 7.0000
50 206134238 17.0000
50 150611354 19.0000
50 552102770 1.0000
50 162793078 17.0000
50 367080568 2.0000
50 100235911 2.0000
50 267804075 19.0000
50 342697022 11.0000
50 287846265 25.0000
50 279949406 9.0000
50 250613093 7.0000
50 548657860 1.0000
50 187255592 21.0000
50 348265432 9.0000
50 450794692 6.0000
50 174191688 12.0000
50 181662643 22.0000
50 137055424 8.0000
50 393300089 6.0000
50 311114046 5.0000
50 396718040 11.0000
50 140083960 11.0000
50 214483223 14.0000
50 227764232 28.0000
50 404357780 15.0000
50 337070381 11.0000
50 168459774 1.0000
50 215576684 8.0000
50 181913832 14.0000
50 296146340 9.0000
50 66484769 11.0000
50 225398019 10.0000
50 193425330 18.0000
50 468809237 5.0000
50 21508873 5.0000
50 40894652 14.0000
50 388400654 18.0000
50 82332462 7.0000
50 188846349 8.0000
50 278482967 23.0000
50 175458189 18.0000
50 50799351 13.0000
50 222559633 10.0000
50 275191705 22.0000
50 434947470 5.0000
50 454736754 14.0000
50 325696446 10.0000
50 341332559 19.0000
50 515440846 15.0000
50 368086280 24.0000
50 413508790 4.0000
50 237266480 31.0000
50 280948401 8.0000
50 532395996 4.0000
50 28774420 10.0000
50 368246503 2.0000
50 14160276 1.0000
50 577155549 14.0000
50 268363596 12.0000
50 176861277 8.0000
50 188683237 2.0000
50 370647017 3.0000
50 470069657 5.0000
50 549380971 25.0000
50 481649873 30.0000
50 264745750 14.0000
50 124272648 6.0000
50 54198070 12.0000
50 205376521 41.0000
50 252993522 8.0000
50 361978254 1.0000
50 111423790 1.0000
50 93737863 6.0000
50 838628065 8.0000
50 121567287 13.0000
50 284139006 2.0000
50 332334127 27.0000
50 143037311 32.0000
50 324307705 18.0000
50 501887043 10.0000
50 54513097 15.0000
50 328548626 22.0000
50 104147773 19.0000
50 296381448 16.0000
50 209549732 9.0000
50 97542362 17.0000
50 386637033 25.0000
50 372693245 7.0000
50 187038423 6.0000
50 169894192 11.0000
50 339165240 12.0000
50 371419587 13.0000
50 336463177 11.0000
50 162621823 8.0000
50 370162043 14.0000
50 383687232 13.0000
50 187450075 6.0000
50 361065588 14.0000
50 119202711 4.0000
50 177823861 13.0000
50 191058301 2.0000
50 392132337 16.0000
50 372988775 12.0000
50 205278393 23.0000
50 42895816 8.0000
50 74224730 8.0000
50 39045743 9.0000
50 158469454 14.0000
50 23971329 3.0000
50 145721875 15.0000
50 246760566 22.0000
50 308721415 16.0000
50 409970512 15.0000
50 350739777 25.0000
50 489343655 31.0000
50 137471432 12.0000
50 106841421 19.0000
50 238764205 12.0000
50 347943805 5.0000
50 384094515 9.0000
50 361241032 3.0000
50 17248920 5.0000
50 175155659 22.0000
50 421024033 17.0000
50 105576032 17.0000
50 62223312 10.0000
50 21770354 18.0000
50 905950542 1.0000
50 221517840 6.0000
50 58749618 3.0000
50 303371760 24.0000
50 168345425 23.0000
50 47914608 28.0000
50 271550696 7.0000
50 182456993 21.0000
50 260062202 14.0000
50 381346813 10.0000
50 110551579 3.0000
50 171251023 19.0000
50 141911198 21.0000
50 283690548 10.0000
50 69307285 11.0000
50 403594709 5.0000
50 22926492 11.0000
50 337544630 5.0000
50 369094144 9.0000
50 367354478 12.0000
50 382489334 6.0000
50 253491471 27.0000
50 153825675 5.0000
50 210250049 1.0000
50 280571460 13.0000
50 235284388 5.0000
50 71487252 19.0000
50 205383132 8.0000
50 470915888 23.0000
50 271324754 7.0000
50 364819835 8.0000
50 262639091 24.0000
50 121849847 11.0000
50 127903007 6.0000
50 20351239 2.0000
50 361299476 1.0000
50 45624632 3.0000
50 36612498 11.0000
50 345725724 19.0000
50 164746594 4.0000
50 266514525 9.0000
50 250361135 12.0000
50 344143174 9.0000
50 35952475 16.0000
50 109269644 12.0000
50 364772998 13.0000
50 75611015 21.0000
50 104799646 9.0000
50 454280253 9.0000
50 295071464 1.0000
50 181097218 6.0000
50 214251466 7.0000
50 282067411 12.0000
50 478310972 14.0000
50 256696942 20.0000
50 408214756 1.0000
50 214266687 3.0000
50 483853031 32.0000
50 85077359 36.0000
50 272144349 32.0000
50 606474884 10.0000
50 137434820 8.0000
50 536437122 1.0000
50 100597724 10.0000
50 151755148 20.0000
50 111005623 10.0000
50 191077706 15.0000
50 234316880 3.0000
50 553850703 15.0000
50 264200852 1.0000
50 421499757 14.0000
50 366684284 6.0000
50 249710115 7.0000
50 185826799 9.0000
50 515663555 5.0000
50 601892509 2.0000
50 234313487 7.0000
50 58747535 5.0000
50 100480169 2.0000
50 374739662 1.0000
50 417708983 4.0000
50 360738565 19.0000
50 170649489 18.0000
50 132067492 2.0000
50 246550319 3.0000
50 38081052 9.0000
50 323300311 11.0000
50 64017672 7.0000
50 51371672 14.0000
50 81112983 8.0000
50 196244888 1.0000
50 517335990 6.0000
50 626292287 1.0000
50 117757115 24.0000
50 167096544 12.0000
50 372730170 13.0000
50 194511872 25.0000
50 261114974 11.0000
50 54596482 12.0000
50 18761643 4.0000
50 570304837 5.0000
50 389751959 9.0000
50 185646833 26.0000
50 274674751 22.0000
50 340870023 10.0000
50 199295364 17.0000
50 244474835 12.0000
50 362747745 6.0000
50 299112866 1.0000
50 501994600 16.0000
50 459637630 10.0000
50 84352469 2.0000
50 72277917 11.0000
50 107123526 11.0000
50 324907579 10.0000
50 156890702 22.0000
50 148842295 12.0000
50 234388455 11.0000
50 392480887 19.0000
50 284945143 23.0000
50 48048224 29.0000
50 283894633 11.0000
50 238169466 11.0000
50 28128687 5.0000
[truncated: 20,440,531 more chars]
