# Supplementary material for: Dynamic guided metric representation learning for multi-view clustering
Source: PeerJ Comput Sci. 2022 Mar 8;8:e922. doi: 10.7717/peerj-cs.922 (PMC9044235; doi:10.7717/peerj-cs.922)
Supplement: Supplemental Information 2 [file peerj-cs-08-922-s002.zip › football/rugby/rugby-lists500.mtx]

5900 854 77023
0 331273105 1
1 331273105 1
2 331273105 1
3 331273105 1
4 331273105 1
5 331273105 1
6 331273105 1
7 331273105 1
8 331273105 1
9 331273105 1
10 331273105 1
11 331273105 1
12 331273105 1
13 331273105 1
14 331273105 1
15 331273105 1
16 331273105 1
17 331273105 1
18 331273105 1
19 331273105 1
20 331273105 1
21 331273105 1
22 331273105 1
23 331273105 1
24 270063173 1
25 270063173 1
26 270063173 1
27 270063173 1
28 270063173 1
29 270063173 1
30 270063173 1
31 270063173 1
32 270063173 1
33 270063173 1
34 270063173 1
35 270063173 1
36 270063173 1
37 270063173 1
38 270063173 1
39 270063173 1
40 270063173 1
41 270063173 1
42 270063173 1
43 270063173 1
44 270063173 1
45 270063173 1
46 270063173 1
47 270063173 1
48 270063173 1
49 270063173 1
50 270063173 1
51 270063173 1
52 270063173 1
53 270063173 1
54 270063173 1
55 465399426 1
56 465399426 1
57 465399426 1
58 465399426 1
59 465399426 1
60 465399426 1
61 465399426 1
62 465399426 1
63 465399426 1
64 465399426 1
65 465399426 1
66 465399426 1
67 465399426 1
68 465399426 1
69 465399426 1
70 465399426 1
71 465399426 1
72 465399426 1
73 465399426 1
74 465399426 1
75 465399426 1
76 465399426 1
77 465399426 1
78 465399426 1
79 465399426 1
80 465399426 1
81 465399426 1
82 465399426 1
83 465399426 1
84 465399426 1
85 465399426 1
86 465399426 1
87 465399426 1
88 465399426 1
89 465399426 1
90 465399426 1
91 465399426 1
92 465399426 1
93 465399426 1
94 465399426 1
95 465399426 1
96 465399426 1
97 465399426 1
98 465399426 1
99 465399426 1
100 465399426 1
101 465399426 1
102 465399426 1
103 317475686 1
104 317475686 1
105 317475686 1
1 317475686 1
106 317475686 1
107 317475686 1
108 317475686 1
79 317475686 1
109 317475686 1
110 317475686 1
111 317475686 1
112 317475686 1
113 317475686 1
114 317475686 1
115 317475686 1
116 317475686 1
117 317475686 1
118 317475686 1
119 317475686 1
120 317475686 1
121 470500390 1
122 470500390 1
20 470500390 1
123 470500390 1
124 470500390 1
125 470500390 1
126 470500390 1
127 470500390 1
128 470500390 1
129 123208306 1
130 123208306 1
131 123208306 1
132 123208306 1
133 123208306 1
79 123208306 1
134 123208306 1
80 123208306 1
135 123208306 1
136 123208306 1
137 123208306 1
138 123208306 1
139 123208306 1
140 123208306 1
141 123208306 1
142 123208306 1
143 123208306 1
144 123208306 1
145 123208306 1
146 123208306 1
147 409982678 1
148 409982678 1
149 409982678 1
150 409982678 1
151 409982678 1
152 409982678 1
153 409982678 1
154 409982678 1
155 409982678 1
156 409982678 1
157 337231569 1
158 337231569 1
159 337231569 1
160 337231569 1
161 337231569 1
162 337231569 1
163 337231569 1
164 337231569 1
165 337231569 1
166 337231569 1
33 337231569 1
167 337231569 1
37 337231569 1
168 337231569 1
169 337231569 1
170 337231569 1
171 337231569 1
172 337231569 1
173 337231569 1
174 337231569 1
175 337231569 1
176 337231569 1
177 337231569 1
178 337231569 1
179 337231569 1
180 337231569 1
181 337231569 1
182 337231569 1
183 337231569 1
184 337231569 1
185 337231569 1
186 337231569 1
187 337231569 1
188 337231569 1
189 337231569 1
190 337231569 1
191 337231569 1
192 337231569 1
193 337231569 1
194 337231569 1
156 337231569 1
195 337231569 1
17 337231569 1
196 337231569 1
197 337231569 1
198 337231569 1
199 337231569 1
200 337231569 1
201 337231569 1
202 337231569 1
203 337231569 1
204 337231569 1
205 337231569 1
28 337231569 1
79 337231569 1
206 337231569 1
207 337231569 1
208 337231569 1
209 337231569 1
210 337231569 1
211 337231569 1
212 337231569 1
213 337231569 1
214 337231569 1
215 337231569 1
216 337231569 1
217 337231569 1
218 337231569 1
219 337231569 1
220 337231569 1
221 337231569 1
222 337231569 1
223 337231569 1
224 337231569 1
225 337231569 1
226 337231569 1
227 337231569 1
228 337231569 1
229 337231569 1
122 337231569 1
230 337231569 1
231 337231569 1
232 337231569 1
233 337231569 1
234 337231569 1
235 337231569 1
236 337231569 1
237 108445481 1
238 108445481 1
239 108445481 1
240 108445481 1
241 108445481 1
161 108445481 1
163 108445481 1
242 108445481 1
243 108445481 1
244 108445481 1
245 108445481 1
246 108445481 1
247 108445481 1
248 108445481 1
249 108445481 1
250 108445481 1
251 108445481 1
252 108445481 1
253 108445481 1
254 108445481 1
255 108445481 1
256 108445481 1
257 108445481 1
258 218621324 1
159 218621324 1
259 218621324 1
163 218621324 1
108 218621324 1
260 218621324 1
261 218621324 1
262 218621324 1
263 218621324 1
264 218621324 1
265 218621324 1
168 218621324 1
113 218621324 1
266 218621324 1
251 218621324 1
173 218621324 1
41 218621324 1
267 218621324 1
268 218621324 1
269 218621324 1
270 218621324 1
271 218621324 1
272 218621324 1
106 218621324 1
273 218621324 1
274 218621324 1
275 218621324 1
156 218621324 1
276 218621324 1
277 218621324 1
278 218621324 1
279 218621324 1
280 218621324 1
281 218621324 1
200 218621324 1
282 218621324 1
118 218621324 1
103 218621324 1
283 218621324 1
284 218621324 1
28 218621324 1
29 218621324 1
285 218621324 1
286 218621324 1
287 218621324 1
111 218621324 1
208 218621324 1
114 218621324 1
116 218621324 1
115 218621324 1
288 218621324 1
289 218621324 1
290 218621324 1
291 218621324 1
292 218621324 1
293 218621324 1
107 218621324 1
294 218621324 1
109 218621324 1
295 218621324 1
296 218621324 1
110 218621324 1
297 218621324 1
298 218621324 1
299 218621324 1
300 218621324 1
228 218621324 1
53 218621324 1
301 218621324 1
302 218621324 1
303 218621324 1
119 218621324 1
235 218621324 1
304 218621324 1
305 218621324 1
306 296487126 1
307 296487126 1
308 296487126 1
309 296487126 1
310 296487126 1
311 296487126 1
312 296487126 1
313 296487126 1
314 296487126 1
315 296487126 1
316 296487126 1
317 296487126 1
173 296487126 1
318 296487126 1
175 296487126 1
319 296487126 1
320 296487126 1
321 296487126 1
322 296487126 1
323 296487126 1
324 296487126 1
325 296487126 1
326 296487126 1
327 296487126 1
15 296487126 1
328 296487126 1
329 296487126 1
330 296487126 1
331 296487126 1
332 296487126 1
333 296487126 1
334 296487126 1
335 296487126 1
336 296487126 1
337 296487126 1
338 296487126 1
128 296487126 1
203 296487126 1
339 296487126 1
340 296487126 1
341 296487126 1
342 296487126 1
343 296487126 1
344 296487126 1
345 296487126 1
346 296487126 1
347 296487126 1
348 296487126 1
349 296487126 1
350 296487126 1
351 296487126 1
352 296487126 1
353 296487126 1
354 296487126 1
355 296487126 1
356 296487126 1
357 296487126 1
358 296487126 1
359 296487126 1
360 296487126 1
361 296487126 1
125 296487126 1
362 296487126 1
363 296487126 1
364 296487126 1
228 296487126 1
365 296487126 1
366 296487126 1
122 296487126 1
367 296487126 1
368 296487126 1
369 296487126 1
370 296487126 1
371 296487126 1
372 296487126 1
373 296487126 1
374 296487126 1
375 296487126 1
376 296487126 1
377 296487126 1
378 296487126 1
379 296487126 1
380 296487126 1
37 296487126 1
381 296487126 1
382 296487126 1
383 296487126 1
384 296487126 1
385 296487126 1
123 296487126 1
41 296487126 1
386 296487126 1
387 296487126 1
388 296487126 1
389 296487126 1
181 296487126 1
182 296487126 1
390 296487126 1
391 296487126 1
392 296487126 1
393 296487126 1
394 296487126 1
395 296487126 1
195 296487126 1
396 296487126 1
397 296487126 1
398 296487126 1
399 296487126 1
400 296487126 1
401 296487126 1
199 296487126 1
20 296487126 1
402 296487126 1
403 296487126 1
404 296487126 1
405 296487126 1
406 296487126 1
407 296487126 1
408 296487126 1
409 296487126 1
410 296487126 1
411 296487126 1
412 296487126 1
413 296487126 1
208 296487126 1
414 296487126 1
415 296487126 1
416 296487126 1
417 296487126 1
418 296487126 1
419 296487126 1
420 296487126 1
421 296487126 1
422 296487126 1
423 296487126 1
424 296487126 1
425 296487126 1
426 296487126 1
427 296487126 1
428 296487126 1
429 296487126 1
430 296487126 1
431 296487126 1
432 296487126 1
433 296487126 1
434 296487126 1
234 296487126 1
435 296487126 1
436 296487126 1
437 296487126 1
438 296487126 1
439 272101527 1
440 272101527 1
441 272101527 1
442 272101527 1
371 272101527 1
443 272101527 1
444 272101527 1
3 272101527 1
445 272101527 1
446 272101527 1
447 272101527 1
382 272101527 1
448 272101527 1
449 272101527 1
267 272101527 1
450 272101527 1
451 272101527 1
67 272101527 1
452 272101527 1
453 272101527 1
454 272101527 1
455 272101527 1
456 272101527 1
156 272101527 1
457 272101527 1
400 272101527 1
458 272101527 1
335 272101527 1
459 272101527 1
71 272101527 1
72 272101527 1
460 272101527 1
461 272101527 1
462 272101527 1
28 272101527 1
463 272101527 1
79 272101527 1
80 272101527 1
464 272101527 1
84 272101527 1
465 272101527 1
466 272101527 1
88 272101527 1
467 272101527 1
468 272101527 1
469 272101527 1
470 272101527 1
471 272101527 1
472 272101527 1
91 272101527 1
426 272101527 1
428 272101527 1
473 272101527 1
223 272101527 1
474 272101527 1
363 272101527 1
475 272101527 1
476 272101527 1
477 272101527 1
478 272101527 1
479 272101527 1
480 272101527 1
481 272101527 1
100 272101527 1
99 272101527 1
482 272101527 1
483 232961188 1
159 232961188 1
484 232961188 1
485 232961188 1
486 232961188 1
487 232961188 1
488 232961188 1
489 232961188 1
490 232961188 1
491 232961188 1
492 232961188 1
493 232961188 1
494 232961188 1
495 232961188 1
496 232961188 1
179 232961188 1
186 232961188 1
497 232961188 1
190 232961188 1
498 232961188 1
156 232961188 1
499 232961188 1
500 232961188 1
501 232961188 1
502 232961188 1
503 232961188 1
504 232961188 1
505 232961188 1
506 232961188 1
24 232961188 1
28 232961188 1
286 232961188 1
507 232961188 1
508 232961188 1
509 232961188 1
510 232961188 1
511 232961188 1
512 232961188 1
513 232961188 1
514 232961188 1
515 232961188 1
516 232961188 1
517 232961188 1
518 232961188 1
125 232961188 1
519 232961188 1
520 232961188 1
521 232961188 1
228 232961188 1
522 232961188 1
230 232961188 1
523 232961188 1
524 232961188 1
235 232961188 1
525 232961188 1
526 232961188 1
527 232961188 1
528 232961188 1
163 232961188 1
167 232961188 1
529 232961188 1
41 232961188 1
530 232961188 1
531 232961188 1
269 232961188 1
532 232961188 1
181 232961188 1
533 232961188 1
534 232961188 1
535 232961188 1
536 232961188 1
537 232961188 1
538 232961188 1
539 232961188 1
540 232961188 1
197 232961188 1
541 232961188 1
278 232961188 1
199 232961188 1
542 232961188 1
543 232961188 1
281 232961188 1
29 232961188 1
544 232961188 1
545 232961188 1
546 232961188 1
208 232961188 1
547 232961188 1
548 232961188 1
549 232961188 1
550 232961188 1
551 232961188 1
216 232961188 1
223 232961188 1
552 232961188 1
553 232961188 1
554 232961188 1
555 232961188 1
556 232961188 1
3 232961188 1
166 232961188 1
557 232961188 1
168 232961188 1
173 232961188 1
558 232961188 1
559 232961188 1
117 232961188 1
175 232961188 1
560 232961188 1
267 232961188 1
561 232961188 1
562 232961188 1
563 232961188 1
564 232961188 1
192 232961188 1
565 232961188 1
566 232961188 1
567 232961188 1
568 232961188 1
569 232961188 1
72 232961188 1
570 232961188 1
571 232961188 1
203 232961188 1
572 232961188 1
573 232961188 1
574 232961188 1
575 232961188 1
283 232961188 1
576 232961188 1
577 232961188 1
578 232961188 1
579 232961188 1
79 232961188 1
580 232961188 1
581 232961188 1
582 232961188 1
583 232961188 1
584 232961188 1
585 232961188 1
586 232961188 1
587 232961188 1
214 232961188 1
218 232961188 1
588 232961188 1
359 232961188 1
589 232961188 1
590 232961188 1
295 232961188 1
226 232961188 1
591 232961188 1
592 232961188 1
593 232961188 1
594 232961188 1
595 232961188 1
596 232961188 1
597 232961188 1
165 232961188 1
598 232961188 1
599 232961188 1
600 232961188 1
601 232961188 1
602 232961188 1
184 232961188 1
188 232961188 1
603 232961188 1
191 232961188 1
604 232961188 1
605 232961188 1
17 232961188 1
606 232961188 1
607 232961188 1
608 232961188 1
609 232961188 1
610 232961188 1
285 232961188 1
611 232961188 1
612 232961188 1
613 232961188 1
614 232961188 1
424 232961188 1
615 232961188 1
298 232961188 1
616 232961188 1
53 232961188 1
234 232961188 1
617 232961188 1
618 19761271 1
619 19761271 1
620 19761271 1
621 19761271 1
622 19761271 1
623 19761271 1
176 19761271 1
449 19761271 1
624 19761271 1
625 19761271 1
626 19761271 1
627 19761271 1
189 19761271 1
628 19761271 1
629 19761271 1
630 19761271 1
631 19761271 1
632 19761271 1
459 19761271 1
633 19761271 1
634 19761271 1
635 19761271 1
636 19761271 1
637 19761271 1
638 19761271 1
639 19761271 1
640 19761271 1
641 19761271 1
642 19761271 1
643 19761271 1
644 19761271 1
645 19761271 1
646 19761271 1
647 19761271 1
648 19761271 1
91 19761271 1
521 19761271 1
649 19761271 1
650 19761271 1
651 19761271 1
652 19761271 1
653 19761271 1
654 19761271 1
655 19761271 1
656 19761271 1
657 19761271 1
263 19761271 1
6 19761271 1
658 19761271 1
659 19761271 1
660 19761271 1
661 19761271 1
662 19761271 1
663 19761271 1
664 19761271 1
181 19761271 1
665 19761271 1
666 19761271 1
69 19761271 1
667 19761271 1
668 19761271 1
669 19761271 1
278 19761271 1
670 19761271 1
671 19761271 1
672 19761271 1
673 19761271 1
674 19761271 1
675 19761271 1
549 19761271 1
676 19761271 1
677 19761271 1
678 19761271 1
479 19761271 1
679 19761271 1
680 19761271 1
316 19761271 1
681 19761271 1
682 19761271 1
683 19761271 1
684 19761271 1
685 19761271 1
686 19761271 1
687 19761271 1
688 19761271 1
689 19761271 1
690 19761271 1
691 19761271 1
692 19761271 1
693 19761271 1
694 19761271 1
695 19761271 1
696 19761271 1
697 19761271 1
698 19761271 1
79 19761271 1
699 19761271 1
700 19761271 1
701 19761271 1
702 19761271 1
703 19761271 1
704 19761271 1
705 19761271 1
289 19761271 1
706 19761271 1
707 19761271 1
708 19761271 1
709 19761271 1
710 19761271 1
711 19761271 1
712 19761271 1
713 19761271 1
714 19761271 1
715 19761271 1
716 19761271 1
717 19761271 1
718 19761271 1
719 19761271 1
720 19761271 1
721 19761271 1
722 19761271 1
723 19761271 1
724 19761271 1
725 19761271 1
726 19761271 1
727 19761271 1
728 19761271 1
460 19761271 1
729 19761271 1
730 19761271 1
731 19761271 1
732 19761271 1
733 19761271 1
734 19761271 1
735 19761271 1
736 19761271 1
737 19761271 1
738 19761271 1
739 19761271 1
740 19761271 1
44 381448455 1
25 381448455 1
30 381448455 1
741 381448455 1
742 381448455 1
49 381448455 1
32 381448455 1
743 381448455 1
744 381448455 1
33 381448455 1
34 381448455 1
51 381448455 1
278 381448455 1
38 381448455 1
52 381448455 1
745 381448455 1
40 381448455 1
200 381448455 1
746 382076279 1
747 382076279 1
748 382076279 1
749 382076279 1
680 382076279 1
750 382076279 1
751 382076279 1
752 382076279 1
753 382076279 1
754 382076279 1
755 382076279 1
756 382076279 1
757 382076279 1
758 382076279 1
660 382076279 1
68 382076279 1
759 382076279 1
760 382076279 1
761 382076279 1
762 382076279 1
763 382076279 1
764 382076279 1
765 382076279 1
766 382076279 1
728 382076279 1
333 382076279 1
767 382076279 1
768 382076279 1
769 382076279 1
770 382076279 1
771 382076279 1
772 382076279 1
773 382076279 1
774 382076279 1
695 382076279 1
775 382076279 1
776 382076279 1
777 382076279 1
778 382076279 1
779 382076279 1
640 382076279 1
780 382076279 1
781 382076279 1
582 382076279 1
782 382076279 1
783 382076279 1
737 382076279 1
424 382076279 1
784 382076279 1
785 382076279 1
786 382076279 1
787 382076279 1
788 382076279 1
740 382076279 1
789 193208430 1
790 193208430 1
791 193208430 1
619 193208430 1
792 193208430 1
136 193208430 1
166 193208430 1
793 193208430 1
794 193208430 1
168 193208430 1
173 193208430 1
795 193208430 1
796 193208430 1
797 193208430 1
798 193208430 1
799 193208430 1
800 193208430 1
801 193208430 1
802 193208430 1
803 193208430 1
804 193208430 1
805 193208430 1
806 193208430 1
807 193208430 1
808 193208430 1
809 193208430 1
28 193208430 1
810 193208430 1
79 193208430 1
699 193208430 1
811 193208430 1
812 193208430 1
813 193208430 1
137 193208430 1
139 193208430 1
814 193208430 1
815 193208430 1
816 193208430 1
464 193208430 1
817 193208430 1
818 193208430 1
819 193208430 1
820 193208430 1
821 193208430 1
822 193208430 1
133 193208430 1
823 193208430 1
824 193208430 1
825 193208430 1
140 193208430 1
826 193208430 1
827 193208430 1
828 193208430 1
829 193208430 1
830 193208430 1
831 193208430 1
832 193208430 1
833 193208430 1
834 193208430 1
835 193208430 1
836 193208430 1
837 193208430 1
722 193208430 1
838 193208430 1
839 193208430 1
840 193208430 1
132 193208430 1
841 193208430 1
138 193208430 1
842 193208430 1
143 193208430 1
843 193208430 1
844 193208430 1
845 193208430 1
846 193208430 1
847 193208430 1
80 193208430 1
848 193208430 1
849 193208430 1
850 193208430 1
851 193208430 1
852 193208430 1
853 193208430 1
854 193208430 1
855 193208430 1
856 193208430 1
857 193208430 1
223 193208430 1
858 193208430 1
859 193208430 1
860 193208430 1
861 193208430 1
862 193208430 1
863 193208430 1
618 56343104 1
864 56343104 1
865 56343104 1
866 56343104 1
159 56343104 1
485 56343104 1
867 56343104 1
868 56343104 1
621 56343104 1
620 56343104 1
869 56343104 1
33 56343104 1
870 56343104 1
871 56343104 1
623 56343104 1
489 56343104 1
872 56343104 1
176 56343104 1
873 56343104 1
449 56343104 1
43 56343104 1
494 56343104 1
624 56343104 1
874 56343104 1
875 56343104 1
876 56343104 1
877 56343104 1
762 56343104 1
878 56343104 1
627 56343104 1
189 56343104 1
190 56343104 1
497 56343104 1
879 56343104 1
628 56343104 1
880 56343104 1
333 56343104 1
630 56343104 1
632 56343104 1
881 56343104 1
500 56343104 1
882 56343104 1
503 56343104 1
883 56343104 1
884 56343104 1
634 56343104 1
885 56343104 1
24 56343104 1
886 56343104 1
635 56343104 1
887 56343104 1
888 56343104 1
889 56343104 1
639 56343104 1
890 56343104 1
891 56343104 1
892 56343104 1
510 56343104 1
893 56343104 1
894 56343104 1
895 56343104 1
645 56343104 1
896 56343104 1
897 56343104 1
898 56343104 1
646 56343104 1
899 56343104 1
91 56343104 1
900 56343104 1
901 56343104 1
902 56343104 1
95 56343104 1
651 56343104 1
228 56343104 1
522 56343104 1
903 56343104 1
904 56343104 1
235 56343104 1
905 56343104 1
526 56343104 1
906 56343104 1
907 56343104 1
908 56343104 1
909 56343104 1
910 56343104 1
911 56343104 1
657 56343104 1
912 56343104 1
37 56343104 1
913 56343104 1
914 56343104 1
915 56343104 1
916 56343104 1
917 56343104 1
269 56343104 1
663 56343104 1
918 56343104 1
532 56343104 1
452 56343104 1
181 56343104 1
919 56343104 1
920 56343104 1
455 56343104 1
921 56343104 1
666 56343104 1
922 56343104 1
764 56343104 1
537 56343104 1
923 56343104 1
669 56343104 1
197 56343104 1
277 56343104 1
278 56343104 1
671 56343104 1
924 56343104 1
925 56343104 1
926 56343104 1
672 56343104 1
927 56343104 1
928 56343104 1
929 56343104 1
544 56343104 1
29 56343104 1
930 56343104 1
931 56343104 1
932 56343104 1
933 56343104 1
934 56343104 1
935 56343104 1
674 56343104 1
936 56343104 1
546 56343104 1
937 56343104 1
208 56343104 1
938 56343104 1
939 56343104 1
547 56343104 1
940 56343104 1
941 56343104 1
549 56343104 1
942 56343104 1
676 56343104 1
943 56343104 1
944 56343104 1
945 56343104 1
216 56343104 1
946 56343104 1
947 56343104 1
677 56343104 1
948 56343104 1
949 56343104 1
950 56343104 1
951 56343104 1
952 56343104 1
678 56343104 1
553 56343104 1
861 56343104 1
953 56343104 1
679 56343104 1
954 56343104 1
955 56343104 1
956 56343104 1
957 56343104 1
958 56343104 1
959 56343104 1
960 56343104 1
166 56343104 1
961 56343104 1
962 56343104 1
963 56343104 1
964 56343104 1
965 56343104 1
559 56343104 1
966 56343104 1
267 56343104 1
450 56343104 1
967 56343104 1
562 56343104 1
968 56343104 1
685 56343104 1
969 56343104 1
563 56343104 1
273 56343104 1
566 56343104 1
565 56343104 1
970 56343104 1
971 56343104 1
972 56343104 1
973 56343104 1
198 56343104 1
974 56343104 1
690 56343104 1
975 56343104 1
976 56343104 1
977 56343104 1
575 56343104 1
695 56343104 1
978 56343104 1
576 56343104 1
697 56343104 1
979 56343104 1
980 56343104 1
981 56343104 1
699 56343104 1
982 56343104 1
983 56343104 1
287 56343104 1
580 56343104 1
984 56343104 1
582 56343104 1
704 56343104 1
985 56343104 1
583 56343104 1
584 56343104 1
289 56343104 1
587 56343104 1
466 56343104 1
986 56343104 1
292 56343104 1
356 56343104 1
987 56343104 1
214 56343104 1
988 56343104 1
589 56343104 1
989 56343104 1
708 56343104 1
990 56343104 1
224 56343104 1
709 56343104 1
591 56343104 1
991 56343104 1
992 56343104 1
993 56343104 1
994 56343104 1
995 56343104 1
996 56343104 1
997 56343104 1
998 56343104 1
999 56343104 1
1000 56343104 1
710 56343104 1
1001 56343104 1
1002 56343104 1
152 56343104 1
165 56343104 1
1003 56343104 1
716 56343104 1
1004 56343104 1
1005 56343104 1
598 56343104 1
1006 56343104 1
1007 56343104 1
1008 56343104 1
1009 56343104 1
1010 56343104 1
1011 56343104 1
1012 56343104 1
601 56343104 1
720 56343104 1
1013 56343104 1
1014 56343104 1
1015 56343104 1
1016 56343104 1
1017 56343104 1
1018 56343104 1
1019 56343104 1
1020 56343104 1
1021 56343104 1
605 56343104 1
1022 56343104 1
1023 56343104 1
1024 56343104 1
1025 56343104 1
1026 56343104 1
1027 56343104 1
1028 56343104 1
1029 56343104 1
610 56343104 1
1030 56343104 1
730 56343104 1
1031 56343104 1
778 56343104 1
1032 56343104 1
1033 56343104 1
1034 56343104 1
1035 56343104 1
1036 56343104 1
1037 56343104 1
1038 56343104 1
735 56343104 1
614 56343104 1
737 56343104 1
1039 56343104 1
1040 56343104 1
1041 56343104 1
1042 56343104 1
424 56343104 1
1043 56343104 1
1044 56343104 1
738 56343104 1
1045 56343104 1
303 56343104 1
234 56343104 1
1046 56343104 1
1047 56343104 1
1048 207505611 1
1049 207505611 1
308 207505611 1
370 207505611 1
371 207505611 1
376 207505611 1
1050 207505611 1
314 207505611 1
1051 207505611 1
385 207505611 1
175 207505611 1
386 207505611 1
1052 207505611 1
387 207505611 1
182 207505611 1
389 207505611 1
392 207505611 1
1053 207505611 1
193 207505611 1
1054 207505611 1
394 207505611 1
328 207505611 1
395 207505611 1
195 207505611 1
329 207505611 1
330 207505611 1
332 207505611 1
397 207505611 1
331 207505611 1
112 207505611 1
400 207505611 1
402 207505611 1
334 207505611 1
405 207505611 1
404 207505611 1
461 207505611 1
406 207505611 1
339 207505611 1
340 207505611 1
341 207505611 1
342 207505611 1
344 207505611 1
346 207505611 1
1055 207505611 1
1056 207505611 1
409 207505611 1
413 207505611 1
349 207505611 1
351 207505611 1
352 207505611 1
354 207505611 1
420 207505611 1
422 207505611 1
1057 207505611 1
1058 207505611 1
1059 207505611 1
428 207505611 1
429 207505611 1
363 207505611 1
364 207505611 1
431 207505611 1
366 207505611 1
480 207505611 1
1060 207505611 1
432 207505611 1
367 207505611 1
368 207505611 1
438 207505611 1
1061 84403255 1
1062 84403255 1
1063 84403255 1
1064 84403255 1
1065 84403255 1
621 84403255 1
1066 84403255 1
620 84403255 1
33 84403255 1
1067 84403255 1
1068 84403255 1
1069 84403255 1
1070 84403255 1
1071 84403255 1
1072 84403255 1
1073 84403255 1
1074 84403255 1
1075 84403255 1
1076 84403255 1
1077 84403255 1
1078 84403255 1
1079 84403255 1
1080 84403255 1
1081 84403255 1
1082 84403255 1
631 84403255 1
1083 84403255 1
1084 84403255 1
504 84403255 1
1085 84403255 1
1086 84403255 1
1087 84403255 1
1088 84403255 1
28 84403255 1
1089 84403255 1
1090 84403255 1
1091 84403255 1
1092 84403255 1
1093 84403255 1
1094 84403255 1
1095 84403255 1
1096 84403255 1
1097 84403255 1
464 84403255 1
1098 84403255 1
1099 84403255 1
1100 84403255 1
1101 84403255 1
1102 84403255 1
357 84403255 1
646 84403255 1
1103 84403255 1
1104 84403255 1
1105 84403255 1
1106 84403255 1
1107 84403255 1
1108 84403255 1
1109 84403255 1
1110 84403255 1
1111 84403255 1
228 84403255 1
1112 84403255 1
230 84403255 1
1113 84403255 1
1114 84403255 1
1115 84403255 1
526 84403255 1
1116 84403255 1
1117 84403255 1
1118 84403255 1
1119 84403255 1
1120 84403255 1
1121 84403255 1
912 84403255 1
1122 84403255 1
1123 84403255 1
6 84403255 1
383 84403255 1
1124 84403255 1
1125 84403255 1
1126 84403255 1
41 84403255 1
269 84403255 1
1127 84403255 1
1128 84403255 1
1129 84403255 1
1130 84403255 1
1131 84403255 1
1132 84403255 1
1133 84403255 1
1134 84403255 1
1135 84403255 1
1136 84403255 1
1137 84403255 1
1138 84403255 1
278 84403255 1
1139 84403255 1
199 84403255 1
1140 84403255 1
1141 84403255 1
1142 84403255 1
1143 84403255 1
1144 84403255 1
1145 84403255 1
1146 84403255 1
1147 84403255 1
1148 84403255 1
930 84403255 1
1149 84403255 1
1150 84403255 1
1151 84403255 1
1152 84403255 1
1153 84403255 1
1154 84403255 1
674 84403255 1
1155 84403255 1
1156 84403255 1
1157 84403255 1
1158 84403255 1
1159 84403255 1
1160 84403255 1
1161 84403255 1
1162 84403255 1
1163 84403255 1
1164 84403255 1
1165 84403255 1
1166 84403255 1
1167 84403255 1
1168 84403255 1
1169 84403255 1
551 84403255 1
1170 84403255 1
1171 84403255 1
1172 84403255 1
1173 84403255 1
1174 84403255 1
1175 84403255 1
1176 84403255 1
1177 84403255 1
1178 84403255 1
1179 84403255 1
1180 84403255 1
1181 84403255 1
1182 84403255 1
223 84403255 1
1183 84403255 1
1184 84403255 1
1185 84403255 1
1186 84403255 1
1187 84403255 1
1188 84403255 1
679 84403255 1
1189 84403255 1
1190 84403255 1
434 84403255 1
435 84403255 1
308 84403255 1
1191 84403255 1
1192 84403255 1
1193 84403255 1
1194 84403255 1
3 84403255 1
1195 84403255 1
1196 84403255 1
1197 84403255 1
960 84403255 1
1198 84403255 1
1199 84403255 1
166 84403255 1
1200 84403255 1
1201 84403255 1
168 84403255 1
1202 84403255 1
117 84403255 1
175 84403255 1
267 84403255 1
561 84403255 1
1203 84403255 1
1204 84403255 1
1205 84403255 1
1206 84403255 1
273 84403255 1
1207 84403255 1
1208 84403255 1
1209 84403255 1
1210 84403255 1
1211 84403255 1
1212 84403255 1
1213 84403255 1
1214 84403255 1
1215 84403255 1
1216 84403255 1
1217 84403255 1
1218 84403255 1
777 84403255 1
1219 84403255 1
1220 84403255 1
1221 84403255 1
1222 84403255 1
1223 84403255 1
1224 84403255 1
1225 84403255 1
1226 84403255 1
586 84403255 1
1227 84403255 1
356 84403255 1
1228 84403255 1
1229 84403255 1
1230 84403255 1
988 84403255 1
1231 84403255 1
1232 84403255 1
359 84403255 1
1233 84403255 1
295 84403255 1
1234 84403255 1
1235 84403255 1
1236 84403255 1
1237 84403255 1
1238 84403255 1
1239 84403255 1
1240 84403255 1
1241 84403255 1
1242 84403255 1
710 84403255 1
1243 84403255 1
1244 84403255 1
1245 84403255 1
1246 84403255 1
1247 84403255 1
597 84403255 1
1248 84403255 1
1249 84403255 1
1250 84403255 1
716 84403255 1
1251 84403255 1
1252 84403255 1
1253 84403255 1
1254 84403255 1
1255 84403255 1
1256 84403255 1
1257 84403255 1
1258 84403255 1
1259 84403255 1
1260 84403255 1
1261 84403255 1
1262 84403255 1
1263 84403255 1
1264 84403255 1
188 84403255 1
1265 84403255 1
1266 84403255 1
191 84403255 1
1267 84403255 1
1268 84403255 1
1269 84403255 1
1270 84403255 1
1271 84403255 1
1272 84403255 1
1273 84403255 1
1274 84403255 1
1275 84403255 1
1276 84403255 1
1277 84403255 1
1278 84403255 1
1279 84403255 1
1280 84403255 1
1281 84403255 1
1282 84403255 1
1283 84403255 1
1284 84403255 1
1285 84403255 1
1286 84403255 1
1287 84403255 1
1288 84403255 1
1289 84403255 1
1290 84403255 1
1291 84403255 1
1292 84403255 1
1293 84403255 1
1294 84403255 1
1295 84403255 1
1296 84403255 1
1297 84403255 1
1298 84403255 1
1299 84403255 1
424 84403255 1
1300 84403255 1
1301 84403255 1
1302 84403255 1
1303 84403255 1
1304 84403255 1
1305 84403255 1
1306 84403255 1
298 84403255 1
1307 84403255 1
1308 84403255 1
53 84403255 1
1309 84403255 1
233 84403255 1
234 84403255 1
1310 84403255 1
1311 198112368 1
927 198112368 1
28 198112368 1
1312 198112368 1
163 198112368 1
1313 198112368 1
1314 198112368 1
41 198112368 1
176 198112368 1
267 198112368 1
1315 198112368 1
1316 198112368 1
1317 198112368 1
1318 198112368 1
1319 198112368 1
297 198112368 1
1320 198112368 1
1321 198112368 1
1322 198112368 1
228 198112368 1
1323 198112368 1
53 198112368 1
1324 198112368 1
1325 198112368 1
996 198112368 1
463 370611197 1
730 370611197 1
1326 370611197 1
81 370611197 1
622 370611197 1
1327 370611197 1
1328 370611197 1
1329 370611197 1
83 370611197 1
84 370611197 1
662 370611197 1
466 370611197 1
452 370611197 1
1330 370611197 1
1331 370611197 1
1332 370611197 1
1333 370611197 1
1334 370611197 1
70 370611197 1
97 370611197 1
606 370611197 1
481 370611197 1
459 370611197 1
100 370611197 1
72 370611197 1
71 370611197 1
407 252695601 1
1335 252695601 1
1336 252695601 1
1337 252695601 1
1338 252695601 1
1246 252695601 1
1339 252695601 1
347 252695601 1
4 252695601 1
891 252695601 1
1340 252695601 1
208 252695601 1
381 252695601 1
1341 252695601 1
1342 252695601 1
1343 252695601 1
1344 252695601 1
356 252695601 1
1345 252695601 1
1346 252695601 1
1347 252695601 1
1348 252695601 1
1349 252695601 1
1350 252695601 1
1351 252695601 1
1352 252695601 1
1353 252695601 1
1354 252695601 1
1355 252695601 1
234 252695601 1
1356 252695601 1
306 23505105 1
1357 23505105 1
1358 23505105 1
241 23505105 1
1063 23505105 1
1359 23505105 1
621 23505105 1
486 23505105 1
488 23505105 1
1360 23505105 1
490 23505105 1
174 23505105 1
1361 23505105 1
1362 23505105 1
449 23505105 1
1363 23505105 1
1364 23505105 1
194 23505105 1
879 23505105 1
156 23505105 1
1082 23505105 1
1365 23505105 1
501 23505105 1
279 23505105 1
504 23505105 1
505 23505105 1
1366 23505105 1
24 23505105 1
1367 23505105 1
28 23505105 1
1089 23505105 1
1368 23505105 1
1369 23505105 1
1370 23505105 1
348 23505105 1
1371 23505105 1
1095 23505105 1
814 23505105 1
116 23505105 1
511 23505105 1
513 23505105 1
514 23505105 1
1372 23505105 1
1104 23505105 1
1373 23505105 1
902 23505105 1
1374 23505105 1
785 23505105 1
1375 23505105 1
225 23505105 1
1376 23505105 1
228 23505105 1
522 23505105 1
652 23505105 1
235 23505105 1
1377 23505105 1
163 23505105 1
1378 23505105 1
912 23505105 1
1379 23505105 1
167 23505105 1
37 23505105 1
1380 23505105 1
266 23505105 1
1381 23505105 1
914 23505105 1
41 23505105 1
269 23505105 1
533 23505105 1
1382 23505105 1
920 23505105 1
274 23505105 1
1133 23505105 1
1136 23505105 1
1383 23505105 1
1384 23505105 1
276 23505105 1
1385 23505105 1
1386 23505105 1
1387 23505105 1
1144 23505105 1
407 23505105 1
1335 23505105 1
1388 23505105 1
1157 23505105 1
1389 23505105 1
1390 23505105 1
1391 23505105 1
414 23505105 1
1159 23505105 1
1392 23505105 1
1393 23505105 1
1172 23505105 1
1394 23505105 1
1395 23505105 1
220 23505105 1
1396 23505105 1
1397 23505105 1
223 23505105 1
1398 23505105 1
786 23505105 1
1399 23505105 1
299 23505105 1
1400 23505105 1
1401 23505105 1
1402 23505105 1
1188 23505105 1
1403 23505105 1
1189 23505105 1
1404 23505105 1
1405 23505105 1
1406 23505105 1
1407 23505105 1
309 23505105 1
259 23505105 1
108 23505105 1
312 23505105 1
264 23505105 1
1408 23505105 1
1409 23505105 1
1410 23505105 1
171 23505105 1
175 23505105 1
117 23505105 1
320 23505105 1
267 23505105 1
1411 23505105 1
1412 23505105 1
106 23505105 1
1413 23505105 1
1414 23505105 1
1415 23505105 1
1416 23505105 1
1417 23505105 1
1418 23505105 1
1419 23505105 1
1212 23505105 1
1420 23505105 1
1213 23505105 1
975 23505105 1
280 23505105 1
1421 23505105 1
1422 23505105 1
1423 23505105 1
103 23505105 1
574 23505105 1
462 23505105 1
1424 23505105 1
1425 23505105 1
700 23505105 1
287 23505105 1
111 23505105 1
1426 23505105 1
582 23505105 1
1427 23505105 1
288 23505105 1
585 23505105 1
586 23505105 1
1428 23505105 1
289 23505105 1
290 23505105 1
1429 23505105 1
1430 23505105 1
1431 23505105 1
224 23505105 1
1432 23505105 1
1433 23505105 1
994 23505105 1
1434 23505105 1
596 23505105 1
1435 23505105 1
1436 23505105 1
260 23505105 1
1437 23505105 1
1250 23505105 1
1438 23505105 1
1439 23505105 1
270 23505105 1
1261 23505105 1
184 23505105 1
1440 23505105 1
1441 23505105 1
1442 23505105 1
1021 23505105 1
605 23505105 1
1443 23505105 1
398 23505105 1
1444 23505105 1
1445 23505105 1
1446 23505105 1
608 23505105 1
118 23505105 1
1447 23505105 1
1448 23505105 1
105 23505105 1
1449 23505105 1
285 23505105 1
1450 23505105 1
1451 23505105 1
1452 23505105 1
1453 23505105 1
1454 23505105 1
114 23505105 1
115 23505105 1
1292 23505105 1
291 23505105 1
1455 23505105 1
1456 23505105 1
1457 23505105 1
1458 23505105 1
424 23505105 1
1459 23505105 1
1460 23505105 1
1461 23505105 1
298 23505105 1
1462 23505105 1
1463 23505105 1
233 23505105 1
1464 23505105 1
119 23505105 1
1465 23505105 1
1062 23505105 1
258 23505105 1
159 23505105 1
1466 23505105 1
752 23505105 1
34 23505105 1
33 23505105 1
1467 23505105 1
315 23505105 1
172 23505105 1
176 23505105 1
495 23505105 1
322 23505105 1
1077 23505105 1
1468 23505105 1
1469 23505105 1
1470 23505105 1
629 23505105 1
112 23505105 1
1471 23505105 1
631 23505105 1
1472 23505105 1
502 23505105 1
1473 23505105 1
633 23505105 1
1086 23505105 1
1474 23505105 1
343 23505105 1
1475 23505105 1
1092 23505105 1
1476 23505105 1
1477 23505105 1
1478 23505105 1
891 23505105 1
642 23505105 1
211 23505105 1
1479 23505105 1
1480 23505105 1
1481 23505105 1
1482 23505105 1
1483 23505105 1
1484 23505105 1
1485 23505105 1
1486 23505105 1
516 23505105 1
109 23505105 1
1109 23505105 1
297 23505105 1
1487 23505105 1
230 23505105 1
480 23505105 1
1488 23505105 1
523 23505105 1
1115 23505105 1
904 23505105 1
1489 23505105 1
157 23505105 1
1490 23505105 1
905 23505105 1
906 23505105 1
1 23505105 1
1117 23505105 1
1118 23505105 1
1491 23505105 1
261 23505105 1
1492 23505105 1
113 23505105 1
1493 23505105 1
1494 23505105 1
1495 23505105 1
1496 23505105 1
1127 23505105 1
387 23505105 1
181 23505105 1
1130 23505105 1
1497 23505105 1
1498 23505105 1
1134 23505105 1
1499 23505105 1
1500 23505105 1
195 23505105 1
197 23505105 1
541 23505105 1
278 23505105 1
1501 23505105 1
199 23505105 1
1502 23505105 1
1503 23505105 1
281 23505105 1
1504 23505105 1
672 23505105 1
1146 23505105 1
927 23505105 1
1505 23505105 1
1506 23505105 1
208 23505105 1
546 23505105 1
1160 23505105 1
547 23505105 1
1162 23505105 1
1507 23505105 1
551 23505105 1
293 23505105 1
945 23505105 1
1508 23505105 1
1509 23505105 1
1510 23505105 1
1511 23505105 1
1512 23505105 1
221 23505105 1
1513 23505105 1
1190 23505105 1
434 23505105 1
1514 23505105 1
1515 23505105 1
1516 23505105 1
3 23505105 1
1517 23505105 1
262 23505105 1
136 23505105 1
166 23505105 1
1518 23505105 1
557 23505105 1
168 23505105 1
169 23505105 1
173 23505105 1
1519 23505105 1
559 23505105 1
560 23505105 1
268 23505105 1
1520 23505105 1
1521 23505105 1
192 23505105 1
565 23505105 1
970 23505105 1
972 23505105 1
1522 23505105 1
1523 23505105 1
1524 23505105 1
1525 23505105 1
1526 23505105 1
282 23505105 1
1527 23505105 1
571 23505105 1
1528 23505105 1
284 23505105 1
1529 23505105 1
79 23505105 1
1530 23505105 1
1531 23505105 1
1532 23505105 1
355 23505105 1
1533 23505105 1
1534 23505105 1
1231 23505105 1
588 23505105 1
1535 23505105 1
294 23505105 1
360 23505105 1
1536 23505105 1
295 23505105 1
110 23505105 1
1537 23505105 1
1538 23505105 1
1539 23505105 1
226 23505105 1
592 23505105 1
1237 23505105 1
305 23505105 1
1540 23505105 1
1541 23505105 1
1542 23505105 1
597 23505105 1
1248 23505105 1
1543 23505105 1
1544 23505105 1
1545 23505105 1
599 23505105 1
1546 23505105 1
1547 23505105 1
1548 23505105 1
832 23505105 1
1549 23505105 1
1550 23505105 1
602 23505105 1
1551 23505105 1
1552 23505105 1
1553 23505105 1
272 23505105 1
1263 23505105 1
188 23505105 1
1554 23505105 1
1555 23505105 1
191 23505105 1
1556 23505105 1
1557 23505105 1
17 23505105 1
1348 23505105 1
401 23505105 1
1558 23505105 1
1559 23505105 1
1029 23505105 1
1560 23505105 1
1561 23505105 1
1562 23505105 1
1285 23505105 1
1563 23505105 1
1564 23505105 1
1565 23505105 1
1566 23505105 1
11 23505105 1
1296 23505105 1
614 23505105 1
1567 23505105 1
1298 23505105 1
107 23505105 1
48 23505105 1
1568 23505105 1
296 23505105 1
615 23505105 1
1569 23505105 1
1570 23505105 1
1571 23505105 1
1572 23505105 1
301 23505105 1
1573 23505105 1
256 23505105 1
234 23505105 1
236 23505105 1
1574 368802046 1
1575 368802046 1
1576 368802046 1
1577 368802046 1
80 368802046 1
1578 368802046 1
137 368802046 1
1579 368802046 1
1580 368802046 1
33 368802046 1
1581 368802046 1
1582 368802046 1
1583 368802046 1
1584 368802046 1
404 368802046 1
1585 368802046 1
1245 201041947 1
1246 201041947 1
1193 201041947 1
1119 201041947 1
1586 201041947 1
1587 201041947 1
1220 201041947 1
1195 201041947 1
1588 201041947 1
1066 201041947 1
1197 201041947 1
1199 201041947 1
1589 201041947 1
1289 201041947 1
1068 201041947 1
1293 201041947 1
1225 201041947 1
1256 201041947 1
1590 201041947 1
551 201041947 1
1591 201041947 1
1592 201041947 1
1593 201041947 1
1594 201041947 1
1135 201041947 1
1267 201041947 1
1595 201041947 1
1596 201041947 1
1597 201041947 1
1083 201041947 1
228 201041947 1
1237 201041947 1
1140 201041947 1
1186 201041947 1
1188 201041947 1
1189 201041947 1
1310 201041947 1
1598 201041947 1
1599 252834703 1
1600 252834703 1
1601 252834703 1
1602 252834703 1
1603 252834703 1
1604 252834703 1
1579 252834703 1
1605 252834703 1
1606 252834703 1
642 252834703 1
1607 252834703 1
1608 252834703 1
1582 252834703 1
1609 252834703 1
1610 252834703 1
1611 252834703 1
306 357660257 1
1612 357660257 1
1613 357660257 1
1614 357660257 1
1615 357660257 1
1616 357660257 1
1617 357660257 1
1618 357660257 1
1619 357660257 1
1620 357660257 1
1621 357660257 1
1622 357660257 1
1467 357660257 1
1623 357660257 1
1624 357660257 1
1625 357660257 1
1626 357660257 1
1627 357660257 1
1628 357660257 1
762 357660257 1
1629 357660257 1
1630 357660257 1
1631 357660257 1
1632 357660257 1
1633 357660257 1
1634 357660257 1
1635 357660257 1
1636 357660257 1
1637 357660257 1
1638 357660257 1
1639 357660257 1
112 357660257 1
333 357660257 1
1640 357660257 1
1641 357660257 1
1642 357660257 1
335 357660257 1
1643 357660257 1
1644 357660257 1
1645 357660257 1
1646 357660257 1
1647 357660257 1
1648 357660257 1
1649 357660257 1
1650 357660257 1
1651 357660257 1
1652 357660257 1
1653 357660257 1
1654 357660257 1
1655 357660257 1
1656 357660257 1
1657 357660257 1
1658 357660257 1
1659 357660257 1
1660 357660257 1
1661 357660257 1
1611 357660257 1
1662 357660257 1
1663 357660257 1
1664 357660257 1
1665 357660257 1
1666 357660257 1
1667 357660257 1
1668 357660257 1
784 357660257 1
1579 357660257 1
1669 357660257 1
1670 357660257 1
1671 357660257 1
1672 357660257 1
1673 357660257 1
1674 357660257 1
364 357660257 1
1675 357660257 1
366 357660257 1
1676 357660257 1
480 357660257 1
1677 357660257 1
1060 357660257 1
1678 357660257 1
527 357660257 1
1679 357660257 1
1680 357660257 1
1681 357660257 1
1682 357660257 1
1683 357660257 1
379 357660257 1
1684 357660257 1
1685 357660257 1
383 357660257 1
1686 357660257 1
386 357660257 1
387 357660257 1
1687 357660257 1
389 357660257 1
181 357660257 1
1688 357660257 1
1689 357660257 1
1690 357660257 1
1691 357660257 1
395 357660257 1
195 357660257 1
1692 357660257 1
1693 357660257 1
1694 357660257 1
1695 357660257 1
1696 357660257 1
1697 357660257 1
1698 357660257 1
405 357660257 1
1574 357660257 1
407 357660257 1
1699 357660257 1
1700 357660257 1
1701 357660257 1
1702 357660257 1
1703 357660257 1
1704 357660257 1
1705 357660257 1
1706 357660257 1
1707 357660257 1
1708 357660257 1
1709 357660257 1
413 357660257 1
1389 357660257 1
1710 357660257 1
1711 357660257 1
548 357660257 1
1712 357660257 1
1713 357660257 1
1714 357660257 1
1715 357660257 1
1716 357660257 1
1717 357660257 1
215 357660257 1
1718 357660257 1
1719 357660257 1
1720 357660257 1
223 357660257 1
1721 357660257 1
1722 357660257 1
1723 357660257 1
433 357660257 1
1724 357660257 1
1725 357660257 1
436 357660257 1
1726 357660257 1
307 357660257 1
1727 357660257 1
1728 357660257 1
1729 357660257 1
308 357660257 1
1730 357660257 1
1731 357660257 1
1732 357660257 1
1733 357660257 1
1734 357660257 1
1735 357660257 1
964 357660257 1
173 357660257 1
1736 357660257 1
175 357660257 1
1737 357660257 1
1738 357660257 1
1739 357660257 1
1740 357660257 1
1741 357660257 1
1742 357660257 1
1743 357660257 1
686 357660257 1
1744 357660257 1
1578 357660257 1
971 357660257 1
1745 357660257 1
1746 357660257 1
1747 357660257 1
1420 357660257 1
1748 357660257 1
1749 357660257 1
1750 357660257 1
339 357660257 1
1751 357660257 1
344 357660257 1
1752 357660257 1
1753 357660257 1
1754 357660257 1
1755 357660257 1
1756 357660257 1
1757 357660257 1
1758 357660257 1
1759 357660257 1
1760 357660257 1
1761 357660257 1
1762 357660257 1
1763 357660257 1
1764 357660257 1
1765 357660257 1
1766 357660257 1
1767 357660257 1
1768 357660257 1
1769 357660257 1
1770 357660257 1
1771 357660257 1
1772 357660257 1
359 357660257 1
1059 357660257 1
1773 357660257 1
1774 357660257 1
1775 357660257 1
1776 357660257 1
1777 357660257 1
1778 357660257 1
1779 357660257 1
363 357660257 1
1780 357660257 1
1781 357660257 1
1782 357660257 1
1783 357660257 1
1784 357660257 1
1785 357660257 1
1786 357660257 1
1787 357660257 1
1788 357660257 1
1789 357660257 1
1790 357660257 1
1791 357660257 1
1792 357660257 1
1793 357660257 1
382 357660257 1
1794 357660257 1
1795 357660257 1
1796 357660257 1
182 357660257 1
1797 357660257 1
1798 357660257 1
1799 357660257 1
1800 357660257 1
1801 357660257 1
1802 357660257 1
1803 357660257 1
193 357660257 1
1804 357660257 1
1805 357660257 1
1806 357660257 1
1807 357660257 1
1582 357660257 1
1808 357660257 1
1809 357660257 1
1810 357660257 1
404 357660257 1
1811 357660257 1
1812 357660257 1
1813 357660257 1
1814 357660257 1
1815 357660257 1
1816 357660257 1
1817 357660257 1
1282 357660257 1
1818 357660257 1
1819 357660257 1
1820 357660257 1
1821 357660257 1
1822 357660257 1
1823 357660257 1
1824 357660257 1
1825 357660257 1
1826 357660257 1
1827 357660257 1
1828 357660257 1
1829 357660257 1
424 357660257 1
1830 357660257 1
1831 357660257 1
429 357660257 1
1832 357660257 1
1833 357660257 1
430 357660257 1
1834 357660257 1
1835 357660257 1
1836 357660257 1
1837 357660257 1
432 357660257 1
1838 357660257 1
1046 357660257 1
1839 357660257 1
306 211848777 1
1840 211848777 1
1466 211848777 1
1194 211848777 1
621 211848777 1
3 211848777 1
33 211848777 1
1841 211848777 1
316 211848777 1
168 211848777 1
1842 211848777 1
1843 211848777 1
267 211848777 1
1844 211848777 1
1845 211848777 1
273 211848777 1
327 211848777 1
15 211848777 1
1846 211848777 1
1847 211848777 1
501 211848777 1
21 211848777 1
1848 211848777 1
336 211848777 1
885 211848777 1
1849 211848777 1
128 211848777 1
23 211848777 1
1850 211848777 1
28 211848777 1
1851 211848777 1
348 211848777 1
1852 211848777 1
350 211848777 1
1481 211848777 1
124 211848777 1
1590 211848777 1
127 211848777 1
1102 211848777 1
1853 211848777 1
357 211848777 1
1854 211848777 1
358 211848777 1
294 211848777 1
1855 211848777 1
125 211848777 1
1856 211848777 1
1857 211848777 1
122 211848777 1
230 211848777 1
1858 211848777 1
1859 211848777 1
1860 211848777 1
1861 211848777 1
1246 211848777 1
372 211848777 1
375 211848777 1
1791 211848777 1
1862 211848777 1
37 211848777 1
41 211848777 1
1863 211848777 1
389 211848777 1
1864 211848777 1
1865 211848777 1
1866 211848777 1
1021 211848777 1
396 211848777 1
17 211848777 1
1867 211848777 1
1868 211848777 1
1869 211848777 1
199 211848777 1
20 211848777 1
1870 211848777 1
1871 211848777 1
408 211848777 1
1872 211848777 1
419 211848777 1
1873 211848777 1
1874 211848777 1
12 211848777 1
1875 211848777 1
424 211848777 1
14 211848777 1
1511 211848777 1
1876 211848777 1
223 211848777 1
1877 211848777 1
298 211848777 1
431 211848777 1
53 211848777 1
1878 211848777 1
433 211848777 1
434 211848777 1
234 211848777 1
617 211848777 1
437 211848777 1
1879 211848777 1
436 211848777 1
306 187365956 1
387 187365956 1
1049 187365956 1
159 187365956 1
1880 187365956 1
1881 187365956 1
1785 187365956 1
1786 187365956 1
193 187365956 1
1056 187365956 1
1051 187365956 1
1882 187365956 1
228 187365956 1
175 187365956 1
432 187365956 1
500 285709412 1
584 285709412 1
497 285709412 1
566 285709412 1
530 285709412 1
598 285709412 1
1317 198494776 1
1316 198494776 1
1311 198494776 1
1883 198494776 1
1319 198494776 1
190 198494776 1
1313 198494776 1
1884 198494776 1
1314 198494776 1
1885 198494776 1
1886 198494776 1
1320 198494776 1
1322 198494776 1
1438 198494776 1
229 198494776 1
53 198494776 1
1323 198494776 1
176 198494776 1
41 198494776 1
1324 198494776 1
1325 198494776 1
1887 198494776 1
1888 198494776 1
1612 480499316 1
1889 480499316 1
1615 480499316 1
1617 480499316 1
1619 480499316 1
1890 480499316 1
1618 480499316 1
1620 480499316 1
1891 480499316 1
1467 480499316 1
1892 480499316 1
1893 480499316 1
1894 480499316 1
1623 480499316 1
1895 480499316 1
1896 480499316 1
1897 480499316 1
1898 480499316 1
1899 480499316 1
1628 480499316 1
1900 480499316 1
1630 480499316 1
1901 480499316 1
1635 480499316 1
333 480499316 1
335 480499316 1
1643 480499316 1
1902 480499316 1
1644 480499316 1
1903 480499316 1
1646 480499316 1
1904 480499316 1
1905 480499316 1
1906 480499316 1
1907 480499316 1
1908 480499316 1
1909 480499316 1
1910 480499316 1
1911 480499316 1
1650 480499316 1
1912 480499316 1
1651 480499316 1
1913 480499316 1
1657 480499316 1
1656 480499316 1
1658 480499316 1
1914 480499316 1
1660 480499316 1
1661 480499316 1
1915 480499316 1
1663 480499316 1
1916 480499316 1
1665 480499316 1
1666 480499316 1
1917 480499316 1
1668 480499316 1
1918 480499316 1
1919 480499316 1
1920 480499316 1
1669 480499316 1
1921 480499316 1
1922 480499316 1
1673 480499316 1
1671 480499316 1
1923 480499316 1
364 480499316 1
1675 480499316 1
366 480499316 1
1060 480499316 1
1678 480499316 1
1924 480499316 1
1925 480499316 1
1926 480499316 1
1927 480499316 1
1928 480499316 1
1683 480499316 1
379 480499316 1
1929 480499316 1
1684 480499316 1
1930 480499316 1
1685 480499316 1
1931 480499316 1
1932 480499316 1
1933 480499316 1
386 480499316 1
1934 480499316 1
387 480499316 1
1935 480499316 1
1936 480499316 1
389 480499316 1
1937 480499316 1
1938 480499316 1
391 480499316 1
1688 480499316 1
1689 480499316 1
1690 480499316 1
1939 480499316 1
1940 480499316 1
395 480499316 1
195 480499316 1
1941 480499316 1
1942 480499316 1
1943 480499316 1
542 480499316 1
1502 480499316 1
1944 480499316 1
1945 480499316 1
1697 480499316 1
1946 480499316 1
1947 480499316 1
1948 480499316 1
1949 480499316 1
1950 480499316 1
1951 480499316 1
1703 480499316 1
1704 480499316 1
1952 480499316 1
1705 480499316 1
1706 480499316 1
1709 480499316 1
413 480499316 1
1389 480499316 1
1710 480499316 1
1953 480499316 1
1954 480499316 1
1711 480499316 1
1955 480499316 1
1956 480499316 1
1957 480499316 1
1715 480499316 1
1716 480499316 1
1958 480499316 1
215 480499316 1
1717 480499316 1
1959 480499316 1
223 480499316 1
431 480499316 1
1721 480499316 1
1722 480499316 1
433 480499316 1
1725 480499316 1
1960 480499316 1
1726 480499316 1
1728 480499316 1
1727 480499316 1
308 480499316 1
1961 480499316 1
1962 480499316 1
1963 480499316 1
1730 480499316 1
1733 480499316 1
1964 480499316 1
1735 480499316 1
964 480499316 1
1736 480499316 1
1965 480499316 1
175 480499316 1
1966 480499316 1
1967 480499316 1
1968 480499316 1
1969 480499316 1
1743 480499316 1
1970 480499316 1
1744 480499316 1
1578 480499316 1
1971 480499316 1
1972 480499316 1
1746 480499316 1
1973 480499316 1
1748 480499316 1
1974 480499316 1
339 480499316 1
1975 480499316 1
1976 480499316 1
1977 480499316 1
1978 480499316 1
344 480499316 1
1752 480499316 1
79 480499316 1
1754 480499316 1
1979 480499316 1
1980 480499316 1
1531 480499316 1
1981 480499316 1
1757 480499316 1
1982 480499316 1
1983 480499316 1
1984 480499316 1
1760 480499316 1
1985 480499316 1
1763 480499316 1
1986 480499316 1
1987 480499316 1
1988 480499316 1
1989 480499316 1
1767 480499316 1
1766 480499316 1
1990 480499316 1
1991 480499316 1
1992 480499316 1
359 480499316 1
1772 480499316 1
1059 480499316 1
1775 480499316 1
1776 480499316 1
363 480499316 1
1780 480499316 1
1993 480499316 1
1782 480499316 1
1994 480499316 1
1783 480499316 1
1995 480499316 1
1784 480499316 1
1996 480499316 1
371 480499316 1
1997 480499316 1
597 480499316 1
1786 480499316 1
1998 480499316 1
1790 480499316 1
1999 480499316 1
2000 480499316 1
2001 480499316 1
382 480499316 1
2002 480499316 1
2003 480499316 1
2004 480499316 1
2005 480499316 1
2006 480499316 1
2007 480499316 1
2008 480499316 1
2009 480499316 1
182 480499316 1
1797 480499316 1
2010 480499316 1
1801 480499316 1
1802 480499316 1
1803 480499316 1
2011 480499316 1
193 480499316 1
1804 480499316 1
1806 480499316 1
1807 480499316 1
2012 480499316 1
1808 480499316 1
2013 480499316 1
404 480499316 1
1028 480499316 1
2014 480499316 1
1812 480499316 1
1815 480499316 1
2015 480499316 1
1814 480499316 1
2016 480499316 1
2017 480499316 1
1822 480499316 1
2018 480499316 1
2019 480499316 1
2020 480499316 1
1825 480499316 1
2021 480499316 1
2022 480499316 1
424 480499316 1
2023 480499316 1
1830 480499316 1
2024 480499316 1
429 480499316 1
2025 480499316 1
430 480499316 1
1836 480499316 1
2026 480499316 1
432 480499316 1
2027 480499316 1
2028 361278739 1
2029 361278739 1
58 361278739 1
2030 361278739 1
61 361278739 1
2031 361278739 1
2032 361278739 1
2033 361278739 1
449 361278739 1
2034 361278739 1
68 361278739 1
2035 361278739 1
2036 361278739 1
2037 361278739 1
70 361278739 1
2038 361278739 1
2039 361278739 1
72 361278739 1
2040 361278739 1
2041 361278739 1
74 361278739 1
1326 361278739 1
79 361278739 1
81 361278739 1
638 361278739 1
2042 361278739 1
2043 361278739 1
83 361278739 1
2044 361278739 1
84 361278739 1
2045 361278739 1
2046 361278739 1
471 361278739 1
2047 361278739 1
91 361278739 1
133 361278739 1
94 361278739 1
2048 361278739 1
2049 361278739 1
2050 361278739 1
477 361278739 1
99 361278739 1
442 361278739 1
2051 361278739 1
2052 361278739 1
2053 361278739 1
2054 361278739 1
2055 361278739 1
2056 361278739 1
2057 361278739 1
64 361278739 1
447 361278739 1
2058 361278739 1
2059 361278739 1
2060 361278739 1
2061 361278739 1
2062 361278739 1
452 361278739 1
2063 361278739 1
2064 361278739 1
2065 361278739 1
2066 361278739 1
2067 361278739 1
2068 361278739 1
71 361278739 1
2069 361278739 1
2070 361278739 1
2071 361278739 1
2072 361278739 1
2073 361278739 1
2074 361278739 1
2075 361278739 1
80 361278739 1
2076 361278739 1
2077 361278739 1
2078 361278739 1
2079 361278739 1
87 361278739 1
88 361278739 1
2080 361278739 1
2081 361278739 1
2082 361278739 1
89 361278739 1
2083 361278739 1
2084 361278739 1
424 361278739 1
2085 361278739 1
100 361278739 1
829 70654563 1
2086 70654563 1
815 70654563 1
843 70654563 1
80 70654563 1
137 70654563 1
829 37905642 1
129 37905642 1
2087 37905642 1
846 37905642 1
131 37905642 1
792 37905642 1
79 37905642 1
699 37905642 1
80 37905642 1
2088 37905642 1
136 37905642 1
137 37905642 1
2089 37905642 1
141 37905642 1
146 37905642 1
130 37905642 1
722 37905642 1
2090 37905642 1
132 37905642 1
133 37905642 1
135 37905642 1
138 37905642 1
140 37905642 1
2091 37905642 1
143 37905642 1
843 37905642 1
145 37905642 1
2092 37905642 1
2093 249794165 1
2094 249794165 1
2095 249794165 1
2096 249794165 1
147 249794165 1
149 249794165 1
151 249794165 1
163 249794165 1
1592 249794165 1
155 249794165 1
2097 249794165 1
251 249794165 1
153 249794165 1
321 370698806 1
1859 370698806 1
121 370698806 1
122 370698806 1
20 370698806 1
123 370698806 1
2098 370698806 1
125 370698806 1
128 370698806 1
2099 370698806 1
437 370698806 1
158 172453787 1
710 172453787 1
2100 172453787 1
28 172453787 1
164 172453787 1
79 172453787 1
620 172453787 1
674 172453787 1
207 172453787 1
172 172453787 1
289 172453787 1
212 172453787 1
178 172453787 1
177 172453787 1
267 172453787 1
2101 172453787 1
551 172453787 1
213 172453787 1
646 172453787 1
1592 172453787 1
219 172453787 1
191 172453787 1
156 172453787 1
2102 172453787 1
2103 172453787 1
228 172453787 1
1387 172453787 1
505 172453787 1
201 172453787 1
551 172453788 1
158 172453788 1
213 172453788 1
2100 172453788 1
28 172453788 1
163 172453788 1
1592 172453788 1
219 172453788 1
164 172453788 1
191 172453788 1
207 172453788 1
2104 172453788 1
251 172453788 1
53 172453788 1
177 172453788 1
41 172453788 1
178 172453788 1
267 172453788 1
505 172453788 1
201 172453788 1
2101 172453788 1
1318 449572339 1
2105 449572339 1
2106 449572339 1
1315 449572339 1
159 29267530 1
2107 29267530 1
2108 29267530 1
2109 29267530 1
486 29267530 1
2105 29267530 1
1467 29267530 1
488 29267530 1
1069 29267530 1
1360 29267530 1
491 29267530 1
2110 29267530 1
2111 29267530 1
495 29267530 1
179 29267530 1
180 29267530 1
2112 29267530 1
186 29267530 1
2113 29267530 1
190 29267530 1
498 29267530 1
499 29267530 1
2114 29267530 1
2115 29267530 1
333 29267530 1
2116 29267530 1
2117 29267530 1
502 29267530 1
2118 29267530 1
504 29267530 1
505 29267530 1
1473 29267530 1
883 29267530 1
1366 29267530 1
2119 29267530 1
24 29267530 1
2120 29267530 1
2121 29267530 1
28 29267530 1
2122 29267530 1
2123 29267530 1
741 29267530 1
2124 29267530 1
509 29267530 1
744 29267530 1
2125 29267530 1
2126 29267530 1
642 29267530 1
211 29267530 1
2127 29267530 1
511 29267530 1
514 29267530 1
2128 29267530 1
2129 29267530 1
2130 29267530 1
2131 29267530 1
1611 29267530 1
1662 29267530 1
515 29267530 1
1102 29267530 1
2132 29267530 1
2133 29267530 1
2134 29267530 1
1104 29267530 1
516 29267530 1
902 29267530 1
1374 29267530 1
2135 29267530 1
2136 29267530 1
1109 29267530 1
520 29267530 1
297 29267530 1
2137 29267530 1
651 29267530 1
228 29267530 1
230 29267530 1
1488 29267530 1
2138 29267530 1
523 29267530 1
235 29267530 1
157 29267530 1
905 29267530 1
526 29267530 1
2139 29267530 1
528 29267530 1
2140 29267530 1
163 29267530 1
2141 29267530 1
2142 29267530 1
2143 29267530 1
1379 29267530 1
167 29267530 1
529 29267530 1
37 29267530 1
2144 29267530 1
41 29267530 1
2145 29267530 1
917 29267530 1
531 29267530 1
2146 29267530 1
2147 29267530 1
181 29267530 1
2148 29267530 1
1497 29267530 1
535 29267530 1
2149 29267530 1
1382 29267530 1
922 29267530 1
2150 29267530 1
195 29267530 1
2151 29267530 1
197 29267530 1
2152 29267530 1
541 29267530 1
2153 29267530 1
1501 29267530 1
2154 29267530 1
924 29267530 1
925 29267530 1
281 29267530 1
2155 29267530 1
927 29267530 1
1335 29267530 1
2156 29267530 1
463 29267530 1
2157 29267530 1
2158 29267530 1
2159 29267530 1
2160 29267530 1
2161 29267530 1
742 29267530 1
2162 29267530 1
2163 29267530 1
2164 29267530 1
2165 29267530 1
208 29267530 1
2166 29267530 1
2167 29267530 1
1164 29267530 1
2168 29267530 1
548 29267530 1
2169 29267530 1
2170 29267530 1
551 29267530 1
2171 29267530 1
216 29267530 1
1508 29267530 1
1511 29267530 1
1397 29267530 1
221 29267530 1
2172 29267530 1
2173 29267530 1
223 29267530 1
2174 29267530 1
2175 29267530 1
2176 29267530 1
1400 29267530 1
253 29267530 1
953 29267530 1
2177 29267530 1
435 29267530 1
1406 29267530 1
2178 29267530 1
304 29267530 1
1514 29267530 1
1407 29267530 1
555 29267530 1
2179 29267530 1
3 29267530 1
2180 29267530 1
1197 29267530 1
2181 29267530 1
2182 29267530 1
166 29267530 1
264 29267530 1
1199 29267530 1
312 29267530 1
2183 29267530 1
557 29267530 1
1518 29267530 1
2184 29267530 1
168 29267530 1
169 29267530 1
171 29267530 1
2185 29267530 1
2186 29267530 1
558 29267530 1
175 29267530 1
560 29267530 1
267 29267530 1
2187 29267530 1
561 29267530 1
183 29267530 1
1414 29267530 1
2188 29267530 1
563 29267530 1
2189 29267530 1
2190 29267530 1
566 29267530 1
565 29267530 1
192 29267530 1
1209 29267530 1
567 29267530 1
743 29267530 1
806 29267530 1
1747 29267530 1
745 29267530 1
2191 29267530 1
2192 29267530 1
200 29267530 1
2193 29267530 1
572 29267530 1
203 29267530 1
1423 29267530 1
2194 29267530 1
575 29267530 1
2195 29267530 1
2196 29267530 1
2197 29267530 1
2198 29267530 1
287 29267530 1
581 29267530 1
2199 29267530 1
1532 29267530 1
585 29267530 1
2200 29267530 1
586 29267530 1
2201 29267530 1
2202 29267530 1
1533 29267530 1
214 29267530 1
218 29267530 1
1233 29267530 1
990 29267530 1
224 29267530 1
592 29267530 1
300 29267530 1
2203 29267530 1
365 29267530 1
994 29267530 1
2204 29267530 1
594 29267530 1
2205 29267530 1
2206 29267530 1
2207 29267530 1
2208 29267530 1
597 29267530 1
1544 29267530 1
2209 29267530 1
1791 29267530 1
599 29267530 1
2210 29267530 1
832 29267530 1
2211 29267530 1
602 29267530 1
2212 29267530 1
2213 29267530 1
2214 29267530 1
1259 29267530 1
184 29267530 1
182 29267530 1
2215 29267530 1
2216 29267530 1
188 29267530 1
2217 29267530 1
1441 29267530 1
2218 29267530 1
1020 29267530 1
605 29267530 1
17 29267530 1
1556 29267530 1
2219 29267530 1
2220 29267530 1
1443 29267530 1
2221 29267530 1
2222 29267530 1
2223 29267530 1
2224 29267530 1
608 29267530 1
1277 29267530 1
1028 29267530 1
2225 29267530 1
2226 29267530 1
1032 29267530 1
206 29267530 1
1454 29267530 1
611 29267530 1
2227 29267530 1
2228 29267530 1
2229 29267530 1
613 29267530 1
11 29267530 1
2230 29267530 1
107 29267530 1
48 29267530 1
424 29267530 1
615 29267530 1
2231 29267530 1
2232 29267530 1
616 29267530 1
53 29267530 1
231 29267530 1
233 29267530 1
1464 29267530 1
234 29267530 1
739 29267530 1
617 29267530 1
236 29267530 1
2233 28136650 1
2234 28136650 1
407 28136650 1
2235 28136650 1
1358 28136650 1
1335 28136650 1
1616 28136650 1
4 28136650 1
2236 28136650 1
2237 28136650 1
2238 28136650 1
379 28136650 1
2239 28136650 1
2240 28136650 1
2241 28136650 1
2242 28136650 1
2243 28136650 1
2244 28136650 1
2245 28136650 1
416 28136650 1
2246 28136650 1
2247 28136650 1
2248 28136650 1
2249 28136650 1
762 28136650 1
2250 28136650 1
2251 28136650 1
425 28136650 1
1347 28136650 1
156 28136650 1
2252 28136650 1
2253 28136650 1
2254 28136650 1
365 28136650 1
2255 28136650 1
2256 28136650 1
2257 28136650 1
1355 28136650 1
234 28136650 1
2258 28136650 1
308 138428712 1
182 138428712 1
1718 138428712 1
2259 138428712 1
2260 138428712 1
1578 138428712 1
2261 138428712 1
1467 138428712 1
2262 138428712 1
84 138428712 1
175 138428712 1
1585 138428712 1
2263 138428712 1
2264 397569403 1
2265 397569403 1
164 397569403 1
79 397569403 1
2105 397569403 1
156 397569403 1
2266 397569403 1
207 397569403 1
116 397569403 1
178 397569403 1
177 397569403 1
201 397569403 1
1784 508986427 1
1049 508986427 1
2267 508986427 1
2268 508986427 1
1881 508986427 1
2269 508986427 1
2270 508986427 1
2271 508986427 1
2272 508986427 1
2273 508986427 1
1790 508986427 1
1618 508986427 1
2274 508986427 1
964 508986427 1
2275 508986427 1
1051 508986427 1
2276 508986427 1
2277 508986427 1
175 508986427 1
2278 508986427 1
2279 508986427 1
2280 508986427 1
2281 508986427 1
2282 508986427 1
762 508986427 1
1689 508986427 1
2283 508986427 1
2284 508986427 1
333 508986427 1
1747 508986427 1
2285 508986427 1
993 508986427 1
1025 508986427 1
2286 381295550 1
1435 381295550 1
2287 381295550 1
752 381295550 1
2288 381295550 1
173 381295550 1
2289 381295550 1
2290 381295550 1
1259 381295550 1
761 381295550 1
765 381295550 1
2291 381295550 1
2292 381295550 1
2293 381295550 1
112 381295550 1
2294 381295550 1
2295 381295550 1
2296 381295550 1
2297 381295550 1
768 381295550 1
767 381295550 1
769 381295550 1
771 381295550 1
773 381295550 1
2298 381295550 1
776 381295550 1
80 381295550 1
2299 381295550 1
2300 381295550 1
2301 381295550 1
781 381295550 1
780 381295550 1
642 381295550 1
2302 381295550 1
2303 381295550 1
2304 381295550 1
2305 381295550 1
424 381295550 1
784 381295550 1
223 381295550 1
2306 381295550 1
2307 381295550 1
365 381295550 1
431 381295550 1
228 381295550 1
2308 381295550 1
2309 381295550 1
2310 381295550 1
788 381295550 1
2311 381295550 1
407 18900232 1
1859 18900232 1
121 18900232 1
1840 18900232 1
372 18900232 1
2312 18900232 1
1872 18900232 1
374 18900232 1
348 18900232 1
4 18900232 1
2099 18900232 1
37 18900232 1
2313 18900232 1
1852 18900232 1
123 18900232 1
124 18900232 1
127 18900232 1
1874 18900232 1
2314 18900232 1
359 18900232 1
125 18900232 1
396 18900232 1
1856 18900232 1
199 18900232 1
122 18900232 1
501 18900232 1
2098 18900232 1
337 18900232 1
1871 18900232 1
128 18900232 1
437 18900232 1
228 266618095 1
173 266618095 1
1315 266618095 1
1859 160887563 1
121 160887563 1
122 160887563 1
20 160887563 1
123 160887563 1
2098 160887563 1
156 160887563 1
126 160887563 1
28 219091740 1
1337 219091740 1
1338 219091740 1
1340 219091740 1
1352 219091740 1
1353 219091740 1
53 219091740 1
41 219091740 1
1188 219091740 1
1843 219091740 1
1100 219091740 1
1342 219091740 1
267 219091740 1
1343 219091740 1
306 189209030 1
1194 189209030 1
3 189209030 1
2315 189209030 1
2316 189209030 1
488 189209030 1
2317 189209030 1
319 189209030 1
267 189209030 1
2318 189209030 1
2319 189209030 1
1844 189209030 1
2320 189209030 1
273 189209030 1
2321 189209030 1
15 189209030 1
327 189209030 1
1847 189209030 1
501 189209030 1
21 189209030 1
1848 189209030 1
336 189209030 1
1849 189209030 1
128 189209030 1
572 189209030 1
1850 189209030 1
23 189209030 1
2322 189209030 1
2323 189209030 1
2324 189209030 1
28 189209030 1
1851 189209030 1
348 189209030 1
4 189209030 1
1477 189209030 1
2325 189209030 1
892 189209030 1
2326 189209030 1
2327 189209030 1
2328 189209030 1
1914 189209030 1
350 189209030 1
586 189209030 1
124 189209030 1
1590 189209030 1
127 189209030 1
2329 189209030 1
1102 189209030 1
357 189209030 1
358 189209030 1
1855 189209030 1
359 189209030 1
125 189209030 1
2330 189209030 1
2331 189209030 1
1856 189209030 1
1857 189209030 1
2332 189209030 1
651 189209030 1
228 189209030 1
122 189209030 1
230 189209030 1
1858 189209030 1
904 189209030 1
2333 189209030 1
369 189209030 1
1859 189209030 1
1117 189209030 1
1436 189209030 1
1246 189209030 1
2312 189209030 1
2334 189209030 1
374 189209030 1
1378 189209030 1
2335 189209030 1
126 189209030 1
1791 189209030 1
1547 189209030 1
37 189209030 1
41 189209030 1
1496 189209030 1
1863 189209030 1
1259 189209030 1
2336 189209030 1
1864 189209030 1
17 189209030 1
396 189209030 1
2337 189209030 1
1868 189209030 1
199 189209030 1
1869 189209030 1
20 189209030 1
1870 189209030 1
924 189209030 1
2338 189209030 1
1871 189209030 1
1559 189209030 1
407 189209030 1
408 189209030 1
2339 189209030 1
2340 189209030 1
419 189209030 1
1873 189209030 1
551 189209030 1
1874 189209030 1
12 189209030 1
2341 189209030 1
424 189209030 1
14 189209030 1
1876 189209030 1
223 189209030 1
1877 189209030 1
2342 189209030 1
53 189209030 1
1878 189209030 1
1188 189209030 1
2343 189209030 1
434 189209030 1
234 189209030 1
435 189209030 1
436 189209030 1
437 189209030 1
2344 273559646 1
1614 273559646 1
1064 273559646 1
1615 273559646 1
1619 273559646 1
1618 273559646 1
2345 273559646 1
1620 273559646 1
2346 273559646 1
1621 273559646 1
1622 273559646 1
2347 273559646 1
1892 273559646 1
2348 273559646 1
2349 273559646 1
2350 273559646 1
2351 273559646 1
449 273559646 1
2352 273559646 1
2353 273559646 1
2112 273559646 1
1631 273559646 1
189 273559646 1
802 273559646 1
2354 273559646 1
879 273559646 1
156 273559646 1
2355 273559646 1
461 273559646 1
1909 273559646 1
1908 273559646 1
1910 273559646 1
28 273559646 1
1650 273559646 1
4 273559646 1
2356 273559646 1
814 273559646 1
1658 273559646 1
513 273559646 1
1660 273559646 1
1661 273559646 1
1611 273559646 1
901 273559646 1
1667 273559646 1
1669 273559646 1
1922 273559646 1
520 273559646 1
1674 273559646 1
1675 273559646 1
228 273559646 1
477 273559646 1
1060 273559646 1
1924 273559646 1
748 273559646 1
2357 273559646 1
527 273559646 1
656 273559646 1
2358 273559646 1
2359 273559646 1
2360 273559646 1
37 273559646 1
383 273559646 1
2361 273559646 1
833 273559646 1
386 273559646 1
2362 273559646 1
1935 273559646 1
1936 273559646 1
2363 273559646 1
1940 273559646 1
1383 273559646 1
1941 273559646 1
2364 273559646 1
1698 273559646 1
1945 273559646 1
2365 273559646 1
2106 273559646 1
2366 273559646 1
2367 273559646 1
2155 273559646 1
1950 273559646 1
1574 273559646 1
407 273559646 1
2368 273559646 1
1702 273559646 1
1706 273559646 1
1389 273559646 1
1710 273559646 1
2369 273559646 1
1953 273559646 1
2370 273559646 1
1956 273559646 1
2371 273559646 1
2372 273559646 1
2373 273559646 1
1395 273559646 1
1959 273559646 1
2374 273559646 1
2375 273559646 1
428 273559646 1
2376 273559646 1
223 273559646 1
1183 273559646 1
786 273559646 1
431 273559646 1
253 273559646 1
2377 273559646 1
1402 273559646 1
2378 273559646 1
2379 273559646 1
308 273559646 1
1731 273559646 1
2380 273559646 1
312 273559646 1
1199 273559646 1
1964 273559646 1
171 273559646 1
175 273559646 1
267 273559646 1
1968 273559646 1
1578 273559646 1
2381 273559646 1
198 273559646 1
2295 273559646 1
2382 273559646 1
2383 273559646 1
693 273559646 1
1975 273559646 1
1751 273559646 1
1978 273559646 1
2298 273559646 1
1752 273559646 1
776 273559646 1
78 273559646 1
2384 273559646 1
2385 273559646 1
1425 273559646 1
2301 273559646 1
2386 273559646 1
1981 273559646 1
1982 273559646 1
1984 273559646 1
1983 273559646 1
705 273559646 1
1985 273559646 1
586 273559646 1
1989 273559646 1
1767 273559646 1
2387 273559646 1
1770 273559646 1
1772 273559646 1
1059 273559646 1
2388 273559646 1
1778 273559646 1
363 273559646 1
787 273559646 1
2389 273559646 1
229 273559646 1
2390 273559646 1
368 273559646 1
1784 273559646 1
596 273559646 1
1859 273559646 1
2391 273559646 1
1435 273559646 1
371 273559646 1
1788 273559646 1
2392 273559646 1
382 273559646 1
448 273559646 1
2005 273559646 1
2004 273559646 1
2006 273559646 1
2393 273559646 1
837 273559646 1
722 273559646 1
182 273559646 1
2009 273559646 1
1797 273559646 1
393 273559646 1
1802 273559646 1
1801 273559646 1
2394 273559646 1
193 273559646 1
2395 273559646 1
1807 273559646 1
1024 273559646 1
400 273559646 1
1808 273559646 1
1444 273559646 1
2396 273559646 1
2397 273559646 1
404 273559646 1
770 273559646 1
1812 273559646 1
2398 273559646 1
1815 273559646 1
1814 273559646 1
2016 273559646 1
2399 273559646 1
1821 273559646 1
2302 273559646 1
2400 273559646 1
2401 273559646 1
1825 273559646 1
2402 273559646 1
88 273559646 1
2305 273559646 1
424 273559646 1
857 273559646 1
1831 273559646 1
429 273559646 1
1459 273559646 1
2403 273559646 1
2025 273559646 1
430 273559646 1
1834 273559646 1
437 273559646 1
2404 273559646 1
1613 273559646 1
2405 273559646 1
1889 273559646 1
1612 273559646 1
2406 273559646 1
2105 273559646 1
2407 273559646 1
752 273559646 1
2408 273559646 1
2288 273559646 1
1467 273559646 1
2409 273559646 1
1623 273559646 1
2410 273559646 1
1899 273559646 1
1898 273559646 1
451 273559646 1
2411 273559646 1
1627 273559646 1
1628 273559646 1
2412 273559646 1
2413 273559646 1
1630 273559646 1
1633 273559646 1
1636 273559646 1
333 273559646 1
112 273559646 1
631 273559646 1
1471 273559646 1
1643 273559646 1
1584 273559646 1
22 273559646 1
633 273559646 1
1473 273559646 1
1906 273559646 1
2414 273559646 1
2415 273559646 1
2416 273559646 1
343 273559646 1
1911 273559646 1
1651 273559646 1
2417 273559646 1
2418 273559646 1
2419 273559646 1
642 273559646 1
464 273559646 1
2420 273559646 1
1659 273559646 1
2421 273559646 1
2422 273559646 1
2423 273559646 1
2424 273559646 1
2425 273559646 1
783 273559646 1
2426 273559646 1
93 273559646 1
2427 273559646 1
1917 273559646 1
1668 273559646 1
784 273559646 1
1579 273559646 1
1921 273559646 1
2428 273559646 1
2429 273559646 1
297 273559646 1
364 273559646 1
2430 273559646 1
650 273559646 1
366 273559646 1
2431 273559646 1
2432 273559646 1
480 273559646 1
157 273559646 1
1 273559646 1
1680 273559646 1
2433 273559646 1
2434 273559646 1
2435 273559646 1
2436 273559646 1
1929 273559646 1
2437 273559646 1
1932 273559646 1
387 273559646 1
104 273559646 1
389 273559646 1
181 273559646 1
1497 273559646 1
1689 273559646 1
763 273559646 1
1939 273559646 1
395 273559646 1
195 273559646 1
1692 273559646 1
2438 273559646 1
199 273559646 1
281 273559646 1
1697 273559646 1
405 273559646 1
1946 273559646 1
2439 273559646 1
2440 273559646 1
2441 273559646 1
1701 273559646 1
2442 273559646 1
1704 273559646 1
208 273559646 1
2443 273559646 1
2444 273559646 1
1711 273559646 1
1714 273559646 1
2445 273559646 1
1715 273559646 1
1716 273559646 1
2446 273559646 1
1958 273559646 1
215 273559646 1
1718 273559646 1
2447 273559646 1
2448 273559646 1
2449 273559646 1
2450 273559646 1
2451 273559646 1
1722 273559646 1
1721 273559646 1
2452 273559646 1
433 273559646 1
2453 273559646 1
2454 273559646 1
2455 273559646 1
1730 273559646 1
3 273559646 1
1197 273559646 1
136 273559646 1
2456 273559646 1
168 273559646 1
964 273559646 1
1736 273559646 1
173 273559646 1
559 273559646 1
560 273559646 1
2457 273559646 1
2458 273559646 1
1743 273559646 1
1744 273559646 1
971 273559646 1
2459 273559646 1
2460 273559646 1
806 273559646 1
2461 273559646 1
2041 273559646 1
339 273559646 1
2462 273559646 1
2463 273559646 1
2464 273559646 1
344 273559646 1
2465 273559646 1
79 273559646 1
1979 273559646 1
2466 273559646 1
2300 273559646 1
2199 273559646 1
2467 273559646 1
1764 273559646 1
2304 273559646 1
1988 273559646 1
2468 273559646 1
2469 273559646 1
1773 273559646 1
2470 273559646 1
1777 273559646 1
2471 273559646 1
592 273559646 1
2307 273559646 1
1994 273559646 1
2472 273559646 1
1995 273559646 1
2473 273559646 1
152 273559646 1
597 273559646 1
1786 273559646 1
1790 273559646 1
1998 273559646 1
1999 273559646 1
832 273559646 1
1793 273559646 1
2474 273559646 1
2475 273559646 1
2476 273559646 1
2010 273559646 1
2477 273559646 1
456 273559646 1
1804 273559646 1
1580 273559646 1
1556 273559646 1
2012 273559646 1
2478 273559646 1
2479 273559646 1
1582 273559646 1
2294 273559646 1
1809 273559646 1
2480 273559646 1
2481 273559646 1
2482 273559646 1
2297 273559646 1
2483 273559646 1
1028 273559646 1
2014 273559646 1
2484 273559646 1
2485 273559646 1
2486 273559646 1
1822 273559646 1
2487 273559646 1
2340 273559646 1
2488 273559646 1
2489 273559646 1
11 273559646 1
2490 273559646 1
425 273559646 1
2491 273559646 1
2024 273559646 1
2492 273559646 1
474 273559646 1
2493 273559646 1
2494 273559646 1
1571 273559646 1
2495 273559646 1
432 273559646 1
2496 273559646 1
234 273559646 1
1046 273559646 1
236 273559646 1
2497 88126316 1
484 88126316 1
2498 88126316 1
2109 88126316 1
58 88126316 1
622 88126316 1
623 88126316 1
1329 88126316 1
2499 88126316 1
2500 88126316 1
2033 88126316 1
68 88126316 1
2501 88126316 1
2502 88126316 1
2503 88126316 1
2035 88126316 1
2504 88126316 1
194 88126316 1
156 88126316 1
885 88126316 1
2505 88126316 1
1367 88126316 1
2506 88126316 1
1368 88126316 1
638 88126316 1
814 88126316 1
2507 88126316 1
2508 88126316 1
2509 88126316 1
511 88126316 1
2510 88126316 1
2511 88126316 1
1104 88126316 1
92 88126316 1
2512 88126316 1
2513 88126316 1
2514 88126316 1
2515 88126316 1
2516 88126316 1
526 88126316 1
442 88126316 1
2517 88126316 1
656 88126316 1
2056 88126316 1
2518 88126316 1
41 88126316 1
530 88126316 1
833 88126316 1
2519 88126316 1
2520 88126316 1
2251 88126316 1
2521 88126316 1
1334 88126316 1
2522 88126316 1
2523 88126316 1
2524 88126316 1
2525 88126316 1
2070 88126316 1
1335 88126316 1
928 88126316 1
2526 88126316 1
2073 88126316 1
2368 88126316 1
931 88126316 1
2527 88126316 1
2528 88126316 1
414 88126316 1
548 88126316 1
416 88126316 1
2529 88126316 1
2080 88126316 1
550 88126316 1
89 88126316 1
2530 88126316 1
2531 88126316 1
2532 88126316 1
479 88126316 1
2533 88126316 1
2534 88126316 1
2535 88126316 1
2536 88126316 1
308 88126316 1
2537 88126316 1
2538 88126316 1
2539 88126316 1
312 88126316 1
175 88126316 1
2540 88126316 1
2541 88126316 1
2542 88126316 1
2543 88126316 1
804 88126316 1
2544 88126316 1
72 88126316 1
2040 88126316 1
2545 88126316 1
692 88126316 1
2546 88126316 1
2547 88126316 1
983 88126316 1
2548 88126316 1
586 88126316 1
2549 88126316 1
214 88126316 1
2550 88126316 1
2551 88126316 1
133 88126316 1
1771 88126316 1
2552 88126316 1
2553 88126316 1
2554 88126316 1
2555 88126316 1
2311 88126316 1
2556 88126316 1
1859 88126316 1
2557 88126316 1
1785 88126316 1
2558 88126316 1
1791 88126316 1
2559 88126316 1
447 88126316 1
382 88126316 1
2560 88126316 1
2561 88126316 1
2562 88126316 1
2563 88126316 1
184 88126316 1
182 88126316 1
839 88126316 1
393 88126316 1
2564 88126316 1
2565 88126316 1
2566 88126316 1
2567 88126316 1
608 88126316 1
2568 88126316 1
2569 88126316 1
610 88126316 1
2570 88126316 1
1284 88126316 1
2571 88126316 1
2572 88126316 1
206 88126316 1
2076 88126316 1
1037 88126316 1
2573 88126316 1
851 88126316 1
2227 88126316 1
2574 88126316 1
2229 88126316 1
467 88126316 1
2575 88126316 1
2576 88126316 1
2577 88126316 1
2578 88126316 1
2579 88126316 1
424 88126316 1
1831 88126316 1
2580 88126316 1
2581 88126316 1
2403 88126316 1
2582 88126316 1
437 88126316 1
2583 88126316 1
2584 88126316 1
2585 88126316 1
2288 88126316 1
2586 88126316 1
2587 88126316 1
496 88126316 1
322 88126316 1
2588 88126316 1
2037 88126316 1
497 88126316 1
112 88126316 1
333 88126316 1
1471 88126316 1
500 88126316 1
1642 88126316 1
22 88126316 1
633 88126316 1
2414 88126316 1
809 88126316 1
2589 88126316 1
2590 88126316 1
2591 88126316 1
509 88126316 1
2592 88126316 1
2593 88126316 1
2594 88126316 1
1100 88126316 1
2595 88126316 1
1102 88126316 1
2596 88126316 1
91 88126316 1
2597 88126316 1
2598 88126316 1
2599 88126316 1
2600 88126316 1
649 88126316 1
650 88126316 1
99 88126316 1
1489 88126316 1
1117 88126316 1
2601 88126316 1
662 88126316 1
1127 88126316 1
387 88126316 1
104 88126316 1
2602 88126316 1
2603 88126316 1
181 88126316 1
2604 88126316 1
2605 88126316 1
2606 88126316 1
2607 88126316 1
2608 88126316 1
457 88126316 1
2609 88126316 1
2610 88126316 1
542 88126316 1
71 88126316 1
2611 88126316 1
2612 88126316 1
2439 88126316 1
2613 88126316 1
2614 88126316 1
2162 88126316 1
2615 88126316 1
1160 88126316 1
547 88126316 1
1164 88126316 1
2616 88126316 1
2081 88126316 1
2617 88126316 1
216 88126316 1
2618 88126316 1
2619 88126316 1
2620 88126316 1
2621 88126316 1
2622 88126316 1
2623 88126316 1
2624 88126316 1
2625 88126316 1
2085 88126316 1
2626 88126316 1
2627 88126316 1
1190 88126316 1
2628 88126316 1
59 88126316 1
2629 88126316 1
2630 88126316 1
173 88126316 1
2631 88126316 1
2632 88126316 1
2633 88126316 1
2458 88126316 1
2634 88126316 1
2635 88126316 1
563 88126316 1
2636 88126316 1
2637 88126316 1
2638 88126316 1
972 88126316 1
689 88126316 1
2639 88126316 1
2640 88126316 1
2641 88126316 1
978 88126316 1
2642 88126316 1
1326 88126316 1
984 88126316 1
2643 88126316 1
2644 88126316 1
584 88126316 1
2645 88126316 1
2646 88126316 1
2647 88126316 1
2648 88126316 1
2649 88126316 1
2650 88126316 1
2651 88126316 1
481 88126316 1
995 88126316 1
2652 88126316 1
712 88126316 1
1336 88126316 1
2653 88126316 1
152 88126316 1
57 88126316 1
2654 88126316 1
598 88126316 1
2655 88126316 1
601 88126316 1
1259 88126316 1
2064 88126316 1
2065 88126316 1
188 88126316 1
2656 88126316 1
2657 88126316 1
2658 88126316 1
2659 88126316 1
2660 88126316 1
2661 88126316 1
1556 88126316 1
2294 88126316 1
2662 88126316 1
2663 88126316 1
2664 88126316 1
730 88126316 1
2665 88126316 1
2666 88126316 1
2667 88126316 1
2078 88126316 1
2668 88126316 1
465 88126316 1
2490 88126316 1
2669 88126316 1
2670 88126316 1
2671 88126316 1
2491 88126316 1
615 88126316 1
474 88126316 1
2492 88126316 1
2672 88126316 1
2673 88126316 1
2494 88126316 1
100 88126316 1
2496 88126316 1
2674 88126316 1
1377 246172121 1
2204 246172121 1
2139 246172121 1
159 246172121 1
241 246172121 1
2107 246172121 1
2179 246172121 1
163 246172121 1
1466 246172121 1
2141 246172121 1
486 246172121 1
2105 246172121 1
1378 246172121 1
166 246172121 1
264 246172121 1
2143 246172121 1
599 246172121 1
168 246172121 1
251 246172121 1
318 246172121 1
174 246172121 1
602 246172121 1
117 246172121 1
41 246172121 1
560 246172121 1
2145 246172121 1
2675 246172121 1
495 246172121 1
2676 246172121 1
2214 246172121 1
181 246172121 1
183 246172121 1
2215 246172121 1
188 246172121 1
2677 246172121 1
2189 246172121 1
498 246172121 1
191 246172121 1
1021 246172121 1
539 246172121 1
743 246172121 1
2219 246172121 1
1886 246172121 1
2220 246172121 1
1639 246172121 1
541 246172121 1
278 246172121 1
1501 246172121 1
2678 246172121 1
2679 246172121 1
745 246172121 1
502 246172121 1
2191 246172121 1
281 246172121 1
505 246172121 1
883 246172121 1
885 246172121 1
2119 246172121 1
283 246172121 1
28 246172121 1
2122 246172121 1
2226 246172121 1
2157 246172121 1
2196 246172121 1
742 246172121 1
741 246172121 1
79 246172121 1
744 246172121 1
208 246172121 1
209 246172121 1
937 246172121 1
464 246172121 1
250 246172121 1
2680 246172121 1
2681 246172121 1
2340 246172121 1
216 246172121 1
1508 246172121 1
2682 246172121 1
2491 246172121 1
2135 246172121 1
228 246172121 1
53 246172121 1
253 246172121 1
230 246172121 1
231 246172121 1
1488 246172121 1
256 246172121 1
235 246172121 1
2683 106255581 1
2405 106255581 1
2684 106255581 1
2685 106255581 1
619 106255581 1
750 106255581 1
752 106255581 1
2686 106255581 1
2456 106255581 1
754 106255581 1
1467 106255581 1
623 106255581 1
2687 106255581 1
2349 106255581 1
964 106255581 1
176 106255581 1
560 106255581 1
2457 106255581 1
758 106255581 1
2411 106255581 1
68 106255581 1
759 106255581 1
2688 106255581 1
875 106255581 1
968 106255581 1
2689 106255581 1
2690 106255581 1
762 106255581 1
685 106255581 1
189 106255581 1
2691 106255581 1
805 106255581 1
2692 106255581 1
628 106255581 1
1418 106255581 1
333 106255581 1
112 106255581 1
630 106255581 1
631 106255581 1
1747 106255581 1
2693 106255581 1
691 106255581 1
2383 106255581 1
885 106255581 1
692 106255581 1
695 106255581 1
2694 106255581 1
577 106255581 1
2506 106255581 1
2547 106255581 1
776 106255581 1
777 106255581 1
79 106255581 1
1425 106255581 1
640 106255581 1
582 106255581 1
2695 106255581 1
814 106255581 1
2467 106255581 1
2696 106255581 1
466 106255581 1
2697 106255581 1
782 106255581 1
2698 106255581 1
783 106255581 1
2699 106255581 1
2700 106255581 1
2701 106255581 1
2702 106255581 1
2703 106255581 1
1773 106255581 1
2428 106255581 1
2704 106255581 1
709 106255581 1
787 106255581 1
650 106255581 1
827 106255581 1
480 106255581 1
996 106255581 1
748 106255581 1
1542 106255581 1
152 106255581 1
2705 106255581 1
2358 106255581 1
2706 106255581 1
2707 106255581 1
755 106255581 1
6 106255581 1
757 106255581 1
37 106255581 1
2708 106255581 1
2709 106255581 1
720 106255581 1
2475 106255581 1
2710 106255581 1
660 106255581 1
452 106255581 1
664 106255581 1
181 106255581 1
2711 106255581 1
2712 106255581 1
763 106255581 1
764 106255581 1
1021 106255581 1
2713 106255581 1
1383 106255581 1
2438 106255581 1
2293 106255581 1
1502 106255581 1
2714 106255581 1
770 106255581 1
774 106255581 1
2715 106255581 1
775 106255581 1
463 106255581 1
2485 106255581 1
2716 106255581 1
778 106255581 1
2717 106255581 1
1036 106255581 1
208 106255581 1
2718 106255581 1
2527 106255581 1
2719 106255581 1
2443 106255581 1
2720 106255581 1
2373 106255581 1
2445 106255581 1
946 106255581 1
737 106255581 1
2721 106255581 1
2375 106255581 1
424 106255581 1
2722 106255581 1
2723 106255581 1
428 106255581 1
2724 106255581 1
2725 106255581 1
2726 106255581 1
2450 106255581 1
786 106255581 1
2451 106255581 1
738 106255581 1
234 106255581 1
740 106255581 1
2453 179872551 1
2727 179872551 1
2728 179872551 1
2729 179872551 1
3 179872551 1
961 179872551 1
2730 179872551 1
2731 179872551 1
2732 179872551 1
2733 179872551 1
168 179872551 1
491 179872551 1
1966 179872551 1
320 179872551 1
267 179872551 1
2246 179872551 1
2734 179872551 1
2735 179872551 1
2736 179872551 1
2737 179872551 1
2738 179872551 1
2739 179872551 1
2740 179872551 1
156 179872551 1
1523 179872551 1
2741 179872551 1
2742 179872551 1
2743 179872551 1
631 179872551 1
2744 179872551 1
1472 179872551 1
2256 179872551 1
337 179872551 1
338 179872551 1
2745 179872551 1
2746 179872551 1
976 179872551 1
2747 179872551 1
2748 179872551 1
2749 179872551 1
28 179872551 1
345 179872551 1
347 179872551 1
79 179872551 1
4 179872551 1
2750 179872551 1
2751 179872551 1
891 179872551 1
2752 179872551 1
464 179872551 1
2753 179872551 1
1532 179872551 1
2754 179872551 1
2420 179872551 1
2242 179872551 1
2755 179872551 1
1341 179872551 1
2756 179872551 1
292 179872551 1
2757 179872551 1
1227 179872551 1
2758 179872551 1
2759 179872551 1
1344 179872551 1
356 179872551 1
1104 179872551 1
2760 179872551 1
2761 179872551 1
2762 179872551 1
2763 179872551 1
2764 179872551 1
228 179872551 1
365 179872551 1
2765 179872551 1
904 179872551 1
1489 179872551 1
2766 179872551 1
2767 179872551 1
1002 179872551 1
1336 179872551 1
2768 179872551 1
1118 179872551 1
2769 179872551 1
1246 179872551 1
2770 179872551 1
375 179872551 1
379 179872551 1
1008 179872551 1
2771 179872551 1
2772 179872551 1
41 179872551 1
2773 179872551 1
2774 179872551 1
2775 179872551 1
181 179872551 1
388 179872551 1
2776 179872551 1
1133 179872551 1
2777 179872551 1
17 179872551 1
2778 179872551 1
2779 179872551 1
401 179872551 1
199 179872551 1
1870 179872551 1
2780 179872551 1
1387 179872551 1
2781 179872551 1
1558 179872551 1
1144 179872551 1
407 179872551 1
1335 179872551 1
1339 179872551 1
2782 179872551 1
2783 179872551 1
1563 179872551 1
208 179872551 1
1391 179872551 1
2784 179872551 1
2785 179872551 1
2786 179872551 1
2787 179872551 1
1456 179872551 1
2788 179872551 1
551 179872551 1
943 179872551 1
2789 179872551 1
2790 179872551 1
2791 179872551 1
425 179872551 1
2792 179872551 1
2793 179872551 1
223 179872551 1
298 179872551 1
1400 179872551 1
53 179872551 1
2343 179872551 1
2794 179872551 1
233 179872551 1
1355 179872551 1
234 179872551 1
2795 179872551 1
2796 179872551 1
2797 179872551 1
2798 177496057 1
2799 177496057 1
2800 177496057 1
619 177496057 1
2109 177496057 1
2801 177496057 1
2802 177496057 1
622 177496057 1
623 177496057 1
2803 177496057 1
2499 177496057 1
68 177496057 1
2035 177496057 1
156 177496057 1
2804 177496057 1
2805 177496057 1
2505 177496057 1
2806 177496057 1
2694 177496057 1
28 177496057 1
2807 177496057 1
77 177496057 1
638 177496057 1
814 177496057 1
2507 177496057 1
2808 177496057 1
2510 177496057 1
645 177496057 1
2809 177496057 1
2810 177496057 1
2511 177496057 1
2811 177496057 1
1104 177496057 1
2512 177496057 1
2812 177496057 1
2513 177496057 1
2813 177496057 1
97 177496057 1
2814 177496057 1
2815 177496057 1
477 177496057 1
2514 177496057 1
2816 177496057 1
2817 177496057 1
2515 177496057 1
2818 177496057 1
2819 177496057 1
2820 177496057 1
2821 177496057 1
2822 177496057 1
910 177496057 1
2055 177496057 1
2823 177496057 1
2824 177496057 1
2056 177496057 1
2825 177496057 1
62 177496057 1
2826 177496057 1
64 177496057 1
2827 177496057 1
41 177496057 1
833 177496057 1
2519 177496057 1
2828 177496057 1
2829 177496057 1
2520 177496057 1
2830 177496057 1
2831 177496057 1
1334 177496057 1
458 177496057 1
2522 177496057 1
2524 177496057 1
2832 177496057 1
2833 177496057 1
2834 177496057 1
2070 177496057 1
2835 177496057 1
2836 177496057 1
2526 177496057 1
2837 177496057 1
2073 177496057 1
2838 177496057 1
80 177496057 1
2839 177496057 1
2840 177496057 1
2528 177496057 1
2527 177496057 1
548 177496057 1
2841 177496057 1
2529 177496057 1
2080 177496057 1
2842 177496057 1
89 177496057 1
2843 177496057 1
2844 177496057 1
2845 177496057 1
2531 177496057 1
2532 177496057 1
98 177496057 1
479 177496057 1
2846 177496057 1
2537 177496057 1
312 177496057 1
2847 177496057 1
2848 177496057 1
2849 177496057 1
65 177496057 1
66 177496057 1
267 177496057 1
2540 177496057 1
2850 177496057 1
2541 177496057 1
2851 177496057 1
2036 177496057 1
2542 177496057 1
2852 177496057 1
2543 177496057 1
2853 177496057 1
70 177496057 1
569 177496057 1
72 177496057 1
2039 177496057 1
2040 177496057 1
2546 177496057 1
2854 177496057 1
2547 177496057 1
776 177496057 1
1425 177496057 1
2548 177496057 1
85 177496057 1
2855 177496057 1
466 177496057 1
2856 177496057 1
2550 177496057 1
2551 177496057 1
133 177496057 1
2857 177496057 1
1771 177496057 1
707 177496057 1
2552 177496057 1
2858 177496057 1
2553 177496057 1
2554 177496057 1
2859 177496057 1
2555 177496057 1
2860 177496057 1
711 177496057 1
1791 177496057 1
2559 177496057 1
2861 177496057 1
447 177496057 1
448 177496057 1
67 177496057 1
2862 177496057 1
2561 177496057 1
2562 177496057 1
722 177496057 1
2563 177496057 1
2863 177496057 1
2864 177496057 1
2564 177496057 1
2865 177496057 1
2069 177496057 1
2570 177496057 1
2866 177496057 1
206 177496057 1
2076 177496057 1
2867 177496057 1
2868 177496057 1
2573 177496057 1
2869 177496057 1
2870 177496057 1
2574 177496057 1
2575 177496057 1
467 177496057 1
2871 177496057 1
470 177496057 1
2872 177496057 1
2576 177496057 1
2577 177496057 1
2578 177496057 1
2083 177496057 1
2579 177496057 1
424 177496057 1
2873 177496057 1
1831 177496057 1
2581 177496057 1
2403 177496057 1
298 177496057 1
2874 177496057 1
2875 177496057 1
2876 177496057 1
2877 177496057 1
2406 177496057 1
2585 177496057 1
2030 177496057 1
2878 177496057 1
2879 177496057 1
2586 177496057 1
2587 177496057 1
2880 177496057 1
1636 177496057 1
2881 177496057 1
2882 177496057 1
112 177496057 1
2883 177496057 1
2884 177496057 1
633 177496057 1
1473 177496057 1
74 177496057 1
2589 177496057 1
2885 177496057 1
2590 177496057 1
2591 177496057 1
2592 177496057 1
2886 177496057 1
2593 177496057 1
83 177496057 1
2421 177496057 1
2424 177496057 1
2595 177496057 1
2596 177496057 1
647 177496057 1
2887 177496057 1
2888 177496057 1
2426 177496057 1
91 177496057 1
2600 177496057 1
2889 177496057 1
650 177496057 1
99 177496057 1
2890 177496057 1
2891 177496057 1
2892 177496057 1
2893 177496057 1
1117 177496057 1
2601 177496057 1
2894 177496057 1
2895 177496057 1
2896 177496057 1
2897 177496057 1
2898 177496057 1
2899 177496057 1
2900 177496057 1
662 177496057 1
1127 177496057 1
181 177496057 1
2602 177496057 1
2603 177496057 1
2901 177496057 1
455 177496057 1
2605 177496057 1
457 177496057 1
2608 177496057 1
2609 177496057 1
2902 177496057 1
71 177496057 1
2439 177496057 1
73 177496057 1
2903 177496057 1
2613 177496057 1
2440 177496057 1
2904 177496057 1
2162 177496057 1
2717 177496057 1
2905 177496057 1
208 177496057 1
2615 177496057 1
2906 177496057 1
2907 177496057 1
940 177496057 1
2908 177496057 1
2616 177496057 1
2082 177496057 1
2619 177496057 1
2909 177496057 1
2620 177496057 1
2910 177496057 1
2624 177496057 1
2911 177496057 1
2912 177496057 1
2913 177496057 1
2625 177496057 1
2085 177496057 1
2626 177496057 1
2914 177496057 1
434 177496057 1
1190 177496057 1
101 177496057 1
2453 177496057 1
2628 177496057 1
2915 177496057 1
2916 177496057 1
1198 177496057 1
2629 177496057 1
61 177496057 1
2917 177496057 1
173 177496057 1
2631 177496057 1
2632 177496057 1
2634 177496057 1
2688 177496057 1
2635 177496057 1
2636 177496057 1
2918 177496057 1
2919 177496057 1
2920 177496057 1
2921 177496057 1
2922 177496057 1
2923 177496057 1
2924 177496057 1
2640 177496057 1
978 177496057 1
2642 177496057 1
79 177496057 1
1326 177496057 1
1980 177496057 1
82 177496057 1
984 177496057 1
2643 177496057 1
86 177496057 1
2925 177496057 1
2645 177496057 1
2926 177496057 1
2046 177496057 1
2927 177496057 1
2647 177496057 1
2928 177496057 1
2648 177496057 1
2649 177496057 1
2929 177496057 1
481 177496057 1
2930 177496057 1
482 177496057 1
2473 177496057 1
2653 177496057 1
57 177496057 1
2931 177496057 1
832 177496057 1
2932 177496057 1
1259 177496057 1
2933 177496057 1
2064 177496057 1
2065 177496057 1
2656 177496057 1
2658 177496057 1
2934 177496057 1
2935 177496057 1
456 177496057 1
2936 177496057 1
2479 177496057 1
2937 177496057 1
2294 177496057 1
2068 177496057 1
2662 177496057 1
2938 177496057 1
2297 177496057 1
460 177496057 1
1559 177496057 1
2664 177496057 1
2072 177496057 1
730 177496057 1
2665 177496057 1
2667 177496057 1
2078 177496057 1
2668 177496057 1
2939 177496057 1
2669 177496057 1
2670 177496057 1
2940 177496057 1
474 177496057 1
2672 177496057 1
2494 177496057 1
100 177496057 1
2941 177496057 1
2496 177496057 1
2674 177496057 1
44 326820998 1
2727 326820998 1
2736 326820998 1
47 326820998 1
79 326820998 1
375 326820998 1
1347 326820998 1
891 326820998 1
2732 326820998 1
36 326820998 1
2733 326820998 1
208 326820998 1
2752 326820998 1
38 326820998 1
631 326820998 1
2942 326820998 1
2286 170909799 1
2943 170909799 1
2344 170909799 1
789 170909799 1
2944 170909799 1
2945 170909799 1
2107 170909799 1
2498 170909799 1
619 170909799 1
2109 170909799 1
621 170909799 1
488 170909799 1
2946 170909799 1
1843 170909799 1
2947 170909799 1
449 170909799 1
2353 170909799 1
802 170909799 1
2354 170909799 1
2948 170909799 1
156 170909799 1
2949 170909799 1
2950 170909799 1
2951 170909799 1
2952 170909799 1
2804 170909799 1
2953 170909799 1
2954 170909799 1
2805 170909799 1
504 170909799 1
885 170909799 1
2955 170909799 1
808 170909799 1
2694 170909799 1
2956 170909799 1
2506 170909799 1
28 170909799 1
810 170909799 1
2957 170909799 1
812 170909799 1
2958 170909799 1
814 170909799 1
2510 170909799 1
2959 170909799 1
645 170909799 1
2960 170909799 1
2961 170909799 1
1661 170909799 1
514 170909799 1
2962 170909799 1
821 170909799 1
901 170909799 1
1104 170909799 1
2963 170909799 1
823 170909799 1
2048 170909799 1
824 170909799 1
96 170909799 1
2137 170909799 1
827 170909799 1
2964 170909799 1
748 170909799 1
2965 170909799 1
2966 170909799 1
830 170909799 1
2967 170909799 1
656 170909799 1
2824 170909799 1
1378 170909799 1
2968 170909799 1
167 170909799 1
2969 170909799 1
831 170909799 1
37 170909799 1
2970 170909799 1
2971 170909799 1
2972 170909799 1
2361 170909799 1
41 170909799 1
661 170909799 1
2828 170909799 1
838 170909799 1
2973 170909799 1
2363 170909799 1
2974 170909799 1
666 170909799 1
1334 170909799 1
766 170909799 1
1383 170909799 1
2975 170909799 1
458 170909799 1
2976 170909799 1
2523 170909799 1
2524 170909799 1
2832 170909799 1
2977 170909799 1
1574 170909799 1
2978 170909799 1
2979 170909799 1
407 170909799 1
2980 170909799 1
2981 170909799 1
2368 170909799 1
931 170909799 1
80 170909799 1
2369 170909799 1
849 170909799 1
1159 170909799 1
2166 170909799 1
2982 170909799 1
548 170909799 1
416 170909799 1
2983 170909799 1
1345 170909799 1
2984 170909799 1
855 170909799 1
2985 170909799 1
2721 170909799 1
2986 170909799 1
428 170909799 1
223 170909799 1
2987 170909799 1
1183 170909799 1
786 170909799 1
431 170909799 1
552 170909799 1
2988 170909799 1
862 170909799 1
1188 170909799 1
2795 170909799 1
2989 170909799 1
863 170909799 1
2684 170909799 1
443 170909799 1
2990 170909799 1
312 170909799 1
2849 170909799 1
251 170909799 1
2991 170909799 1
175 170909799 1
2992 170909799 1
267 170909799 1
799 170909799 1
760 170909799 1
2993 170909799 1
804 170909799 1
2994 170909799 1
2995 170909799 1
1211 170909799 1
2996 170909799 1
2997 170909799 1
1214 170909799 1
2998 170909799 1
2545 170909799 1
2999 170909799 1
462 170909799 1
3000 170909799 1
776 170909799 1
78 170909799 1
1754 170909799 1
1425 170909799 1
139 170909799 1
3001 170909799 1
817 170909799 1
3002 170909799 1
3003 170909799 1
466 170909799 1
3004 170909799 1
2698 170909799 1
3005 170909799 1
133 170909799 1
359 170909799 1
3006 170909799 1
3007 170909799 1
2390 170909799 1
3008 170909799 1
440 170909799 1
713 170909799 1
1437 170909799 1
1250 170909799 1
1791 170909799 1
3009 170909799 1
3010 170909799 1
2392 170909799 1
3011 170909799 1
3012 170909799 1
837 170909799 1
2563 170909799 1
722 170909799 1
2863 170909799 1
839 170909799 1
3013 170909799 1
841 170909799 1
1021 170909799 1
3014 170909799 1
399 170909799 1
1444 170909799 1
2396 170909799 1
3015 170909799 1
843 170909799 1
3016 170909799 1
3017 170909799 1
3018 170909799 1
2398 170909799 1
3019 170909799 1
3020 170909799 1
846 170909799 1
3021 170909799 1
779 170909799 1
1821 170909799 1
3022 170909799 1
3023 170909799 1
850 170909799 1
2400 170909799 1
851 170909799 1
3024 170909799 1
88 170909799 1
470 170909799 1
424 170909799 1
3025 170909799 1
857 170909799 1
1831 170909799 1
2581 170909799 1
3026 170909799 1
1460 170909799 1
2403 170909799 1
1462 170909799 1
53 170909799 1
437 170909799 1
749 170909799 1
3027 170909799 1
792 170909799 1
1466 170909799 1
3028 170909799 1
794 170909799 1
3029 170909799 1
795 170909799 1
796 170909799 1
2586 170909799 1
2090 170909799 1
3030 170909799 1
803 170909799 1
3031 170909799 1
1469 170909799 1
1470 170909799 1
333 170909799 1
112 170909799 1
631 170909799 1
1848 170909799 1
3032 170909799 1
883 170909799 1
633 170909799 1
1473 170909799 1
809 170909799 1
1577 170909799 1
2124 170909799 1
1475 170909799 1
1092 170909799 1
813 170909799 1
2418 170909799 1
3033 170909799 1
642 170909799 1
464 170909799 1
2420 170909799 1
211 170909799 1
2421 170909799 1
1100 170909799 1
2424 170909799 1
3034 170909799 1
3035 170909799 1
3036 170909799 1
1102 170909799 1
2700 170909799 1
3037 170909799 1
2426 170909799 1
471 170909799 1
93 170909799 1
784 170909799 1
95 170909799 1
2429 170909799 1
3038 170909799 1
3039 170909799 1
825 170909799 1
521 170909799 1
140 170909799 1
826 170909799 1
3040 170909799 1
650 170909799 1
230 170909799 1
2432 170909799 1
3041 170909799 1
3042 170909799 1
3043 170909799 1
2092 170909799 1
904 170909799 1
157 170909799 1
3044 170909799 1
829 170909799 1
3045 170909799 1
3046 170909799 1
3047 170909799 1
1118 170909799 1
3048 170909799 1
3049 170909799 1
3050 170909799 1
2601 170909799 1
3051 170909799 1
3052 170909799 1
2435 170909799 1
3053 170909799 1
2708 170909799 1
3054 170909799 1
2058 170909799 1
2437 170909799 1
1127 170909799 1
104 170909799 1
181 170909799 1
3055 170909799 1
3056 170909799 1
840 170909799 1
132 170909799 1
2712 170909799 1
3057 170909799 1
3058 170909799 1
842 170909799 1
3059 170909799 1
2441 170909799 1
3060 170909799 1
2162 170909799 1
2088 170909799 1
3061 170909799 1
3062 170909799 1
208 170909799 1
2443 170909799 1
1160 170909799 1
2303 170909799 1
1164 170909799 1
2907 170909799 1
3063 170909799 1
551 170909799 1
854 170909799 1
3064 170909799 1
3065 170909799 1
3066 170909799 1
856 170909799 1
3067 170909799 1
861 170909799 1
2085 170909799 1
860 170909799 1
1190 170909799 1
3068 170909799 1
3069 170909799 1
3 170909799 1
1197 170909799 1
3070 170909799 1
136 170909799 1
166 170909799 1
793 170909799 1
168 170909799 1
63 170909799 1
2917 170909799 1
559 170909799 1
560 170909799 1
450 170909799 1
2458 170909799 1
2688 170909799 1
797 170909799 1
2689 170909799 1
273 170909799 1
801 170909799 1
2918 170909799 1
805 170909799 1
806 170909799 1
3071 170909799 1
3072 170909799 1
3073 170909799 1
3074 170909799 1
2924 170909799 1
571 170909799 1
3075 170909799 1
3076 170909799 1
2041 170909799 1
2462 170909799 1
2463 170909799 1
3077 170909799 1
3078 170909799 1
811 170909799 1
79 170909799 1
137 170909799 1
984 170909799 1
815 170909799 1
2467 170909799 1
816 170909799 1
3079 170909799 1
3080 170909799 1
3081 170909799 1
819 170909799 1
2926 170909799 1
3082 170909799 1
820 170909799 1
3083 170909799 1
822 170909799 1
1233 170909799 1
3084 170909799 1
2470 170909799 1
592 170909799 1
3085 170909799 1
828 170909799 1
3086 170909799 1
1000 170909799 1
3087 170909799 1
2207 170909799 1
2473 170909799 1
1542 170909799 1
3088 170909799 1
152 170909799 1
3089 170909799 1
1547 170909799 1
3090 170909799 1
3091 170909799 1
832 170909799 1
2932 170909799 1
3092 170909799 1
835 170909799 1
3093 170909799 1
1259 170909799 1
3094 170909799 1
2065 170909799 1
3095 170909799 1
3096 170909799 1
3097 170909799 1
3098 170909799 1
456 170909799 1
191 170909799 1
138 170909799 1
1557 170909799 1
2068 170909799 1
3099 170909799 1
2482 170909799 1
2297 170909799 1
460 170909799 1
844 170909799 1
845 170909799 1
3100 170909799 1
2716 170909799 1
1288 170909799 1
3101 170909799 1
733 170909799 1
2939 170909799 1
2489 170909799 1
11 170909799 1
3102 170909799 1
2490 170909799 1
1875 170909799 1
3103 170909799 1
3104 170909799 1
2492 170909799 1
474 170909799 1
858 170909799 1
3105 170909799 1
859 170909799 1
2673 170909799 1
2494 170909799 1
2496 170909799 1
234 170909799 1
3106 170909799 1
3107 120858192 1
3108 120858192 1
3109 120858192 1
1614 120858192 1
55 120858192 1
2109 120858192 1
3110 120858192 1
1618 120858192 1
1619 120858192 1
622 120858192 1
1620 120858192 1
3111 120858192 1
1622 120858192 1
623 120858192 1
1892 120858192 1
186 120858192 1
3112 120858192 1
156 120858192 1
1635 120858192 1
1637 120858192 1
1640 120858192 1
3113 120858192 1
1904 120858192 1
1905 120858192 1
1647 120858192 1
3114 120858192 1
2356 120858192 1
3115 120858192 1
1657 120858192 1
1658 120858192 1
3116 120858192 1
511 120858192 1
1660 120858192 1
645 120858192 1
1661 120858192 1
1663 120858192 1
1664 120858192 1
1919 120858192 1
3117 120858192 1
1669 120858192 1
3118 120858192 1
1674 120858192 1
2285 120858192 1
477 120858192 1
3119 120858192 1
1060 120858192 1
3120 120858192 1
1684 120858192 1
383 120858192 1
3121 120858192 1
1933 120858192 1
386 120858192 1
3122 120858192 1
2362 120858192 1
1935 120858192 1
3123 120858192 1
1688 120858192 1
3124 120858192 1
1690 120858192 1
1694 120858192 1
1696 120858192 1
2367 120858192 1
1950 120858192 1
3125 120858192 1
1335 120858192 1
1702 120858192 1
1703 120858192 1
80 120858192 1
1952 120858192 1
413 120858192 1
1953 120858192 1
548 120858192 1
2278 120858192 1
3126 120858192 1
1717 120858192 1
3127 120858192 1
431 120858192 1
479 120858192 1
1402 120858192 1
308 120858192 1
1963 120858192 1
1731 120858192 1
3128 120858192 1
3129 120858192 1
3130 120858192 1
1733 120858192 1
3131 120858192 1
1735 120858192 1
3132 120858192 1
175 120858192 1
1969 120858192 1
1740 120858192 1
1741 120858192 1
1742 120858192 1
1578 120858192 1
2381 120858192 1
1972 120858192 1
1746 120858192 1
1420 120858192 1
72 120858192 1
1749 120858192 1
3133 120858192 1
1751 120858192 1
3134 120858192 1
1752 120858192 1
1754 120858192 1
3135 120858192 1
1757 120858192 1
1983 120858192 1
1984 120858192 1
703 120858192 1
3136 120858192 1
3137 120858192 1
3138 120858192 1
1763 120858192 1
3139 120858192 1
1985 120858192 1
3140 120858192 1
1767 120858192 1
133 120858192 1
1770 120858192 1
1772 120858192 1
1771 120858192 1
3141 120858192 1
1778 120858192 1
3142 120858192 1
2554 120858192 1
1783 120858192 1
368 120858192 1
3143 120858192 1
2556 120858192 1
1784 120858192 1
441 120858192 1
3144 120858192 1
1785 120858192 1
3145 120858192 1
371 120858192 1
1788 120858192 1
2000 120858192 1
382 120858192 1
3146 120858192 1
1794 120858192 1
3147 120858192 1
3148 120858192 1
2393 120858192 1
2561 120858192 1
182 120858192 1
3149 120858192 1
1798 120858192 1
1018 120858192 1
1800 120858192 1
1802 120858192 1
1801 120858192 1
2011 120858192 1
193 120858192 1
2864 120858192 1
3150 120858192 1
399 120858192 1
1808 120858192 1
400 120858192 1
2396 120858192 1
404 120858192 1
2013 120858192 1
3151 120858192 1
1812 120858192 1
2015 120858192 1
1815 120858192 1
1819 120858192 1
2016 120858192 1
2076 120858192 1
3152 120858192 1
3153 120858192 1
1824 120858192 1
1825 120858192 1
2402 120858192 1
1826 120858192 1
2280 120858192 1
2022 120858192 1
424 120858192 1
1459 120858192 1
429 120858192 1
2581 120858192 1
3154 120858192 1
1833 120858192 1
430 120858192 1
1834 120858192 1
2026 120858192 1
437 120858192 1
1612 120858192 1
1613 120858192 1
3155 120858192 1
1890 120858192 1
1467 120858192 1
1896 120858192 1
3156 120858192 1
1627 120858192 1
1628 120858192 1
1900 120858192 1
2413 120858192 1
1630 120858192 1
1901 120858192 1
1632 120858192 1
1633 120858192 1
3157 120858192 1
112 120858192 1
333 120858192 1
1471 120858192 1
3158 120858192 1
335 120858192 1
1643 120858192 1
1644 120858192 1
633 120858192 1
1645 120858192 1
1903 120858192 1
3159 120858192 1
1646 120858192 1
2415 120858192 1
2416 120858192 1
3160 120858192 1
3161 120858192 1
3162 120858192 1
1651 120858192 1
2261 120858192 1
3163 120858192 1
3164 120858192 1
3165 120858192 1
2423 120858192 1
2422 120858192 1
1665 120858192 1
91 120858192 1
3166 120858192 1
3167 120858192 1
366 120858192 1
1678 120858192 1
2890 120858192 1
1925 120858192 1
1926 120858192 1
1680 120858192 1
1927 120858192 1
3168 120858192 1
3169 120858192 1
1685 120858192 1
3170 120858192 1
2900 120858192 1
1932 120858192 1
662 120858192 1
387 120858192 1
389 120858192 1
181 120858192 1
1497 120858192 1
3171 120858192 1
1938 120858192 1
2901 120858192 1
1689 120858192 1
455 120858192 1
3172 120858192 1
3173 120858192 1
195 120858192 1
1692 120858192 1
1693 120858192 1
457 120858192 1
1943 120858192 1
542 120858192 1
3174 120858192 1
71 120858192 1
1697 120858192 1
405 120858192 1
1947 120858192 1
1946 120858192 1
3175 120858192 1
1949 120858192 1
3176 120858192 1
2614 120858192 1
1951 120858192 1
1704 120858192 1
1705 120858192 1
3177 120858192 1
1711 120858192 1
1955 120858192 1
1160 120858192 1
3178 120858192 1
418 120858192 1
1713 120858192 1
1714 120858192 1
1715 120858192 1
1716 120858192 1
215 120858192 1
2081 120858192 1
2082 120858192 1
1718 120858192 1
1510 120858192 1
3179 120858192 1
3180 120858192 1
3181 120858192 1
3182 120858192 1
2447 120858192 1
2448 120858192 1
2624 120858192 1
3183 120858192 1
1722 120858192 1
1721 120858192 1
1723 120858192 1
1724 120858192 1
435 120858192 1
1960 120858192 1
307 120858192 1
1727 120858192 1
1728 120858192 1
2454 120858192 1
311 120858192 1
1961 120858192 1
3184 120858192 1
3185 120858192 1
1730 120858192 1
2629 120858192 1
3186 120858192 1
63 120858192 1
2630 120858192 1
1736 120858192 1
2631 120858192 1
2688 120858192 1
1743 120858192 1
1970 120858192 1
686 120858192 1
3187 120858192 1
1744 120858192 1
3188 120858192 1
689 120858192 1
1745 120858192 1
3189 120858192 1
1973 120858192 1
1748 120858192 1
1750 120858192 1
3190 120858192 1
3191 120858192 1
1755 120858192 1
1979 120858192 1
3192 120858192 1
3193 120858192 1
1759 120858192 1
3194 120858192 1
1764 120858192 1
1765 120858192 1
3195 120858192 1
1988 120858192 1
1768 120858192 1
2469 120858192 1
3196 120858192 1
2471 120858192 1
3197 120858192 1
481 120858192 1
1781 120858192 1
1782 120858192 1
3198 120858192 1
3199 120858192 1
712 120858192 1
2207 120858192 1
1336 120858192 1
3200 120858192 1
1997 120858192 1
1786 120858192 1
1998 120858192 1
1790 120858192 1
3201 120858192 1
3202 120858192 1
2476 120858192 1
3203 120858192 1
45 120858192 1
2010 120858192 1
188 120858192 1
1804 120858192 1
3204 120858192 1
3205 120858192 1
2014 120858192 1
1813 120858192 1
1817 120858192 1
730 120858192 1
1282 120858192 1
2665 120858192 1
2666 120858192 1
1820 120858192 1
2018 120858192 1
2668 120858192 1
1823 120858192 1
3206 120858192 1
3207 120858192 1
1829 120858192 1
11 120858192 1
3208 120858192 1
2023 120858192 1
473 120858192 1
615 120858192 1
3209 120858192 1
474 120858192 1
2493 120858192 1
1837 120858192 1
1838 120858192 1
3210 120858192 1
1062 33029673 1
159 33029673 1
239 33029673 1
240 33029673 1
241 33029673 1
1063 33029673 1
161 33029673 1
3211 33029673 1
3 33029673 1
486 33029673 1
1197 33029673 1
245 33029673 1
247 33029673 1
264 33029673 1
33 33029673 1
3212 33029673 1
168 33029673 1
1069 33029673 1
3213 33029673 1
251 33029673 1
318 33029673 1
255 33029673 1
176 33029673 1
267 33029673 1
561 33029673 1
494 33029673 1
1520 33029673 1
3214 33029673 1
1592 33029673 1
273 33029673 1
190 33029673 1
565 33029673 1
3215 33029673 1
3216 33029673 1
249 33029673 1
1212 33029673 1
3217 33029673 1
1213 33029673 1
975 33029673 1
504 33029673 1
505 33029673 1
3218 33029673 1
24 33029673 1
3219 33029673 1
28 33029673 1
1369 33029673 1
2197 33029673 1
79 33029673 1
3220 33029673 1
509 33029673 1
1095 33029673 1
248 33029673 1
464 33029673 1
1532 33029673 1
252 33029673 1
289 33029673 1
586 33029673 1
3221 33029673 1
1533 33029673 1
1486 33029673 1
2133 33029673 1
1231 33029673 1
244 33029673 1
902 33029673 1
1233 33029673 1
3222 33029673 1
785 33029673 1
297 33029673 1
224 33029673 1
1432 33029673 1
3223 33029673 1
3224 33029673 1
3085 33029673 1
228 33029673 1
122 33029673 1
230 33029673 1
3225 33029673 1
1115 33029673 1
904 33029673 1
257 33029673 1
157 33029673 1
237 33029673 1
1377 33029673 1
3226 33029673 1
3227 33029673 1
163 33029673 1
3228 33029673 1
715 33029673 1
3229 33029673 1
1437 33029673 1
1250 33029673 1
1378 33029673 1
3230 33029673 1
1547 33029673 1
3231 33029673 1
37 33029673 1
1438 33029673 1
266 33029673 1
3232 33029673 1
3233 33029673 1
254 33029673 1
41 33029673 1
269 33029673 1
3234 33029673 1
181 33029673 1
1130 33029673 1
1264 33029673 1
839 33029673 1
188 33029673 1
242 33029673 1
1133 33029673 1
243 33029673 1
3235 33029673 1
1136 33029673 1
605 33029673 1
17 33029673 1
197 33029673 1
278 33029673 1
3236 33029673 1
199 33029673 1
3237 33029673 1
3238 33029673 1
1503 33029673 1
1387 33029673 1
672 33029673 1
3239 33029673 1
927 33029673 1
3240 33029673 1
29 33029673 1
246 33029673 1
545 33029673 1
3241 33029673 1
2163 33029673 1
1151 33029673 1
1032 33029673 1
3242 33029673 1
208 33029673 1
250 33029673 1
1160 33029673 1
1162 33029673 1
3243 33029673 1
3244 33029673 1
1456 33029673 1
551 33029673 1
238 33029673 1
3245 33029673 1
1172 33029673 1
3246 33029673 1
3247 33029673 1
3248 33029673 1
1180 33029673 1
3249 33029673 1
2173 33029673 1
3250 33029673 1
3251 33029673 1
1399 33029673 1
298 33029673 1
3252 33029673 1
53 33029673 1
253 33029673 1
679 33029673 1
256 33029673 1
3253 338611428 1
1065 338611428 1
156 338611428 1
2204 46351591 1
24 46351591 1
2139 46351591 1
205 46351591 1
2107 46351591 1
28 46351591 1
2157 46351591 1
29 46351591 1
742 46351591 1
741 46351591 1
79 46351591 1
744 46351591 1
168 46351591 1
488 46351591 1
251 46351591 1
174 46351591 1
3254 46351591 1
267 46351591 1
2676 46351591 1
2214 46351591 1
534 46351591 1
183 46351591 1
188 46351591 1
2677 46351591 1
156 46351591 1
2135 46351591 1
743 46351591 1
297 46351591 1
806 46351591 1
3255 46351591 1
522 46351591 1
2678 46351591 1
230 46351591 1
2679 46351591 1
231 46351591 1
1488 46351591 1
2497 108064328 1
1359 108064328 1
1064 108064328 1
1065 108064328 1
486 108064328 1
487 108064328 1
3256 108064328 1
1067 108064328 1
488 108064328 1
3257 108064328 1
3258 108064328 1
1068 108064328 1
3259 108064328 1
1073 108064328 1
2245 108064328 1
3260 108064328 1
1075 108064328 1
3261 108064328 1
2948 108064328 1
156 108064328 1
3262 108064328 1
1080 108064328 1
2953 108064328 1
504 108064328 1
885 108064328 1
1367 108064328 1
2120 108064328 1
3263 108064328 1
3264 108064328 1
28 108064328 1
1368 108064328 1
2957 108064328 1
3265 108064328 1
1093 108064328 1
1095 108064328 1
3266 108064328 1
814 108064328 1
3267 108064328 1
2509 108064328 1
3268 108064328 1
3269 108064328 1
511 108064328 1
3270 108064328 1
513 108064328 1
3271 108064328 1
3272 108064328 1
3273 108064328 1
1611 108064328 1
3274 108064328 1
3275 108064328 1
2329 108064328 1
3276 108064328 1
1104 108064328 1
519 108064328 1
3277 108064328 1
3278 108064328 1
1113 108064328 1
1114 108064328 1
748 108064328 1
526 108064328 1
1860 108064328 1
2967 108064328 1
3279 108064328 1
1120 108064328 1
3280 108064328 1
1121 108064328 1
656 108064328 1
379 108064328 1
167 108064328 1
2772 108064328 1
383 108064328 1
3281 108064328 1
3282 108064328 1
2361 108064328 1
3283 108064328 1
41 108064328 1
269 108064328 1
1128 108064328 1
1129 108064328 1
2774 108064328 1
3284 108064328 1
3285 108064328 1
1383 108064328 1
1384 108064328 1
3255 108064328 1
458 108064328 1
3286 108064328 1
1385 108064328 1
1143 108064328 1
1145 108064328 1
1144 108064328 1
407 108064328 1
2980 108064328 1
3287 108064328 1
1335 108064328 1
3288 108064328 1
3289 108064328 1
1152 108064328 1
1156 108064328 1
1390 108064328 1
937 108064328 1
3290 108064328 1
1166 108064328 1
1168 108064328 1
3291 108064328 1
1169 108064328 1
1173 108064328 1
1178 108064328 1
1176 108064328 1
1395 108064328 1
1179 108064328 1
1058 108064328 1
3292 108064328 1
3293 108064328 1
3294 108064328 1
1397 108064328 1
1182 108064328 1
3295 108064328 1
786 108064328 1
1400 108064328 1
1185 108064328 1
1402 108064328 1
3296 108064328 1
1404 108064328 1
3297 108064328 1
308 108064328 1
309 108064328 1
1192 108064328 1
3298 108064328 1
1199 108064328 1
2316 108064328 1
312 108064328 1
1200 108064328 1
3299 108064328 1
3300 108064328 1
171 108064328 1
558 108064328 1
3301 108064328 1
117 108064328 1
175 108064328 1
267 108064328 1
320 108064328 1
3302 108064328 1
1203 108064328 1
323 108064328 1
1205 108064328 1
3303 108064328 1
1415 108064328 1
3304 108064328 1
1208 108064328 1
3305 108064328 1
3306 108064328 1
1209 108064328 1
198 108064328 1
2544 108064328 1
3307 108064328 1
975 108064328 1
1214 108064328 1
3308 108064328 1
205 108064328 1
1216 108064328 1
1424 108064328 1
1221 108064328 1
3309 108064328 1
586 108064328 1
3310 108064328 1
292 108064328 1
214 108064328 1
133 108064328 1
1594 108064328 1
359 108064328 1
2388 108064328 1
3311 108064328 1
3312 108064328 1
1433 108064328 1
1239 108064328 1
3313 108064328 1
3314 108064328 1
1242 108064328 1
1435 108064328 1
371 108064328 1
3315 108064328 1
1587 108064328 1
1791 108064328 1
1251 108064328 1
1438 108064328 1
3316 108064328 1
182 108064328 1
1265 108064328 1
393 108064328 1
3317 108064328 1
3318 108064328 1
1269 108064328 1
3319 108064328 1
3320 108064328 1
400 108064328 1
2567 108064328 1
608 108064328 1
1278 108064328 1
3321 108064328 1
1872 108064328 1
1284 108064328 1
3322 108064328 1
1286 108064328 1
3323 108064328 1
2019 108064328 1
612 108064328 1
415 108064328 1
2227 108064328 1
3324 108064328 1
1457 108064328 1
3325 108064328 1
424 108064328 1
857 108064328 1
1300 108064328 1
1301 108064328 1
1459 108064328 1
298 108064328 1
1308 108064328 1
1878 108064328 1
2026 108064328 1
119 108064328 1
1310 108064328 1
617 108064328 1
437 108064328 1
1061 108064328 1
2683 108064328 1
3326 108064328 1
1466 108064328 1
2406 108064328 1
1066 108064328 1
2105 108064328 1
3327 108064328 1
34 108064328 1
3328 108064328 1
3329 108064328 1
3330 108064328 1
3331 108064328 1
172 108064328 1
1070 108064328 1
3332 108064328 1
2586 108064328 1
1626 108064328 1
1628 108064328 1
1076 108064328 1
322 108064328 1
3333 108064328 1
3334 108064328 1
1468 108064328 1
1636 108064328 1
3335 108064328 1
1081 108064328 1
112 108064328 1
631 108064328 1
1471 108064328 1
1472 108064328 1
1473 108064328 1
633 108064328 1
3336 108064328 1
3337 108064328 1
507 108064328 1
509 108064328 1
2418 108064328 1
1094 108064328 1
3338 108064328 1
211 108064328 1
1098 108064328 1
1481 108064328 1
3339 108064328 1
350 108064328 1
3340 108064328 1
1100 108064328 1
1102 108064328 1
357 108064328 1
3341 108064328 1
3342 108064328 1
518 108064328 1
3343 108064328 1
1106 108064328 1
125 108064328 1
3344 108064328 1
826 108064328 1
1489 108064328 1
1117 108064328 1
3345 108064328 1
3346 108064328 1
375 108064328 1
1123 108064328 1
1495 108064328 1
1494 108064328 1
3347 108064328 1
1125 108064328 1
3348 108064328 1
1126 108064328 1
2773 108064328 1
3349 108064328 1
1127 108064328 1
387 108064328 1
104 108064328 1
3055 108064328 1
181 108064328 1
3350 108064328 1
3351 108064328 1
1131 108064328 1
1132 108064328 1
539 108064328 1
395 108064328 1
3352 108064328 1
197 108064328 1
1138 108064328 1
3353 108064328 1
542 108064328 1
1502 108064328 1
1140 108064328 1
3354 108064328 1
3355 108064328 1
3356 108064328 1
3357 108064328 1
3358 108064328 1
3359 108064328 1
1505 108064328 1
2440 108064328 1
3360 108064328 1
3361 108064328 1
1149 108064328 1
2162 108064328 1
1150 108064328 1
3362 108064328 1
3363 108064328 1
208 108064328 1
546 108064328 1
1158 108064328 1
1161 108064328 1
1160 108064328 1
547 108064328 1
3364 108064328 1
1163 108064328 1
1164 108064328 1
943 108064328 1
1715 108064328 1
1170 108064328 1
1509 108064328 1
221 108064328 1
1181 108064328 1
3365 108064328 1
3366 108064328 1
434 108064328 1
1190 108064328 1
3367 108064328 1
435 108064328 1
3368 108064328 1
2453 108064328 1
1191 108064328 1
1193 108064328 1
3369 108064328 1
169 108064328 1
3370 108064328 1
3371 108064328 1
317 108064328 1
173 108064328 1
1202 108064328 1
3372 108064328 1
3373 108064328 1
1520 108064328 1
1521 108064328 1
1206 108064328 1
3374 108064328 1
3375 108064328 1
192 108064328 1
3376 108064328 1
972 108064328 1
3377 108064328 1
3378 108064328 1
1526 108064328 1
3379 108064328 1
2924 108064328 1
200 108064328 1
3380 108064328 1
203 108064328 1
1528 108064328 1
3381 108064328 1
3382 108064328 1
3383 108064328 1
3384 108064328 1
1220 108064328 1
3385 108064328 1
578 108064328 1
777 108064328 1
1219 108064328 1
3386 108064328 1
819 108064328 1
355 108064328 1
3387 108064328 1
3388 108064328 1
988 108064328 1
588 108064328 1
3389 108064328 1
1234 108064328 1
3390 108064328 1
1235 108064328 1
3391 108064328 1
226 108064328 1
1241 108064328 1
2207 108064328 1
1542 108064328 1
2473 108064328 1
1336 108064328 1
152 108064328 1
1247 108064328 1
597 108064328 1
1543 108064328 1
165 108064328 1
2932 108064328 1
3392 108064328 1
1256 108064328 1
1257 108064328 1
1258 108064328 1
1259 108064328 1
3393 108064328 1
1263 108064328 1
188 108064328 1
1266 108064328 1
3394 108064328 1
2935 108064328 1
2661 108064328 1
2478 108064328 1
3395 108064328 1
3396 108064328 1
1274 108064328 1
1028 108064328 1
1559 108064328 1
1279 108064328 1
3397 108064328 1
3398 108064328 1
1293 108064328 1
1294 108064328 1
3399 108064328 1
3400 108064328 1
2490 108064328 1
2230 108064328 1
614 108064328 1
3401 108064328 1
3402 108064328 1
1597 108064328 1
1307 108064328 1
3403 108064328 1
1571 108064328 1
1573 108064328 1
236 108064328 1
2344 39723301 1
619 39723301 1
2109 39723301 1
2345 39723301 1
2346 39723301 1
2347 39723301 1
2687 39723301 1
3404 39723301 1
2350 39723301 1
3405 39723301 1
2033 39723301 1
2289 39723301 1
2352 39723301 1
68 39723301 1
2353 39723301 1
3406 39723301 1
3407 39723301 1
3408 39723301 1
3409 39723301 1
2948 39723301 1
2291 39723301 1
156 39723301 1
2952 39723301 1
3410 39723301 1
3411 39723301 1
3412 39723301 1
504 39723301 1
885 39723301 1
3413 39723301 1
75 39723301 1
2694 39723301 1
3414 39723301 1
28 39723301 1
3415 39723301 1
2957 39723301 1
2807 39723301 1
3416 39723301 1
812 39723301 1
3417 39723301 1
814 39723301 1
3418 39723301 1
3419 39723301 1
3420 39723301 1
3421 39723301 1
3422 39723301 1
901 39723301 1
1104 39723301 1
2137 39723301 1
3423 39723301 1
3424 39723301 1
3425 39723301 1
3426 39723301 1
3427 39723301 1
527 39723301 1
2357 39723301 1
910 39723301 1
2824 39723301 1
656 39723301 1
3428 39723301 1
2969 39723301 1
2360 39723301 1
41 39723301 1
833 39723301 1
2363 39723301 1
1334 39723301 1
3285 39723301 1
766 39723301 1
458 39723301 1
3429 39723301 1
3430 39723301 1
2364 39723301 1
2365 39723301 1
3431 39723301 1
2977 39723301 1
3432 39723301 1
3433 39723301 1
2980 39723301 1
3287 39723301 1
3434 39723301 1
3435 39723301 1
3436 39723301 1
931 39723301 1
2838 39723301 1
80 39723301 1
1706 39723301 1
3437 39723301 1
3438 39723301 1
414 39723301 1
2370 39723301 1
2166 39723301 1
2371 39723301 1
2372 39723301 1
548 39723301 1
3439 39723301 1
3245 39723301 1
1345 39723301 1
3440 39723301 1
1395 39723301 1
2721 39723301 1
2843 39723301 1
2375 39723301 1
2530 39723301 1
3441 39723301 1
1400 39723301 1
2377 39723301 1
479 39723301 1
2534 39723301 1
2378 39723301 1
3442 39723301 1
308 39723301 1
3443 39723301 1
3444 39723301 1
443 39723301 1
2287 39723301 1
2316 39723301 1
312 39723301 1
756 39723301 1
175 39723301 1
267 39723301 1
2850 39723301 1
760 39723301 1
2851 39723301 1
2993 39723301 1
2852 39723301 1
804 39723301 1
3445 39723301 1
3446 39723301 1
2295 39723301 1
2382 39723301 1
1214 39723301 1
2298 39723301 1
2547 39723301 1
776 39723301 1
3447 39723301 1
1754 39723301 1
1425 39723301 1
3448 39723301 1
3002 39723301 1
586 39723301 1
466 39723301 1
2387 39723301 1
3449 39723301 1
3450 39723301 1
2702 39723301 1
133 39723301 1
1770 39723301 1
359 39723301 1
2388 39723301 1
3451 39723301 1
787 39723301 1
1433 39723301 1
3452 39723301 1
3453 39723301 1
711 39723301 1
2391 39723301 1
3454 39723301 1
1435 39723301 1
371 39723301 1
3455 39723301 1
3456 39723301 1
3457 39723301 1
3458 39723301 1
1791 39723301 1
2392 39723301 1
3459 39723301 1
448 39723301 1
3460 39723301 1
3461 39723301 1
722 39723301 1
3462 39723301 1
182 39723301 1
839 39723301 1
3463 39723301 1
3317 39723301 1
1444 39723301 1
3464 39723301 1
3015 39723301 1
3465 39723301 1
770 39723301 1
3466 39723301 1
2398 39723301 1
2715 39723301 1
3467 39723301 1
779 39723301 1
2399 39723301 1
1821 39723301 1
3468 39723301 1
2302 39723301 1
2400 39723301 1
88 39723301 1
3469 39723301 1
2305 39723301 1
3470 39723301 1
3471 39723301 1
424 39723301 1
857 39723301 1
3472 39723301 1
1831 39723301 1
3473 39723301 1
3026 39723301 1
3474 39723301 1
2403 39723301 1
298 39723301 1
3475 39723301 1
3476 39723301 1
3477 39723301 1
1878 39723301 1
3478 39723301 1
1465 39723301 1
746 39723301 1
2683 39723301 1
2404 39723301 1
2405 39723301 1
749 39723301 1
3479 39723301 1
1466 39723301 1
1616 39723301 1
3028 39723301 1
3480 39723301 1
2407 39723301 1
2408 39723301 1
3481 39723301 1
2288 39723301 1
1467 39723301 1
2411 39723301 1
322 39723301 1
2412 39723301 1
762 39723301 1
1636 39723301 1
1469 39723301 1
333 39723301 1
112 39723301 1
631 39723301 1
1471 39723301 1
1848 39723301 1
3482 39723301 1
22 39723301 1
883 39723301 1
633 39723301 1
3483 39723301 1
2124 39723301 1
507 39723301 1
3484 39723301 1
640 39723301 1
2418 39723301 1
2420 39723301 1
1481 39723301 1
2421 39723301 1
2424 39723301 1
1102 39723301 1
357 39723301 1
91 39723301 1
3485 39723301 1
93 39723301 1
3486 39723301 1
3487 39723301 1
125 39723301 1
3039 39723301 1
3038 39723301 1
3488 39723301 1
521 39723301 1
1857 39723301 1
650 39723301 1
3489 39723301 1
1489 39723301 1
3490 39723301 1
3046 39723301 1
1117 39723301 1
3491 39723301 1
3049 39723301 1
3052 39723301 1
2435 39723301 1
3492 39723301 1
2436 39723301 1
3493 39723301 1
1127 39723301 1
387 39723301 1
104 39723301 1
181 39723301 1
3494 39723301 1
2712 39723301 1
763 39723301 1
922 39723301 1
765 39723301 1
3495 39723301 1
2438 39723301 1
3496 39723301 1
3497 39723301 1
2439 39723301 1
3498 39723301 1
3499 39723301 1
3500 39723301 1
1505 39723301 1
2442 39723301 1
2162 39723301 1
2717 39723301 1
3501 39723301 1
208 39723301 1
2443 39723301 1
1160 39723301 1
2303 39723301 1
1164 39723301 1
3502 39723301 1
3503 39723301 1
3504 39723301 1
2909 39723301 1
3505 39723301 1
2449 39723301 1
2450 39723301 1
2451 39723301 1
860 39723301 1
3506 39723301 1
1190 39723301 1
2685 39723301 1
2455 39723301 1
2456 39723301 1
316 39723301 1
173 39723301 1
966 39723301 1
560 39723301 1
450 39723301 1
2290 39723301 1
2688 39723301 1
3507 39723301 1
2691 39723301 1
2459 39723301 1
3508 39723301 1
3509 39723301 1
3072 39723301 1
3510 39723301 1
3074 39723301 1
339 39723301 1
2464 39723301 1
3511 39723301 1
3078 39723301 1
3512 39723301 1
2465 39723301 1
777 39723301 1
79 39723301 1
2299 39723301 1
2300 39723301 1
984 39723301 1
2695 39723301 1
3513 39723301 1
3514 39723301 1
2926 39723301 1
782 39723301 1
3515 39723301 1
3516 39723301 1
2701 39723301 1
3517 39723301 1
3518 39723301 1
3519 39723301 1
3520 39723301 1
3521 39723301 1
2650 39723301 1
2307 39723301 1
3522 39723301 1
365 39723301 1
3523 39723301 1
3524 39723301 1
2206 39723301 1
2207 39723301 1
2473 39723301 1
3525 39723301 1
1336 39723301 1
3526 39723301 1
152 39723301 1
3527 39723301 1
2209 39723301 1
3528 39723301 1
3529 39723301 1
3530 39723301 1
832 39723301 1
2932 39723301 1
3531 39723301 1
834 39723301 1
1259 39723301 1
2065 39723301 1
3532 39723301 1
2477 39723301 1
2935 39723301 1
456 39723301 1
2292 39723301 1
3533 39723301 1
2294 39723301 1
1809 39723301 1
3534 39723301 1
2480 39723301 1
2481 39723301 1
2297 39723301 1
2482 39723301 1
460 39723301 1
2483 39723301 1
3535 39723301 1
1028 39723301 1
1559 39723301 1
3536 39723301 1
3537 39723301 1
2716 39723301 1
3538 39723301 1
3539 39723301 1
2487 39723301 1
3101 39723301 1
2340 39723301 1
2939 39723301 1
3540 39723301 1
11 39723301 1
2489 39723301 1
2490 39723301 1
3541 39723301 1
3542 39723301 1
3543 39723301 1
3103 39723301 1
3544 39723301 1
474 39723301 1
2494 39723301 1
2941 39723301 1
3545 39723301 1
3546 39723301 1
2496 39723301 1
3547 39723301 1
740 39723301 1
927 202719757 1
161 202719757 1
1312 202719757 1
163 202719757 1
1313 202719757 1
1884 202719757 1
1314 202719757 1
3548 202719757 1
3328 202719757 1
208 202719757 1
41 202719757 1
176 202719757 1
267 202719757 1
1887 202719757 1
1888 202719757 1
1317 202719757 1
1319 202719757 1
3549 202719757 1
156 202719757 1
3550 202719757 1
297 202719757 1
1320 202719757 1
1321 202719757 1
3551 202719757 1
1322 202719757 1
53 202719757 1
1323 202719757 1
1324 202719757 1
1325 202719757 1
3552 202719757 1
1841 486840282 1
121 486840282 1
20 486840282 1
374 486840282 1
126 486840282 1
128 486840282 1
1559 241266173 1
121 241266173 1
1117 241266173 1
372 241266173 1
1851 241266173 1
348 241266173 1
126 241266173 1
3553 241266173 1
3554 241266173 1
2313 241266173 1
123 241266173 1
2340 241266173 1
181 241266173 1
1846 241266173 1
125 241266173 1
3555 241266173 1
1856 241266173 1
298 241266173 1
1869 241266173 1
199 241266173 1
20 241266173 1
122 241266173 1
2069 241266173 1
128 241266173 1
437 241266173 1
23 241266173 1
2093 267814002 1
237 267814002 1
2095 267814002 1
3226 267814002 1
240 267814002 1
28 267814002 1
163 267814002 1
245 267814002 1
3215 267814002 1
3550 267814002 1
248 267814002 1
582 267814002 1
249 267814002 1
250 267814002 1
3217 267814002 1
3556 267814002 1
254 267814002 1
267 267814002 1
257 267814002 1
237 211172294 1
240 211172294 1
161 211172294 1
28 211172294 1
241 211172294 1
163 211172294 1
3228 211172294 1
245 211172294 1
247 211172294 1
246 211172294 1
248 211172294 1
207 211172294 1
170 211172294 1
250 211172294 1
318 211172294 1
254 211172294 1
238 211172294 1
3214 211172294 1
242 211172294 1
244 211172294 1
243 211172294 1
3215 211172294 1
228 211172294 1
253 211172294 1
256 211172294 1
3557 246766460 1
3 246766460 1
1517 246766460 1
486 246766460 1
3558 246766460 1
2182 246766460 1
264 246766460 1
1518 246766460 1
172 246766460 1
3559 246766460 1
173 246766460 1
559 246766460 1
1361 246766460 1
2586 246766460 1
267 246766460 1
2111 246766460 1
3560 246766460 1
1411 246766460 1
495 246766460 1
2112 246766460 1
3561 246766460 1
3562 246766460 1
190 246766460 1
498 246766460 1
192 246766460 1
156 246766460 1
3563 246766460 1
3377 246766460 1
3564 246766460 1
3565 246766460 1
3566 246766460 1
975 246766460 1
504 246766460 1
3567 246766460 1
24 246766460 1
2195 246766460 1
3568 246766460 1
205 246766460 1
28 246766460 1
3569 246766460 1
78 246766460 1
79 246766460 1
1476 246766460 1
3570 246766460 1
581 246766460 1
3571 246766460 1
582 246766460 1
2125 246766460 1
464 246766460 1
3572 246766460 1
211 246766460 1
1483 246766460 1
585 246766460 1
586 246766460 1
2130 246766460 1
1102 246766460 1
3573 246766460 1
1374 246766460 1
3574 246766460 1
990 246766460 1
520 246766460 1
297 246766460 1
225 246766460 1
3575 246766460 1
228 246766460 1
230 246766460 1
994 246766460 1
3576 246766460 1
157 246766460 1
526 246766460 1
1541 246766460 1
596 246766460 1
163 246766460 1
3577 246766460 1
3578 246766460 1
912 246766460 1
1791 246766460 1
599 246766460 1
3579 246766460 1
529 246766460 1
37 246766460 1
3580 246766460 1
2211 246766460 1
41 246766460 1
2146 246766460 1
1259 246766460 1
182 246766460 1
181 246766460 1
184 246766460 1
3581 246766460 1
603 246766460 1
1382 246766460 1
3582 246766460 1
3583 246766460 1
1441 246766460 1
2150 246766460 1
1022 246766460 1
197 246766460 1
1443 246766460 1
2221 246766460 1
3584 246766460 1
1501 246766460 1
3236 246766460 1
281 246766460 1
29 246766460 1
206 246766460 1
1032 246766460 1
3585 246766460 1
547 246766460 1
3586 246766460 1
613 246766460 1
3587 246766460 1
551 246766460 1
1508 246766460 1
217 246766460 1
1511 246766460 1
3588 246766460 1
3249 246766460 1
223 246766460 1
3589 246766460 1
298 246766460 1
2232 246766460 1
53 246766460 1
1513 246766460 1
236 246766460 1
3568 350372131 1
3561 350372131 1
1318 350372131 1
163 350372131 1
3569 350372131 1
220 350372131 1
156 350372131 1
581 350372131 1
1022 350372131 1
3574 350372131 1
3563 350372131 1
3589 350372131 1
3579 350372131 1
210 350372131 1
228 350372131 1
3580 350372131 1
3559 350372131 1
53 350372131 1
230 350372131 1
1185 350372131 1
3586 350372131 1
41 350372131 1
3560 350372131 1
236 350372131 1
306 340363309 1
159 340363309 1
160 340363309 1
3590 340363309 1
2109 340363309 1
486 340363309 1
34 340363309 1
3330 340363309 1
488 340363309 1
1360 340363309 1
491 340363309 1
176 340363309 1
3591 340363309 1
2111 340363309 1
179 340363309 1
2112 340363309 1
498 340363309 1
3592 340363309 1
156 340363309 1
3593 340363309 1
3594 340363309 1
3595 340363309 1
3596 340363309 1
333 340363309 1
2116 340363309 1
3597 340363309 1
2118 340363309 1
505 340363309 1
1366 340363309 1
3598 340363309 1
24 340363309 1
2121 340363309 1
28 340363309 1
508 340363309 1
1476 340363309 1
2125 340363309 1
3599 340363309 1
642 340363309 1
511 340363309 1
3600 340363309 1
3272 340363309 1
1484 340363309 1
2129 340363309 1
514 340363309 1
2130 340363309 1
515 340363309 1
1102 340363309 1
3601 340363309 1
3602 340363309 1
1104 340363309 1
3343 340363309 1
1374 340363309 1
520 340363309 1
3603 340363309 1
1376 340363309 1
651 340363309 1
228 340363309 1
230 340363309 1
2765 340363309 1
2138 340363309 1
235 340363309 1
1377 340363309 1
526 340363309 1
528 340363309 1
3604 340363309 1
1861 340363309 1
163 340363309 1
3605 340363309 1
3606 340363309 1
2142 340363309 1
3607 340363309 1
1379 340363309 1
1123 340363309 1
167 340363309 1
529 340363309 1
37 340363309 1
531 340363309 1
2774 340363309 1
2146 340363309 1
534 340363309 1
181 340363309 1
3608 340363309 1
187 340363309 1
1382 340363309 1
3609 340363309 1
3610 340363309 1
922 340363309 1
539 340363309 1
2150 340363309 1
457 340363309 1
197 340363309 1
1501 340363309 1
1385 340363309 1
3611 340363309 1
3612 340363309 1
407 340363309 1
1335 340363309 1
3613 340363309 1
2368 340363309 1
3614 340363309 1
2162 340363309 1
545 340363309 1
2165 340363309 1
1164 340363309 1
3615 340363309 1
3616 340363309 1
1508 340363309 1
216 340363309 1
1511 340363309 1
221 340363309 1
223 340363309 1
3617 340363309 1
2174 340363309 1
1513 340363309 1
3618 340363309 1
3619 340363309 1
309 340363309 1
3620 340363309 1
3 340363309 1
1517 340363309 1
2182 340363309 1
166 340363309 1
1518 340363309 1
2184 340363309 1
171 340363309 1
2185 340363309 1
173 340363309 1
3621 340363309 1
559 340363309 1
3622 340363309 1
175 340363309 1
3623 340363309 1
560 340363309 1
561 340363309 1
1411 340363309 1
1520 340363309 1
3624 340363309 1
3625 340363309 1
1592 340363309 1
566 340363309 1
565 340363309 1
192 340363309 1
3626 340363309 1
971 340363309 1
1417 340363309 1
3377 340363309 1
3627 340363309 1
198 340363309 1
3628 340363309 1
200 340363309 1
571 340363309 1
570 340363309 1
572 340363309 1
3629 340363309 1
1423 340363309 1
3630 340363309 1
2195 340363309 1
3631 340363309 1
287 340363309 1
3632 340363309 1
585 340363309 1
2200 340363309 1
3633 340363309 1
214 340363309 1
1231 340363309 1
359 340363309 1
224 340363309 1
3634 340363309 1
3635 340363309 1
300 340363309 1
1433 340363309 1
3636 340363309 1
594 340363309 1
2205 340363309 1
596 340363309 1
3637 340363309 1
3638 340363309 1
1544 340363309 1
2209 340363309 1
1791 340363309 1
599 340363309 1
2211 340363309 1
602 340363309 1
1439 340363309 1
3639 340363309 1
3640 340363309 1
1259 340363309 1
182 340363309 1
184 340363309 1
1440 340363309 1
2217 340363309 1
188 340363309 1
1441 340363309 1
2218 340363309 1
2394 340363309 1
1022 340363309 1
17 340363309 1
196 340363309 1
2478 340363309 1
3641 340363309 1
2221 340363309 1
1444 340363309 1
401 340363309 1
403 340363309 1
608 340363309 1
1277 340363309 1
3642 340363309 1
609 340363309 1
3643 340363309 1
206 340363309 1
1454 340363309 1
3644 340363309 1
3585 340363309 1
2227 340363309 1
291 340363309 1
2228 340363309 1
613 340363309 1
2230 340363309 1
48 340363309 1
424 340363309 1
3645 340363309 1
3646 340363309 1
2232 340363309 1
616 340363309 1
1834 340363309 1
231 340363309 1
1464 340363309 1
234 340363309 1
3647 340363309 1
1046 340363309 1
617 340363309 1
236 340363309 1
1311 235189731 1
163 235189731 1
3557 235189731 1
486 235189731 1
1314 235189731 1
599 235189731 1
3579 235189731 1
529 235189731 1
3580 235189731 1
559 235189731 1
602 235189731 1
1361 235189731 1
176 235189731 1
2586 235189731 1
267 235189731 1
3560 235189731 1
3581 235189731 1
3583 235189731 1
498 235189731 1
156 235189731 1
1022 235189731 1
3563 235189731 1
3564 235189731 1
197 235189731 1
1443 235189731 1
3566 235189731 1
3565 235189731 1
3648 235189731 1
975 235189731 1
1325 235189731 1
3567 235189731 1
3649 235189731 1
1367 235189731 1
927 235189731 1
1312 235189731 1
29 235189731 1
3569 235189731 1
508 235189731 1
3570 235189731 1
582 235189731 1
210 235189731 1
1483 235189731 1
3650 235189731 1
3587 235189731 1
1887 235189731 1
613 235189731 1
3651 235189731 1
223 235189731 1
3652 235189731 1
297 235189731 1
3575 235189731 1
228 235189731 1
1323 235189731 1
1185 235189731 1
3653 235189731 1
1324 235189731 1
3552 235189731 1
157 93438825 1
103 93438825 1
1474 93438825 1
258 93438825 1
205 93438825 1
284 93438825 1
28 93438825 1
108 93438825 1
260 93438825 1
261 93438825 1
287 93438825 1
111 93438825 1
34 93438825 1
113 93438825 1
114 93438825 1
115 93438825 1
116 93438825 1
1552 93438825 1
291 93438825 1
270 93438825 1
293 93438825 1
272 93438825 1
106 93438825 1
188 93438825 1
107 93438825 1
920 93438825 1
109 93438825 1
1396 93438825 1
296 93438825 1
221 93438825 1
156 93438825 1
110 93438825 1
1461 93438825 1
276 93438825 1
278 93438825 1
631 93438825 1
299 93438825 1
228 93438825 1
230 93438825 1
502 93438825 1
119 93438825 1
118 93438825 1
235 93438825 1
305 93438825 1
1279 285230602 1
2967 285230602 1
1247 285230602 1
597 285230602 1
1195 285230602 1
3346 285230602 1
1199 285230602 1
3327 285230602 1
487 285230602 1
1152 285230602 1
3362 285230602 1
1202 285230602 1
1293 285230602 1
1125 285230602 1
3270 285230602 1
3063 285230602 1
1075 285230602 1
1128 285230602 1
3387 285230602 1
1715 285230602 1
1875 285230602 1
1265 285230602 1
1132 285230602 1
3261 285230602 1
3401 285230602 1
1106 285230602 1
156 285230602 1
3365 285230602 1
223 285230602 1
3390 285230602 1
1183 285230602 1
3654 285230602 1
1597 285230602 1
1307 285230602 1
1524 285230602 1
228 285230602 1
477 285230602 1
1186 285230602 1
3355 285230602 1
1188 285230602 1
1114 285230602 1
3366 285230602 1
2714 285230602 1
1239 285230602 1
1143 285230602 1
3357 285230602 1
3313 285230602 1
3400 266119179 1
407 266119179 1
356 266119179 1
2768 266119179 1
1337 266119179 1
1338 266119179 1
2287 266119179 1
498 266119179 1
1347 266119179 1
1351 266119179 1
2420 266119179 1
1352 266119179 1
3655 266119179 1
1353 266119179 1
353 266119179 1
1342 266119179 1
234 266119179 1
1343 266119179 1
2745 266119179 1
292 266119179 1
306 284510806 1
159 284510806 1
309 284510806 1
3590 284510806 1
484 284510806 1
3656 284510806 1
2109 284510806 1
486 284510806 1
2182 284510806 1
166 284510806 1
793 284510806 1
33 284510806 1
3329 284510806 1
557 284510806 1
1467 284510806 1
1518 284510806 1
3657 284510806 1
488 284510806 1
171 284510806 1
2185 284510806 1
559 284510806 1
174 284510806 1
492 284510806 1
560 284510806 1
561 284510806 1
2111 284510806 1
494 284510806 1
496 284510806 1
1520 284510806 1
3624 284510806 1
179 284510806 1
3658 284510806 1
563 284510806 1
273 284510806 1
190 284510806 1
497 284510806 1
566 284510806 1
192 284510806 1
156 284510806 1
3377 284510806 1
3627 284510806 1
500 284510806 1
975 284510806 1
503 284510806 1
504 284510806 1
505 284510806 1
3629 284510806 1
203 284510806 1
24 284510806 1
3630 284510806 1
576 284510806 1
3659 284510806 1
2121 284510806 1
28 284510806 1
79 284510806 1
1476 284510806 1
3220 284510806 1
509 284510806 1
580 284510806 1
2125 284510806 1
583 284510806 1
464 284510806 1
2509 284510806 1
211 284510806 1
584 284510806 1
585 284510806 1
511 284510806 1
586 284510806 1
1100 284510806 1
514 284510806 1
2130 284510806 1
1102 284510806 1
214 284510806 1
1231 284510806 1
1104 284510806 1
588 284510806 1
3660 284510806 1
3661 284510806 1
1373 284510806 1
1374 284510806 1
3662 284510806 1
990 284510806 1
520 284510806 1
3663 284510806 1
224 284510806 1
3664 284510806 1
227 284510806 1
300 284510806 1
651 284510806 1
228 284510806 1
522 284510806 1
122 284510806 1
1433 284510806 1
230 284510806 1
524 284510806 1
995 284510806 1
235 284510806 1
157 284510806 1
526 284510806 1
528 284510806 1
3604 284510806 1
163 284510806 1
3665 284510806 1
597 284510806 1
2142 284510806 1
1791 284510806 1
167 284510806 1
529 284510806 1
37 284510806 1
600 284510806 1
2211 284510806 1
601 284510806 1
602 284510806 1
1552 284510806 1
2213 284510806 1
41 284510806 1
3639 284510806 1
530 284510806 1
917 284510806 1
269 284510806 1
532 284510806 1
1127 284510806 1
2146 284510806 1
1259 284510806 1
184 284510806 1
181 284510806 1
2216 284510806 1
188 284510806 1
2217 284510806 1
1382 284510806 1
1441 284510806 1
1020 284510806 1
540 284510806 1
2150 284510806 1
3666 284510806 1
197 284510806 1
541 284510806 1
400 284510806 1
277 284510806 1
278 284510806 1
1501 284510806 1
199 284510806 1
3667 284510806 1
607 284510806 1
281 284510806 1
1446 284510806 1
2567 284510806 1
608 284510806 1
609 284510806 1
610 284510806 1
2837 284510806 1
3668 284510806 1
2162 284510806 1
1313 284510806 1
1562 284510806 1
1506 284510806 1
206 284510806 1
1454 284510806 1
611 284510806 1
208 284510806 1
1037 284510806 1
1159 284510806 1
2166 284510806 1
547 284510806 1
2168 284510806 1
1164 284510806 1
2340 284510806 1
416 284510806 1
2229 284510806 1
613 284510806 1
2575 284510806 1
1508 284510806 1
216 284510806 1
424 284510806 1
1511 284510806 1
221 284510806 1
615 284510806 1
223 284510806 1
2232 284510806 1
3669 284510806 1
53 284510806 1
1463 284510806 1
1190 284510806 1
1404 284510806 1
236 284510806 1
1330 323356735 1
1331 323356735 1
1327 323356735 1
3670 323356735 1
173 323356735 1
1333 323356735 1
79 323356735 1
100 323356735 1
3052 323356735 1
80 323356735 1
2304 323356735 1
2846 265245001 1
3670 265245001 1
2601 265245001 1
2931 265245001 1
2585 265245001 1
1327 265245001 1
1328 265245001 1
63 265245001 1
64 265245001 1
173 265245001 1
3671 265245001 1
65 265245001 1
2032 265245001 1
449 265245001 1
450 265245001 1
67 265245001 1
68 265245001 1
837 265245001 1
452 265245001 1
1330 265245001 1
1333 265245001 1
455 265245001 1
69 265245001 1
3672 265245001 1
3673 265245001 1
2805 265245001 1
72 265245001 1
71 265245001 1
2071 265245001 1
3674 265245001 1
463 265245001 1
78 265245001 1
888 265245001 1
79 265245001 1
1326 265245001 1
2075 265245001 1
80 265245001 1
81 265245001 1
3675 265245001 1
84 265245001 1
3676 265245001 1
88 265245001 1
2080 265245001 1
1331 265245001 1
2081 265245001 1
91 265245001 1
3677 265245001 1
424 265245001 1
3678 265245001 1
97 265245001 1
479 265245001 1
481 265245001 1
99 265245001 1
100 265245001 1
3679 265245001 1
2674 265245001 1
102 265245001 1
2979 506215866 1
2357 506215866 1
75 506215866 1
3525 506215866 1
2391 506215866 1
3491 506215866 1
776 506215866 1
2465 506215866 1
80 506215866 1
2408 506215866 1
58 506215866 1
2436 506215866 1
2166 506215866 1
3513 506215866 1
2304 506215866 1
3502 506215866 1
837 506215866 1
2563 506215866 1
3680 506215866 1
3494 506215866 1
133 506215866 1
3518 506215866 1
424 506215866 1
765 506215866 1
3472 506215866 1
2048 506215866 1
2450 506215866 1
1444 506215866 1
3451 506215866 1
3445 506215866 1
2307 506215866 1
650 506215866 1
365 506215866 1
2432 506215866 1
3496 506215866 1
2378 506215866 1
3568 294817467 1
3561 294817467 1
3581 294817467 1
3582 294817467 1
163 294817467 1
3577 294817467 1
3569 294817467 1
3557 294817467 1
581 294817467 1
1022 294817467 1
3574 294817467 1
3589 294817467 1
3579 294817467 1
3584 294817467 1
400 294817467 1
228 294817467 1
3580 294817467 1
3559 294817467 1
1361 294817467 1
3586 294817467 1
3560 294817467 1
3567 294817467 1
3587 294817467 1
339 556212681 1
3681 556212681 1
389 556212681 1
308 556212681 1
182 556212681 1
344 556212681 1
1744 556212681 1
3682 556212681 1
195 556212681 1
1776 556212681 1
1941 556212681 1
363 556212681 1
3683 556212681 1
1685 556212681 1
480 556212681 1
175 556212681 1
432 556212681 1
404 556212681 1
1678 556212681 1
386 556212681 1
1516 475768397 1
3684 475768397 1
3685 475768397 1
3686 475768397 1
3687 475768397 1
2058 475768397 1
3688 475768397 1
3689 475768397 1
3690 475768397 1
3691 475768397 1
721 475768397 1
3692 475768397 1
3693 475768397 1
3694 475768397 1
3695 475768397 1
3696 475768397 1
3697 475768397 1
424 475768397 1
3698 475768397 1
3699 475768397 1
223 475768397 1
3700 475768397 1
3015 475768397 1
3701 475768397 1
1026 475768397 1
3702 475768397 1
121 399604913 1
1872 399604913 1
348 399604913 1
125 399604913 1
396 399604913 1
2099 399604913 1
1841 399604913 1
3703 399604913 1
2313 399604913 1
199 399604913 1
122 399604913 1
20 399604913 1
123 399604913 1
924 399604913 1
124 399604913 1
127 399604913 1
128 399604913 1
120 399604913 1
437 399604913 1
1575 353689773 1
3704 353689773 1
133 353689773 1
80 353689773 1
136 353689773 1
137 353689773 1
139 353689773 1
814 353689773 1
3705 353689773 1
1581 353689773 1
173 353689773 1
3706 353689773 1
143 353689773 1
2092 353689773 1
3707 353689773 1
442 151816481 1
3670 151816481 1
750 151816481 1
2705 151816481 1
622 151816481 1
3708 151816481 1
755 151816481 1
757 151816481 1
3709 151816481 1
3710 151816481 1
3671 151816481 1
3711 151816481 1
3712 151816481 1
176 151816481 1
449 151816481 1
3713 151816481 1
758 151816481 1
660 151816481 1
3714 151816481 1
662 151816481 1
68 151816481 1
452 151816481 1
3715 151816481 1
1330 151816481 1
664 151816481 1
683 151816481 1
2689 151816481 1
762 151816481 1
2830 151816481 1
2635 151816481 1
3716 151816481 1
189 151816481 1
3717 151816481 1
3672 151816481 1
628 151816481 1
688 151816481 1
333 151816481 1
2804 151816481 1
71 151816481 1
691 151816481 1
2833 151816481 1
3642 151816481 1
3718 151816481 1
774 151816481 1
3719 151816481 1
775 151816481 1
2072 151816481 1
463 151816481 1
79 151816481 1
673 151816481 1
778 151816481 1
3163 151816481 1
984 151816481 1
2076 151816481 1
582 151816481 1
702 151816481 1
2527 151816481 1
2718 151816481 1
3675 151816481 1
466 151816481 1
2080 151816481 1
2697 151816481 1
2617 151816481 1
1372 151816481 1
2619 151816481 1
3720 151816481 1
3721 151816481 1
709 151816481 1
3722 151816481 1
738 151816481 1
2085 151816481 1
3723 151816481 1
2890 151816481 1
2891 151816481 1
2674 151816481 1
339 444720443 1
308 444720443 1
389 444720443 1
422 444720443 1
3724 444720443 1
2016 444720443 1
1619 444720443 1
3725 444720443 1
195 444720443 1
3726 444720443 1
1776 444720443 1
3727 444720443 1
1685 444720443 1
366 444720443 1
480 444720443 1
175 444720443 1
3728 444720443 1
1678 444720443 1
404 444720443 1
433 444720443 1
3729 444720443 1
3730 211603583 1
1582 211603583 1
1607 211603583 1
1689 211603583 1
480 211603583 1
1579 211603583 1
103 225914625 1
272 225914625 1
106 225914625 1
163 225914625 1
108 225914625 1
274 225914625 1
260 225914625 1
109 225914625 1
264 225914625 1
110 225914625 1
111 225914625 1
265 225914625 1
276 225914625 1
113 225914625 1
278 225914625 1
298 225914625 1
301 225914625 1
116 225914625 1
290 225914625 1
119 225914625 1
118 225914625 1
767 85790245 1
461 85790245 1
789 36544806 1
621 36544806 1
3731 36544806 1
623 36544806 1
794 36544806 1
141 36544806 1
3732 36544806 1
3733 36544806 1
795 36544806 1
758 36544806 1
3713 36544806 1
449 36544806 1
875 36544806 1
762 36544806 1
2690 36544806 1
189 36544806 1
3734 36544806 1
3735 36544806 1
628 36544806 1
112 36544806 1
333 36544806 1
1581 36544806 1
631 36544806 1
630 36544806 1
3736 36544806 1
459 36544806 1
3737 36544806 1
885 36544806 1
634 36544806 1
2694 36544806 1
2956 36544806 1
3738 36544806 1
1577 36544806 1
812 36544806 1
641 36544806 1
2418 36544806 1
640 36544806 1
3739 36544806 1
814 36544806 1
891 36544806 1
3740 36544806 1
3741 36544806 1
896 36544806 1
3034 36544806 1
2700 36544806 1
2426 36544806 1
647 36544806 1
1575 36544806 1
823 36544806 1
2703 36544806 1
3742 36544806 1
824 36544806 1
140 36544806 1
826 36544806 1
651 36544806 1
650 36544806 1
827 36544806 1
903 36544806 1
2092 36544806 1
3743 36544806 1
3744 36544806 1
3051 36544806 1
2705 36544806 1
3745 36544806 1
656 36544806 1
657 36544806 1
6 36544806 1
2708 36544806 1
3711 36544806 1
3746 36544806 1
660 36544806 1
661 36544806 1
833 36544806 1
3747 36544806 1
663 36544806 1
3748 36544806 1
452 36544806 1
3749 36544806 1
838 36544806 1
3750 36544806 1
181 36544806 1
664 36544806 1
840 36544806 1
764 36544806 1
669 36544806 1
278 36544806 1
670 36544806 1
3059 36544806 1
3751 36544806 1
3752 36544806 1
463 36544806 1
3061 36544806 1
3753 36544806 1
2718 36544806 1
849 36544806 1
675 36544806 1
549 36544806 1
853 36544806 1
854 36544806 1
946 36544806 1
3754 36544806 1
3755 36544806 1
2987 36544806 1
861 36544806 1
679 36544806 1
747 36544806 1
2684 36544806 1
3704 36544806 1
680 36544806 1
750 36544806 1
136 36544806 1
166 36544806 1
960 36544806 1
966 36544806 1
2688 36544806 1
968 36544806 1
2689 36544806 1
685 36544806 1
801 36544806 1
805 36544806 1
971 36544806 1
806 36544806 1
3756 36544806 1
1747 36544806 1
691 36544806 1
695 36544806 1
697 36544806 1
79 36544806 1
699 36544806 1
139 36544806 1
701 36544806 1
818 36544806 1
289 36544806 1
819 36544806 1
2697 36544806 1
2698 36544806 1
3083 36544806 1
1576 36544806 1
3757 36544806 1
990 36544806 1
709 36544806 1
991 36544806 1
3758 36544806 1
996 36544806 1
1000 36544806 1
711 36544806 1
714 36544806 1
3759 36544806 1
3089 36544806 1
755 36544806 1
757 36544806 1
3760 36544806 1
3011 36544806 1
3761 36544806 1
3714 36544806 1
835 36544806 1
723 36544806 1
724 36544806 1
839 36544806 1
1018 36544806 1
3762 36544806 1
841 36544806 1
3763 36544806 1
1021 36544806 1
138 36544806 1
728 36544806 1
844 36544806 1
1028 36544806 1
774 36544806 1
775 36544806 1
2716 36544806 1
778 36544806 1
3764 36544806 1
851 36544806 1
3765 36544806 1
734 36544806 1
3102 36544806 1
1296 36544806 1
3766 36544806 1
3103 36544806 1
3767 36544806 1
424 36544806 1
857 36544806 1
1462 36544806 1
859 36544806 1
738 36544806 1
1046 36544806 1
3768 36544806 1
740 36544806 1
1222 470234000 1
1591 470234000 1
1068 470234000 1
1179 470234000 1
1256 470234000 1
1593 470234000 1
1588 470234000 1
156 470234000 1
3769 108675333 1
1063 108675333 1
1064 108675333 1
1193 108675333 1
621 108675333 1
1066 108675333 1
1588 108675333 1
620 108675333 1
1195 108675333 1
1197 108675333 1
1199 108675333 1
960 108675333 1
1589 108675333 1
33 108675333 1
3328 108675333 1
316 108675333 1
3770 108675333 1
168 108675333 1
3771 108675333 1
1072 108675333 1
267 108675333 1
1073 108675333 1
1074 108675333 1
3772 108675333 1
1077 108675333 1
1592 108675333 1
1207 108675333 1
3773 108675333 1
3774 108675333 1
569 108675333 1
1211 108675333 1
1083 108675333 1
1212 108675333 1
279 108675333 1
3218 108675333 1
3775 108675333 1
28 108675333 1
1217 108675333 1
1220 108675333 1
1219 108675333 1
79 108675333 1
1424 108675333 1
1092 108675333 1
3776 108675333 1
1222 108675333 1
464 108675333 1
1223 108675333 1
1224 108675333 1
289 108675333 1
1100 108675333 1
356 108675333 1
646 108675333 1
1103 108675333 1
1106 108675333 1
1109 108675333 1
1596 108675333 1
228 108675333 1
1237 108675333 1
230 108675333 1
302 108675333 1
1114 108675333 1
3777 108675333 1
3314 108675333 1
3778 108675333 1
3779 108675333 1
710 108675333 1
1116 108675333 1
1117 108675333 1
1245 108675333 1
1246 108675333 1
1119 108675333 1
597 108675333 1
1248 108675333 1
716 108675333 1
1249 108675333 1
912 108675333 1
6 108675333 1
3780 108675333 1
1255 108675333 1
3347 108675333 1
1124 108675333 1
41 108675333 1
1261 108675333 1
188 108675333 1
1264 108675333 1
1133 108675333 1
191 108675333 1
1135 108675333 1
1267 108675333 1
1136 108675333 1
17 108675333 1
278 108675333 1
199 108675333 1
3781 108675333 1
1140 108675333 1
1387 108675333 1
1275 108675333 1
3782 108675333 1
1598 108675333 1
1280 108675333 1
1586 108675333 1
1149 108675333 1
1284 108675333 1
3783 108675333 1
1152 108675333 1
1151 108675333 1
3784 108675333 1
3785 108675333 1
3323 108675333 1
674 108675333 1
1158 108675333 1
1289 108675333 1
1161 108675333 1
1162 108675333 1
551 108675333 1
1591 108675333 1
1172 108675333 1
1296 108675333 1
1175 108675333 1
1875 108675333 1
1298 108675333 1
1593 108675333 1
2173 108675333 1
1595 108675333 1
1183 108675333 1
3786 108675333 1
298 108675333 1
53 108675333 1
1186 108675333 1
1188 108675333 1
679 108675333 1
233 108675333 1
1189 108675333 1
3107 280574253 1
526 280574253 1
1786 280574253 1
3 280574253 1
1615 280574253 1
1197 280574253 1
1619 280574253 1
3787 280574253 1
2456 280574253 1
3111 280574253 1
3130 280574253 1
1467 280574253 1
3788 280574253 1
3789 280574253 1
1895 280574253 1
1583 280574253 1
175 280574253 1
560 280574253 1
3790 280574253 1
386 280574253 1
104 280574253 1
2112 280574253 1
45 280574253 1
188 280574253 1
1631 280574253 1
1802 280574253 1
1578 280574253 1
3791 280574253 1
1024 280574253 1
1582 280574253 1
631 280574253 1
3189 280574253 1
3113 280574253 1
504 280574253 1
404 280574253 1
2013 280574253 1
3159 280574253 1
3151 280574253 1
1574 280574253 1
3125 280574253 1
339 280574253 1
776 280574253 1
2368 280574253 1
3191 280574253 1
1704 280574253 1
642 280574253 1
2302 280574253 1
1658 280574253 1
2304 280574253 1
3792 280574253 1
422 280574253 1
3180 280574253 1
359 280574253 1
1579 280574253 1
615 280574253 1
785 280574253 1
223 280574253 1
3793 280574253 1
2450 280574253 1
228 280574253 1
480 280574253 1
3119 280574253 1
432 280574253 1
3143 280574253 1
3794 280574253 1
3253 200444013 1
1726 402870780 1
307 402870780 1
1727 402870780 1
308 402870780 1
310 402870780 1
1613 402870780 1
1962 402870780 1
1615 402870780 1
1616 402870780 1
1620 402870780 1
314 402870780 1
1467 402870780 1
175 402870780 1
1052 402870780 1
1743 402870780 1
762 402870780 1
1578 402870780 1
156 402870780 1
328 402870780 1
329 402870780 1
330 402870780 1
331 402870780 1
332 402870780 1
3795 402870780 1
333 402870780 1
1746 402870780 1
1420 402870780 1
334 402870780 1
1905 402870780 1
2414 402870780 1
339 402870780 1
340 402870780 1
341 402870780 1
342 402870780 1
344 402870780 1
346 402870780 1
79 402870780 1
1754 402870780 1
1651 402870780 1
349 402870780 1
351 402870780 1
352 402870780 1
354 402870780 1
3796 402870780 1
1668 402870780 1
1059 402870780 1
361 402870780 1
1579 402870780 1
362 402870780 1
1776 402870780 1
363 402870780 1
364 402870780 1
366 402870780 1
480 402870780 1
1060 402870780 1
1782 402870780 1
1678 402870780 1
367 402870780 1
368 402870780 1
1048 402870780 1
370 402870780 1
376 402870780 1
1790 402870780 1
1050 402870780 1
378 402870780 1
3797 402870780 1
1685 402870780 1
3798 402870780 1
385 402870780 1
2003 402870780 1
2006 402870780 1
386 402870780 1
387 402870780 1
389 402870780 1
182 402870780 1
2009 402870780 1
391 402870780 1
3799 402870780 1
1689 402870780 1
392 402870780 1
1690 402870780 1
193 402870780 1
1054 402870780 1
394 402870780 1
395 402870780 1
195 402870780 1
1806 402870780 1
1692 402870780 1
397 402870780 1
1582 402870780 1
399 402870780 1
400 402870780 1
402 402870780 1
404 402870780 1
405 402870780 1
406 402870780 1
204 402870780 1
3800 402870780 1
2368 402870780 1
1055 402870780 1
1703 402870780 1
409 402870780 1
1706 402870780 1
413 402870780 1
1825 402870780 1
417 402870780 1
3801 402870780 1
420 402870780 1
1718 402870780 1
422 402870780 1
1058 402870780 1
423 402870780 1
424 402870780 1
426 402870780 1
1720 402870780 1
429 402870780 1
430 402870780 1
431 402870780 1
3802 402870780 1
432 402870780 1
433 402870780 1
3803 402870780 1
438 402870780 1
306 48949091 1
484 48949091 1
485 48949091 1
2585 48949091 1
34 48949091 1
61 48949091 1
168 48949091 1
489 48949091 1
251 48949091 1
173 48949091 1
65 48949091 1
2032 48949091 1
175 48949091 1
492 48949091 1
176 48949091 1
560 48949091 1
450 48949091 1
451 48949091 1
494 48949091 1
496 48949091 1
684 48949091 1
1332 48949091 1
563 48949091 1
454 48949091 1
190 48949091 1
2037 48949091 1
497 48949091 1
566 48949091 1
156 48949091 1
1886 48949091 1
568 48949091 1
569 48949091 1
631 48949091 1
500 48949091 1
459 48949091 1
72 48949091 1
503 48949091 1
504 48949091 1
3380 48949091 1
633 48949091 1
1473 48949091 1
2040 48949091 1
576 48949091 1
3674 48949091 1
28 48949091 1
2957 48949091 1
980 48949091 1
79 48949091 1
81 48949091 1
3163 48949091 1
580 48949091 1
984 48949091 1
583 48949091 1
2593 48949091 1
510 48949091 1
211 48949091 1
584 48949091 1
84 48949091 1
2855 48949091 1
586 48949091 1
2424 48949091 1
3804 48949091 1
214 48949091 1
471 48949091 1
91 48949091 1
93 48949091 1
2648 48949091 1
3805 48949091 1
990 48949091 1
3085 48949091 1
228 48949091 1
477 48949091 1
3806 48949091 1
1433 48949091 1
230 48949091 1
481 48949091 1
995 48949091 1
235 48949091 1
905 48949091 1
440 48949091 1
526 48949091 1
163 48949091 1
2601 48949091 1
165 48949091 1
2055 48949091 1
1437 48949091 1
598 48949091 1
3807 48949091 1
167 48949091 1
832 48949091 1
600 48949091 1
448 48949091 1
601 48949091 1
41 48949091 1
530 48949091 1
662 48949091 1
532 48949091 1
452 48949091 1
722 48949091 1
104 48949091 1
534 48949091 1
184 48949091 1
2065 48949091 1
188 48949091 1
3808 48949091 1
455 48949091 1
537 48949091 1
540 48949091 1
1334 48949091 1
2479 48949091 1
278 48949091 1
199 48949091 1
460 48949091 1
71 48949091 1
608 48949091 1
2979 48949091 1
1029 48949091 1
610 48949091 1
3719 48949091 1
463 48949091 1
544 48949091 1
29 48949091 1
2368 48949091 1
2866 48949091 1
1037 48949091 1
547 48949091 1
2340 48949091 1
88 48949091 1
2575 48949091 1
2872 48949091 1
216 48949091 1
2940 48949091 1
615 48949091 1
223 48949091 1
1183 48949091 1
1320 48949091 1
474 48949091 1
2494 48949091 1
53 48949091 1
479 48949091 1
553 48949091 1
100 48949091 1
2496 48949091 1
3809 48949091 1
234 48949091 1
236 48949091 1
407 285544894 1
28 285544894 1
1337 285544894 1
1338 285544894 1
1246 285544894 1
3810 285544894 1
2287 285544894 1
79 285544894 1
4 285544894 1
3811 285544894 1
891 285544894 1
208 285544894 1
2754 285544894 1
41 285544894 1
1342 285544894 1
1343 285544894 1
44 285544894 1
356 285544894 1
3812 285544894 1
1346 285544894 1
3813 285544894 1
1347 285544894 1
17 285544894 1
197 285544894 1
1350 285544894 1
1351 285544894 1
1352 285544894 1
1353 285544894 1
53 285544894 1
2256 285544894 1
234 285544894 1
2093 360543263 1
2095 360543263 1
3561 360543263 1
3581 360543263 1
3582 360543263 1
3583 360543263 1
1441 360543263 1
3569 360543263 1
79 360543263 1
1197 360543263 1
1022 360543263 1
3584 360543263 1
3236 360543263 1
3580 360543263 1
3556 360543263 1
1361 360543263 1
3814 360543263 1
3587 360543263 1
2766 336130385 1
2727 336130385 1
2748 336130385 1
3815 336130385 1
752 336130385 1
375 336130385 1
2288 336130385 1
891 336130385 1
2732 336130385 1
2733 336130385 1
2420 336130385 1
2411 336130385 1
2788 336130385 1
2758 336130385 1
2736 336130385 1
104 336130385 1
783 336130385 1
1345 336130385 1
2738 336130385 1
2777 336130385 1
223 336130385 1
2778 336130385 1
2450 336130385 1
2779 336130385 1
112 336130385 1
2764 336130385 1
2307 336130385 1
365 336130385 1
2780 336130385 1
767 336130385 1
234 336130385 1
3654 514679374 1
1293 514679374 1
2714 514679374 1
3816 433102407 1
80 433102407 1
765 433102407 1
487 433102407 1
112 433102407 1
2719 433102407 1
2296 433102407 1
2307 433102407 1
3513 433102407 1
3817 433102407 1
2304 433102407 1
3818 433102407 1
2310 433102407 1
771 433102407 1
905 286597633 1
3568 286597633 1
163 286597633 1
3577 286597633 1
3569 286597633 1
3557 286597633 1
2124 286597633 1
3578 286597633 1
79 286597633 1
3570 286597633 1
3579 286597633 1
3819 286597633 1
3559 286597633 1
3580 286597633 1
559 286597633 1
1361 286597633 1
3587 286597633 1
2112 286597633 1
3561 286597633 1
3581 286597633 1
3582 286597633 1
3249 286597633 1
3574 286597633 1
1022 286597633 1
3563 286597633 1
3589 286597633 1
3584 286597633 1
333 286597633 1
112 286597633 1
3236 286597633 1
228 286597633 1
953 286597633 1
3567 286597633 1
1063 57794814 1
1064 57794814 1
1065 57794814 1
1066 57794814 1
1197 57794814 1
1199 57794814 1
166 57794814 1
960 57794814 1
1201 57794814 1
3371 57794814 1
1068 57794814 1
1070 57794814 1
267 57794814 1
1205 57794814 1
3820 57794814 1
1206 57794814 1
1078 57794814 1
1210 57794814 1
3821 57794814 1
3774 57794814 1
1211 57794814 1
1082 57794814 1
1083 57794814 1
1524 57794814 1
28 57794814 1
1219 57794814 1
1091 57794814 1
1222 57794814 1
1223 57794814 1
1224 57794814 1
1225 57794814 1
1226 57794814 1
1100 57794814 1
3387 57794814 1
3822 57794814 1
1232 57794814 1
1106 57794814 1
1234 57794814 1
3390 57794814 1
1110 57794814 1
3277 57794814 1
228 57794814 1
1237 57794814 1
1114 57794814 1
1239 57794814 1
3823 57794814 1
1242 57794814 1
1244 57794814 1
1247 57794814 1
597 57794814 1
3346 57794814 1
1253 57794814 1
3824 57794814 1
1125 57794814 1
1255 57794814 1
1258 57794814 1
1262 57794814 1
1265 57794814 1
1132 57794814 1
1135 57794814 1
1267 57794814 1
3825 57794814 1
199 57794814 1
3355 57794814 1
3358 57794814 1
1143 57794814 1
3357 57794814 1
3826 57794814 1
1148 57794814 1
1284 57794814 1
1152 57794814 1
1289 57794814 1
1161 57794814 1
1164 57794814 1
1291 57794814 1
1293 57794814 1
1292 57794814 1
551 57794814 1
1171 57794814 1
1296 57794814 1
1297 57794814 1
1177 57794814 1
1178 57794814 1
3471 57794814 1
1179 57794814 1
1180 57794814 1
223 57794814 1
3827 57794814 1
1183 57794814 1
1597 57794814 1
298 57794814 1
431 57794814 1
1188 57794814 1
1309 57794814 1
233 57794814 1
1192 177135949 1
28 177135949 1
1066 177135949 1
1884 177135949 1
1313 177135949 1
1199 177135949 1
1314 177135949 1
3548 177135949 1
3824 177135949 1
41 177135949 1
267 177135949 1
551 177135949 1
3828 177135949 1
3812 177135949 1
1319 177135949 1
156 177135949 1
3390 177135949 1
3774 177135949 1
1110 177135949 1
1320 177135949 1
53 177135949 1
1323 177135949 1
1324 177135949 1
1143 177135949 1
3357 177135949 1
1325 177135949 1
2286 320557936 1
760 320557936 1
761 320557936 1
776 320557936 1
80 320557936 1
765 320557936 1
781 320557936 1
642 320557936 1
2296 320557936 1
767 320557936 1
2304 320557936 1
3818 320557936 1
2310 320557936 1
771 320557936 1
157 199633839 1
158 199633839 1
159 199633839 1
26 199633839 1
3829 199633839 1
163 199633839 1
3 199633839 1
1517 199633839 1
164 199633839 1
1544 199633839 1
31 199633839 1
166 199633839 1
264 199633839 1
33 199633839 1
34 199633839 1
3830 199633839 1
557 199633839 1
35 199633839 1
38 199633839 1
3258 199633839 1
251 199633839 1
2186 199633839 1
40 199633839 1
42 199633839 1
177 199633839 1
41 199633839 1
267 199633839 1
43 199633839 1
3831 199633839 1
44 199633839 1
3832 199633839 1
181 199633839 1
188 199633839 1
46 199633839 1
194 199633839 1
156 199633839 1
49 199633839 1
17 199633839 1
51 199633839 1
197 199633839 1
1501 199633839 1
52 199633839 1
3236 199633839 1
3833 199633839 1
281 199633839 1
504 199633839 1
200 199633839 1
505 199633839 1
201 199633839 1
3612 199633839 1
25 199633839 1
27 199633839 1
2100 199633839 1
28 199633839 1
29 199633839 1
30 199633839 1
79 199633839 1
287 199633839 1
207 199633839 1
891 199633839 1
464 199633839 1
548 199633839 1
2340 199633839 1
514 199633839 1
3834 199633839 1
1508 199633839 1
516 199633839 1
48 199633839 1
3249 199633839 1
3835 199633839 1
592 199633839 1
228 199633839 1
431 199633839 1
53 199633839 1
230 199633839 1
235 199633839 1
130 212503529 1
129 212503529 1
846 212503529 1
131 212503529 1
132 212503529 1
79 212503529 1
80 212503529 1
137 212503529 1
138 212503529 1
139 212503529 1
2091 212503529 1
141 212503529 1
851 212503529 1
2805 212503529 1
144 212503529 1
145 212503529 1
146 212503529 1
905 192517738 1
237 192517738 1
3226 192517738 1
159 192517738 1
239 192517738 1
240 192517738 1
241 192517738 1
161 192517738 1
163 192517738 1
3228 192517738 1
245 192517738 1
247 192517738 1
166 192517738 1
34 192517738 1
251 192517738 1
318 192517738 1
3233 192517738 1
254 192517738 1
255 192517738 1
41 192517738 1
267 192517738 1
3214 192517738 1
181 192517738 1
188 192517738 1
242 192517738 1
243 192517738 1
191 192517738 1
3235 192517738 1
3215 192517738 1
156 192517738 1
197 192517738 1
3255 192517738 1
249 192517738 1
3236 192517738 1
3217 192517738 1
3238 192517738 1
502 192517738 1
3836 192517738 1
504 192517738 1
3239 192517738 1
3219 192517738 1
28 192517738 1
29 192517738 1
79 192517738 1
246 192517738 1
545 192517738 1
3241 192517738 1
287 192517738 1
248 192517738 1
208 192517738 1
250 192517738 1
252 192517738 1
2340 192517738 1
901 192517738 1
244 192517738 1
3837 192517738 1
3248 192517738 1
3838 192517738 1
221 192517738 1
3249 192517738 1
297 192517738 1
3251 192517738 1
3224 192517738 1
298 192517738 1
228 192517738 1
616 192517738 1
53 192517738 1
253 192517738 1
230 192517738 1
256 192517738 1
235 192517738 1
3839 51039180 1
619 51039180 1
3840 51039180 1
2346 51039180 1
2262 51039180 1
449 51039180 1
2352 51039180 1
68 51039180 1
759 51039180 1
3841 51039180 1
3409 51039180 1
802 51039180 1
156 51039180 1
3821 51039180 1
504 51039180 1
461 51039180 1
808 51039180 1
2694 51039180 1
28 51039180 1
3842 51039180 1
814 51039180 1
643 51039180 1
3843 51039180 1
645 51039180 1
3844 51039180 1
2131 51039180 1
1104 51039180 1
823 51039180 1
3424 51039180 1
827 51039180 1
748 51039180 1
3845 51039180 1
2824 51039180 1
1378 51039180 1
2360 51039180 1
6 51039180 1
2361 51039180 1
41 51039180 1
386 51039180 1
838 51039180 1
3846 51039180 1
1383 51039180 1
2364 51039180 1
1387 51039180 1
2368 51039180 1
1702 51039180 1
3437 51039180 1
3438 51039180 1
2370 51039180 1
414 51039180 1
1159 51039180 1
2166 51039180 1
2371 51039180 1
2372 51039180 1
548 51039180 1
1345 51039180 1
1395 51039180 1
2375 51039180 1
1876 51039180 1
428 51039180 1
786 51039180 1
431 51039180 1
308 51039180 1
3443 51039180 1
3847 51039180 1
3848 51039180 1
312 51039180 1
756 51039180 1
3299 51039180 1
175 51039180 1
267 51039180 1
3849 51039180 1
3850 51039180 1
2295 51039180 1
2383 51039180 1
3851 51039180 1
697 51039180 1
577 51039180 1
2298 51039180 1
3852 51039180 1
1425 51039180 1
3853 51039180 1
586 51039180 1
1430 51039180 1
466 51039180 1
3854 51039180 1
3449 51039180 1
3855 51039180 1
3856 51039180 1
1770 51039180 1
3857 51039180 1
787 51039180 1
1433 51039180 1
3006 51039180 1
3452 51039180 1
3858 51039180 1
711 51039180 1
1435 51039180 1
3455 51039180 1
3456 51039180 1
3859 51039180 1
3860 51039180 1
3009 51039180 1
2212 51039180 1
3012 51039180 1
722 51039180 1
184 51039180 1
182 51039180 1
3861 51039180 1
1797 51039180 1
839 51039180 1
1018 51039180 1
2259 51039180 1
2394 51039180 1
3317 51039180 1
3862 51039180 1
3014 51039180 1
3863 51039180 1
1270 51039180 1
2396 51039180 1
3465 51039180 1
118 51039180 1
770 51039180 1
773 51039180 1
3018 51039180 1
1451 51039180 1
3864 51039180 1
1821 51039180 1
3022 51039180 1
2400 51039180 1
88 51039180 1
3865 51039180 1
857 51039180 1
1831 51039180 1
1460 51039180 1
3866 51039180 1
3867 51039180 1
298 51039180 1
1834 51039180 1
437 51039180 1
3868 51039180 1
1465 51039180 1
2404 51039180 1
3155 51039180 1
3028 51039180 1
3480 51039180 1
752 51039180 1
2288 51039180 1
1467 51039180 1
3869 51039180 1
176 51039180 1
2412 51039180 1
1636 51039180 1
628 51039180 1
1469 51039180 1
112 51039180 1
333 51039180 1
1471 51039180 1
631 51039180 1
502 51039180 1
1902 51039180 1
633 51039180 1
883 51039180 1
3870 51039180 1
3871 51039180 1
1475 51039180 1
1092 51039180 1
509 51039180 1
2418 51039180 1
891 51039180 1
642 51039180 1
2420 51039180 1
2421 51039180 1
1100 51039180 1
2424 51039180 1
2263 51039180 1
3872 51039180 1
357 51039180 1
3037 51039180 1
125 51039180 1
2429 51039180 1
1109 51039180 1
2600 51039180 1
2704 51039180 1
650 51039180 1
2432 51039180 1
480 51039180 1
3043 51039180 1
1115 51039180 1
3489 51039180 1
1489 51039180 1
3873 51039180 1
3490 51039180 1
1117 51039180 1
1118 51039180 1
3050 51039180 1
2433 51039180 1
3874 51039180 1
2435 51039180 1
3875 51039180 1
2708 51039180 1
3876 51039180 1
1127 51039180 1
387 51039180 1
452 51039180 1
104 51039180 1
2712 51039180 1
922 51039180 1
765 51039180 1
195 51039180 1
3495 51039180 1
2438 51039180 1
3497 51039180 1
2439 51039180 1
204 51039180 1
3500 51039180 1
2440 51039180 1
2441 51039180 1
3060 51039180 1
2442 51039180 1
2717 51039180 1
3877 51039180 1
2443 51039180 1
2303 51039180 1
1162 51039180 1
1507 51039180 1
3244 51039180 1
551 51039180 1
3503 51039180 1
1510 51039180 1
2724 51039180 1
3067 51039180 1
2449 51039180 1
2450 51039180 1
3878 51039180 1
2451 51039180 1
861 51039180 1
860 51039180 1
1190 51039180 1
3879 51039180 1
2685 51039180 1
2455 51039180 1
3880 51039180 1
2456 51039180 1
754 51039180 1
168 51039180 1
964 51039180 1
2917 51039180 1
2631 51039180 1
3881 51039180 1
3882 51039180 1
1520 51039180 1
1521 51039180 1
3883 51039180 1
3884 51039180 1
2691 51039180 1
2459 51039180 1
971 51039180 1
2460 51039180 1
3885 51039180 1
3886 51039180 1
339 51039180 1
3887 51039180 1
2462 51039180 1
2463 51039180 1
3511 51039180 1
3888 51039180 1
3889 51039180 1
79 51039180 1
2299 51039180 1
1980 51039180 1
984 51039180 1
2199 51039180 1
2695 51039180 1
1532 51039180 1
2696 51039180 1
2926 51039180 1
820 51039180 1
3515 51039180 1
2701 51039180 1
2260 51039180 1
2306 51039180 1
3196 51039180 1
2307 51039180 1
1336 51039180 1
2473 51039180 1
1542 51039180 1
152 51039180 1
3229 51039180 1
597 51039180 1
3089 51039180 1
832 51039180 1
719 51039180 1
3890 51039180 1
2475 51039180 1
834 51039180 1
1259 51039180 1
3094 51039180 1
2657 51039180 1
1803 51039180 1
1020 51039180 1
456 51039180 1
191 51039180 1
17 51039180 1
3891 51039180 1
3892 51039180 1
2480 51039180 1
3893 51039180 1
2482 51039180 1
3894 51039180 1
403 51039180 1
2714 51039180 1
1559 51039180 1
1028 51039180 1
2485 51039180 1
2716 51039180 1
3539 51039180 1
2489 51039180 1
11 51039180 1
1296 51039180 1
1567 51039180 1
422 51039180 1
3542 51039180 1
3895 51039180 1
3896 51039180 1
2722 51039180 1
474 51039180 1
2494 51039180 1
432 51039180 1
3545 51039180 1
234 51039180 1
1046 51039180 1
236 51039180 1
2028 45364167 1
2799 45364167 1
2877 45364167 1
1612 45364167 1
2802 45364167 1
1618 45364167 1
3897 45364167 1
2879 45364167 1
623 45364167 1
1467 45364167 1
1892 45364167 1
3869 45364167 1
3898 45364167 1
3732 45364167 1
449 45364167 1
68 45364167 1
625 45364167 1
1628 45364167 1
2587 45364167 1
2037 45364167 1
3899 45364167 1
2881 45364167 1
333 45364167 1
112 45364167 1
2804 45364167 1
1642 45364167 1
2805 45364167 1
633 45364167 1
461 45364167 1
1909 45364167 1
1908 45364167 1
1910 45364167 1
2885 45364167 1
2694 45364167 1
28 45364167 1
3900 45364167 1
1475 45364167 1
888 45364167 1
77 45364167 1
2507 45364167 1
2593 45364167 1
464 45364167 1
643 45364167 1
2808 45364167 1
2424 45364167 1
3034 45364167 1
3872 45364167 1
3901 45364167 1
3902 45364167 1
3903 45364167 1
1665 45364167 1
91 45364167 1
1372 45364167 1
1057 45364167 1
1917 45364167 1
94 45364167 1
2812 45364167 1
1579 45364167 1
97 45364167 1
651 45364167 1
477 45364167 1
3904 45364167 1
99 45364167 1
2514 45364167 1
2816 45364167 1
653 45364167 1
1117 45364167 1
3905 45364167 1
2601 45364167 1
2823 45364167 1
910 45364167 1
2824 45364167 1
2894 45364167 1
3906 45364167 1
62 45364167 1
2895 45364167 1
64 45364167 1
2826 45364167 1
2897 45364167 1
3907 45364167 1
41 45364167 1
3908 45364167 1
2900 45364167 1
662 45364167 1
1932 45364167 1
1127 45364167 1
2519 45364167 1
386 45364167 1
452 45364167 1
387 45364167 1
3909 45364167 1
1130 45364167 1
2831 45364167 1
1690 45364167 1
69 45364167 1
2605 45364167 1
3910 45364167 1
1940 45364167 1
1334 45364167 1
195 45364167 1
2522 45364167 1
2902 45364167 1
71 45364167 1
1387 45364167 1
3911 45364167 1
2834 45364167 1
2613 45364167 1
2835 45364167 1
463 45364167 1
2526 45364167 1
3912 45364167 1
2073 45364167 1
2904 45364167 1
1706 45364167 1
1159 45364167 1
1955 45364167 1
1954 45364167 1
3244 45364167 1
2841 45364167 1
2529 45364167 1
2080 45364167 1
2616 45364167 1
1958 45364167 1
2985 45364167 1
2909 45364167 1
2620 45364167 1
677 45364167 1
223 45364167 1
2624 45364167 1
3913 45364167 1
952 45364167 1
479 45364167 1
98 45364167 1
1190 45364167 1
2914 45364167 1
308 45364167 1
2628 45364167 1
443 45364167 1
136 45364167 1
3914 45364167 1
3915 45364167 1
1964 45364167 1
61 45364167 1
168 45364167 1
964 45364167 1
2630 45364167 1
173 45364167 1
2917 45364167 1
65 45364167 1
3916 45364167 1
175 45364167 1
66 45364167 1
3917 45364167 1
267 45364167 1
3849 45364167 1
450 45364167 1
684 45364167 1
453 45364167 1
2543 45364167 1
2853 45364167 1
2381 45364167 1
72 45364167 1
2040 45364167 1
462 45364167 1
693 45364167 1
3887 45364167 1
1975 45364167 1
2640 45364167 1
339 45364167 1
694 45364167 1
2642 45364167 1
698 45364167 1
1978 45364167 1
344 45364167 1
2465 45364167 1
78 45364167 1
79 45364167 1
1981 45364167 1
582 45364167 1
1982 45364167 1
2548 45364167 1
3918 45364167 1
84 45364167 1
85 45364167 1
3919 45364167 1
2926 45364167 1
3920 45364167 1
1988 45364167 1
466 45364167 1
706 45364167 1
3921 45364167 1
2856 45364167 1
3005 45364167 1
2550 45364167 1
2551 45364167 1
2927 45364167 1
2469 45364167 1
2928 45364167 1
295 45364167 1
3922 45364167 1
1778 45364167 1
481 45364167 1
2930 45364167 1
1994 45364167 1
1995 45364167 1
2555 45364167 1
482 45364167 1
3923 45364167 1
440 45364167 1
3924 45364167 1
2473 45364167 1
597 45364167 1
2931 45364167 1
3457 45364167 1
1790 45364167 1
3009 45364167 1
1999 45364167 1
1791 45364167 1
3807 45364167 1
2559 45364167 1
832 45364167 1
447 45364167 1
3925 45364167 1
448 45364167 1
2004 45364167 1
67 45364167 1
837 45364167 1
3926 45364167 1
2561 45364167 1
1259 45364167 1
2862 45364167 1
722 45364167 1
2863 45364167 1
3927 45364167 1
2659 45364167 1
3928 45364167 1
2934 45364167 1
3098 45364167 1
456 45364167 1
2935 45364167 1
1804 45364167 1
2395 45364167 1
2936 45364167 1
727 45364167 1
2012 45364167 1
1807 45364167 1
3929 45364167 1
1582 45364167 1
2294 45364167 1
2396 45364167 1
1809 45364167 1
1559 45364167 1
3930 45364167 1
3931 45364167 1
3932 45364167 1
2571 45364167 1
2016 45364167 1
2076 45364167 1
1288 45364167 1
2667 45364167 1
2868 45364167 1
2019 45364167 1
732 45364167 1
88 45364167 1
2939 45364167 1
1296 45364167 1
470 45364167 1
2576 45364167 1
2872 45364167 1
2577 45364167 1
2083 45364167 1
2579 45364167 1
2022 45364167 1
424 45364167 1
2722 45364167 1
2024 45364167 1
430 45364167 1
2672 45364167 1
2494 45364167 1
53 45364167 1
478 45364167 1
100 45364167 1
432 45364167 1
233 45364167 1
2496 45364167 1
234 45364167 1
2674 45364167 1
158 157197158 1
1859 157197158 1
163 157197158 1
164 157197158 1
2334 157197158 1
2316 157197158 1
3933 157197158 1
1547 157197158 1
172 157197158 1
41 157197158 1
178 157197158 1
177 157197158 1
267 157197158 1
2101 157197158 1
1592 157197158 1
1845 157197158 1
326 157197158 1
156 157197158 1
396 157197158 1
2102 157197158 1
1868 157197158 1
1211 157197158 1
199 157197158 1
20 157197158 1
1870 157197158 1
1848 157197158 1
403 157197158 1
201 157197158 1
1871 157197158 1
28 157197158 1
1851 157197158 1
2124 157197158 1
79 157197158 1
348 157197158 1
207 157197158 1
3934 157197158 1
3935 157197158 1
124 157197158 1
586 157197158 1
212 157197158 1
3244 157197158 1
1456 157197158 1
551 157197158 1
213 157197158 1
3936 157197158 1
219 157197158 1
1855 157197158 1
1398 157197158 1
1885 157197158 1
228 157197158 1
2342 157197158 1
53 157197158 1
122 157197158 1
953 157197158 1
1188 157197158 1
3937 157197158 1
437 157197158 1
407 275155337 1
2313 275155337 1
121 275155337 1
122 275155337 1
20 275155337 1
123 275155337 1
4 275155337 1
128 275155337 1
437 275155337 1
3839 24429243 1
161 24429243 1
1064 24429243 1
2109 24429243 1
3557 24429243 1
486 24429243 1
487 24429243 1
3938 24429243 1
488 24429243 1
3258 24429243 1
3939 24429243 1
1360 24429243 1
491 24429243 1
1361 24429243 1
2947 24429243 1
2245 24429243 1
3591 24429243 1
2112 24429243 1
1363 24429243 1
879 24429243 1
2740 24429243 1
2948 24429243 1
156 24429243 1
3821 24429243 1
880 24429243 1
3940 24429243 1
3941 24429243 1
3942 24429243 1
279 24429243 1
504 24429243 1
1366 24429243 1
771 24429243 1
885 24429243 1
461 24429243 1
24 24429243 1
2120 24429243 1
1367 24429243 1
1368 24429243 1
3943 24429243 1
1370 24429243 1
3570 24429243 1
2356 24429243 1
1095 24429243 1
890 24429243 1
3944 24429243 1
511 24429243 1
2128 24429243 1
514 24429243 1
2130 24429243 1
1611 24429243 1
2132 24429243 1
901 24429243 1
3651 24429243 1
1104 24429243 1
902 24429243 1
2136 24429243 1
1885 24429243 1
3603 24429243 1
1376 24429243 1
228 24429243 1
3945 24429243 1
2255 24429243 1
3946 24429243 1
3425 24429243 1
3426 24429243 1
235 24429243 1
1377 24429243 1
3947 24429243 1
3604 24429243 1
163 24429243 1
3948 24429243 1
3606 24429243 1
1378 24429243 1
3949 24429243 1
912 24429243 1
3607 24429243 1
3950 24429243 1
1379 24429243 1
167 24429243 1
1381 24429243 1
41 24429243 1
531 24429243 1
833 24429243 1
269 24429243 1
3284 24429243 1
187 24429243 1
1382 24429243 1
3583 24429243 1
2251 24429243 1
3951 24429243 1
3610 24429243 1
1136 24429243 1
1383 24429243 1
3584 24429243 1
458 24429243 1
2976 24429243 1
3612 24429243 1
2368 24429243 1
80 24429243 1
1388 24429243 1
1706 24429243 1
2165 24429243 1
2369 24429243 1
1392 24429243 1
2166 24429243 1
3952 24429243 1
416 24429243 1
3615 24429243 1
3587 24429243 1
3291 24429243 1
1394 24429243 1
2375 24429243 1
220 24429243 1
1397 24429243 1
3953 24429243 1
3954 24429243 1
3589 24429243 1
786 24429243 1
2174 24429243 1
1185 24429243 1
953 24429243 1
1402 24429243 1
1401 24429243 1
1404 24429243 1
1406 24429243 1
3619 24429243 1
2178 24429243 1
309 24429243 1
555 24429243 1
3955 24429243 1
556 24429243 1
960 24429243 1
312 24429243 1
1199 24429243 1
264 24429243 1
1409 24429243 1
171 24429243 1
3299 24429243 1
3559 24429243 1
2186 24429243 1
3622 24429243 1
558 24429243 1
175 24429243 1
267 24429243 1
3560 24429243 1
1411 24429243 1
323 24429243 1
1414 24429243 1
1592 24429243 1
2994 24429243 1
1417 24429243 1
975 24429243 1
280 24429243 1
1421 24429243 1
574 24429243 1
2195 24429243 1
205 24429243 1
776 24429243 1
1754 24429243 1
700 24429243 1
287 24429243 1
3572 24429243 1
585 24429243 1
586 24429243 1
1428 24429243 1
2201 24429243 1
1429 24429243 1
2202 24429243 1
1767 24429243 1
3449 24429243 1
214 24429243 1
3573 24429243 1
133 24429243 1
1770 24429243 1
989 24429243 1
3574 24429243 1
3835 24429243 1
1433 24429243 1
3636 24429243 1
994 24429243 1
3858 24429243 1
2205 24429243 1
596 24429243 1
1435 24429243 1
3145 24429243 1
1436 24429243 1
3577 24429243 1
3956 24429243 1
1250 24429243 1
1791 24429243 1
3957 24429243 1
1438 24429243 1
2211 24429243 1
182 24429243 1
184 24429243 1
2217 24429243 1
761 24429243 1
839 24429243 1
1441 24429243 1
193 24429243 1
1021 24429243 1
1022 24429243 1
196 24429243 1
1024 24429243 1
3958 24429243 1
2221 24429243 1
1270 24429243 1
1445 24429243 1
608 24429243 1
3642 24429243 1
2226 24429243 1
3959 24429243 1
1449 24429243 1
206 24429243 1
1453 24429243 1
1454 24429243 1
611 24429243 1
3960 24429243 1
210 24429243 1
3023 24429243 1
3586 24429243 1
1455 24429243 1
1456 24429243 1
3961 24429243 1
3962 24429243 1
424 24429243 1
1300 24429243 1
1043 24429243 1
3645 24429243 1
1459 24429243 1
298 24429243 1
1834 24429243 1
1463 24429243 1
617 24429243 1
1062 24429243 1
3155 24429243 1
1466 24429243 1
3963 24429243 1
33 24429243 1
34 24429243 1
2288 24429243 1
3328 24429243 1
2313 24429243 1
176 24429243 1
2111 24429243 1
1626 24429243 1
495 24429243 1
179 24429243 1
180 24429243 1
3964 24429243 1
3965 24429243 1
3966 24429243 1
1468 24429243 1
3031 24429243 1
1636 24429243 1
2115 24429243 1
3594 24429243 1
1470 24429243 1
333 24429243 1
112 24429243 1
631 24429243 1
1471 24429243 1
3597 24429243 1
1473 24429243 1
2414 24429243 1
2121 24429243 1
343 24429243 1
2124 24429243 1
507 24429243 1
1476 24429243 1
509 24429243 1
891 24429243 1
2125 24429243 1
2126 24429243 1
211 24429243 1
1482 24429243 1
1480 24429243 1
1484 24429243 1
1100 24429243 1
3967 24429243 1
1102 24429243 1
3341 24429243 1
3037 24429243 1
516 24429243 1
3660 24429243 1
517 24429243 1
3486 24429243 1
297 24429243 1
3968 24429243 1
1857 24429243 1
524 24429243 1
3576 24429243 1
2138 24429243 1
904 24429243 1
1489 24429243 1
1118 24429243 1
1861 24429243 1
1117 24429243 1
1491 24429243 1
3605 24429243 1
3578 24429243 1
2142 24429243 1
1123 24429243 1
913 24429243 1
1495 24429243 1
3580 24429243 1
1494 24429243 1
3969 24429243 1
1127 24429243 1
452 24429243 1
2146 24429243 1
181 24429243 1
1497 24429243 1
3171 24429243 1
2149 24429243 1
1498 24429243 1
1689 24429243 1
2712 24429243 1
3173 24429243 1
1499 24429243 1
2150 24429243 1
541 24429243 1
1501 24429243 1
199 24429243 1
2296 24429243 1
1140 24429243 1
3174 24429243 1
3668 24429243 1
781 24429243 1
3934 24429243 1
546 24429243 1
1160 24429243 1
547 24429243 1
1164 24429243 1
3244 24429243 1
2171 24429243 1
1508 24429243 1
216 24429243 1
3246 24429243 1
1510 24429243 1
3970 24429243 1
1511 24429243 1
2309 24429243 1
1513 24429243 1
2177 24429243 1
1190 24429243 1
435 24429243 1
2453 24429243 1
1727 24429243 1
1514 24429243 1
3558 24429243 1
2182 24429243 1
166 24429243 1
793 24429243 1
1518 24429243 1
557 24429243 1
2185 24429243 1
560 24429243 1
2187 24429243 1
2688 24429243 1
1520 24429243 1
1521 24429243 1
3561 24429243 1
2190 24429243 1
1744 24429243 1
192 24429243 1
971 24429243 1
1522 24429243 1
3377 24429243 1
3565 24429243 1
2743 24429243 1
1524 24429243 1
3971 24429243 1
1525 24429243 1
2924 24429243 1
1527 24429243 1
571 24429243 1
3567 24429243 1
203 24429243 1
344 24429243 1
1529 24429243 1
2197 24429243 1
1220 24429243 1
79 24429243 1
1530 24429243 1
3220 24429243 1
581 24429243 1
3571 24429243 1
355 24429243 1
1231 24429243 1
588 24429243 1
3661 24429243 1
3972 24429243 1
3973 24429243 1
1538 24429243 1
226 24429243 1
300 24429243 1
2203 24429243 1
2307 24429243 1
2310 24429243 1
594 24429243 1
3974 24429243 1
1000 24429243 1
1541 24429243 1
1542 24429243 1
3975 24429243 1
152 24429243 1
3229 24429243 1
597 24429243 1
1543 24429243 1
1544 24429243 1
2654 24429243 1
165 24429243 1
2209 24429243 1
599 24429243 1
1546 24429243 1
3976 24429243 1
1548 24429243 1
602 24429243 1
2213 24429243 1
1553 24429243 1
272 24429243 1
2216 24429243 1
3977 24429243 1
188 24429243 1
3582 24429243 1
1266 24429243 1
1555 24429243 1
191 24429243 1
2935 24429243 1
1556 24429243 1
2478 24429243 1
3535 24429243 1
1277 24429243 1
1559 24429243 1
1561 24429243 1
3585 24429243 1
2487 24429243 1
1565 24429243 1
2230 24429243 1
2671 24429243 1
3646 24429243 1
1837 24429243 1
3978 24429243 1
1046 24429243 1
236 24429243 1
80 319658757 1
3979 319658757 1
1062 77726580 1
1116 77726580 1
1063 77726580 1
1064 77726580 1
1244 77726580 1
1247 77726580 1
1283 77726580 1
1066 77726580 1
1197 77726580 1
1284 77726580 1
3327 77726580 1
912 77726580 1
960 77726580 1
1201 77726580 1
1223 77726580 1
1254 77726580 1
1071 77726580 1
1072 77726580 1
1255 77726580 1
1292 77726580 1
1074 77726580 1
551 77726580 1
3980 77726580 1
1103 77726580 1
1232 77726580 1
3401 77726580 1
1207 77726580 1
1135 77726580 1
1180 77726580 1
1267 77726580 1
156 77726580 1
2173 77726580 1
17 77726580 1
298 77726580 1
1083 77726580 1
3981 77726580 1
1237 77726580 1
1187 77726580 1
1188 77726580 1
233 77726580 1
1275 77726580 1
3782 77726580 1
440 292813892 1
2628 292813892 1
3982 292813892 1
711 292813892 1
2916 292813892 1
2506 292813892 1
442 292813892 1
78 292813892 1
2822 292813892 1
79 292813892 1
1326 292813892 1
3983 292813892 1
80 292813892 1
2824 292813892 1
2802 292813892 1
3984 292813892 1
3785 292813892 1
623 292813892 1
464 292813892 1
3985 292813892 1
84 292813892 1
65 292813892 1
449 292813892 1
450 292813892 1
3979 292813892 1
662 292813892 1
88 292813892 1
68 292813892 1
452 292813892 1
3986 292813892 1
2563 292813892 1
91 292813892 1
3987 292813892 1
69 292813892 1
3988 292813892 1
2565 292813892 1
474 292813892 1
3989 292813892 1
478 292813892 1
2865 292813892 1
481 292813892 1
100 292813892 1
3990 292813892 1
157 784411766 1
306 784411766 1
3107 784411766 1
159 784411766 1
162 784411766 1
152 784411766 1
486 784411766 1
1619 784411766 1
1199 784411766 1
3111 784411766 1
3130 784411766 1
3789 784411766 1
1583 784411766 1
175 784411766 1
561 784411766 1
386 784411766 1
181 784411766 1
185 784411766 1
2413 784411766 1
273 784411766 1
1802 784411766 1
1690 784411766 1
3991 784411766 1
333 784411766 1
3113 784411766 1
404 784411766 1
1421 784411766 1
608 784411766 1
3159 784411766 1
3151 784411766 1
24 784411766 1
1574 784411766 1
3125 784411766 1
1367 784411766 1
344 784411766 1
3191 784411766 1
1704 784411766 1
509 784411766 1
611 784411766 1
1658 784411766 1
2166 784411766 1
3138 784411766 1
511 784411766 1
513 784411766 1
3180 784411766 1
1459 784411766 1
615 784411766 1
3992 784411766 1
785 784411766 1
223 784411766 1
2495 784411766 1
3119 784411766 1
1402 784411766 1
432 784411766 1
1782 784411766 1
434 784411766 1
3993 76679385 1
2236 76679385 1
3994 76679385 1
33 76679385 1
872 76679385 1
873 76679385 1
2245 76679385 1
1343 76679385 1
3995 76679385 1
874 76679385 1
875 76679385 1
2735 76679385 1
2247 76679385 1
762 76679385 1
3996 76679385 1
2250 76679385 1
189 76679385 1
3997 76679385 1
628 76679385 1
3998 76679385 1
3999 76679385 1
333 76679385 1
1352 76679385 1
4000 76679385 1
4001 76679385 1
4002 76679385 1
885 76679385 1
2747 76679385 1
886 76679385 1
4003 76679385 1
4004 76679385 1
4005 76679385 1
1851 76679385 1
4006 76679385 1
891 76679385 1
892 76679385 1
2242 76679385 1
350 76679385 1
1481 76679385 1
2755 76679385 1
645 76679385 1
4007 76679385 1
120 76679385 1
2757 76679385 1
900 76679385 1
1350 76679385 1
4008 76679385 1
903 76679385 1
4009 76679385 1
1489 76679385 1
1337 76679385 1
4010 76679385 1
1118 76679385 1
911 76679385 1
4011 76679385 1
4012 76679385 1
379 76679385 1
6 76679385 1
1342 76679385 1
660 76679385 1
4013 76679385 1
452 76679385 1
181 76679385 1
4014 76679385 1
4015 76679385 1
4016 76679385 1
669 76679385 1
197 76679385 1
2253 76679385 1
4017 76679385 1
671 76679385 1
924 76679385 1
1335 76679385 1
928 76679385 1
4018 76679385 1
1338 76679385 1
4019 76679385 1
3810 76679385 1
4020 76679385 1
4021 76679385 1
208 76679385 1
1391 76679385 1
2787 76679385 1
4022 76679385 1
549 76679385 1
676 76679385 1
943 76679385 1
421 76679385 1
944 76679385 1
1345 76679385 1
946 76679385 1
1509 76679385 1
4023 76679385 1
4024 76679385 1
949 76679385 1
4025 76679385 1
679 76679385 1
2795 76679385 1
4026 76679385 1
4027 76679385 1
961 76679385 1
960 76679385 1
4028 76679385 1
4029 76679385 1
966 76679385 1
320 76679385 1
4030 76679385 1
4031 76679385 1
4032 76679385 1
4033 76679385 1
4034 76679385 1
4035 76679385 1
1418 76679385 1
4036 76679385 1
1353 76679385 1
4037 76679385 1
4038 76679385 1
2256 76679385 1
4039 76679385 1
4040 76679385 1
4041 76679385 1
4042 76679385 1
1426 76679385 1
292 76679385 1
4043 76679385 1
1344 76679385 1
356 76679385 1
4044 76679385 1
1346 76679385 1
4045 76679385 1
4046 76679385 1
4047 76679385 1
4048 76679385 1
4049 76679385 1
996 76679385 1
1540 76679385 1
1000 76679385 1
3637 76679385 1
1246 76679385 1
714 76679385 1
2770 76679385 1
1545 76679385 1
4050 76679385 1
381 76679385 1
1010 76679385 1
720 76679385 1
4051 76679385 1
1014 76679385 1
1018 76679385 1
1020 76679385 1
3549 76679385 1
1021 76679385 1
4052 76679385 1
1349 76679385 1
1026 76679385 1
2224 76679385 1
2714 76679385 1
4053 76679385 1
4054 76679385 1
4055 76679385 1
1030 76679385 1
4056 76679385 1
1339 76679385 1
4057 76679385 1
4058 76679385 1
4059 76679385 1
1283 76679385 1
778 76679385 1
1563 76679385 1
1564 76679385 1
4060 76679385 1
4061 76679385 1
4062 76679385 1
2786 76679385 1
4063 76679385 1
1038 76679385 1
4064 76679385 1
4065 76679385 1
1040 76679385 1
424 76679385 1
3813 76679385 1
425 76679385 1
4066 76679385 1
1351 76679385 1
1354 76679385 1
234 76679385 1
1310 76679385 1
339 581023706 1
2454 581023706 1
308 581023706 1
389 581023706 1
371 581023706 1
1690 581023706 1
1615 581023706 1
1682 581023706 1
1634 581023706 1
1789 581023706 1
1638 581023706 1
1685 581023706 1
335 581023706 1
175 581023706 1
1060 581023706 1
432 581023706 1
1678 581023706 1
404 581023706 1
433 581023706 1
386 581023706 1
4067 273602143 1
1245 273602143 1
1193 273602143 1
1119 273602143 1
1247 273602143 1
1220 273602143 1
1195 273602143 1
1588 273602143 1
1066 273602143 1
1199 273602143 1
1222 273602143 1
1289 273602143 1
1224 273602143 1
1161 273602143 1
3300 273602143 1
3243 273602143 1
1439 273602143 1
1256 273602143 1
1073 273602143 1
1259 273602143 1
1591 273602143 1
1171 273602143 1
3820 273602143 1
1592 273602143 1
1594 273602143 1
1267 273602143 1
156 273602143 1
1269 273602143 1
3277 273602143 1
228 273602143 1
1237 273602143 1
1140 273602143 1
1186 273602143 1
1189 273602143 1
1598 273602143 1
147 366562500 1
148 366562500 1
3590 366562500 1
149 366562500 1
150 366562500 1
163 366562500 1
151 366562500 1
1248 366562500 1
153 366562500 1
1310 366562500 1
306 97492519 1
159 97492519 1
1063 97492519 1
161 97492519 1
867 97492519 1
3211 97492519 1
1466 97492519 1
4068 97492519 1
245 97492519 1
2105 97492519 1
4069 97492519 1
1314 97492519 1
33 97492519 1
3328 97492519 1
488 97492519 1
3257 97492519 1
1360 97492519 1
4070 97492519 1
1361 97492519 1
1843 97492519 1
176 97492519 1
451 97492519 1
1626 97492519 1
876 97492519 1
2413 97492519 1
189 97492519 1
190 97492519 1
879 97492519 1
156 97492519 1
1636 97492519 1
3821 97492519 1
1469 97492519 1
4071 97492519 1
1470 97492519 1
3941 97492519 1
2679 97492519 1
502 97492519 1
279 97492519 1
2118 97492519 1
504 97492519 1
505 97492519 1
4072 97492519 1
633 97492519 1
1325 97492519 1
885 97492519 1
461 97492519 1
24 97492519 1
2120 97492519 1
1312 97492519 1
28 97492519 1
1369 97492519 1
1370 97492519 1
286 97492519 1
348 97492519 1
1095 97492519 1
891 97492519 1
642 97492519 1
464 97492519 1
211 97492519 1
4073 97492519 1
1482 97492519 1
3944 97492519 1
1483 97492519 1
511 97492519 1
1100 97492519 1
1484 97492519 1
1486 97492519 1
1317 97492519 1
2133 97492519 1
4074 97492519 1
901 97492519 1
1319 97492519 1
902 97492519 1
785 97492519 1
1109 97492519 1
520 97492519 1
297 97492519 1
4075 97492519 1
228 97492519 1
522 97492519 1
1323 97492519 1
2255 97492519 1
230 97492519 1
480 97492519 1
652 97492519 1
1115 97492519 1
904 97492519 1
1489 97492519 1
235 97492519 1
157 97492519 1
905 97492519 1
527 97492519 1
1311 97492519 1
163 97492519 1
4076 97492519 1
1491 97492519 1
1378 97492519 1
912 97492519 1
167 97492519 1
266 97492519 1
1494 97492519 1
1381 97492519 1
914 97492519 1
41 97492519 1
4077 97492519 1
269 97492519 1
1127 97492519 1
181 97492519 1
1130 97492519 1
187 97492519 1
2251 97492519 1
920 97492519 1
1498 97492519 1
3610 97492519 1
1133 97492519 1
1136 97492519 1
4078 97492519 1
4079 97492519 1
2153 97492519 1
4080 97492519 1
278 97492519 1
1501 97492519 1
199 97492519 1
1141 97492519 1
281 97492519 1
1387 97492519 1
2106 97492519 1
672 97492519 1
2155 97492519 1
1574 97492519 1
1883 97492519 1
1146 97492519 1
3434 97492519 1
927 97492519 1
463 97492519 1
29 97492519 1
1313 97492519 1
1151 97492519 1
3242 97492519 1
1388 97492519 1
2164 97492519 1
413 97492519 1
3934 97492519 1
937 97492519 1
546 97492519 1
208 97492519 1
1159 97492519 1
1160 97492519 1
1162 97492519 1
548 97492519 1
2169 97492519 1
3244 97492519 1
551 97492519 1
3245 97492519 1
1172 97492519 1
1174 97492519 1
1394 97492519 1
1508 97492519 1
216 97492519 1
946 97492519 1
4081 97492519 1
1512 97492519 1
1397 97492519 1
1180 97492519 1
2173 97492519 1
223 97492519 1
1398 97492519 1
1183 97492519 1
2174 97492519 1
253 97492519 1
1188 97492519 1
679 97492519 1
1324 97492519 1
1190 97492519 1
1404 97492519 1
3367 97492519 1
1406 97492519 1
2454 97492519 1
1514 97492519 1
308 97492519 1
1515 97492519 1
4082 97492519 1
4083 97492519 1
3 97492519 1
1197 97492519 1
1884 97492519 1
136 97492519 1
960 97492519 1
312 97492519 1
264 97492519 1
166 97492519 1
4084 97492519 1
557 97492519 1
168 97492519 1
169 97492519 1
3299 97492519 1
175 97492519 1
560 97492519 1
267 97492519 1
561 97492519 1
1411 97492519 1
1316 97492519 1
4085 97492519 1
1592 97492519 1
273 97492519 1
565 97492519 1
1209 97492519 1
1322 97492519 1
1212 97492519 1
1524 97492519 1
3217 97492519 1
1420 97492519 1
3379 97492519 1
1526 97492519 1
1213 97492519 1
975 97492519 1
2924 97492519 1
571 97492519 1
203 97492519 1
574 97492519 1
339 97492519 1
1529 97492519 1
578 97492519 1
4086 97492519 1
79 97492519 1
4087 97492519 1
1530 97492519 1
700 97492519 1
4088 97492519 1
287 97492519 1
4089 97492519 1
3548 97492519 1
4090 97492519 1
4091 97492519 1
1532 97492519 1
3918 97492519 1
585 97492519 1
289 97492519 1
586 97492519 1
4092 97492519 1
2926 97492519 1
466 97492519 1
1429 97492519 1
2202 97492519 1
355 97492519 1
1533 97492519 1
1231 97492519 1
4093 97492519 1
294 97492519 1
4094 97492519 1
295 97492519 1
224 97492519 1
1539 97492519 1
1538 97492519 1
1432 97492519 1
3223 97492519 1
226 97492519 1
3085 97492519 1
122 97492519 1
4095 97492519 1
994 97492519 1
1434 97492519 1
996 97492519 1
4096 97492519 1
2205 97492519 1
1000 97492519 1
4097 97492519 1
1245 97492519 1
715 97492519 1
597 97492519 1
1437 97492519 1
1250 97492519 1
1008 97492519 1
1547 97492519 1
1548 97492519 1
832 97492519 1
1438 97492519 1
1549 97492519 1
4098 97492519 1
1553 97492519 1
3234 97492519 1
184 97492519 1
45 97492519 1
1264 97492519 1
1440 97492519 1
188 97492519 1
2218 97492519 1
4099 97492519 1
1555 97492519 1
3549 97492519 1
1021 97492519 1
605 97492519 1
17 97492519 1
1556 97492519 1
3863 97492519 1
3551 97492519 1
4100 97492519 1
1446 97492519 1
1275 97492519 1
609 97492519 1
4101 97492519 1
3585 97492519 1
250 97492519 1
1564 97492519 1
3834 97492519 1
1456 97492519 1
3400 97492519 1
11 97492519 1
1458 97492519 1
1875 97492519 1
107 97492519 1
2491 97492519 1
1043 97492519 1
4102 97492519 1
615 97492519 1
1569 97492519 1
4103 97492519 1
1320 97492519 1
474 97492519 1
1321 97492519 1
298 97492519 1
4104 97492519 1
53 97492519 1
1463 97492519 1
432 97492519 1
233 97492519 1
256 97492519 1
236 97492519 1
3552 97492519 1
4105 436060689 1
2454 436060689 1
308 436060689 1
4106 436060689 1
4107 436060689 1
4084 436060689 1
1467 436060689 1
4108 436060689 1
4109 436060689 1
4110 436060689 1
4111 436060689 1
4112 436060689 1
175 436060689 1
4113 436060689 1
4114 436060689 1
3694 436060689 1
1630 436060689 1
4115 436060689 1
3698 436060689 1
4116 436060689 1
333 436060689 1
112 436060689 1
1420 436060689 1
4117 436060689 1
461 436060689 1
339 436060689 1
344 436060689 1
3943 436060689 1
4118 436060689 1
4119 436060689 1
4120 436060689 1
4121 436060689 1
4122 436060689 1
3686 436060689 1
4123 436060689 1
3689 436060689 1
4124 436060689 1
1611 436060689 1
1766 436060689 1
4125 436060689 1
1579 436060689 1
4126 436060689 1
1670 436060689 1
4127 436060689 1
364 436060689 1
4128 436060689 1
4129 436060689 1
365 436060689 1
4130 436060689 1
3701 436060689 1
4131 436060689 1
4132 436060689 1
4133 436060689 1
4134 436060689 1
527 436060689 1
4135 436060689 1
4136 436060689 1
3687 436060689 1
4137 436060689 1
4077 436060689 1
4138 436060689 1
721 436060689 1
3692 436060689 1
182 436060689 1
3696 436060689 1
3697 436060689 1
2478 436060689 1
1582 436060689 1
4139 436060689 1
4140 436060689 1
3015 436060689 1
4141 436060689 1
1026 436060689 1
4142 436060689 1
4143 436060689 1
3685 436060689 1
4144 436060689 1
413 436060689 1
3690 436060689 1
3691 436060689 1
3693 436060689 1
4145 436060689 1
4146 436060689 1
3695 436060689 1
424 436060689 1
223 436060689 1
3700 436060689 1
1834 436060689 1
432 436060689 1
434 436060689 1
129 338939548 1
28 338939548 1
846 338939548 1
131 338939548 1
792 338939548 1
2109 338939548 1
80 338939548 1
2088 338939548 1
136 338939548 1
137 338939548 1
814 338939548 1
37 338939548 1
642 338939548 1
2089 338939548 1
4147 338939548 1
141 338939548 1
144 338939548 1
146 338939548 1
2090 338939548 1
722 338939548 1
130 338939548 1
839 338939548 1
132 338939548 1
4148 338939548 1
424 338939548 1
134 338939548 1
135 338939548 1
138 338939548 1
223 338939548 1
2091 338939548 1
861 338939548 1
4149 338939548 1
862 338939548 1
143 338939548 1
142 338939548 1
2092 338939548 1
145 338939548 1
234 338939548 1
4150 338939548 1
1591 433683092 1
1242 433683092 1
1064 433683092 1
1587 433683092 1
1593 433683092 1
1588 433683092 1
1594 433683092 1
1199 433683092 1
156 433683092 1
1287 433683092 1
1083 433683092 1
1068 433683092 1
228 433683092 1
1125 433683092 1
3355 433683092 1
117 433683092 1
1256 433683092 1
1100 433683092 1
2714 433683092 1
1239 433683092 1
1598 433683092 1
1784 311867325 1
308 311867325 1
444 311867325 1
1326 311867325 1
2406 311867325 1
3807 311867325 1
4151 311867325 1
2044 311867325 1
84 311867325 1
175 311867325 1
449 311867325 1
3195 311867325 1
68 311867325 1
1052 311867325 1
452 311867325 1
182 311867325 1
471 311867325 1
1630 311867325 1
455 311867325 1
1690 311867325 1
69 311867325 1
3966 311867325 1
156 311867325 1
333 311867325 1
100 311867325 1
432 311867325 1
3809 311867325 1
2496 311867325 1
306 228099346 1
241 228099346 1
161 228099346 1
2107 228099346 1
4152 228099346 1
4153 228099346 1
2105 228099346 1
245 228099346 1
752 228099346 1
34 228099346 1
4154 228099346 1
176 228099346 1
44 228099346 1
190 228099346 1
156 228099346 1
1639 228099346 1
333 228099346 1
4155 228099346 1
459 228099346 1
4156 228099346 1
505 228099346 1
1325 228099346 1
24 228099346 1
28 228099346 1
4157 228099346 1
4158 228099346 1
2420 228099346 1
211 228099346 1
1481 228099346 1
1482 228099346 1
4159 228099346 1
1102 228099346 1
901 228099346 1
4160 228099346 1
244 228099346 1
824 228099346 1
477 228099346 1
230 228099346 1
3226 228099346 1
4161 228099346 1
656 228099346 1
3949 228099346 1
1378 228099346 1
1122 228099346 1
4162 228099346 1
383 228099346 1
41 228099346 1
1127 228099346 1
2774 228099346 1
181 228099346 1
534 228099346 1
4163 228099346 1
1384 228099346 1
197 228099346 1
278 228099346 1
199 228099346 1
1502 228099346 1
3238 228099346 1
405 228099346 1
2155 228099346 1
3239 228099346 1
2368 228099346 1
931 228099346 1
545 228099346 1
2443 228099346 1
2303 228099346 1
1159 228099346 1
1165 228099346 1
416 228099346 1
238 228099346 1
551 228099346 1
1175 228099346 1
3838 228099346 1
3251 228099346 1
3669 228099346 1
431 228099346 1
253 228099346 1
1402 228099346 1
434 228099346 1
4164 228099346 1
4165 228099346 1
308 228099346 1
239 228099346 1
3848 228099346 1
3 228099346 1
1198 228099346 1
312 228099346 1
1199 228099346 1
166 228099346 1
136 228099346 1
316 228099346 1
2630 228099346 1
318 228099346 1
4166 228099346 1
560 228099346 1
255 228099346 1
267 228099346 1
2688 228099346 1
1744 228099346 1
2459 228099346 1
249 228099346 1
3217 228099346 1
4167 228099346 1
3628 228099346 1
1526 228099346 1
3380 228099346 1
570 228099346 1
2383 228099346 1
1751 228099346 1
4168 228099346 1
78 228099346 1
4086 228099346 1
4169 228099346 1
4170 228099346 1
252 228099346 1
4171 228099346 1
2696 228099346 1
466 228099346 1
3387 228099346 1
988 228099346 1
1346 228099346 1
224 228099346 1
226 228099346 1
3224 228099346 1
2389 228099346 1
122 228099346 1
4172 228099346 1
257 228099346 1
237 228099346 1
1859 228099346 1
2391 228099346 1
152 228099346 1
1788 228099346 1
3233 228099346 1
1259 228099346 1
184 228099346 1
45 228099346 1
188 228099346 1
3977 228099346 1
4173 228099346 1
242 228099346 1
2394 228099346 1
1020 228099346 1
605 228099346 1
1023 228099346 1
1444 228099346 1
3534 228099346 1
2297 228099346 1
403 228099346 1
118 228099346 1
608 228099346 1
4174 228099346 1
246 228099346 1
206 228099346 1
250 228099346 1
2573 228099346 1
1565 228099346 1
88 228099346 1
11 228099346 1
2490 228099346 1
107 228099346 1
3895 228099346 1
3247 228099346 1
424 228099346 1
3248 228099346 1
1459 228099346 1
1320 228099346 1
53 228099346 1
256 228099346 1
234 228099346 1
1310 228099346 1
236 228099346 1
527 179244567 1
284 179244567 1
28 179244567 1
4175 179244567 1
108 179244567 1
1601 179244567 1
1602 179244567 1
2105 179244567 1
166 179244567 1
1199 179244567 1
264 179244567 1
4176 179244567 1
1607 179244567 1
4177 179244567 1
4178 179244567 1
116 179244567 1
1256 179244567 1
4179 179244567 1
267 179244567 1
1611 179244567 1
4180 179244567 1
1591 179244567 1
107 179244567 1
1600 179244567 1
1593 179244567 1
1603 179244567 1
110 179244567 1
3730 179244567 1
1608 179244567 1
4181 179244567 1
279 179244567 1
4182 179244567 1
303 179244567 1
118 179244567 1
235 179244567 1
4183 179244567 1
4184 575328602 1
3823 275096952 1
3297 275096952 1
1336 275096952 1
1244 275096952 1
1245 275096952 1
1247 275096952 1
1194 275096952 1
1066 275096952 1
3346 275096952 1
1253 275096952 1
1068 275096952 1
3824 275096952 1
1255 275096952 1
3347 275096952 1
1256 275096952 1
1073 275096952 1
4185 275096952 1
1258 275096952 1
1262 275096952 1
181 275096952 1
535 275096952 1
1205 275096952 1
1206 275096952 1
1132 275096952 1
1209 275096952 1
3774 275096952 1
1269 275096952 1
1138 275096952 1
631 275096952 1
199 275096952 1
1524 275096952 1
3357 275096952 1
1143 275096952 1
4186 275096952 1
3382 275096952 1
28 275096952 1
464 275096952 1
4187 275096952 1
1161 275096952 1
1291 275096952 1
1293 275096952 1
3270 275096952 1
1100 275096952 1
3387 275096952 1
1715 275096952 1
1178 275096952 1
3828 275096952 1
3822 275096952 1
1875 275096952 1
1179 275096952 1
424 275096952 1
1182 275096952 1
3390 275096952 1
3827 275096952 1
1110 275096952 1
1597 275096952 1
1307 275096952 1
1111 275096952 1
1308 275096952 1
228 275096952 1
1185 275096952 1
1188 275096952 1
1189 275096952 1
574 250373879 1
2093 250373879 1
526 250373879 1
610 250373879 1
576 250373879 1
484 250373879 1
887 250373879 1
163 250373879 1
4188 250373879 1
29 250373879 1
598 250373879 1
173 250373879 1
584 250373879 1
600 250373879 1
3556 250373879 1
601 250373879 1
176 250373879 1
41 250373879 1
530 250373879 1
562 250373879 1
2095 250373879 1
184 250373879 1
563 250373879 1
3812 250373879 1
1441 250373879 1
190 250373879 1
497 250373879 1
566 250373879 1
540 250373879 1
590 250373879 1
568 250373879 1
500 250373879 1
53 250373879 1
553 250373879 1
1061 391968464 1
159 391968464 1
3326 391968464 1
241 391968464 1
1064 391968464 1
1065 391968464 1
1066 391968464 1
621 391968464 1
487 391968464 1
1067 391968464 1
1068 391968464 1
1070 391968464 1
1073 391968464 1
1076 391968464 1
2413 391968464 1
3333 391968464 1
4189 391968464 1
3334 391968464 1
156 391968464 1
1080 391968464 1
3774 391968464 1
1082 391968464 1
1083 391968464 1
1084 391968464 1
4190 391968464 1
3483 391968464 1
3263 391968464 1
1091 391968464 1
348 391968464 1
1094 391968464 1
1096 391968464 1
3267 391968464 1
1097 391968464 1
3339 391968464 1
1098 391968464 1
511 391968464 1
513 391968464 1
3340 391968464 1
1100 391968464 1
3274 391968464 1
357 391968464 1
901 391968464 1
4191 391968464 1
1106 391968464 1
3253 391968464 1
3277 391968464 1
228 391968464 1
1114 391968464 1
3823 391968464 1
1117 391968464 1
2967 391968464 1
3346 391968464 1
1121 391968464 1
4192 391968464 1
3347 391968464 1
3348 391968464 1
3349 391968464 1
1128 391968464 1
4193 391968464 1
2774 391968464 1
181 391968464 1
3350 391968464 1
535 391968464 1
1131 391968464 1
1132 391968464 1
197 391968464 1
542 391968464 1
3354 391968464 1
1140 391968464 1
3355 391968464 1
3356 391968464 1
1143 391968464 1
3358 391968464 1
4186 391968464 1
3359 391968464 1
3288 391968464 1
3360 391968464 1
3289 391968464 1
1149 391968464 1
1150 391968464 1
1152 391968464 1
3363 391968464 1
1390 391968464 1
1158 391968464 1
3290 391968464 1
1161 391968464 1
1163 391968464 1
1166 391968464 1
1169 391968464 1
551 391968464 1
1170 391968464 1
1345 391968464 1
1176 391968464 1
1178 391968464 1
2721 391968464 1
1511 391968464 1
1182 391968464 1
223 391968464 1
4194 391968464 1
1183 391968464 1
4195 391968464 1
4196 391968464 1
431 391968464 1
1185 391968464 1
1186 391968464 1
3366 391968464 1
1188 391968464 1
1189 391968464 1
3297 391968464 1
1191 391968464 1
1192 391968464 1
1193 391968464 1
1194 391968464 1
1196 391968464 1
1197 391968464 1
1199 391968464 1
1200 391968464 1
3371 391968464 1
1202 391968464 1
117 391968464 1
3301 391968464 1
2688 391968464 1
3820 391968464 1
1205 391968464 1
1415 391968464 1
1206 391968464 1
273 391968464 1
3374 391968464 1
1208 391968464 1
3305 391968464 1
1209 391968464 1
1524 391968464 1
1214 391968464 1
3381 391968464 1
1218 391968464 1
1217 391968464 1
3385 391968464 1
1220 391968464 1
1221 391968464 1
79 391968464 1
1222 391968464 1
1223 391968464 1
1224 391968464 1
3309 391968464 1
3310 391968464 1
4197 391968464 1
292 391968464 1
3387 391968464 1
1232 391968464 1
1594 391968464 1
3389 391968464 1
1234 391968464 1
3390 391968464 1
224 391968464 1
3311 391968464 1
709 391968464 1
1237 391968464 1
1239 391968464 1
1240 391968464 1
1242 391968464 1
1245 391968464 1
1247 391968464 1
3315 391968464 1
597 391968464 1
1251 391968464 1
1254 391968464 1
1255 391968464 1
1256 391968464 1
3316 391968464 1
1257 391968464 1
1258 391968464 1
1261 391968464 1
1265 391968464 1
4198 391968464 1
393 391968464 1
1266 391968464 1
3394 391968464 1
1020 391968464 1
4199 391968464 1
1269 391968464 1
3320 391968464 1
1272 391968464 1
1278 391968464 1
1028 391968464 1
1286 391968464 1
1287 391968464 1
4200 391968464 1
3397 391968464 1
1290 391968464 1
2573 391968464 1
3398 391968464 1
1293 391968464 1
1294 391968464 1
1457 391968464 1
1875 391968464 1
424 391968464 1
1300 391968464 1
1301 391968464 1
4201 391968464 1
3402 391968464 1
1597 391968464 1
1307 391968464 1
1308 391968464 1
2454 46252132 1
308 46252132 1
1730 46252132 1
1615 46252132 1
3110 46252132 1
2406 46252132 1
4202 46252132 1
3128 46252132 1
4203 46252132 1
3963 46252132 1
1620 46252132 1
1467 46252132 1
1893 46252132 1
964 46252132 1
4204 46252132 1
175 46252132 1
1625 46252132 1
1626 46252132 1
1052 46252132 1
1743 46252132 1
1630 46252132 1
1901 46252132 1
3966 46252132 1
1578 46252132 1
156 46252132 1
971 46252132 1
1636 46252132 1
4205 46252132 1
3188 46252132 1
4206 46252132 1
333 46252132 1
112 46252132 1
1471 46252132 1
1746 46252132 1
4207 46252132 1
4208 46252132 1
1643 46252132 1
1749 46252132 1
4209 46252132 1
2414 46252132 1
339 46252132 1
1649 46252132 1
3160 46252132 1
4210 46252132 1
344 46252132 1
1752 46252132 1
3114 46252132 1
1753 46252132 1
4211 46252132 1
1651 46252132 1
1652 46252132 1
2356 46252132 1
582 46252132 1
3193 46252132 1
642 46252132 1
705 46252132 1
1430 46252132 1
3854 46252132 1
3140 46252132 1
1916 46252132 1
1766 46252132 1
1667 46252132 1
1770 46252132 1
1668 46252132 1
1771 46252132 1
4212 46252132 1
1579 46252132 1
1670 46252132 1
1775 46252132 1
1776 46252132 1
364 46252132 1
1675 46252132 1
480 46252132 1
1782 46252132 1
1678 46252132 1
1783 46252132 1
4213 46252132 1
368 46252132 1
1784 46252132 1
3974 46252132 1
3681 46252132 1
4214 46252132 1
1790 46252132 1
4215 46252132 1
3950 46252132 1
4216 46252132 1
1685 46252132 1
1793 46252132 1
383 46252132 1
382 46252132 1
4217 46252132 1
3969 46252132 1
41 46252132 1
386 46252132 1
387 46252132 1
4218 46252132 1
389 46252132 1
182 46252132 1
1797 46252132 1
2259 46252132 1
3124 46252132 1
1800 46252132 1
1689 46252132 1
1690 46252132 1
193 46252132 1
3682 46252132 1
195 46252132 1
1805 46252132 1
1024 46252132 1
1582 46252132 1
1808 46252132 1
400 46252132 1
2396 46252132 1
4219 46252132 1
3174 46252132 1
404 46252132 1
1574 46252132 1
1812 46252132 1
4220 46252132 1
1815 46252132 1
4221 46252132 1
1706 46252132 1
4222 46252132 1
1709 46252132 1
1389 46252132 1
1710 46252132 1
3683 46252132 1
2020 46252132 1
1955 46252132 1
1711 46252132 1
2401 46252132 1
3152 46252132 1
4223 46252132 1
1825 46252132 1
1714 46252132 1
2021 46252132 1
4224 46252132 1
3126 46252132 1
4225 46252132 1
1716 46252132 1
1717 46252132 1
215 46252132 1
4226 46252132 1
422 46252132 1
4227 46252132 1
3179 46252132 1
3954 46252132 1
4228 46252132 1
3154 46252132 1
430 46252132 1
4229 46252132 1
1834 46252132 1
53 46252132 1
2026 46252132 1
1837 46252132 1
433 46252132 1
1046 46252132 1
2767 448196764 1
309 448196764 1
4230 448196764 1
1336 448196764 1
4231 448196764 1
312 448196764 1
4232 448196764 1
379 448196764 1
381 448196764 1
3657 448196764 1
317 448196764 1
4233 448196764 1
4234 448196764 1
4235 448196764 1
384 448196764 1
320 448196764 1
181 448196764 1
2413 448196764 1
4236 448196764 1
1347 448196764 1
1383 448196764 1
401 448196764 1
2256 448196764 1
4174 448196764 1
343 448196764 1
1339 448196764 1
345 448196764 1
347 448196764 1
4237 448196764 1
4 448196764 1
2751 448196764 1
891 448196764 1
208 448196764 1
3655 448196764 1
3364 448196764 1
353 448196764 1
1344 448196764 1
356 448196764 1
4238 448196764 1
421 448196764 1
1345 448196764 1
4239 448196764 1
360 448196764 1
1536 448196764 1
4240 448196764 1
786 448196764 1
365 448196764 1
4241 448196764 1
234 448196764 1
2775 429012068 1
2234 429012068 1
356 429012068 1
2247 429012068 1
762 429012068 1
1616 429012068 1
425 429012068 1
4 429012068 1
1347 429012068 1
2238 429012068 1
379 429012068 1
4242 429012068 1
2239 429012068 1
2252 429012068 1
4243 429012068 1
2240 429012068 1
2241 429012068 1
4244 429012068 1
2258 429012068 1
1726 551188839 1
1784 551188839 1
308 551188839 1
1612 551188839 1
1889 551188839 1
311 551188839 1
1615 551188839 1
1790 551188839 1
1618 551188839 1
1620 551188839 1
1964 551188839 1
1892 551188839 1
1735 551188839 1
964 551188839 1
1685 551188839 1
383 551188839 1
1965 551188839 1
4245 551188839 1
175 551188839 1
2004 551188839 1
1932 551188839 1
1628 551188839 1
387 551188839 1
1743 551188839 1
2009 551188839 1
182 551188839 1
1936 551188839 1
389 551188839 1
4246 551188839 1
1689 551188839 1
1800 551188839 1
1690 551188839 1
1940 551188839 1
395 551188839 1
195 551188839 1
1692 551188839 1
1807 551188839 1
333 551188839 1
399 551188839 1
404 551188839 1
1905 551188839 1
1906 551188839 1
1909 551188839 1
1974 551188839 1
1949 551188839 1
1908 551188839 1
339 551188839 1
1812 551188839 1
1815 551188839 1
1814 551188839 1
1978 551188839 1
344 551188839 1
1752 551188839 1
1979 551188839 1
1704 551188839 1
2466 551188839 1
1706 551188839 1
1981 551188839 1
1757 551188839 1
1709 551188839 1
1389 551188839 1
2017 551188839 1
1984 551188839 1
1658 551188839 1
1954 551188839 1
1985 551188839 1
1825 551188839 1
1660 551188839 1
4247 551188839 1
1988 551188839 1
1663 551188839 1
1989 551188839 1
1990 551188839 1
1716 551188839 1
1958 551188839 1
1665 551188839 1
1917 551188839 1
2022 551188839 1
1668 551188839 1
429 551188839 1
1775 551188839 1
1776 551188839 1
2025 551188839 1
1675 551188839 1
1060 551188839 1
432 551188839 1
1782 551188839 1
1678 551188839 1
1994 551188839 1
433 551188839 1
368 551188839 1
1924 551188839 1
1995 551188839 1
4248 287826175 1
1614 287826175 1
1615 287826175 1
3110 287826175 1
2406 287826175 1
1619 287826175 1
1618 287826175 1
1620 287826175 1
1467 287826175 1
4249 287826175 1
1893 287826175 1
1051 287826175 1
1623 287826175 1
1625 287826175 1
1626 287826175 1
1627 287826175 1
1628 287826175 1
1630 287826175 1
1635 287826175 1
1636 287826175 1
1637 287826175 1
333 287826175 1
112 287826175 1
1471 287826175 1
335 287826175 1
1642 287826175 1
1644 287826175 1
1646 287826175 1
1905 287826175 1
1648 287826175 1
1649 287826175 1
1651 287826175 1
1913 287826175 1
2261 287826175 1
2356 287826175 1
1653 287826175 1
1654 287826175 1
1655 287826175 1
1658 287826175 1
1660 287826175 1
1661 287826175 1
1916 287826175 1
1665 287826175 1
4250 287826175 1
1579 287826175 1
1669 287826175 1
3117 287826175 1
364 287826175 1
3167 287826175 1
1675 287826175 1
2285 287826175 1
366 287826175 1
4251 287826175 1
480 287826175 1
1677 287826175 1
1060 287826175 1
1678 287826175 1
1679 287826175 1
3875 287826175 1
2969 287826175 1
4252 287826175 1
1685 287826175 1
1686 287826175 1
4253 287826175 1
4077 287826175 1
386 287826175 1
387 287826175 1
389 287826175 1
1497 287826175 1
1689 287826175 1
1690 287826175 1
395 287826175 1
195 287826175 1
1692 287826175 1
1693 287826175 1
1941 287826175 1
1694 287826175 1
1695 287826175 1
1696 287826175 1
405 287826175 1
1574 287826175 1
4220 287826175 1
4254 287826175 1
1951 287826175 1
4255 287826175 1
1701 287826175 1
1702 287826175 1
1704 287826175 1
1706 287826175 1
1708 287826175 1
1707 287826175 1
413 287826175 1
1389 287826175 1
2444 287826175 1
1711 287826175 1
1712 287826175 1
1713 287826175 1
1714 287826175 1
3126 287826175 1
1716 287826175 1
1510 287826175 1
1720 287826175 1
223 287826175 1
2176 287826175 1
431 287826175 1
1721 287826175 1
433 287826175 1
4256 287826175 1
1726 287826175 1
1729 287826175 1
2454 287826175 1
308 287826175 1
3955 287826175 1
1962 287826175 1
1730 287826175 1
3184 287826175 1
3129 287826175 1
4084 287826175 1
1734 287826175 1
964 287826175 1
1736 287826175 1
175 287826175 1
1737 287826175 1
1739 287826175 1
1743 287826175 1
1742 287826175 1
1744 287826175 1
1578 287826175 1
971 287826175 1
3188 287826175 1
1746 287826175 1
1749 287826175 1
3190 287826175 1
339 287826175 1
1751 287826175 1
344 287826175 1
1752 287826175 1
1753 287826175 1
1754 287826175 1
1056 287826175 1
1758 287826175 1
4257 287826175 1
3193 287826175 1
1759 287826175 1
1984 287826175 1
705 287826175 1
1762 287826175 1
4258 287826175 1
1985 287826175 1
1763 287826175 1
1765 287826175 1
1764 287826175 1
3140 287826175 1
1767 287826175 1
1766 287826175 1
1769 287826175 1
1991 287826175 1
1772 287826175 1
1771 287826175 1
1773 287826175 1
1775 287826175 1
1776 287826175 1
1777 287826175 1
363 287826175 1
4131 287826175 1
2472 287826175 1
1782 287826175 1
1783 287826175 1
1784 287826175 1
3144 287826175 1
1785 287826175 1
371 287826175 1
1787 287826175 1
1790 287826175 1
4259 287826175 1
4260 287826175 1
1791 287826175 1
4216 287826175 1
1793 287826175 1
382 287826175 1
1794 287826175 1
2006 287826175 1
1795 287826175 1
3147 287826175 1
2393 287826175 1
4261 287826175 1
182 287826175 1
1796 287826175 1
1798 287826175 1
4262 287826175 1
1800 287826175 1
1802 287826175 1
1801 287826175 1
193 287826175 1
1804 287826175 1
4263 287826175 1
1024 287826175 1
1582 287826175 1
2396 287826175 1
4139 287826175 1
1809 287826175 1
404 287826175 1
1812 287826175 1
1816 287826175 1
1817 287826175 1
4221 287826175 1
2016 287826175 1
2018 287826175 1
1824 287826175 1
3152 287826175 1
1825 287826175 1
1828 287826175 1
1829 287826175 1
4264 287826175 1
422 287826175 1
424 287826175 1
429 287826175 1
1832 287826175 1
430 287826175 1
4104 287826175 1
1834 287826175 1
2026 287826175 1
1837 287826175 1
432 287826175 1
1838 287826175 1
1046 287826175 1
789 36292202 1
1358 36292202 1
619 36292202 1
2498 36292202 1
2686 36292202 1
4265 36292202 1
4266 36292202 1
4267 36292202 1
488 36292202 1
2499 36292202 1
141 36292202 1
4268 36292202 1
4269 36292202 1
2947 36292202 1
68 36292202 1
4270 36292202 1
3734 36292202 1
2950 36292202 1
4271 36292202 1
4272 36292202 1
4001 36292202 1
4273 36292202 1
3737 36292202 1
885 36292202 1
4274 36292202 1
2955 36292202 1
2956 36292202 1
2694 36292202 1
810 36292202 1
3416 36292202 1
812 36292202 1
1913 36292202 1
1095 36292202 1
3419 36292202 1
895 36292202 1
2134 36292202 1
1372 36292202 1
2963 36292202 1
4275 36292202 1
824 36292202 1
1674 36292202 1
97 36292202 1
2137 36292202 1
827 36292202 1
4276 36292202 1
1377 36292202 1
655 36292202 1
4277 36292202 1
2967 36292202 1
910 36292202 1
656 36292202 1
4278 36292202 1
4279 36292202 1
2771 36292202 1
831 36292202 1
3711 36292202 1
4280 36292202 1
833 36292202 1
2774 36292202 1
664 36292202 1
4281 36292202 1
2973 36292202 1
766 36292202 1
4282 36292202 1
4283 36292202 1
2524 36292202 1
4284 36292202 1
4285 36292202 1
1335 36292202 1
4018 36292202 1
4286 36292202 1
931 36292202 1
4287 36292202 1
674 36292202 1
4288 36292202 1
849 36292202 1
4289 36292202 1
2982 36292202 1
4290 36292202 1
550 36292202 1
4291 36292202 1
853 36292202 1
4292 36292202 1
855 36292202 1
2721 36292202 1
2530 36292202 1
2987 36292202 1
2726 36292202 1
479 36292202 1
4293 36292202 1
4294 36292202 1
1406 36292202 1
863 36292202 1
747 36292202 1
2684 36292202 1
4295 36292202 1
4296 36292202 1
3847 36292202 1
4297 36292202 1
2539 36292202 1
753 36292202 1
4298 36292202 1
2849 36292202 1
4299 36292202 1
799 36292202 1
804 36292202 1
4300 36292202 1
4301 36292202 1
1214 36292202 1
2998 36292202 1
692 36292202 1
3133 36292202 1
3000 36292202 1
4302 36292202 1
4303 36292202 1
4304 36292202 1
4305 36292202 1
4306 36292202 1
4307 36292202 1
2698 36292202 1
4308 36292202 1
133 36292202 1
4309 36292202 1
709 36292202 1
2389 36292202 1
3007 36292202 1
1784 36292202 1
710 36292202 1
4310 36292202 1
4311 36292202 1
716 36292202 1
1005 36292202 1
4312 36292202 1
4313 36292202 1
3459 36292202 1
4314 36292202 1
720 36292202 1
3714 36292202 1
722 36292202 1
839 36292202 1
2394 36292202 1
841 36292202 1
1021 36292202 1
3763 36292202 1
1022 36292202 1
4315 36292202 1
4316 36292202 1
1026 36292202 1
3016 36292202 1
3466 36292202 1
1450 36292202 1
4317 36292202 1
779 36292202 1
206 36292202 1
2400 36292202 1
3765 36292202 1
3024 36292202 1
2229 36292202 1
734 36292202 1
735 36292202 1
3325 36292202 1
4318 36292202 1
4319 36292202 1
424 36292202 1
857 36292202 1
1300 36292202 1
2283 36292202 1
4320 36292202 1
3474 36292202 1
4321 36292202 1
2404 36292202 1
4248 36292202 1
868 36292202 1
620 36292202 1
4322 36292202 1
3994 36292202 1
3481 36292202 1
315 36292202 1
4323 36292202 1
794 36292202 1
3733 36292202 1
795 36292202 1
3713 36292202 1
758 36292202 1
4324 36292202 1
1626 36292202 1
875 36292202 1
762 36292202 1
4325 36292202 1
4326 36292202 1
803 36292202 1
4327 36292202 1
628 36292202 1
4328 36292202 1
4329 36292202 1
333 36292202 1
112 36292202 1
631 36292202 1
1642 36292202 1
4330 36292202 1
640 36292202 1
3740 36292202 1
2421 36292202 1
3164 36292202 1
3036 36292202 1
2758 36292202 1
2700 36292202 1
646 36292202 1
3037 36292202 1
2888 36292202 1
516 36292202 1
3486 36292202 1
1579 36292202 1
4331 36292202 1
3488 36292202 1
3678 36292202 1
521 36292202 1
140 36292202 1
4332 36292202 1
826 36292202 1
3041 36292202 1
4333 36292202 1
2092 36292202 1
1489 36292202 1
3743 36292202 1
3048 36292202 1
4334 36292202 1
3051 36292202 1
4335 36292202 1
3747 36292202 1
452 36292202 1
3749 36292202 1
104 36292202 1
181 36292202 1
3056 36292202 1
2901 36292202 1
132 36292202 1
4336 36292202 1
4337 36292202 1
4017 36292202 1
4338 36292202 1
3358 36292202 1
4142 36292202 1
4339 36292202 1
4340 36292202 1
3061 36292202 1
208 36292202 1
4341 36292202 1
2443 36292202 1
4342 36292202 1
3504 36292202 1
4343 36292202 1
4344 36292202 1
4345 36292202 1
4346 36292202 1
3617 36292202 1
4347 36292202 1
4348 36292202 1
860 36292202 1
4349 36292202 1
4350 36292202 1
1190 36292202 1
435 36292202 1
436 36292202 1
4351 36292202 1
1198 36292202 1
962 36292202 1
316 36292202 1
2630 36292202 1
966 36292202 1
4352 36292202 1
2688 36292202 1
4353 36292202 1
797 36292202 1
4354 36292202 1
801 36292202 1
4148 36292202 1
686 36292202 1
3756 36292202 1
1747 36292202 1
4355 36292202 1
3074 36292202 1
2924 36292202 1
4356 36292202 1
3887 36292202 1
3077 36292202 1
3078 36292202 1
344 36292202 1
4357 36292202 1
578 36292202 1
79 36292202 1
3192 36292202 1
3079 36292202 1
4358 36292202 1
2696 36292202 1
3081 36292202 1
819 36292202 1
4359 36292202 1
782 36292202 1
4360 36292202 1
4361 36292202 1
3699 36292202 1
3084 36292202 1
4362 36292202 1
4363 36292202 1
3086 36292202 1
1000 36292202 1
3087 36292202 1
4364 36292202 1
1542 36292202 1
152 36292202 1
3759 36292202 1
4365 36292202 1
4366 36292202 1
2475 36292202 1
834 36292202 1
1259 36292202 1
4367 36292202 1
3097 36292202 1
138 36292202 1
3533 36292202 1
2478 36292202 1
4368 36292202 1
460 36292202 1
4369 36292202 1
4370 36292202 1
1558 36292202 1
845 36292202 1
778 36292202 1
1032 36292202 1
4371 36292202 1
4061 36292202 1
3101 36292202 1
4372 36292202 1
3766 36292202 1
614 36292202 1
4373 36292202 1
3103 36292202 1
4374 36292202 1
3104 36292202 1
3767 36292202 1
2722 36292202 1
4375 36292202 1
4376 36292202 1
4377 36292202 1
738 36292202 1
4378 36292202 1
3545 36292202 1
4379 36292202 1
1853 260778881 1
1851 260778881 1
14 260778881 1
374 260778881 1
879 260778881 1
15 260778881 1
2335 260778881 1
1847 260778881 1
125 260778881 1
2099 260778881 1
37 260778881 1
2327 260778881 1
2339 260778881 1
1914 260778881 1
431 260778881 1
1870 260778881 1
20 260778881 1
21 260778881 1
124 260778881 1
128 260778881 1
10 260778881 1
23 260778881 1
437 260778881 1
618 58759682 1
1589 58759682 1
33 58759682 1
870 58759682 1
1068 58759682 1
872 58759682 1
873 58759682 1
1073 58759682 1
1074 58759682 1
874 58759682 1
875 58759682 1
877 58759682 1
4189 58759682 1
762 58759682 1
189 58759682 1
628 58759682 1
333 58759682 1
4380 58759682 1
3999 58759682 1
631 58759682 1
4381 58759682 1
632 58759682 1
4382 58759682 1
1083 58759682 1
4001 58759682 1
885 58759682 1
4274 58759682 1
886 58759682 1
4383 58759682 1
1089 58759682 1
891 58759682 1
892 58759682 1
4384 58759682 1
4385 58759682 1
4386 58759682 1
4387 58759682 1
1590 58759682 1
4007 58759682 1
357 58759682 1
1109 58759682 1
1596 58759682 1
4388 58759682 1
3344 58759682 1
1113 58759682 1
903 58759682 1
1114 58759682 1
235 58759682 1
3823 58759682 1
1116 58759682 1
1860 58759682 1
4389 58759682 1
4390 58759682 1
1119 58759682 1
3345 58759682 1
3346 58759682 1
911 58759682 1
6 58759682 1
915 58759682 1
660 58759682 1
918 58759682 1
181 58759682 1
764 58759682 1
1135 58759682 1
1137 58759682 1
923 58759682 1
3353 58759682 1
4391 58759682 1
278 58759682 1
1139 58759682 1
4392 58759682 1
924 58759682 1
1140 58759682 1
2338 58759682 1
4393 58759682 1
4019 58759682 1
1586 58759682 1
930 58759682 1
3361 58759682 1
3783 58759682 1
1155 58759682 1
208 58759682 1
938 58759682 1
3290 58759682 1
942 58759682 1
1170 58759682 1
1715 58759682 1
943 58759682 1
676 58759682 1
944 58759682 1
1179 58759682 1
3292 58759682 1
2721 58759682 1
4394 58759682 1
4395 58759682 1
2725 58759682 1
1186 58759682 1
1189 58759682 1
4026 58759682 1
1193 58759682 1
1194 58759682 1
1196 58759682 1
1199 58759682 1
960 58759682 1
3770 58759682 1
3771 58759682 1
117 58759682 1
966 58759682 1
4185 58759682 1
3302 58759682 1
685 58759682 1
4032 58759682 1
4396 58759682 1
687 58759682 1
972 58759682 1
973 58759682 1
971 58759682 1
4397 58759682 1
4036 58759682 1
1211 58759682 1
4398 58759682 1
1524 58759682 1
4037 58759682 1
690 58759682 1
976 58759682 1
977 58759682 1
695 58759682 1
979 58759682 1
4399 58759682 1
1220 58759682 1
4400 58759682 1
1222 58759682 1
1223 58759682 1
1224 58759682 1
4401 58759682 1
4402 58759682 1
3387 58759682 1
356 58759682 1
1594 58759682 1
4045 58759682 1
4403 58759682 1
4404 58759682 1
2389 58759682 1
992 58759682 1
4047 58759682 1
4405 58759682 1
996 58759682 1
1241 58759682 1
4406 58759682 1
4067 58759682 1
152 58759682 1
1246 58759682 1
714 58759682 1
1249 58759682 1
1005 58759682 1
4050 58759682 1
3780 58759682 1
3392 58759682 1
1255 58759682 1
1439 58759682 1
720 58759682 1
1256 58759682 1
1014 58759682 1
4407 58759682 1
4408 58759682 1
1021 58759682 1
1267 58759682 1
1269 58759682 1
4409 58759682 1
1025 58759682 1
2714 58759682 1
1276 58759682 1
4053 58759682 1
1028 58759682 1
4055 58759682 1
4410 58759682 1
1030 58759682 1
4057 58759682 1
4411 58759682 1
4412 58759682 1
778 58759682 1
1036 58759682 1
4413 58759682 1
1289 58759682 1
4414 58759682 1
1038 58759682 1
737 58759682 1
107 58759682 1
1041 58759682 1
1040 58759682 1
424 58759682 1
4066 58759682 1
1597 58759682 1
3786 58759682 1
1573 58759682 1
1310 58759682 1
1046 58759682 1
3297 186791565 1
1242 186791565 1
1244 186791565 1
1245 186791565 1
1065 186791565 1
1246 186791565 1
1247 186791565 1
1194 186791565 1
597 186791565 1
1066 186791565 1
960 186791565 1
912 186791565 1
1199 186791565 1
1201 186791565 1
1068 186791565 1
3824 186791565 1
1070 186791565 1
1255 186791565 1
1125 186791565 1
3316 186791565 1
267 186791565 1
1258 186791565 1
1262 186791565 1
4415 186791565 1
1263 186791565 1
535 186791565 1
3820 186791565 1
1592 186791565 1
1265 186791565 1
273 186791565 1
3394 186791565 1
3306 186791565 1
1267 186791565 1
1136 186791565 1
156 186791565 1
3825 186791565 1
4416 186791565 1
1083 186791565 1
199 186791565 1
3355 186791565 1
3218 186791565 1
1275 186791565 1
1143 186791565 1
3382 186791565 1
3263 186791565 1
28 186791565 1
285 186791565 1
4411 186791565 1
1219 186791565 1
79 186791565 1
1284 186791565 1
1152 186791565 1
3323 186791565 1
1293 186791565 1
289 186791565 1
1100 186791565 1
551 186791565 1
3387 186791565 1
357 186791565 1
1171 186791565 1
356 186791565 1
1174 186791565 1
3822 186791565 1
1178 186791565 1
1395 186791565 1
1875 186791565 1
1179 186791565 1
1232 186791565 1
223 186791565 1
3390 186791565 1
3827 186791565 1
1183 186791565 1
1110 186791565 1
3277 186791565 1
298 186791565 1
1307 186791565 1
431 186791565 1
1237 186791565 1
1185 186791565 1
1188 186791565 1
1114 186791565 1
1309 186791565 1
1189 186791565 1
1239 186791565 1
234 186791565 1
527 426101736 1
809 426101736 1
4417 426101736 1
79 426101736 1
2088 426101736 1
80 426101736 1
137 426101736 1
139 426101736 1
582 426101736 1
4418 426101736 1
4419 426101736 1
3092 426101736 1
833 426101736 1
68 426101736 1
4420 426101736 1
837 426101736 1
2090 426101736 1
722 426101736 1
4421 426101736 1
3507 426101736 1
3400 426101736 1
4422 426101736 1
4423 426101736 1
181 426101736 1
3504 426101736 1
3812 426101736 1
132 426101736 1
133 426101736 1
4424 426101736 1
424 426101736 1
4425 426101736 1
138 426101736 1
17 426101736 1
140 426101736 1
4426 426101736 1
4427 426101736 1
1214 426101736 1
22 426101736 1
2092 426101736 1
3768 426101736 1
248 500112888 1
237 500112888 1
241 500112888 1
252 500112888 1
3217 500112888 1
3233 500112888 1
243 500112888 1
254 500112888 1
3387 351253672 1
1258 351253672 1
3828 351253672 1
1179 351253672 1
4198 351253672 1
1065 351253672 1
3365 351253672 1
223 351253672 1
1110 351253672 1
3311 351253672 1
3654 351253672 1
3824 351253672 1
1524 351253672 1
431 351253672 1
1293 351253672 1
1256 351253672 1
3063 351253672 1
1100 351253672 1
1073 351253672 1
1168 351253672 1
121 441208969 1
123 441208969 1
1872 441208969 1
4428 441208969 1
128 441208969 1
711 244547831 1
79 244547831 1
80 244547831 1
3983 244547831 1
2802 244547831 1
2824 244547831 1
464 244547831 1
3985 244547831 1
2032 244547831 1
65 244547831 1
84 244547831 1
4429 244547831 1
662 244547831 1
3979 244547831 1
88 244547831 1
3986 244547831 1
3812 244547831 1
455 244547831 1
3987 244547831 1
69 244547831 1
3989 244547831 1
2865 244547831 1
481 244547831 1
100 244547831 1
3990 244547831 1
3298 70483883 1
1063 70483883 1
1194 70483883 1
1588 70483883 1
1066 70483883 1
1195 70483883 1
621 70483883 1
3 70483883 1
1197 70483883 1
960 70483883 1
4430 70483883 1
1201 70483883 1
3371 70483883 1
168 70483883 1
1068 70483883 1
1069 70483883 1
1071 70483883 1
176 70483883 1
1073 70483883 1
267 70483883 1
1074 70483883 1
4431 70483883 1
1077 70483883 1
1206 70483883 1
1078 70483883 1
273 70483883 1
1207 70483883 1
879 70483883 1
3031 70483883 1
3262 70483883 1
1210 70483883 1
3773 70483883 1
3774 70483883 1
1211 70483883 1
1471 70483883 1
1083 70483883 1
1212 70483883 1
1087 70483883 1
1088 70483883 1
4432 70483883 1
28 70483883 1
1089 70483883 1
1217 70483883 1
1219 70483883 1
464 70483883 1
1532 70483883 1
1223 70483883 1
4433 70483883 1
1229 70483883 1
1103 70483883 1
1109 70483883 1
4434 70483883 1
1111 70483883 1
1112 70483883 1
2432 70483883 1
1237 70483883 1
1238 70483883 1
1116 70483883 1
1244 70483883 1
1118 70483883 1
1245 70483883 1
1246 70483883 1
715 70483883 1
1247 70483883 1
1249 70483883 1
1123 70483883 1
1252 70483883 1
37 70483883 1
1254 70483883 1
1793 70483883 1
1255 70483883 1
41 70483883 1
269 70483883 1
837 70483883 1
1258 70483883 1
1260 70483883 1
1262 70483883 1
1263 70483883 1
1130 70483883 1
1264 70483883 1
4435 70483883 1
1133 70483883 1
1135 70483883 1
1267 70483883 1
1136 70483883 1
1137 70483883 1
17 70483883 1
278 70483883 1
199 70483883 1
1275 70483883 1
4393 70483883 1
1280 70483883 1
1148 70483883 1
4411 70483883 1
1149 70483883 1
1284 70483883 1
1151 70483883 1
1153 70483883 1
1155 70483883 1
1157 70483883 1
3934 70483883 1
1389 70483883 1
1289 70483883 1
1162 70483883 1
1291 70483883 1
1293 70483883 1
1292 70483883 1
1165 70483883 1
551 70483883 1
1591 70483883 1
1172 70483883 1
1296 70483883 1
1175 70483883 1
1875 70483883 1
1593 70483883 1
1180 70483883 1
1302 70483883 1
2173 70483883 1
223 70483883 1
298 70483883 1
53 70483883 1
1184 70483883 1
1187 70483883 1
679 70483883 1
1188 70483883 1
1309 70483883 1
233 70483883 1
1189 70483883 1
4436 70483883 1
33 298641416 1
44 298641416 1
25 298641416 1
38 298641416 1
4437 298641416 1
3654 298641416 1
30 298641416 1
40 298641416 1
47 298641416 1
49 298641416 1
891 201679034 1
298 201679034 1
4438 201679034 1
1336 201679034 1
2729 201679034 1
1355 201679034 1
2750 201679034 1
234 201679034 1
2766 191069406 1
2727 191069406 1
4439 191069406 1
1002 191069406 1
2769 191069406 1
1246 191069406 1
2729 191069406 1
3 191069406 1
375 191069406 1
2732 191069406 1
2731 191069406 1
2733 191069406 1
491 191069406 1
41 191069406 1
267 191069406 1
2736 191069406 1
388 191069406 1
2737 191069406 1
1347 191069406 1
4440 191069406 1
2778 191069406 1
2741 191069406 1
2742 191069406 1
2743 191069406 1
2779 191069406 1
1472 191069406 1
2256 191069406 1
407 191069406 1
2748 191069406 1
28 191069406 1
4441 191069406 1
345 191069406 1
4 191069406 1
208 191069406 1
2752 191069406 1
2758 191069406 1
356 191069406 1
1345 191069406 1
2792 191069406 1
2793 191069406 1
2762 191069406 1
4442 191069406 1
2764 191069406 1
298 191069406 1
365 191069406 1
53 191069406 1
1355 191069406 1
234 191069406 1
483 280430548 1
2497 280430548 1
1358 280430548 1
2109 280430548 1
4153 280430548 1
2406 280430548 1
2236 280430548 1
4443 280430548 1
4444 280430548 1
4232 280430548 1
2288 280430548 1
1467 280430548 1
4445 280430548 1
488 280430548 1
491 280430548 1
4446 280430548 1
2245 280430548 1
3260 280430548 1
4447 280430548 1
2246 280430548 1
2735 280430548 1
322 280430548 1
2247 280430548 1
2413 280430548 1
3996 280430548 1
325 280430548 1
2250 280430548 1
4448 280430548 1
194 280430548 1
2948 280430548 1
156 280430548 1
4449 280430548 1
1470 280430548 1
4450 280430548 1
4451 280430548 1
333 280430548 1
631 280430548 1
1471 280430548 1
1472 280430548 1
2744 280430548 1
504 280430548 1
337 280430548 1
3218 280430548 1
2745 280430548 1
3337 280430548 1
4452 280430548 1
2747 280430548 1
24 280430548 1
4453 280430548 1
2414 280430548 1
2749 280430548 1
343 280430548 1
28 280430548 1
4454 280430548 1
2957 280430548 1
347 280430548 1
4455 280430548 1
4456 280430548 1
4 280430548 1
2751 280430548 1
1477 280430548 1
4457 280430548 1
2418 280430548 1
891 280430548 1
4458 280430548 1
4459 280430548 1
211 280430548 1
2755 280430548 1
4460 280430548 1
1100 280430548 1
4461 280430548 1
2756 280430548 1
2757 280430548 1
4462 280430548 1
3275 280430548 1
2758 280430548 1
1102 280430548 1
4463 280430548 1
4464 280430548 1
518 280430548 1
4465 280430548 1
4466 280430548 1
228 280430548 1
2255 280430548 1
230 280430548 1
4467 280430548 1
4468 280430548 1
2765 280430548 1
2817 280430548 1
4469 280430548 1
1489 280430548 1
157 280430548 1
2767 280430548 1
2964 280430548 1
748 280430548 1
4470 280430548 1
4471 280430548 1
2768 280430548 1
4472 280430548 1
372 280430548 1
373 280430548 1
4473 280430548 1
375 280430548 1
4474 280430548 1
379 280430548 1
4475 280430548 1
384 280430548 1
4476 280430548 1
2361 280430548 1
4013 280430548 1
452 280430548 1
387 280430548 1
181 280430548 1
1497 280430548 1
4477 280430548 1
4014 280430548 1
2251 280430548 1
4478 280430548 1
4479 280430548 1
1347 280430548 1
395 280430548 1
4480 280430548 1
1383 280430548 1
197 280430548 1
4481 280430548 1
457 280430548 1
2253 280430548 1
199 280430548 1
4482 280430548 1
458 280430548 1
542 280430548 1
4483 280430548 1
1386 280430548 1
4484 280430548 1
4485 280430548 1
407 280430548 1
2980 280430548 1
4486 280430548 1
4142 280430548 1
4487 280430548 1
3810 280430548 1
2368 280430548 1
2838 280430548 1
4488 280430548 1
2782 280430548 1
4489 280430548 1
4490 280430548 1
410 280430548 1
411 280430548 1
1389 280430548 1
208 280430548 1
4491 280430548 1
2942 280430548 1
4492 280430548 1
3364 280430548 1
416 280430548 1
2787 280430548 1
4493 280430548 1
4022 280430548 1
1168 280430548 1
421 280430548 1
4494 280430548 1
1395 280430548 1
2985 280430548 1
4495 280430548 1
4496 280430548 1
4497 280430548 1
4498 280430548 1
223 280430548 1
4499 280430548 1
786 280430548 1
4500 280430548 1
1400 280430548 1
4241 280430548 1
431 280430548 1
434 280430548 1
2795 280430548 1
435 280430548 1
2453 280430548 1
4501 280430548 1
2235 280430548 1
309 280430548 1
4502 280430548 1
4230 280430548 1
4503 280430548 1
1194 280430548 1
4504 280430548 1
4505 280430548 1
4506 280430548 1
4507 280430548 1
2287 280430548 1
4508 280430548 1
4231 280430548 1
961 280430548 1
312 280430548 1
2730 280430548 1
4029 280430548 1
4028 280430548 1
4233 280430548 1
173 280430548 1
4234 280430548 1
4235 280430548 1
559 280430548 1
4509 280430548 1
175 280430548 1
4510 280430548 1
1966 280430548 1
320 280430548 1
4511 280430548 1
1521 280430548 1
323 280430548 1
4512 280430548 1
4030 280430548 1
4513 280430548 1
2738 280430548 1
4514 280430548 1
4515 280430548 1
4033 280430548 1
4516 280430548 1
4236 280430548 1
4034 280430548 1
972 280430548 1
1523 280430548 1
2743 280430548 1
4517 280430548 1
4518 280430548 1
1524 280430548 1
2256 280430548 1
4519 280430548 1
339 280430548 1
4520 280430548 1
4040 280430548 1
4521 280430548 1
4522 280430548 1
345 280430548 1
4523 280430548 1
4524 280430548 1
4525 280430548 1
2752 280430548 1
4526 280430548 1
2754 280430548 1
1341 280430548 1
586 280430548 1
353 280430548 1
4527 280430548 1
4528 280430548 1
4529 280430548 1
355 280430548 1
292 280430548 1
4530 280430548 1
356 280430548 1
1534 280430548 1
4239 280430548 1
1346 280430548 1
1770 280430548 1
360 280430548 1
359 280430548 1
1536 280430548 1
4531 280430548 1
4240 280430548 1
4532 280430548 1
365 280430548 1
122 280430548 1
1433 280430548 1
1237 280430548 1
4533 280430548 1
4534 280430548 1
4535 280430548 1
4096 280430548 1
4536 280430548 1
3829 280430548 1
4537 280430548 1
1336 280430548 1
3637 280430548 1
1435 280430548 1
4538 280430548 1
4539 280430548 1
4540 280430548 1
4541 280430548 1
377 280430548 1
4542 280430548 1
4543 280430548 1
1791 280430548 1
4544 280430548 1
4545 280430548 1
3807 280430548 1
380 280430548 1
381 280430548 1
4546 280430548 1
1863 280430548 1
182 280430548 1
4547 280430548 1
4548 280430548 1
4549 280430548 1
393 280430548 1
4550 280430548 1
17 280430548 1
4440 280430548 1
2479 280430548 1
4551 280430548 1
1024 280430548 1
398 280430548 1
1349 280430548 1
4552 280430548 1
401 280430548 1
4553 280430548 1
403 280430548 1
2224 280430548 1
2781 280430548 1
4554 280430548 1
1558 280430548 1
4555 280430548 1
4556 280430548 1
1339 280430548 1
412 280430548 1
4557 280430548 1
210 280430548 1
4558 280430548 1
4559 280430548 1
415 280430548 1
4244 280430548 1
2340 280430548 1
4063 280430548 1
2788 280430548 1
4560 280430548 1
4561 280430548 1
4562 280430548 1
4563 280430548 1
4238 280430548 1
4564 280430548 1
1568 280430548 1
424 280430548 1
4565 280430548 1
4566 280430548 1
4567 280430548 1
615 280430548 1
4568 280430548 1
4569 280430548 1
4570 280430548 1
1351 280430548 1
3403 280430548 1
4571 280430548 1
234 280430548 1
617 280430548 1
4572 280430548 1
4573 280430548 1
4379 280430548 1
437 280430548 1
1064 211555341 1
1217 211555341 1
1283 211555341 1
1066 211555341 1
1195 211555341 1
1197 211555341 1
3327 211555341 1
3362 211555341 1
1098 211555341 1
3063 211555341 1
551 211555341 1
1261 211555341 1
1395 211555341 1
4574 211555341 1
3980 211555341 1
1298 211555341 1
1594 211555341 1
3401 211555341 1
3317 211555341 1
1270 211555341 1
631 211555341 1
3366 211555341 1
1188 211555341 1
3313 211555341 1
1278 211555341 1
3150 491150133 1
469 491150133 1
4575 491150133 1
1332 491150133 1
2044 491150133 1
2604 491150133 1
445 491150133 1
223 491150133 1
837 310215915 1
104 310215915 1
3 310215915 1
80 310215915 1
784 310215915 1
752 310215915 1
2358 310215915 1
223 310215915 1
4576 310215915 1
642 310215915 1
2719 310215915 1
2307 310215915 1
2709 310215915 1
1584 310215915 1
2304 310215915 1
4577 310215915 1
2378 310215915 1
121 162815851 1
1840 162815851 1
3 162815851 1
4068 162815851 1
136 162815851 1
312 162815851 1
960 162815851 1
33 162815851 1
3933 162815851 1
2313 162815851 1
4578 162815851 1
1842 162815851 1
319 162815851 1
267 162815851 1
324 162815851 1
273 162815851 1
15 162815851 1
2948 162815851 1
1846 162815851 1
569 162815851 1
501 162815851 1
72 162815851 1
504 162815851 1
505 162815851 1
1421 162815851 1
128 162815851 1
28 162815851 1
1851 162815851 1
348 162815851 1
4 162815851 1
4579 162815851 1
350 162815851 1
586 162815851 1
124 162815851 1
289 162815851 1
127 162815851 1
357 162815851 1
1594 162815851 1
125 162815851 1
2389 162815851 1
122 162815851 1
2098 162815851 1
480 162815851 1
3937 162815851 1
1859 162815851 1
1861 162815851 1
1117 162815851 1
372 162815851 1
2334 162815851 1
374 162815851 1
375 162815851 1
126 162815851 1
3554 162815851 1
123 162815851 1
41 162815851 1
4580 162815851 1
4581 162815851 1
393 162815851 1
1866 162815851 1
4582 162815851 1
396 162815851 1
3555 162815851 1
2337 162815851 1
1868 162815851 1
3703 162815851 1
1869 162815851 1
20 162815851 1
1870 162815851 1
606 162815851 1
1387 162815851 1
1559 162815851 1
407 162815851 1
1872 162815851 1
4583 162815851 1
4584 162815851 1
546 162815851 1
208 162815851 1
1293 162815851 1
1507 162815851 1
2340 162815851 1
3244 162815851 1
419 162815851 1
1456 162815851 1
1874 162815851 1
2985 162815851 1
2341 162815851 1
424 162815851 1
1877 162815851 1
298 162815851 1
431 162815851 1
2342 162815851 1
53 162815851 1
1188 162815851 1
233 162815851 1
434 162815851 1
234 162815851 1
437 162815851 1
436 162815851 1
2235 53267855 1
1063 53267855 1
1064 53267855 1
1065 53267855 1
3 53267855 1
1066 53267855 1
621 53267855 1
1197 53267855 1
1199 53267855 1
3770 53267855 1
168 53267855 1
267 53267855 1
2246 53267855 1
2247 53267855 1
4585 53267855 1
1207 53267855 1
2948 53267855 1
1209 53267855 1
156 53267855 1
972 53267855 1
3378 53267855 1
1524 53267855 1
3307 53267855 1
2233 53267855 1
28 53267855 1
4586 53267855 1
1217 53267855 1
776 53267855 1
1092 53267855 1
2239 53267855 1
2695 53267855 1
2467 53267855 1
464 53267855 1
1098 53267855 1
1100 53267855 1
2304 53267855 1
356 53267855 1
3276 53267855 1
4587 53267855 1
588 53267855 1
1232 53267855 1
1594 53267855 1
3342 53267855 1
4588 53267855 1
228 53267855 1
1237 53267855 1
3313 53267855 1
2258 53267855 1
1000 53267855 1
4589 53267855 1
1002 53267855 1
152 53267855 1
1248 53267855 1
379 53267855 1
2238 53267855 1
6 53267855 1
4243 53267855 1
3281 53267855 1
2708 53267855 1
3347 53267855 1
1255 53267855 1
41 53267855 1
269 53267855 1
837 53267855 1
104 53267855 1
3351 53267855 1
393 53267855 1
3317 53267855 1
1383 53267855 1
1270 53267855 1
2297 53267855 1
3893 53267855 1
4590 53267855 1
2714 53267855 1
1278 53267855 1
2234 53267855 1
4591 53267855 1
1505 53267855 1
1147 53267855 1
1148 53267855 1
2716 53267855 1
1283 53267855 1
2717 53267855 1
2240 53267855 1
2487 53267855 1
2243 53267855 1
3063 53267855 1
416 53267855 1
88 53267855 1
1395 53267855 1
1298 53267855 1
2375 53267855 1
3247 53267855 1
425 53267855 1
1831 53267855 1
223 53267855 1
4242 53267855 1
1183 53267855 1
786 53267855 1
298 53267855 1
53 53267855 1
3366 53267855 1
1188 53267855 1
73 431640690 1
74 431640690 1
79 431640690 1
80 431640690 1
82 431640690 1
81 431640690 1
638 431640690 1
58 431640690 1
2042 431640690 1
2848 431640690 1
623 431640690 1
62 431640690 1
61 431640690 1
2044 431640690 1
173 431640690 1
84 431640690 1
65 431640690 1
85 431640690 1
86 431640690 1
66 431640690 1
2900 431640690 1
67 431640690 1
68 431640690 1
2809 431640690 1
2083 431640690 1
133 431640690 1
2934 431640690 1
424 431640690 1
70 431640690 1
97 431640690 1
2804 431640690 1
4592 431640690 1
459 431640690 1
72 431640690 1
99 431640690 1
2884 431640690 1
101 431640690 1
308 269051483 1
1859 269051483 1
1861 269051483 1
1840 269051483 1
597 269051483 1
3 269051483 1
374 269051483 1
1197 269051483 1
2105 269051483 1
752 269051483 1
1378 269051483 1
4593 269051483 1
313 269051483 1
3553 269051483 1
3186 269051483 1
37 269051483 1
1583 269051483 1
319 269051483 1
1585 269051483 1
4594 269051483 1
386 269051483 1
321 269051483 1
104 269051483 1
389 269051483 1
181 269051483 1
182 269051483 1
2010 269051483 1
324 269051483 1
1631 269051483 1
879 269051483 1
15 269051483 1
1578 269051483 1
1636 269051483 1
1580 269051483 1
396 269051483 1
3318 269051483 1
3555 269051483 1
1024 269051483 1
1868 269051483 1
1582 269051483 1
3703 269051483 1
3189 269051483 1
501 269051483 1
20 269051483 1
21 269051483 1
924 269051483 1
336 269051483 1
1871 269051483 1
128 269051483 1
23 269051483 1
1574 269051483 1
2323 269051483 1
283 269051483 1
28 269051483 1
1851 269051483 1
348 269051483 1
1704 269051483 1
2261 269051483 1
2752 269051483 1
2327 269051483 1
2339 269051483 1
1658 269051483 1
1914 269051483 1
350 269051483 1
3935 269051483 1
124 269051483 1
419 269051483 1
127 269051483 1
2329 269051483 1
1874 269051483 1
357 269051483 1
358 269051483 1
422 269051483 1
14 269051483 1
424 269051483 1
1579 269051483 1
615 269051483 1
223 269051483 1
228 269051483 1
122 269051483 1
480 269051483 1
2098 269051483 1
433 269051483 1
617 269051483 1
436 269051483 1
1879 269051483 1
306 45112608 1
308 45112608 1
1859 45112608 1
121 45112608 1
1840 45112608 1
597 45112608 1
126 45112608 1
316 45112608 1
2313 45112608 1
4578 45112608 1
123 45112608 1
2058 45112608 1
3760 45112608 1
41 45112608 1
4595 45112608 1
319 45112608 1
182 45112608 1
4581 45112608 1
393 45112608 1
2321 45112608 1
327 45112608 1
1846 45112608 1
396 45112608 1
1443 45112608 1
199 45112608 1
20 45112608 1
501 45112608 1
336 45112608 1
1871 45112608 1
128 45112608 1
203 45112608 1
1028 45112608 1
407 45112608 1
2957 45112608 1
1851 45112608 1
1872 45112608 1
348 45112608 1
4 45112608 1
4596 45112608 1
1852 45112608 1
2942 45112608 1
350 45112608 1
124 45112608 1
127 45112608 1
357 45112608 1
1874 45112608 1
358 45112608 1
4597 45112608 1
1104 45112608 1
424 45112608 1
359 45112608 1
125 45112608 1
223 45112608 1
4598 45112608 1
122 45112608 1
2098 45112608 1
1188 45112608 1
617 45112608 1
436 45112608 1
437 45112608 1
33 205448347 1
2266 205448347 1
4599 205448347 1
1062 205448347 1
554 205448347 1
906 205448347 1
2264 205448347 1
241 205448347 1
251 205448347 1
4600 205448347 1
4601 205448347 1
306 279579743 1
1048 279579743 1
308 279579743 1
370 279579743 1
1616 279579743 1
376 279579743 1
1050 279579743 1
378 279579743 1
314 279579743 1
385 279579743 1
175 279579743 1
387 279579743 1
389 279579743 1
182 279579743 1
762 279579743 1
391 279579743 1
392 279579743 1
328 279579743 1
394 279579743 1
395 279579743 1
195 279579743 1
329 279579743 1
330 279579743 1
331 279579743 1
397 279579743 1
332 279579743 1
333 279579743 1
400 279579743 1
402 279579743 1
334 279579743 1
404 279579743 1
405 279579743 1
461 279579743 1
406 279579743 1
339 279579743 1
340 279579743 1
341 279579743 1
342 279579743 1
3800 279579743 1
346 279579743 1
1055 279579743 1
1980 279579743 1
409 279579743 1
413 279579743 1
349 279579743 1
351 279579743 1
352 279579743 1
417 279579743 1
354 279579743 1
420 279579743 1
1058 279579743 1
423 279579743 1
426 279579743 1
429 279579743 1
363 279579743 1
364 279579743 1
366 279579743 1
1721 279579743 1
432 279579743 1
3803 279579743 1
367 279579743 1
368 279579743 1
438 279579743 1
4105 331112419 1
4602 331112419 1
1516 331112419 1
4136 331112419 1
1791 331112419 1
4151 331112419 1
3687 331112419 1
4110 331112419 1
4111 331112419 1
2058 331112419 1
4113 331112419 1
4112 331112419 1
254 331112419 1
4603 331112419 1
721 331112419 1
4604 331112419 1
3692 331112419 1
182 331112419 1
3694 331112419 1
3696 331112419 1
3697 331112419 1
3698 331112419 1
4116 331112419 1
3015 331112419 1
1026 331112419 1
4117 331112419 1
3684 331112419 1
4142 331112419 1
3943 331112419 1
4118 331112419 1
4119 331112419 1
4605 331112419 1
3685 331112419 1
4606 331112419 1
4122 331112419 1
248 331112419 1
4607 331112419 1
3686 331112419 1
3689 331112419 1
3690 331112419 1
3691 331112419 1
3693 331112419 1
4145 331112419 1
3695 331112419 1
424 331112419 1
223 331112419 1
1670 331112419 1
4608 331112419 1
3700 331112419 1
4129 331112419 1
4130 331112419 1
365 331112419 1
3701 331112419 1
4133 331112419 1
4602 501002642 1
4135 501002642 1
3684 501002642 1
3943 501002642 1
3685 501002642 1
4122 501002642 1
3686 501002642 1
3687 501002642 1
4111 501002642 1
3689 501002642 1
3690 501002642 1
4609 501002642 1
721 501002642 1
3692 501002642 1
3561 501002642 1
3581 501002642 1
3582 501002642 1
3694 501002642 1
3695 501002642 1
3696 501002642 1
424 501002642 1
1670 501002642 1
3584 501002642 1
4610 501002642 1
4130 501002642 1
3015 501002642 1
3701 501002642 1
4133 501002642 1
2766 201657966 1
2727 201657966 1
483 201657966 1
1336 201657966 1
1466 201657966 1
3 201657966 1
375 201657966 1
4544 201657966 1
2731 201657966 1
2732 201657966 1
2733 201657966 1
316 201657966 1
2772 201657966 1
491 201657966 1
267 201657966 1
2736 201657966 1
181 201657966 1
388 201657966 1
2250 201657966 1
2777 201657966 1
1021 201657966 1
1347 201657966 1
4440 201657966 1
2778 201657966 1
1523 201657966 1
2779 201657966 1
1471 201657966 1
2744 201657966 1
4611 201657966 1
2780 201657966 1
4612 201657966 1
407 201657966 1
2748 201657966 1
28 201657966 1
2124 201657966 1
79 201657966 1
891 201657966 1
1389 201657966 1
208 201657966 1
2752 201657966 1
2942 201657966 1
3655 201657966 1
2755 201657966 1
4613 201657966 1
292 201657966 1
2758 201657966 1
356 201657966 1
2789 201657966 1
1770 201657966 1
425 201657966 1
2792 201657966 1
2793 201657966 1
4025 201657966 1
2762 201657966 1
2764 201657966 1
298 201657966 1
365 201657966 1
1355 201657966 1
234 201657966 1
2797 201657966 1
2497 173493504 1
2107 173493504 1
2108 173493504 1
4153 173493504 1
2406 173493504 1
2236 173493504 1
2288 173493504 1
315 173493504 1
1467 173493504 1
4445 173493504 1
2499 173493504 1
174 173493504 1
4446 173493504 1
491 173493504 1
176 173493504 1
322 173493504 1
179 173493504 1
2413 173493504 1
4614 173493504 1
2113 173493504 1
2250 173493504 1
194 173493504 1
1468 173493504 1
156 173493504 1
2742 173493504 1
631 173493504 1
52 173493504 1
4381 173493504 1
1472 173493504 1
4615 173493504 1
502 173493504 1
504 173493504 1
337 173493504 1
3218 173493504 1
2745 173493504 1
2119 173493504 1
4452 173493504 1
4453 173493504 1
343 173493504 1
2122 173493504 1
28 173493504 1
1368 173493504 1
741 173493504 1
4455 173493504 1
4456 173493504 1
4616 173493504 1
4 173493504 1
4457 173493504 1
1477 173493504 1
2751 173493504 1
744 173493504 1
1478 173493504 1
464 173493504 1
2420 173493504 1
1481 173493504 1
2755 173493504 1
4460 173493504 1
1485 173493504 1
4462 173493504 1
1102 173493504 1
2758 173493504 1
2133 173493504 1
4617 173493504 1
4618 173493504 1
2135 173493504 1
125 173493504 1
2763 173493504 1
4465 173493504 1
297 173493504 1
3945 173493504 1
230 173493504 1
1488 173493504 1
2765 173493504 1
4469 173493504 1
235 173493504 1
1489 173493504 1
1377 173493504 1
2767 173493504 1
4619 173493504 1
2139 173493504 1
4472 173493504 1
2141 173493504 1
373 173493504 1
2143 173493504 1
2238 173493504 1
4620 173493504 1
4475 173493504 1
4621 173493504 1
384 173493504 1
41 173493504 1
2145 173493504 1
4013 173493504 1
104 173493504 1
181 173493504 1
1382 173493504 1
4478 173493504 1
4479 173493504 1
1347 173493504 1
4480 173493504 1
1383 173493504 1
197 173493504 1
4481 173493504 1
2253 173493504 1
199 173493504 1
4622 173493504 1
924 173493504 1
4483 173493504 1
281 173493504 1
4623 173493504 1
2155 173493504 1
1144 173493504 1
407 173493504 1
4624 173493504 1
4486 173493504 1
1335 173493504 1
2156 173493504 1
2157 173493504 1
2160 173493504 1
3810 173493504 1
742 173493504 1
2782 173493504 1
4489 173493504 1
411 173493504 1
208 173493504 1
2680 173493504 1
3655 173493504 1
4492 173493504 1
3364 173493504 1
1507 173493504 1
3615 173493504 1
416 173493504 1
4493 173493504 1
4022 173493504 1
1345 173493504 1
2248 173493504 1
421 173493504 1
1508 173493504 1
216 173493504 1
2790 173493504 1
1509 173493504 1
4495 173493504 1
4498 173493504 1
223 173493504 1
1183 173493504 1
786 173493504 1
4499 173493504 1
4500 173493504 1
431 173493504 1
1189 173493504 1
1355 173493504 1
4164 173493504 1
435 173493504 1
2378 173493504 1
2235 173493504 1
309 173493504 1
4625 173493504 1
4230 173493504 1
2179 173493504 1
4503 173493504 1
1194 173493504 1
4506 173493504 1
3 173493504 1
136 173493504 1
166 173493504 1
312 173493504 1
961 173493504 1
2184 173493504 1
4626 173493504 1
168 173493504 1
169 173493504 1
4029 173493504 1
4028 173493504 1
558 173493504 1
175 173493504 1
4627 173493504 1
4510 173493504 1
1966 173493504 1
3254 173493504 1
320 173493504 1
267 173493504 1
561 173493504 1
4628 173493504 1
1521 173493504 1
323 173493504 1
183 173493504 1
4030 173493504 1
2677 173493504 1
2738 173493504 1
2189 173493504 1
4515 173493504 1
743 173493504 1
4629 173493504 1
1419 173493504 1
745 173493504 1
2256 173493504 1
571 173493504 1
338 173493504 1
4040 173493504 1
345 173493504 1
4524 173493504 1
4630 173493504 1
4631 173493504 1
4526 173493504 1
1427 173493504 1
1532 173493504 1
2754 173493504 1
586 173493504 1
353 173493504 1
4527 173493504 1
4632 173493504 1
355 173493504 1
4633 173493504 1
359 173493504 1
360 173493504 1
4634 173493504 1
226 173493504 1
3085 173493504 1
1433 173493504 1
1237 173493504 1
4534 173493504 1
4635 173493504 1
2204 173493504 1
4096 173493504 1
1000 173493504 1
4636 173493504 1
1336 173493504 1
3975 173493504 1
1245 173493504 1
597 173493504 1
1437 173493504 1
4543 173493504 1
4544 173493504 1
1791 173493504 1
381 173493504 1
4546 173493504 1
2212 173493504 1
4637 173493504 1
722 173493504 1
182 173493504 1
184 173493504 1
2215 173493504 1
188 173493504 1
4638 173493504 1
196 173493504 1
2219 173493504 1
2220 173493504 1
398 173493504 1
1270 173493504 1
1349 173493504 1
4639 173493504 1
401 173493504 1
4640 173493504 1
4553 173493504 1
4641 173493504 1
2223 173493504 1
2224 173493504 1
2781 173493504 1
1028 173493504 1
1558 173493504 1
2225 173493504 1
2226 173493504 1
1339 173493504 1
3864 173493504 1
4642 173493504 1
209 173493504 1
4557 173493504 1
4559 173493504 1
415 173493504 1
4063 173493504 1
4643 173493504 1
4562 173493504 1
1568 173493504 1
425 173493504 1
4567 173493504 1
4569 173493504 1
1351 173493504 1
4644 173493504 1
53 173493504 1
231 173493504 1
234 173493504 1
4572 173493504 1
617 173493504 1
4379 173493504 1
4619 118408967 1
2235 118408967 1
2768 118408967 1
1336 118408967 1
1337 118408967 1
1246 118408967 1
2236 118408967 1
379 118408967 1
2730 118408967 1
1340 118408967 1
381 118408967 1
2245 118408967 1
1342 118408967 1
1343 118408967 1
1863 118408967 1
181 118408967 1
323 118408967 1
388 118408967 1
498 118408967 1
1468 118408967 1
395 118408967 1
1347 118408967 1
4440 118408967 1
1348 118408967 1
1384 118408967 1
398 118408967 1
1352 118408967 1
1353 118408967 1
1502 118408967 1
2256 118408967 1
337 118408967 1
976 118408967 1
407 118408967 1
1335 118408967 1
343 118408967 1
1338 118408967 1
1339 118408967 1
345 118408967 1
347 118408967 1
79 118408967 1
4 118408967 1
2783 118408967 1
3811 118408967 1
891 118408967 1
208 118408967 1
2754 118408967 1
3655 118408967 1
2755 118408967 1
1341 118408967 1
415 118408967 1
353 118408967 1
416 118408967 1
4063 118408967 1
292 118408967 1
1344 118408967 1
356 118408967 1
1346 118408967 1
3813 118408967 1
1350 118408967 1
1351 118408967 1
365 118408967 1
1400 118408967 1
4645 118408967 1
1355 118408967 1
234 118408967 1
3479 369727211 1
3326 369727211 1
4646 369727211 1
1064 369727211 1
1065 369727211 1
621 369727211 1
1066 369727211 1
2406 369727211 1
3327 369727211 1
487 369727211 1
488 369727211 1
1067 369727211 1
2313 369727211 1
3331 369727211 1
1068 369727211 1
1070 369727211 1
3332 369727211 1
1072 369727211 1
1073 369727211 1
1075 369727211 1
1076 369727211 1
322 369727211 1
4647 369727211 1
3261 369727211 1
498 369727211 1
156 369727211 1
1080 369727211 1
3335 369727211 1
3774 369727211 1
1082 369727211 1
1083 369727211 1
1084 369727211 1
3483 369727211 1
3264 369727211 1
3263 369727211 1
3265 369727211 1
4648 369727211 1
1094 369727211 1
3338 369727211 1
1096 369727211 1
814 369727211 1
3267 369727211 1
1097 369727211 1
1481 369727211 1
3269 369727211 1
1099 369727211 1
3340 369727211 1
3271 369727211 1
1100 369727211 1
4649 369727211 1
3273 369727211 1
1662 369727211 1
3274 369727211 1
1102 369727211 1
2329 369727211 1
1101 369727211 1
357 369727211 1
3341 369727211 1
4574 369727211 1
518 369727211 1
1106 369727211 1
1107 369727211 1
1109 369727211 1
3277 369727211 1
228 369727211 1
3278 369727211 1
1676 369727211 1
230 369727211 1
1113 369727211 1
1114 369727211 1
525 369727211 1
1860 369727211 1
3048 369727211 1
2967 369727211 1
3279 369727211 1
3346 369727211 1
3280 369727211 1
1121 369727211 1
4192 369727211 1
6 369727211 1
383 369727211 1
2058 369727211 1
1125 369727211 1
4650 369727211 1
3347 369727211 1
3283 369727211 1
1126 369727211 1
3349 369727211 1
4193 369727211 1
1128 369727211 1
1127 369727211 1
2774 369727211 1
1129 369727211 1
181 369727211 1
3351 369727211 1
3350 369727211 1
535 369727211 1
1131 369727211 1
1132 369727211 1
4651 369727211 1
3352 369727211 1
197 369727211 1
1138 369727211 1
1139 369727211 1
3667 369727211 1
1502 369727211 1
1140 369727211 1
3354 369727211 1
3355 369727211 1
3356 369727211 1
3357 369727211 1
1143 369727211 1
3358 369727211 1
3359 369727211 1
407 369727211 1
3288 369727211 1
1147 369727211 1
3360 369727211 1
3289 369727211 1
3061 369727211 1
1506 369727211 1
1152 369727211 1
3363 369727211 1
208 369727211 1
546 369727211 1
1390 369727211 1
1158 369727211 1
3290 369727211 1
2443 369727211 1
1159 369727211 1
1161 369727211 1
4652 369727211 1
1164 369727211 1
1163 369727211 1
3063 369727211 1
1166 369727211 1
1169 369727211 1
551 369727211 1
1715 369727211 1
1170 369727211 1
1173 369727211 1
1395 369727211 1
1178 369727211 1
1176 369727211 1
1179 369727211 1
3292 369727211 1
2721 369727211 1
3293 369727211 1
3294 369727211 1
428 369727211 1
1182 369727211 1
223 369727211 1
4194 369727211 1
1183 369727211 1
3617 369727211 1
4195 369727211 1
1185 369727211 1
1186 369727211 1
1188 369727211 1
3366 369727211 1
3296 369727211 1
1189 369727211 1
434 369727211 1
3368 369727211 1
4653 369727211 1
3297 369727211 1
1191 369727211 1
1192 369727211 1
1193 369727211 1
1194 369727211 1
3 369727211 1
1195 369727211 1
1196 369727211 1
1197 369727211 1
136 369727211 1
166 369727211 1
1199 369727211 1
1200 369727211 1
1201 369727211 1
3370 369727211 1
3371 369727211 1
171 369727211 1
173 369727211 1
1202 369727211 1
559 369727211 1
558 369727211 1
3301 369727211 1
175 369727211 1
117 369727211 1
4185 369727211 1
2688 369727211 1
1203 369727211 1
1205 369727211 1
3820 369727211 1
3303 369727211 1
1415 369727211 1
1206 369727211 1
273 369727211 1
3374 369727211 1
3375 369727211 1
1208 369727211 1
3306 369727211 1
1209 369727211 1
4654 369727211 1
687 369727211 1
971 369727211 1
1524 369727211 1
3379 369727211 1
1214 369727211 1
339 369727211 1
3381 369727211 1
3308 369727211 1
3382 369727211 1
1216 369727211 1
1217 369727211 1
1218 369727211 1
2465 369727211 1
579 369727211 1
1220 369727211 1
3385 369727211 1
777 369727211 1
1425 369727211 1
1222 369727211 1
4655 369727211 1
1223 369727211 1
1224 369727211 1
1226 369727211 1
353 369727211 1
4656 369727211 1
292 369727211 1
3387 369727211 1
356 369727211 1
3388 369727211 1
1231 369727211 1
588 369727211 1
4657 369727211 1
359 369727211 1
1594 369727211 1
3389 369727211 1
1234 369727211 1
4588 369727211 1
4404 369727211 1
3390 369727211 1
1235 369727211 1
3311 369727211 1
1236 369727211 1
1237 369727211 1
1239 369727211 1
3313 369727211 1
1241 369727211 1
1240 369727211 1
1242 369727211 1
1243 369727211 1
371 369727211 1
1245 369727211 1
1247 369727211 1
597 369727211 1
1791 369727211 1
4658 369727211 1
1251 369727211 1
1254 369727211 1
3392 369727211 1
1439 369727211 1
3316 369727211 1
1256 369727211 1
1259 369727211 1
1258 369727211 1
1257 369727211 1
3393 369727211 1
2010 369727211 1
1263 369727211 1
188 369727211 1
4198 369727211 1
1265 369727211 1
1554 369727211 1
2218 369727211 1
3394 369727211 1
4199 369727211 1
1267 369727211 1
4659 369727211 1
1269 369727211 1
1270 369727211 1
1272 369727211 1
3015 369727211 1
1274 369727211 1
2714 369727211 1
1276 369727211 1
4660 369727211 1
1278 369727211 1
1028 369727211 1
1279 369727211 1
4412 369727211 1
3322 369727211 1
3323 369727211 1
1286 369727211 1
1287 369727211 1
3397 369727211 1
4200 369727211 1
2019 369727211 1
1289 369727211 1
1290 369727211 1
3398 369727211 1
1293 369727211 1
1294 369727211 1
2227 369727211 1
3324 369727211 1
1457 369727211 1
1875 369727211 1
424 369727211 1
3401 369727211 1
1301 369727211 1
3402 369727211 1
1597 369727211 1
1307 369727211 1
1834 369727211 1
1046 369727211 1
1310 369727211 1
617 369727211 1
2233 46420717 1
2234 46420717 1
407 46420717 1
356 46420717 1
2247 46420717 1
425 46420717 1
2238 46420717 1
4242 46420717 1
2239 46420717 1
2252 46420717 1
4243 46420717 1
2240 46420717 1
2241 46420717 1
2242 46420717 1
4244 46420717 1
416 46420717 1
2258 46420717 1
1727 454903662 1
2271 454903662 1
1615 454903662 1
3110 454903662 1
1890 454903662 1
1618 454903662 1
4593 454903662 1
1964 454903662 1
964 454903662 1
2275 454903662 1
1623 454903662 1
175 454903662 1
4204 454903662 1
966 454903662 1
1625 454903662 1
1052 454903662 1
4661 454903662 1
2279 454903662 1
2282 454903662 1
762 454903662 1
2284 454903662 1
333 454903662 1
1420 454903662 1
335 454903662 1
4209 454903662 1
695 454903662 1
4210 454903662 1
344 454903662 1
1752 454903662 1
2272 454903662 1
2273 454903662 1
1651 454903662 1
4662 454903662 1
582 454903662 1
1658 454903662 1
1763 454903662 1
895 454903662 1
1915 454903662 1
1611 454903662 1
1766 454903662 1
1767 454903662 1
4663 454903662 1
218 454903662 1
516 454903662 1
4664 454903662 1
1775 454903662 1
4665 454903662 1
993 454903662 1
4666 454903662 1
1784 454903662 1
3681 454903662 1
4667 454903662 1
2270 454903662 1
1681 454903662 1
1790 454903662 1
4215 454903662 1
1005 454903662 1
2274 454903662 1
3797 454903662 1
4668 454903662 1
1793 454903662 1
3711 454903662 1
721 454903662 1
386 454903662 1
387 454903662 1
4669 454903662 1
389 454903662 1
1689 454903662 1
1690 454903662 1
4670 454903662 1
4671 454903662 1
728 454903662 1
4672 454903662 1
4673 454903662 1
4674 454903662 1
1025 454903662 1
1028 454903662 1
2268 454903662 1
2269 454903662 1
4675 454903662 1
1702 454903662 1
1704 454903662 1
778 454903662 1
2276 454903662 1
4676 454903662 1
614 454903662 1
4677 454903662 1
424 454903662 1
2283 454903662 1
4678 454903662 1
1721 454903662 1
2026 454903662 1
4679 454903662 1
433 454903662 1
4680 454903662 1
4681 454903662 1
483 53384299 1
1615 53384299 1
2236 53384299 1
1620 53384299 1
4682 53384299 1
870 53384299 1
488 53384299 1
874 53384299 1
4270 53384299 1
627 53384299 1
189 53384299 1
4683 53384299 1
4684 53384299 1
630 53384299 1
4382 53384299 1
881 53384299 1
4001 53384299 1
4685 53384299 1
4686 53384299 1
634 53384299 1
4003 53384299 1
635 53384299 1
636 53384299 1
2750 53384299 1
4459 53384299 1
892 53384299 1
4687 53384299 1
4688 53384299 1
895 53384299 1
4385 53384299 1
4689 53384299 1
896 53384299 1
3275 53384299 1
4462 53384299 1
2760 53384299 1
785 53384299 1
1375 53384299 1
4008 53384299 1
2764 53384299 1
903 53384299 1
4009 53384299 1
4690 53384299 1
235 53384299 1
1860 53384299 1
4390 53384299 1
654 53384299 1
911 53384299 1
657 53384299 1
263 53384299 1
379 53384299 1
2771 53384299 1
6 53384299 1
384 53384299 1
3711 53384299 1
660 53384299 1
269 53384299 1
2774 53384299 1
919 53384299 1
2777 53384299 1
4015 53384299 1
2778 53384299 1
4691 53384299 1
2980 53384299 1
1335 53384299 1
4018 53384299 1
4019 53384299 1
2942 53384299 1
676 53384299 1
4692 53384299 1
947 53384299 1
946 53384299 1
4024 53384299 1
4025 53384299 1
4693 53384299 1
951 53384299 1
4694 53384299 1
1399 53384299 1
2343 53384299 1
954 53384299 1
2796 53384299 1
4026 53384299 1
4695 53384299 1
3847 53384299 1
961 53384299 1
960 53384299 1
4696 53384299 1
2733 53384299 1
320 53384299 1
267 53384299 1
685 53384299 1
2738 53384299 1
2739 53384299 1
4032 53384299 1
4697 53384299 1
4035 53384299 1
4698 53384299 1
4037 53384299 1
976 53384299 1
977 53384299 1
697 53384299 1
979 53384299 1
4041 53384299 1
4699 53384299 1
582 53384299 1
2753 53384299 1
289 53384299 1
292 53384299 1
986 53384299 1
1344 53384299 1
4044 53384299 1
1346 53384299 1
1594 53384299 1
4045 53384299 1
708 53384299 1
224 53384299 1
709 53384299 1
4532 53384299 1
4048 53384299 1
4049 53384299 1
4700 53384299 1
996 53384299 1
998 53384299 1
595 53384299 1
3829 53384299 1
714 53384299 1
4701 53384299 1
4312 53384299 1
720 53384299 1
4051 53384299 1
1014 53384299 1
4702 53384299 1
721 53384299 1
4703 53384299 1
4580 53384299 1
4704 53384299 1
1018 53384299 1
4440 53384299 1
4052 53384299 1
1444 53384299 1
4611 53384299 1
2223 53384299 1
1026 53384299 1
4054 53384299 1
1030 53384299 1
4056 53384299 1
1283 53384299 1
1036 53384299 1
4062 53384299 1
4705 53384299 1
1038 53384299 1
736 53384299 1
4706 53384299 1
424 53384299 1
1043 53384299 1
4707 53384299 1
4708 53384299 1
437 53384299 1
2797 53384299 1
2729 53384299 1
4709 53384299 1
2315 53384299 1
33 53384299 1
315 53384299 1
2732 53384299 1
872 53384299 1
4710 53384299 1
4711 53384299 1
873 53384299 1
4712 53384299 1
2246 53384299 1
2735 53384299 1
877 53384299 1
2282 53384299 1
762 53384299 1
4713 53384299 1
628 53384299 1
1469 53384299 1
333 53384299 1
3999 53384299 1
631 53384299 1
4000 53384299 1
4002 53384299 1
2749 53384299 1
4456 53384299 1
4714 53384299 1
639 53384299 1
891 53384299 1
642 53384299 1
1481 53384299 1
2755 53384299 1
4007 53384299 1
2757 53384299 1
2758 53384299 1
4715 53384299 1
899 53384299 1
471 53384299 1
516 53384299 1
4716 53384299 1
480 53384299 1
1489 53384299 1
4011 53384299 1
375 53384299 1
4717 53384299 1
4718 53384299 1
452 53384299 1
181 53384299 1
1130 53384299 1
764 53384299 1
4719 53384299 1
669 53384299 1
197 53384299 1
278 53384299 1
1502 53384299 1
924 53384299 1
4720 53384299 1
4721 53384299 1
672 53384299 1
3810 53384299 1
4722 53384299 1
208 53384299 1
938 53384299 1
3753 53384299 1
1507 53384299 1
4723 53384299 1
2787 53384299 1
1715 53384299 1
943 53384299 1
944 53384299 1
3754 53384299 1
1509 53384299 1
4343 53384299 1
4023 53384299 1
2792 53384299 1
4724 53384299 1
949 53384299 1
679 53384299 1
4725 53384299 1
4726 53384299 1
1194 53384299 1
4027 53384299 1
166 53384299 1
964 53384299 1
966 53384299 1
2736 53384299 1
4030 53384299 1
4031 53384299 1
805 53384299 1
4727 53384299 1
4036 53384299 1
2743 53384299 1
1747 53384299 1
2256 53384299 1
690 53384299 1
4038 53384299 1
2748 53384299 1
695 53384299 1
578 53384299 1
699 53384299 1
2752 53384299 1
2754 53384299 1
3918 53384299 1
4613 53384299 1
4728 53384299 1
4043 53384299 1
356 53384299 1
1534 53384299 1
4729 53384299 1
4047 53384299 1
4730 53384299 1
4645 53384299 1
2766 53384299 1
1000 53384299 1
1246 53384299 1
4731 53384299 1
2770 53384299 1
4541 53384299 1
2274 53384299 1
717 53384299 1
718 53384299 1
1008 53384299 1
4050 53384299 1
4732 53384299 1
4733 53384299 1
1020 53384299 1
191 53384299 1
4734 53384299 1
2779 53384299 1
2780 53384299 1
4735 53384299 1
1025 53384299 1
4554 53384299 1
1558 53384299 1
4053 53384299 1
1028 53384299 1
4055 53384299 1
1339 53384299 1
4057 53384299 1
4736 53384299 1
778 53384299 1
4737 53384299 1
1564 53384299 1
4061 53384299 1
2786 53384299 1
4063 53384299 1
1296 53384299 1
737 53384299 1
2722 53384299 1
425 53384299 1
4066 53384299 1
1351 53384299 1
738 53384299 1
1045 53384299 1
234 53384299 1
2799 115605916 1
2497 115605916 1
1358 115605916 1
3155 115605916 1
2729 115605916 1
2109 115605916 1
4153 115605916 1
621 115605916 1
1616 115605916 1
2236 115605916 1
4738 115605916 1
3897 115605916 1
33 115605916 1
3732 115605916 1
4739 115605916 1
1843 115605916 1
176 115605916 1
449 115605916 1
2245 115605916 1
68 115605916 1
1626 115605916 1
625 115605916 1
876 115605916 1
4740 115605916 1
2247 115605916 1
762 115605916 1
4741 115605916 1
189 115605916 1
1363 115605916 1
194 115605916 1
1468 115605916 1
4713 115605916 1
3735 115605916 1
112 115605916 1
1471 115605916 1
631 115605916 1
1642 115605916 1
459 115605916 1
2805 115605916 1
504 115605916 1
633 115605916 1
3336 115605916 1
4742 115605916 1
2505 115605916 1
2233 115605916 1
2414 115605916 1
343 115605916 1
28 115605916 1
1475 115605916 1
2591 115605916 1
4 115605916 1
891 115605916 1
2507 115605916 1
642 115605916 1
2593 115605916 1
464 115605916 1
643 115605916 1
2242 115605916 1
1481 115605916 1
2244 115605916 1
896 115605916 1
1100 115605916 1
1485 115605916 1
2424 115605916 1
3034 115605916 1
3872 115605916 1
2758 115605916 1
2810 115605916 1
2888 115605916 1
647 115605916 1
91 115605916 1
1104 115605916 1
516 115605916 1
93 115605916 1
94 115605916 1
902 115605916 1
2812 115605916 1
2513 115605916 1
2762 115605916 1
1109 115605916 1
1375 115605916 1
2252 115605916 1
2815 115605916 1
228 115605916 1
3904 115605916 1
2255 115605916 1
2432 115605916 1
480 115605916 1
99 115605916 1
1115 115605916 1
2258 115605916 1
904 115605916 1
3873 115605916 1
1377 115605916 1
4470 115605916 1
1118 115605916 1
2601 115605916 1
910 115605916 1
375 115605916 1
3950 115605916 1
379 115605916 1
2238 115605916 1
3906 115605916 1
37 115605916 1
2772 115605916 1
3907 115605916 1
3710 115605916 1
41 115605916 1
659 115605916 1
3908 115605916 1
1127 115605916 1
452 115605916 1
387 115605916 1
2775 115605916 1
2828 115605916 1
181 115605916 1
1497 115605916 1
2901 115605916 1
2251 115605916 1
455 115605916 1
1133 115605916 1
69 115605916 1
4743 115605916 1
4719 115605916 1
2605 115605916 1
667 115605916 1
1347 115605916 1
2778 115605916 1
197 115605916 1
281 115605916 1
1387 115605916 1
4744 115605916 1
2439 115605916 1
407 115605916 1
4745 115605916 1
463 115605916 1
3912 115605916 1
2368 115605916 1
931 115605916 1
4746 115605916 1
1389 115605916 1
208 115605916 1
414 115605916 1
1159 115605916 1
1160 115605916 1
2243 115605916 1
1162 115605916 1
2982 115605916 1
2907 115605916 1
1507 115605916 1
3244 115605916 1
416 115605916 1
4493 115605916 1
4022 115605916 1
2080 115605916 1
551 115605916 1
943 115605916 1
1172 115605916 1
2248 115605916 1
1345 115605916 1
1174 115605916 1
89 115605916 1
2985 115605916 1
2909 115605916 1
1509 115605916 1
4747 115605916 1
2792 115605916 1
2793 115605916 1
223 115605916 1
3067 115605916 1
2845 115605916 1
2624 115605916 1
952 115605916 1
678 115605916 1
1188 115605916 1
955 115605916 1
1190 115605916 1
1355 115605916 1
2796 115605916 1
4164 115605916 1
439 115605916 1
2235 115605916 1
443 115605916 1
444 115605916 1
136 115605916 1
312 115605916 1
961 115605916 1
4593 115605916 1
4748 115605916 1
2731 115605916 1
168 115605916 1
4028 115605916 1
316 115605916 1
251 115605916 1
173 115605916 1
65 115605916 1
3916 115605916 1
2631 115605916 1
4510 115605916 1
320 115605916 1
267 115605916 1
450 115605916 1
1521 115605916 1
453 115605916 1
2739 115605916 1
2543 115605916 1
3304 115605916 1
2919 115605916 1
1523 115605916 1
4749 115605916 1
1211 115605916 1
3072 115605916 1
2257 115605916 1
72 115605916 1
2924 115605916 1
4750 115605916 1
462 115605916 1
693 115605916 1
4751 115605916 1
2640 115605916 1
4752 115605916 1
339 115605916 1
694 115605916 1
698 115605916 1
4753 115605916 1
4041 115605916 1
776 115605916 1
3889 115605916 1
1326 115605916 1
79 115605916 1
4754 115605916 1
2239 115605916 1
2752 115605916 1
704 115605916 1
2753 115605916 1
1532 115605916 1
84 115605916 1
3919 115605916 1
586 115605916 1
466 115605916 1
3921 115605916 1
356 115605916 1
4755 115605916 1
1534 115605916 1
1231 115605916 1
1770 115605916 1
1233 115605916 1
2928 115605916 1
295 115605916 1
707 115605916 1
4729 115605916 1
224 115605916 1
4756 115605916 1
1433 115605916 1
481 115605916 1
2859 115605916 1
4757 115605916 1
2555 115605916 1
482 115605916 1
3923 115605916 1
440 115605916 1
1000 115605916 1
3924 115605916 1
3982 115605916 1
711 115605916 1
1002 115605916 1
1336 115605916 1
2473 115605916 1
2653 115605916 1
3956 115605916 1
3457 115605916 1
1250 115605916 1
3009 115605916 1
1791 115605916 1
717 115605916 1
4758 115605916 1
3807 115605916 1
832 115605916 1
3925 115605916 1
448 115605916 1
3012 115605916 1
722 115605916 1
2249 115605916 1
2259 115605916 1
3927 115605916 1
2659 115605916 1
3098 115605916 1
191 115605916 1
2864 115605916 1
456 115605916 1
2935 115605916 1
2936 115605916 1
17 115605916 1
1557 115605916 1
4440 115605916 1
727 115605916 1
398 115605916 1
460 115605916 1
4759 115605916 1
4612 115605916 1
1028 115605916 1
2234 115605916 1
3019 115605916 1
2665 115605916 1
4760 115605916 1
2866 115605916 1
1288 115605916 1
2667 115605916 1
2868 115605916 1
1564 115605916 1
2240 115605916 1
2241 115605916 1
4761 115605916 1
4244 115605916 1
4762 115605916 1
2786 115605916 1
2574 115605916 1
2788 115605916 1
4560 115605916 1
88 115605916 1
2939 115605916 1
2575 115605916 1
1296 115605916 1
1875 115605916 1
424 115605916 1
425 115605916 1
2873 115605916 1
474 115605916 1
3105 115605916 1
4442 115605916 1
2672 115605916 1
2254 115605916 1
298 115605916 1
2494 115605916 1
53 115605916 1
478 115605916 1
100 115605916 1
233 115605916 1
2496 115605916 1
234 115605916 1
809 338287336 1
792 338287336 1
3 338287336 1
2406 338287336 1
80 338287336 1
136 338287336 1
137 338287336 1
312 338287336 1
4763 338287336 1
815 338287336 1
831 338287336 1
316 338287336 1
850 338287336 1
586 338287336 1
795 338287336 1
833 338287336 1
2090 338287336 1
4422 338287336 1
800 338287336 1
855 338287336 1
132 338287336 1
133 338287336 1
856 338287336 1
3025 338287336 1
4764 338287336 1
156 338287336 1
223 338287336 1
824 338287336 1
825 338287336 1
806 338287336 1
140 338287336 1
861 338287336 1
843 338287336 1
2092 338287336 1
807 338287336 1
73 241093180 1
74 241093180 1
77 241093180 1
79 241093180 1
2931 241093180 1
82 241093180 1
81 241093180 1
638 241093180 1
4765 241093180 1
379 241093180 1
2239 241093180 1
2886 241093180 1
62 241093180 1
2240 241093180 1
64 241093180 1
2242 241093180 1
2078 241093180 1
2808 241093180 1
2243 241093180 1
84 241093180 1
85 241093180 1
66 241093180 1
416 241093180 1
4766 241093180 1
67 241093180 1
88 241093180 1
68 241093180 1
356 241093180 1
90 241093180 1
2551 241093180 1
92 241093180 1
2637 241093180 1
69 241093180 1
359 241093180 1
2844 241093180 1
70 241093180 1
4756 241093180 1
71 241093180 1
72 241093180 1
100 241093180 1
101 241093180 1
1318 240191869 1
1315 240191869 1
722 322180022 1
1331 322180022 1
471 322180022 1
1333 322180022 1
455 322180022 1
69 322180022 1
3672 322180022 1
1327 322180022 1
464 322180022 1
84 322180022 1
2855 322180022 1
72 322180022 1
100 322180022 1
662 322180022 1
466 322180022 1
88 322180022 1
957 48376774 1
1062 48376774 1
239 48376774 1
240 48376774 1
241 48376774 1
161 48376774 1
3 48376774 1
1615 48376774 1
486 48376774 1
1197 48376774 1
245 48376774 1
247 48376774 1
264 48376774 1
166 48376774 1
4430 48376774 1
33 48376774 1
4767 48376774 1
168 48376774 1
318 48376774 1
4768 48376774 1
1843 48376774 1
255 48376774 1
176 48376774 1
267 48376774 1
495 48376774 1
3214 48376774 1
185 48376774 1
565 48376774 1
3215 48376774 1
1470 48376774 1
249 48376774 1
3217 48376774 1
975 48376774 1
200 48376774 1
24 48376774 1
3219 48376774 1
28 48376774 1
2124 48376774 1
79 48376774 1
286 48376774 1
4769 48376774 1
248 48376774 1
1484 48376774 1
3221 48376774 1
1533 48376774 1
901 48376774 1
244 48376774 1
297 48376774 1
228 48376774 1
230 48376774 1
3225 48376774 1
1115 48376774 1
235 48376774 1
905 48376774 1
237 48376774 1
163 48376774 1
3228 48376774 1
715 48376774 1
1250 48376774 1
599 48376774 1
3231 48376774 1
602 48376774 1
3233 48376774 1
254 48376774 1
41 48376774 1
3234 48376774 1
184 48376774 1
181 48376774 1
188 48376774 1
242 48376774 1
1554 48376774 1
243 48376774 1
1133 48376774 1
3235 48376774 1
191 48376774 1
1136 48376774 1
17 48376774 1
2221 48376774 1
278 48376774 1
3238 48376774 1
281 48376774 1
1387 48376774 1
3239 48376774 1
927 48376774 1
29 48376774 1
246 48376774 1
3241 48376774 1
3242 48376774 1
4770 48376774 1
208 48376774 1
250 48376774 1
1160 48376774 1
1162 48376774 1
551 48376774 1
1172 48376774 1
3837 48376774 1
424 48376774 1
4081 48376774 1
3248 48376774 1
3838 48376774 1
222 48376774 1
1320 48376774 1
3251 48376774 1
298 48376774 1
53 48376774 1
253 48376774 1
953 48376774 1
256 48376774 1
236 48376774 1
306 297853100 1
2107 297853100 1
2108 297853100 1
486 297853100 1
487 297853100 1
1620 297853100 1
4771 297853100 1
488 297853100 1
1360 297853100 1
2033 297853100 1
491 297853100 1
3591 297853100 1
4772 297853100 1
494 297853100 1
4773 297853100 1
190 297853100 1
2354 297853100 1
498 297853100 1
156 297853100 1
3596 297853100 1
4774 297853100 1
3940 297853100 1
2116 297853100 1
4775 297853100 1
504 297853100 1
505 297853100 1
1366 297853100 1
3598 297853100 1
1367 297853100 1
28 297853100 1
1368 297853100 1
1370 297853100 1
286 297853100 1
2356 297853100 1
890 297853100 1
511 297853100 1
512 297853100 1
3600 297853100 1
3272 297853100 1
2129 297853100 1
2130 297853100 1
1611 297853100 1
4776 297853100 1
1104 297853100 1
902 297853100 1
4777 297853100 1
785 297853100 1
520 297853100 1
4778 297853100 1
225 297853100 1
1376 297853100 1
4779 297853100 1
228 297853100 1
522 297853100 1
3945 297853100 1
4780 297853100 1
235 297853100 1
1377 297853100 1
526 297853100 1
3604 297853100 1
163 297853100 1
3606 297853100 1
3607 297853100 1
1379 297853100 1
167 297853100 1
4781 297853100 1
37 297853100 1
4782 297853100 1
531 297853100 1
534 297853100 1
187 297853100 1
1382 297853100 1
3583 297853100 1
920 297853100 1
274 297853100 1
3610 297853100 1
3951 297853100 1
540 297853100 1
3236 297853100 1
458 297853100 1
1869 297853100 1
2524 297853100 1
3611 297853100 1
407 297853100 1
1335 297853100 1
29 297853100 1
2368 297853100 1
2165 297853100 1
2166 297853100 1
2167 297853100 1
2169 297853100 1
4783 297853100 1
1395 297853100 1
220 297853100 1
223 297853100 1
1183 297853100 1
4784 297853100 1
2174 297853100 1
1402 297853100 1
1401 297853100 1
1188 297853100 1
1403 297853100 1
3619 297853100 1
2178 297853100 1
308 297853100 1
1407 297853100 1
556 297853100 1
1199 297853100 1
171 297853100 1
558 297853100 1
3622 297853100 1
175 297853100 1
561 297853100 1
453 297853100 1
1415 297853100 1
567 297853100 1
1417 297853100 1
3627 297853100 1
569 297853100 1
3446 297853100 1
2544 297853100 1
3628 297853100 1
1214 297853100 1
1423 297853100 1
573 297853100 1
575 297853100 1
3631 297853100 1
4785 297853100 1
205 297853100 1
577 297853100 1
287 297853100 1
207 297853100 1
585 297853100 1
586 297853100 1
1428 297853100 1
3633 297853100 1
2201 297853100 1
2202 297853100 1
214 297853100 1
359 297853100 1
3635 297853100 1
1433 297853100 1
4786 297853100 1
3636 297853100 1
994 297853100 1
3858 297853100 1
2205 297853100 1
596 297853100 1
1436 297853100 1
1791 297853100 1
2211 297853100 1
3639 297853100 1
182 297853100 1
184 297853100 1
2215 297853100 1
2217 297853100 1
1440 297853100 1
1441 297853100 1
2218 297853100 1
196 297853100 1
1443 297853100 1
2221 297853100 1
1444 297853100 1
1446 297853100 1
608 297853100 1
609 297853100 1
3684 297853100 1
1872 297853100 1
4101 297853100 1
206 297853100 1
4787 297853100 1
1454 297853100 1
3644 297853100 1
611 297853100 1
1037 297853100 1
250 297853100 1
2227 297853100 1
613 297853100 1
1457 297853100 1
4788 297853100 1
3962 297853100 1
424 297853100 1
3645 297853100 1
1459 297853100 1
2232 297853100 1
1834 297853100 1
1463 297853100 1
1464 297853100 1
119 297853100 1
617 297853100 1
4789 297853100 1
437 297853100 1
4790 297853100 1
159 297853100 1
2105 297853100 1
4791 297853100 1
34 297853100 1
3330 297853100 1
176 297853100 1
4792 297853100 1
2111 297853100 1
4793 297853100 1
495 297853100 1
496 297853100 1
179 297853100 1
497 297853100 1
3592 297853100 1
499 297853100 1
3594 297853100 1
333 297853100 1
112 297853100 1
631 297853100 1
500 297853100 1
3597 297853100 1
502 297853100 1
2118 297853100 1
1473 297853100 1
2121 297853100 1
508 297853100 1
1476 297853100 1
509 297853100 1
2125 297853100 1
3599 297853100 1
4794 297853100 1
642 297853100 1
464 297853100 1
211 297853100 1
1480 297853100 1
1482 297853100 1
3164 297853100 1
1484 297853100 1
3967 297853100 1
4795 297853100 1
515 297853100 1
1102 297853100 1
357 297853100 1
3660 297853100 1
517 297853100 1
3343 297853100 1
3992 297853100 1
1109 297853100 1
230 297853100 1
480 297853100 1
4796 297853100 1
4797 297853100 1
2138 297853100 1
524 297853100 1
904 297853100 1
157 297853100 1
1861 297853100 1
3605 297853100 1
2142 297853100 1
375 297853100 1
529 297853100 1
2145 297853100 1
2146 297853100 1
452 297853100 1
181 297853100 1
1497 297853100 1
1498 297853100 1
922 297853100 1
2150 297853100 1
197 297853100 1
2152 297853100 1
541 297853100 1
278 297853100 1
1501 297853100 1
199 297853100 1
2154 297853100 1
281 297853100 1
929 297853100 1
2162 297853100 1
545 297853100 1
1506 297853100 1
208 297853100 1
547 297853100 1
1164 297853100 1
2168 297853100 1
2170 297853100 1
4798 297853100 1
551 297853100 1
4799 297853100 1
1508 297853100 1
216 297853100 1
1510 297853100 1
1511 297853100 1
221 297853100 1
4800 297853100 1
1513 297853100 1
304 297853100 1
2453 297853100 1
1514 297853100 1
3620 297853100 1
1194 297853100 1
3 297853100 1
1517 297853100 1
2182 297853100 1
166 297853100 1
1518 297853100 1
557 297853100 1
168 297853100 1
173 297853100 1
559 297853100 1
560 297853100 1
450 297853100 1
1520 297853100 1
185 297853100 1
2190 297853100 1
2636 297853100 1
1744 297853100 1
564 297853100 1
192 297853100 1
565 297853100 1
566 297853100 1
971 297853100 1
3377 297853100 1
806 297853100 1
2191 297853100 1
200 297853100 1
570 297853100 1
203 297853100 1
1850 297853100 1
572 297853100 1
2197 297853100 1
79 297853100 1
580 297853100 1
3220 297853100 1
581 297853100 1
4089 297853100 1
3632 297853100 1
584 297853100 1
1533 297853100 1
356 297853100 1
3661 297853100 1
2650 297853100 1
3634 297853100 1
2203 297853100 1
300 297853100 1
1237 297853100 1
594 297853100 1
3975 297853100 1
597 297853100 1
1544 297853100 1
165 297853100 1
2209 297853100 1
598 297853100 1
4801 297853100 1
599 297853100 1
1546 297853100 1
602 297853100 1
601 297853100 1
1552 297853100 1
2213 297853100 1
1259 297853100 1
2216 297853100 1
45 297853100 1
188 297853100 1
1556 297853100 1
17 297853100 1
607 297853100 1
1277 297853100 1
3643 297853100 1
3585 297853100 1
4802 297853100 1
1565 297853100 1
2340 297853100 1
4803 297853100 1
4804 297853100 1
614 297853100 1
2230 297853100 1
1875 297853100 1
48 297853100 1
2491 297853100 1
3646 297853100 1
615 297853100 1
1572 297853100 1
234 297853100 1
4379 297853100 1
1046 297853100 1
3647 297853100 1
236 297853100 1
157 246739849 1
905 246739849 1
1311 246739849 1
526 246739849 1
159 246739849 1
2208 246739849 1
163 246739849 1
597 246739849 1
4082 246739849 1
3 246739849 1
2182 246739849 1
2142 246739849 1
912 246739849 1
166 246739849 1
1791 246739849 1
1314 246739849 1
1379 246739849 1
557 246739849 1
1518 246739849 1
167 246739849 1
529 246739849 1
37 246739849 1
3657 246739849 1
488 246739849 1
171 246739849 1
2185 246739849 1
2211 246739849 1
176 246739849 1
41 246739849 1
267 246739849 1
2111 246739849 1
2146 246739849 1
184 246739849 1
188 246739849 1
4099 246739849 1
156 246739849 1
4071 246739849 1
4078 246739849 1
197 246739849 1
3551 246739849 1
3627 246739849 1
541 246739849 1
1322 246739849 1
1501 246739849 1
1385 246739849 1
3597 246739849 1
975 246739849 1
2118 246739849 1
281 246739849 1
608 246739849 1
24 246739849 1
1367 246739849 1
407 246739849 1
28 246739849 1
1312 246739849 1
3668 246739849 1
1313 246739849 1
509 246739849 1
3548 246739849 1
2125 246739849 1
464 246739849 1
2487 246739849 1
4073 246739849 1
547 246739849 1
3650 246739849 1
2340 246739849 1
1484 246739849 1
2130 246739849 1
1887 246739849 1
613 246739849 1
1102 246739849 1
1508 246739849 1
1319 246739849 1
1373 246739849 1
359 246739849 1
221 246739849 1
1374 246739849 1
615 246739849 1
223 246739849 1
520 246739849 1
297 246739849 1
1320 246739849 1
298 246739849 1
227 246739849 1
2232 246739849 1
228 246739849 1
53 246739849 1
1323 246739849 1
1433 246739849 1
230 246739849 1
1324 246739849 1
3552 246739849 1
236 246739849 1
4805 183374179 1
1514 183374179 1
159 183374179 1
3604 183374179 1
3620 183374179 1
3 183374179 1
1616 183374179 1
912 183374179 1
4791 183374179 1
2238 183374179 1
379 183374179 1
557 183374179 1
4771 183374179 1
168 183374179 1
4243 183374179 1
3657 183374179 1
251 183374179 1
41 183374179 1
267 183374179 1
4792 183374179 1
2775 183374179 1
4806 183374179 1
4807 183374179 1
181 183374179 1
2247 183374179 1
762 183374179 1
2251 183374179 1
273 183374179 1
1347 183374179 1
17 183374179 1
3863 183374179 1
4808 183374179 1
3971 183374179 1
1387 183374179 1
504 183374179 1
570 183374179 1
3611 183374179 1
4555 183374179 1
609 183374179 1
407 183374179 1
2234 183374179 1
343 183374179 1
28 183374179 1
3614 183374179 1
3643 183374179 1
3644 183374179 1
3632 183374179 1
2239 183374179 1
3585 183374179 1
3599 183374179 1
208 183374179 1
2240 183374179 1
3655 183374179 1
2243 183374179 1
3364 183374179 1
289 183374179 1
4244 183374179 1
3633 183374179 1
1484 183374179 1
416 183374179 1
4766 183374179 1
4798 183374179 1
3834 183374179 1
4809 183374179 1
551 183374179 1
4810 183374179 1
356 183374179 1
3602 183374179 1
899 183374179 1
1508 183374179 1
359 183374179 1
425 183374179 1
3646 183374179 1
4242 183374179 1
297 183374179 1
2252 183374179 1
298 183374179 1
3635 183374179 1
2174 183374179 1
4779 183374179 1
228 183374179 1
4756 183374179 1
53 183374179 1
522 183374179 1
2255 183374179 1
233 183374179 1
234 183374179 1
2258 183374179 1
3647 183374179 1
4790 183374179 1
1574 569217694 1
339 569217694 1
3107 569217694 1
3125 569217694 1
308 569217694 1
3134 569217694 1
4811 569217694 1
1951 569217694 1
3191 569217694 1
1704 569217694 1
1619 569217694 1
3111 569217694 1
1757 569217694 1
3130 569217694 1
1658 569217694 1
1735 569217694 1
2020 569217694 1
1685 569217694 1
3789 569217694 1
382 569217694 1
1583 569217694 1
3139 569217694 1
175 569217694 1
3146 569217694 1
386 569217694 1
4669 569217694 1
182 569217694 1
389 569217694 1
422 569217694 1
1631 569217694 1
1802 569217694 1
3180 569217694 1
1578 569217694 1
4812 569217694 1
1776 569217694 1
333 569217694 1
1676 569217694 1
2495 569217694 1
3113 569217694 1
432 569217694 1
1782 569217694 1
1678 569217694 1
404 569217694 1
3143 569217694 1
3151 569217694 1
73 417097825 1
69 417097825 1
79 417097825 1
1326 417097825 1
80 417097825 1
82 417097825 1
97 417097825 1
2044 417097825 1
477 417097825 1
173 417097825 1
84 417097825 1
98 417097825 1
85 417097825 1
606 417097825 1
2059 417097825 1
66 417097825 1
100 417097825 1
71 417097825 1
67 417097825 1
101 417097825 1
88 417097825 1
68 417097825 1
102 417097825 1
2727 186134940 1
483 186134940 1
159 186134940 1
1358 186134940 1
2729 186134940 1
4153 186134940 1
2109 186134940 1
2406 186134940 1
4709 186134940 1
4232 186134940 1
33 186134940 1
2732 186134940 1
315 186134940 1
4445 186134940 1
4813 186134940 1
491 186134940 1
2245 186134940 1
322 186134940 1
2735 186134940 1
2737 186134940 1
4614 186134940 1
2250 186134940 1
498 186134940 1
194 186134940 1
1468 186134940 1
156 186134940 1
4449 186134940 1
2742 186134940 1
631 186134940 1
1472 186134940 1
2744 186134940 1
4615 186134940 1
504 186134940 1
337 186134940 1
3218 186134940 1
1356 186134940 1
2745 186134940 1
2746 186134940 1
2747 186134940 1
4453 186134940 1
343 186134940 1
28 186134940 1
4454 186134940 1
347 186134940 1
4455 186134940 1
4456 186134940 1
4 186134940 1
2750 186134940 1
2751 186134940 1
891 186134940 1
2242 186134940 1
2420 186134940 1
4688 186134940 1
511 186134940 1
4689 186134940 1
4460 186134940 1
1485 186134940 1
2757 186134940 1
3275 186134940 1
2756 186134940 1
1102 186134940 1
2758 186134940 1
1104 186134940 1
516 186134940 1
1105 186134940 1
518 186134940 1
2761 186134940 1
2762 186134940 1
2763 186134940 1
4465 186134940 1
2764 186134940 1
4466 186134940 1
230 186134940 1
4467 186134940 1
904 186134940 1
4469 186134940 1
1489 186134940 1
748 186134940 1
2964 186134940 1
2767 186134940 1
4470 186134940 1
4619 186134940 1
2768 186134940 1
2769 186134940 1
4472 186134940 1
373 186134940 1
375 186134940 1
4717 186134940 1
379 186134940 1
2771 186134940 1
4475 186134940 1
4621 186134940 1
2772 186134940 1
4814 186134940 1
384 186134940 1
4815 186134940 1
2361 186134940 1
41 186134940 1
181 186134940 1
390 186134940 1
4478 186134940 1
1133 186134940 1
4719 186134940 1
2777 186134940 1
1347 186134940 1
1383 186134940 1
2778 186134940 1
4481 186134940 1
2253 186134940 1
199 186134940 1
4482 186134940 1
4816 186134940 1
4622 186134940 1
4483 186134940 1
407 186134940 1
2980 186134940 1
1335 186134940 1
2368 186134940 1
2782 186134940 1
2783 186134940 1
4489 186134940 1
411 186134940 1
4817 186134940 1
208 186134940 1
3877 186134940 1
414 186134940 1
3655 186134940 1
3364 186134940 1
1507 186134940 1
4723 186134940 1
2787 186134940 1
416 186134940 1
4022 186134940 1
551 186134940 1
943 186134940 1
4692 186134940 1
421 186134940 1
1509 186134940 1
2792 186134940 1
2793 186134940 1
427 186134940 1
223 186134940 1
786 186134940 1
431 186134940 1
1188 186134940 1
1355 186134940 1
4164 186134940 1
2796 186134940 1
4501 186134940 1
2235 186134940 1
309 186134940 1
4625 186134940 1
4230 186134940 1
4439 186134940 1
4503 186134940 1
4506 186134940 1
3 186134940 1
2287 186134940 1
961 186134940 1
312 186134940 1
2730 186134940 1
2731 186134940 1
4626 186134940 1
2733 186134940 1
168 186134940 1
4029 186134940 1
4028 186134940 1
3657 186134940 1
317 186134940 1
173 186134940 1
175 186134940 1
4510 186134940 1
1966 186134940 1
267 186134940 1
320 186134940 1
2736 186134940 1
1521 186134940 1
323 186134940 1
4030 186134940 1
3850 186134940 1
4513 186134940 1
2738 186134940 1
2739 186134940 1
4727 186134940 1
1523 186134940 1
2743 186134940 1
3072 186134940 1
4698 186134940 1
4037 186134940 1
2256 186134940 1
338 186134940 1
2748 186134940 1
4040 186134940 1
345 186134940 1
79 186134940 1
4630 186134940 1
4042 186134940 1
4699 186134940 1
2752 186134940 1
4526 186134940 1
1427 186134940 1
1532 186134940 1
2754 186134940 1
1341 186134940 1
289 186134940 1
4613 186134940 1
353 186134940 1
4527 186134940 1
4632 186134940 1
292 186134940 1
1227 186134940 1
2759 186134940 1
1344 186134940 1
356 186134940 1
4818 186134940 1
1346 186134940 1
359 186134940 1
1536 186134940 1
4531 186134940 1
4819 186134940 1
4532 186134940 1
365 186134940 1
1433 186134940 1
4534 186134940 1
4535 186134940 1
2766 186134940 1
4096 186134940 1
1000 186134940 1
595 186134940 1
1336 186134940 1
3829 186134940 1
4820 186134940 1
4541 186134940 1
4701 186134940 1
4544 186134940 1
1791 186134940 1
4821 186134940 1
4546 186134940 1
4822 186134940 1
1259 186134940 1
182 186134940 1
188 186134940 1
4548 186134940 1
2776 186134940 1
4638 186134940 1
1020 186134940 1
17 186134940 1
398 186134940 1
1349 186134940 1
401 186134940 1
4553 186134940 1
2780 186134940 1
4735 186134940 1
2781 186134940 1
4555 186134940 1
4174 186134940 1
4823 186134940 1
4736 186134940 1
1339 186134940 1
4557 186134940 1
2784 186134940 1
4559 186134940 1
415 186134940 1
4244 186134940 1
2340 186134940 1
4824 186134940 1
1456 186134940 1
4560 186134940 1
4563 186134940 1
4562 186134940 1
3400 186134940 1
2789 186134940 1
424 186134940 1
425 186134940 1
4567 186134940 1
4570 186134940 1
1351 186134940 1
298 186134940 1
53 186134940 1
4708 186134940 1
4571 186134940 1
233 186134940 1
234 186134940 1
617 186134940 1
4572 186134940 1
4573 186134940 1
4379 186134940 1
2797 186134940 1
437 186134940 1
1062 187658311 1
1063 187658311 1
1064 187658311 1
1065 187658311 1
1194 187658311 1
621 187658311 1
1195 187658311 1
1066 187658311 1
1197 187658311 1
960 187658311 1
1199 187658311 1
1201 187658311 1
168 187658311 1
3770 187658311 1
1068 187658311 1
4825 187658311 1
1070 187658311 1
1071 187658311 1
1073 187658311 1
267 187658311 1
1075 187658311 1
3820 187658311 1
1078 187658311 1
1206 187658311 1
3375 187658311 1
4826 187658311 1
1207 187658311 1
879 187658311 1
156 187658311 1
1209 187658311 1
1636 187658311 1
1210 187658311 1
3821 187658311 1
3773 187658311 1
3774 187658311 1
1083 187658311 1
1524 187658311 1
3218 187658311 1
4432 187658311 1
28 187658311 1
1217 187658311 1
1219 187658311 1
1221 187658311 1
1424 187658311 1
1092 187658311 1
4400 187658311 1
1095 187658311 1
2199 187658311 1
1097 187658311 1
1098 187658311 1
1226 187658311 1
289 187658311 1
2959 187658311 1
1100 187658311 1
3272 187658311 1
3274 187658311 1
3387 187658311 1
3822 187658311 1
1230 187658311 1
1104 187658311 1
1232 187658311 1
3390 187658311 1
1110 187658311 1
3277 187658311 1
1111 187658311 1
1237 187658311 1
1239 187658311 1
3314 187658311 1
2767 187658311 1
3823 187658311 1
4096 187658311 1
4589 187658311 1
1244 187658311 1
1245 187658311 1
1246 187658311 1
1119 187658311 1
1247 187658311 1
1248 187658311 1
3346 187658311 1
1249 187658311 1
1250 187658311 1
1252 187658311 1
1254 187658311 1
3824 187658311 1
1255 187658311 1
1125 187658311 1
3392 187658311 1
3282 187658311 1
1551 187658311 1
1256 187658311 1
41 187658311 1
1258 187658311 1
1262 187658311 1
181 187658311 1
4199 187658311 1
1135 187658311 1
1267 187658311 1
1136 187658311 1
3825 187658311 1
1137 187658311 1
17 187658311 1
199 187658311 1
2714 187658311 1
1143 187658311 1
3357 187658311 1
1278 187658311 1
1148 187658311 1
4411 187658311 1
3289 187658311 1
3361 187658311 1
1284 187658311 1
1150 187658311 1
3323 187658311 1
1287 187658311 1
3934 187658311 1
1390 187658311 1
208 187658311 1
1289 187658311 1
1290 187658311 1
1160 187658311 1
1293 187658311 1
1165 187658311 1
4827 187658311 1
1457 187658311 1
551 187658311 1
1171 187658311 1
3828 187658311 1
1178 187658311 1
1875 187658311 1
1179 187658311 1
3292 187658311 1
3294 187658311 1
3827 187658311 1
1183 187658311 1
298 187658311 1
53 187658311 1
1188 187658311 1
1309 187658311 1
1189 187658311 1
234 187658311 1
435 187658311 1
306 523484007 1
1726 523484007 1
1728 523484007 1
1612 523484007 1
1889 523484007 1
311 523484007 1
1730 523484007 1
1615 523484007 1
1616 523484007 1
1891 523484007 1
1964 523484007 1
1892 523484007 1
1735 523484007 1
964 523484007 1
4828 523484007 1
1736 523484007 1
175 523484007 1
1897 523484007 1
1625 523484007 1
1628 523484007 1
1743 523484007 1
4246 523484007 1
762 523484007 1
1635 523484007 1
333 523484007 1
4829 523484007 1
1904 523484007 1
1906 523484007 1
1974 523484007 1
1907 523484007 1
1908 523484007 1
1909 523484007 1
339 523484007 1
1975 523484007 1
1910 523484007 1
1978 523484007 1
344 523484007 1
1911 523484007 1
1979 523484007 1
1980 523484007 1
1651 523484007 1
1981 523484007 1
1757 523484007 1
1657 523484007 1
642 523484007 1
1984 523484007 1
1760 523484007 1
3137 523484007 1
4258 523484007 1
1763 523484007 1
1985 523484007 1
1660 523484007 1
4247 523484007 1
1988 523484007 1
1663 523484007 1
1990 523484007 1
1665 523484007 1
3166 523484007 1
4830 523484007 1
1917 523484007 1
1772 523484007 1
1918 523484007 1
1776 523484007 1
1675 523484007 1
480 523484007 1
1782 523484007 1
1678 523484007 1
1783 523484007 1
1924 523484007 1
368 523484007 1
1995 523484007 1
3144 523484007 1
371 523484007 1
1786 523484007 1
2434 523484007 1
1790 523484007 1
1999 523484007 1
1685 523484007 1
1793 523484007 1
382 523484007 1
383 523484007 1
4245 523484007 1
2004 523484007 1
2005 523484007 1
3147 523484007 1
1932 523484007 1
2007 523484007 1
386 523484007 1
1934 523484007 1
387 523484007 1
2009 523484007 1
389 523484007 1
1936 523484007 1
1689 523484007 1
1800 523484007 1
1801 523484007 1
1802 523484007 1
1690 523484007 1
1939 523484007 1
1807 523484007 1
1808 523484007 1
4831 523484007 1
404 523484007 1
1945 523484007 1
1697 523484007 1
1946 523484007 1
1948 523484007 1
1812 523484007 1
1815 523484007 1
1814 523484007 1
1703 523484007 1
1952 523484007 1
1705 523484007 1
413 523484007 1
1710 523484007 1
2019 523484007 1
1954 523484007 1
1955 523484007 1
1956 523484007 1
2278 523484007 1
1713 523484007 1
736 523484007 1
1716 523484007 1
1958 523484007 1
2022 523484007 1
424 523484007 1
223 523484007 1
2025 523484007 1
430 523484007 1
2176 523484007 1
1722 523484007 1
2495 523484007 1
1723 523484007 1
2026 523484007 1
432 523484007 1
433 523484007 1
33 51697533 1
4599 51697533 1
569 51697533 1
227 51697533 1
2264 51697533 1
4832 51697533 1
4833 51697533 1
3556 51697533 1
4600 51697533 1
3297 394745356 1
1191 394745356 1
1064 394745356 1
1065 394745356 1
1194 394745356 1
1066 394745356 1
1197 394745356 1
1199 394745356 1
33 394745356 1
3371 394745356 1
1068 394745356 1
1070 394745356 1
1202 394745356 1
117 394745356 1
4185 394745356 1
1075 394745356 1
1206 394745356 1
1207 394745356 1
879 394745356 1
156 394745356 1
3774 394745356 1
1082 394745356 1
1083 394745356 1
3263 394745356 1
1218 394745356 1
1094 394745356 1
3267 394745356 1
4655 394745356 1
1223 394745356 1
3387 394745356 1
357 394745356 1
3276 394745356 1
3822 394745356 1
1230 394745356 1
3812 394745356 1
1594 394745356 1
359 394745356 1
3389 394745356 1
1106 394745356 1
1234 394745356 1
3390 394745356 1
1110 394745356 1
3277 394745356 1
228 394745356 1
1237 394745356 1
1114 394745356 1
3823 394745356 1
1242 394745356 1
1860 394745356 1
1117 394745356 1
1245 394745356 1
1247 394745356 1
3315 394745356 1
597 394745356 1
1123 394745356 1
1254 394745356 1
3824 394745356 1
3347 394745356 1
1125 394745356 1
1255 394745356 1
1256 394745356 1
3316 394745356 1
1128 394745356 1
1261 394745356 1
3350 394745356 1
1132 394745356 1
1265 394745356 1
1138 394745356 1
2221 394745356 1
199 394745356 1
3355 394745356 1
1274 394745356 1
2714 394745356 1
3358 394745356 1
1143 394745356 1
3357 394745356 1
1278 394745356 1
1149 394745356 1
1152 394745356 1
1287 394745356 1
1158 394745356 1
1161 394745356 1
3398 394745356 1
1293 394745356 1
1457 394745356 1
551 394745356 1
1875 394745356 1
1179 394745356 1
424 394745356 1
1182 394745356 1
3827 394745356 1
1183 394745356 1
1307 394745356 1
431 394745356 1
1308 394745356 1
3366 394745356 1
1188 394745356 1
1309 394745356 1
1189 394745356 1
4834 399580001 1
4835 399580001 1
4836 399580001 1
2454 399580001 1
308 399580001 1
4837 399580001 1
1601 399580001 1
3880 399580001 1
1602 399580001 1
1620 399580001 1
4084 399580001 1
1467 399580001 1
315 399580001 1
4838 399580001 1
175 399580001 1
4839 399580001 1
4840 399580001 1
4841 399580001 1
1630 399580001 1
156 399580001 1
4842 399580001 1
971 399580001 1
4843 399580001 1
333 399580001 1
1608 399580001 1
4844 399580001 1
4273 399580001 1
461 399580001 1
4845 399580001 1
4846 399580001 1
339 399580001 1
4847 399580001 1
582 399580001 1
4848 399580001 1
642 399580001 1
3164 399580001 1
1609 399580001 1
4124 399580001 1
4849 399580001 1
1611 399580001 1
1610 399580001 1
1766 399580001 1
1767 399580001 1
4180 399580001 1
4850 399580001 1
1604 399580001 1
4250 399580001 1
4851 399580001 1
1579 399580001 1
4852 399580001 1
3730 399580001 1
3678 399580001 1
480 399580001 1
4131 399580001 1
4183 399580001 1
527 399580001 1
4853 399580001 1
1790 399580001 1
4854 399580001 1
1607 399580001 1
4177 399580001 1
1793 399580001 1
4137 399580001 1
4855 399580001 1
4856 399580001 1
4077 399580001 1
386 399580001 1
4857 399580001 1
182 399580001 1
4858 399580001 1
4859 399580001 1
4860 399580001 1
2394 399580001 1
395 399580001 1
1582 399580001 1
4139 399580001 1
4861 399580001 1
4284 399580001 1
2612 399580001 1
3685 399580001 1
4862 399580001 1
4176 399580001 1
413 399580001 1
4179 399580001 1
4863 399580001 1
4290 399580001 1
1715 399580001 1
4864 399580001 1
4865 399580001 1
1600 399580001 1
4866 399580001 1
1603 399580001 1
3588 399580001 1
223 399580001 1
1605 399580001 1
4867 399580001 1
1606 399580001 1
4868 399580001 1
4104 399580001 1
1834 399580001 1
4181 399580001 1
432 399580001 1
4256 399580001 1
739 399580001 1
1046 399580001 1
24 311108835 1
3631 311108835 1
159 311108835 1
596 311108835 1
3604 311108835 1
28 311108835 1
163 311108835 1
3638 311108835 1
3620 311108835 1
3614 311108835 1
2105 311108835 1
3644 311108835 1
3632 311108835 1
3585 311108835 1
3599 311108835 1
2313 311108835 1
511 311108835 1
3600 311108835 1
3633 311108835 1
1484 311108835 1
4772 311108835 1
3616 311108835 1
4798 311108835 1
3601 311108835 1
3602 311108835 1
3625 311108835 1
156 311108835 1
3646 311108835 1
3593 311108835 1
197 311108835 1
199 311108835 1
228 311108835 1
230 311108835 1
570 311108835 1
3618 311108835 1
234 311108835 1
3647 311108835 1
236 311108835 1
3611 311108835 1
837 280826536 1
3000 280826536 1
855 280826536 1
846 280826536 1
133 280826536 1
3051 280826536 1
2088 280826536 1
80 280826536 1
1831 280826536 1
136 280826536 1
137 280826536 1
223 280826536 1
806 280826536 1
815 280826536 1
831 280826536 1
826 280826536 1
173 280826536 1
850 280826536 1
843 280826536 1
819 280826536 1
2092 280826536 1
306 137396816 1
307 137396816 1
4836 137396816 1
1601 137396816 1
3880 137396816 1
1615 137396816 1
1602 137396816 1
4869 137396816 1
4870 137396816 1
2539 137396816 1
175 137396816 1
4840 137396816 1
4871 137396816 1
4841 137396816 1
4741 137396816 1
2636 137396816 1
4872 137396816 1
4873 137396816 1
4842 137396816 1
1608 137396816 1
1471 137396816 1
4874 137396816 1
1420 137396816 1
4273 137396816 1
4182 137396816 1
4875 137396816 1
4845 137396816 1
4846 137396816 1
4876 137396816 1
4877 137396816 1
4847 137396816 1
582 137396816 1
4878 137396816 1
642 137396816 1
1609 137396816 1
4879 137396816 1
4880 137396816 1
4881 137396816 1
4849 137396816 1
1610 137396816 1
1611 137396816 1
4180 137396816 1
4882 137396816 1
4850 137396816 1
4883 137396816 1
4884 137396816 1
1770 137396816 1
1772 137396816 1
4885 137396816 1
4886 137396816 1
4887 137396816 1
1579 137396816 1
4888 137396816 1
4852 137396816 1
3730 137396816 1
3678 137396816 1
4889 137396816 1
4890 137396816 1
4183 137396816 1
371 137396816 1
4891 137396816 1
4853 137396816 1
4892 137396816 1
1791 137396816 1
1607 137396816 1
4177 137396816 1
4893 137396816 1
4855 137396816 1
4856 137396816 1
4894 137396816 1
386 137396816 1
4895 137396816 1
387 137396816 1
4896 137396816 1
4857 137396816 1
182 137396816 1
4897 137396816 1
4859 137396816 1
4898 137396816 1
2394 137396816 1
4899 137396816 1
4743 137396816 1
4900 137396816 1
195 137396816 1
1582 137396816 1
4901 137396816 1
4902 137396816 1
4903 137396816 1
4904 137396816 1
672 137396816 1
4861 137396816 1
4284 137396816 1
4905 137396816 1
2612 137396816 1
4906 137396816 1
2368 137396816 1
4907 137396816 1
3685 137396816 1
4176 137396816 1
4908 137396816 1
1389 137396816 1
4909 137396816 1
4910 137396816 1
4178 137396816 1
4179 137396816 1
4911 137396816 1
550 137396816 1
4864 137396816 1
1715 137396816 1
4912 137396816 1
4913 137396816 1
4914 137396816 1
422 137396816 1
1600 137396816 1
4915 137396816 1
1603 137396816 1
3588 137396816 1
1720 137396816 1
223 137396816 1
1605 137396816 1
1606 137396816 1
4868 137396816 1
4916 137396816 1
4181 137396816 1
4917 137396816 1
4918 137396816 1
739 137396816 1
4919 319010188 1
4920 319010188 1
1191 213829162 1
4646 213829162 1
1192 213829162 1
1193 213829162 1
1065 213829162 1
3 213829162 1
621 213829162 1
1195 213829162 1
1196 213829162 1
1066 213829162 1
1197 213829162 1
1199 213829162 1
3327 213829162 1
1200 213829162 1
3371 213829162 1
1067 213829162 1
488 213829162 1
1068 213829162 1
1070 213829162 1
1202 213829162 1
1072 213829162 1
3301 213829162 1
1073 213829162 1
1075 213829162 1
1203 213829162 1
1205 213829162 1
3820 213829162 1
4189 213829162 1
4921 213829162 1
3261 213829162 1
3375 213829162 1
1207 213829162 1
1208 213829162 1
1209 213829162 1
156 213829162 1
971 213829162 1
3335 213829162 1
3774 213829162 1
1084 213829162 1
3382 213829162 1
1218 213829162 1
1091 213829162 1
1220 213829162 1
1093 213829162 1
1094 213829162 1
1222 213829162 1
1097 213829162 1
1226 213829162 1
3272 213829162 1
1100 213829162 1
292 213829162 1
3387 213829162 1
357 213829162 1
588 213829162 1
4657 213829162 1
1106 213829162 1
4588 213829162 1
1234 213829162 1
1109 213829162 1
3390 213829162 1
1235 213829162 1
3277 213829162 1
651 213829162 1
228 213829162 1
1114 213829162 1
1239 213829162 1
3313 213829162 1
1240 213829162 1
526 213829162 1
1242 213829162 1
2967 213829162 1
1247 213829162 1
597 213829162 1
1120 213829162 1
3315 213829162 1
3346 213829162 1
1121 213829162 1
1791 213829162 1
1251 213829162 1
4192 213829162 1
1123 213829162 1
1254 213829162 1
3347 213829162 1
1125 213829162 1
1439 213829162 1
1126 213829162 1
1128 213829162 1
1259 213829162 1
1257 213829162 1
1258 213829162 1
182 213829162 1
3350 213829162 1
1263 213829162 1
3351 213829162 1
1131 213829162 1
1132 213829162 1
1265 213829162 1
1266 213829162 1
3394 213829162 1
1267 213829162 1
1269 213829162 1
1138 213829162 1
3395 213829162 1
1139 213829162 1
1272 213829162 1
1140 213829162 1
3355 213829162 1
1274 213829162 1
2714 213829162 1
4922 213829162 1
1143 213829162 1
3358 213829162 1
1278 213829162 1
4186 213829162 1
1279 213829162 1
3288 213829162 1
1147 213829162 1
1283 213829162 1
3289 213829162 1
3322 213829162 1
1152 213829162 1
3323 213829162 1
1156 213829162 1
3363 213829162 1
208 213829162 1
1390 213829162 1
4200 213829162 1
1289 213829162 1
1290 213829162 1
1164 213829162 1
1293 213829162 1
3063 213829162 1
1166 213829162 1
1169 213829162 1
1457 213829162 1
551 213829162 1
1173 213829162 1
1178 213829162 1
1395 213829162 1
3980 213829162 1
3401 213829162 1
424 213829162 1
1300 213829162 1
3294 213829162 1
1301 213829162 1
223 213829162 1
1183 213829162 1
1597 213829162 1
1307 213829162 1
1308 213829162 1
1834 213829162 1
1185 213829162 1
1186 213829162 1
1188 213829162 1
1573 213829162 1
3366 213829162 1
3296 213829162 1
1189 213829162 1
1046 213829162 1
1310 213829162 1
3368 213829162 1
3701 189259082 1
4423 406886217 1
181 406886217 1
4422 406886217 1
846 406886217 1
133 406886217 1
4424 406886217 1
79 406886217 1
2088 406886217 1
4425 406886217 1
136 406886217 1
137 406886217 1
4418 406886217 1
4427 406886217 1
4923 406886217 1
441 198221318 1
712 198221318 1
2916 198221318 1
443 198221318 1
445 198221318 1
63 198221318 1
1329 198221318 1
2032 198221318 1
65 198221318 1
2631 198221318 1
450 198221318 1
68 198221318 1
452 198221318 1
1332 198221318 1
4924 198221318 1
2604 198221318 1
69 198221318 1
3187 198221318 1
3150 198221318 1
459 198221318 1
72 198221318 1
2069 198221318 1
3674 198221318 1
1326 198221318 1
80 198221318 1
703 198221318 1
84 198221318 1
3153 198221318 1
88 198221318 1
2080 198221318 1
467 198221318 1
2810 198221318 1
471 198221318 1
91 198221318 1
472 198221318 1
707 198221318 1
473 198221318 1
2048 198221318 1
2581 198221318 1
96 198221318 1
2624 198221318 1
475 198221318 1
479 198221318 1
4925 198221318 1
100 198221318 1
2930 198221318 1
2496 198221318 1
3809 198221318 1
996 198221318 1
4926 198221318 1
102 198221318 1
2028 108896669 1
159 108896669 1
2800 108896669 1
3109 108896669 1
4927 108896669 1
4928 108896669 1
4929 108896669 1
58 108896669 1
622 108896669 1
3897 108896669 1
446 108896669 1
623 108896669 1
2803 108896669 1
1329 108896669 1
3732 108896669 1
449 108896669 1
451 108896669 1
68 108896669 1
4930 108896669 1
625 108896669 1
4740 108896669 1
2588 108896669 1
189 108896669 1
4931 108896669 1
156 108896669 1
112 108896669 1
631 108896669 1
1471 108896669 1
4932 108896669 1
459 108896669 1
633 108896669 1
74 108896669 1
2694 108896669 1
28 108896669 1
637 108896669 1
3900 108896669 1
888 108896669 1
638 108896669 1
642 108896669 1
464 108896669 1
643 108896669 1
83 108896669 1
644 108896669 1
645 108896669 1
2424 108896669 1
2810 108896669 1
648 108896669 1
91 108896669 1
472 108896669 1
2811 108896669 1
92 108896669 1
93 108896669 1
2812 108896669 1
2048 108896669 1
2513 108896669 1
2049 108896669 1
475 108896669 1
99 108896669 1
4933 108896669 1
2516 108896669 1
1117 108896669 1
3905 108896669 1
2601 108896669 1
2517 108896669 1
910 108896669 1
1378 108896669 1
4781 108896669 1
37 108896669 1
3710 108896669 1
2518 108896669 1
41 108896669 1
2900 108896669 1
662 108896669 1
452 108896669 1
2828 108896669 1
2602 108896669 1
455 108896669 1
2604 108896669 1
69 108896669 1
666 108896669 1
667 108896669 1
71 108896669 1
1574 108896669 1
2836 108896669 1
463 108896669 1
3912 108896669 1
2073 108896669 1
2368 108896669 1
931 108896669 1
4746 108896669 1
80 108896669 1
2905 108896669 1
1389 108896669 1
2527 108896669 1
4934 108896669 1
2907 108896669 1
4935 108896669 1
3244 108896669 1
2080 108896669 1
4936 108896669 1
1174 108896669 1
2909 108896669 1
2620 108896669 1
2621 108896669 1
4937 108896669 1
3181 108896669 1
223 108896669 1
2845 108896669 1
1183 108896669 1
2624 108896669 1
4938 108896669 1
952 108896669 1
479 108896669 1
4939 108896669 1
439 108896669 1
2628 108896669 1
2915 108896669 1
2916 108896669 1
444 108896669 1
1198 108896669 1
2629 108896669 1
61 108896669 1
168 108896669 1
4940 108896669 1
2849 108896669 1
63 108896669 1
3671 108896669 1
2032 108896669 1
65 108896669 1
3916 108896669 1
2631 108896669 1
267 108896669 1
450 108896669 1
2633 108896669 1
4941 108896669 1
4942 108896669 1
684 108896669 1
1332 108896669 1
4943 108896669 1
4944 108896669 1
2542 108896669 1
4945 108896669 1
70 108896669 1
1212 108896669 1
72 108896669 1
2040 108896669 1
462 108896669 1
4751 108896669 1
4946 108896669 1
2641 108896669 1
2854 108896669 1
3674 108896669 1
4753 108896669 1
78 108896669 1
1326 108896669 1
79 108896669 1
984 108896669 1
582 108896669 1
704 108896669 1
703 108896669 1
3513 108896669 1
84 108896669 1
3919 108896669 1
2645 108896669 1
4947 108896669 1
2926 108896669 1
466 108896669 1
4755 108896669 1
707 108896669 1
3141 108896669 1
4948 108896669 1
4949 108896669 1
481 108896669 1
2930 108896669 1
2554 108896669 1
2859 108896669 1
4757 108896669 1
482 108896669 1
2556 108896669 1
3923 108896669 1
440 108896669 1
441 108896669 1
3982 108896669 1
712 108896669 1
2653 108896669 1
57 108896669 1
2931 108896669 1
445 108896669 1
3009 108896669 1
717 108896669 1
3807 108896669 1
1328 108896669 1
832 108896669 1
448 108896669 1
3012 108896669 1
67 108896669 1
837 108896669 1
2561 108896669 1
723 108896669 1
2563 108896669 1
722 108896669 1
3861 108896669 1
726 108896669 1
3927 108896669 1
3928 108896669 1
2660 108896669 1
4950 108896669 1
3098 108896669 1
456 108896669 1
2936 108896669 1
3150 108896669 1
460 108896669 1
4759 108896669 1
2663 108896669 1
1559 108896669 1
3930 108896669 1
2568 108896669 1
4951 108896669 1
730 108896669 1
2665 108896669 1
2866 108896669 1
2666 108896669 1
4952 108896669 1
4953 108896669 1
2868 108896669 1
732 108896669 1
2668 108896669 1
3153 108896669 1
4954 108896669 1
2574 108896669 1
88 108896669 1
2939 108896669 1
2575 108896669 1
467 108896669 1
469 108896669 1
470 108896669 1
2872 108896669 1
2670 108896669 1
424 108896669 1
2873 108896669 1
2580 108896669 1
473 108896669 1
3721 108896669 1
2581 108896669 1
474 108896669 1
2672 108896669 1
2673 108896669 1
2494 108896669 1
53 108896669 1
478 108896669 1
4955 108896669 1
100 108896669 1
233 108896669 1
234 108896669 1
1591 257078406 1
3654 257078406 1
1256 257078406 1
1593 257078406 1
1588 257078406 1
1199 257078406 1
156 257078406 1
147 520440498 1
3479 520440498 1
1359 520440498 1
149 520440498 1
55 520440498 1
3 520440498 1
556 520440498 1
2105 520440498 1
312 520440498 1
793 520440498 1
173 520440498 1
559 520440498 1
175 520440498 1
561 520440498 1
2413 520440498 1
1592 520440498 1
273 520440498 1
564 520440498 1
2948 520440498 1
806 520440498 1
3072 520440498 1
1214 520440498 1
22 520440498 1
505 520440498 1
807 520440498 1
506 520440498 1
2545 520440498 1
3076 520440498 1
24 520440498 1
1367 520440498 1
4956 520440498 1
2957 520440498 1
79 520440498 1
4 520440498 1
509 520440498 1
4957 520440498 1
139 520440498 1
4170 520440498 1
582 520440498 1
815 520440498 1
814 520440498 1
511 520440498 1
512 520440498 1
1100 520440498 1
1484 520440498 1
153 520440498 1
514 520440498 1
3004 520440498 1
1533 520440498 1
148 520440498 1
2963 520440498 1
3660 520440498 1
133 520440498 1
2429 520440498 1
520 520440498 1
224 520440498 1
1487 520440498 1
228 520440498 1
477 520440498 1
480 520440498 1
2092 520440498 1
157 520440498 1
596 520440498 1
152 520440498 1
831 520440498 1
1496 520440498 1
833 520440498 1
837 520440498 1
2362 520440498 1
389 520440498 1
3055 520440498 1
181 520440498 1
45 520440498 1
188 520440498 1
3095 520440498 1
3583 520440498 1
920 520440498 1
138 520440498 1
1383 520440498 1
1808 520440498 1
1444 520440498 1
3648 520440498 1
2976 520440498 1
3396 520440498 1
4338 520440498 1
608 520440498 1
2094 520440498 1
1028 520440498 1
151 520440498 1
931 520440498 1
611 520440498 1
208 520440498 1
2369 520440498 1
612 520440498 1
2166 520440498 1
1565 520440498 1
88 520440498 1
4788 520440498 1
4372 520440498 1
4958 520440498 1
2489 520440498 1
3440 520440498 1
1875 520440498 1
855 520440498 1
107 520440498 1
2721 520440498 1
220 520440498 1
3182 520440498 1
3025 520440498 1
1459 520440498 1
223 520440498 1
1183 520440498 1
786 520440498 1
253 520440498 1
1402 520440498 1
437 520440498 1
1841 562966986 1
121 562966986 1
1869 562966986 1
20 562966986 1
273 562966986 1
123 562966986 1
348 562966986 1
157 427605834 1
306 427605834 1
3649 427605834 1
3557 427605834 1
486 427605834 1
581 427605834 1
599 427605834 1
582 427605834 1
3579 427605834 1
3572 427605834 1
3559 427605834 1
1483 427605834 1
559 427605834 1
1361 427605834 1
4802 427605834 1
3586 427605834 1
3560 427605834 1
3587 427605834 1
495 427605834 1
551 427605834 1
2413 427605834 1
3561 427605834 1
3581 427605834 1
3582 427605834 1
3651 427605834 1
3812 427605834 1
3583 427605834 1
3589 427605834 1
3584 427605834 1
3973 427605834 1
228 427605834 1
4959 427605834 1
3576 427605834 1
1726 340555061 1
1727 340555061 1
308 340555061 1
3681 340555061 1
371 340555061 1
1681 340555061 1
1730 340555061 1
1615 340555061 1
1790 340555061 1
4215 340555061 1
4259 340555061 1
1620 340555061 1
3963 340555061 1
1467 340555061 1
4216 340555061 1
4960 340555061 1
1893 340555061 1
1685 340555061 1
1793 340555061 1
175 340555061 1
1625 340555061 1
386 340555061 1
1052 340555061 1
387 340555061 1
182 340555061 1
389 340555061 1
1689 340555061 1
1800 340555061 1
1690 340555061 1
3966 340555061 1
3682 340555061 1
1804 340555061 1
971 340555061 1
4206 340555061 1
333 340555061 1
400 340555061 1
1746 340555061 1
1420 340555061 1
335 340555061 1
404 340555061 1
1645 340555061 1
2414 340555061 1
4961 340555061 1
4209 340555061 1
339 340555061 1
3176 340555061 1
204 340555061 1
344 340555061 1
1703 340555061 1
1651 340555061 1
2016 340555061 1
1653 340555061 1
1706 340555061 1
4222 340555061 1
1709 340555061 1
4962 340555061 1
1389 340555061 1
3683 340555061 1
1710 340555061 1
1760 340555061 1
1711 340555061 1
2444 340555061 1
1955 340555061 1
2681 340555061 1
465 340555061 1
1824 340555061 1
1825 340555061 1
1611 340555061 1
1767 340555061 1
1716 340555061 1
215 340555061 1
422 340555061 1
1771 340555061 1
424 340555061 1
1668 340555061 1
3954 340555061 1
1776 340555061 1
363 340555061 1
430 340555061 1
3968 340555061 1
1834 340555061 1
480 340555061 1
1780 340555061 1
1993 340555061 1
432 340555061 1
1782 340555061 1
1678 340555061 1
4213 340555061 1
1046 340555061 1
1784 419565212 1
4963 419565212 1
4964 419565212 1
2268 419565212 1
344 419565212 1
4667 419565212 1
4675 419565212 1
1615 419565212 1
4965 419565212 1
1790 419565212 1
778 419565212 1
4593 419565212 1
4668 419565212 1
1467 419565212 1
1964 419565212 1
2275 419565212 1
4676 419565212 1
175 419565212 1
1915 419565212 1
386 419565212 1
2279 419565212 1
389 419565212 1
762 419565212 1
4677 419565212 1
1690 419565212 1
1775 419565212 1
4670 419565212 1
2284 419565212 1
333 419565212 1
4672 419565212 1
4674 419565212 1
1025 419565212 1
1645 419565212 1
4666 419565212 1
2944 399954028 1
310 399954028 1
1613 399954028 1
1064 399954028 1
1065 399954028 1
1616 399954028 1
1066 399954028 1
1620 399954028 1
1467 399954028 1
1070 399954028 1
3332 399954028 1
1073 399954028 1
1628 399954028 1
762 399954028 1
156 399954028 1
331 399954028 1
332 399954028 1
1080 399954028 1
333 399954028 1
1082 399954028 1
1083 399954028 1
1084 399954028 1
461 399954028 1
2414 399954028 1
340 399954028 1
341 399954028 1
3263 399954028 1
28 399954028 1
507 399954028 1
1477 399954028 1
1094 399954028 1
349 399954028 1
1098 399954028 1
3269 399954028 1
513 399954028 1
352 399954028 1
1100 399954028 1
1057 399954028 1
1668 399954028 1
361 399954028 1
1106 399954028 1
364 399954028 1
3277 399954028 1
366 399954028 1
228 399954028 1
480 399954028 1
1060 399954028 1
367 399954028 1
525 399954028 1
370 399954028 1
3346 399954028 1
1050 399954028 1
378 399954028 1
1125 399954028 1
385 399954028 1
3283 399954028 1
4193 399954028 1
386 399954028 1
1128 399954028 1
387 399954028 1
1132 399954028 1
1689 399954028 1
274 399954028 1
395 399954028 1
195 399954028 1
397 399954028 1
1138 399954028 1
197 399954028 1
199 399954028 1
4966 399954028 1
402 399954028 1
3781 399954028 1
1140 399954028 1
3355 399954028 1
3356 399954028 1
405 399954028 1
1143 399954028 1
406 399954028 1
3359 399954028 1
204 399954028 1
1055 399954028 1
409 399954028 1
413 399954028 1
1390 399954028 1
208 399954028 1
1158 399954028 1
1161 399954028 1
1955 399954028 1
417 399954028 1
418 399954028 1
1169 399954028 1
551 399954028 1
1170 399954028 1
1177 399954028 1
1058 399954028 1
426 399954028 1
428 399954028 1
223 399954028 1
1183 399954028 1
431 399954028 1
1186 399954028 1
3802 399954028 1
1402 399954028 1
1188 399954028 1
3366 399954028 1
435 399954028 1
438 399954028 1
1726 399954028 1
3297 399954028 1
308 399954028 1
309 399954028 1
1191 399954028 1
1193 399954028 1
1194 399954028 1
1197 399954028 1
1199 399954028 1
314 399954028 1
168 399954028 1
3371 399954028 1
173 399954028 1
1202 399954028 1
558 399954028 1
117 399954028 1
175 399954028 1
1205 399954028 1
1415 399954028 1
1206 399954028 1
1207 399954028 1
328 399954028 1
330 399954028 1
3795 399954028 1
1524 399954028 1
1214 399954028 1
203 399954028 1
339 399954028 1
342 399954028 1
3308 399954028 1
346 399954028 1
1220 399954028 1
79 399954028 1
582 399954028 1
351 399954028 1
1226 399954028 1
354 399954028 1
3387 399954028 1
1230 399954028 1
3796 399954028 1
1232 399954028 1
359 399954028 1
362 399954028 1
1234 399954028 1
1235 399954028 1
224 399954028 1
363 399954028 1
1237 399954028 1
1239 399954028 1
368 399954028 1
1048 399954028 1
1240 399954028 1
1242 399954028 1
1243 399954028 1
3637 399954028 1
371 399954028 1
1247 399954028 1
597 399954028 1
376 399954028 1
1254 399954028 1
3316 399954028 1
1256 399954028 1
1258 399954028 1
3393 399954028 1
182 399954028 1
2010 399954028 1
1265 399954028 1
392 399954028 1
1269 399954028 1
3320 399954028 1
400 399954028 1
2714 399954028 1
1278 399954028 1
1286 399954028 1
4200 399954028 1
3397 399954028 1
2019 399954028 1
1289 399954028 1
3398 399954028 1
1293 399954028 1
1294 399954028 1
2227 399954028 1
1825 399954028 1
1457 399954028 1
420 399954028 1
1875 399954028 1
422 399954028 1
423 399954028 1
424 399954028 1
1301 399954028 1
615 399954028 1
429 399954028 1
1459 399954028 1
4201 399954028 1
1597 399954028 1
1307 399954028 1
1308 399954028 1
432 399954028 1
3803 399954028 1
1310 399954028 1
4967 471858752 1
55 471858752 1
4968 471858752 1
30 471858752 1
2105 471858752 1
32 471858752 1
175 471858752 1
4880 471858752 1
386 471858752 1
44 471858752 1
188 471858752 1
4437 471858752 1
133 471858752 1
4969 471858752 1
4970 471858752 1
4886 471858752 1
4971 471858752 1
223 471858752 1
4972 471858752 1
52 471858752 1
3236 471858752 1
228 471858752 1
1060 471858752 1
432 471858752 1
200 471858752 1
593 471858752 1
461 471858752 1
2766 191082782 1
2748 191082782 1
1337 191082782 1
1246 191082782 1
2729 191082782 1
79 191082782 1
375 191082782 1
2732 191082782 1
2731 191082782 1
891 191082782 1
41 191082782 1
2788 191082782 1
2736 191082782 1
1344 191082782 1
2739 191082782 1
2792 191082782 1
4973 191082782 1
2778 191082782 1
298 191082782 1
1352 191082782 1
53 191082782 1
1387 191082782 1
1355 191082782 1
2796 191082782 1
2766 255572101 1
2727 255572101 1
483 255572101 1
4230 255572101 1
2768 255572101 1
2769 255572101 1
4503 255572101 1
375 255572101 1
379 255572101 1
2732 255572101 1
2731 255572101 1
2733 255572101 1
267 255572101 1
2736 255572101 1
388 255572101 1
498 255572101 1
1347 255572101 1
4440 255572101 1
4481 255572101 1
2778 255572101 1
2779 255572101 1
2743 255572101 1
2256 255572101 1
407 255572101 1
2748 255572101 1
1339 255572101 1
345 255572101 1
2750 255572101 1
4 255572101 1
891 255572101 1
208 255572101 1
2752 255572101 1
2942 255572101 1
3655 255572101 1
1341 255572101 1
1507 255572101 1
4974 255572101 1
353 255572101 1
2788 255572101 1
292 255572101 1
2758 255572101 1
1344 255572101 1
421 255572101 1
359 255572101 1
424 255572101 1
2792 255572101 1
2793 255572101 1
2764 255572101 1
4708 255572101 1
234 255572101 1
158 30009812 1
308 30009812 1
159 30009812 1
241 30009812 1
2107 30009812 1
161 30009812 1
1063 30009812 1
3211 30009812 1
486 30009812 1
1197 30009812 1
4430 30009812 1
3726 30009812 1
33 30009812 1
168 30009812 1
1069 30009812 1
172 30009812 1
173 30009812 1
251 30009812 1
559 30009812 1
175 30009812 1
1843 30009812 1
267 30009812 1
561 30009812 1
2101 30009812 1
4975 30009812 1
273 30009812 1
565 30009812 1
156 30009812 1
3725 30009812 1
1639 30009812 1
3595 30009812 1
2104 30009812 1
1212 30009812 1
3217 30009812 1
975 30009812 1
504 30009812 1
202 30009812 1
505 30009812 1
3218 30009812 1
24 30009812 1
28 30009812 1
2197 30009812 1
2124 30009812 1
79 30009812 1
1095 30009812 1
207 30009812 1
464 30009812 1
212 30009812 1
289 30009812 1
1486 30009812 1
213 30009812 1
1104 30009812 1
219 30009812 1
1233 30009812 1
3222 30009812 1
295 30009812 1
520 30009812 1
297 30009812 1
228 30009812 1
4095 30009812 1
230 30009812 1
480 30009812 1
3225 30009812 1
3227 30009812 1
163 30009812 1
715 30009812 1
3229 30009812 1
1250 30009812 1
912 30009812 1
1547 30009812 1
37 30009812 1
266 30009812 1
3233 30009812 1
41 30009812 1
178 30009812 1
177 30009812 1
269 30009812 1
104 30009812 1
389 30009812 1
181 30009812 1
188 30009812 1
1264 30009812 1
3724 30009812 1
191 30009812 1
1136 30009812 1
605 30009812 1
17 30009812 1
278 30009812 1
199 30009812 1
3237 30009812 1
3729 30009812 1
1032 30009812 1
3242 30009812 1
1151 30009812 1
250 30009812 1
1160 30009812 1
1162 30009812 1
2340 30009812 1
1456 30009812 1
3865 30009812 1
1172 30009812 1
3246 30009812 1
1512 30009812 1
1180 30009812 1
2173 30009812 1
3727 30009812 1
298 30009812 1
1399 30009812 1
53 30009812 1
253 30009812 1
232 30009812 1
679 30009812 1
432 30009812 1
954 30009812 1
256 30009812 1
1963 377915688 1
2271 377915688 1
3185 377915688 1
1615 377915688 1
1618 377915688 1
1619 377915688 1
3111 377915688 1
1467 377915688 1
2275 377915688 1
964 377915688 1
1895 377915688 1
175 377915688 1
873 377915688 1
2279 377915688 1
762 377915688 1
1631 377915688 1
2284 377915688 1
333 377915688 1
4976 377915688 1
3189 377915688 1
1747 377915688 1
1645 377915688 1
4963 377915688 1
695 377915688 1
344 377915688 1
2272 377915688 1
2273 377915688 1
1657 377915688 1
1658 377915688 1
3138 377915688 1
895 377915688 1
3139 377915688 1
1915 377915688 1
1611 377915688 1
1766 377915688 1
1059 377915688 1
1579 377915688 1
1775 377915688 1
3119 377915688 1
993 377915688 1
4977 377915688 1
1784 377915688 1
4667 377915688 1
2270 377915688 1
1790 377915688 1
3797 377915688 1
2274 377915688 1
4668 377915688 1
4978 377915688 1
3789 377915688 1
4979 377915688 1
2006 377915688 1
4980 377915688 1
386 377915688 1
3122 377915688 1
389 377915688 1
1797 377915688 1
1689 377915688 1
1802 377915688 1
1690 377915688 1
4670 377915688 1
1024 377915688 1
4672 377915688 1
1943 377915688 1
4673 377915688 1
4674 377915688 1
1025 377915688 1
1028 377915688 1
3176 377915688 1
1814 377915688 1
2268 377915688 1
1030 377915688 1
4675 377915688 1
4339 377915688 1
2276 377915688 1
4981 377915688 1
2020 377915688 1
4676 377915688 1
2278 377915688 1
4982 377915688 1
3207 377915688 1
4677 377915688 1
3792 377915688 1
4343 377915688 1
4724 377915688 1
2283 377915688 1
4229 377915688 1
2495 377915688 1
432 377915688 1
4681 377915688 1
1558 14599444 1
2727 14599444 1
4983 14599444 1
2748 14599444 1
28 14599444 1
1466 14599444 1
33 14599444 1
891 14599444 1
2732 14599444 1
3934 14599444 1
2733 14599444 1
208 14599444 1
464 14599444 1
172 14599444 1
251 14599444 1
41 14599444 1
177 14599444 1
267 14599444 1
2101 14599444 1
2758 14599444 1
2736 14599444 1
356 14599444 1
219 14599444 1
295 14599444 1
1021 14599444 1
156 14599444 1
1398 14599444 1
4984 14599444 1
197 14599444 1
53 14599444 1
4037 14599444 1
233 14599444 1
505 14599444 1
234 14599444 1
885 14599444 1
2797 14599444 1
4646 366017781 1
4586 366017781 1
1064 366017781 1
1065 366017781 1
3360 366017781 1
1247 366017781 1
1195 366017781 1
3401 366017781 1
3327 366017781 1
3390 366017781 1
333 366017781 1
1202 366017781 1
1188 366017781 1
3366 366017781 1
1100 366017781 1
2714 366017781 1
1239 366017781 1
1143 366017781 1
3435 328239527 1
3491 328239527 1
4985 328239527 1
777 328239527 1
80 328239527 1
136 328239527 1
2408 328239527 1
2436 328239527 1
464 328239527 1
2304 328239527 1
837 328239527 1
1259 328239527 1
3494 328239527 1
3518 328239527 1
133 328239527 1
763 328239527 1
2721 328239527 1
424 328239527 1
3472 328239527 1
765 328239527 1
2450 328239527 1
3445 328239527 1
2307 328239527 1
365 328239527 1
650 328239527 1
3496 328239527 1
2432 328239527 1
1191 283713373 1
4646 283713373 1
1192 283713373 1
3590 283713373 1
1065 283713373 1
1195 283713373 1
1066 283713373 1
1197 283713373 1
1199 283713373 1
3327 283713373 1
487 283713373 1
1200 283713373 1
3371 283713373 1
1068 283713373 1
1070 283713373 1
173 283713373 1
1202 283713373 1
559 283713373 1
3301 283713373 1
1073 283713373 1
1076 283713373 1
1205 283713373 1
3820 283713373 1
4189 283713373 1
4585 283713373 1
4647 283713373 1
3261 283713373 1
3375 283713373 1
1207 283713373 1
3376 283713373 1
3306 283713373 1
156 283713373 1
1080 283713373 1
3774 283713373 1
569 283713373 1
1082 283713373 1
1524 283713373 1
3379 283713373 1
1214 283713373 1
3380 283713373 1
3381 283713373 1
3263 283713373 1
1218 283713373 1
2957 283713373 1
3385 283713373 1
348 283713373 1
507 283713373 1
1094 283713373 1
1222 283713373 1
3267 283713373 1
1223 283713373 1
1098 283713373 1
3269 283713373 1
1226 283713373 1
3270 283713373 1
3310 283713373 1
292 283713373 1
3387 283713373 1
2329 283713373 1
356 283713373 1
357 283713373 1
1230 283713373 1
588 283713373 1
3389 283713373 1
518 283713373 1
1106 283713373 1
1234 283713373 1
4588 283713373 1
1235 283713373 1
3390 283713373 1
3277 283713373 1
3311 283713373 1
228 283713373 1
3278 283713373 1
480 283713373 1
1114 283713373 1
1239 283713373 1
3313 283713373 1
1242 283713373 1
1860 283713373 1
1117 283713373 1
2967 283713373 1
1247 283713373 1
597 283713373 1
3315 283713373 1
1121 283713373 1
4192 283713373 1
1254 283713373 1
3281 283713373 1
1125 283713373 1
4650 283713373 1
3347 283713373 1
3316 283713373 1
1256 283713373 1
4193 283713373 1
1128 283713373 1
1258 283713373 1
3350 283713373 1
1131 283713373 1
4198 283713373 1
1265 283713373 1
1132 283713373 1
3394 283713373 1
1267 283713373 1
395 283713373 1
1384 283713373 1
3320 283713373 1
1138 283713373 1
1139 283713373 1
1502 283713373 1
3354 283713373 1
3355 283713373 1
3356 283713373 1
2714 283713373 1
3358 283713373 1
1143 283713373 1
4986 283713373 1
4987 283713373 1
1028 283713373 1
1872 283713373 1
3289 283713373 1
1152 283713373 1
3362 283713373 1
4200 283713373 1
1390 283713373 1
1158 283713373 1
1161 283713373 1
1164 283713373 1
3398 283713373 1
1293 283713373 1
1294 283713373 1
3063 283713373 1
1166 283713373 1
1169 283713373 1
1457 283713373 1
551 283713373 1
1715 283713373 1
1170 283713373 1
1177 283713373 1
1178 283713373 1
1875 283713373 1
1179 283713373 1
424 283713373 1
3401 283713373 1
1301 283713373 1
223 283713373 1
1183 283713373 1
4201 283713373 1
3402 283713373 1
1597 283713373 1
1307 283713373 1
1308 283713373 1
1186 283713373 1
1188 283713373 1
3366 283713373 1
2454 370560376 1
308 370560376 1
1730 370560376 1
1615 370560376 1
1620 370560376 1
4084 370560376 1
1467 370560376 1
4216 370560376 1
1685 370560376 1
964 370560376 1
1793 370560376 1
175 370560376 1
4077 370560376 1
1625 370560376 1
386 370560376 1
389 370560376 1
182 370560376 1
1689 370560376 1
1803 370560376 1
1690 370560376 1
1744 370560376 1
1578 370560376 1
971 370560376 1
1692 370560376 1
399 370560376 1
333 370560376 1
4139 370560376 1
1746 370560376 1
1420 370560376 1
4988 370560376 1
335 370560376 1
404 370560376 1
1574 370560376 1
339 370560376 1
204 370560376 1
4254 370560376 1
344 370560376 1
1911 370560376 1
1651 370560376 1
4962 370560376 1
413 370560376 1
4124 370560376 1
1766 370560376 1
1716 370560376 1
1718 370560376 1
422 370560376 1
1668 370560376 1
1776 370560376 1
1675 370560376 1
4104 370560376 1
1834 370560376 1
480 370560376 1
432 370560376 1
1678 370560376 1
4256 370560376 1
4213 370560376 1
1046 370560376 1
1613 234501617 1
310 234501617 1
1614 234501617 1
1616 234501617 1
1615 234501617 1
1617 234501617 1
1620 234501617 1
1626 234501617 1
1628 234501617 1
762 234501617 1
1633 234501617 1
1636 234501617 1
329 234501617 1
1637 234501617 1
331 234501617 1
332 234501617 1
333 234501617 1
112 234501617 1
1471 234501617 1
335 234501617 1
334 234501617 1
1644 234501617 1
1903 234501617 1
1646 234501617 1
2414 234501617 1
340 234501617 1
341 234501617 1
1649 234501617 1
3160 234501617 1
3114 234501617 1
1651 234501617 1
2261 234501617 1
2356 234501617 1
1653 234501617 1
349 234501617 1
1658 234501617 1
3116 234501617 1
352 234501617 1
1661 234501617 1
4989 234501617 1
1668 234501617 1
1579 234501617 1
1669 234501617 1
3117 234501617 1
364 234501617 1
366 234501617 1
1676 234501617 1
480 234501617 1
1060 234501617 1
1678 234501617 1
367 234501617 1
370 234501617 1
378 234501617 1
1050 234501617 1
1685 234501617 1
385 234501617 1
4217 234501617 1
386 234501617 1
387 234501617 1
389 234501617 1
3171 234501617 1
3799 234501617 1
391 234501617 1
1689 234501617 1
1690 234501617 1
4990 234501617 1
394 234501617 1
1692 234501617 1
397 234501617 1
402 234501617 1
405 234501617 1
406 234501617 1
1574 234501617 1
1701 234501617 1
1702 234501617 1
409 234501617 1
1704 234501617 1
1706 234501617 1
413 234501617 1
1709 234501617 1
1389 234501617 1
1955 234501617 1
1711 234501617 1
418 234501617 1
3126 234501617 1
468 234501617 1
1716 234501617 1
4991 234501617 1
1718 234501617 1
426 234501617 1
428 234501617 1
1720 234501617 1
223 234501617 1
431 234501617 1
3802 234501617 1
438 234501617 1
307 234501617 1
4992 234501617 1
1726 234501617 1
2379 234501617 1
308 234501617 1
4993 234501617 1
1730 234501617 1
166 234501617 1
314 234501617 1
964 234501617 1
175 234501617 1
1737 234501617 1
1052 234501617 1
1739 234501617 1
1743 234501617 1
1578 234501617 1
328 234501617 1
971 234501617 1
330 234501617 1
3188 234501617 1
1746 234501617 1
3190 234501617 1
339 234501617 1
342 234501617 1
1751 234501617 1
344 234501617 1
1752 234501617 1
346 234501617 1
1754 234501617 1
1979 234501617 1
4994 234501617 1
1758 234501617 1
3193 234501617 1
1765 234501617 1
1764 234501617 1
354 234501617 1
1430 234501617 1
1770 234501617 1
359 234501617 1
1059 234501617 1
362 234501617 1
1776 234501617 1
2471 234501617 1
1777 234501617 1
363 234501617 1
4995 234501617 1
1782 234501617 1
368 234501617 1
1048 234501617 1
1784 234501617 1
371 234501617 1
1786 234501617 1
1788 234501617 1
1790 234501617 1
376 234501617 1
1792 234501617 1
4216 234501617 1
1793 234501617 1
3798 234501617 1
2003 234501617 1
3147 234501617 1
2476 234501617 1
182 234501617 1
1798 234501617 1
1800 234501617 1
2259 234501617 1
1801 234501617 1
392 234501617 1
1053 234501617 1
193 234501617 1
1054 234501617 1
3204 234501617 1
1806 234501617 1
400 234501617 1
1582 234501617 1
1809 234501617 1
404 234501617 1
4996 234501617 1
1817 234501617 1
2399 234501617 1
1825 234501617 1
3801 234501617 1
420 234501617 1
422 234501617 1
423 234501617 1
424 234501617 1
429 234501617 1
430 234501617 1
1834 234501617 1
3803 234501617 1
432 234501617 1
1046 234501617 1
306 275040716 1
1377 275040716 1
528 275040716 1
484 275040716 1
163 275040716 1
3 275040716 1
486 275040716 1
166 275040716 1
598 275040716 1
599 275040716 1
167 275040716 1
529 275040716 1
168 275040716 1
488 275040716 1
832 275040716 1
489 275040716 1
448 275040716 1
600 275040716 1
602 275040716 1
601 275040716 1
175 275040716 1
530 275040716 1
561 275040716 1
531 275040716 1
532 275040716 1
496 275040716 1
271 275040716 1
534 275040716 1
184 275040716 1
181 275040716 1
45 275040716 1
186 275040716 1
2413 275040716 1
188 275040716 1
563 275040716 1
190 275040716 1
455 275040716 1
497 275040716 1
1020 275040716 1
498 275040716 1
566 275040716 1
565 275040716 1
540 275040716 1
538 275040716 1
2150 275040716 1
972 275040716 1
568 275040716 1
197 275040716 1
500 275040716 1
459 275040716 1
606 275040716 1
503 275040716 1
608 275040716 1
572 275040716 1
3629 275040716 1
24 275040716 1
1528 275040716 1
1029 275040716 1
576 275040716 1
28 275040716 1
29 275040716 1
4188 275040716 1
79 275040716 1
508 275040716 1
983 275040716 1
206 275040716 1
208 275040716 1
1037 275040716 1
583 275040716 1
464 275040716 1
211 275040716 1
584 275040716 1
547 275040716 1
585 275040716 1
1484 275040716 1
613 275040716 1
4788 275040716 1
214 275040716 1
1104 275040716 1
221 275040716 1
615 275040716 1
223 275040716 1
990 275040716 1
474 275040716 1
591 275040716 1
228 275040716 1
553 275040716 1
230 275040716 1
100 275040716 1
995 275040716 1
235 275040716 1
236 275040716 1
304 275040716 1
2876 179127965 1
2028 179127965 1
2799 179127965 1
2945 179127965 1
2877 179127965 1
2800 179127965 1
4928 179127965 1
2109 179127965 1
4929 179127965 1
3897 179127965 1
623 179127965 1
4739 179127965 1
4997 179127965 1
449 179127965 1
625 179127965 1
2881 179127965 1
1584 179127965 1
633 179127965 1
2884 179127965 1
2885 179127965 1
74 179127965 1
4998 179127965 1
4999 179127965 1
2694 179127965 1
28 179127965 1
77 179127965 1
1475 179127965 1
2507 179127965 1
464 179127965 1
643 179127965 1
2808 179127965 1
2424 179127965 1
3034 179127965 1
5000 179127965 1
2596 179127965 1
3903 179127965 1
91 179127965 1
2812 179127965 1
2513 179127965 1
97 179127965 1
99 179127965 1
2818 179127965 1
2892 179127965 1
2516 179127965 1
2601 179127965 1
2823 179127965 1
910 179127965 1
2824 179127965 1
2894 179127965 1
3906 179127965 1
62 179127965 1
2895 179127965 1
2826 179127965 1
5001 179127965 1
3907 179127965 1
2827 179127965 1
41 179127965 1
2900 179127965 1
3908 179127965 1
662 179127965 1
2519 179127965 1
838 179127965 1
2830 179127965 1
455 179127965 1
69 179127965 1
666 179127965 1
2608 179127965 1
2902 179127965 1
71 179127965 1
5002 179127965 1
2611 179127965 1
1574 179127965 1
2979 179127965 1
73 179127965 1
2835 179127965 1
463 179127965 1
2526 179127965 1
3912 179127965 1
2073 179127965 1
2904 179127965 1
80 179127965 1
2905 179127965 1
2527 179127965 1
2615 179127965 1
2841 179127965 1
2080 179127965 1
551 179127965 1
2909 179127965 1
2910 179127965 1
223 179127965 1
2845 179127965 1
5003 179127965 1
2532 179127965 1
952 179127965 1
2913 179127965 1
98 179127965 1
479 179127965 1
5004 179127965 1
2533 179127965 1
2914 179127965 1
101 179127965 1
2628 179127965 1
444 179127965 1
136 179127965 1
3914 179127965 1
312 179127965 1
5005 179127965 1
166 179127965 1
3915 179127965 1
168 179127965 1
2917 179127965 1
65 179127965 1
3916 179127965 1
66 179127965 1
450 179127965 1
684 179127965 1
2637 179127965 1
2918 179127965 1
2853 179127965 1
2920 179127965 1
72 179127965 1
462 179127965 1
693 179127965 1
5006 179127965 1
3674 179127965 1
4753 179127965 1
79 179127965 1
984 179127965 1
704 179127965 1
84 179127965 1
85 179127965 1
2926 179127965 1
466 179127965 1
3005 179127965 1
2550 179127965 1
2551 179127965 1
2927 179127965 1
2857 179127965 1
133 179127965 1
2928 179127965 1
3922 179127965 1
481 179127965 1
2554 179127965 1
2555 179127965 1
482 179127965 1
440 179127965 1
3982 179127965 1
711 179127965 1
2473 179127965 1
2931 179127965 1
3956 179127965 1
3457 179127965 1
3009 179127965 1
717 179127965 1
2861 179127965 1
832 179127965 1
448 179127965 1
67 179127965 1
722 179127965 1
2863 179127965 1
2065 179127965 1
3927 179127965 1
3928 179127965 1
2934 179127965 1
3098 179127965 1
456 179127965 1
5007 179127965 1
2936 179127965 1
1557 179127965 1
727 179127965 1
3929 179127965 1
2294 179127965 1
460 179127965 1
4759 179127965 1
3931 179127965 1
2665 179127965 1
2866 179127965 1
2868 179127965 1
732 179127965 1
2939 179127965 1
2575 179127965 1
2576 179127965 1
2872 179127965 1
470 179127965 1
5008 179127965 1
2579 179127965 1
424 179127965 1
2722 179127965 1
2940 179127965 1
2672 179127965 1
2494 179127965 1
53 179127965 1
478 179127965 1
100 179127965 1
2496 179127965 1
5009 179127965 1
440 230315857 1
441 230315857 1
712 230315857 1
443 230315857 1
152 230315857 1
2601 230315857 1
5010 230315857 1
3457 230315857 1
1378 230315857 1
598 230315857 1
622 230315857 1
623 230315857 1
832 230315857 1
1329 230315857 1
448 230315857 1
65 230315857 1
601 230315857 1
2631 230315857 1
3908 230315857 1
449 230315857 1
2633 230315857 1
662 230315857 1
68 230315857 1
496 230315857 1
722 230315857 1
4942 230315857 1
181 230315857 1
5011 230315857 1
453 230315857 1
726 230315857 1
455 230315857 1
497 230315857 1
686 230315857 1
2660 230315857 1
2604 230315857 1
69 230315857 1
566 230315857 1
156 230315857 1
5012 230315857 1
500 230315857 1
459 230315857 1
72 230315857 1
1574 230315857 1
462 230315857 1
2641 230315857 1
2837 230315857 1
2665 230315857 1
888 230315857 1
79 230315857 1
1326 230315857 1
80 230315857 1
2666 230315857 1
638 230315857 1
81 230315857 1
984 230315857 1
5013 230315857 1
2527 230315857 1
464 230315857 1
732 230315857 1
644 230315857 1
584 230315857 1
84 230315857 1
2907 230315857 1
2424 230315857 1
88 230315857 1
2575 230315857 1
467 230315857 1
470 230315857 1
471 230315857 1
91 230315857 1
2621 230315857 1
424 230315857 1
3181 230315857 1
473 230315857 1
2513 230315857 1
223 230315857 1
2624 230315857 1
474 230315857 1
4938 230315857 1
2672 230315857 1
952 230315857 1
4948 230315857 1
478 230315857 1
481 230315857 1
100 230315857 1
2496 230315857 1
306 42570149 1
5014 42570149 1
0 42570149 1
2 42570149 1
1 42570149 1
28 42570149 1
5015 42570149 1
285 42570149 1
2288 42570149 1
5016 42570149 1
5 42570149 1
5017 42570149 1
251 42570149 1
39 42570149 1
2573 42570149 1
1483 42570149 1
7 42570149 1
8 42570149 1
9 42570149 1
267 42570149 1
1315 42570149 1
1259 42570149 1
104 42570149 1
13 42570149 1
16 42570149 1
156 42570149 1
297 42570149 1
18 42570149 1
228 42570149 1
19 42570149 1
337 42570149 1
2556 306791157 1
2979 306791157 1
3670 306791157 1
463 306791157 1
2601 306791157 1
79 306791157 1
80 306791157 1
2802 306791157 1
717 306791157 1
84 306791157 1
2631 306791157 1
5018 306791157 1
449 306791157 1
466 306791157 1
662 306791157 1
88 306791157 1
68 306791157 1
452 306791157 1
1330 306791157 1
1331 306791157 1
471 306791157 1
91 306791157 1
1333 306791157 1
455 306791157 1
69 306791157 1
2513 306791157 1
197 306791157 1
112 306791157 1
2865 306791157 1
459 306791157 1
481 306791157 1
100 306791157 1
72 306791157 1
71 306791157 1
2496 306791157 1
2674 306791157 1
2235 218641857 1
1358 218641857 1
1246 218641857 1
2236 218641857 1
2237 218641857 1
2238 218641857 1
379 218641857 1
381 218641857 1
5019 218641857 1
5020 218641857 1
320 218641857 1
2245 218641857 1
2246 218641857 1
2775 218641857 1
2735 218641857 1
181 218641857 1
2249 218641857 1
2250 218641857 1
2251 218641857 1
1020 218641857 1
1468 218641857 1
1347 218641857 1
156 218641857 1
4551 218641857 1
4481 218641857 1
5021 218641857 1
2256 218641857 1
2257 218641857 1
4623 218641857 1
5022 218641857 1
2233 218641857 1
407 218641857 1
2234 218641857 1
1335 218641857 1
343 218641857 1
5023 218641857 1
345 218641857 1
4 218641857 1
2751 218641857 1
2239 218641857 1
4817 218641857 1
208 218641857 1
464 218641857 1
2241 218641857 1
4060 218641857 1
2242 218641857 1
2754 218641857 1
2243 218641857 1
2244 218641857 1
3364 218641857 1
415 218641857 1
5024 218641857 1
4762 218641857 1
416 218641857 1
4493 218641857 1
4022 218641857 1
2757 218641857 1
356 218641857 1
5025 218641857 1
1345 218641857 1
2248 218641857 1
425 218641857 1
1536 218641857 1
5026 218641857 1
4567 218641857 1
1375 218641857 1
2252 218641857 1
5027 218641857 1
5028 218641857 1
2254 218641857 1
365 218641857 1
2255 218641857 1
4645 218641857 1
1355 218641857 1
234 218641857 1
139 346391676 1
753 346391676 1
5029 346391676 1
3705 346391676 1
1581 346391676 1
1575 346391676 1
4149 346391676 1
3706 346391676 1
80 346391676 1
805 346391676 1
137 346391676 1
3707 346391676 1
271 327333087 1
1029 327333087 1
184 327333087 1
887 327333087 1
484 327333087 1
563 327333087 1
4188 327333087 1
497 327333087 1
566 327333087 1
568 327333087 1
584 327333087 1
500 327333087 1
601 327333087 1
2344 371265403 1
2464 371265403 1
776 371265403 1
3538 371265403 1
2407 371265403 1
80 371265403 1
3527 371265403 1
5030 371265403 1
2687 371265403 1
2400 371265403 1
3507 371265403 1
5031 371265403 1
3422 371265403 1
2134 371265403 1
3037 371265403 1
3543 371265403 1
765 371265403 1
784 371265403 1
17 371265403 1
2292 371265403 1
2492 371265403 1
2293 371265403 1
3446 371265403 1
229 371265403 1
2481 371265403 1
1878 371265403 1
3523 371265403 1
3427 371265403 1
2390 371265403 1
3497 371265403 1
2070 371265403 1
1862 460456072 1
199 460456072 1
1914 460456072 1
20 460456072 1
21 460456072 1
1851 460456072 1
124 460456072 1
128 460456072 1
10 460456072 1
4845 354435706 1
307 354435706 1
308 354435706 1
1601 354435706 1
1706 354435706 1
4847 354435706 1
5032 354435706 1
4176 354435706 1
582 354435706 1
5033 354435706 1
4838 354435706 1
4179 354435706 1
4849 354435706 1
4982 354435706 1
1611 354435706 1
386 354435706 1
4290 354435706 1
4180 354435706 1
1715 354435706 1
215 354435706 1
422 354435706 1
4915 354435706 1
1772 354435706 1
4886 354435706 1
1579 354435706 1
1720 354435706 1
195 354435706 1
223 354435706 1
3730 354435706 1
1606 354435706 1
3678 354435706 1
1582 354435706 1
1608 354435706 1
4972 354435706 1
4903 354435706 1
4904 354435706 1
739 354435706 1
4284 354435706 1
1859 406980735 1
1851 406980735 1
374 406980735 1
348 406980735 1
126 406980735 1
2327 406980735 1
2339 406980735 1
1914 406980735 1
350 406980735 1
124 406980735 1
319 406980735 1
419 406980735 1
127 406980735 1
321 406980735 1
1874 406980735 1
358 406980735 1
4581 406980735 1
12 406980735 1
14 406980735 1
424 406980735 1
15 406980735 1
2948 406980735 1
125 406980735 1
396 406980735 1
3703 406980735 1
1877 406980735 1
199 406980735 1
122 406980735 1
20 406980735 1
21 406980735 1
2098 406980735 1
336 406980735 1
1871 406980735 1
128 406980735 1
23 406980735 1
437 406980735 1
2028 44336049 1
2876 44336049 1
2800 44336049 1
2916 44336049 1
4927 44336049 1
444 44336049 1
3914 44336049 1
3915 44336049 1
2917 44336049 1
173 44336049 1
65 44336049 1
176 44336049 1
66 44336049 1
449 44336049 1
2540 44336049 1
267 44336049 1
451 44336049 1
68 44336049 1
625 44336049 1
2587 44336049 1
453 44336049 1
2635 44336049 1
2036 44336049 1
5034 44336049 1
2852 44336049 1
2918 44336049 1
2853 44336049 1
2881 44336049 1
72 44336049 1
74 44336049 1
4998 44336049 1
28 44336049 1
1475 44336049 1
78 44336049 1
77 44336049 1
1326 44336049 1
79 44336049 1
81 44336049 1
82 44336049 1
984 44336049 1
814 44336049 1
2886 44336049 1
464 44336049 1
83 44336049 1
84 44336049 1
85 44336049 1
86 44336049 1
2959 44336049 1
2926 44336049 1
466 44336049 1
3005 44336049 1
5035 44336049 1
471 44336049 1
2550 44336049 1
91 44336049 1
1372 44336049 1
2551 44336049 1
2927 44336049 1
133 44336049 1
2857 44336049 1
92 44336049 1
3677 44336049 1
2928 44336049 1
2648 44336049 1
707 44336049 1
2812 44336049 1
2513 44336049 1
3922 44336049 1
97 44336049 1
2814 44336049 1
4949 44336049 1
481 44336049 1
99 44336049 1
653 44336049 1
482 44336049 1
440 44336049 1
711 44336049 1
2473 44336049 1
2601 44336049 1
2931 44336049 1
2823 44336049 1
2055 44336049 1
910 44336049 1
1250 44336049 1
2824 44336049 1
3807 44336049 1
3906 44336049 1
62 44336049 1
2895 44336049 1
2826 44336049 1
2897 44336049 1
3907 44336049 1
5001 44336049 1
41 44336049 1
662 44336049 1
67 44336049 1
2519 44336049 1
452 44336049 1
2563 44336049 1
2828 44336049 1
2863 44336049 1
3927 44336049 1
455 44336049 1
2934 44336049 1
69 44336049 1
456 44336049 1
2935 44336049 1
2565 44336049 1
3929 44336049 1
2522 44336049 1
2902 44336049 1
71 44336049 1
460 44336049 1
4759 44336049 1
5036 44336049 1
2834 44336049 1
3931 44336049 1
73 44336049 1
2835 44336049 1
2072 44336049 1
463 44336049 1
3932 44336049 1
80 44336049 1
4765 44336049 1
2667 44336049 1
2527 44336049 1
2868 44336049 1
1160 44336049 1
732 44336049 1
548 44336049 1
2841 44336049 1
88 44336049 1
2080 44336049 1
2939 44336049 1
2575 44336049 1
470 44336049 1
1174 44336049 1
89 44336049 1
2619 44336049 1
2985 44336049 1
2909 44336049 1
424 44336049 1
474 44336049 1
2672 44336049 1
952 44336049 1
2673 44336049 1
2494 44336049 1
53 44336049 1
2085 44336049 1
100 44336049 1
234 44336049 1
101 44336049 1
1726 401390204 1
307 401390204 1
2267 401390204 1
308 401390204 1
1889 401390204 1
1612 401390204 1
4993 401390204 1
1962 401390204 1
1730 401390204 1
1615 401390204 1
3110 401390204 1
1619 401390204 1
1620 401390204 1
1467 401390204 1
1892 401390204 1
1735 401390204 1
964 401390204 1
4828 401390204 1
1623 401390204 1
175 401390204 1
3882 401390204 1
1627 401390204 1
1628 401390204 1
1630 401390204 1
1578 401390204 1
1635 401390204 1
333 401390204 1
1746 401390204 1
335 401390204 1
1643 401390204 1
1903 401390204 1
1905 401390204 1
339 401390204 1
1978 401390204 1
344 401390204 1
3852 401390204 1
1979 401390204 1
1651 401390204 1
1981 401390204 1
1757 401390204 1
1656 401390204 1
1658 401390204 1
1660 401390204 1
1988 401390204 1
2263 401390204 1
1661 401390204 1
1989 401390204 1
1766 401390204 1
1767 401390204 1
1665 401390204 1
1917 401390204 1
1772 401390204 1
1669 401390204 1
1776 401390204 1
1675 401390204 1
366 401390204 1
480 401390204 1
1060 401390204 1
1782 401390204 1
1678 401390204 1
1994 401390204 1
1783 401390204 1
1995 401390204 1
1788 401390204 1
1790 401390204 1
4259 401390204 1
1685 401390204 1
382 401390204 1
2004 401390204 1
2006 401390204 1
386 401390204 1
387 401390204 1
5037 401390204 1
389 401390204 1
1936 401390204 1
182 401390204 1
1797 401390204 1
1798 401390204 1
1689 401390204 1
1690 401390204 1
193 401390204 1
1940 401390204 1
195 401390204 1
1806 401390204 1
1692 401390204 1
1807 401390204 1
399 401390204 1
404 401390204 1
1946 401390204 1
1950 401390204 1
1702 401390204 1
1703 401390204 1
1704 401390204 1
1705 401390204 1
1706 401390204 1
413 401390204 1
4962 401390204 1
1389 401390204 1
1711 401390204 1
1825 401390204 1
1716 401390204 1
1958 401390204 1
1718 401390204 1
424 401390204 1
1720 401390204 1
429 401390204 1
2025 401390204 1
430 401390204 1
3867 401390204 1
431 401390204 1
1722 401390204 1
1721 401390204 1
432 401390204 1
1839 401390204 1
2204 191007520 1
905 191007520 1
2139 191007520 1
1359 191007520 1
163 191007520 1
312 191007520 1
33 191007520 1
251 191007520 1
559 191007520 1
174 191007520 1
41 191007520 1
267 191007520 1
2457 191007520 1
2675 191007520 1
5038 191007520 1
179 191007520 1
183 191007520 1
181 191007520 1
2112 191007520 1
2148 191007520 1
188 191007520 1
1592 191007520 1
1630 191007520 1
156 191007520 1
743 191007520 1
2219 191007520 1
2221 191007520 1
199 191007520 1
745 191007520 1
1387 191007520 1
505 191007520 1
28 191007520 1
29 191007520 1
2157 191007520 1
1368 191007520 1
1529 191007520 1
5039 191007520 1
741 191007520 1
742 191007520 1
79 191007520 1
744 191007520 1
209 191007520 1
5040 191007520 1
289 191007520 1
551 191007520 1
298 191007520 1
592 191007520 1
1571 191007520 1
228 191007520 1
53 191007520 1
522 191007520 1
231 191007520 1
230 191007520 1
3107 776380530 1
308 776380530 1
1730 776380530 1
1786 776380530 1
1790 776380530 1
1619 776380530 1
3111 776380530 1
3130 776380530 1
1685 776380530 1
382 776380530 1
5041 776380530 1
3789 776380530 1
1583 776380530 1
175 776380530 1
386 776380530 1
389 776380530 1
1800 776380530 1
1689 776380530 1
1631 776380530 1
1802 776380530 1
1801 776380530 1
1690 776380530 1
1582 776380530 1
3113 776380530 1
404 776380530 1
2013 776380530 1
3159 776380530 1
3151 776380530 1
3125 776380530 1
339 776380530 1
1574 776380530 1
3134 776380530 1
1951 776380530 1
3191 776380530 1
1704 776380530 1
1658 776380530 1
3138 776380530 1
3139 776380530 1
1825 776380530 1
422 776380530 1
3180 776380530 1
1579 776380530 1
363 776380530 1
1675 776380530 1
2495 776380530 1
3119 776380530 1
1678 776380530 1
432 776380530 1
3143 776380530 1
483 22128494 1
2497 22128494 1
1064 22128494 1
2236 22128494 1
5042 22128494 1
487 22128494 1
265 22128494 1
4232 22128494 1
5019 22128494 1
2499 22128494 1
1360 22128494 1
2033 22128494 1
5043 22128494 1
2245 22128494 1
319 22128494 1
1073 22128494 1
5044 22128494 1
2247 22128494 1
498 22128494 1
2948 22128494 1
5045 22128494 1
4449 22128494 1
4450 22128494 1
4774 22128494 1
2744 22128494 1
3942 22128494 1
2805 22128494 1
1356 22128494 1
5046 22128494 1
4453 22128494 1
2120 22128494 1
5047 22128494 1
3264 22128494 1
1368 22128494 1
3943 22128494 1
2957 22128494 1
5048 22128494 1
347 22128494 1
5049 22128494 1
4688 22128494 1
511 22128494 1
4689 22128494 1
514 22128494 1
4462 22128494 1
3274 22128494 1
3276 22128494 1
4618 22128494 1
1373 22128494 1
4778 22128494 1
2137 22128494 1
5050 22128494 1
2817 22128494 1
748 22128494 1
908 22128494 1
442 22128494 1
4472 22128494 1
5051 22128494 1
4473 22128494 1
3607 22128494 1
383 22128494 1
2361 22128494 1
41 22128494 1
4013 22128494 1
1129 22128494 1
390 22128494 1
2251 22128494 1
3124 22128494 1
4478 22128494 1
1866 22128494 1
1334 22128494 1
4015 22128494 1
1384 22128494 1
458 22128494 1
4622 22128494 1
4484 22128494 1
2365 22128494 1
5052 22128494 1
4486 22128494 1
3434 22128494 1
5053 22128494 1
2838 22128494 1
931 22128494 1
4488 22128494 1
410 22128494 1
2165 22128494 1
3290 22128494 1
548 22128494 1
5054 22128494 1
4766 22128494 1
4022 22128494 1
1168 22128494 1
4290 22128494 1
1177 22128494 1
4496 22128494 1
4498 22128494 1
2530 22128494 1
4693 22128494 1
786 22128494 1
4694 22128494 1
5055 22128494 1
5056 22128494 1
1403 22128494 1
2378 22128494 1
4501 22128494 1
308 22128494 1
5057 22128494 1
312 22128494 1
961 22128494 1
5058 22128494 1
4626 22128494 1
5059 22128494 1
4233 22128494 1
4234 22128494 1
558 22128494 1
175 22128494 1
1966 22128494 1
320 22128494 1
323 22128494 1
4085 22128494 1
4033 22128494 1
3626 22128494 1
3627 22128494 1
3446 22128494 1
4518 22128494 1
1215 22128494 1
2383 22128494 1
5060 22128494 1
2547 22128494 1
4521 22128494 1
5061 22128494 1
776 22128494 1
345 22128494 1
4522 22128494 1
1754 22128494 1
4169 22128494 1
4524 22128494 1
4699 22128494 1
586 22128494 1
1428 22128494 1
5062 22128494 1
4530 22128494 1
292 22128494 1
5063 22128494 1
2759 22128494 1
1344 22128494 1
214 22128494 1
1230 22128494 1
133 22128494 1
1232 22128494 1
359 22128494 1
1594 22128494 1
5064 22128494 1
4240 22128494 1
5065 22128494 1
4532 22128494 1
4534 22128494 1
4700 22128494 1
3858 22128494 1
2205 22128494 1
1435 22128494 1
4540 22128494 1
4701 22128494 1
4545 22128494 1
4312 22128494 1
1792 22128494 1
381 22128494 1
382 22128494 1
5066 22128494 1
720 22128494 1
5067 22128494 1
4702 22128494 1
1794 22128494 1
182 22128494 1
4547 22128494 1
5068 22128494 1
4638 22128494 1
193 22128494 1
2337 22128494 1
1270 22128494 1
1349 22128494 1
1808 22128494 1
3466 22128494 1
1278 22128494 1
3642 22128494 1
1812 22128494 1
3321 22128494 1
5069 22128494 1
5070 22128494 1
5071 22128494 1
611 22128494 1
1821 22128494 1
4557 22128494 1
2573 22128494 1
415 22128494 1
4560 22128494 1
5072 22128494 1
4238 22128494 1
3325 22128494 1
424 22128494 1
1300 22128494 1
1831 22128494 1
4568 22128494 1
3154 22128494 1
5073 22128494 1
2254 22128494 1
1308 22128494 1
5074 22128494 1
1464 22128494 1
4680 22128494 1
4572 22128494 1
617 22128494 1
746 22128494 1
865 22128494 1
1612 22128494 1
2105 22128494 1
4709 22128494 1
5075 22128494 1
4443 22128494 1
34 22128494 1
1467 22128494 1
5076 22128494 1
4710 22128494 1
4446 22128494 1
5077 22128494 1
795 22128494 1
1899 22128494 1
4447 22128494 1
1628 22128494 1
2246 22128494 1
322 22128494 1
2735 22128494 1
2413 22128494 1
324 22128494 1
3996 22128494 1
4448 22128494 1
3334 22128494 1
4451 22128494 1
1471 22128494 1
5078 22128494 1
883 22128494 1
3337 22128494 1
1646 22128494 1
2414 22128494 1
4454 22128494 1
2124 22128494 1
4714 22128494 1
4457 22128494 1
509 22128494 1
640 22128494 1
4158 22128494 1
350 22128494 1
1484 22128494 1
4461 22128494 1
2757 22128494 1
518 22128494 1
2599 22128494 1
140 22128494 1
826 22128494 1
5079 22128494 1
2765 22128494 1
1489 22128494 1
2768 22128494 1
1117 22128494 1
3048 22128494 1
5080 22128494 1
3169 22128494 1
4475 22128494 1
5081 22128494 1
1127 22128494 1
387 22128494 1
181 22128494 1
2712 22128494 1
4479 22128494 1
395 22128494 1
195 22128494 1
1692 22128494 1
1138 22128494 1
457 22128494 1
4482 22128494 1
2154 22128494 1
1502 22128494 1
4483 22128494 1
4623 22128494 1
3358 22128494 1
4485 22128494 1
4186 22128494 1
4624 22128494 1
5082 22128494 1
4490 22128494 1
546 22128494 1
1160 22128494 1
547 22128494 1
3364 22128494 1
2787 22128494 1
1715 22128494 1
421 22128494 1
2619 22128494 1
4495 22128494 1
5083 22128494 1
2176 22128494 1
5084 22128494 1
435 22128494 1
2453 22128494 1
1728 22128494 1
4725 22128494 1
4502 22128494 1
3069 22128494 1
4439 22128494 1
5085 22128494 1
4508 22128494 1
5086 22128494 1
2456 22128494 1
2730 22128494 1
4028 22128494 1
316 22128494 1
4029 22128494 1
3371 22128494 1
317 22128494 1
4235 22128494 1
5087 22128494 1
5088 22128494 1
966 22128494 1
2187 22128494 1
4511 22128494 1
5089 22128494 1
563 22128494 1
4514 22128494 1
4034 22128494 1
3885 22128494 1
3072 22128494 1
200 22128494 1
3380 22128494 1
203 22128494 1
4520 22128494 1
1528 22128494 1
5090 22128494 1
4040 22128494 1
578 22128494 1
984 22128494 1
5091 22128494 1
5092 22128494 1
2754 22128494 1
1341 22128494 1
819 22128494 1
4527 22128494 1
4528 22128494 1
355 22128494 1
4818 22128494 1
360 22128494 1
365 22128494 1
5093 22128494 1
4730 22128494 1
2207 22128494 1
3637 22128494 1
152 22128494 1
4731 22128494 1
3815 22128494 1
4542 22128494 1
4801 22128494 1
2210 22128494 1
4243 22128494 1
4546 22128494 1
5094 22128494 1
5095 22128494 1
1863 22128494 1
1263 22128494 1
188 22128494 1
1266 22128494 1
4549 22128494 1
2661 22128494 1
4550 22128494 1
5096 22128494 1
5097 22128494 1
2478 22128494 1
3891 22128494 1
4552 22128494 1
4735 22128494 1
4554 22128494 1
1277 22128494 1
4555 22128494 1
1558 22128494 1
5098 22128494 1
4174 22128494 1
4823 22128494 1
4736 22128494 1
4059 22128494 1
4642 22128494 1
1032 22128494 1
412 22128494 1
2784 22128494 1
1293 22128494 1
419 22128494 1
4372 22128494 1
2489 22128494 1
614 22128494 1
1568 22128494 1
2491 22128494 1
1830 22128494 1
4565 22128494 1
615 22128494 1
5099 22128494 1
2492 22128494 1
1597 22128494 1
4378 22128494 1
2496 22128494 1
739 22128494 1
1065 194757219 1
621 194757219 1
487 194757219 1
1067 194757219 1
488 194757219 1
1068 194757219 1
491 194757219 1
1073 194757219 1
1075 194757219 1
5100 194757219 1
4189 194757219 1
3261 194757219 1
2948 194757219 1
5101 194757219 1
5102 194757219 1
1080 194757219 1
1082 194757219 1
1083 194757219 1
4381 194757219 1
1084 194757219 1
504 194757219 1
505 194757219 1
461 194757219 1
3263 194757219 1
28 194757219 1
3265 194757219 1
1091 194757219 1
1093 194757219 1
1095 194757219 1
3267 194757219 1
3268 194757219 1
3269 194757219 1
513 194757219 1
3270 194757219 1
3271 194757219 1
3273 194757219 1
3274 194757219 1
1101 194757219 1
3276 194757219 1
2134 194757219 1
901 194757219 1
3812 194757219 1
1104 194757219 1
519 194757219 1
4778 194757219 1
1596 194757219 1
3277 194757219 1
228 194757219 1
651 194757219 1
3278 194757219 1
1113 194757219 1
1114 194757219 1
526 194757219 1
3279 194757219 1
2967 194757219 1
1120 194757219 1
1121 194757219 1
3280 194757219 1
6 194757219 1
4650 194757219 1
3282 194757219 1
3283 194757219 1
41 194757219 1
1128 194757219 1
4193 194757219 1
1129 194757219 1
2774 194757219 1
3284 194757219 1
4651 194757219 1
1135 194757219 1
4392 194757219 1
3781 194757219 1
1387 194757219 1
1143 194757219 1
1598 194757219 1
3287 194757219 1
3288 194757219 1
3289 194757219 1
1152 194757219 1
1156 194757219 1
1390 194757219 1
4187 194757219 1
3290 194757219 1
414 194757219 1
1159 194757219 1
1166 194757219 1
1168 194757219 1
1169 194757219 1
5103 194757219 1
1173 194757219 1
1178 194757219 1
1395 194757219 1
1179 194757219 1
3293 194757219 1
2721 194757219 1
3294 194757219 1
428 194757219 1
1182 194757219 1
223 194757219 1
4194 194757219 1
1183 194757219 1
1185 194757219 1
1188 194757219 1
1189 194757219 1
3297 194757219 1
1192 194757219 1
556 194757219 1
1195 194757219 1
1199 194757219 1
960 194757219 1
1200 194757219 1
3770 194757219 1
3300 194757219 1
171 194757219 1
117 194757219 1
3301 194757219 1
267 194757219 1
3302 194757219 1
1203 194757219 1
1205 194757219 1
3820 194757219 1
1415 194757219 1
1592 194757219 1
4921 194757219 1
1207 194757219 1
1208 194757219 1
3306 194757219 1
5104 194757219 1
1209 194757219 1
198 194757219 1
569 194757219 1
1420 194757219 1
3307 194757219 1
1214 194757219 1
3308 194757219 1
1216 194757219 1
579 194757219 1
1221 194757219 1
1424 194757219 1
1222 194757219 1
3309 194757219 1
3310 194757219 1
292 194757219 1
1230 194757219 1
133 194757219 1
1232 194757219 1
1770 194757219 1
1594 194757219 1
359 194757219 1
224 194757219 1
3311 194757219 1
1239 194757219 1
1242 194757219 1
4067 194757219 1
371 194757219 1
1245 194757219 1
3315 194757219 1
1587 194757219 1
1791 194757219 1
1251 194757219 1
1254 194757219 1
3316 194757219 1
2006 194757219 1
1261 194757219 1
182 194757219 1
5068 194757219 1
1265 194757219 1
4198 194757219 1
393 194757219 1
2394 194757219 1
1267 194757219 1
1269 194757219 1
3320 194757219 1
1270 194757219 1
1278 194757219 1
3321 194757219 1
1283 194757219 1
3322 194757219 1
1286 194757219 1
3323 194757219 1
1287 194757219 1
4200 194757219 1
2019 194757219 1
1289 194757219 1
1290 194757219 1
3324 194757219 1
1457 194757219 1
4788 194757219 1
3471 194757219 1
424 194757219 1
1300 194757219 1
1301 194757219 1
1305 194757219 1
298 194757219 1
1308 194757219 1
1834 194757219 1
53 194757219 1
1310 194757219 1
3326 194757219 1
1588 194757219 1
1066 194757219 1
1589 194757219 1
33 194757219 1
1070 194757219 1
1076 194757219 1
3333 194757219 1
3334 194757219 1
4826 194757219 1
3335 194757219 1
3774 194757219 1
1081 194757219 1
112 194757219 1
3483 194757219 1
1092 194757219 1
1094 194757219 1
1096 194757219 1
3338 194757219 1
1098 194757219 1
3340 194757219 1
1484 194757219 1
1100 194757219 1
357 194757219 1
4574 194757219 1
3342 194757219 1
1106 194757219 1
1107 194757219 1
1109 194757219 1
826 194757219 1
480 194757219 1
5105 194757219 1
1117 194757219 1
3048 194757219 1
1119 194757219 1
3345 194757219 1
3346 194757219 1
1122 194757219 1
4192 194757219 1
1125 194757219 1
3348 194757219 1
1126 194757219 1
3349 194757219 1
1127 194757219 1
181 194757219 1
3350 194757219 1
3351 194757219 1
535 194757219 1
1131 194757219 1
1132 194757219 1
5106 194757219 1
539 194757219 1
3352 194757219 1
1138 194757219 1
3353 194757219 1
1139 194757219 1
199 194757219 1
1502 194757219 1
3667 194757219 1
3354 194757219 1
1140 194757219 1
3355 194757219 1
3356 194757219 1
3357 194757219 1
3358 194757219 1
4186 194757219 1
3359 194757219 1
5107 194757219 1
1148 194757219 1
3360 194757219 1
1586 194757219 1
1149 194757219 1
1150 194757219 1
3783 194757219 1
3363 194757219 1
208 194757219 1
1158 194757219 1
1161 194757219 1
1163 194757219 1
1164 194757219 1
3063 194757219 1
551 194757219 1
1170 194757219 1
1715 194757219 1
1591 194757219 1
1171 194757219 1
1511 194757219 1
1181 194757219 1
3617 194757219 1
4195 194757219 1
2085 194757219 1
1186 194757219 1
5108 194757219 1
3366 194757219 1
434 194757219 1
3368 194757219 1
2453 194757219 1
1191 194757219 1
1193 194757219 1
5109 194757219 1
1194 194757219 1
1196 194757219 1
3 194757219 1
1197 194757219 1
136 194757219 1
3369 194757219 1
166 194757219 1
3371 194757219 1
3370 194757219 1
173 194757219 1
1202 194757219 1
559 194757219 1
3372 194757219 1
2688 194757219 1
1206 194757219 1
3375 194757219 1
687 194757219 1
972 194757219 1
971 194757219 1
1524 194757219 1
203 194757219 1
572 194757219 1
3381 194757219 1
5110 194757219 1
1218 194757219 1
1217 194757219 1
3384 194757219 1
777 194757219 1
3385 194757219 1
1219 194757219 1
1220 194757219 1
79 194757219 1
5111 194757219 1
4655 194757219 1
3386 194757219 1
1226 194757219 1
819 194757219 1
3388 194757219 1
356 194757219 1
988 194757219 1
1231 194757219 1
4657 194757219 1
3389 194757219 1
2650 194757219 1
3390 194757219 1
1235 194757219 1
1236 194757219 1
1237 194757219 1
1241 194757219 1
1243 194757219 1
152 194757219 1
1246 194757219 1
1247 194757219 1
597 194757219 1
4658 194757219 1
3780 194757219 1
1551 194757219 1
1256 194757219 1
1257 194757219 1
1258 194757219 1
1259 194757219 1
1263 194757219 1
1266 194757219 1
3394 194757219 1
4199 194757219 1
4659 194757219 1
2478 194757219 1
1271 194757219 1
1272 194757219 1
1274 194757219 1
2714 194757219 1
1275 194757219 1
2781 194757219 1
1277 194757219 1
1279 194757219 1
3398 194757219 1
1293 194757219 1
1294 194757219 1
1875 194757219 1
1299 194757219 1
1593 194757219 1
425 194757219 1
4201 194757219 1
3402 194757219 1
1597 194757219 1
3786 194757219 1
1307 194757219 1
1046 194757219 1
3695 438746633 1
5112 438746633 1
1859 262307214 1
1861 262307214 1
1840 262307214 1
2312 262307214 1
374 262307214 1
2334 262307214 1
1862 262307214 1
37 262307214 1
2313 262307214 1
41 262307214 1
1863 262307214 1
321 262307214 1
535 262307214 1
5113 262307214 1
1020 262307214 1
15 262307214 1
327 262307214 1
1847 262307214 1
4582 262307214 1
396 262307214 1
2337 262307214 1
1868 262307214 1
199 262307214 1
1869 262307214 1
5114 262307214 1
5115 262307214 1
20 262307214 1
4001 262307214 1
21 262307214 1
1871 262307214 1
1849 262307214 1
128 262307214 1
23 262307214 1
1028 262307214 1
1851 262307214 1
348 262307214 1
546 262307214 1
4596 262307214 1
1852 262307214 1
1914 262307214 1
350 262307214 1
124 262307214 1
419 262307214 1
1874 262307214 1
357 262307214 1
358 262307214 1
12 262307214 1
14 262307214 1
424 262307214 1
359 262307214 1
5116 262307214 1
125 262307214 1
223 262307214 1
1856 262307214 1
2098 262307214 1
2343 262307214 1
436 262307214 1
437 262307214 1
4599 455974999 1
271 455974999 1
2264 455974999 1
4600 455974999 1
4919 455974999 1
24 59142721 1
2266 59142721 1
4599 59142721 1
527 59142721 1
906 59142721 1
5117 59142721 1
4600 59142721 1
4601 59142721 1
3784 59142721 1
321 355136751 1
1859 355136751 1
121 355136751 1
4581 355136751 1
1851 355136751 1
374 355136751 1
126 355136751 1
125 355136751 1
396 355136751 1
199 355136751 1
122 355136751 1
20 355136751 1
123 355136751 1
924 355136751 1
2098 355136751 1
128 355136751 1
437 355136751 1
3593 502000235 1
3632 502000235 1
4806 502000235 1
3599 502000235 1
159 502000235 1
3625 502000235 1
228 502000235 1
3638 502000235 1
3618 502000235 1
3611 502000235 1
309 236986090 1
4230 236986090 1
1336 236986090 1
1246 236986090 1
4540 236986090 1
312 236986090 1
4233 236986090 1
4234 236986090 1
384 236986090 1
4807 236986090 1
2735 236986090 1
323 236986090 1
181 236986090 1
3996 236986090 1
4548 236986090 1
1347 236986090 1
1383 236986090 1
338 236986090 1
5022 236986090 1
2745 236986090 1
2747 236986090 1
407 236986090 1
345 236986090 1
4522 236986090 1
347 236986090 1
4 236986090 1
2751 236986090 1
410 236986090 1
891 236986090 1
208 236986090 1
464 236986090 1
2420 236986090 1
3655 236986090 1
2755 236986090 1
415 236986090 1
2787 236986090 1
353 236986090 1
5118 236986090 1
292 236986090 1
2757 236986090 1
356 236986090 1
4238 236986090 1
421 236986090 1
4239 236986090 1
2790 236986090 1
360 236986090 1
425 236986090 1
1536 236986090 1
786 236986090 1
4499 236986090 1
365 236986090 1
1355 236986090 1
234 236986090 1
864 58757576 1
1359 58757576 1
5119 58757576 1
959 58757576 1
166 58757576 1
33 58757576 1
870 58757576 1
488 58757576 1
963 58757576 1
965 58757576 1
251 58757576 1
1519 58757576 1
5120 58757576 1
176 58757576 1
43 58757576 1
5121 58757576 1
874 58757576 1
2112 58757576 1
189 58757576 1
565 58757576 1
628 58757576 1
3216 58757576 1
1211 58757576 1
333 58757576 1
881 58757576 1
885 58757576 1
24 58757576 1
977 58757576 1
695 58757576 1
1529 58757576 1
5039 58757576 1
5122 58757576 1
5040 58757576 1
4728 58757576 1
986 58757576 1
4715 58757576 1
356 58757576 1
987 58757576 1
5123 58757576 1
224 58757576 1
522 58757576 1
4405 58757576 1
4919 58757576 1
996 58757576 1
999 58757576 1
1003 58757576 1
1004 58757576 1
3554 58757576 1
37 58757576 1
916 58757576 1
915 58757576 1
917 58757576 1
269 58757576 1
5038 58757576 1
181 58757576 1
1016 58757576 1
4173 58757576 1
1021 58757576 1
278 58757576 1
29 58757576 1
934 58757576 1
1033 58757576 1
936 58757576 1
5124 58757576 1
942 58757576 1
1038 58757576 1
4706 58757576 1
1040 58757576 1
948 58757576 1
5125 58757576 1
4026 58757576 1
73 213579519 1
3604 213579519 1
463 213579519 1
3638 213579519 1
5010 213579519 1
77 213579519 1
3614 213579519 1
79 213579519 1
80 213579519 1
2823 213579519 1
3915 213579519 1
2886 213579519 1
3599 213579519 1
1329 213579519 1
173 213579519 1
2808 213579519 1
84 213579519 1
85 213579519 1
4806 213579519 1
2856 213579519 1
3625 213579519 1
2863 213579519 1
2909 213579519 1
2934 213579519 1
69 213579519 1
100 213579519 1
3618 213579519 1
101 213579519 1
2775 63253790 1
3400 63253790 1
906 63253790 1
356 63253790 1
241 63253790 1
1337 63253790 1
1338 63253790 1
1347 63253790 1
3548 63253790 1
891 63253790 1
1352 63253790 1
2420 63253790 1
251 63253790 1
1353 63253790 1
53 63253790 1
41 63253790 1
1342 63253790 1
1343 63253790 1
2727 186221115 1
483 186221115 1
2235 186221115 1
4439 186221115 1
2729 186221115 1
4506 186221115 1
2109 186221115 1
2287 186221115 1
2236 186221115 1
312 186221115 1
961 186221115 1
5126 186221115 1
2730 186221115 1
2731 186221115 1
2732 186221115 1
315 186221115 1
2733 186221115 1
168 186221115 1
4028 186221115 1
3657 186221115 1
4445 186221115 1
4710 186221115 1
491 186221115 1
1966 186221115 1
267 186221115 1
2245 186221115 1
2246 186221115 1
322 186221115 1
2735 186221115 1
2736 186221115 1
1521 186221115 1
2737 186221115 1
2413 186221115 1
3850 186221115 1
5127 186221115 1
4614 186221115 1
4513 186221115 1
2250 186221115 1
2739 186221115 1
498 186221115 1
194 186221115 1
1468 186221115 1
156 186221115 1
4449 186221115 1
1523 186221115 1
2742 186221115 1
2743 186221115 1
1471 186221115 1
1472 186221115 1
2744 186221115 1
2256 186221115 1
504 186221115 1
337 186221115 1
338 186221115 1
1356 186221115 1
2745 186221115 1
2747 186221115 1
2748 186221115 1
4432 186221115 1
28 186221115 1
345 186221115 1
2124 186221115 1
79 186221115 1
347 186221115 1
4 186221115 1
2750 186221115 1
4630 186221115 1
2751 186221115 1
891 186221115 1
2752 186221115 1
1532 186221115 1
2242 186221115 1
2754 186221115 1
2755 186221115 1
1341 186221115 1
353 186221115 1
1485 186221115 1
2757 186221115 1
3275 186221115 1
1102 186221115 1
2758 186221115 1
356 186221115 1
1104 186221115 1
1346 186221115 1
360 186221115 1
1536 186221115 1
2137 186221115 1
2764 186221115 1
4466 186221115 1
365 186221115 1
230 186221115 1
4467 186221115 1
4534 186221115 1
4635 186221115 1
4645 186221115 1
904 186221115 1
2766 186221115 1
2964 186221115 1
4470 186221115 1
4619 186221115 1
4636 186221115 1
3829 186221115 1
2768 186221115 1
1336 186221115 1
2769 186221115 1
1246 186221115 1
4820 186221115 1
3458 186221115 1
375 186221115 1
379 186221115 1
380 186221115 1
2771 186221115 1
381 186221115 1
2772 186221115 1
4546 186221115 1
41 186221115 1
5020 186221115 1
387 186221115 1
388 186221115 1
181 186221115 1
4549 186221115 1
1133 186221115 1
4638 186221115 1
2777 186221115 1
1347 186221115 1
4973 186221115 1
5128 186221115 1
17 186221115 1
4440 186221115 1
2778 186221115 1
398 186221115 1
2779 186221115 1
4553 186221115 1
4622 186221115 1
2780 186221115 1
2224 186221115 1
2781 186221115 1
407 186221115 1
2980 186221115 1
1335 186221115 1
1339 186221115 1
2783 186221115 1
4489 186221115 1
411 186221115 1
1389 186221115 1
208 186221115 1
4557 186221115 1
3877 186221115 1
3655 186221115 1
4559 186221115 1
415 186221115 1
1507 186221115 1
416 186221115 1
4493 186221115 1
4063 186221115 1
4563 186221115 1
943 186221115 1
1345 186221115 1
11 186221115 1
421 186221115 1
1509 186221115 1
4495 186221115 1
2791 186221115 1
424 186221115 1
425 186221115 1
2792 186221115 1
2793 186221115 1
4025 186221115 1
4567 186221115 1
5129 186221115 1
431 186221115 1
53 186221115 1
1355 186221115 1
234 186221115 1
4164 186221115 1
2796 186221115 1
4572 186221115 1
2797 186221115 1
407 405604530 1
2314 405604530 1
1337 405604530 1
2287 405604530 1
360 405604530 1
1347 405604530 1
3997 405604530 1
891 405604530 1
1340 405604530 1
1350 405604530 1
1351 405604530 1
1352 405604530 1
365 405604530 1
1354 405604530 1
1342 405604530 1
1343 405604530 1
292 405604530 1
306 280403522 1
308 280403522 1
241 280403522 1
5130 280403522 1
621 280403522 1
313 280403522 1
3553 280403522 1
34 280403522 1
3726 280403522 1
5131 280403522 1
2313 280403522 1
171 280403522 1
4578 280403522 1
175 280403522 1
319 280403522 1
561 280403522 1
2319 280403522 1
2413 280403522 1
1844 280403522 1
2320 280403522 1
326 280403522 1
498 280403522 1
879 280403522 1
15 280403522 1
156 280403522 1
1847 280403522 1
3725 280403522 1
501 280403522 1
504 280403522 1
336 280403522 1
3380 280403522 1
128 280403522 1
1850 280403522 1
23 280403522 1
203 280403522 1
461 280403522 1
2323 280403522 1
28 280403522 1
1851 280403522 1
345 280403522 1
79 280403522 1
348 280403522 1
5132 280403522 1
1914 280403522 1
350 280403522 1
3935 280403522 1
511 280403522 1
124 280403522 1
586 280403522 1
1484 280403522 1
127 280403522 1
1102 280403522 1
358 280403522 1
359 280403522 1
125 280403522 1
2331 280403522 1
1856 280403522 1
651 280403522 1
228 280403522 1
122 280403522 1
1237 280403522 1
230 280403522 1
480 280403522 1
2098 280403522 1
1859 280403522 1
1436 280403522 1
1246 280403522 1
372 280403522 1
597 280403522 1
2334 280403522 1
374 280403522 1
1791 280403522 1
3554 280403522 1
5133 280403522 1
37 280403522 1
41 280403522 1
4594 280403522 1
182 280403522 1
389 280403522 1
2010 280403522 1
535 280403522 1
393 280403522 1
5113 280403522 1
3724 280403522 1
17 280403522 1
396 280403522 1
3555 280403522 1
197 280403522 1
1868 280403522 1
1869 280403522 1
199 280403522 1
20 280403522 1
1870 280403522 1
924 280403522 1
1871 280403522 1
3729 280403522 1
1028 280403522 1
407 280403522 1
1872 280403522 1
2016 280403522 1
419 280403522 1
422 280403522 1
2721 280403522 1
424 280403522 1
223 280403522 1
3727 280403522 1
1877 280403522 1
1878 280403522 1
1188 280403522 1
2343 280403522 1
432 280403522 1
433 280403522 1
434 280403522 1
234 280403522 1
435 280403522 1
617 280403522 1
436 280403522 1
437 280403522 1
306 454059039 1
1726 454059039 1
4105 454059039 1
308 454059039 1
1516 454059039 1
4108 454059039 1
4109 454059039 1
4711 454059039 1
4110 454059039 1
4111 454059039 1
4113 454059039 1
175 454059039 1
4112 454059039 1
4114 454059039 1
3694 454059039 1
3698 454059039 1
328 454059039 1
329 454059039 1
331 454059039 1
332 454059039 1
5134 454059039 1
112 454059039 1
333 454059039 1
334 454059039 1
4117 454059039 1
461 454059039 1
339 454059039 1
340 454059039 1
342 454059039 1
344 454059039 1
3943 454059039 1
4119 454059039 1
4118 454059039 1
4120 454059039 1
346 454059039 1
1651 454059039 1
4122 454059039 1
3686 454059039 1
582 454059039 1
4123 454059039 1
5135 454059039 1
351 454059039 1
3688 454059039 1
3689 454059039 1
4989 454059039 1
3796 454059039 1
1668 454059039 1
3699 454059039 1
362 454059039 1
4126 454059039 1
1670 454059039 1
4127 454059039 1
363 454059039 1
364 454059039 1
4128 454059039 1
4129 454059039 1
365 454059039 1
4130 454059039 1
3701 454059039 1
1060 454059039 1
367 454059039 1
4133 454059039 1
368 454059039 1
4135 454059039 1
371 454059039 1
4136 454059039 1
378 454059039 1
379 454059039 1
3687 454059039 1
5136 454059039 1
382 454059039 1
3798 454059039 1
4138 454059039 1
5137 454059039 1
721 454059039 1
386 454059039 1
2362 454059039 1
387 454059039 1
4604 454059039 1
389 454059039 1
3692 454059039 1
182 454059039 1
2010 454059039 1
188 454059039 1
1689 454059039 1
3696 454059039 1
392 454059039 1
3697 454059039 1
1054 454059039 1
395 454059039 1
195 454059039 1
397 454059039 1
400 454059039 1
3015 454059039 1
405 454059039 1
5138 454059039 1
1026 454059039 1
5139 454059039 1
406 454059039 1
3684 454059039 1
1055 454059039 1
3685 454059039 1
1955 454059039 1
465 454059039 1
417 454059039 1
3801 454059039 1
3690 454059039 1
3691 454059039 1
3693 454059039 1
4145 454059039 1
4146 454059039 1
422 454059039 1
3695 454059039 1
424 454059039 1
426 454059039 1
223 454059039 1
4608 454059039 1
3700 454059039 1
5140 454059039 1
1834 454059039 1
431 454059039 1
3802 454059039 1
5141 454059039 1
438 454059039 1
2798 165076757 1
2800 165076757 1
2584 165076757 1
2030 165076757 1
446 165076757 1
623 165076757 1
1329 165076757 1
449 165076757 1
451 165076757 1
68 165076757 1
625 165076757 1
5142 165076757 1
2881 165076757 1
2038 165076757 1
2804 165076757 1
4932 165076757 1
5143 165076757 1
3032 165076757 1
459 165076757 1
1584 165076757 1
633 165076757 1
2694 165076757 1
3900 165076757 1
5144 165076757 1
464 165076757 1
2420 165076757 1
2424 165076757 1
3034 165076757 1
5000 165076757 1
471 165076757 1
91 165076757 1
93 165076757 1
94 165076757 1
2812 165076757 1
784 165076757 1
2048 165076757 1
3038 165076757 1
2815 165076757 1
477 165076757 1
5145 165076757 1
2893 165076757 1
442 165076757 1
1117 165076757 1
5146 165076757 1
2055 165076757 1
910 165076757 1
2057 165076757 1
4781 165076757 1
2895 165076757 1
2899 165076757 1
41 165076757 1
452 165076757 1
2828 165076757 1
2901 165076757 1
2831 165076757 1
455 165076757 1
69 165076757 1
1334 165076757 1
2975 165076757 1
2609 165076757 1
71 165076757 1
2833 165076757 1
2070 165076757 1
2071 165076757 1
2836 165076757 1
463 165076757 1
2074 165076757 1
80 165076757 1
2907 165076757 1
2079 165076757 1
940 165076757 1
2080 165076757 1
4936 165076757 1
2908 165076757 1
551 165076757 1
89 165076757 1
2909 165076757 1
2845 165076757 1
223 165076757 1
2624 165076757 1
952 165076757 1
479 165076757 1
5147 165076757 1
2627 165076757 1
102 165076757 1
2535 165076757 1
443 165076757 1
444 165076757 1
2029 165076757 1
136 165076757 1
65 165076757 1
3671 165076757 1
2631 165076757 1
450 165076757 1
5148 165076757 1
5149 165076757 1
72 165076757 1
692 165076757 1
462 165076757 1
2041 165076757 1
693 165076757 1
3674 165076757 1
78 165076757 1
1326 165076757 1
79 165076757 1
704 165076757 1
84 165076757 1
3919 165076757 1
2045 165076757 1
3081 165076757 1
2926 165076757 1
466 165076757 1
3450 165076757 1
3005 165076757 1
133 165076757 1
2648 165076757 1
2929 165076757 1
3806 165076757 1
481 165076757 1
5150 165076757 1
440 165076757 1
1000 165076757 1
2473 165076757 1
2052 165076757 1
3009 165076757 1
4758 165076757 1
3807 165076757 1
2392 165076757 1
832 165076757 1
5151 165076757 1
448 165076757 1
2062 165076757 1
2063 165076757 1
2563 165076757 1
722 165076757 1
2064 165076757 1
3098 165076757 1
456 165076757 1
2936 165076757 1
5152 165076757 1
1557 165076757 1
2067 165076757 1
5153 165076757 1
2068 165076757 1
5154 165076757 1
2938 165076757 1
2069 165076757 1
460 165076757 1
4759 165076757 1
1559 165076757 1
5155 165076757 1
730 165076757 1
2572 165076757 1
2076 165076757 1
2077 165076757 1
2667 165076757 1
88 165076757 1
2939 165076757 1
2872 165076757 1
470 165076757 1
2084 165076757 1
424 165076757 1
2873 165076757 1
474 165076757 1
5156 165076757 1
2874 165076757 1
2494 165076757 1
53 165076757 1
100 165076757 1
3809 165076757 1
2496 165076757 1
3037 385003407 1
80 385003407 1
771 385003407 1
17 385003407 1
2292 385003407 1
1205 330439783 1
1175 330439783 1
1247 330439783 1
1195 330439783 1
1199 330439783 1
3362 330439783 1
1183 330439783 1
3253 330439783 1
3277 330439783 1
3339 330439783 1
1226 330439783 1
3366 330439783 1
1188 330439783 1
1889 181627999 1
1612 181627999 1
4837 181627999 1
1601 181627999 1
5157 181627999 1
1615 181627999 1
4869 181627999 1
4870 181627999 1
1620 181627999 1
315 181627999 1
1621 181627999 1
1892 181627999 1
2351 181627999 1
5158 181627999 1
1626 181627999 1
4841 181627999 1
4741 181627999 1
1363 181627999 1
4872 181627999 1
4873 181627999 1
4842 181627999 1
1636 181627999 1
5159 181627999 1
333 181627999 1
112 181627999 1
1608 181627999 1
1471 181627999 1
4844 181627999 1
4273 181627999 1
1473 181627999 1
1905 181627999 1
4875 181627999 1
1906 181627999 1
461 181627999 1
1909 181627999 1
1908 181627999 1
1651 181627999 1
1609 181627999 1
1661 181627999 1
1611 181627999 1
1610 181627999 1
1599 181627999 1
4180 181627999 1
1665 181627999 1
2134 181627999 1
5160 181627999 1
1917 181627999 1
4885 181627999 1
5161 181627999 1
1579 181627999 1
3730 181627999 1
1675 181627999 1
1676 181627999 1
480 181627999 1
1060 181627999 1
5162 181627999 1
1924 181627999 1
4853 181627999 1
5163 181627999 1
2969 181627999 1
913 181627999 1
4177 181627999 1
4893 181627999 1
4245 181627999 1
918 181627999 1
386 181627999 1
387 181627999 1
1935 181627999 1
4858 181627999 1
4859 181627999 1
3124 181627999 1
1689 181627999 1
1690 181627999 1
1940 181627999 1
395 181627999 1
195 181627999 1
1692 181627999 1
5164 181627999 1
5165 181627999 1
5166 181627999 1
1946 181627999 1
5052 181627999 1
4284 181627999 1
5167 181627999 1
2612 181627999 1
1574 181627999 1
1701 181627999 1
4907 181627999 1
4862 181627999 1
1706 181627999 1
4176 181627999 1
1389 181627999 1
1953 181627999 1
1955 181627999 1
2444 181627999 1
4909 181627999 1
4863 181627999 1
4290 181627999 1
4864 181627999 1
1958 181627999 1
4913 181627999 1
4226 181627999 1
5168 181627999 1
5169 181627999 1
1718 181627999 1
4915 181627999 1
2447 181627999 1
223 181627999 1
4867 181627999 1
1606 181627999 1
1722 181627999 1
1960 181627999 1
4835 181627999 1
4836 181627999 1
308 181627999 1
5170 181627999 1
5171 181627999 1
311 181627999 1
1730 181627999 1
3880 181627999 1
1602 181627999 1
5172 181627999 1
2539 181627999 1
1964 181627999 1
5173 181627999 1
964 181627999 1
175 181627999 1
966 181627999 1
5174 181627999 1
4840 181627999 1
971 181627999 1
5175 181627999 1
2381 181627999 1
1420 181627999 1
4182 181627999 1
1749 181627999 1
4845 181627999 1
1975 181627999 1
339 181627999 1
1978 181627999 1
1752 181627999 1
2196 181627999 1
79 181627999 1
1981 181627999 1
4847 181627999 1
582 181627999 1
4878 181627999 1
1984 181627999 1
4247 181627999 1
1988 181627999 1
4882 181627999 1
4883 181627999 1
4884 181627999 1
5176 181627999 1
2469 181627999 1
4887 181627999 1
4852 181627999 1
5177 181627999 1
1995 181627999 1
4183 181627999 1
5178 181627999 1
1999 181627999 1
1607 181627999 1
1793 181627999 1
2004 181627999 1
4856 181627999 1
4637 181627999 1
4857 181627999 1
2476 181627999 1
182 181627999 1
2009 181627999 1
4860 181627999 1
5068 181627999 1
2394 181627999 1
193 181627999 1
1804 181627999 1
4900 181627999 1
5179 181627999 1
2478 181627999 1
2012 181627999 1
1807 181627999 1
1582 181627999 1
5180 181627999 1
4901 181627999 1
2397 181627999 1
404 181627999 1
5181 181627999 1
4861 181627999 1
1814 181627999 1
1815 181627999 1
5182 181627999 1
2016 181627999 1
1822 181627999 1
4179 181627999 1
5183 181627999 1
1600 181627999 1
2022 181627999 1
4866 181627999 1
1603 181627999 1
5184 181627999 1
2024 181627999 1
3154 181627999 1
1605 181627999 1
430 181627999 1
1834 181627999 1
5185 181627999 1
5186 181627999 1
4918 181627999 1
432 181627999 1
739 181627999 1
1046 181627999 1
5187 181627999 1
1377 352370223 1
526 352370223 1
147 352370223 1
28 352370223 1
149 352370223 1
151 352370223 1
163 352370223 1
3 352370223 1
79 352370223 1
1197 352370223 1
155 352370223 1
3664 352370223 1
171 352370223 1
211 352370223 1
150 352370223 1
2191 352370223 1
153 352370223 1
505 352370223 1
3814 352370223 1
2094 296510601 1
104 296510601 1
1318 296510601 1
53 296510601 1
41 296510601 1
1315 296510601 1
483 412490976 1
1358 412490976 1
4503 412490976 1
4153 412490976 1
2287 412490976 1
2236 412490976 1
961 412490976 1
2730 412490976 1
5058 412490976 1
315 412490976 1
3657 412490976 1
317 412490976 1
173 412490976 1
491 412490976 1
4509 412490976 1
4510 412490976 1
320 412490976 1
2245 412490976 1
2246 412490976 1
2735 412490976 1
2247 412490976 1
498 412490976 1
2948 412490976 1
156 412490976 1
4629 412490976 1
1472 412490976 1
2256 412490976 1
337 412490976 1
338 412490976 1
1356 412490976 1
2745 412490976 1
4453 412490976 1
2233 412490976 1
2749 412490976 1
4040 412490976 1
343 412490976 1
4454 412490976 1
4521 412490976 1
345 412490976 1
5023 412490976 1
347 412490976 1
4 412490976 1
2751 412490976 1
2239 412490976 1
582 412490976 1
2752 412490976 1
2242 412490976 1
2754 412490976 1
2244 412490976 1
1341 412490976 1
353 412490976 1
1485 412490976 1
4527 412490976 1
2757 412490976 1
292 412490976 1
3275 412490976 1
356 412490976 1
1344 412490976 1
360 412490976 1
359 412490976 1
1536 412490976 1
4465 412490976 1
4240 412490976 1
2252 412490976 1
97 412490976 1
365 412490976 1
4756 412490976 1
2255 412490976 1
2258 412490976 1
3829 412490976 1
2768 412490976 1
3637 412490976 1
5188 412490976 1
4820 412490976 1
375 412490976 1
5189 412490976 1
2238 412490976 1
379 412490976 1
4243 412490976 1
381 412490976 1
2775 412490976 1
181 412490976 1
390 412490976 1
2249 412490976 1
4477 412490976 1
2251 412490976 1
4478 412490976 1
5128 412490976 1
1383 412490976 1
4481 412490976 1
401 412490976 1
4622 412490976 1
2781 412490976 1
1028 412490976 1
1558 412490976 1
407 412490976 1
2234 412490976 1
1335 412490976 1
1339 412490976 1
208 412490976 1
4557 412490976 1
2240 412490976 1
2241 412490976 1
4060 412490976 1
3655 412490976 1
2243 412490976 1
4559 412490976 1
3364 412490976 1
415 412490976 1
4762 412490976 1
2787 412490976 1
416 412490976 1
4766 412490976 1
4493 412490976 1
4022 412490976 1
3400 412490976 1
1715 412490976 1
5025 412490976 1
1345 412490976 1
2248 412490976 1
421 412490976 1
424 412490976 1
425 412490976 1
4498 412490976 1
427 412490976 1
4567 412490976 1
786 412490976 1
5027 412490976 1
1355 412490976 1
4164 412490976 1
4572 412490976 1
1065 252673442 1
1247 252673442 1
1066 252673442 1
1195 252673442 1
1248 252673442 1
3 252673442 1
1197 252673442 1
1199 252673442 1
6 252673442 1
5190 252673442 1
3580 252673442 1
1202 252673442 1
3347 252673442 1
1361 252673442 1
41 252673442 1
1073 252673442 1
4193 252673442 1
3561 252673442 1
3581 252673442 1
3582 252673442 1
1206 252673442 1
1209 252673442 1
156 252673442 1
3352 252673442 1
3317 252673442 1
3395 252673442 1
1270 252673442 1
631 252673442 1
1278 252673442 1
1283 252673442 1
1506 252673442 1
1390 252673442 1
2227 252673442 1
3063 252673442 1
1100 252673442 1
3587 252673442 1
551 252673442 1
3980 252673442 1
1298 252673442 1
1232 252673442 1
1594 252673442 1
4588 252673442 1
1183 252673442 1
3575 252673442 1
431 252673442 1
228 252673442 1
53 252673442 1
1188 252673442 1
3313 252673442 1
1246 164704175 1
3458 164704175 1
33 164704175 1
4050 164704175 1
720 164704175 1
873 164704175 1
1014 164704175 1
660 164704175 1
721 164704175 1
875 164704175 1
181 164704175 1
762 164704175 1
685 164704175 1
4032 164704175 1
3698 164704175 1
1021 164704175 1
4036 164704175 1
3999 164704175 1
3015 164704175 1
690 164704175 1
1026 164704175 1
3702 164704175 1
4117 164704175 1
885 164704175 1
976 164704175 1
977 164704175 1
695 164704175 1
4055 164704175 1
3684 164704175 1
4142 164704175 1
1030 164704175 1
4143 164704175 1
4019 164704175 1
4057 164704175 1
778 164704175 1
1036 164704175 1
5191 164704175 1
3741 164704175 1
3690 164704175 1
3691 164704175 1
5192 164704175 1
5193 164704175 1
944 164704175 1
737 164704175 1
900 164704175 1
4125 164704175 1
424 164704175 1
5194 164704175 1
4045 164704175 1
4025 164704175 1
1670 164704175 1
1596 164704175 1
4066 164704175 1
4128 164704175 1
4047 164704175 1
3701 164704175 1
4333 164704175 1
4049 164704175 1
2343 164704175 1
5141 164704175 1
4026 164704175 1
157 277019535 1
159 277019535 1
163 277019535 1
3638 277019535 1
3557 277019535 1
3578 277019535 1
2105 277019535 1
33 277019535 1
3579 277019535 1
168 277019535 1
3559 277019535 1
559 277019535 1
1361 277019535 1
3639 277019535 1
41 277019535 1
3560 277019535 1
4806 277019535 1
184 277019535 1
3581 277019535 1
3583 277019535 1
156 277019535 1
1022 277019535 1
3563 277019535 1
3584 277019535 1
3566 277019535 1
3236 277019535 1
3648 277019535 1
502 277019535 1
975 277019535 1
2191 277019535 1
1447 277019535 1
3567 277019535 1
24 277019535 1
28 277019535 1
3569 277019535 1
79 277019535 1
3570 277019535 1
287 277019535 1
1483 277019535 1
3616 277019535 1
3587 277019535 1
551 277019535 1
1508 277019535 1
3651 277019535 1
3574 277019535 1
3249 277019535 1
228 277019535 1
53 277019535 1
3618 277019535 1
4790 277019535 1
864 24868133 1
5195 24868133 1
159 24868133 1
5196 24868133 1
4791 24868133 1
33 24868133 1
870 24868133 1
4771 24868133 1
872 24868133 1
1360 24868133 1
174 24868133 1
176 24868133 1
873 24868133 1
4772 24868133 1
874 24868133 1
875 24868133 1
877 24868133 1
5197 24868133 1
762 24868133 1
878 24868133 1
189 24868133 1
2354 24868133 1
628 24868133 1
3593 24868133 1
3596 24868133 1
333 24868133 1
881 24868133 1
3941 24868133 1
502 24868133 1
4685 24868133 1
4686 24868133 1
885 24868133 1
24 24868133 1
886 24868133 1
1095 24868133 1
890 24868133 1
5017 24868133 1
3599 24868133 1
892 24868133 1
4385 24868133 1
894 24868133 1
3600 24868133 1
4386 24868133 1
3272 24868133 1
4715 24868133 1
1486 24868133 1
2132 24868133 1
3602 24868133 1
899 24868133 1
1372 24868133 1
901 24868133 1
516 24868133 1
3603 24868133 1
522 24868133 1
5198 24868133 1
903 24868133 1
4796 24868133 1
4797 24868133 1
235 24868133 1
3947 24868133 1
906 24868133 1
654 24868133 1
3604 24868133 1
4472 24868133 1
909 24868133 1
911 24868133 1
912 24868133 1
3607 24868133 1
37 24868133 1
3711 24868133 1
915 24868133 1
916 24868133 1
2773 24868133 1
269 24868133 1
663 24868133 1
452 24868133 1
3748 24868133 1
4806 24868133 1
181 24868133 1
1130 24868133 1
1498 24868133 1
921 24868133 1
1134 24868133 1
764 24868133 1
2713 24868133 1
277 24868133 1
2153 24868133 1
278 24868133 1
670 24868133 1
4808 24868133 1
924 24868133 1
926 24868133 1
3611 24868133 1
29 24868133 1
934 24868133 1
935 24868133 1
936 24868133 1
937 24868133 1
208 24868133 1
938 24868133 1
939 24868133 1
5199 24868133 1
3616 24868133 1
4798 24868133 1
942 24868133 1
943 24868133 1
1172 24868133 1
944 24868133 1
216 24868133 1
948 24868133 1
4348 24868133 1
2308 24868133 1
953 24868133 1
956 24868133 1
4026 24868133 1
958 24868133 1
4695 24868133 1
5200 24868133 1
5201 24868133 1
959 24868133 1
166 24868133 1
557 24868133 1
962 24868133 1
316 24868133 1
963 24868133 1
5202 24868133 1
965 24868133 1
3621 24868133 1
559 24868133 1
966 24868133 1
267 24868133 1
967 24868133 1
3625 24868133 1
685 24868133 1
565 24868133 1
971 24868133 1
973 24868133 1
1747 24868133 1
4037 24868133 1
690 24868133 1
2191 24868133 1
570 24868133 1
2693 24868133 1
976 24868133 1
977 24868133 1
3631 24868133 1
695 24868133 1
2463 24868133 1
979 24868133 1
5122 24868133 1
287 24868133 1
3632 24868133 1
582 24868133 1
289 24868133 1
3633 24868133 1
4809 24868133 1
986 24868133 1
292 24868133 1
356 24868133 1
987 24868133 1
989 24868133 1
990 24868133 1
1537 24868133 1
3635 24868133 1
709 24868133 1
992 24868133 1
4405 24868133 1
996 24868133 1
4666 24868133 1
999 24868133 1
1001 24868133 1
3975 24868133 1
3638 24868133 1
714 24868133 1
1003 24868133 1
1004 24868133 1
1005 24868133 1
5203 24868133 1
4801 24868133 1
1006 24868133 1
1009 24868133 1
718 24868133 1
1010 24868133 1
1011 24868133 1
720 24868133 1
1013 24868133 1
1014 24868133 1
1015 24868133 1
3640 24868133 1
1440 24868133 1
1016 24868133 1
1017 24868133 1
1018 24868133 1
1020 24868133 1
1021 24868133 1
1023 24868133 1
3641 24868133 1
1028 24868133 1
1030 24868133 1
4058 24868133 1
1031 24868133 1
3643 24868133 1
778 24868133 1
4787 24868133 1
1033 24868133 1
3644 24868133 1
1035 24868133 1
3585 24868133 1
1036 24868133 1
3834 24868133 1
1038 24868133 1
614 24868133 1
4706 24868133 1
1040 24868133 1
1042 24868133 1
424 24868133 1
425 24868133 1
3646 24868133 1
1044 24868133 1
616 24868133 1
1045 24868133 1
234 24868133 1
1046 24868133 1
1047 24868133 1
4790 24868133 1
1048 206342682 1
1726 206342682 1
308 206342682 1
370 206342682 1
4152 206342682 1
376 206342682 1
378 206342682 1
314 206342682 1
385 206342682 1
175 206342682 1
389 206342682 1
182 206342682 1
391 206342682 1
392 206342682 1
1690 206342682 1
1053 206342682 1
328 206342682 1
394 206342682 1
395 206342682 1
195 206342682 1
329 206342682 1
330 206342682 1
331 206342682 1
397 206342682 1
399 206342682 1
333 206342682 1
402 206342682 1
405 206342682 1
406 206342682 1
461 206342682 1
339 206342682 1
341 206342682 1
342 206342682 1
346 206342682 1
1055 206342682 1
4994 206342682 1
413 206342682 1
349 206342682 1
351 206342682 1
352 206342682 1
417 206342682 1
354 206342682 1
3796 206342682 1
3895 206342682 1
423 206342682 1
426 206342682 1
362 206342682 1
429 206342682 1
364 206342682 1
363 206342682 1
432 206342682 1
3803 206342682 1
367 206342682 1
368 206342682 1
438 206342682 1
129 359750805 1
2087 359750805 1
846 359750805 1
3444 359750805 1
792 359750805 1
80 359750805 1
2088 359750805 1
137 359750805 1
814 359750805 1
642 359750805 1
141 359750805 1
851 359750805 1
144 359750805 1
146 359750805 1
130 359750805 1
2090 359750805 1
132 359750805 1
4148 359750805 1
134 359750805 1
135 359750805 1
138 359750805 1
223 359750805 1
824 359750805 1
140 359750805 1
4149 359750805 1
143 359750805 1
142 359750805 1
145 359750805 1
2092 359750805 1
3107 545072012 1
308 545072012 1
4152 545072012 1
1786 545072012 1
1619 545072012 1
3111 545072012 1
3130 545072012 1
3789 545072012 1
1895 545072012 1
1583 545072012 1
559 545072012 1
175 545072012 1
3146 545072012 1
386 545072012 1
182 545072012 1
2413 545072012 1
45 545072012 1
1631 545072012 1
1802 545072012 1
3791 545072012 1
5204 545072012 1
3189 545072012 1
3113 545072012 1
404 545072012 1
2013 545072012 1
3159 545072012 1
3151 545072012 1
461 545072012 1
2415 545072012 1
1574 545072012 1
3125 545072012 1
339 545072012 1
1951 545072012 1
1704 545072012 1
5205 545072012 1
1757 545072012 1
1658 545072012 1
3138 545072012 1
1715 545072012 1
130 545072012 1
422 545072012 1
3180 545072012 1
784 545072012 1
223 545072012 1
4812 545072012 1
2495 545072012 1
3119 545072012 1
480 545072012 1
432 545072012 1
3143 545072012 1
368 545072012 1
905 244876558 1
526 244876558 1
484 244876558 1
163 244876558 1
487 244876558 1
598 244876558 1
168 244876558 1
489 244876558 1
173 244876558 1
600 244876558 1
601 244876558 1
492 244876558 1
41 244876558 1
493 244876558 1
530 244876558 1
267 244876558 1
562 244876558 1
494 244876558 1
532 244876558 1
496 244876558 1
184 244876558 1
563 244876558 1
1441 244876558 1
190 244876558 1
497 244876558 1
566 244876558 1
191 244876558 1
537 244876558 1
540 244876558 1
3666 244876558 1
17 244876558 1
197 244876558 1
198 244876558 1
569 244876558 1
3255 244876558 1
500 244876558 1
2544 244876558 1
503 244876558 1
2191 244876558 1
504 244876558 1
505 244876558 1
571 244876558 1
3380 244876558 1
574 244876558 1
610 244876558 1
3659 244876558 1
576 244876558 1
28 244876558 1
2161 244876558 1
79 244876558 1
983 244876558 1
1037 244876558 1
583 244876558 1
211 244876558 1
547 244876558 1
584 244876558 1
1508 244876558 1
224 244876558 1
298 244876558 1
591 244876558 1
228 244876558 1
53 244876558 1
553 244876558 1
230 244876558 1
995 244876558 1
236 244876558 1
2727 179935250 1
483 179935250 1
1063 179935250 1
2729 179935250 1
3 179935250 1
961 179935250 1
2732 179935250 1
2731 179935250 1
4696 179935250 1
2733 179935250 1
168 179935250 1
491 179935250 1
320 179935250 1
267 179935250 1
2736 179935250 1
2739 179935250 1
273 179935250 1
498 179935250 1
1523 179935250 1
2741 179935250 1
1471 179935250 1
631 179935250 1
2744 179935250 1
4698 179935250 1
337 179935250 1
2748 179935250 1
28 179935250 1
345 179935250 1
79 179935250 1
4 179935250 1
891 179935250 1
2752 179935250 1
5206 179935250 1
1532 179935250 1
464 179935250 1
2755 179935250 1
1341 179935250 1
4974 179935250 1
819 179935250 1
356 179935250 1
2762 179935250 1
2764 179935250 1
826 179935250 1
1236 179935250 1
365 179935250 1
228 179935250 1
904 179935250 1
2766 179935250 1
2768 179935250 1
1246 179935250 1
3458 179935250 1
375 179935250 1
379 179935250 1
717 179935250 1
2772 179935250 1
41 179935250 1
181 179935250 1
4704 179935250 1
1133 179935250 1
2776 179935250 1
2777 179935250 1
1347 179935250 1
4973 179935250 1
17 179935250 1
4481 179935250 1
2778 179935250 1
2779 179935250 1
5207 179935250 1
2780 179935250 1
1387 179935250 1
407 179935250 1
1339 179935250 1
208 179935250 1
1389 179935250 1
2942 179935250 1
3655 179935250 1
415 179935250 1
1507 179935250 1
4723 179935250 1
2788 179935250 1
943 179935250 1
1509 179935250 1
425 179935250 1
2792 179935250 1
2793 179935250 1
298 179935250 1
431 179935250 1
53 179935250 1
4708 179935250 1
1355 179935250 1
233 179935250 1
2796 179935250 1
234 179935250 1
2797 179935250 1
789 89308231 1
2944 89308231 1
2684 89308231 1
791 89308231 1
619 89308231 1
750 89308231 1
136 89308231 1
793 89308231 1
4265 89308231 1
623 89308231 1
316 89308231 1
3404 89308231 1
5208 89308231 1
3733 89308231 1
449 89308231 1
3713 89308231 1
758 89308231 1
68 89308231 1
2688 89308231 1
799 89308231 1
875 89308231 1
800 89308231 1
2690 89308231 1
762 89308231 1
189 89308231 1
3734 89308231 1
805 89308231 1
628 89308231 1
4300 89308231 1
333 89308231 1
112 89308231 1
1747 89308231 1
3737 89308231 1
691 89308231 1
885 89308231 1
695 89308231 1
2463 89308231 1
2956 89308231 1
2694 89308231 1
3738 89308231 1
811 89308231 1
79 89308231 1
640 89308231 1
3739 89308231 1
139 89308231 1
582 89308231 1
815 89308231 1
814 89308231 1
704 89308231 1
985 89308231 1
817 89308231 1
2698 89308231 1
783 89308231 1
2700 89308231 1
2963 89308231 1
4275 89308231 1
784 89308231 1
95 89308231 1
3742 89308231 1
3757 89308231 1
140 89308231 1
827 89308231 1
3086 89308231 1
1000 89308231 1
654 89308231 1
5209 89308231 1
152 89308231 1
714 89308231 1
751 89308231 1
2705 89308231 1
755 89308231 1
757 89308231 1
831 89308231 1
2708 89308231 1
3709 89308231 1
4314 89308231 1
660 89308231 1
833 89308231 1
835 89308231 1
723 89308231 1
3749 89308231 1
724 89308231 1
1440 89308231 1
839 89308231 1
840 89308231 1
132 89308231 1
1021 89308231 1
138 89308231 1
728 89308231 1
5210 89308231 1
3099 89308231 1
4338 89308231 1
843 89308231 1
4368 89308231 1
3751 89308231 1
672 89308231 1
3017 89308231 1
772 89308231 1
845 89308231 1
3752 89308231 1
5211 89308231 1
775 89308231 1
463 89308231 1
5212 89308231 1
931 89308231 1
3021 89308231 1
778 89308231 1
3764 89308231 1
2086 89308231 1
2718 89308231 1
849 89308231 1
5213 89308231 1
851 89308231 1
853 89308231 1
735 89308231 1
946 89308231 1
855 89308231 1
2721 89308231 1
5214 89308231 1
424 89308231 1
3767 89308231 1
857 89308231 1
3025 89308231 1
4375 89308231 1
861 89308231 1
738 89308231 1
863 89308231 1
1311 210551488 1
1883 210551488 1
927 210551488 1
28 210551488 1
1312 210551488 1
163 210551488 1
1884 210551488 1
1313 210551488 1
1314 210551488 1
5215 210551488 1
210 210551488 1
4073 210551488 1
3556 210551488 1
176 210551488 1
267 210551488 1
1887 210551488 1
1888 210551488 1
1316 210551488 1
297 210551488 1
1320 210551488 1
1321 210551488 1
298 210551488 1
1323 210551488 1
1324 210551488 1
200 210551488 1
1325 210551488 1
866 26761071 1
159 26761071 1
1063 26761071 1
867 26761071 1
1466 26761071 1
3211 26761071 1
5216 26761071 1
4069 26761071 1
4430 26761071 1
4203 26761071 1
33 26761071 1
2313 26761071 1
1069 26761071 1
1360 26761071 1
492 26761071 1
4070 26761071 1
1843 26761071 1
1626 26761071 1
5217 26761071 1
2112 26761071 1
1631 26761071 1
190 26761071 1
1364 26761071 1
879 26761071 1
1468 26761071 1
1636 26761071 1
3821 26761071 1
4205 26761071 1
3593 26761071 1
112 26761071 1
333 26761071 1
3596 26761071 1
1471 26761071 1
1083 26761071 1
2805 26761071 1
502 26761071 1
504 26761071 1
505 26761071 1
4072 26761071 1
3218 26761071 1
885 26761071 1
461 26761071 1
24 26761071 1
2120 26761071 1
1087 26761071 1
28 26761071 1
1368 26761071 1
1369 26761071 1
2261 26761071 1
509 26761071 1
1095 26761071 1
891 26761071 1
3599 26761071 1
642 26761071 1
464 26761071 1
1658 26761071 1
1482 26761071 1
511 26761071 1
1484 26761071 1
4074 26761071 1
901 26761071 1
1104 26761071 1
1373 26761071 1
1579 26761071 1
1109 26761071 1
520 26761071 1
297 26761071 1
5218 26761071 1
1676 26761071 1
230 26761071 1
1115 26761071 1
904 26761071 1
157 26761071 1
905 26761071 1
3604 26761071 1
1117 26761071 1
163 26761071 1
912 26761071 1
3746 26761071 1
914 26761071 1
41 26761071 1
269 26761071 1
4806 26761071 1
387 26761071 1
3608 26761071 1
181 26761071 1
1130 26761071 1
1498 26761071 1
1136 26761071 1
197 26761071 1
4079 26761071 1
278 26761071 1
199 26761071 1
3174 26761071 1
1387 26761071 1
3611 26761071 1
1574 26761071 1
3240 26761071 1
1951 26761071 1
3614 26761071 1
1704 26761071 1
1151 26761071 1
208 26761071 1
937 26761071 1
1389 26761071 1
1160 26761071 1
1162 26761071 1
1507 26761071 1
3244 26761071 1
2373 26761071 1
3616 26761071 1
551 26761071 1
5219 26761071 1
1172 26761071 1
1394 26761071 1
946 26761071 1
1512 26761071 1
221 26761071 1
1180 26761071 1
2173 26761071 1
223 26761071 1
1398 26761071 1
1399 26761071 1
253 26761071 1
679 26761071 1
3618 26761071 1
3620 26761071 1
3 26761071 1
1197 26761071 1
2380 26761071 1
2316 26761071 1
557 26761071 1
168 26761071 1
964 26761071 1
3213 26761071 1
251 26761071 1
1519 26761071 1
1583 26761071 1
559 26761071 1
117 26761071 1
560 26761071 1
267 26761071 1
1585 26761071 1
1520 26761071 1
3625 26761071 1
273 26761071 1
565 26761071 1
3216 26761071 1
198 26761071 1
1211 26761071 1
1212 26761071 1
1525 26761071 1
570 26761071 1
571 26761071 1
3631 26761071 1
1529 26761071 1
2197 26761071 1
79 26761071 1
1531 26761071 1
3632 26761071 1
5220 26761071 1
1532 26761071 1
3935 26761071 1
586 26761071 1
289 26761071 1
1430 26761071 1
3854 26761071 1
3387 26761071 1
1767 26761071 1
1533 26761071 1
1770 26761071 1
1233 26761071 1
295 26761071 1
224 26761071 1
1432 26761071 1
1433 26761071 1
994 26761071 1
3225 26761071 1
1434 26761071 1
3974 26761071 1
596 26761071 1
3227 26761071 1
3638 26761071 1
715 26761071 1
1437 26761071 1
1250 26761071 1
3787 26761071 1
1438 26761071 1
1439 26761071 1
837 26761071 1
188 26761071 1
1264 26761071 1
4435 26761071 1
191 26761071 1
1021 26761071 1
605 26761071 1
1580 26761071 1
17 26761071 1
2221 26761071 1
3863 26761071 1
1582 26761071 1
3237 26761071 1
1559 26761071 1
4951 26761071 1
2016 26761071 1
1563 26761071 1
3585 26761071 1
2488 26761071 1
3865 26761071 1
736 26761071 1
3792 26761071 1
5221 26761071 1
2491 26761071 1
3646 26761071 1
4103 26761071 1
298 26761071 1
53 26761071 1
2495 26761071 1
233 26761071 1
234 26761071 1
5222 26761071 1
3647 26761071 1
4790 26761071 1
642 117902280 1
5223 117902280 1
133 117902280 1
2843 117902280 1
5224 117902280 1
5225 117902280 1
80 117902280 1
5226 117902280 1
5227 117902280 1
1784 223869841 1
5228 223869841 1
5229 223869841 1
1614 223869841 1
4667 223869841 1
2270 223869841 1
2271 223869841 1
1615 223869841 1
1790 223869841 1
1620 223869841 1
2274 223869841 1
3797 223869841 1
4668 223869841 1
1467 223869841 1
1964 223869841 1
4978 223869841 1
964 223869841 1
2275 223869841 1
4979 223869841 1
175 223869841 1
386 223869841 1
2279 223869841 1
389 223869841 1
2282 223869841 1
762 223869841 1
1689 223869841 1
3124 223869841 1
1690 223869841 1
1635 223869841 1
971 223869841 1
5230 223869841 1
4670 223869841 1
2284 223869841 1
5231 223869841 1
333 223869841 1
1747 223869841 1
4672 223869841 1
4673 223869841 1
1025 223869841 1
4963 223869841 1
3176 223869841 1
696 223869841 1
2268 223869841 1
344 223869841 1
4339 223869841 1
4675 223869841 1
2269 223869841 1
2273 223869841 1
2356 223869841 1
778 223869841 1
582 223869841 1
1036 223869841 1
2276 223869841 1
895 223869841 1
4676 223869841 1
1825 223869841 1
2278 223869841 1
1915 223869841 1
1766 223869841 1
4663 223869841 1
5232 223869841 1
946 223869841 1
5233 223869841 1
4677 223869841 1
5234 223869841 1
1579 223869841 1
5235 223869841 1
2283 223869841 1
1670 223869841 1
1775 223869841 1
4665 223869841 1
4977 223869841 1
1046 223869841 1
4666 223869841 1
159 304022613 1
1859 304022613 1
3604 304022613 1
163 304022613 1
1861 304022613 1
3638 304022613 1
4152 304022613 1
3620 304022613 1
3 304022613 1
2182 304022613 1
3168 304022613 1
33 304022613 1
34 304022613 1
4771 304022613 1
557 304022613 1
4782 304022613 1
174 304022613 1
175 304022613 1
4772 304022613 1
4792 304022613 1
1259 304022613 1
4806 304022613 1
184 304022613 1
3625 304022613 1
188 304022613 1
156 304022613 1
17 304022613 1
3593 304022613 1
3594 304022613 1
197 304022613 1
333 304022613 1
112 304022613 1
570 304022613 1
3611 304022613 1
407 304022613 1
3631 304022613 1
3614 304022613 1
3643 304022613 1
3220 304022613 1
3644 304022613 1
3632 304022613 1
3585 304022613 1
3599 304022613 1
511 304022613 1
586 304022613 1
3600 304022613 1
3633 304022613 1
1484 304022613 1
3616 304022613 1
4798 304022613 1
1102 304022613 1
359 304022613 1
3646 304022613 1
223 304022613 1
3635 304022613 1
228 304022613 1
522 304022613 1
230 304022613 1
3618 304022613 1
2138 304022613 1
3647 304022613 1
236 304022613 1
4790 304022613 1
837 402540810 1
5236 402540810 1
4576 402540810 1
2719 402540810 1
2709 402540810 1
2304 402540810 1
156 402540810 1
5204 402540810 1
4577 402540810 1
2497 179676136 1
483 179676136 1
1358 179676136 1
1063 179676136 1
1064 179676136 1
1065 179676136 1
4153 179676136 1
2109 179676136 1
621 179676136 1
265 179676136 1
4445 179676136 1
491 179676136 1
2245 179676136 1
3260 179676136 1
2737 179676136 1
802 179676136 1
498 179676136 1
879 179676136 1
194 179676136 1
2740 179676136 1
2948 179676136 1
156 179676136 1
4449 179676136 1
4450 179676136 1
2742 179676136 1
2744 179676136 1
504 179676136 1
2746 179676136 1
5046 179676136 1
4453 179676136 1
2747 179676136 1
28 179676136 1
3943 179676136 1
347 179676136 1
2750 179676136 1
4 179676136 1
2751 179676136 1
1095 179676136 1
4596 179676136 1
4688 179676136 1
4689 179676136 1
513 179676136 1
4974 179676136 1
2756 179676136 1
3275 179676136 1
1104 179676136 1
4618 179676136 1
2761 179676136 1
4465 179676136 1
1375 179676136 1
2764 179676136 1
4466 179676136 1
228 179676136 1
2255 179676136 1
4468 179676136 1
2817 179676136 1
5237 179676136 1
235 179676136 1
2964 179676136 1
4470 179676136 1
4619 179676136 1
4471 179676136 1
4472 179676136 1
373 179676136 1
3950 179676136 1
379 179676136 1
2771 179676136 1
37 179676136 1
1380 179676136 1
4814 179676136 1
2772 179676136 1
384 179676136 1
41 179676136 1
269 179676136 1
2774 179676136 1
534 179676136 1
390 179676136 1
2251 179676136 1
4478 179676136 1
1133 179676136 1
2777 179676136 1
1383 179676136 1
1384 179676136 1
2778 179676136 1
3255 179676136 1
3286 179676136 1
4622 179676136 1
1386 179676136 1
1387 179676136 1
5238 179676136 1
5239 179676136 1
4744 179676136 1
1144 179676136 1
1574 179676136 1
407 179676136 1
3287 179676136 1
2980 179676136 1
4487 179676136 1
5240 179676136 1
2368 179676136 1
1391 179676136 1
414 179676136 1
4491 179676136 1
4492 179676136 1
3655 179676136 1
416 179676136 1
4766 179676136 1
4493 179676136 1
5241 179676136 1
4692 179676136 1
1345 179676136 1
1395 179676136 1
1177 179676136 1
4496 179676136 1
4498 179676136 1
223 179676136 1
1183 179676136 1
786 179676136 1
4499 179676136 1
4694 179676136 1
4500 179676136 1
431 179676136 1
1400 179676136 1
1188 179676136 1
5055 179676136 1
1189 179676136 1
1355 179676136 1
2796 179676136 1
1405 179676136 1
4501 179676136 1
309 179676136 1
4230 179676136 1
4506 179676136 1
4505 179676136 1
960 179676136 1
312 179676136 1
961 179676136 1
5058 179676136 1
4626 179676136 1
2733 179676136 1
175 179676136 1
4509 179676136 1
1966 179676136 1
320 179676136 1
267 179676136 1
5242 179676136 1
3850 179676136 1
2738 179676136 1
2739 179676136 1
4033 179676136 1
4167 179676136 1
4698 179676136 1
4037 179676136 1
338 179676136 1
4521 179676136 1
345 179676136 1
1427 179676136 1
2753 179676136 1
586 179676136 1
5062 179676136 1
353 179676136 1
4530 179676136 1
292 179676136 1
2759 179676136 1
1344 179676136 1
1346 179676136 1
359 179676136 1
5243 179676136 1
5028 179676136 1
4532 179676136 1
122 179676136 1
4635 179676136 1
1239 179676136 1
4636 179676136 1
1002 179676136 1
3829 179676136 1
377 179676136 1
4544 179676136 1
1791 179676136 1
381 179676136 1
4821 179676136 1
5066 179676136 1
4051 179676136 1
722 179676136 1
182 179676136 1
4704 179676136 1
393 179676136 1
4638 179676136 1
4440 179676136 1
398 179676136 1
2221 179676136 1
1349 179676136 1
1444 179676136 1
4553 179676136 1
5207 179676136 1
5244 179676136 1
5245 179676136 1
1278 179676136 1
5246 179676136 1
3864 179676136 1
206 179676136 1
1453 179676136 1
4557 179676136 1
4559 179676136 1
415 179676136 1
4705 179676136 1
5247 179676136 1
1456 179676136 1
4560 179676136 1
2789 179676136 1
4564 179676136 1
424 179676136 1
4566 179676136 1
4567 179676136 1
4568 179676136 1
4569 179676136 1
5073 179676136 1
298 179676136 1
1308 179676136 1
3475 179676136 1
53 179676136 1
4708 179676136 1
4571 179676136 1
4573 179676136 1
4572 179676136 1
617 179676136 1
2797 179676136 1
437 179676136 1
3993 179676136 1
1465 179676136 1
2727 179676136 1
159 179676136 1
2729 179676136 1
4709 179676136 1
2288 179676136 1
315 179676136 1
2732 179676136 1
4446 179676136 1
2246 179676136 1
322 179676136 1
2735 179676136 1
2413 179676136 1
4614 179676136 1
1468 179676136 1
4713 179676136 1
333 179676136 1
631 179676136 1
1472 179676136 1
4615 179676136 1
5248 179676136 1
337 179676136 1
3218 179676136 1
2745 179676136 1
4452 179676136 1
2749 179676136 1
343 179676136 1
1092 179676136 1
4455 179676136 1
4456 179676136 1
4457 179676136 1
891 179676136 1
1478 179676136 1
5206 179676136 1
464 179676136 1
2420 179676136 1
2242 179676136 1
2755 179676136 1
4460 179676136 1
1100 179676136 1
1485 179676136 1
2757 179676136 1
1102 179676136 1
2758 179676136 1
4617 179676136 1
125 179676136 1
2762 179676136 1
230 179676136 1
480 179676136 1
4467 179676136 1
2765 179676136 1
904 179676136 1
4469 179676136 1
1489 179676136 1
2767 179676136 1
2768 179676136 1
1118 179676136 1
2769 179676136 1
375 179676136 1
4717 179676136 1
4475 179676136 1
4621 179676136 1
5249 179676136 1
4815 179676136 1
452 179676136 1
181 179676136 1
1347 179676136 1
4481 179676136 1
197 179676136 1
278 179676136 1
199 179676136 1
4482 179676136 1
542 179676136 1
1502 179676136 1
4483 179676136 1
281 179676136 1
672 179676136 1
1148 179676136 1
3810 179676136 1
2782 179676136 1
4489 179676136 1
2783 179676136 1
411 179676136 1
208 179676136 1
3877 179676136 1
3364 179676136 1
1507 179676136 1
4723 179676136 1
2787 179676136 1
943 179676136 1
421 179676136 1
2790 179676136 1
1509 179676136 1
4495 179676136 1
5250 179676136 1
2791 179676136 1
2792 179676136 1
4497 179676136 1
2793 179676136 1
427 179676136 1
2453 179676136 1
2235 179676136 1
4502 179676136 1
4439 179676136 1
5085 179676136 1
4503 179676136 1
1194 179676136 1
3 179676136 1
4508 179676136 1
166 179676136 1
5086 179676136 1
2730 179676136 1
2731 179676136 1
168 179676136 1
4028 179676136 1
4029 179676136 1
317 179676136 1
173 179676136 1
4578 179676136 1
5251 179676136 1
4510 179676136 1
4628 179676136 1
2736 179676136 1
1521 179676136 1
4030 179676136 1
5127 179676136 1
4513 179676136 1
4514 179676136 1
273 179676136 1
4515 179676136 1
4034 179676136 1
970 179676136 1
1523 179676136 1
2743 179676136 1
4629 179676136 1
1524 179676136 1
2256 179676136 1
5252 179676136 1
571 179676136 1
3380 179676136 1
1528 179676136 1
2748 179676136 1
4040 179676136 1
5253 179676136 1
79 179676136 1
4630 179676136 1
4042 179676136 1
4526 179676136 1
2752 179676136 1
1532 179676136 1
2754 179676136 1
1341 179676136 1
4613 179676136 1
4728 179676136 1
4528 179676136 1
4529 179676136 1
355 179676136 1
1227 179676136 1
356 179676136 1
4818 179676136 1
1231 179676136 1
360 179676136 1
1233 179676136 1
1536 179676136 1
4729 179676136 1
4531 179676136 1
1236 179676136 1
365 179676136 1
1237 179676136 1
4730 179676136 1
2766 179676136 1
4096 179676136 1
1000 179676136 1
1336 179676136 1
3637 179676136 1
1246 179676136 1
2770 179676136 1
597 179676136 1
4541 179676136 1
380 179676136 1
4822 179676136 1
1259 179676136 1
188 179676136 1
4549 179676136 1
4548 179676136 1
2776 179676136 1
1020 179676136 1
191 179676136 1
4550 179676136 1
4551 179676136 1
2779 179676136 1
401 179676136 1
2780 179676136 1
2224 179676136 1
2781 179676136 1
1558 179676136 1
4556 179676136 1
4736 179676136 1
1339 179676136 1
1563 179676136 1
2784 179676136 1
2785 179676136 1
2340 179676136 1
4824 179676136 1
2788 179676136 1
4063 179676136 1
4643 179676136 1
4562 179676136 1
4561 179676136 1
11 179676136 1
1875 179676136 1
1568 179676136 1
425 179676136 1
1351 179676136 1
3403 179676136 1
1571 179676136 1
234 179676136 1
4379 179676136 1
829 320782984 1
182 320782984 1
97 320782984 1
430 320782984 1
1420 320782984 1
4152 320782984 1
843 320782984 1
80 320782984 1
137 320782984 1
461 320782984 1
3963 320782984 1
386 320782984 1
2344 389265907 1
2683 389265907 1
2357 389265907 1
2391 389265907 1
3444 389265907 1
152 389265907 1
3052 389265907 1
136 389265907 1
2436 389265907 1
63 389265907 1
173 389265907 1
837 389265907 1
1259 389265907 1
2563 389265907 1
2363 389265907 1
5225 389265907 1
765 389265907 1
2948 389265907 1
2291 389265907 1
3862 389265907 1
1383 389265907 1
5254 389265907 1
4575 389265907 1
1444 389265907 1
2294 389265907 1
5224 389265907 1
767 389265907 1
769 389265907 1
5255 389265907 1
2383 389265907 1
776 389265907 1
2465 389265907 1
5226 389265907 1
80 389265907 1
3061 389265907 1
3513 389265907 1
2304 389265907 1
5227 389265907 1
2489 389265907 1
901 389265907 1
2963 389265907 1
2843 389265907 1
133 389265907 1
93 389265907 1
3895 389265907 1
223 389265907 1
521 389265907 1
3451 389265907 1
786 389265907 1
2307 389265907 1
365 389265907 1
2432 389265907 1
2378 389265907 1
2204 262622226 1
24 262622226 1
183 262622226 1
2139 262622226 1
188 262622226 1
2157 262622226 1
156 262622226 1
743 262622226 1
744 262622226 1
569 262622226 1
198 262622226 1
228 262622226 1
522 262622226 1
559 262622226 1
174 262622226 1
4070 262622226 1
1488 262622226 1
201 262622226 1
4920 513279956 1
159 52305361 1
484 52305361 1
485 52305361 1
4927 52305361 1
486 52305361 1
2105 52305361 1
5256 52305361 1
487 52305361 1
33 52305361 1
488 52305361 1
492 52305361 1
176 52305361 1
493 52305361 1
449 52305361 1
494 52305361 1
495 52305361 1
496 52305361 1
190 52305361 1
497 52305361 1
498 52305361 1
156 52305361 1
3821 52305361 1
112 52305361 1
1471 52305361 1
631 52305361 1
500 52305361 1
459 52305361 1
504 52305361 1
24 52305361 1
28 52305361 1
1368 52305361 1
508 52305361 1
464 52305361 1
510 52305361 1
643 52305361 1
211 52305361 1
644 52305361 1
511 52305361 1
1484 52305361 1
514 52305361 1
3034 52305361 1
2810 52305361 1
91 52305361 1
901 52305361 1
1374 52305361 1
520 52305361 1
521 52305361 1
477 52305361 1
228 52305361 1
230 52305361 1
302 52305361 1
235 52305361 1
905 52305361 1
526 52305361 1
528 52305361 1
1117 52305361 1
1123 52305361 1
529 52305361 1
4252 52305361 1
41 52305361 1
530 52305361 1
531 52305361 1
662 52305361 1
532 52305361 1
452 52305361 1
181 52305361 1
2901 52305361 1
455 52305361 1
537 52305361 1
540 52305361 1
197 52305361 1
278 52305361 1
3287 52305361 1
927 52305361 1
463 52305361 1
29 52305361 1
2837 52305361 1
544 52305361 1
1389 52305361 1
547 52305361 1
551 52305361 1
1508 52305361 1
216 52305361 1
2909 52305361 1
221 52305361 1
223 52305361 1
952 52305361 1
479 52305361 1
553 52305361 1
2085 52305361 1
439 52305361 1
554 52305361 1
3 52305361 1
556 52305361 1
264 52305361 1
557 52305361 1
168 52305361 1
3671 52305361 1
559 52305361 1
2631 52305361 1
560 52305361 1
267 52305361 1
561 52305361 1
450 52305361 1
562 52305361 1
563 52305361 1
273 52305361 1
3187 52305361 1
192 52305361 1
565 52305361 1
566 52305361 1
569 52305361 1
2544 52305361 1
3628 52305361 1
1526 52305361 1
72 52305361 1
2191 52305361 1
3380 52305361 1
5257 52305361 1
571 52305361 1
3629 52305361 1
572 52305361 1
[truncated: 855,604 more chars]
