# Supplementary material for: Dynamic guided metric representation learning for multi-view clustering
Source: PeerJ Comput Sci. 2022 Mar 8;8:e922. doi: 10.7717/peerj-cs.922 (PMC9044235; doi:10.7717/peerj-cs.922)
Supplement: Supplemental Information 2 [file peerj-cs-08-922-s002.zip › football/rugby/rugby.communities]

america: 244154467,309948156,137671591,158469454
argentina: 409042746,137396816,189638764,211603583,190813502,67657313,133406185,399580001,132902185,507778683,438746633,181627999,168459774,354435706,179244567,252834703,112257152
australia: 338287336,193208430,169894192,282819786,438159896,392480887,355438543,360392279,171251023,426101736,252993522,372693245,359750805,36544806,348265432,481649873,361065588,137373058,406886217,215576684,156951907,162621823,368802046,117757115,212503529,140264549,381346813,570304837,452834167,150611354,317113567,382489334,123084921,110551579,280826536,123208306,170909799,405406664,500386861,168345425,89308231,315035989,177823861,50799351,384094515,450794692,70654563,338939548,204911391,260062202,36292202,104799646,36612498,24598269,283894633,372730170,227764232,37905642,320121337,368086280,346391676,417708983,454736754,342697022,39045743,143037311,278482967,33861081,151755148,470069657,353689773,505128137
canada: 345725724,260814366,42570149,17248920,331273105
england: 336717597,223611436,296510601,344751090,360543263,266618095,285544894,230315857,363860065,157197158,205376521,192149868,29666748,580063106,245007518,46351591,337231569,33029673,213240376,409911433,244876558,235926567,246172121,254940274,293643103,449572339,41795957,85077359,308721415,250373879,351798435,326055771,198494776,190383735,322045168,501887043,52305361,372988775,378162722,378745384,189660545,295917422,365122161,176861277,91155132,180329003,352569615,126040106,438406232,210551488,97542362,237885339,318581766,297853100,187255592,325696446,226691563,167096544,246760566,238169466,244154467,418254720,225914625,326820998,434947470,211172294,249710115,267814002,273461517,513279956,280948401,117058623,520440498,515663555,205448347,360738565,21437961,178457690,392132337,273033835,119466409,21508873,92473291,162793078,277019535,272144349,331112419,327333087,240191869,340363309,45398123,38081052,228099346,549380971,22249205,58757576,396718040,40894652,100235911,48376774,173493504,43399417,341332559,213579519,489343655,198203577,45624632,190813502,219138840,202719757,471858752,367354478,240388572,192517738,335221441,838628065,482704214,184374903,21770354,172453788,437557781,106766504,172453787,29985371,294817467,409970512,24429243,59142721,397569403,69307285,175155659,268363596,302559370,363295003,427605834,626292287,43702024,246766460,88126316,14319626,193425330,257522741,104147773,370162043,319010188,205665619,203916273,225398019,191007520,218621324,337070381,253491471,394614858,250613093,58749618,54513097,81112983,106841421,358726571,64017672,150774251,184372744,296381448,227699736,21593031,274053387,250361135,362708884,366562500,30009812,306224647,83106176,285709412,284510806,470915888,270063173,191898535,364772998,140083960,274674751,246739849,396758589,371419587,483853031,205383132,267194499,361241032,298641416,383689626,275040716,221517840,267804075,404357780,137471432,212586753,21415915,198112368,102781563,317475686,187288519,186547033,145721875,51697533,234388455,205278393,282067411,170649489,97492519,79413578,232961188,450794692,205231234,167865284,343941412,309948156,199633839,160887563,297652974,42570149,388400654,47914608,381448455,20351239,148842295,262622226,44765804,264745750,475896725,459637630,235189731,93438825,71487252,262639091,164729839,344143174,88910148,267822457,350372131,552102770,287846265,24868133,366684284,83928002,206185630,188846349,56343104,48949091,249707746,210442608,502000235,562966986,238736345,174191688,175458189,108445481,338617304,784411766,360108672,359256640,352370223,14160276,187450075,51820161,85694890,51371672,275191705,501002642,300202655,332334127,311108835,121567287,487963726,261114974,235284388,238764205,331699419,29267530,82332462,284945143,166670511,277727437,330234691,21695739,256696942,418803180,286597633,26761071,249824122,606474884,57675742,304022613,591867735,252673442,500112888,23505105,250569402,313621459,574012776,22926492,54596482,288273675,455974999,409982678,381515950,249794165,64456105,577155549,324307705
fiji: 132067492,483853031,548657860
france: 577858627,223869841,409042746,137396816,536437122,320782984,436060689,248062776,373612153,279968317,522994958,311867325,202234178,181097218,355438543,581023706,402870780,532395996,85790245,299112866,443078043,340274242,340555061,399711344,399954028,508986427,556212681,261112253,280574253,763326908,370652255,400344890,111423790,279579743,455319239,424179426,545072012,273033835,218641857,138428712,357660257,234501617,778485938,357339312,287826175,189638764,773862752,520380645,88227100,264200852,211603583,512578944,378171446,188683237,370560376,496918713,140264549,454059039,67657313,551188839,434998682,45364167,219138840,471858752,133406185,401390204,125971172,84403255,570304837,482704214,370647017,399580001,218664980,340870023,279949406,274601883,244006526,46252132,132902185,260814366,257522741,437368746,550434469,545300937,196244888,394244514,368246503,71815631,507778683,405406664,64017672,274053387,447026114,30009812,560190998,280403522,472997480,335507982,480499316,273559646,424630506,232232278,120858192,347943805,421024033,287248913,547900635,361978254,51039180,21415915,145721875,97492519,172668288,181627999,191058301,444720443,127212001,569217694,469680915,81073960,377915688,570305910,187365956,386637033,48048224,168459774,279504313,69315538,292275636,776380530,387735880,454903662,784411766,188826656,39045743,419565212,553850703,267228287,134584188,111690467,206342682,354435706,544352394,120116959,136249351,390100428,296712899,207505611,296487126,523484007,444790512
ireland: 201657966,191060793,285544894,185661573,74224730,28136650,115605916,490590646,252695601,22128494,14599444,255572101,116524695,418254720,241093180,76679385,326820998,412490976,86739892,361299476,284139006,179872551,238271382,218641857,182470142,255114497,246550319,63253790,549380971,283053533,234313487,561976148,259865273,234317940,271550696,173493504,236986090,164746594,336463177,283690548,184374903,21770354,90430970,183374179,191067738,280430548,397569403,141911198,246461105,194511872,245770489,448196764,240663429,196957441,53267855,18761643,181913832,201679034,118408967,285171946,219091740,405604530,21858860,369094144,191077706,191072044,181662643,429012068,421104380,191069406,185646833,100480169,179935250,307953995,208490036,287104239,370005959,333467661,137434820,34279978,222559633,199295364,127903007,227764232,186134940,344143174,182456993,385340015,286067895,85694890,303371760,332334127,179676136,336130385,266119179,191101089,82332462,186221115,185826799,46420717,53384299,468809237,191082782
italy: 245007518,436060689,164704175,156890702,189259082,176861277,331112419,84352469,454059039,438746633,186224386,413508790,287248913,443540428,231460377,468370073,387735880,501002642,475768397,601892509
new-zealand: 316113123,88960749,121849847,62223312,23543947,506215866,393727361,85790245,106255581,310215915,372988775,423225727,378745384,280574253,214266687,408214756,385003407,39723301,249710115,35952475,433102407,295071464,273461517,754823287,545072012,180952975,234316880,246550319,401744197,382076279,381295550,117902280,27798256,371265403,218664980,323356735,214251466,320557936,393300089,53267855,218649291,402540810,374739662,273559646,424630506,364819835,51039180,404357780,317475686,237266480,99002197,469680915,337544630,20351239,35254639,478310972,249707746,448605410,359256640,361812003,343887622,440602667,336130385,389751959,389265907,548657860,328239527,505128137,517335990
samoa: 400344890,228099346,401744197,341332559,488571816,69307285,302559370,512537775,106841421,182650731,287846265,238764205,206342682
scotland: 189209030,460456072,205376521,192149868,235926567,322045168,441208969,50093236,45112608,234316880,370698806,345725724,53150452,178077679,396718040,241120063,100235911,54198070,406980735,470500390,501994600,275155337,239482861,212381568,115180720,175155659,905950542,253491471,18900232,21593031,335997173,280403522,399604913,396758589,347943805,109299416,214483223,421499757,367080568,160887563,260778881,100597724,44765804,241266173,269051483,71487252,436851002,262639091,211848777,157091041,68526291,552102770,111005623,210442608,448605410,562966986,486840282,262307214,331273105,111690467,162815851,355136751,418803180,317966639,296487126,362747745
south-africa: 272101527,368228652,296489918,230315857,297850671,248148598,211555341,279968317,77688451,254940274,293643103,311867325,181097218,137055424,532395996,156890702,115605916,431640690,244474835,37649776,124272648,28774420,33841316,241093180,279579743,361299476,155874323,400549146,138428712,421743631,357339312,210250049,322180022,361278739,520380645,44336049,40894652,177900100,213579519,501994600,45364167,164746594,265245001,380310734,340870023,279949406,274601883,323356735,465399426,324907579,417097825,88126316,208649048,110551579,256133861,330255413,72277917,108896669,209549732,410218658,151816481,187276624,119202711,413508790,73084416,212586753,192473400,370611197,268844576,191058301,165076757,177496057,370005959,292813892,137434820,29553844,187365956,386637033,48048224,279504313,48949091,19761271,352370223,188826656,296146340,491150133,38633460,198221318,252834703,515440846,319658757,244547831,250569402,254990620,541707952,207505611,306791157,350739777,64456105,153825675,281992408,179127965
tonga: 438159896,248062776,352227498,553850703,304022613
wales: 394745356,458449001,177135949,316530540,283713373,107123526,80373284,580063106,201041947,211555341,409911433,57794814,40691248,190383735,77726580,366017781,200444013,399954028,21927348,58747535,431573246,492369766,266514525,275096952,391968464,311114046,276971322,328548626,575328602,421743631,162793078,339165240,77029876,240191869,45398123,319920038,323300311,264200852,378171446,273602143,117757115,194757219,488571816,496918713,314096700,285230602,299925959,56406907,338611428,84403255,239482861,191067738,108064328,325619075,240258320,93737863,454280253,330439783,512537775,187038423,383687232,257078406,66484769,369727211,438537920,213829162,227699736,105576032,366562500,403594709,351253672,421024033,219091740,298641416,390669136,102781563,58758214,237266480,205231234,297652974,433683092,470234000,186190444,186791565,374495787,187658311,108675333,100597724,167906212,222559633,514679374,28128687,443043975,206134238,109269644,64490054,58759682,75611015,363915528,141204703,51371672,271324754,198927386,331699419,291357807,92975209,42895816,179244567,515440846,252673442,280571460,23971329,70483883
