# Supplementary material for: Dynamic guided metric representation learning for multi-view clustering
Source: PeerJ Comput Sci. 2022 Mar 8;8:e922. doi: 10.7717/peerj-cs.922 (PMC9044235; doi:10.7717/peerj-cs.922)
Supplement: Supplemental Information 2 [file peerj-cs-08-922-s002.zip › football/rugby/rugby-followedby.mtx]

854 854 35757
429012068 218641857 1
137671591 218641857 1
454903662 218641857 1
185826799 218641857 1
280430548 218641857 1
252673442 218641857 1
194511872 218641857 1
46420717 218641857 1
468809237 218641857 1
257522741 218641857 1
284510806 218641857 1
86739892 218641857 1
259865273 218641857 1
186134940 218641857 1
394244514 218641857 1
158469454 218641857 1
186221115 218641857 1
344143174 218641857 1
179872551 218641857 1
307953995 218641857 1
412490976 179676136 1
208490036 179676136 1
214251466 179676136 1
409911433 179676136 1
397569403 179676136 1
285171946 179676136 1
385340015 179676136 1
22128494 179676136 1
118408967 179676136 1
199295364 179676136 1
344143174 179676136 1
186221115 179676136 1
336130385 179676136 1
317966639 179676136 1
332334127 179676136 1
86739892 179676136 1
116524695 179676136 1
21770354 179676136 1
240663429 179676136 1
127903007 179676136 1
280430548 179676136 1
201657966 179676136 1
186134940 179676136 1
100480169 179676136 1
108064328 179676136 1
196957441 179676136 1
194511872 179676136 1
22128494 173493504 1
273559646 173493504 1
58749618 173493504 1
234317940 173493504 1
179676136 173493504 1
43399417 173493504 1
176861277 173493504 1
29267530 173493504 1
246172121 173493504 1
127903007 173493504 1
256696942 173493504 1
249707746 173493504 1
185826799 173493504 1
164746594 18761643 1
385340015 18761643 1
296487126 18761643 1
333467661 18761643 1
246461105 18761643 1
41795957 18761643 1
336463177 18761643 1
236986090 18761643 1
259865273 18761643 1
280430548 18761643 1
182456993 18761643 1
240663429 18761643 1
196957441 18761643 1
54198070 18761643 1
182470142 18761643 1
208490036 18761643 1
22128494 18761643 1
90430970 18761643 1
550434469 296487126 1
545300937 296487126 1
522994958 296487126 1
369727211 296487126 1
207505611 296487126 1
454059039 296487126 1
141911198 296487126 1
436851002 296487126 1
206342682 296487126 1
402870780 296487126 1
208490036 296487126 1
18761643 296487126 1
279504313 296487126 1
399954028 296487126 1
234501617 296487126 1
71815631 296487126 1
177823861 296487126 1
246739849 296487126 1
256696942 296487126 1
108064328 296487126 1
107123526 296487126 1
80373284 296487126 1
385340015 296487126 1
189209030 296487126 1
136249351 296487126 1
335507982 296487126 1
182470142 296487126 1
285171946 296487126 1
333467661 296487126 1
111690467 296487126 1
196957441 296487126 1
240663429 296487126 1
179676136 296487126 1
22128494 296487126 1
111005623 296487126 1
280403522 296487126 1
269051483 296487126 1
211848777 296487126 1
205376521 296487126 1
210442608 296487126 1
214483223 296487126 1
44765804 296487126 1
175155659 296487126 1
347943805 296487126 1
260814366 296487126 1
253491471 296487126 1
280430548 296487126 1
71487252 296487126 1
50093236 296487126 1
275096952 286067895 1
179676136 286067895 1
186134940 286067895 1
385340015 286067895 1
448196764 286067895 1
280430548 286067895 1
208490036 286067895 1
186221115 286067895 1
240663429 286067895 1
74224730 286067895 1
336463177 286067895 1
307953995 286067895 1
116524695 286067895 1
468809237 286067895 1
167906212 286067895 1
218641857 286067895 1
412490976 286067895 1
115605916 286067895 1
234316880 286067895 1
283690548 286067895 1
185826799 286067895 1
28136650 286067895 1
369094144 286067895 1
127903007 286067895 1
100480169 286067895 1
218664980 286067895 1
234313487 286067895 1
266119179 286067895 1
246550319 286067895 1
90430970 286067895 1
21858860 286067895 1
275096952 333467661 1
490590646 333467661 1
118408967 333467661 1
448196764 333467661 1
238271382 333467661 1
286067895 333467661 1
210551488 333467661 1
22128494 333467661 1
385340015 333467661 1
296487126 333467661 1
141911198 333467661 1
285171946 333467661 1
191072044 333467661 1
246461105 333467661 1
259865273 333467661 1
182470142 333467661 1
240663429 333467661 1
280430548 333467661 1
336463177 333467661 1
208490036 333467661 1
421104380 185646833 1
412490976 185646833 1
385340015 185646833 1
53384299 185646833 1
255572101 185646833 1
344143174 185646833 1
336130385 185646833 1
100480169 185646833 1
201679034 185646833 1
14599444 185646833 1
303371760 185646833 1
191067738 185646833 1
199295364 185646833 1
280430548 185646833 1
191101089 185646833 1
255114497 185646833 1
240663429 185646833 1
201657966 185646833 1
208490036 185646833 1
179935250 185646833 1
191069406 185646833 1
116524695 185646833 1
182470142 185646833 1
137434820 185646833 1
191060793 185646833 1
173493504 185646833 1
140264549 185646833 1
186221115 185646833 1
496918713 22128494 1
257522741 22128494 1
196957441 22128494 1
412490976 22128494 1
361241032 22128494 1
186134940 22128494 1
182456993 22128494 1
296487126 22128494 1
385340015 22128494 1
285171946 22128494 1
179676136 22128494 1
333467661 22128494 1
127903007 22128494 1
74224730 22128494 1
173493504 22128494 1
240663429 22128494 1
185826799 22128494 1
208490036 22128494 1
124272648 22128494 1
185646833 22128494 1
18761643 22128494 1
240663429 186134940 1
412490976 186134940 1
286067895 186134940 1
307953995 186134940 1
421104380 186134940 1
285171946 186134940 1
208490036 186134940 1
344143174 186134940 1
280430548 186134940 1
336130385 186134940 1
201657966 186134940 1
191101089 186134940 1
173493504 186134940 1
86739892 186134940 1
74224730 186134940 1
255114497 186134940 1
71487252 186134940 1
53384299 186134940 1
116524695 186134940 1
127903007 186134940 1
199295364 186134940 1
191067738 186134940 1
185661573 186134940 1
115605916 186134940 1
21770354 186134940 1
191060793 186134940 1
191069406 186134940 1
194511872 186134940 1
191058301 186134940 1
186221115 186134940 1
181662643 186134940 1
179872551 186134940 1
185646833 186134940 1
179676136 186134940 1
185826799 186134940 1
118408967 21770354 1
309948156 21770354 1
211848777 21770354 1
185661573 21770354 1
470915888 21770354 1
284945143 21770354 1
176861277 21770354 1
421104380 21770354 1
347943805 21770354 1
369094144 21770354 1
14599444 21770354 1
336130385 21770354 1
337231569 21770354 1
326820998 21770354 1
303371760 21770354 1
317966639 21770354 1
234313487 21770354 1
191101089 21770354 1
259865273 21770354 1
234316880 21770354 1
234317940 21770354 1
283690548 21770354 1
191072044 21770354 1
181913832 21770354 1
191077706 21770354 1
256696942 21770354 1
191067738 21770354 1
173493504 21770354 1
191082782 21770354 1
255114497 21770354 1
255572101 21770354 1
201679034 21770354 1
186134940 21770354 1
186221115 21770354 1
137471432 21770354 1
241266173 21770354 1
280430548 468809237 1
234313487 468809237 1
90430970 468809237 1
21858860 468809237 1
115605916 468809237 1
283690548 468809237 1
286067895 468809237 1
369094144 468809237 1
100480169 468809237 1
127903007 468809237 1
412490976 468809237 1
307953995 468809237 1
28136650 468809237 1
218641857 468809237 1
307953995 285171946 1
336463177 285171946 1
83106176 285171946 1
468809237 285171946 1
18761643 285171946 1
369094144 285171946 1
397569403 285171946 1
259865273 285171946 1
236986090 285171946 1
412490976 285171946 1
69307285 285171946 1
404357780 285171946 1
228099346 285171946 1
107123526 285171946 1
173493504 285171946 1
127903007 285171946 1
385340015 285171946 1
296487126 285171946 1
164746594 285171946 1
179676136 285171946 1
100480169 285171946 1
23505105 285171946 1
185646833 285171946 1
74224730 285171946 1
333467661 285171946 1
185826799 285171946 1
240663429 285171946 1
182456993 285171946 1
182470142 285171946 1
196957441 285171946 1
186134940 285171946 1
280430548 285171946 1
226691563 285171946 1
178457690 285171946 1
117058623 285171946 1
22128494 285171946 1
208490036 285171946 1
186221115 285171946 1
191069406 336463177 1
520440498 336463177 1
448196764 336463177 1
127903007 336463177 1
307953995 336463177 1
285171946 336463177 1
490590646 336463177 1
286067895 336463177 1
117058623 336463177 1
179935250 336463177 1
116524695 336463177 1
385340015 336463177 1
234316880 336463177 1
361812003 336463177 1
108064328 240663429 1
448196764 240663429 1
307953995 240663429 1
179676136 240663429 1
296487126 240663429 1
273559646 240663429 1
412490976 240663429 1
336463177 240663429 1
246461105 240663429 1
285171946 240663429 1
182470142 240663429 1
296712899 240663429 1
111423790 240663429 1
100480169 240663429 1
182456993 240663429 1
186134940 240663429 1
385340015 240663429 1
259865273 240663429 1
234313487 240663429 1
333467661 240663429 1
127903007 240663429 1
280430548 240663429 1
179872551 240663429 1
196957441 240663429 1
448196764 236986090 1
255572101 236986090 1
164746594 236986090 1
303371760 236986090 1
285171946 236986090 1
22128494 236986090 1
141911198 236986090 1
280430548 236986090 1
405604530 236986090 1
385340015 236986090 1
196957441 236986090 1
208490036 236986090 1
182470142 236986090 1
246461105 236986090 1
333467661 236986090 1
336463177 236986090 1
18761643 236986090 1
234313487 236986090 1
285544894 236986090 1
283690548 236986090 1
246550319 236986090 1
286067895 208490036 1
448196764 208490036 1
490590646 208490036 1
218641857 208490036 1
412490976 208490036 1
234313487 208490036 1
296487126 208490036 1
385340015 208490036 1
285171946 208490036 1
333467661 208490036 1
336463177 208490036 1
127903007 208490036 1
307953995 182456993 1
412490976 182456993 1
246461105 182456993 1
273559646 182456993 1
385340015 182456993 1
369094144 182456993 1
234313487 182456993 1
234317940 182456993 1
88126316 182456993 1
173493504 182456993 1
336463177 182456993 1
124272648 182456993 1
240663429 182456993 1
303371760 182456993 1
127903007 182456993 1
100480169 182456993 1
182470142 182456993 1
280430548 182456993 1
170909799 182456993 1
22128494 182456993 1
150611354 182456993 1
185826799 182456993 1
266119179 182456993 1
271550696 182456993 1
285544894 182456993 1
208490036 182456993 1
257522741 182470142 1
448196764 182470142 1
490590646 182470142 1
234313487 182470142 1
246461105 182470142 1
385340015 182470142 1
285171946 182470142 1
296487126 182470142 1
116524695 182470142 1
236986090 182470142 1
336463177 182470142 1
333467661 182470142 1
259865273 182470142 1
173493504 182470142 1
280430548 182470142 1
18761643 182470142 1
240663429 182470142 1
196957441 182470142 1
86739892 182470142 1
182456993 185826799 1
194757219 185826799 1
409911433 185826799 1
107123526 185826799 1
421024033 185826799 1
399954028 185826799 1
394745356 185826799 1
385340015 185826799 1
275096952 185826799 1
127903007 185826799 1
280430548 185826799 1
93737863 185826799 1
196957441 185826799 1
85077359 185826799 1
186134940 185826799 1
255114497 185826799 1
218664980 185826799 1
240663429 185826799 1
179935250 185826799 1
140264549 185826799 1
156951907 185826799 1
58758214 185826799 1
173493504 185826799 1
208490036 185826799 1
205231234 185826799 1
80373284 185826799 1
23505105 185826799 1
108064328 185826799 1
257522741 283690548 1
28136650 283690548 1
468809237 283690548 1
46420717 283690548 1
405604530 283690548 1
307953995 283690548 1
284139006 283690548 1
115605916 283690548 1
286067895 283690548 1
412490976 283690548 1
100480169 283690548 1
127903007 283690548 1
429012068 234313487 1
468809237 234313487 1
297853100 234313487 1
46420717 234313487 1
63253790 234313487 1
257522741 234313487 1
115605916 234313487 1
280430548 234313487 1
369094144 234313487 1
307953995 234313487 1
412490976 234313487 1
208490036 234313487 1
421104380 90430970 1
286067895 90430970 1
84352469 90430970 1
468809237 90430970 1
28136650 90430970 1
307953995 90430970 1
412490976 90430970 1
191072044 90430970 1
307953995 100480169 1
409911433 100480169 1
421024033 100480169 1
412490976 100480169 1
385340015 100480169 1
218641857 100480169 1
285171946 100480169 1
182456993 100480169 1
186134940 100480169 1
246739849 100480169 1
280430548 100480169 1
185826799 100480169 1
185646833 100480169 1
208490036 100480169 1
179676136 100480169 1
240663429 100480169 1
74224730 100480169 1
173493504 100480169 1
127903007 100480169 1
21858860 100480169 1
90430970 100480169 1
23505105 100480169 1
296487126 385340015 1
280430548 385340015 1
182456993 385340015 1
412490976 385340015 1
186221115 385340015 1
186134940 385340015 1
196957441 385340015 1
234313487 385340015 1
259865273 385340015 1
22128494 385340015 1
90430970 385340015 1
100480169 385340015 1
18761643 385340015 1
185646833 385340015 1
208490036 385340015 1
185826799 385340015 1
240663429 385340015 1
173493504 385340015 1
74224730 385340015 1
127903007 385340015 1
333467661 385340015 1
179676136 385340015 1
285171946 385340015 1
21927348 186221115 1
234317940 186221115 1
191072044 186221115 1
309948156 186221115 1
448196764 186221115 1
333467661 186221115 1
336463177 186221115 1
296487126 186221115 1
208490036 186221115 1
369094144 186221115 1
280430548 186221115 1
246739849 186221115 1
286067895 186221115 1
468809237 186221115 1
307953995 186221115 1
205231234 186221115 1
218641857 186221115 1
336130385 186221115 1
421104380 186221115 1
412490976 186221115 1
208490036 307953995 1
280430548 307953995 1
182456993 307953995 1
336463177 307953995 1
448196764 307953995 1
285171946 307953995 1
186221115 307953995 1
240663429 307953995 1
186134940 307953995 1
333467661 307953995 1
74224730 307953995 1
385340015 307953995 1
286067895 307953995 1
468809237 307953995 1
284139006 307953995 1
28136650 307953995 1
283690548 307953995 1
234313487 307953995 1
218641857 307953995 1
412490976 307953995 1
115605916 307953995 1
246550319 307953995 1
22128494 307953995 1
185826799 307953995 1
21858860 307953995 1
108064328 307953995 1
179676136 307953995 1
127903007 307953995 1
100480169 307953995 1
127903007 448196764 1
18761643 448196764 1
490590646 448196764 1
182456993 448196764 1
246461105 448196764 1
236986090 448196764 1
196957441 448196764 1
259865273 448196764 1
179676136 448196764 1
100480169 448196764 1
185826799 448196764 1
307953995 448196764 1
412490976 448196764 1
286067895 448196764 1
208490036 448196764 1
280430548 448196764 1
182470142 448196764 1
141911198 448196764 1
22128494 448196764 1
385340015 448196764 1
336463177 448196764 1
285171946 448196764 1
333467661 448196764 1
240663429 448196764 1
64017672 369094144 1
280574253 369094144 1
402870780 369094144 1
429012068 369094144 1
501887043 369094144 1
257522741 369094144 1
186221115 369094144 1
361812003 369094144 1
307953995 369094144 1
468809237 369094144 1
234313487 196957441 1
468809237 196957441 1
448196764 196957441 1
490590646 196957441 1
116524695 196957441 1
118408967 196957441 1
236986090 196957441 1
141911198 196957441 1
164746594 196957441 1
385340015 196957441 1
246461105 196957441 1
296487126 196957441 1
74224730 196957441 1
336463177 196957441 1
333467661 196957441 1
285171946 196957441 1
280430548 196957441 1
259865273 196957441 1
22128494 196957441 1
369094144 74224730 1
182456993 74224730 1
285171946 74224730 1
307953995 74224730 1
336130385 74224730 1
286067895 74224730 1
468809237 74224730 1
409911433 74224730 1
14599444 74224730 1
421104380 74224730 1
412490976 74224730 1
397569403 74224730 1
118408967 74224730 1
385340015 74224730 1
344143174 74224730 1
280430548 74224730 1
303371760 74224730 1
326820998 74224730 1
127903007 74224730 1
191101089 74224730 1
201679034 74224730 1
100480169 74224730 1
260062202 74224730 1
448196764 259865273 1
490590646 259865273 1
194511872 259865273 1
369094144 259865273 1
183374179 259865273 1
285171946 259865273 1
18761643 259865273 1
179676136 259865273 1
385340015 259865273 1
333467661 259865273 1
240663429 259865273 1
336463177 259865273 1
22128494 259865273 1
186221115 259865273 1
280430548 259865273 1
185826799 259865273 1
182470142 259865273 1
173493504 259865273 1
116524695 259865273 1
179872551 259865273 1
257522741 412490976 1
429012068 412490976 1
285171946 412490976 1
448196764 412490976 1
286067895 412490976 1
246550319 412490976 1
115605916 412490976 1
468809237 412490976 1
63253790 412490976 1
182456993 412490976 1
284139006 412490976 1
186134940 412490976 1
234313487 412490976 1
186221115 412490976 1
385340015 412490976 1
185826799 412490976 1
127903007 412490976 1
369094144 412490976 1
100480169 412490976 1
283690548 412490976 1
179676136 412490976 1
370647017 127903007 1
412490976 127903007 1
468809237 127903007 1
409911433 127903007 1
186221115 127903007 1
176861277 127903007 1
115605916 127903007 1
283690548 127903007 1
286067895 127903007 1
421024033 127903007 1
234313487 127903007 1
182456993 127903007 1
385340015 127903007 1
369094144 127903007 1
186134940 127903007 1
28136650 127903007 1
218641857 127903007 1
179676136 127903007 1
280430548 127903007 1
74224730 127903007 1
173493504 127903007 1
286067895 280430548 1
307953995 280430548 1
448196764 280430548 1
385340015 280430548 1
186221115 280430548 1
246739849 280430548 1
490590646 280430548 1
164746594 280430548 1
369094144 280430548 1
141911198 280430548 1
182470142 280430548 1
246461105 280430548 1
236986090 280430548 1
412490976 280430548 1
259865273 280430548 1
23505105 280430548 1
208490036 280430548 1
317966639 181662643 1
257522741 181662643 1
238271382 181662643 1
194511872 181662643 1
405604530 181662643 1
275096952 181662643 1
266119179 181662643 1
234317940 181662643 1
252695601 181662643 1
285544894 181662643 1
63253790 181662643 1
76679385 181662643 1
118408967 181662643 1
271550696 181662643 1
245770489 181662643 1
255572101 181662643 1
255114497 181662643 1
186221115 181662643 1
191060793 181662643 1
201679034 181662643 1
191101089 181662643 1
201657966 181662643 1
191058301 181662643 1
116524695 181662643 1
179935250 181662643 1
22128494 181662643 1
127903007 181662643 1
137434820 181662643 1
86739892 181662643 1
185826799 181662643 1
140264549 181662643 1
186134940 181662643 1
185646833 181662643 1
218641857 394244514 1
218641857 429012068 1
173493504 262307214 1
336463177 191067738 1
234313487 429012068 1
186221115 309948156 1
307953995 46420717 1
369094144 429012068 1
173493504 179676136 1
255114497 179676136 1
296487126 179676136 1
561976148 179676136 1
561976148 296487126 1
448196764 296487126 1
53267855 286067895 1
23505105 286067895 1
369727211 333467661 1
257522741 333467661 1
186791565 333467661 1
234388455 333467661 1
196957441 333467661 1
561976148 185646833 1
164746594 22128494 1
280430548 22128494 1
259865273 22128494 1
561976148 22128494 1
448196764 22128494 1
561976148 186134940 1
561976148 285171946 1
412490976 336463177 1
262307214 336463177 1
191067738 336463177 1
561976148 336463177 1
561976148 240663429 1
259865273 208490036 1
561976148 208490036 1
561976148 182456993 1
448196764 182456993 1
405604530 182456993 1
561976148 182470142 1
429012068 283690548 1
141911198 234313487 1
22128494 234313487 1
385340015 234313487 1
183374179 90430970 1
448196764 90430970 1
561976148 90430970 1
561976148 186221115 1
369094144 307953995 1
561976148 307953995 1
74224730 448196764 1
21770354 448196764 1
296487126 448196764 1
561976148 196957441 1
296487126 74224730 1
185661573 74224730 1
561976148 74224730 1
561976148 259865273 1
448196764 127903007 1
561976148 127903007 1
385340015 90430970 1
385340015 186221115 1
385340015 369094144 1
385340015 218641857 1
181662643 179676136 1
179676136 181662643 1
185646833 179676136 1
179676136 185646833 1
179676136 21770354 1
179676136 90430970 1
179676136 280430548 1
179676136 186221115 1
179676136 208490036 1
185826799 179676136 1
179676136 185826799 1
74224730 179676136 1
179676136 74224730 1
182456993 179676136 1
179676136 182456993 1
179676136 182470142 1
179676136 196957441 1
179676136 369094144 1
179676136 234313487 1
307953995 412490976 1
468809237 280430548 1
181662643 185646833 1
21770354 181662643 1
181662643 21770354 1
181662643 90430970 1
181662643 186221115 1
181662643 185826799 1
74224730 181662643 1
181662643 74224730 1
181662643 182456993 1
181662643 234313487 1
181662643 218641857 1
18761643 90430970 1
18761643 280430548 1
18761643 208490036 1
18761643 240663429 1
18761643 127903007 1
100480169 90430970 1
100480169 280430548 1
22128494 100480169 1
100480169 22128494 1
100480169 186221115 1
100480169 208490036 1
100480169 185826799 1
100480169 369094144 1
100480169 127903007 1
100480169 234313487 1
100480169 218641857 1
21770354 185646833 1
185646833 21770354 1
185646833 90430970 1
185646833 280430548 1
22128494 185646833 1
185646833 412490976 1
186134940 185646833 1
185646833 186221115 1
185646833 208490036 1
185826799 185646833 1
185646833 185826799 1
74224730 185646833 1
185646833 74224730 1
185646833 240663429 1
185646833 182470142 1
196957441 185646833 1
185646833 196957441 1
185646833 369094144 1
127903007 185646833 1
185646833 127903007 1
185646833 234313487 1
236986090 283690548 1
236986090 90430970 1
259865273 236986090 1
236986090 259865273 1
236986090 336463177 1
182456993 236986090 1
236986090 182456993 1
236986090 234313487 1
21770354 283690548 1
90430970 283690548 1
259865273 283690548 1
283690548 259865273 1
283690548 186221115 1
208490036 283690548 1
283690548 208490036 1
182456993 283690548 1
283690548 182456993 1
369094144 283690548 1
283690548 369094144 1
234313487 283690548 1
283690548 234313487 1
218641857 283690548 1
283690548 218641857 1
21770354 259865273 1
21770354 186221115 1
185826799 21770354 1
21770354 185826799 1
74224730 21770354 1
21770354 74224730 1
21770354 182456993 1
21770354 182470142 1
21770354 369094144 1
21770354 234313487 1
280430548 90430970 1
90430970 280430548 1
22128494 90430970 1
90430970 22128494 1
90430970 412490976 1
186134940 90430970 1
186221115 90430970 1
90430970 186221115 1
208490036 90430970 1
90430970 208490036 1
173493504 90430970 1
285171946 90430970 1
185826799 90430970 1
333467661 90430970 1
74224730 90430970 1
240663429 90430970 1
90430970 240663429 1
182456993 90430970 1
182470142 90430970 1
196957441 90430970 1
90430970 369094144 1
127903007 90430970 1
90430970 127903007 1
234313487 90430970 1
90430970 218641857 1
90430970 448196764 1
22128494 280430548 1
280430548 412490976 1
186134940 280430548 1
280430548 208490036 1
173493504 280430548 1
285171946 280430548 1
185826799 280430548 1
333467661 280430548 1
74224730 280430548 1
240663429 280430548 1
336463177 280430548 1
280430548 336463177 1
182456993 280430548 1
196957441 280430548 1
296487126 280430548 1
280430548 369094144 1
127903007 280430548 1
234313487 280430548 1
259865273 186221115 1
208490036 259865273 1
259865273 336463177 1
182456993 259865273 1
259865273 182456993 1
196957441 259865273 1
259865273 369094144 1
22128494 412490976 1
22128494 186221115 1
22128494 208490036 1
22128494 185826799 1
22128494 74224730 1
22128494 240663429 1
22128494 336463177 1
22128494 182470142 1
22128494 369094144 1
22128494 127903007 1
208490036 412490976 1
74224730 412490976 1
240663429 412490976 1
412490976 369094144 1
218641857 412490976 1
412490976 218641857 1
186134940 186221115 1
186134940 208490036 1
186134940 74224730 1
186134940 196957441 1
186134940 369094144 1
186134940 234313487 1
173493504 186221115 1
285171946 186221115 1
185826799 186221115 1
74224730 186221115 1
186221115 74224730 1
240663429 186221115 1
182456993 186221115 1
196957441 186221115 1
127903007 186221115 1
234313487 186221115 1
186221115 234313487 1
173493504 208490036 1
185826799 208490036 1
74224730 208490036 1
208490036 74224730 1
240663429 208490036 1
208490036 240663429 1
208490036 336463177 1
182456993 208490036 1
182470142 208490036 1
208490036 182470142 1
196957441 208490036 1
208490036 196957441 1
208490036 127903007 1
208490036 218641857 1
173493504 74224730 1
173493504 369094144 1
173493504 234313487 1
173493504 218641857 1
285171946 369094144 1
285171946 218641857 1
74224730 185826799 1
185826799 74224730 1
185826799 240663429 1
185826799 182470142 1
185826799 196957441 1
185826799 369094144 1
185826799 127903007 1
185826799 234313487 1
333467661 336463177 1
240663429 74224730 1
74224730 240663429 1
74224730 182456993 1
182470142 74224730 1
74224730 182470142 1
74224730 369094144 1
234313487 74224730 1
74224730 234313487 1
240663429 336463177 1
240663429 196957441 1
240663429 127903007 1
240663429 234313487 1
182456993 336463177 1
182470142 336463177 1
196957441 336463177 1
296487126 336463177 1
182456993 182470142 1
196957441 182456993 1
182456993 196957441 1
182456993 369094144 1
182456993 234313487 1
182470142 196957441 1
182470142 234313487 1
196957441 234313487 1
127903007 369094144 1
286067895 369094144 1
234313487 369094144 1
218641857 369094144 1
369094144 218641857 1
127903007 234313487 1
127903007 218641857 1
286067895 218641857 1
218641857 234313487 1
234313487 218641857 1
561976148 490590646 1
257522741 490590646 1
141911198 490590646 1
333467661 490590646 1
448196764 490590646 1
421104380 490590646 1
238271382 490590646 1
196957441 490590646 1
18761643 490590646 1
286067895 490590646 1
266119179 490590646 1
296487126 490590646 1
182456993 490590646 1
182470142 490590646 1
246461105 490590646 1
255572101 490590646 1
14599444 201657966 1
421104380 201657966 1
336130385 201657966 1
317966639 201657966 1
186134940 201657966 1
326820998 201657966 1
191069406 201657966 1
116524695 201657966 1
255572101 201657966 1
255114497 201657966 1
156951907 201657966 1
137434820 201657966 1
186221115 201657966 1
179872551 201657966 1
179676136 201657966 1
86739892 201657966 1
53384299 201657966 1
185646833 201657966 1
74224730 201657966 1
181662643 201657966 1
21770354 201657966 1
179935250 201657966 1
191060793 201657966 1
561976148 118408967 1
179872551 118408967 1
219091740 118408967 1
21770354 118408967 1
186134940 118408967 1
85694890 118408967 1
333467661 118408967 1
257522741 118408967 1
63253790 118408967 1
86739892 118408967 1
196957441 118408967 1
90430970 118408967 1
221517840 118408967 1
280430548 118408967 1
405604530 118408967 1
201041947 118408967 1
167906212 118408967 1
336463177 118408967 1
74224730 118408967 1
181913832 118408967 1
205665619 118408967 1
369094144 118408967 1
179676136 118408967 1
185826799 118408967 1
192149868 118408967 1
191101089 118408967 1
186221115 118408967 1
181662643 118408967 1
191072044 116524695 1
191077706 116524695 1
90430970 116524695 1
448196764 116524695 1
182456993 116524695 1
259865273 116524695 1
140264549 116524695 1
218641857 116524695 1
240663429 116524695 1
286067895 116524695 1
252695601 116524695 1
196957441 116524695 1
182470142 116524695 1
468809237 116524695 1
199295364 116524695 1
88126316 116524695 1
421104380 116524695 1
185826799 53384299 1
191069406 53384299 1
255114497 53384299 1
185661573 53384299 1
421104380 53384299 1
184374903 53384299 1
303371760 53384299 1
14599444 53384299 1
255572101 53384299 1
326820998 53384299 1
201657966 53384299 1
191072044 53384299 1
86739892 53384299 1
336130385 53384299 1
191082782 53384299 1
191060793 53384299 1
186134940 53384299 1
186221115 53384299 1
116524695 53384299 1
137434820 53384299 1
191058301 53384299 1
185646833 53384299 1
179676136 53384299 1
179935250 53384299 1
179872551 53384299 1
21770354 53384299 1
74224730 53384299 1
90430970 53384299 1
273602143 179872551 1
561976148 179872551 1
397569403 179872551 1
93737863 179872551 1
199295364 179872551 1
218641857 179872551 1
326820998 179872551 1
201657966 179872551 1
181913832 179872551 1
191072044 179872551 1
191077706 179872551 1
191067738 179872551 1
179935250 179872551 1
421104380 179872551 1
246172121 179872551 1
369094144 179872551 1
283690548 179872551 1
234313487 179872551 1
385340015 179872551 1
303371760 179872551 1
196957441 179872551 1
344143174 179872551 1
185661573 179872551 1
255572101 179872551 1
191101089 179872551 1
336130385 179872551 1
201679034 179872551 1
14599444 179872551 1
259865273 179872551 1
127903007 179872551 1
182456993 179872551 1
22128494 179872551 1
255114497 179872551 1
186134940 179872551 1
240663429 179872551 1
280430548 421024033 1
53267855 421024033 1
340870023 421024033 1
283713373 421024033 1
176861277 421024033 1
156951907 421024033 1
496918713 421024033 1
64490054 421024033 1
403594709 421024033 1
409911433 421024033 1
205231234 421024033 1
260814366 421024033 1
66484769 421024033 1
275096952 421024033 1
80373284 421024033 1
28128687 421024033 1
202234178 421024033 1
186791565 421024033 1
57794814 421024033 1
391968464 421024033 1
140264549 421024033 1
257522741 421024033 1
187038423 421024033 1
501994600 199295364 1
502000235 199295364 1
344143174 199295364 1
341332559 199295364 1
330255413 199295364 1
397569403 199295364 1
218641857 199295364 1
332334127 199295364 1
26761071 199295364 1
343941412 199295364 1
360738565 199295364 1
193425330 199295364 1
340363309 199295364 1
326055771 199295364 1
311108835 199295364 1
227699736 199295364 1
88910148 199295364 1
304022613 199295364 1
297853100 199295364 1
74224730 199295364 1
189660545 199295364 1
187288519 199295364 1
85077359 199295364 1
191898535 199295364 1
24868133 199295364 1
175458189 199295364 1
119466409 199295364 1
22926492 199295364 1
21508873 199295364 1
183374179 199295364 1
185646833 199295364 1
179676136 199295364 1
185826799 199295364 1
186134940 199295364 1
561976148 255572101 1
194511872 255572101 1
259865273 255572101 1
252695601 255572101 1
385340015 255572101 1
490590646 255572101 1
90430970 255572101 1
185826799 255572101 1
421104380 255572101 1
39723301 255572101 1
515440846 191069406 1
520440498 191069406 1
285171946 191069406 1
496918713 191069406 1
23543947 191069406 1
307953995 191069406 1
333467661 191069406 1
336463177 191069406 1
412490976 191069406 1
421104380 191069406 1
385340015 191069406 1
170909799 21858860 1
232961188 21858860 1
150611354 21858860 1
307953995 21858860 1
23543947 21858860 1
369727211 21858860 1
429012068 21858860 1
194757219 21858860 1
53267855 21858860 1
88227100 21858860 1
183374179 21858860 1
109269644 21858860 1
468809237 21858860 1
257522741 21858860 1
56343104 21858860 1
370652255 21858860 1
412490976 21858860 1
369094144 21858860 1
54596482 21858860 1
115605916 21858860 1
46420717 21858860 1
283690548 21858860 1
178077679 21858860 1
24868133 21858860 1
28136650 21858860 1
252695601 271550696 1
194511872 271550696 1
238271382 271550696 1
219091740 271550696 1
405604530 271550696 1
266119179 271550696 1
76679385 271550696 1
191101089 271550696 1
182456993 271550696 1
181913832 271550696 1
283690548 271550696 1
181662643 271550696 1
259865273 271550696 1
285544894 271550696 1
118408967 271550696 1
236986090 271550696 1
245770489 271550696 1
234316880 271550696 1
234317940 271550696 1
561976148 246461105 1
85694890 246461105 1
448196764 246461105 1
490590646 246461105 1
22128494 246461105 1
141911198 246461105 1
53267855 28136650 1
429012068 28136650 1
468809237 28136650 1
284139006 28136650 1
307953995 28136650 1
90430970 28136650 1
286067895 28136650 1
412490976 28136650 1
234317940 28136650 1
385340015 28136650 1
255114497 28136650 1
182456993 28136650 1
179676136 28136650 1
100480169 28136650 1
22128494 28136650 1
185826799 28136650 1
283690548 28136650 1
115605916 28136650 1
369094144 28136650 1
234313487 28136650 1
246550319 28136650 1
21858860 28136650 1
127903007 28136650 1
218641857 28136650 1
580063106 86739892 1
561976148 86739892 1
468809237 86739892 1
286067895 86739892 1
205448347 86739892 1
118408967 86739892 1
271550696 86739892 1
267194499 86739892 1
454280253 86739892 1
246172121 86739892 1
218641857 86739892 1
421104380 86739892 1
191060793 86739892 1
397569403 86739892 1
570304837 141911198 1
561976148 141911198 1
549380971 141911198 1
490590646 141911198 1
90430970 141911198 1
182470142 141911198 1
448196764 141911198 1
93737863 141911198 1
205278393 141911198 1
257522741 141911198 1
186134940 141911198 1
489343655 141911198 1
85694890 141911198 1
109269644 141911198 1
185826799 141911198 1
22128494 141911198 1
76679385 141911198 1
246461105 141911198 1
108064328 141911198 1
283690548 141911198 1
490590646 561976148 1
201657966 580063106 1
179872551 273602143 1
179872551 93737863 1
271550696 369094144 1
28136650 53267855 1
28136650 429012068 1
141911198 76679385 1
141911198 570304837 1
90430970 561976148 1
296487126 561976148 1
18761643 561976148 1
118408967 561976148 1
336463177 561976148 1
179872551 561976148 1
186221115 561976148 1
218641857 561976148 1
185826799 561976148 1
74224730 561976148 1
185646833 561976148 1
100480169 561976148 1
141911198 561976148 1
307953995 561976148 1
127903007 561976148 1
196957441 561976148 1
186134940 561976148 1
285171946 561976148 1
182470142 561976148 1
448196764 561976148 1
280430548 561976148 1
208490036 561976148 1
333467661 561976148 1
22128494 561976148 1
240663429 561976148 1
385340015 561976148 1
179676136 561976148 1
182456993 561976148 1
259865273 561976148 1
40894652 344143174 1
235189731 344143174 1
470915888 344143174 1
90430970 344143174 1
199295364 344143174 1
361812003 344143174 1
397569403 344143174 1
86739892 344143174 1
51039180 344143174 1
250613093 344143174 1
218664980 344143174 1
92473291 344143174 1
115605916 344143174 1
186134940 344143174 1
225398019 344143174 1
97492519 344143174 1
191067738 344143174 1
186221115 344143174 1
137434820 344143174 1
317966639 344143174 1
191069406 344143174 1
74224730 344143174 1
179676136 344143174 1
116524695 344143174 1
179872551 344143174 1
185646833 344143174 1
246739849 344143174 1
198112368 344143174 1
41795957 344143174 1
202719757 344143174 1
198494776 344143174 1
121567287 344143174 1
137471432 344143174 1
21593031 344143174 1
295917422 344143174 1
344143174 205231234 1
182456993 63253790 1
21770354 86739892 1
86739892 21770354 1
186221115 86739892 1
86739892 186221115 1
185826799 86739892 1
86739892 185826799 1
127903007 86739892 1
182470142 86739892 1
369094144 86739892 1
86739892 369094144 1
90430970 86739892 1
86739892 90430970 1
186134940 86739892 1
185646833 86739892 1
86739892 185646833 1
181662643 86739892 1
179676136 86739892 1
74224730 86739892 1
86739892 74224730 1
22128494 218641857 1
361812003 286067895 1
545072012 286067895 1
336463177 22128494 1
218641857 22128494 1
307953995 22128494 1
490590646 22128494 1
448196764 285171946 1
267228287 21858860 1
179872551 199295364 1
218641857 21858860 1
284139006 21858860 1
77029876 21858860 1
54513097 21858860 1
81073960 21858860 1
76679385 21858860 1
185826799 21858860 1
601892509 21858860 1
234313487 21858860 1
90430970 21858860 1
58747535 21858860 1
100480169 21858860 1
36292202 21858860 1
58759682 21858860 1
246550319 21858860 1
136249351 21858860 1
164704175 21858860 1
53384299 21858860 1
18761643 21858860 1
241093180 21858860 1
286067895 21858860 1
108064328 21858860 1
58749618 21858860 1
47914608 21858860 1
58758214 21858860 1
127903007 21858860 1
54198070 21858860 1
116524695 561976148 1
286067895 561976148 1
412490976 561976148 1
199295364 561976148 1
236986090 561976148 1
370005959 561976148 1
82332462 561976148 1
86739892 561976148 1
283690548 561976148 1
234313487 561976148 1
22128494 490590646 1
336463177 490590646 1
240663429 490590646 1
82332462 490590646 1
236986090 490590646 1
208490036 490590646 1
234313487 490590646 1
313621459 490590646 1
259865273 490590646 1
280430548 490590646 1
370005959 490590646 1
124272648 490590646 1
164746594 490590646 1
199295364 53384299 1
191077706 53384299 1
201679034 53384299 1
34279978 53384299 1
181662643 53384299 1
332334127 86739892 1
252695601 86739892 1
343941412 86739892 1
191101089 86739892 1
412490976 86739892 1
191898535 86739892 1
179872551 86739892 1
326820998 86739892 1
33029673 86739892 1
29985371 86739892 1
221517840 86739892 1
240663429 86739892 1
303371760 86739892 1
167906212 86739892 1
385340015 86739892 1
255114497 86739892 1
191072044 86739892 1
111690467 86739892 1
71487252 86739892 1
108675333 86739892 1
336130385 86739892 1
79413578 86739892 1
344143174 86739892 1
45398123 86739892 1
330234691 86739892 1
137434820 86739892 1
366684284 86739892 1
185661573 86739892 1
235926567 86739892 1
196957441 86739892 1
191067738 86739892 1
64017672 86739892 1
191069406 86739892 1
280430548 86739892 1
390669136 86739892 1
117757115 86739892 1
201657966 86739892 1
140083960 86739892 1
115605916 86739892 1
53384299 86739892 1
116524695 86739892 1
66484769 86739892 1
199295364 86739892 1
22249205 86739892 1
275191705 86739892 1
307953995 86739892 1
191082782 86739892 1
255572101 86739892 1
30009812 86739892 1
14599444 86739892 1
34279978 86739892 1
205376521 86739892 1
88910148 86739892 1
223611436 86739892 1
21858860 36292202 1
21858860 164704175 1
561976148 412490976 1
561976148 370005959 1
561976148 286067895 1
561976148 283690548 1
561976148 100480169 1
561976148 199295364 1
561976148 183374179 1
561976148 116524695 1
561976148 33861081 1
561976148 236986090 1
561976148 82332462 1
561976148 385340015 1
561976148 234313487 1
490590646 201679034 1
490590646 236986090 1
490590646 240663429 1
490590646 313621459 1
490590646 370005959 1
490590646 286067895 1
490590646 191072044 1
490590646 82332462 1
490590646 266119179 1
490590646 421104380 1
490590646 238271382 1
490590646 234313487 1
53384299 100235911 1
53384299 763326908 1
53384299 106255581 1
53384299 36292202 1
53384299 164704175 1
53384299 181662643 1
53384299 370652255 1
53384299 185826799 1
53384299 218641857 1
53384299 191067738 1
53384299 83928002 1
86739892 397569403 1
86739892 280430548 1
86739892 412490976 1
86739892 255114497 1
86739892 330234691 1
86739892 390669136 1
86739892 286067895 1
86739892 191072044 1
86739892 205376521 1
86739892 332334127 1
86739892 366684284 1
86739892 199295364 1
86739892 252695601 1
86739892 255572101 1
86739892 196957441 1
86739892 421104380 1
86739892 116524695 1
86739892 267194499 1
86739892 88910148 1
86739892 317966639 1
86739892 185661573 1
86739892 66484769 1
86739892 221517840 1
86739892 137434820 1
86739892 246172121 1
86739892 201679034 1
86739892 191069406 1
86739892 191082782 1
86739892 179935250 1
86739892 45398123 1
86739892 307953995 1
86739892 580063106 1
86739892 191060793 1
86739892 454280253 1
86739892 34279978 1
86739892 326820998 1
86739892 336130385 1
86739892 205448347 1
86739892 235926567 1
86739892 191067738 1
86739892 223611436 1
86739892 343941412 1
86739892 191101089 1
86739892 191898535 1
86739892 181913832 1
86739892 275191705 1
86739892 205278393 1
86739892 303371760 1
86739892 191077706 1
284139006 218641857 1
332334127 218641857 1
21858860 218641857 1
252695601 218641857 1
74224730 218641857 1
179935250 218641857 1
28136650 218641857 1
179676136 218641857 1
21770354 218641857 1
255114497 218641857 1
561976148 218641857 1
234316880 218641857 1
196957441 218641857 1
246550319 218641857 1
118408967 218641857 1
116524695 218641857 1
115605916 218641857 1
18761643 218641857 1
185646833 218641857 1
187658311 218641857 1
199295364 218641857 1
234317940 218641857 1
245770489 218641857 1
218641857 179935250 1
22128494 179935250 1
187038423 179935250 1
336463177 179935250 1
186221115 179935250 1
211848777 179935250 1
191058301 179935250 1
191101089 179935250 1
74224730 179935250 1
317966639 179935250 1
347943805 179935250 1
179676136 179935250 1
189209030 179935250 1
179872551 179935250 1
326820998 179935250 1
21770354 179935250 1
241266173 179935250 1
303371760 179935250 1
182456993 179935250 1
191060793 179935250 1
385340015 179935250 1
191072044 179935250 1
127903007 179935250 1
336130385 179935250 1
137434820 179935250 1
191077706 179935250 1
185826799 179935250 1
185661573 179935250 1
234313487 179935250 1
191067738 179935250 1
201679034 179935250 1
280430548 179935250 1
191069406 179935250 1
421104380 179935250 1
181662643 179935250 1
201657966 179935250 1
118408967 179935250 1
115605916 179935250 1
116524695 179935250 1
53384299 179935250 1
181913832 179935250 1
185646833 179935250 1
186134940 179935250 1
199295364 179935250 1
208490036 179935250 1
227699736 179935250 1
191082782 179935250 1
255572101 179935250 1
14599444 179935250 1
344143174 116524695 1
332334127 116524695 1
137434820 116524695 1
336463177 116524695 1
185826799 116524695 1
185661573 116524695 1
234313487 116524695 1
100480169 116524695 1
186221115 116524695 1
191058301 116524695 1
191101089 116524695 1
191067738 116524695 1
74224730 116524695 1
412490976 116524695 1
191069406 116524695 1
201679034 116524695 1
280430548 116524695 1
179935250 116524695 1
181662643 116524695 1
317966639 116524695 1
179676136 116524695 1
201657966 116524695 1
173493504 116524695 1
118408967 116524695 1
179872551 116524695 1
53384299 116524695 1
115605916 116524695 1
326820998 116524695 1
580063106 116524695 1
181913832 116524695 1
185646833 116524695 1
186134940 116524695 1
21770354 116524695 1
303371760 116524695 1
208490036 116524695 1
191060793 116524695 1
283690548 116524695 1
307953995 116524695 1
369094144 116524695 1
255114497 116524695 1
191082782 116524695 1
255572101 116524695 1
14599444 116524695 1
127903007 116524695 1
34279978 116524695 1
336130385 116524695 1
254940274 115605916 1
19761271 115605916 1
21858860 115605916 1
370611197 115605916 1
208649048 115605916 1
28136650 115605916 1
317966639 115605916 1
88126316 115605916 1
179872551 115605916 1
177496057 115605916 1
286067895 115605916 1
120858192 115605916 1
191060793 115605916 1
284510806 115605916 1
218664980 115605916 1
256133861 115605916 1
77688451 115605916 1
48949091 115605916 1
51039180 115605916 1
45364167 115605916 1
177900100 115605916 1
429012068 115605916 1
191069406 115605916 1
184374903 115605916 1
53267855 115605916 1
181662643 115605916 1
137055424 115605916 1
201657966 115605916 1
173493504 115605916 1
53384299 115605916 1
241093180 115605916 1
183374179 115605916 1
181913832 115605916 1
186134940 115605916 1
468809237 115605916 1
40894652 115605916 1
108896669 115605916 1
28774420 115605916 1
191082782 115605916 1
255572101 115605916 1
179127965 115605916 1
230315857 115605916 1
124272648 115605916 1
218641857 115605916 1
284139006 115605916 1
44336049 115605916 1
386637033 115605916 1
186221115 115605916 1
119202711 115605916 1
165076757 115605916 1
191058301 115605916 1
74224730 115605916 1
412490976 115605916 1
179935250 115605916 1
179676136 115605916 1
52305361 115605916 1
21770354 115605916 1
260062202 115605916 1
283690548 115605916 1
369094144 115605916 1
255114497 115605916 1
127903007 115605916 1
296489918 115605916 1
344143174 115605916 1
104799646 115605916 1
181097218 115605916 1
137434820 115605916 1
279968317 115605916 1
234313487 115605916 1
100480169 115605916 1
192473400 115605916 1
86739892 115605916 1
116524695 115605916 1
73084416 115605916 1
185646833 115605916 1
72277917 115605916 1
156890702 115605916 1
307953995 115605916 1
48048224 115605916 1
187276624 115605916 1
155874323 115605916 1
37649776 115605916 1
191077706 201657966 1
185826799 201657966 1
22128494 164746594 1
285171946 164746594 1
236986090 164746594 1
208490036 164746594 1
192473400 164746594 1
248148598 164746594 1
280430548 164746594 1
179935250 280430548 1
179935250 118408967 1
179935250 421104380 1
179935250 241266173 1
179935250 90430970 1
179935250 580063106 1
179935250 187038423 1
179935250 189209030 1
179935250 205448347 1
179935250 127903007 1
116524695 448196764 1
116524695 280430548 1
116524695 118408967 1
116524695 412490976 1
116524695 240663429 1
116524695 332334127 1
116524695 199295364 1
116524695 252695601 1
116524695 421104380 1
116524695 191082782 1
116524695 307953995 1
116524695 580063106 1
116524695 185826799 1
116524695 34279978 1
116524695 205278393 1
116524695 127903007 1
116524695 191077706 1
115605916 279504313 1
115605916 337544630 1
115605916 53267855 1
115605916 183374179 1
115605916 192473400 1
115605916 254940274 1
115605916 119202711 1
115605916 429012068 1
115605916 241093180 1
115605916 386637033 1
201657966 255114497 1
201657966 360392279 1
201657966 191072044 1
201657966 74224730 1
201657966 255572101 1
201657966 421104380 1
201657966 317966639 1
201657966 137434820 1
201657966 201679034 1
201657966 191069406 1
201657966 186221115 1
201657966 191060793 1
201657966 326820998 1
201657966 336130385 1
201657966 14599444 1
201657966 205278393 1
201657966 21770354 1
201657966 191077706 1
164746594 448196764 1
164746594 306791157 1
164746594 208490036 1
164746594 246461105 1
164746594 205278393 1
164746594 141911198 1
115605916 179676136 1
179872551 179676136 1
53384299 179676136 1
181913832 179676136 1
183374179 179676136 1
421024033 179676136 1
137434820 179676136 1
107123526 179676136 1
191060793 179676136 1
307953995 179676136 1
191058301 179676136 1
470915888 179676136 1
191082782 179676136 1
191069406 179676136 1
421104380 179676136 1
179935250 179676136 1
162815851 179676136 1
218641857 246550319 1
183374179 246550319 1
100480169 246550319 1
76679385 246550319 1
218664980 246550319 1
127903007 246550319 1
106255581 246550319 1
234316880 246550319 1
236986090 246550319 1
21858860 246550319 1
317966639 179872551 1
179676136 179872551 1
118408967 179872551 1
115605916 179872551 1
53384299 179872551 1
116524695 179872551 1
286067895 179872551 1
185646833 179872551 1
21770354 179872551 1
137434820 179872551 1
208490036 179872551 1
185826799 179872551 1
182470142 179872551 1
191060793 179872551 1
275096952 179872551 1
186221115 179872551 1
307953995 179872551 1
74224730 179872551 1
412490976 179872551 1
191082782 179872551 1
191069406 179872551 1
280430548 179872551 1
34279978 179872551 1
137471432 179872551 1
86739892 179872551 1
181662643 179872551 1
246550319 280574253 1
246550319 137055424 1
246550319 57794814 1
246550319 183374179 1
246550319 50799351 1
246550319 517335990 1
246550319 201679034 1
246550319 90430970 1
246550319 754823287 1
246550319 62223312 1
246550319 440602667 1
179872551 397569403 1
179872551 275096952 1
179872551 280430548 1
179872551 412490976 1
179872551 286067895 1
179872551 262307214 1
179872551 421104380 1
179872551 208490036 1
179872551 246172121 1
179872551 307953995 1
179872551 580063106 1
179872551 34279978 1
179872551 205278393 1
179872551 127903007 1
370005959 18761643 1
448196764 18761643 1
285171946 18761643 1
284139006 286067895 1
118408967 286067895 1
46420717 286067895 1
183374179 286067895 1
185646833 286067895 1
22128494 286067895 1
285171946 286067895 1
182456993 286067895 1
252695601 286067895 1
429012068 286067895 1
754823287 286067895 1
235284388 286067895 1
255572101 286067895 1
246461105 286067895 1
162815851 286067895 1
517335990 286067895 1
403594709 296487126 1
169894192 296487126 1
754823287 296487126 1
250361135 333467661 1
266119179 333467661 1
561976148 333467661 1
74224730 333467661 1
82332462 333467661 1
370005959 333467661 1
182456993 333467661 1
179872551 185646833 1
115605916 185646833 1
286067895 185646833 1
580063106 185646833 1
181913832 185646833 1
108064328 185646833 1
421024033 185646833 1
191077706 185646833 1
185661573 185646833 1
191058301 185646833 1
191072044 185646833 1
184374903 185646833 1
118408967 22128494 1
754823287 22128494 1
108064328 22128494 1
260062202 22128494 1
23505105 22128494 1
255572101 186134940 1
137434820 186134940 1
270063173 21770354 1
363860065 21770354 1
21415915 21770354 1
324307705 21770354 1
54513097 21770354 1
104147773 21770354 1
137434820 21770354 1
23505105 21770354 1
117058623 21770354 1
191058301 21770354 1
21927348 21770354 1
378745384 21770354 1
298641416 21770354 1
191069406 21770354 1
179935250 21770354 1
162815851 21770354 1
191898535 21770354 1
106841421 21770354 1
43399417 21770354 1
50093236 21770354 1
115605916 21770354 1
179872551 21770354 1
116524695 21770354 1
53384299 21770354 1
175155659 21770354 1
199295364 21770354 1
188846349 21770354 1
591867735 21770354 1
175458189 21770354 1
191060793 21770354 1
210442608 21770354 1
235284388 21770354 1
262639091 21770354 1
186221115 208490036 1
370005959 208490036 1
246461105 208490036 1
118408967 208490036 1
307953995 208490036 1
219138840 21770354 1
520440498 21770354 1
46420717 412490976 1
183374179 412490976 1
336463177 412490976 1
21858860 412490976 1
53267855 412490976 1
28136650 412490976 1
118408967 259865273 1
234317940 259865273 1
245770489 259865273 1
234316880 259865273 1
162815851 259865273 1
252695601 259865273 1
140264549 22128494 1
179872551 22128494 1
286067895 22128494 1
41795957 21858860 1
284139006 369094144 1
337231569 369094144 1
104147773 369094144 1
21858860 369094144 1
454059039 369094144 1
754823287 369094144 1
29267530 369094144 1
28136650 369094144 1
191898535 369094144 1
273559646 369094144 1
43399417 369094144 1
246172121 369094144 1
361241032 369094144 1
179872551 369094144 1
175155659 369094144 1
249707746 369094144 1
58749618 369094144 1
387735880 369094144 1
561976148 369094144 1
362708884 369094144 1
333467661 369094144 1
256696942 369094144 1
249710115 369094144 1
246550319 369094144 1
201679034 369094144 1
53267855 369094144 1
118408967 369094144 1
46420717 369094144 1
115605916 369094144 1
116524695 369094144 1
241093180 369094144 1
183374179 369094144 1
188846349 369094144 1
208490036 369094144 1
234317940 369094144 1
520440498 369094144 1
255572101 369094144 1
176861277 369094144 1
360108672 369094144 1
239482861 369094144 1
88910148 369094144 1
218641857 186134940 1
100480169 186134940 1
22128494 186134940 1
397569403 186134940 1
14599444 186134940 1
117058623 490590646 1
754823287 490590646 1
284510806 285171946 1
255114497 285171946 1
286067895 285171946 1
370005959 285171946 1
118408967 182456993 1
194511872 182456993 1
409911433 182456993 1
179872551 182456993 1
286067895 182456993 1
186134940 182456993 1
285171946 182456993 1
234316880 182456993 1
252695601 182456993 1
63253790 182456993 1
245770489 182456993 1
179935250 182456993 1
53150452 336463177 1
275096952 336463177 1
81112983 336463177 1
370005959 336463177 1
246461105 336463177 1
238271382 336463177 1
118408967 336463177 1
82332462 336463177 1
141911198 336463177 1
118408967 127903007 1
183374179 127903007 1
784411766 127903007 1
267228287 127903007 1
278482967 127903007 1
21858860 127903007 1
357660257 127903007 1
307953995 127903007 1
754823287 127903007 1
53267855 127903007 1
496918713 127903007 1
240663429 164746594 1
208649048 164746594 1
317966639 86739892 1
179935250 86739892 1
182456993 86739892 1
252695601 280430548 1
80373284 280430548 1
370005959 280430548 1
108064328 280430548 1
421024033 280430548 1
561976148 280430548 1
409911433 280430548 1
118408967 280430548 1
82332462 280430548 1
76679385 283690548 1
56343104 283690548 1
234316880 283690548 1
21858860 283690548 1
252695601 283690548 1
182470142 283690548 1
196957441 283690548 1
280430548 283690548 1
162815851 283690548 1
53267855 283690548 1
118408967 283690548 1
179872551 283690548 1
116524695 283690548 1
241093180 283690548 1
215576684 283690548 1
183374179 283690548 1
240663429 283690548 1
303371760 283690548 1
271550696 283690548 1
385340015 283690548 1
266119179 283690548 1
234317940 283690548 1
245770489 283690548 1
285544894 283690548 1
194511872 185826799 1
179872551 185826799 1
45398123 185826799 1
199295364 185826799 1
187658311 185826799 1
84403255 185826799 1
92975209 185826799 1
186221115 185826799 1
40691248 185826799 1
280571460 185826799 1
21927348 185826799 1
108675333 185826799 1
51371672 185826799 1
191069406 185826799 1
421104380 185826799 1
262307214 240663429 1
23505105 240663429 1
186221115 240663429 1
754823287 240663429 1
370005959 240663429 1
187288519 240663429 1
118408967 240663429 1
88126316 240663429 1
286067895 240663429 1
170909799 240663429 1
246739849 240663429 1
421024033 240663429 1
283690548 240663429 1
361812003 240663429 1
164746594 240663429 1
45364167 179872551 1
285171946 179872551 1
754823287 179872551 1
82332462 448196764 1
186221115 448196764 1
561976148 448196764 1
370005959 448196764 1
784411766 100480169 1
234313487 100480169 1
117058623 100480169 1
53267855 100480169 1
28136650 100480169 1
46420717 100480169 1
115605916 100480169 1
241093180 100480169 1
286067895 100480169 1
62223312 100480169 1
468809237 100480169 1
369094144 100480169 1
245770489 100480169 1
22128494 116524695 1
118408967 385340015 1
182470142 385340015 1
370005959 385340015 1
21858860 90430970 1
252695601 90430970 1
205278393 90430970 1
158469454 90430970 1
23971329 90430970 1
17248920 90430970 1
179872551 90430970 1
108064328 90430970 1
271550696 90430970 1
283690548 90430970 1
255114497 90430970 1
112257152 90430970 1
259865273 90430970 1
45624632 90430970 1
36612498 90430970 1
76679385 90430970 1
23543947 90430970 1
111005623 90430970 1
58747535 90430970 1
36292202 90430970 1
132067492 90430970 1
118408967 90430970 1
194511872 90430970 1
53384299 90430970 1
116524695 90430970 1
37649776 90430970 1
284139006 186221115 1
182470142 186221115 1
252695601 186221115 1
177823861 186221115 1
191058301 186221115 1
191101089 186221115 1
39045743 186221115 1
179935250 186221115 1
317966639 186221115 1
123084921 186221115 1
179872551 186221115 1
326820998 186221115 1
303371760 186221115 1
271550696 186221115 1
381346813 186221115 1
191060793 186221115 1
255114497 186221115 1
344143174 186221115 1
137434820 186221115 1
185661573 186221115 1
191067738 186221115 1
201679034 186221115 1
191069406 186221115 1
184374903 186221115 1
118408967 186221115 1
194511872 186221115 1
53384299 186221115 1
115605916 186221115 1
116524695 186221115 1
181913832 186221115 1
199295364 186221115 1
278482967 186221115 1
107123526 186221115 1
156951907 186221115 1
191082782 186221115 1
255572101 186221115 1
14599444 186221115 1
34279978 186221115 1
118408967 236986090 1
194511872 236986090 1
76679385 236986090 1
234316880 236986090 1
271550696 236986090 1
252695601 236986090 1
90430970 236986090 1
266119179 236986090 1
234317940 236986090 1
245770489 236986090 1
82332462 182470142 1
179872551 182470142 1
90430970 182470142 1
429012068 307953995 1
118408967 307953995 1
46420717 307953995 1
183374179 307953995 1
421104380 307953995 1
252695601 307953995 1
53267855 307953995 1
191082782 185646833 1
754823287 185646833 1
218641857 74224730 1
137434820 74224730 1
191077706 74224730 1
191058301 74224730 1
196957441 74224730 1
309948156 74224730 1
191069406 74224730 1
179935250 74224730 1
53384299 74224730 1
115605916 74224730 1
179872551 74224730 1
116524695 74224730 1
181913832 74224730 1
199295364 74224730 1
271550696 74224730 1
191060793 74224730 1
255114497 74224730 1
255572101 74224730 1
34279978 74224730 1
754823287 201657966 1
218641857 196957441 1
186221115 196957441 1
332334127 196957441 1
179872551 196957441 1
286067895 196957441 1
127903007 196957441 1
370005959 196957441 1
82332462 196957441 1
90430970 196957441 1
284139006 234313487 1
285171946 234313487 1
21858860 234313487 1
252695601 234313487 1
90430970 234313487 1
246550319 234313487 1
179935250 234313487 1
53267855 234313487 1
28136650 234313487 1
118408967 234313487 1
194511872 234313487 1
179872551 234313487 1
116524695 234313487 1
241093180 234313487 1
286067895 234313487 1
183374179 234313487 1
754823287 181662643 1
179872551 181662643 1
115605916 181662643 1
199295364 181662643 1
14599444 181662643 1
191069406 181662643 1
421104380 181662643 1
303371760 181662643 1
336130385 181662643 1
106841421 286067895 1
208649048 286067895 1
256133861 286067895 1
194511872 286067895 1
196957441 286067895 1
241093180 286067895 1
316113123 286067895 1
140264549 286067895 1
124272648 286067895 1
208490036 137055424 1
208490036 283053533 1
218641857 187658311 1
218641857 255114497 1
218641857 234317940 1
218641857 245770489 1
218641857 284139006 1
218641857 332334127 1
218641857 252695601 1
218641857 63253790 1
218641857 46420717 1
218641857 205278393 1
179935250 199295364 1
21770354 591867735 1
21770354 235284388 1
21770354 183374179 1
21770354 324307705 1
21770354 262639091 1
21770354 298641416 1
21770354 21415915 1
21770354 21927348 1
21770354 580063106 1
21770354 219138840 1
21770354 175458189 1
21770354 270063173 1
21770354 520440498 1
21770354 447026114 1
21770354 378745384 1
21770354 210442608 1
21770354 363860065 1
21770354 309948156 1
21770354 54513097 1
21770354 106841421 1
21770354 470915888 1
412490976 252695601 1
412490976 186791565 1
412490976 53267855 1
412490976 183374179 1
259865273 194511872 1
259865273 183374179 1
259865273 205278393 1
18761643 370005959 1
18761643 36292202 1
18761643 164704175 1
18761643 238271382 1
18761643 361299476 1
22128494 21415915 1
22128494 140264549 1
22128494 40691248 1
21858860 158469454 1
21858860 37649776 1
21858860 443540428 1
369094144 501887043 1
369094144 64017672 1
369094144 53267855 1
369094144 255572101 1
369094144 454059039 1
369094144 46420717 1
369094144 241093180 1
369094144 360108672 1
369094144 239482861 1
369094144 188846349 1
369094144 402870780 1
369094144 205278393 1
186134940 262307214 1
186134940 246739849 1
186134940 34279978 1
296487126 167906212 1
296487126 570305910 1
296487126 550434469 1
296487126 201679034 1
296487126 46420717 1
296487126 232232278 1
296487126 754823287 1
296487126 402870780 1
296487126 190383735 1
296487126 905950542 1
296487126 403594709 1
296487126 120116959 1
296487126 107123526 1
285171946 370005959 1
285171946 227764232 1
179676136 183374179 1
179676136 249824122 1
179676136 241266173 1
179676136 34279978 1
182456993 370005959 1
182456993 255572101 1
336463177 370005959 1
336463177 262307214 1
336463177 287104239 1
336463177 238271382 1
336463177 234316880 1
336463177 53150452 1
336463177 82332462 1
336463177 141911198 1
336463177 458449001 1
336463177 246461105 1
336463177 205278393 1
333467661 370005959 1
333467661 186791565 1
333467661 238271382 1
333467661 210551488 1
333467661 82332462 1
333467661 191067738 1
333467661 205278393 1
468809237 46420717 1
164746594 208649048 1
164746594 37649776 1
280430548 409911433 1
280430548 82332462 1
280430548 905950542 1
246550319 448605410 1
283690548 284139006 1
283690548 194511872 1
283690548 53267855 1
283690548 183374179 1
283690548 429012068 1
283690548 46420717 1
283690548 241093180 1
283690548 313621459 1
283690548 205278393 1
185826799 24429243 1
185826799 158469454 1
185826799 448605410 1
240663429 24429243 1
240663429 784411766 1
179872551 45364167 1
448196764 262307214 1
448196764 82332462 1
100480169 784411766 1
53384299 158469454 1
116524695 309948156 1
385340015 370005959 1
385340015 278482967 1
90430970 194511872 1
90430970 17248920 1
186221115 199295364 1
186221115 285544894 1
186221115 21927348 1
186221115 580063106 1
186221115 34279978 1
186221115 336130385 1
186221115 303371760 1
236986090 76679385 1
236986090 118408967 1
236986090 234317940 1
236986090 245770489 1
236986090 370005959 1
236986090 141911198 1
236986090 194511872 1
236986090 252695601 1
236986090 266119179 1
236986090 285544894 1
236986090 287104239 1
236986090 246461105 1
236986090 283053533 1
236986090 227764232 1
236986090 205278393 1
236986090 234316880 1
182470142 85694890 1
182470142 227764232 1
182470142 82332462 1
182470142 205278393 1
307953995 118408967 1
307953995 252695601 1
307953995 53267855 1
307953995 183374179 1
307953995 421104380 1
307953995 429012068 1
185646833 118408967 1
185646833 191082782 1
185646833 580063106 1
74224730 309948156 1
196957441 370005959 1
196957441 332334127 1
196957441 82332462 1
196957441 205278393 1
234313487 118408967 1
234313487 53267855 1
234313487 183374179 1
234313487 227764232 1
234313487 241093180 1
173493504 58757576 1
173493504 268363596 1
173493504 381448455 1
173493504 158469454 1
173493504 402870780 1
181662643 199295364 1
181662643 421104380 1
181662643 46420717 1
181662643 336130385 1
181662643 14599444 1
181662643 205278393 1
181662643 303371760 1
286067895 118408967 1
286067895 194511872 1
286067895 252695601 1
286067895 183374179 1
286067895 287104239 1
286067895 517335990 1
286067895 429012068 1
286067895 241093180 1
286067895 208649048 1
286067895 246461105 1
191077706 191060793 1
185826799 191060793 1
185661573 191060793 1
186221115 191060793 1
754823287 191060793 1
74224730 191060793 1
201679034 191060793 1
191069406 191060793 1
421104380 191060793 1
179935250 191060793 1
181662643 191060793 1
179676136 191060793 1
179872551 191060793 1
53384299 191060793 1
115605916 191060793 1
116524695 191060793 1
326820998 191060793 1
185646833 191060793 1
186134940 191060793 1
21770354 191060793 1
199295364 191060793 1
191072044 191060793 1
255572101 191060793 1
14599444 191060793 1
34279978 191060793 1
336130385 191060793 1
77029876 76679385 1
19761271 76679385 1
56343104 76679385 1
21858860 76679385 1
252695601 76679385 1
90430970 76679385 1
191101089 76679385 1
219091740 76679385 1
273559646 76679385 1
69315538 76679385 1
266119179 76679385 1
178077679 76679385 1
36544806 76679385 1
285544894 76679385 1
81073960 76679385 1
283053533 76679385 1
83928002 76679385 1
58759682 76679385 1
181662643 76679385 1
118408967 76679385 1
53384299 76679385 1
404357780 76679385 1
183374179 76679385 1
181913832 76679385 1
191082782 76679385 1
54198070 76679385 1
22128494 76679385 1
58757576 76679385 1
63253790 76679385 1
405604530 76679385 1
23971329 76679385 1
164704175 76679385 1
24868133 76679385 1
240663429 76679385 1
58749618 76679385 1
47914608 76679385 1
271550696 76679385 1
182456993 76679385 1
283690548 76679385 1
385340015 76679385 1
257522741 76679385 1
259865273 76679385 1
361299476 76679385 1
45624632 76679385 1
202234178 76679385 1
36612498 76679385 1
109269644 76679385 1
35952475 76679385 1
27798256 76679385 1
41795957 76679385 1
88227100 76679385 1
234316880 76679385 1
601892509 76679385 1
58747535 76679385 1
85694890 76679385 1
238271382 76679385 1
194511872 76679385 1
18761643 76679385 1
22249205 76679385 1
234317940 76679385 1
245770489 76679385 1
37649776 76679385 1
58758214 76679385 1
394244514 28136650 1
241093180 28136650 1
183374179 28136650 1
22128494 118408967 1
76679385 118408967 1
283053533 118408967 1
234316880 118408967 1
252695601 118408967 1
145721875 118408967 1
162815851 118408967 1
26761071 118408967 1
194511872 118408967 1
240663429 118408967 1
303371760 118408967 1
208490036 118408967 1
271550696 118408967 1
182456993 118408967 1
141911198 118408967 1
283690548 118408967 1
385340015 118408967 1
266119179 118408967 1
234317940 118408967 1
245770489 118408967 1
259865273 118408967 1
191082782 118408967 1
30009812 118408967 1
127903007 118408967 1
361299476 118408967 1
285544894 118408967 1
333467661 246461105 1
182470142 246461105 1
196957441 246461105 1
280430548 246461105 1
370005959 246461105 1
238271382 246461105 1
66484769 246461105 1
240663429 246461105 1
82332462 246461105 1
208490036 246461105 1
182456993 246461105 1
266119179 246461105 1
191072044 246461105 1
93737863 21927348 1
270063173 21927348 1
363860065 21927348 1
324307705 21927348 1
337231569 21927348 1
54513097 21927348 1
205231234 21927348 1
207505611 21927348 1
84403255 21927348 1
198112368 21927348 1
80373284 21927348 1
252695601 21927348 1
167865284 21927348 1
42895816 21927348 1
252673442 21927348 1
191898535 21927348 1
431573246 21927348 1
106841421 21927348 1
326820998 21927348 1
421024033 21927348 1
221517840 21927348 1
591867735 21927348 1
319920038 21927348 1
167906212 21927348 1
280571460 21927348 1
235284388 21927348 1
108675333 21927348 1
262639091 21927348 1
280574253 21927348 1
190383735 21927348 1
57794814 21927348 1
177135949 21927348 1
109269644 21927348 1
157197158 21927348 1
488571816 21927348 1
77726580 21927348 1
45398123 21927348 1
100597724 21927348 1
273602143 21927348 1
443043975 21927348 1
185826799 21927348 1
228099346 21927348 1
275096952 21927348 1
117058623 21927348 1
40691248 21927348 1
186791565 21927348 1
351253672 21927348 1
170649489 21927348 1
378745384 21927348 1
70483883 21927348 1
51371672 21927348 1
298641416 21927348 1
390669136 21927348 1
53267855 21927348 1
186190444 21927348 1
214483223 21927348 1
66484769 21927348 1
187658311 21927348 1
394745356 21927348 1
107123526 21927348 1
175458189 21927348 1
210442608 21927348 1
92975209 21927348 1
325696446 21927348 1
28128687 21927348 1
227699736 21927348 1
203916273 21927348 1
399954028 21927348 1
58758214 21927348 1
30009812 21927348 1
14599444 21927348 1
421743631 21927348 1
374495787 21927348 1
42570149 21927348 1
331699419 21927348 1
299925959 108064328 1
296487126 108064328 1
205231234 108064328 1
84403255 108064328 1
80373284 108064328 1
23505105 108064328 1
754823287 108064328 1
496918713 108064328 1
189209030 108064328 1
273559646 108064328 1
50093236 108064328 1
88126316 108064328 1
164729839 108064328 1
580063106 108064328 1
140264549 108064328 1
167906212 108064328 1
218664980 108064328 1
482704214 108064328 1
108675333 108064328 1
64490054 108064328 1
57794814 108064328 1
409911433 108064328 1
77726580 108064328 1
784411766 108064328 1
273602143 108064328 1
97492519 108064328 1
433683092 108064328 1
316530540 108064328 1
391968464 108064328 1
162793078 108064328 1
40691248 108064328 1
186791565 108064328 1
280430548 108064328 1
211555341 108064328 1
53267855 108064328 1
369727211 108064328 1
404357780 108064328 1
246739849 108064328 1
187658311 108064328 1
394745356 108064328 1
278482967 108064328 1
175458189 108064328 1
222559633 108064328 1
213829162 108064328 1
237266480 108064328 1
399954028 108064328 1
366017781 108064328 1
283713373 108064328 1
124272648 108064328 1
93737863 108064328 1
22128494 108064328 1
194757219 108064328 1
187038423 108064328 1
169894192 108064328 1
339165240 108064328 1
177823861 108064328 1
330439783 108064328 1
42895816 108064328 1
252673442 108064328 1
23971329 108064328 1
179676136 108064328 1
361241032 108064328 1
105576032 108064328 1
421024033 108064328 1
240663429 108064328 1
403594709 108064328 1
257522741 108064328 1
280571460 108064328 1
71487252 108064328 1
325619075 108064328 1
127903007 108064328 1
109269644 108064328 1
21415915 108064328 1
363915528 108064328 1
104799646 108064328 1
454280253 108064328 1
276971322 108064328 1
45398123 108064328 1
256696942 108064328 1
85077359 108064328 1
100597724 108064328 1
443043975 108064328 1
198927386 108064328 1
264200852 108064328 1
185826799 108064328 1
58747535 108064328 1
100480169 108064328 1
492369766 108064328 1
117058623 108064328 1
246550319 108064328 1
141204703 108064328 1
51371672 108064328 1
390669136 108064328 1
102781563 108064328 1
117757115 108064328 1
186190444 108064328 1
73084416 108064328 1
226691563 108064328 1
107123526 108064328 1
156951907 108064328 1
92975209 108064328 1
28128687 108064328 1
361812003 108064328 1
331699419 108064328 1
284139006 191069406 1
332334127 191069406 1
22128494 191069406 1
23505105 191069406 1
186221115 191069406 1
754823287 191069406 1
191101089 191069406 1
74224730 191069406 1
179935250 191069406 1
317966639 191069406 1
179676136 191069406 1
88126316 191069406 1
179872551 191069406 1
177496057 191069406 1
326820998 191069406 1
170909799 191069406 1
108064328 191069406 1
21770354 191069406 1
303371760 191069406 1
140264549 191069406 1
260062202 191069406 1
191060793 191069406 1
191072044 191069406 1
280574253 191069406 1
127903007 191069406 1
336130385 191069406 1
344143174 191069406 1
85077359 191069406 1
137434820 191069406 1
191077706 191069406 1
185826799 191069406 1
185661573 191069406 1
150611354 191069406 1
191067738 191069406 1
201679034 191069406 1
184374903 191069406 1
162815851 191069406 1
181662643 191069406 1
115605916 191069406 1
53384299 191069406 1
116524695 191069406 1
181913832 191069406 1
185646833 191069406 1
186134940 191069406 1
199295364 191069406 1
208490036 191069406 1
156951907 191069406 1
191082782 191069406 1
255572101 191069406 1
14599444 191069406 1
366017781 191069406 1
34279978 191069406 1
124272648 191069406 1
179676136 255114497 1
179872551 255114497 1
116524695 255114497 1
185646833 255114497 1
186134940 255114497 1
21770354 255114497 1
199295364 255114497 1
137434820 255114497 1
185826799 255114497 1
185661573 255114497 1
100480169 255114497 1
186221115 255114497 1
191101089 255114497 1
74224730 255114497 1
255572101 255114497 1
14599444 255114497 1
127903007 255114497 1
421104380 255114497 1
336130385 255114497 1
181662643 255114497 1
252695601 245770489 1
63253790 245770489 1
405604530 245770489 1
219091740 245770489 1
303371760 245770489 1
271550696 245770489 1
182456993 245770489 1
235189731 245770489 1
141911198 245770489 1
283690548 245770489 1
266119179 245770489 1
259865273 245770489 1
361299476 245770489 1
285544894 245770489 1
57675742 245770489 1
784411766 245770489 1
283053533 245770489 1
234316880 245770489 1
100480169 245770489 1
21593031 245770489 1
181662643 245770489 1
118408967 245770489 1
194511872 245770489 1
181913832 245770489 1
234317940 245770489 1
191082782 245770489 1
191060793 326820998 1
191060793 336130385 1
191060793 201679034 1
191060793 255572101 1
191060793 14599444 1
191060793 191067738 1
191060793 421104380 1
191060793 191101089 1
191060793 317966639 1
191060793 191072044 1
191060793 185661573 1
191060793 181913832 1
191060793 205278393 1
191060793 191077706 1
191060793 34279978 1
76679385 164704175 1
76679385 46420717 1
76679385 601892509 1
28136650 201679034 1
28136650 46420717 1
28136650 241093180 1
28136650 284139006 1
28136650 394244514 1
28136650 183374179 1
28136650 205278393 1
140264549 283690548 1
104799646 179676136 1
361812003 179676136 1
255572101 412490976 1
429012068 127903007 1
370005959 182470142 1
255572101 280430548 1
421104380 280430548 1
279949406 164746594 1
124272648 164746594 1
754823287 234313487 1
905950542 296487126 1
333467661 86739892 1
265245001 286067895 1
421104380 286067895 1
255572101 307953995 1
372730170 186221115 1
127903007 333467661 1
179935250 262307214 1
179676136 262307214 1
412490976 255572101 1
127903007 429012068 1
127903007 158469454 1
280430548 255572101 1
280430548 421104380 1
164746594 279949406 1
185826799 291357807 1
185646833 34279978 1
22128494 274053387 1
181662643 34279978 1
208490036 157091041 1
186134940 389265907 1
307953995 255572101 1
53384299 443540428 1
389265907 191069406 1
45364167 191060793 1
275096952 108064328 1
175155659 108064328 1
191069406 201679034 1
191069406 191082782 1
191069406 389265907 1
191069406 191072044 1
191069406 199295364 1
191069406 34279978 1
191069406 326820998 1
191069406 336130385 1
191069406 255572101 1
191069406 14599444 1
191069406 366017781 1
191069406 191067738 1
191069406 317966639 1
191069406 185661573 1
191069406 181913832 1
191069406 191058301 1
191069406 205278393 1
191069406 303371760 1
191069406 191077706 1
245770489 219091740 1
245770489 85694890 1
245770489 234317940 1
245770489 141911198 1
245770489 100597724 1
245770489 194511872 1
245770489 252695601 1
245770489 235189731 1
245770489 266119179 1
245770489 285544894 1
245770489 784411766 1
245770489 63253790 1
245770489 57675742 1
245770489 287104239 1
245770489 191101089 1
245770489 283053533 1
245770489 181913832 1
245770489 205278393 1
245770489 303371760 1
245770489 361299476 1
245770489 234316880 1
255114497 201679034 1
255114497 580063106 1
255114497 191072044 1
255114497 199295364 1
255114497 326820998 1
255114497 336130385 1
255114497 255572101 1
255114497 14599444 1
255114497 421104380 1
255114497 191101089 1
255114497 185661573 1
255114497 205278393 1
255114497 137434820 1
255114497 191077706 1
246461105 266119179 1
246461105 201679034 1
246461105 85694890 1
246461105 238271382 1
246461105 370005959 1
246461105 191072044 1
246461105 66484769 1
246461105 82332462 1
246461105 205278393 1
108064328 366562500 1
108064328 97492519 1
108064328 394745356 1
108064328 283713373 1
108064328 81073960 1
108064328 338611428 1
108064328 249794165 1
108064328 433102407 1
108064328 69307285 1
108064328 784411766 1
108064328 905950542 1
118408967 219091740 1
118408967 162815851 1
118408967 85694890 1
118408967 234317940 1
118408967 167906212 1
118408967 194511872 1
118408967 252695601 1
118408967 266119179 1
118408967 285544894 1
118408967 63253790 1
118408967 287104239 1
118408967 238271382 1
118408967 145721875 1
118408967 221517840 1
118408967 361299476 1
118408967 234316880 1
118408967 201041947 1
118408967 191082782 1
118408967 141911198 1
118408967 454280253 1
118408967 30009812 1
118408967 405604530 1
118408967 26761071 1
118408967 205665619 1
118408967 191101089 1
118408967 192149868 1
118408967 283053533 1
118408967 181913832 1
118408967 205278393 1
118408967 303371760 1
21927348 262639091 1
21927348 75611015 1
21927348 198112368 1
21927348 42570149 1
21927348 172453787 1
21927348 213240376 1
21927348 210442608 1
21927348 106841421 1
262307214 179935250 1
100597724 179935250 1
179935250 100597724 1
179935250 441208969 1
56343104 83928002 1
249794165 83928002 1
340363309 83928002 1
192517738 83928002 1
366562500 83928002 1
97492519 83928002 1
269051483 83928002 1
48376774 83928002 1
297853100 83928002 1
377915688 83928002 1
58757576 83928002 1
352370223 83928002 1
296510601 83928002 1
24868133 83928002 1
179676136 83928002 1
487963726 83928002 1
232232278 83928002 1
41795957 83928002 1
117058623 83928002 1
71815631 83928002 1
306224647 83928002 1
754823287 83928002 1
69315538 83928002 1
187255592 83928002 1
337070381 83928002 1
325696446 83928002 1
577155549 83928002 1
54198070 83928002 1
205376521 83928002 1
838628065 83928002 1
296381448 83928002 1
361241032 83928002 1
47914608 83928002 1
45624632 83928002 1
104799646 83928002 1
111005623 83928002 1
58747535 83928002 1
81112983 83928002 1
54596482 83928002 1
418254720 83928002 1
37649776 83928002 1
58758214 83928002 1
409982678 83928002 1
23505105 83928002 1
29267530 83928002 1
508986427 83928002 1
273559646 83928002 1
350372131 83928002 1
284510806 83928002 1
360543263 83928002 1
228099346 83928002 1
58759682 83928002 1
319010188 83928002 1
520440498 83928002 1
191007520 83928002 1
22128494 83928002 1
26761071 83928002 1
91155132 83928002 1
249824122 83928002 1
302559370 83928002 1
235926567 83928002 1
240388572 83928002 1
250569402 83928002 1
22249205 83928002 1
21858860 83928002 1
164729839 83928002 1
44765804 83928002 1
409911433 83928002 1
396718040 83928002 1
54513097 83928002 1
378171446 83928002 1
205278393 83928002 1
409970512 83928002 1
238764205 83928002 1
421024033 83928002 1
58749618 83928002 1
85077359 83928002 1
18761643 83928002 1
148842295 83928002 1
56343104 232232278 1
357660257 232232278 1
108064328 232232278 1
24429243 232232278 1
581023706 232232278 1
46252132 232232278 1
551188839 232232278 1
287826175 232232278 1
454903662 232232278 1
53384299 232232278 1
115605916 232232278 1
137396816 232232278 1
419565212 232232278 1
471858752 232232278 1
377915688 232232278 1
234501617 232232278 1
354435706 232232278 1
401390204 232232278 1
223869841 232232278 1
390100428 232232278 1
257522741 232232278 1
357339312 232232278 1
202234178 232232278 1
399711344 232232278 1
41795957 232232278 1
279968317 232232278 1
117058623 232232278 1
71815631 232232278 1
273033835 232232278 1
361812003 232232278 1
77029876 232232278 1
545300937 232232278 1
90430970 232232278 1
335507982 232232278 1
370652255 232232278 1
219138840 232232278 1
172668288 232232278 1
140264549 232232278 1
69315538 232232278 1
218664980 232232278 1
81073960 232232278 1
150611354 232232278 1
763326908 232232278 1
168459774 232232278 1
188683237 232232278 1
124272648 232232278 1
111423790 232232278 1
267228287 232232278 1
522994958 232232278 1
136249351 232232278 1
23971329 232232278 1
45624632 232232278 1
104799646 232232278 1
536437122 232232278 1
185826799 232232278 1
58747535 232232278 1
100480169 232232278 1
196244888 232232278 1
156890702 232232278 1
37649776 232232278 1
19761271 232232278 1
23505105 232232278 1
480499316 232232278 1
508986427 232232278 1
273559646 232232278 1
88126316 232232278 1
120858192 232232278 1
556212681 232232278 1
444720443 232232278 1
402870780 232232278 1
36292202 232232278 1
523484007 232232278 1
340555061 232232278 1
776380530 232232278 1
22128494 232232278 1
181627999 232232278 1
26761071 232232278 1
387735880 232232278 1
447026114 232232278 1
112257152 232232278 1
57675742 232232278 1
88227100 232232278 1
133406185 232232278 1
373612153 232232278 1
226691563 232232278 1
434998682 232232278 1
570305910 232232278 1
296712899 232232278 1
127212001 232232278 1
21858860 232232278 1
444790512 232232278 1
50093236 232232278 1
134584188 232232278 1
23543947 232232278 1
83928002 232232278 1
340274242 232232278 1
368246503 232232278 1
132902185 232232278 1
370647017 232232278 1
169894192 232232278 1
550434469 232232278 1
205278393 232232278 1
421024033 232232278 1
58749618 232232278 1
120116959 232232278 1
544352394 232232278 1
18761643 232232278 1
48048224 232232278 1
274053387 232232278 1
223869841 763326908 1
280403522 763326908 1
191058301 763326908 1
340274242 763326908 1
454903662 763326908 1
444720443 763326908 1
419565212 763326908 1
81073960 763326908 1
136249351 763326908 1
386637033 763326908 1
24868133 763326908 1
370652255 763326908 1
267228287 763326908 1
30009812 763326908 1
377915688 763326908 1
232232278 763326908 1
544352394 763326908 1
279968317 763326908 1
522994958 763326908 1
202234178 763326908 1
508986427 763326908 1
399711344 763326908 1
111423790 267228287 1
223869841 267228287 1
273559646 267228287 1
45364167 267228287 1
454903662 267228287 1
763326908 267228287 1
401390204 267228287 1
81073960 267228287 1
523484007 267228287 1
544352394 267228287 1
522994958 267228287 1
444790512 267228287 1
400344890 267228287 1
551188839 267228287 1
340274242 267228287 1
434998682 267228287 1
181627999 267228287 1
480499316 267228287 1
419565212 267228287 1
136249351 267228287 1
405406664 267228287 1
377915688 267228287 1
232232278 267228287 1
202234178 267228287 1
508986427 267228287 1
296712899 267228287 1
361978254 267228287 1
370652255 223869841 1
267228287 223869841 1
88227100 223869841 1
264200852 223869841 1
472997480 223869841 1
48048224 223869841 1
232232278 223869841 1
202234178 223869841 1
138428712 223869841 1
399711344 223869841 1
381448455 58749618 1
56343104 58749618 1
21858860 58749618 1
90430970 58749618 1
29267530 58749618 1
191898535 58749618 1
43399417 58749618 1
246172121 58749618 1
46351591 58749618 1
273461517 58749618 1
23543947 58749618 1
228099346 58749618 1
83928002 58749618 1
58759682 58749618 1
450794692 58749618 1
173493504 58749618 1
53384299 58749618 1
188846349 58749618 1
577155549 58749618 1
176861277 58749618 1
54513097 58749618 1
104147773 58749618 1
191007520 58749618 1
267228287 58749618 1
371419587 58749618 1
58757576 58749618 1
205278393 58749618 1
24868133 58749618 1
175155659 58749618 1
21770354 58749618 1
249707746 58749618 1
47914608 58749618 1
369094144 58749618 1
475896725 58749618 1
45624632 58749618 1
362708884 58749618 1
256696942 58749618 1
41795957 58749618 1
249710115 58749618 1
38081052 58749618 1
81112983 58749618 1
54596482 58749618 1
18761643 58749618 1
389751959 58749618 1
22249205 58749618 1
360108672 58749618 1
93737863 58759682 1
77029876 58759682 1
328548626 58759682 1
54513097 58759682 1
194757219 58759682 1
187038423 58759682 1
21858860 58759682 1
522994958 58759682 1
383687232 58759682 1
252673442 58759682 1
23971329 58759682 1
164704175 58759682 1
24868133 58759682 1
308721415 58759682 1
35254639 58759682 1
58749618 58759682 1
167906212 58759682 1
403594709 58759682 1
470234000 58759682 1
108675333 58759682 1
64490054 58759682 1
45624632 58759682 1
266514525 58759682 1
190383735 58759682 1
35952475 58759682 1
363915528 58759682 1
454280253 58759682 1
85077359 58759682 1
76679385 58759682 1
273602143 58759682 1
433683092 58759682 1
601892509 58759682 1
58747535 58759682 1
179244567 58759682 1
316530540 58759682 1
83928002 58759682 1
323300311 58759682 1
70483883 58759682 1
81112983 58759682 1
390669136 58759682 1
240258320 58759682 1
53384299 58759682 1
18761643 58759682 1
66484769 58759682 1
22249205 58759682 1
257078406 58759682 1
37649776 58759682 1
58758214 58759682 1
124272648 58759682 1
54198070 58759682 1
299925959 58747535 1
77029876 58747535 1
54513097 58747535 1
339165240 58747535 1
21858860 58747535 1
90430970 58747535 1
23971329 58747535 1
164704175 58747535 1
24868133 58747535 1
580063106 58747535 1
108064328 58747535 1
105576032 58747535 1
58749618 58747535 1
47914608 58747535 1
285230602 58747535 1
178077679 58747535 1
325619075 58747535 1
232232278 58747535 1
45624632 58747535 1
109269644 58747535 1
276971322 58747535 1
77726580 58747535 1
76679385 58747535 1
41795957 58747535 1
601892509 58747535 1
83928002 58747535 1
492369766 58747535 1
58759682 58747535 1
211555341 58747535 1
369727211 58747535 1
53384299 58747535 1
18761643 58747535 1
222559633 58747535 1
213829162 58747535 1
237266480 58747535 1
37649776 58747535 1
58758214 58747535 1
377915688 58747535 1
366017781 58747535 1
283713373 58747535 1
54198070 58747535 1
470500390 178077679 1
335997173 178077679 1
77029876 178077679 1
68526291 178077679 1
296487126 178077679 1
382076279 178077679 1
56343104 178077679 1
21858860 178077679 1
182650731 178077679 1
90430970 178077679 1
115180720 178077679 1
754823287 178077679 1
370698806 178077679 1
18900232 178077679 1
160887563 178077679 1
189209030 178077679 1
50093236 178077679 1
192149868 178077679 1
241266173 178077679 1
486840282 178077679 1
69315538 178077679 1
399604913 178077679 1
241120063 178077679 1
44765804 178077679 1
157197158 178077679 1
275155337 178077679 1
81073960 178077679 1
76679385 178077679 1
23543947 178077679 1
228099346 178077679 1
260778881 178077679 1
58759682 178077679 1
441208969 178077679 1
162815851 178077679 1
269051483 178077679 1
45112608 178077679 1
396718040 178077679 1
53384299 178077679 1
562966986 178077679 1
54198070 178077679 1
143037311 178077679 1
406980735 178077679 1
355136751 178077679 1
58757576 178077679 1
280403522 178077679 1
205278393 178077679 1
23971329 178077679 1
164704175 178077679 1
347943805 178077679 1
175155659 178077679 1
257522741 178077679 1
253491471 178077679 1
71487252 178077679 1
111690467 178077679 1
262639091 178077679 1
345725724 178077679 1
109269644 178077679 1
100597724 178077679 1
111005623 178077679 1
234316880 178077679 1
421499757 178077679 1
601892509 178077679 1
58747535 178077679 1
235926567 178077679 1
212381568 178077679 1
18761643 178077679 1
362747745 178077679 1
501994600 178077679 1
210442608 178077679 1
37649776 178077679 1
436851002 178077679 1
58758214 178077679 1
223869841 773862752 1
454903662 773862752 1
570304837 773862752 1
355438543 773862752 1
763326908 773862752 1
81073960 773862752 1
267228287 773862752 1
370652255 773862752 1
544352394 773862752 1
88227100 773862752 1
522994958 773862752 1
392480887 773862752 1
187365956 773862752 1
340274242 773862752 1
419565212 773862752 1
85790245 773862752 1
136249351 773862752 1
377915688 773862752 1
232232278 773862752 1
202234178 773862752 1
508986427 773862752 1
296712899 773862752 1
127212001 81073960 1
296487126 81073960 1
545300937 81073960 1
260814366 81073960 1
56343104 81073960 1
21858860 81073960 1
444790512 81073960 1
357660257 81073960 1
472997480 81073960 1
754823287 81073960 1
273559646 81073960 1
335507982 81073960 1
177496057 81073960 1
120858192 81073960 1
39723301 81073960 1
370652255 81073960 1
140264549 81073960 1
172668288 81073960 1
218664980 81073960 1
178077679 81073960 1
402870780 81073960 1
134584188 81073960 1
51039180 81073960 1
45364167 81073960 1
23543947 81073960 1
97492519 81073960 1
436060689 81073960 1
46252132 81073960 1
287826175 81073960 1
279949406 81073960 1
773862752 81073960 1
454903662 81073960 1
115605916 81073960 1
560190998 81073960 1
168459774 81073960 1
523484007 81073960 1
399580001 81073960 1
340274242 81073960 1
340555061 81073960 1
532395996 81073960 1
368246503 81073960 1
419565212 81073960 1
399954028 81073960 1
377915688 81073960 1
176861277 81073960 1
188683237 81073960 1
132902185 81073960 1
234501617 81073960 1
370560376 81073960 1
370647017 81073960 1
124272648 81073960 1
111423790 81073960 1
424179426 81073960 1
54513097 81073960 1
401390204 81073960 1
22128494 81073960 1
386637033 81073960 1
267228287 81073960 1
550434469 81073960 1
522994958 81073960 1
454059039 81073960 1
437368746 81073960 1
181627999 81073960 1
136249351 81073960 1
206342682 81073960 1
223869841 81073960 1
292275636 81073960 1
58749618 81073960 1
261112253 81073960 1
260062202 81073960 1
387735880 81073960 1
257522741 81073960 1
394244514 81073960 1
287248913 81073960 1
112257152 81073960 1
232232278 81073960 1
202234178 81073960 1
99002197 81073960 1
109269644 81073960 1
104799646 81073960 1
214251466 81073960 1
536437122 81073960 1
120116959 81073960 1
544352394 81073960 1
88227100 81073960 1
125971172 81073960 1
279968317 81073960 1
58747535 81073960 1
133406185 81073960 1
100480169 81073960 1
400344890 81073960 1
520380645 81073960 1
196244888 81073960 1
71815631 81073960 1
373612153 81073960 1
73084416 81073960 1
156890702 81073960 1
156951907 81073960 1
245007518 81073960 1
361812003 81073960 1
570305910 81073960 1
274053387 81073960 1
296712899 81073960 1
58758214 164704175 1
58749618 164704175 1
178077679 164704175 1
58759682 164704175 1
475768397 164704175 1
77029876 164704175 1
54198070 164704175 1
601892509 164704175 1
58747535 164704175 1
285709412 56343104 1
36544806 56343104 1
48949091 56343104 1
76679385 56343104 1
53384299 56343104 1
297853100 56343104 1
230315857 56343104 1
327333087 56343104 1
24868133 56343104 1
52305361 56343104 1
27798256 56343104 1
437557781 56343104 1
41795957 56343104 1
38633460 56343104 1
244154467 56343104 1
77029876 56343104 1
90430970 56343104 1
300202655 56343104 1
81073960 56343104 1
150611354 56343104 1
267804075 56343104 1
40894652 56343104 1
388400654 56343104 1
124272648 56343104 1
838628065 56343104 1
522994958 56343104 1
158469454 56343104 1
23971329 56343104 1
361241032 56343104 1
47914608 56343104 1
45624632 56343104 1
111005623 56343104 1
185826799 56343104 1
54596482 56343104 1
84352469 56343104 1
37649776 56343104 1
58758214 56343104 1
232961188 56343104 1
19761271 56343104 1
138428712 56343104 1
88126316 56343104 1
284510806 56343104 1
250373879 56343104 1
275040716 56343104 1
22128494 56343104 1
244876558 56343104 1
381515950 56343104 1
88227100 56343104 1
186547033 56343104 1
22249205 56343104 1
106766504 56343104 1
178457690 56343104 1
64456105 56343104 1
33841316 56343104 1
351798435 56343104 1
187288519 56343104 1
164729839 56343104 1
23543947 56343104 1
83928002 56343104 1
54513097 56343104 1
205278393 56343104 1
58749618 56343104 1
253491471 56343104 1
250361135 56343104 1
120116959 56343104 1
18761643 56343104 1
317475686 47914608 1
150774251 47914608 1
54513097 47914608 1
218621324 47914608 1
97542362 47914608 1
22128494 47914608 1
56343104 47914608 1
21858860 47914608 1
58757576 47914608 1
190813502 47914608 1
23505105 47914608 1
90430970 47914608 1
754823287 47914608 1
205278393 47914608 1
158469454 47914608 1
23971329 47914608 1
24868133 47914608 1
58749618 47914608 1
93438825 47914608 1
69307285 47914608 1
363295003 47914608 1
225914625 47914608 1
205383132 47914608 1
45624632 47914608 1
364772998 47914608 1
21415915 47914608 1
24429243 47914608 1
76679385 47914608 1
41795957 47914608 1
206185630 47914608 1
185826799 47914608 1
515663555 47914608 1
58747535 47914608 1
179244567 47914608 1
438406232 47914608 1
83928002 47914608 1
117058623 47914608 1
83106176 47914608 1
360738565 47914608 1
174191688 47914608 1
54596482 47914608 1
53384299 47914608 1
18761643 47914608 1
404357780 47914608 1
226691563 47914608 1
22249205 47914608 1
234388455 47914608 1
378162722 47914608 1
178457690 47914608 1
264745750 47914608 1
357660257 340274242 1
482704214 340274242 1
211603583 340274242 1
368246503 340274242 1
581023706 340274242 1
88227100 340274242 1
370647017 340274242 1
223869841 136249351 1
340274242 136249351 1
335507982 136249351 1
454903662 136249351 1
111690467 136249351 1
81073960 136249351 1
267228287 136249351 1
370652255 136249351 1
377915688 136249351 1
64017672 136249351 1
244006526 136249351 1
232232278 136249351 1
544352394 136249351 1
88227100 136249351 1
58749618 136249351 1
553850703 136249351 1
522994958 136249351 1
202234178 136249351 1
508986427 136249351 1
223869841 202234178 1
54596482 202234178 1
51039180 202234178 1
335507982 202234178 1
77029876 202234178 1
120858192 202234178 1
401390204 202234178 1
81073960 202234178 1
421024033 202234178 1
340870023 202234178 1
523484007 202234178 1
267228287 202234178 1
544352394 202234178 1
88227100 202234178 1
324907579 202234178 1
522994958 202234178 1
133406185 202234178 1
69315538 202234178 1
357660257 202234178 1
46252132 202234178 1
218664980 202234178 1
447026114 202234178 1
287826175 202234178 1
340274242 202234178 1
368246503 202234178 1
419565212 202234178 1
136249351 202234178 1
188826656 202234178 1
377915688 202234178 1
232232278 202234178 1
234501617 202234178 1
370647017 202234178 1
138428712 202234178 1
231460377 202234178 1
56343104 54198070 1
211848777 54198070 1
18900232 54198070 1
241266173 54198070 1
399604913 54198070 1
36544806 54198070 1
76679385 54198070 1
275096952 54198070 1
441208969 54198070 1
280430548 54198070 1
162815851 54198070 1
269051483 54198070 1
45112608 54198070 1
53384299 54198070 1
406980735 54198070 1
58757576 54198070 1
280403522 54198070 1
24868133 54198070 1
232232278 54198070 1
41795957 54198070 1
109299416 54198070 1
212381568 54198070 1
29666748 54198070 1
157091041 54198070 1
322045168 54198070 1
361812003 54198070 1
306224647 54198070 1
77029876 54198070 1
68526291 54198070 1
182650731 54198070 1
90430970 54198070 1
370652255 54198070 1
178077679 54198070 1
241120063 54198070 1
53150452 54198070 1
552102770 54198070 1
231460377 54198070 1
205376521 54198070 1
158469454 54198070 1
23971329 54198070 1
137471432 54198070 1
347943805 54198070 1
47914608 54198070 1
71487252 54198070 1
45624632 54198070 1
345725724 54198070 1
111005623 54198070 1
58747535 54198070 1
132067492 54198070 1
54596482 54198070 1
362747745 54198070 1
84352469 54198070 1
37649776 54198070 1
436851002 54198070 1
58758214 54198070 1
331273105 54198070 1
470500390 54198070 1
296487126 54198070 1
232961188 54198070 1
370698806 54198070 1
189209030 54198070 1
273559646 54198070 1
157197158 54198070 1
275155337 54198070 1
260778881 54198070 1
36292202 54198070 1
58759682 54198070 1
186134940 54198070 1
460456072 54198070 1
22128494 54198070 1
194757219 54198070 1
262307214 54198070 1
355136751 54198070 1
164704175 54198070 1
111690467 54198070 1
88227100 54198070 1
21593031 54198070 1
210442608 54198070 1
22249205 54198070 1
335997173 54198070 1
21858860 54198070 1
115180720 54198070 1
317966639 54198070 1
50093236 54198070 1
192149868 54198070 1
44765804 54198070 1
23543947 54198070 1
83928002 54198070 1
367080568 54198070 1
396718040 54198070 1
214483223 54198070 1
54513097 54198070 1
205278393 54198070 1
17248920 54198070 1
175155659 54198070 1
905950542 54198070 1
58749618 54198070 1
253491471 54198070 1
262639091 54198070 1
127903007 54198070 1
256696942 54198070 1
234316880 54198070 1
421499757 54198070 1
601892509 54198070 1
18761643 54198070 1
71815631 522994958 1
279579743 522994958 1
454059039 522994958 1
454903662 522994958 1
296487126 522994958 1
545300937 522994958 1
81073960 522994958 1
399954028 522994958 1
136249351 522994958 1
260814366 522994958 1
267228287 522994958 1
370652255 522994958 1
377915688 522994958 1
206342682 522994958 1
232232278 522994958 1
402870780 522994958 1
207505611 522994958 1
234501617 522994958 1
550434469 522994958 1
508986427 522994958 1
223869841 544352394 1
54596482 544352394 1
454903662 544352394 1
763326908 544352394 1
81073960 544352394 1
267228287 544352394 1
370652255 544352394 1
248062776 544352394 1
88227100 544352394 1
522994958 544352394 1
472997480 544352394 1
340274242 544352394 1
39045743 544352394 1
419565212 544352394 1
136249351 544352394 1
377915688 544352394 1
232232278 544352394 1
773862752 544352394 1
45624632 544352394 1
202234178 544352394 1
508986427 544352394 1
111423790 419565212 1
104799646 419565212 1
267228287 419565212 1
544352394 419565212 1
88227100 419565212 1
357660257 419565212 1
480499316 419565212 1
132067492 419565212 1
136249351 419565212 1
223869841 419565212 1
335507982 419565212 1
370652255 419565212 1
368246503 419565212 1
377915688 419565212 1
232232278 419565212 1
188683237 419565212 1
370647017 419565212 1
202234178 419565212 1
296712899 419565212 1
77029876 22249205 1
56343104 22249205 1
190813502 22249205 1
336717597 22249205 1
397569403 22249205 1
191898535 22249205 1
277727437 22249205 1
350372131 22249205 1
359256640 22249205 1
108675333 22249205 1
76679385 22249205 1
297652974 22249205 1
228099346 22249205 1
83928002 22249205 1
58759682 22249205 1
184374903 22249205 1
450794692 22249205 1
205448347 22249205 1
140083960 22249205 1
454903662 22249205 1
227764232 22249205 1
51697533 22249205 1
275191705 22249205 1
434947470 22249205 1
520440498 22249205 1
577155549 22249205 1
54198070 22249205 1
332334127 22249205 1
54513097 22249205 1
455974999 22249205 1
59142721 22249205 1
58757576 22249205 1
522994958 22249205 1
63253790 22249205 1
205278393 22249205 1
23971329 22249205 1
24868133 22249205 1
51820161 22249205 1
58749618 22249205 1
47914608 22249205 1
367354478 22249205 1
45624632 22249205 1
302559370 22249205 1
272144349 22249205 1
41795957 22249205 1
366684284 22249205 1
58747535 22249205 1
204911391 22249205 1
132067492 22249205 1
81112983 22249205 1
166670511 22249205 1
86739892 22249205 1
167096544 22249205 1
54596482 22249205 1
29666748 22249205 1
18761643 22249205 1
288273675 22249205 1
203916273 22249205 1
58758214 22249205 1
358726571 22249205 1
365122161 22249205 1
127212001 454903662 1
81073960 454903662 1
267228287 454903662 1
56343104 454903662 1
544352394 454903662 1
88227100 454903662 1
125971172 454903662 1
778485938 454903662 1
522994958 454903662 1
311867325 454903662 1
46252132 454903662 1
437368746 454903662 1
136249351 454903662 1
81112983 454903662 1
773862752 454903662 1
67657313 454903662 1
577858627 454903662 1
508986427 454903662 1
443078043 454903662 1
223869841 454903662 1
320782984 454903662 1
547900635 454903662 1
763326908 454903662 1
168459774 454903662 1
120858192 454903662 1
172668288 454903662 1
22249205 454903662 1
455319239 454903662 1
387735880 454903662 1
340274242 454903662 1
556212681 454903662 1
340555061 454903662 1
112257152 454903662 1
419565212 454903662 1
377915688 454903662 1
232232278 454903662 1
402870780 454903662 1
202234178 454903662 1
77029876 601892509 1
438746633 601892509 1
111005623 601892509 1
88227100 601892509 1
21858860 601892509 1
90430970 601892509 1
58747535 601892509 1
58759682 601892509 1
443540428 601892509 1
205278393 601892509 1
158469454 601892509 1
23971329 601892509 1
164704175 601892509 1
24868133 601892509 1
53384299 601892509 1
18761643 601892509 1
84352469 601892509 1
186224386 601892509 1
47914608 601892509 1
50799351 601892509 1
340274242 601892509 1
178077679 601892509 1
58758214 601892509 1
54198070 601892509 1
21415915 377915688 1
512578944 377915688 1
181097218 377915688 1
776380530 377915688 1
81073960 377915688 1
784411766 377915688 1
267228287 377915688 1
536437122 377915688 1
120116959 377915688 1
544352394 377915688 1
88227100 377915688 1
522994958 377915688 1
392132337 377915688 1
378171446 377915688 1
480499316 377915688 1
136249351 377915688 1
545072012 377915688 1
773862752 377915688 1
508986427 377915688 1
496918713 377915688 1
223869841 377915688 1
369727211 377915688 1
335507982 377915688 1
373612153 377915688 1
454903662 377915688 1
547900635 377915688 1
763326908 377915688 1
120858192 377915688 1
297853100 377915688 1
569217694 377915688 1
273033835 377915688 1
370652255 377915688 1
219138840 377915688 1
140264549 377915688 1
261112253 377915688 1
172668288 377915688 1
156890702 377915688 1
340274242 377915688 1
257522741 377915688 1
520440498 377915688 1
112257152 377915688 1
361812003 377915688 1
419565212 377915688 1
280574253 377915688 1
232232278 377915688 1
202234178 377915688 1
274053387 377915688 1
83928002 100235911 1
83928002 838628065 1
83928002 319010188 1
83928002 250569402 1
83928002 50799351 1
83928002 384094515 1
83928002 577155549 1
83928002 296381448 1
83928002 447026114 1
83928002 44765804 1
83928002 378171446 1
232232278 471858752 1
232232278 354435706 1
232232278 357339312 1
232232278 196244888 1
232232278 508986427 1
232232278 447026114 1
232232278 205278393 1
232232278 120116959 1
763326908 370652255 1
763326908 30009812 1
763326908 280403522 1
763326908 120116959 1
763326908 279968317 1
763326908 299112866 1
267228287 401390204 1
267228287 100235911 1
267228287 361978254 1
267228287 434998682 1
223869841 401390204 1
223869841 370652255 1
223869841 138428712 1
223869841 508986427 1
223869841 447026114 1
223869841 120116959 1
223869841 264200852 1
223869841 48048224 1
58749618 100235911 1
58749618 36292202 1
58749618 381448455 1
58759682 179244567 1
58759682 316530540 1
58759682 100235911 1
58759682 36292202 1
58759682 70483883 1
58759682 66484769 1
58759682 626292287 1
58759682 470234000 1
58759682 577155549 1
58759682 23971329 1
58759682 443540428 1
58759682 162793078 1
58747535 187658311 1
58747535 36292202 1
58747535 211555341 1
58747535 320121337 1
58747535 33841316 1
58747535 109269644 1
58747535 577155549 1
58747535 158469454 1
178077679 100235911 1
178077679 36292202 1
178077679 262307214 1
178077679 382076279 1
178077679 562966986 1
178077679 77029876 1
178077679 158469454 1
178077679 100597724 1
178077679 501994600 1
773862752 85790245 1
773862752 570304837 1
81073960 436060689 1
81073960 97492519 1
81073960 520380645 1
81073960 424179426 1
81073960 261112253 1
81073960 447026114 1
81073960 560190998 1
81073960 532395996 1
81073960 205278393 1
81073960 245007518 1
164704175 77029876 1
164704175 231460377 1
164704175 54596482 1
164704175 362747745 1
164704175 84352469 1
164704175 387735880 1
164704175 443540428 1
164704175 205278393 1
56343104 297853100 1
56343104 100235911 1
56343104 838628065 1
56343104 36292202 1
56343104 267194499 1
56343104 483853031 1
56343104 577155549 1
56343104 191898535 1
56343104 212586753 1
47914608 100235911 1
47914608 36292202 1
47914608 267194499 1
47914608 577155549 1
47914608 158469454 1
47914608 120116959 1
340274242 357660257 1
340274242 211603583 1
340274242 581023706 1
340274242 370652255 1
340274242 482704214 1
340274242 443540428 1
340274242 368246503 1
340274242 370647017 1
340274242 245007518 1
24868133 100235911 1
24868133 36292202 1
24868133 119466409 1
24868133 577155549 1
24868133 120116959 1
136249351 64017672 1
136249351 292275636 1
136249351 50093236 1
136249351 278482967 1
136249351 424179426 1
136249351 553850703 1
136249351 508986427 1
136249351 111690467 1
136249351 244006526 1
136249351 370647017 1
136249351 120116959 1
202234178 138428712 1
202234178 278482967 1
202234178 364819835 1
202234178 370652255 1
202234178 218664980 1
202234178 231460377 1
202234178 508986427 1
202234178 447026114 1
202234178 244006526 1
202234178 205278393 1
202234178 120116959 1
58758214 291357807 1
58758214 100235911 1
58758214 111005623 1
58758214 57794814 1
58758214 374495787 1
58758214 80373284 1
54198070 100235911 1
54198070 331273105 1
54198070 36292202 1
54198070 115180720 1
54198070 370652255 1
54198070 552102770 1
54198070 362747745 1
54198070 448605410 1
54198070 470500390 1
54198070 335997173 1
54198070 443540428 1
54198070 17248920 1
54198070 905950542 1
522994958 570305910 1
522994958 260814366 1
522994958 234501617 1
522994958 370652255 1
522994958 399954028 1
522994958 244006526 1
522994958 370647017 1
522994958 120116959 1
544352394 261112253 1
544352394 370652255 1
544352394 54513097 1
544352394 39045743 1
544352394 120116959 1
419565212 370652255 1
22249205 187658311 1
22249205 330234691 1
22249205 332334127 1
22249205 455974999 1
22249205 267194499 1
22249205 365122161 1
22249205 577155549 1
22249205 203916273 1
454903662 581023706 1
454903662 556212681 1
454903662 455319239 1
454903662 50799351 1
454903662 778485938 1
454903662 67657313 1
454903662 547900635 1
454903662 370652255 1
454903662 437368746 1
454903662 443078043 1
454903662 508986427 1
454903662 340555061 1
454903662 387735880 1
454903662 447026114 1
454903662 180329003 1
454903662 370647017 1
454903662 120116959 1
601892509 501002642 1
601892509 77029876 1
601892509 443540428 1
601892509 191898535 1
601892509 39045743 1
601892509 84352469 1
601892509 186224386 1
601892509 245007518 1
377915688 280574253 1
377915688 536437122 1
377915688 138428712 1
377915688 776380530 1
377915688 545072012 1
377915688 278482967 1
377915688 512578944 1
377915688 21415915 1
377915688 273033835 1
377915688 335507982 1
377915688 370652255 1
377915688 140264549 1
377915688 508986427 1
377915688 120858192 1
377915688 784411766 1
377915688 26761071 1
377915688 496918713 1
377915688 392132337 1
377915688 205278393 1
377915688 120116959 1
377915688 274053387 1
38633460 41795957 1
121567287 41795957 1
344143174 41795957 1
35952475 41795957 1
27798256 41795957 1
77029876 41795957 1
54513097 41795957 1
295917422 41795957 1
214266687 41795957 1
76679385 41795957 1
23543947 41795957 1
151755148 41795957 1
56343104 41795957 1
111005623 41795957 1
97492519 41795957 1
21858860 41795957 1
58757576 41795957 1
58747535 41795957 1
90430970 41795957 1
83928002 41795957 1
162793078 41795957 1
36292202 41795957 1
58759682 41795957 1
198494776 41795957 1
205278393 41795957 1
23971329 41795957 1
250613093 41795957 1
24868133 41795957 1
81112983 41795957 1
21593031 41795957 1
137471432 41795957 1
210551488 41795957 1
106255581 41795957 1
54596482 41795957 1
53384299 41795957 1
18761643 41795957 1
246739849 41795957 1
225398019 41795957 1
202719757 41795957 1
244474835 41795957 1
40894652 41795957 1
58749618 41795957 1
188846349 41795957 1
47914608 41795957 1
235189731 41795957 1
22249205 41795957 1
178077679 41795957 1
470915888 41795957 1
577155549 41795957 1
37649776 41795957 1
36544806 41795957 1
92473291 41795957 1
58758214 41795957 1
418803180 41795957 1
45624632 41795957 1
54198070 41795957 1
56343104 54596482 1
246766460 54596482 1
51039180 54596482 1
24429243 54596482 1
501002642 54596482 1
427605834 54596482 1
42570149 54596482 1
58757576 54596482 1
89308231 54596482 1
41795957 54596482 1
102781563 54596482 1
77029876 54596482 1
182650731 54596482 1
231460377 54596482 1
325696446 54596482 1
54198070 54596482 1
42895816 54596482 1
158469454 54596482 1
47914608 54596482 1
238169466 54596482 1
238736345 54596482 1
106255581 54596482 1
350372131 54596482 1
235189731 54596482 1
294817467 54596482 1
360543263 54596482 1
286597633 54596482 1
784411766 54596482 1
53267855 54596482 1
252673442 54596482 1
277019535 54596482 1
344751090 54596482 1
22249205 54596482 1
180329003 54596482 1
254940274 54596482 1
21858860 54596482 1
309948156 54596482 1
29985371 54596482 1
574012776 54596482 1
244006526 54596482 1
83928002 54596482 1
287846265 54596482 1
205278393 54596482 1
58749618 54596482 1
606474884 54596482 1
274674751 54596482 1
148842295 54596482 1
284945143 54596482 1
245007518 54596482 1
199633839 577155549 1
157197158 577155549 1
337231569 577155549 1
282067411 577155549 1
54513097 577155549 1
45398123 577155549 1
22128494 577155549 1
194757219 577155549 1
41795957 577155549 1
111005623 577155549 1
338617304 577155549 1
58757576 577155549 1
90430970 577155549 1
392132337 577155549 1
205278393 577155549 1
170649489 577155549 1
23971329 577155549 1
172453787 577155549 1
172453788 577155549 1
187255592 577155549 1
81112983 577155549 1
397569403 577155549 1
277727437 577155549 1
361241032 577155549 1
54596482 577155549 1
237885339 577155549 1
262622226 577155549 1
175155659 577155549 1
193425330 577155549 1
58749618 577155549 1
459637630 577155549 1
213240376 577155549 1
257522741 577155549 1
203916273 577155549 1
30009812 577155549 1
127903007 577155549 1
45624632 577155549 1
270063173 54513097 1
363860065 54513097 1
324307705 54513097 1
77029876 54513097 1
381448455 54513097 1
56343104 54513097 1
21858860 54513097 1
58757576 54513097 1
90430970 54513097 1
205278393 54513097 1
21927348 54513097 1
24868133 54513097 1
106841421 54513097 1
326820998 54513097 1
58749618 54513097 1
219138840 54513097 1
591867735 54513097 1
47914608 54513097 1
235284388 54513097 1
273461517 54513097 1
262639091 54513097 1
45624632 54513097 1
21415915 54513097 1
199633839 54513097 1
41795957 54513097 1
83928002 54513097 1
378745384 54513097 1
298641416 54513097 1
81112983 54513097 1
18761643 54513097 1
273033835 54513097 1
175458189 54513097 1
210442608 54513097 1
22249205 54513097 1
34279978 54513097 1
88910148 54513097 1
57675742 81112983 1
198112368 81112983 1
205278393 81112983 1
158469454 81112983 1
23971329 81112983 1
53384299 81112983 1
41795957 483853031 1
41795957 626292287 1
41795957 188846349 1
54596482 501002642 1
54596482 100235911 1
54596482 267194499 1
54596482 278482967 1
54596482 24429243 1
54596482 231460377 1
54596482 784411766 1
54596482 29985371 1
54596482 245007518 1
577155549 280574253 1
577155549 262622226 1
577155549 45398123 1
577155549 338617304 1
577155549 100235911 1
577155549 187255592 1
577155549 193425330 1
577155549 172453787 1
577155549 157197158 1
577155549 213240376 1
577155549 237885339 1
577155549 392132337 1
577155549 205278393 1
577155549 282067411 1
577155549 459637630 1
54513097 591867735 1
54513097 316530540 1
54513097 100235911 1
54513097 235284388 1
54513097 285544894 1
54513097 267194499 1
54513097 50799351 1
54513097 298641416 1
54513097 77029876 1
54513097 175458189 1
54513097 158469454 1
54513097 326820998 1
54513097 447026114 1
54513097 210442608 1
54513097 274053387 1
45624632 100235911 1
45624632 501887043 1
45624632 331112419 1
45624632 108445481 1
81112983 187658311 1
81112983 58757576 1
81112983 100235911 1
81112983 187450075 1
81112983 470234000 1
81112983 296510601 1
81112983 277727437 1
81112983 158469454 1
81112983 23971329 1
81112983 323300311 1
81112983 270063173 1
81112983 350372131 1
81112983 335221441 1
81112983 57675742 1
331273105 234316880 1
68526291 234316880 1
232961188 234316880 1
252695601 234316880 1
211848777 234316880 1
754823287 234316880 1
401744197 234316880 1
317966639 234316880 1
273559646 234316880 1
189209030 234316880 1
50093236 234316880 1
177496057 234316880 1
286067895 234316880 1
108064328 234316880 1
39723301 234316880 1
266119179 234316880 1
218664980 234316880 1
241120063 234316880 1
273461517 234316880 1
285544894 234316880 1
53150452 234316880 1
76679385 234316880 1
23543947 234316880 1
177900100 234316880 1
228099346 234316880 1
150611354 234316880 1
552102770 234316880 1
367080568 234316880 1
260778881 234316880 1
342697022 234316880 1
310215915 234316880 1
53267855 234316880 1
269051483 234316880 1
214483223 234316880 1
404357780 234316880 1
183374179 234316880 1
520440498 234316880 1
471858752 234316880 1
124272648 234316880 1
54198070 234316880 1
460456072 234316880 1
406980735 234316880 1
22128494 234316880 1
262307214 234316880 1
405604530 234316880 1
106841421 234316880 1
238764205 234316880 1
304022613 234316880 1
389265907 234316880 1
62223312 234316880 1
21770354 234316880 1
905950542 234316880 1
303371760 234316880 1
271550696 234316880 1
182456993 234316880 1
283690548 234316880 1
257522741 234316880 1
259865273 234316880 1
345725724 234316880 1
99002197 234316880 1
104799646 234316880 1
302559370 234316880 1
214251466 234316880 1
488571816 234316880 1
316113123 234316880 1
85077359 234316880 1
111005623 234316880 1
421499757 234316880 1
185826799 234316880 1
109299416 234316880 1
117058623 234316880 1
212381568 234316880 1
378745384 234316880 1
246550319 234316880 1
51371672 234316880 1
440602667 234316880 1
194511872 234316880 1
157091041 234316880 1
362747745 234316880 1
234317940 234316880 1
322045168 234316880 1
361812003 234316880 1
448605410 234316880 1
234316880 211848777 1
234316880 471858752 1
234316880 488571816 1
234316880 234317940 1
234316880 322045168 1
234316880 345725724 1
234316880 111005623 1
234316880 194511872 1
234316880 331273105 1
234316880 252695601 1
234316880 266119179 1
234316880 285544894 1
234316880 53267855 1
234316880 183374179 1
234316880 460456072 1
234316880 262307214 1
234316880 317966639 1
234316880 50093236 1
234316880 367080568 1
234316880 238764205 1
234316880 214251466 1
234316880 51371672 1
234316880 201679034 1
234316880 310215915 1
234316880 269051483 1
234316880 406980735 1
234316880 109299416 1
234316880 212381568 1
234316880 157091041 1
234316880 68526291 1
234316880 218664980 1
234316880 273461517 1
234316880 241120063 1
234316880 53150452 1
234316880 552102770 1
234316880 104799646 1
234316880 362747745 1
234316880 448605410 1
234316880 189209030 1
234316880 273559646 1
234316880 260778881 1
234316880 304022613 1
234316880 302559370 1
234316880 378745384 1
234316880 440602667 1
234316880 214483223 1
234316880 205278393 1
234316880 106841421 1
234316880 905950542 1
234316880 421499757 1
143037311 754823287 1
232961188 754823287 1
22128494 754823287 1
169894192 754823287 1
423225727 754823287 1
162621823 754823287 1
23505105 754823287 1
177823861 754823287 1
381295550 754823287 1
273559646 754823287 1
88126316 754823287 1
361241032 754823287 1
123084921 754823287 1
335507982 754823287 1
389265907 754823287 1
170909799 754823287 1
108064328 754823287 1
421024033 754823287 1
39723301 754823287 1
62223312 754823287 1
140264549 754823287 1
260062202 754823287 1
171251023 754823287 1
387735880 754823287 1
218664980 754823287 1
256133861 754823287 1
257522741 754823287 1
280574253 754823287 1
121849847 754823287 1
99002197 754823287 1
104799646 754823287 1
51039180 754823287 1
24429243 754823287 1
214251466 754823287 1
478310972 754823287 1
316113123 754823287 1
23543947 754823287 1
137373058 754823287 1
249710115 754823287 1
185826799 754823287 1
177900100 754823287 1
133406185 754823287 1
393727361 754823287 1
117058623 754823287 1
310215915 754823287 1
53267855 754823287 1
517335990 754823287 1
393300089 754823287 1
440602667 754823287 1
404357780 754823287 1
297853100 754823287 1
73084416 754823287 1
215576684 754823287 1
389751959 754823287 1
315035989 754823287 1
218649291 754823287 1
88960749 754823287 1
156951907 754823287 1
520440498 754823287 1
361812003 754823287 1
176861277 754823287 1
124272648 754823287 1
252993522 754823287 1
448605410 754823287 1
99002197 62223312 1
104799646 62223312 1
51039180 62223312 1
24429243 62223312 1
214251466 62223312 1
23543947 62223312 1
423225727 62223312 1
150611354 62223312 1
754823287 62223312 1
310215915 62223312 1
517335990 62223312 1
381295550 62223312 1
273559646 62223312 1
106255581 62223312 1
170909799 62223312 1
389751959 62223312 1
39723301 62223312 1
218649291 62223312 1
140264549 62223312 1
88960749 62223312 1
218664980 62223312 1
361812003 62223312 1
280574253 62223312 1
121849847 62223312 1
38633460 23543947 1
22128494 23543947 1
19761271 23543947 1
169894192 23543947 1
382076279 23543947 1
21858860 23543947 1
33841316 23543947 1
754823287 23543947 1
23971329 23543947 1
106255581 23543947 1
389265907 23543947 1
170909799 23543947 1
39723301 23543947 1
62223312 23543947 1
218664980 23543947 1
506215866 23543947 1
151816481 23543947 1
112257152 23543947 1
36544806 23543947 1
121849847 23543947 1
36612498 23543947 1
99002197 23543947 1
35952475 23543947 1
27798256 23543947 1
104799646 23543947 1
51039180 23543947 1
214251466 23543947 1
478310972 23543947 1
214266687 23543947 1
316113123 23543947 1
151755148 23543947 1
393727361 23543947 1
150611354 23543947 1
36292202 23543947 1
517335990 23543947 1
393300089 23543947 1
440602667 23543947 1
244474835 23543947 1
218649291 23543947 1
50799351 23543947 1
88960749 23543947 1
361812003 23543947 1
37649776 23543947 1
93737863 23971329 1
77029876 23971329 1
22128494 23971329 1
194757219 23971329 1
205231234 23971329 1
187038423 23971329 1
84403255 23971329 1
80373284 23971329 1
182650731 23971329 1
23505105 23971329 1
90430970 23971329 1
201041947 23971329 1
42895816 23971329 1
205278393 23971329 1
74224730 23971329 1
158469454 23971329 1
252673442 23971329 1
496918713 23971329 1
179676136 23971329 1
17248920 23971329 1
179872551 23971329 1
108064328 23971329 1
421024033 23971329 1
240663429 23971329 1
140264549 23971329 1
167906212 23971329 1
285230602 23971329 1
403594709 23971329 1
280571460 23971329 1
112257152 23971329 1
108675333 23971329 1
325619075 23971329 1
64490054 23971329 1
57794814 23971329 1
177135949 23971329 1
109269644 23971329 1
363915528 23971329 1
454280253 23971329 1
409911433 23971329 1
488571816 23971329 1
23543947 23971329 1
273602143 23971329 1
100597724 23971329 1
111005623 23971329 1
88227100 23971329 1
443043975 23971329 1
198927386 23971329 1
264200852 23971329 1
185826799 23971329 1
433683092 23971329 1
58747535 23971329 1
100480169 23971329 1
316530540 23971329 1
275096952 23971329 1
391968464 23971329 1
150611354 23971329 1
162793078 23971329 1
36292202 23971329 1
40691248 23971329 1
196957441 23971329 1
186791565 23971329 1
132067492 23971329 1
70483883 23971329 1
51371672 23971329 1
390669136 23971329 1
53267855 23971329 1
102781563 23971329 1
117757115 23971329 1
369727211 23971329 1
186190444 23971329 1
185646833 23971329 1
66484769 23971329 1
187658311 23971329 1
394745356 23971329 1
84352469 23971329 1
107123526 23971329 1
208490036 23971329 1
213829162 23971329 1
28128687 23971329 1
227699736 23971329 1
361812003 23971329 1
399954028 23971329 1
58758214 23971329 1
421743631 23971329 1
366017781 23971329 1
283713373 23971329 1
124272648 23971329 1
507778683 112257152 1
354435706 112257152 1
23543947 112257152 1
111005623 112257152 1
88227100 112257152 1
190813502 112257152 1
90430970 112257152 1
133406185 112257152 1
179244567 112257152 1
252834703 112257152 1
36292202 112257152 1
181627999 112257152 1
23971329 112257152 1
67657313 112257152 1
17248920 112257152 1
168459774 112257152 1
84352469 112257152 1
399580001 112257152 1
137396816 112257152 1
211603583 112257152 1
37649776 112257152 1
132902185 112257152 1
106841421 182650731 1
35952475 182650731 1
104799646 182650731 1
36292202 182650731 1
302559370 182650731 1
17248920 182650731 1
362708884 182650731 1
214251466 182650731 1
205278393 182650731 1
132067492 182650731 1
37649776 182650731 1
22128494 182650731 1
158469454 182650731 1
23971329 182650731 1
23543947 182650731 1
228099346 182650731 1
90430970 182650731 1
591867735 205278393 1
378162722 205278393 1
838628065 205278393 1
360738565 205278393 1
365122161 205278393 1
515663555 205278393 1
784411766 205278393 1
443043975 205278393 1
194757219 104799646 1
162621823 104799646 1
754823287 104799646 1
273559646 104799646 1
123084921 104799646 1
389265907 104799646 1
170909799 104799646 1
108064328 104799646 1
39723301 104799646 1
62223312 104799646 1
140264549 104799646 1
260062202 104799646 1
218664980 104799646 1
256133861 104799646 1
317113567 104799646 1
99002197 104799646 1
51039180 104799646 1
24429243 104799646 1
214251466 104799646 1
137373058 104799646 1
177900100 104799646 1
150611354 104799646 1
426101736 104799646 1
393300089 104799646 1
282819786 104799646 1
215576684 104799646 1
73084416 104799646 1
40894652 104799646 1
315035989 104799646 1
218649291 104799646 1
156951907 104799646 1
88960749 104799646 1
454736754 104799646 1
406886217 104799646 1
520440498 104799646 1
361812003 104799646 1
481649873 104799646 1
124272648 104799646 1
252993522 104799646 1
448605410 104799646 1
106255581 132067492 1
214266687 132067492 1
23543947 132067492 1
111005623 132067492 1
88227100 132067492 1
182650731 132067492 1
22249205 132067492 1
90430970 132067492 1
36292202 132067492 1
205278393 132067492 1
23971329 132067492 1
38633460 37649776 1
465399426 37649776 1
254940274 37649776 1
380310734 37649776 1
44336049 37649776 1
209549732 37649776 1
169894192 37649776 1
382076279 37649776 1
370611197 37649776 1
90430970 37649776 1
119202711 37649776 1
208649048 37649776 1
165076757 37649776 1
33841316 37649776 1
754823287 37649776 1
205278393 37649776 1
158469454 37649776 1
361278739 37649776 1
330255413 37649776 1
370005959 37649776 1
350739777 37649776 1
88126316 37649776 1
17248920 37649776 1
177496057 37649776 1
52305361 37649776 1
410218658 37649776 1
268844576 37649776 1
256133861 37649776 1
265245001 37649776 1
257522741 37649776 1
151816481 37649776 1
112257152 37649776 1
248148598 37649776 1
36544806 37649776 1
121849847 37649776 1
48949091 37649776 1
296489918 37649776 1
212586753 37649776 1
36612498 37649776 1
35952475 37649776 1
137671591 37649776 1
297850671 37649776 1
27798256 37649776 1
181097218 37649776 1
292813892 37649776 1
23543947 37649776 1
111005623 37649776 1
400549146 37649776 1
177900100 37649776 1
311867325 37649776 1
133406185 37649776 1
36292202 37649776 1
192473400 37649776 1
132067492 37649776 1
279949406 37649776 1
244547831 37649776 1
431640690 37649776 1
137055424 37649776 1
281992408 37649776 1
241093180 37649776 1
322180022 37649776 1
73084416 37649776 1
417097825 37649776 1
296146340 37649776 1
244474835 37649776 1
84352469 37649776 1
72277917 37649776 1
324907579 37649776 1
156890702 37649776 1
50799351 37649776 1
48048224 37649776 1
108896669 37649776 1
198221318 37649776 1
187276624 37649776 1
28774420 37649776 1
155874323 37649776 1
179127965 37649776 1
230315857 37649776 1
124272648 37649776 1
306791157 37649776 1
331273105 111005623 1
470500390 111005623 1
335997173 111005623 1
68526291 111005623 1
296487126 111005623 1
232961188 111005623 1
182650731 111005623 1
115180720 111005623 1
211848777 111005623 1
754823287 111005623 1
370698806 111005623 1
29267530 111005623 1
317966639 111005623 1
18900232 111005623 1
160887563 111005623 1
189209030 111005623 1
50093236 111005623 1
192149868 111005623 1
177496057 111005623 1
108064328 111005623 1
241266173 111005623 1
486840282 111005623 1
218664980 111005623 1
178077679 111005623 1
399604913 111005623 1
241120063 111005623 1
44765804 111005623 1
53150452 111005623 1
157197158 111005623 1
275155337 111005623 1
228099346 111005623 1
150611354 111005623 1
552102770 111005623 1
260778881 111005623 1
367080568 111005623 1
441208969 111005623 1
280430548 111005623 1
162815851 111005623 1
269051483 111005623 1
45112608 111005623 1
369727211 111005623 1
396718040 111005623 1
214483223 111005623 1
297853100 111005623 1
520440498 111005623 1
562966986 111005623 1
54198070 111005623 1
205376521 111005623 1
460456072 111005623 1
406980735 111005623 1
22128494 111005623 1
194757219 111005623 1
262307214 111005623 1
355136751 111005623 1
58757576 111005623 1
280403522 111005623 1
205278393 111005623 1
23971329 111005623 1
347943805 111005623 1
361241032 111005623 1
17248920 111005623 1
175155659 111005623 1
62223312 111005623 1
905950542 111005623 1
260062202 111005623 1
253491471 111005623 1
112257152 111005623 1
111690467 111005623 1
71487252 111005623 1
262639091 111005623 1
127903007 111005623 1
418803180 111005623 1
345725724 111005623 1
109269644 111005623 1
137671591 111005623 1
104799646 111005623 1
181097218 111005623 1
214251466 111005623 1
88227100 111005623 1
421499757 111005623 1
109299416 111005623 1
100480169 111005623 1
235926567 111005623 1
212381568 111005623 1
132067492 111005623 1
29666748 111005623 1
157091041 111005623 1
362747745 111005623 1
501994600 111005623 1
84352469 111005623 1
218649291 111005623 1
210442608 111005623 1
361812003 111005623 1
322045168 111005623 1
37649776 111005623 1
436851002 111005623 1
239482861 111005623 1
448605410 111005623 1
423225727 39723301 1
754823287 39723301 1
381295550 39723301 1
273559646 39723301 1
140264549 39723301 1
218664980 39723301 1
506215866 39723301 1
336130385 39723301 1
51039180 39723301 1
24429243 39723301 1
23543947 39723301 1
393727361 39723301 1
150611354 39723301 1
215576684 39723301 1
520440498 39723301 1
328239527 39723301 1
124272648 39723301 1
389265907 39723301 1
62223312 39723301 1
337544630 39723301 1
364819835 39723301 1
121849847 39723301 1
99002197 39723301 1
27798256 39723301 1
104799646 39723301 1
214251466 39723301 1
478310972 39723301 1
316113123 39723301 1
378745384 39723301 1
517335990 39723301 1
440602667 39723301 1
218649291 39723301 1
88960749 39723301 1
361812003 39723301 1
346391676 260062202 1
123208306 260062202 1
22128494 260062202 1
372693245 260062202 1
169894192 260062202 1
162621823 260062202 1
368802046 260062202 1
361065588 260062202 1
177823861 260062202 1
505128137 260062202 1
74224730 260062202 1
37905642 260062202 1
359750805 260062202 1
545072012 260062202 1
123084921 260062202 1
177496057 260062202 1
170909799 260062202 1
168345425 260062202 1
140264549 260062202 1
171251023 260062202 1
218664980 260062202 1
257522741 260062202 1
382489334 260062202 1
353689773 260062202 1
36544806 260062202 1
452834167 260062202 1
317113567 260062202 1
137671591 260062202 1
104799646 260062202 1
212503529 260062202 1
320121337 260062202 1
151755148 260062202 1
338939548 260062202 1
150611354 260062202 1
36292202 260062202 1
360392279 260062202 1
204911391 260062202 1
372730170 260062202 1
227764232 260062202 1
215576684 260062202 1
315035989 260062202 1
278482967 260062202 1
156951907 260062202 1
454736754 260062202 1
515440846 260062202 1
368086280 260062202 1
108896669 260062202 1
361812003 260062202 1
405406664 260062202 1
481649873 260062202 1
124272648 260062202 1
232961188 201679034 1
22128494 201679034 1
194757219 201679034 1
182470142 201679034 1
90430970 201679034 1
186221115 201679034 1
191058301 201679034 1
754823287 201679034 1
191101089 201679034 1
205278393 201679034 1
74224730 201679034 1
412490976 201679034 1
23971329 201679034 1
179935250 201679034 1
317966639 201679034 1
179676136 201679034 1
347943805 201679034 1
50093236 201679034 1
179872551 201679034 1
389265907 201679034 1
286067895 201679034 1
326820998 201679034 1
108064328 201679034 1
21770354 201679034 1
240663429 201679034 1
140264549 201679034 1
271550696 201679034 1
182456993 201679034 1
385340015 201679034 1
266119179 201679034 1
218664980 201679034 1
369094144 201679034 1
257522741 201679034 1
191072044 201679034 1
259865273 201679034 1
127903007 201679034 1
336130385 201679034 1
344143174 201679034 1
109269644 201679034 1
53150452 201679034 1
333467661 201679034 1
137434820 201679034 1
191077706 201679034 1
185826799 201679034 1
185661573 201679034 1
234313487 201679034 1
100480169 201679034 1
196957441 201679034 1
191067738 201679034 1
280430548 201679034 1
184374903 201679034 1
421104380 201679034 1
53267855 201679034 1
238271382 201679034 1
517335990 201679034 1
181662643 201679034 1
45112608 201679034 1
369727211 201679034 1
173493504 201679034 1
194511872 201679034 1
53384299 201679034 1
116524695 201679034 1
115605916 201679034 1
404357780 201679034 1
183374179 201679034 1
181913832 201679034 1
185646833 201679034 1
186134940 201679034 1
199295364 201679034 1
208490036 201679034 1
307953995 201679034 1
361812003 201679034 1
471858752 201679034 1
191082782 201679034 1
255572101 201679034 1
14599444 201679034 1
34279978 201679034 1
448605410 201679034 1
331273105 158469454 1
244154467 158469454 1
465399426 158469454 1
56343104 158469454 1
90430970 158469454 1
754823287 158469454 1
352227498 158469454 1
309948156 158469454 1
119466409 158469454 1
170909799 158469454 1
108064328 158469454 1
140264549 158469454 1
340363309 158469454 1
69315538 158469454 1
218664980 158469454 1
36544806 158469454 1
24429243 158469454 1
23543947 158469454 1
150611354 158469454 1
36292202 158469454 1
143037311 158469454 1
22128494 158469454 1
194757219 158469454 1
169894192 158469454 1
205278393 158469454 1
23971329 158469454 1
24868133 158469454 1
106841421 158469454 1
361241032 158469454 1
17248920 158469454 1
260062202 158469454 1
257522741 158469454 1
112257152 158469454 1
36612498 158469454 1
99002197 158469454 1
137671591 158469454 1
27798256 158469454 1
104799646 158469454 1
214251466 158469454 1
41795957 158469454 1
111005623 158469454 1
88227100 158469454 1
344751090 158469454 1
117058623 158469454 1
132067492 158469454 1
186190444 158469454 1
54596482 158469454 1
84352469 158469454 1
156951907 158469454 1
361812003 158469454 1
37649776 158469454 1
53384299 199295364 1
191072044 199295364 1
255572101 199295364 1
137434820 199295364 1
14599444 199295364 1
191077706 199295364 1
201679034 199295364 1
421104380 199295364 1
303371760 199295364 1
336130385 199295364 1
185661573 199295364 1
754823287 394745356 1
754823287 77726580 1
754823287 438537920 1
754823287 75611015 1
754823287 141204703 1
754823287 42895816 1
754823287 784411766 1
754823287 311108835 1
62223312 53267855 1
62223312 315035989 1
62223312 150611354 1
62223312 393727361 1
205278393 483853031 1
182650731 106255581 1
182650731 53267855 1
182650731 205278393 1
182650731 17248920 1
182650731 214251466 1
182650731 151755148 1
104799646 219091740 1
104799646 570304837 1
104799646 318581766 1
104799646 905950542 1
111005623 448605410 1
111005623 352227498 1
23971329 187658311 1
23971329 283713373 1
23971329 390669136 1
23971329 93737863 1
23971329 186791565 1
23971329 374495787 1
23971329 194757219 1
23971329 264200852 1
158469454 46420717 1
158469454 352227498 1
39723301 71487252 1
132067492 36544806 1
132067492 100235911 1
132067492 36292202 1
132067492 368086280 1
37649776 64456105 1
37649776 279949406 1
37649776 45364167 1
260062202 346391676 1
260062202 24429243 1
260062202 315035989 1
260062202 172453787 1
260062202 326820998 1
201679034 326820998 1
201679034 336130385 1
201679034 255572101 1
201679034 14599444 1
201679034 191067738 1
201679034 238271382 1
201679034 191101089 1
201679034 317966639 1
201679034 191072044 1
201679034 185661573 1
201679034 205278393 1
201679034 191077706 1
201679034 34279978 1
199295364 397569403 1
199295364 297853100 1
199295364 502000235 1
199295364 193425330 1
199295364 332334127 1
199295364 360738565 1
199295364 255572101 1
199295364 421104380 1
199295364 88910148 1
199295364 185661573 1
199295364 137434820 1
199295364 340363309 1
199295364 341332559 1
199295364 367354478 1
199295364 336130385 1
199295364 205448347 1
199295364 311108835 1
199295364 14599444 1
199295364 26761071 1
199295364 304022613 1
199295364 227699736 1
199295364 343941412 1
199295364 187288519 1
199295364 326055771 1
199295364 303371760 1
199295364 191077706 1
199295364 501994600 1
23543947 448605410 1
76679385 194511872 1
283053533 194511872 1
185826799 194511872 1
252695601 194511872 1
186221115 194511872 1
63253790 194511872 1
405604530 194511872 1
191101089 194511872 1
238271382 194511872 1
181662643 194511872 1
179676136 194511872 1
219091740 194511872 1
183374179 194511872 1
181913832 194511872 1
186134940 194511872 1
271550696 194511872 1
182456993 194511872 1
141911198 194511872 1
266119179 194511872 1
234317940 194511872 1
191082782 194511872 1
255572101 194511872 1
361299476 194511872 1
285544894 194511872 1
22128494 336130385 1
754823287 336130385 1
74224730 336130385 1
179935250 336130385 1
496918713 336130385 1
179676136 336130385 1
273559646 336130385 1
106255581 336130385 1
179872551 336130385 1
39723301 336130385 1
62223312 336130385 1
21770354 336130385 1
303371760 336130385 1
140264549 336130385 1
218664980 336130385 1
121849847 336130385 1
99002197 336130385 1
214251466 336130385 1
316113123 336130385 1
137434820 336130385 1
191077706 336130385 1
185826799 336130385 1
185661573 336130385 1
393727361 336130385 1
378745384 336130385 1
421104380 336130385 1
184374903 336130385 1
310215915 336130385 1
53267855 336130385 1
517335990 336130385 1
440602667 336130385 1
53384299 336130385 1
116524695 336130385 1
389751959 336130385 1
185646833 336130385 1
186134940 336130385 1
218649291 336130385 1
156951907 336130385 1
361812003 336130385 1
191082782 336130385 1
255572101 336130385 1
14599444 336130385 1
34279978 336130385 1
93737863 162815851 1
137671591 162815851 1
157197158 162815851 1
335997173 162815851 1
24429243 162815851 1
85077359 162815851 1
262307214 162815851 1
100597724 162815851 1
355136751 162815851 1
111005623 162815851 1
185826799 162815851 1
201041947 162815851 1
115180720 162815851 1
280403522 162815851 1
754823287 162815851 1
45112608 162815851 1
179676136 162815851 1
347943805 162815851 1
50093236 162815851 1
175155659 162815851 1
157091041 162815851 1
108064328 162815851 1
421024033 162815851 1
905950542 162815851 1
241266173 162815851 1
501994600 162815851 1
246766460 162815851 1
156890702 162815851 1
257522741 162815851 1
178077679 162815851 1
399604913 162815851 1
436851002 162815851 1
283713373 162815851 1
458449001 77029876 1
76679385 77029876 1
41795957 77029876 1
56343104 77029876 1
111005623 77029876 1
198927386 77029876 1
21858860 77029876 1
58757576 77029876 1
58747535 77029876 1
90430970 77029876 1
575328602 77029876 1
83928002 77029876 1
391968464 77029876 1
206134238 77029876 1
58759682 77029876 1
191067738 77029876 1
42895816 77029876 1
205278393 77029876 1
23971329 77029876 1
24868133 77029876 1
141204703 77029876 1
81112983 77029876 1
431573246 77029876 1
311114046 77029876 1
54596482 77029876 1
53384299 77029876 1
18761643 77029876 1
338611428 77029876 1
108064328 77029876 1
58749618 77029876 1
107123526 77029876 1
47914608 77029876 1
515440846 77029876 1
438537920 77029876 1
314096700 77029876 1
56406907 77029876 1
271324754 77029876 1
58758214 77029876 1
200444013 77029876 1
45624632 77029876 1
54198070 77029876 1
239482861 77029876 1
363860065 285544894 1
337231569 285544894 1
22128494 285544894 1
285171946 285544894 1
252695601 285544894 1
23505105 285544894 1
90430970 285544894 1
63253790 285544894 1
405604530 285544894 1
754823287 285544894 1
191101089 285544894 1
106841421 285544894 1
26761071 285544894 1
187288519 285544894 1
179676136 285544894 1
219091740 285544894 1
273559646 285544894 1
43399417 285544894 1
221517840 285544894 1
591867735 285544894 1
140264549 285544894 1
271550696 285544894 1
182456993 285544894 1
141911198 285544894 1
283690548 285544894 1
167906212 285544894 1
266119179 285544894 1
369094144 285544894 1
367354478 285544894 1
482704214 285544894 1
257522741 285544894 1
259865273 285544894 1
470915888 285544894 1
85790245 285544894 1
137671591 285544894 1
21415915 285544894 1
199633839 285544894 1
409911433 285544894 1
784411766 285544894 1
76679385 285544894 1
100597724 285544894 1
283053533 285544894 1
185826799 285544894 1
228099346 285544894 1
400344890 285544894 1
235926567 285544894 1
67657313 285544894 1
53267855 285544894 1
238271382 285544894 1
181662643 285544894 1
194511872 285544894 1
404357780 285544894 1
246739849 285544894 1
181913832 285544894 1
185646833 285544894 1
273033835 285544894 1
186134940 285544894 1
523484007 285544894 1
175458189 285544894 1
88960749 285544894 1
234317940 285544894 1
176861277 285544894 1
132902185 285544894 1
274053387 285544894 1
344143174 137434820 1
370611197 137434820 1
252695601 137434820 1
185826799 137434820 1
311867325 137434820 1
165076757 137434820 1
754823287 137434820 1
191101089 137434820 1
74224730 137434820 1
279949406 137434820 1
520380645 137434820 1
421104380 137434820 1
250569402 137434820 1
179935250 137434820 1
181662643 137434820 1
317966639 137434820 1
179676136 137434820 1
115605916 137434820 1
179872551 137434820 1
116524695 137434820 1
53384299 137434820 1
52305361 137434820 1
326820998 137434820 1
181913832 137434820 1
185646833 137434820 1
186134940 137434820 1
21770354 137434820 1
241266173 137434820 1
40894652 137434820 1
303371760 137434820 1
324907579 137434820 1
156890702 137434820 1
260062202 137434820 1
256133861 137434820 1
48048224 137434820 1
28774420 137434820 1
37649776 137434820 1
255572101 137434820 1
14599444 137434820 1
48949091 137434820 1
230315857 137434820 1
34279978 137434820 1
336130385 137434820 1
124272648 137434820 1
838628065 23505105 1
337231569 23505105 1
218621324 23505105 1
232961188 23505105 1
97542362 23505105 1
22128494 23505105 1
194757219 23505105 1
343941412 23505105 1
754823287 23505105 1
205278393 23505105 1
351798435 23505105 1
308721415 23505105 1
137471432 23505105 1
187288519 23505105 1
361241032 23505105 1
164729839 23505105 1
52305361 23505105 1
108064328 23505105 1
421024033 23505105 1
221517840 23505105 1
240663429 23505105 1
591867735 23505105 1
140264549 23505105 1
47914608 23505105 1
340363309 23505105 1
93438825 23505105 1
69307285 23505105 1
363295003 23505105 1
257522741 23505105 1
205383132 23505105 1
126040106 23505105 1
364772998 23505105 1
21415915 23505105 1
199633839 23505105 1
409911433 23505105 1
192517738 23505105 1
24429243 23505105 1
214251466 23505105 1
362708884 23505105 1
85077359 23505105 1
784411766 23505105 1
206185630 23505105 1
185826799 23505105 1
515663555 23505105 1
186547033 23505105 1
228099346 23505105 1
400344890 23505105 1
117058623 23505105 1
83106176 23505105 1
205665619 23505105 1
64017672 23505105 1
280430548 23505105 1
174191688 23505105 1
102781563 23505105 1
404357780 23505105 1
48376774 23505105 1
297853100 23505105 1
273033835 23505105 1
226691563 23505105 1
107123526 23505105 1
175458189 23505105 1
234388455 23505105 1
284945143 23505105 1
238169466 23505105 1
520440498 23505105 1
178457690 23505105 1
30009812 23505105 1
306224647 23505105 1
275040716 23505105 1
88910148 23505105 1
337231569 14599444 1
104147773 14599444 1
343941412 14599444 1
90430970 14599444 1
186221115 14599444 1
187450075 14599444 1
754823287 14599444 1
74224730 14599444 1
21927348 14599444 1
172453787 14599444 1
172453788 14599444 1
179935250 14599444 1
266618095 14599444 1
179676136 14599444 1
277727437 14599444 1
237885339 14599444 1
179872551 14599444 1
326820998 14599444 1
580063106 14599444 1
21770354 14599444 1
211172294 14599444 1
240663429 14599444 1
303371760 14599444 1
385340015 14599444 1
191072044 14599444 1
336130385 14599444 1
157197158 14599444 1
45398123 14599444 1
137434820 14599444 1
191077706 14599444 1
185826799 14599444 1
185661573 14599444 1
170649489 14599444 1
51371672 14599444 1
421104380 14599444 1
86739892 14599444 1
53384299 14599444 1
116524695 14599444 1
267194499 14599444 1
185646833 14599444 1
186134940 14599444 1
213240376 14599444 1
284945143 14599444 1
203916273 14599444 1
255572101 14599444 1
30009812 14599444 1
34279978 14599444 1
274053387 14599444 1
88910148 14599444 1
22128494 255572101 1
186221115 255572101 1
754823287 255572101 1
191101089 255572101 1
74224730 255572101 1
179935250 255572101 1
317966639 255572101 1
179676136 255572101 1
361241032 255572101 1
179872551 255572101 1
286067895 255572101 1
326820998 255572101 1
21770354 255572101 1
303371760 255572101 1
266119179 255572101 1
218664980 255572101 1
191072044 255572101 1
127903007 255572101 1
336130385 255572101 1
344143174 255572101 1
137434820 255572101 1
191077706 255572101 1
185661573 255572101 1
184374903 255572101 1
181662643 255572101 1
116524695 255572101 1
53384299 255572101 1
115605916 255572101 1
185646833 255572101 1
186134940 255572101 1
191082782 255572101 1
14599444 255572101 1
34279978 255572101 1
124272648 255572101 1
38633460 252695601 1
76679385 252695601 1
137434820 252695601 1
283053533 252695601 1
186221115 252695601 1
63253790 252695601 1
405604530 252695601 1
191101089 252695601 1
21927348 252695601 1
280430548 252695601 1
238271382 252695601 1
181662643 252695601 1
45112608 252695601 1
179676136 252695601 1
219091740 252695601 1
88126316 252695601 1
194511872 252695601 1
177496057 252695601 1
181913832 252695601 1
303371760 252695601 1
140264549 252695601 1
271550696 252695601 1
182456993 252695601 1
141911198 252695601 1
283690548 252695601 1
266119179 252695601 1
234317940 252695601 1
259865273 252695601 1
191082782 252695601 1
255572101 252695601 1
280574253 252695601 1
361299476 252695601 1
285544894 252695601 1
194511872 219091740 1
194511872 85694890 1
194511872 234317940 1
194511872 266119179 1
194511872 183374179 1
194511872 63253790 1
194511872 287104239 1
194511872 238271382 1
194511872 361299476 1
194511872 191082782 1
194511872 141911198 1
194511872 191101089 1
194511872 283053533 1
194511872 205278393 1
336130385 323356735 1
336130385 191072044 1
336130385 121849847 1
336130385 389751959 1
336130385 106255581 1
336130385 53267855 1
336130385 421104380 1
336130385 185661573 1
336130385 214251466 1
336130385 214266687 1
336130385 517335990 1
336130385 310215915 1
336130385 206342682 1
336130385 580063106 1
336130385 218664980 1
336130385 343887622 1
336130385 34279978 1
336130385 273559646 1
336130385 326820998 1
336130385 378745384 1
336130385 440602667 1
336130385 205278393 1
336130385 303371760 1
336130385 191077706 1
162815851 160887563 1
162815851 246766460 1
162815851 93438825 1
162815851 283713373 1
162815851 100235911 1
162815851 50093236 1
162815851 24429243 1
162815851 562966986 1
162815851 157091041 1
162815851 100597724 1
162815851 448605410 1
162815851 26761071 1
162815851 387735880 1
162815851 210442608 1
162815851 905950542 1
162815851 470915888 1
162815851 501994600 1
77029876 391968464 1
77029876 100235911 1
77029876 311114046 1
77029876 338611428 1
77029876 575328602 1
77029876 438537920 1
77029876 431573246 1
77029876 200444013 1
77029876 239482861 1
77029876 206134238 1
77029876 515440846 1
77029876 42895816 1
77029876 56406907 1
77029876 458449001 1
77029876 443540428 1
77029876 314096700 1
77029876 205278393 1
77029876 271324754 1
285544894 219091740 1
285544894 266119179 1
285544894 85790245 1
285544894 199633839 1
285544894 228099346 1
285544894 53267855 1
285544894 246739849 1
285544894 191082782 1
285544894 63253790 1
285544894 405604530 1
285544894 21415915 1
285544894 85694890 1
285544894 287104239 1
285544894 238271382 1
285544894 273033835 1
285544894 234317940 1
285544894 191101089 1
285544894 187288519 1
285544894 167906212 1
285544894 283053533 1
285544894 181913832 1
285544894 175458189 1
285544894 132902185 1
285544894 205278393 1
285544894 221517840 1
285544894 141911198 1
285544894 367354478 1
285544894 100597724 1
285544894 274053387 1
137434820 520380645 1
137434820 191072044 1
137434820 40894652 1
137434820 138428712 1
137434820 311867325 1
137434820 165076757 1
137434820 421104380 1
137434820 250569402 1
137434820 188826656 1
137434820 330255413 1
137434820 317966639 1
137434820 185661573 1
137434820 279949406 1
137434820 48048224 1
137434820 241266173 1
137434820 48949091 1
137434820 52305361 1
137434820 580063106 1
137434820 34279978 1
137434820 370611197 1
137434820 326820998 1
137434820 322180022 1
137434820 191067738 1
137434820 191101089 1
137434820 181913832 1
137434820 205278393 1
137434820 303371760 1
137434820 191077706 1
23505105 280403522 1
23505105 838628065 1
23505105 360738565 1
23505105 119466409 1
23505105 241266173 1
23505105 433102407 1
23505105 140264549 1
23505105 300202655 1
23505105 784411766 1
23505105 186547033 1
23505105 344751090 1
23505105 284945143 1
23505105 21695739 1
14599444 172453787 1
14599444 172453788 1
14599444 266618095 1
14599444 326820998 1
14599444 211172294 1
14599444 157197158 1
14599444 30009812 1
14599444 45398123 1
14599444 421104380 1
14599444 267194499 1
14599444 213240376 1
14599444 203916273 1
14599444 343941412 1
14599444 277727437 1
14599444 237885339 1
14599444 580063106 1
14599444 191072044 1
14599444 185661573 1
14599444 104147773 1
14599444 187450075 1
14599444 205278393 1
14599444 303371760 1
14599444 191077706 1
14599444 170649489 1
14599444 284945143 1
14599444 34279978 1
255572101 266119179 1
255572101 421104380 1
255572101 317966639 1
255572101 326820998 1
255572101 191101089 1
255572101 283053533 1
255572101 205278393 1
255572101 303371760 1
252695601 219091740 1
252695601 266119179 1
252695601 45112608 1
252695601 63253790 1
252695601 405604530 1
252695601 85694890 1
252695601 287104239 1
252695601 238271382 1
252695601 234317940 1
252695601 191101089 1
252695601 283053533 1
252695601 181913832 1
252695601 205278393 1
252695601 141911198 1
252695601 361299476 1
381295550 382076279 1
393300089 382076279 1
35952475 382076279 1
320557936 382076279 1
27798256 382076279 1
106255581 382076279 1
295071464 382076279 1
24429243 382076279 1
404357780 382076279 1
214266687 382076279 1
19761271 382076279 1
316113123 382076279 1
23543947 382076279 1
88960749 382076279 1
359256640 382076279 1
280574253 382076279 1
433102407 382076279 1
254940274 33841316 1
292813892 33841316 1
214266687 33841316 1
151755148 33841316 1
50799351 33841316 1
153825675 33841316 1
29553844 33841316 1
37649776 33841316 1
248148598 33841316 1
36544806 33841316 1
244547831 33841316 1
350739777 33841316 1
250569402 33841316 1
81073960 370652255 1
386637033 370652255 1
267228287 370652255 1
88227100 370652255 1
21858860 370652255 1
279968317 370652255 1
280403522 370652255 1
191058301 370652255 1
58759682 370652255 1
508986427 370652255 1
299112866 370652255 1
444720443 370652255 1
30009812 370652255 1
232232278 370652255 1
399711344 370652255 1
19761271 214266687 1
382076279 214266687 1
381295550 214266687 1
106255581 214266687 1
39723301 214266687 1
36544806 214266687 1
433102407 214266687 1
51039180 214266687 1
36292202 214266687 1
53267855 214266687 1
115605916 214266687 1
22128494 214266687 1
89308231 214266687 1
117902280 214266687 1
389265907 214266687 1
249707746 214266687 1
112257152 214266687 1
99002197 214266687 1
24598269 214266687 1
27798256 214266687 1
302559370 214266687 1
316113123 214266687 1
41795957 214266687 1
440602667 214266687 1
73084416 214266687 1
218649291 214266687 1
361812003 214266687 1
423225727 214266687 1
754823287 214266687 1
33841316 214266687 1
352227498 214266687 1
401744197 214266687 1
140264549 214266687 1
218664980 214266687 1
23543947 214266687 1
393727361 214266687 1
548657860 214266687 1
393300089 214266687 1
50799351 214266687 1
143037311 214266687 1
177823861 214266687 1
205278393 214266687 1
23971329 214266687 1
62223312 214266687 1
168345425 214266687 1
260062202 214266687 1
171251023 214266687 1
121849847 214266687 1
36612498 214266687 1
104799646 214266687 1
214251466 214266687 1
478310972 214266687 1
408214756 214266687 1
151755148 214266687 1
553850703 214266687 1
249710115 214266687 1
132067492 214266687 1
389751959 214266687 1
244474835 214266687 1
37649776 214266687 1
35952475 151816481 1
137671591 151816481 1
297850671 151816481 1
151755148 151816481 1
370611197 151816481 1
33841316 151816481 1
89308231 151816481 1
137055424 151816481 1
106255581 151816481 1
322180022 151816481 1
244474835 151816481 1
50799351 151816481 1
323356735 151816481 1
265245001 151816481 1
28774420 151816481 1
37649776 151816481 1
36544806 151816481 1
36612498 151816481 1
306791157 151816481 1
272101527 106255581 1
382076279 106255581 1
56343104 106255581 1
381295550 106255581 1
177496057 106255581 1
108064328 106255581 1
151816481 106255581 1
36544806 106255581 1
280574253 106255581 1
433102407 106255581 1
212503529 106255581 1
51039180 106255581 1
24429243 106255581 1
97492519 106255581 1
338939548 106255581 1
426101736 106255581 1
310215915 106255581 1
269051483 106255581 1
115605916 106255581 1
297853100 106255581 1
89308231 106255581 1
389265907 106255581 1
257522741 106255581 1
248148598 106255581 1
27798256 106255581 1
41795957 106255581 1
117058623 106255581 1
282819786 106255581 1
315035989 106255581 1
156951907 106255581 1
88960749 106255581 1
361812003 106255581 1
306224647 106255581 1
38633460 106255581 1
90430970 106255581 1
208649048 106255581 1
754823287 106255581 1
140264549 106255581 1
69315538 106255581 1
218664980 106255581 1
300202655 106255581 1
273461517 106255581 1
79413578 106255581 1
343887622 106255581 1
150611354 106255581 1
215576684 106255581 1
341332559 106255581 1
28774420 106255581 1
124272648 106255581 1
143037311 106255581 1
177823861 106255581 1
23971329 106255581 1
361241032 106255581 1
62223312 106255581 1
47914608 106255581 1
381346813 106255581 1
171251023 106255581 1
121849847 106255581 1
35952475 106255581 1
104799646 106255581 1
478310972 106255581 1
249710115 106255581 1
185826799 106255581 1
132067492 106255581 1
117757115 106255581 1
372730170 106255581 1
54596482 106255581 1
389751959 106255581 1
244474835 106255581 1
283894633 106255581 1
37649776 106255581 1
448605410 106255581 1
232961188 106255581 1
19761271 106255581 1
193208430 106255581 1
23505105 106255581 1
29267530 106255581 1
273559646 106255581 1
88126316 106255581 1
170909799 106255581 1
39723301 106255581 1
506215866 106255581 1
228099346 106255581 1
36292202 106255581 1
53267855 106255581 1
520440498 106255581 1
328239527 106255581 1
275040716 106255581 1
22128494 106255581 1
194757219 106255581 1
165076757 106255581 1
359750805 106255581 1
402540810 106255581 1
317113567 106255581 1
24598269 106255581 1
99002197 106255581 1
137671591 106255581 1
302559370 106255581 1
362708884 106255581 1
316113123 106255581 1
320121337 106255581 1
400344890 106255581 1
192473400 106255581 1
378745384 106255581 1
440602667 106255581 1
73084416 106255581 1
218649291 106255581 1
155874323 106255581 1
21858860 106255581 1
423225727 106255581 1
33841316 106255581 1
401744197 106255581 1
43399417 106255581 1
164729839 106255581 1
123084921 106255581 1
256133861 106255581 1
500386861 106255581 1
409911433 106255581 1
23543947 106255581 1
137373058 106255581 1
393727361 106255581 1
83928002 106255581 1
342697022 106255581 1
393300089 106255581 1
404357780 106255581 1
278482967 106255581 1
50799351 106255581 1
481649873 106255581 1
252993522 106255581 1
169894192 106255581 1
162621823 106255581 1
119202711 106255581 1
205278393 106255581 1
145721875 106255581 1
35254639 106255581 1
17248920 106255581 1
168345425 106255581 1
260062202 106255581 1
127903007 106255581 1
36612498 106255581 1
214251466 106255581 1
256696942 106255581 1
214266687 106255581 1
483853031 106255581 1
85077359 106255581 1
151755148 106255581 1
246550319 106255581 1
517335990 106255581 1
38633460 151755148 1
35952475 151755148 1
27798256 151755148 1
123208306 151755148 1
212503529 151755148 1
214266687 151755148 1
19761271 151755148 1
320121337 151755148 1
372693245 151755148 1
382076279 151755148 1
338939548 151755148 1
361065588 151755148 1
177823861 151755148 1
33841316 151755148 1
36292202 151755148 1
505128137 151755148 1
360392279 151755148 1
37905642 151755148 1
359750805 151755148 1
89308231 151755148 1
372730170 151755148 1
384094515 151755148 1
106255581 151755148 1
244474835 151755148 1
168345425 151755148 1
260062202 151755148 1
50799351 151755148 1
368086280 151755148 1
151816481 151755148 1
36544806 151755148 1
121849847 151755148 1
36612498 151755148 1
23543947 35952475 1
27798256 35952475 1
382076279 50799351 1
56343104 50799351 1
37905642 50799351 1
353689773 50799351 1
151816481 50799351 1
36544806 50799351 1
212503529 50799351 1
51039180 50799351 1
24429243 50799351 1
115605916 50799351 1
338287336 50799351 1
53384299 50799351 1
280826536 50799351 1
24868133 50799351 1
89308231 50799351 1
257522741 50799351 1
248148598 50799351 1
27798256 50799351 1
41795957 50799351 1
360392279 50799351 1
315035989 50799351 1
156951907 50799351 1
88960749 50799351 1
361812003 50799351 1
38633460 50799351 1
90430970 50799351 1
208649048 50799351 1
754823287 50799351 1
140264549 50799351 1
69315538 50799351 1
218664980 50799351 1
178077679 50799351 1
150611354 50799351 1
348265432 50799351 1
450794692 50799351 1
175458189 50799351 1
28774420 50799351 1
124272648 50799351 1
54198070 50799351 1
143037311 50799351 1
267228287 50799351 1
177823861 50799351 1
158469454 50799351 1
23971329 50799351 1
361241032 50799351 1
62223312 50799351 1
47914608 50799351 1
171251023 50799351 1
69307285 50799351 1
382489334 50799351 1
121849847 50799351 1
45624632 50799351 1
35952475 50799351 1
104799646 50799351 1
111005623 50799351 1
185826799 50799351 1
58747535 50799351 1
132067492 50799351 1
117757115 50799351 1
244474835 50799351 1
37649776 50799351 1
448605410 50799351 1
19761271 50799351 1
193208430 50799351 1
273559646 50799351 1
88126316 50799351 1
106255581 50799351 1
170909799 50799351 1
39723301 50799351 1
36292202 50799351 1
520440498 50799351 1
22128494 50799351 1
165076757 50799351 1
112257152 50799351 1
317113567 50799351 1
24598269 50799351 1
99002197 50799351 1
320121337 50799351 1
88227100 50799351 1
73084416 50799351 1
218649291 50799351 1
21858860 50799351 1
33841316 50799351 1
352227498 50799351 1
33861081 50799351 1
123084921 50799351 1
500386861 50799351 1
23543947 50799351 1
137373058 50799351 1
342697022 50799351 1
278482967 50799351 1
454736754 50799351 1
481649873 50799351 1
169894192 50799351 1
162621823 50799351 1
361065588 50799351 1
205278393 50799351 1
17248920 50799351 1
168345425 50799351 1
260062202 50799351 1
205383132 50799351 1
127903007 50799351 1
36612498 50799351 1
109269644 50799351 1
214266687 50799351 1
151755148 50799351 1
18761643 50799351 1
185646833 50799351 1
392480887 50799351 1
104799646 36612498 1
19761271 36612498 1
151755148 36612498 1
162621823 36612498 1
150611354 36612498 1
36292202 36612498 1
426101736 36612498 1
89308231 36612498 1
106255581 36612498 1
123084921 36612498 1
282819786 36612498 1
215576684 36612498 1
315035989 36612498 1
50799351 36612498 1
454736754 36612498 1
406886217 36612498 1
317113567 36612498 1
481649873 36612498 1
252993522 36612498 1
38633460 541707952 1
465399426 541707952 1
88126316 541707952 1
198221318 541707952 1
165076757 541707952 1
45364167 541707952 1
241093180 541707952 1
177496057 541707952 1
380310734 541707952 1
44336049 541707952 1
410218658 541707952 1
73084416 541707952 1
417097825 541707952 1
155874323 541707952 1
330255413 541707952 1
179127965 541707952 1
177900100 541707952 1
124272648 541707952 1
143037311 38633460 1
209549732 38633460 1
165076757 38633460 1
361278739 38633460 1
177496057 38633460 1
256133861 38633460 1
151816481 38633460 1
36544806 38633460 1
361299476 38633460 1
35952475 38633460 1
27798256 38633460 1
104799646 38633460 1
400549146 38633460 1
177900100 38633460 1
311867325 38633460 1
115605916 38633460 1
73084416 38633460 1
244474835 38633460 1
40894652 38633460 1
324907579 38633460 1
50799351 38633460 1
48048224 38633460 1
37649776 38633460 1
124272648 38633460 1
151816481 27798256 1
36544806 27798256 1
51039180 27798256 1
89308231 27798256 1
541707952 27798256 1
121849847 27798256 1
389751959 27798256 1
37649776 27798256 1
88126316 27798256 1
106255581 27798256 1
170909799 27798256 1
328239527 27798256 1
23543947 27798256 1
50799351 27798256 1
364819835 27798256 1
214251466 27798256 1
214266687 27798256 1
382076279 27798256 1
24429243 27798256 1
88960749 27798256 1
361812003 27798256 1
38633460 27798256 1
218664980 27798256 1
150611354 27798256 1
143037311 27798256 1
62223312 27798256 1
35952475 27798256 1
104799646 27798256 1
273559646 27798256 1
39723301 27798256 1
506215866 27798256 1
24598269 27798256 1
99002197 27798256 1
218649291 27798256 1
123084921 27798256 1
205278393 27798256 1
36612498 27798256 1
37905642 89308231 1
27798256 89308231 1
320121337 89308231 1
33861081 89308231 1
137373058 89308231 1
454736754 89308231 1
470069657 89308231 1
214266687 89308231 1
382076279 89308231 1
441208969 89308231 1
320782984 89308231 1
54596482 89308231 1
520440498 89308231 1
318581766 89308231 1
38633460 36544806 1
346391676 36544806 1
355438543 36544806 1
19761271 36544806 1
162621823 36544806 1
368802046 36544806 1
361065588 36544806 1
33841316 36544806 1
23971329 36544806 1
359750805 36544806 1
89308231 36544806 1
88126316 36544806 1
106255581 36544806 1
170909799 36544806 1
58749618 36544806 1
140264549 36544806 1
260062202 36544806 1
382489334 36544806 1
353689773 36544806 1
452834167 36544806 1
36612498 36544806 1
24598269 36544806 1
35952475 36544806 1
27798256 36544806 1
24429243 36544806 1
214266687 36544806 1
320121337 36544806 1
41795957 36544806 1
151755148 36544806 1
150611354 36544806 1
417708983 36544806 1
36292202 36544806 1
204911391 36544806 1
348265432 36544806 1
450794692 36544806 1
53384299 36544806 1
570304837 36544806 1
227764232 36544806 1
244474835 36544806 1
278482967 36544806 1
50799351 36544806 1
156951907 36544806 1
392480887 36544806 1
37649776 36544806 1
382076279 280574253 1
382076279 478310972 1
382076279 249710115 1
382076279 316113123 1
382076279 238764205 1
382076279 295071464 1
382076279 214251466 1
382076279 381295550 1
382076279 85790245 1
382076279 433102407 1
382076279 320557936 1
382076279 24429243 1
382076279 448605410 1
382076279 359256640 1
382076279 393300089 1
33841316 89308231 1
33841316 248148598 1
33841316 250569402 1
33841316 350739777 1
33841316 187365956 1
33841316 244547831 1
33841316 205278393 1
370652255 280403522 1
370652255 399711344 1
370652255 279968317 1
370652255 30009812 1
370652255 447026114 1
370652255 205278393 1
370652255 120116959 1
370652255 299112866 1
151816481 89308231 1
151816481 370611197 1
151816481 137671591 1
151816481 205278393 1
106255581 433102407 1
106255581 393727361 1
151755148 123208306 1
151755148 37905642 1
151755148 292813892 1
151755148 338939548 1
151755148 360392279 1
151755148 177823861 1
151755148 381346813 1
151755148 121849847 1
151755148 359750805 1
151755148 320121337 1
151755148 368086280 1
151755148 384094515 1
151755148 212503529 1
151755148 438159896 1
151755148 505128137 1
151755148 205278393 1
50799351 348265432 1
50799351 381346813 1
50799351 405406664 1
50799351 205278393 1
36612498 156951907 1
27798256 280574253 1
27798256 337544630 1
27798256 328239527 1
27798256 33861081 1
27798256 364819835 1
27798256 214251466 1
27798256 506215866 1
27798256 24598269 1
27798256 205278393 1
89308231 37905642 1
89308231 33861081 1
89308231 137373058 1
89308231 470069657 1
89308231 110551579 1
89308231 441208969 1
89308231 320782984 1
89308231 150611354 1
89308231 193208430 1
89308231 318581766 1
36544806 156951907 1
36544806 452834167 1
36544806 381346813 1
36544806 346391676 1
36544806 320121337 1
36544806 570304837 1
36544806 368802046 1
36544806 361065588 1
36544806 205278393 1
36544806 417708983 1
58747535 443540428 1
93737863 369727211 1
194757219 369727211 1
187038423 369727211 1
339165240 369727211 1
84403255 369727211 1
330439783 369727211 1
252673442 369727211 1
23971329 369727211 1
496918713 369727211 1
347943805 369727211 1
179676136 369727211 1
170909799 369727211 1
108064328 369727211 1
421024033 369727211 1
140264549 369727211 1
167906212 369727211 1
285230602 369727211 1
218664980 369727211 1
257522741 369727211 1
325619075 369727211 1
64490054 369727211 1
109269644 369727211 1
363915528 369727211 1
104799646 369727211 1
409911433 369727211 1
276971322 369727211 1
77726580 369727211 1
100597724 369727211 1
443043975 369727211 1
198927386 369727211 1
58747535 369727211 1
275096952 369727211 1
391968464 369727211 1
150611354 369727211 1
211555341 369727211 1
53267855 369727211 1
102781563 369727211 1
186190444 369727211 1
156951907 369727211 1
213829162 369727211 1
28128687 369727211 1
237266480 369727211 1
361812003 369727211 1
366017781 369727211 1
283713373 369727211 1
42570149 369727211 1
124272648 369727211 1
45112608 436851002 1
18900232 436851002 1
347943805 436851002 1
44765804 436851002 1
50093236 436851002 1
470500390 436851002 1
335997173 436851002 1
296487126 436851002 1
175155659 436851002 1
157091041 436851002 1
905950542 436851002 1
262307214 436851002 1
100597724 436851002 1
241266173 436851002 1
486840282 436851002 1
210442608 436851002 1
115180720 436851002 1
280403522 436851002 1
178077679 436851002 1
562966986 436851002 1
253491471 436851002 1
399604913 436851002 1
71487252 436851002 1
111690467 436851002 1
162815851 436851002 1
297850671 370611197 1
88126316 370611197 1
115605916 370611197 1
52305361 370611197 1
322180022 370611197 1
73084416 370611197 1
209549732 370611197 1
386637033 370611197 1
241266173 370611197 1
72277917 370611197 1
515440846 370611197 1
256133861 370611197 1
265245001 370611197 1
108896669 370611197 1
28774420 370611197 1
37649776 370611197 1
248148598 370611197 1
361278739 370611197 1
330255413 370611197 1
230315857 370611197 1
124272648 370611197 1
306791157 370611197 1
337231569 71487252 1
108445481 71487252 1
296487126 71487252 1
232961188 71487252 1
193208430 71487252 1
23505105 71487252 1
211848777 71487252 1
273559646 71487252 1
189209030 71487252 1
88126316 71487252 1
246172121 71487252 1
170909799 71487252 1
33029673 71487252 1
108064328 71487252 1
241266173 71487252 1
267814002 71487252 1
211172294 71487252 1
340363309 71487252 1
399604913 71487252 1
280574253 71487252 1
48949091 71487252 1
199633839 71487252 1
192517738 71487252 1
51039180 71487252 1
157197158 71487252 1
24429243 71487252 1
784411766 71487252 1
97492519 71487252 1
311867325 71487252 1
228099346 71487252 1
391968464 71487252 1
46252132 71487252 1
500112888 71487252 1
211555341 71487252 1
162815851 71487252 1
53267855 71487252 1
269051483 71487252 1
45112608 71487252 1
48376774 71487252 1
297853100 71487252 1
246739849 71487252 1
186134940 71487252 1
399954028 71487252 1
471858752 71487252 1
30009812 71487252 1
406980735 71487252 1
22128494 71487252 1
194757219 71487252 1
262307214 71487252 1
58757576 71487252 1
280403522 71487252 1
52305361 71487252 1
475896725 71487252 1
257522741 71487252 1
318581766 71487252 1
111690467 71487252 1
126040106 71487252 1
418803180 71487252 1
137671591 71487252 1
21415915 71487252 1
57675742 71487252 1
443043975 71487252 1
400344890 71487252 1
117058623 71487252 1
205665619 71487252 1
235926567 71487252 1
212381568 71487252 1
21593031 71487252 1
250569402 71487252 1
86739892 71487252 1
102781563 71487252 1
186190444 71487252 1
157091041 71487252 1
273033835 71487252 1
226691563 71487252 1
218649291 71487252 1
210442608 71487252 1
156951907 71487252 1
203916273 71487252 1
361812003 71487252 1
178457690 71487252 1
306224647 71487252 1
267822457 71487252 1
88910148 71487252 1
223611436 71487252 1
363860065 71487252 1
260814366 71487252 1
343941412 71487252 1
754823287 71487252 1
496918713 71487252 1
43399417 71487252 1
50093236 71487252 1
164729839 71487252 1
123084921 71487252 1
192149868 71487252 1
396758589 71487252 1
29985371 71487252 1
184372744 71487252 1
140264549 71487252 1
482704214 71487252 1
178077679 71487252 1
21437961 71487252 1
92473291 71487252 1
79413578 71487252 1
44765804 71487252 1
53150452 71487252 1
409911433 71487252 1
23543947 71487252 1
214483223 71487252 1
404357780 71487252 1
215576684 71487252 1
40894652 71487252 1
278482967 71487252 1
175458189 71487252 1
341332559 71487252 1
280948401 71487252 1
368246503 71487252 1
28774420 71487252 1
176861277 71487252 1
124272648 71487252 1
54198070 71487252 1
205376521 71487252 1
838628065 71487252 1
143037311 71487252 1
104147773 71487252 1
386637033 71487252 1
169894192 71487252 1
370162043 71487252 1
392132337 71487252 1
372988775 71487252 1
308721415 71487252 1
137471432 71487252 1
106841421 71487252 1
347943805 71487252 1
361241032 71487252 1
175155659 71487252 1
421024033 71487252 1
21770354 71487252 1
905950542 71487252 1
221517840 71487252 1
367354478 71487252 1
253491471 71487252 1
262639091 71487252 1
45624632 71487252 1
109269644 71487252 1
104799646 71487252 1
85077359 71487252 1
100597724 71487252 1
111005623 71487252 1
264200852 71487252 1
185826799 71487252 1
64017672 71487252 1
117757115 71487252 1
261114974 71487252 1
185646833 71487252 1
436851002 71487252 1
21695739 71487252 1
274053387 71487252 1
79413578 205376521 1
44765804 205376521 1
409911433 205376521 1
68526291 205376521 1
296487126 205376521 1
296381448 205376521 1
22128494 205376521 1
366562500 205376521 1
191077706 205376521 1
343941412 205376521 1
211848777 205376521 1
280403522 205376521 1
205665619 205376521 1
754823287 205376521 1
235926567 205376521 1
500112888 205376521 1
352370223 205376521 1
240388572 205376521 1
64017672 205376521 1
21593031 205376521 1
409970512 205376521 1
102781563 205376521 1
269051483 205376521 1
496918713 205376521 1
238764205 205376521 1
117757115 205376521 1
189209030 205376521 1
50093236 205376521 1
361241032 205376521 1
192149868 205376521 1
214483223 205376521 1
337070381 205376521 1
175155659 205376521 1
33029673 205376521 1
241266173 205376521 1
221517840 205376521 1
211172294 205376521 1
107123526 205376521 1
210442608 205376521 1
253491471 205376521 1
111690467 205376521 1
71487252 205376521 1
361812003 205376521 1
92473291 205376521 1
126040106 205376521 1
306224647 205376521 1
88910148 205376521 1
223611436 205376521 1
299925959 109269644 1
93737863 109269644 1
57794814 109269644 1
177135949 109269644 1
363915528 109269644 1
409911433 109269644 1
454280253 109269644 1
362708884 109269644 1
276971322 109269644 1
77726580 109269644 1
194757219 109269644 1
205231234 109269644 1
187038423 109269644 1
339165240 109269644 1
84403255 109269644 1
443043975 109269644 1
198927386 109269644 1
80373284 109269644 1
433683092 109269644 1
316530540 109269644 1
275096952 109269644 1
391968464 109269644 1
492369766 109269644 1
186791565 109269644 1
330439783 109269644 1
252673442 109269644 1
211555341 109269644 1
390669136 109269644 1
53267855 109269644 1
496918713 109269644 1
117757115 109269644 1
369727211 109269644 1
186190444 109269644 1
580063106 109269644 1
108064328 109269644 1
421024033 109269644 1
105576032 109269644 1
187658311 109269644 1
394745356 109269644 1
222559633 109269644 1
285230602 109269644 1
403594709 109269644 1
213829162 109269644 1
28128687 109269644 1
237266480 109269644 1
399954028 109269644 1
325619075 109269644 1
64490054 109269644 1
366017781 109269644 1
283713373 109269644 1
470500390 45112608 1
335997173 45112608 1
108445481 45112608 1
406980735 45112608 1
262307214 45112608 1
355136751 45112608 1
115180720 45112608 1
280403522 45112608 1
211848777 45112608 1
754823287 45112608 1
370698806 45112608 1
18900232 45112608 1
160887563 45112608 1
347943805 45112608 1
189209030 45112608 1
50093236 45112608 1
192149868 45112608 1
177496057 45112608 1
175155659 45112608 1
905950542 45112608 1
486840282 45112608 1
241266173 45112608 1
140264549 45112608 1
178077679 45112608 1
253491471 45112608 1
399604913 45112608 1
71487252 45112608 1
111690467 45112608 1
241120063 45112608 1
262639091 45112608 1
48949091 45112608 1
109269644 45112608 1
44765804 45112608 1
53150452 45112608 1
157197158 45112608 1
275155337 45112608 1
100597724 45112608 1
111005623 45112608 1
228099346 45112608 1
441208969 45112608 1
162815851 45112608 1
157091041 45112608 1
362747745 45112608 1
501994600 45112608 1
210442608 45112608 1
562966986 45112608 1
436851002 45112608 1
44765804 399604913 1
109269644 399604913 1
470500390 399604913 1
53150452 399604913 1
460456072 399604913 1
275155337 399604913 1
157197158 399604913 1
335997173 399604913 1
68526291 399604913 1
296487126 399604913 1
22128494 399604913 1
262307214 399604913 1
100597724 399604913 1
355136751 399604913 1
111005623 399604913 1
115180720 399604913 1
391968464 399604913 1
211848777 399604913 1
280403522 399604913 1
260778881 399604913 1
235926567 399604913 1
212381568 399604913 1
441208969 399604913 1
370698806 399604913 1
162815851 399604913 1
45112608 399604913 1
18900232 399604913 1
160887563 399604913 1
347943805 399604913 1
179676136 399604913 1
189209030 399604913 1
50093236 399604913 1
396718040 399604913 1
192149868 399604913 1
175155659 399604913 1
157091041 399604913 1
905950542 399604913 1
241266173 399604913 1
486840282 399604913 1
501994600 399604913 1
210442608 399604913 1
178077679 399604913 1
562966986 399604913 1
253491471 399604913 1
71487252 399604913 1
111690467 399604913 1
241120063 399604913 1
436851002 399604913 1
262639091 399604913 1
54198070 399604913 1
143037311 36292202 1
22128494 36292202 1
169894192 36292202 1
193208430 36292202 1
162621823 36292202 1
90430970 36292202 1
177823861 36292202 1
205278393 36292202 1
23971329 36292202 1
359750805 36292202 1
29267530 36292202 1
89308231 36292202 1
123084921 36292202 1
170909799 36292202 1
168345425 36292202 1
140264549 36292202 1
260062202 36292202 1
171251023 36292202 1
353689773 36292202 1
112257152 36292202 1
36544806 36292202 1
500386861 36292202 1
317113567 36292202 1
36612498 36292202 1
24598269 36292202 1
109269644 36292202 1
104799646 36292202 1
320121337 36292202 1
23543947 36292202 1
151755148 36292202 1
111005623 36292202 1
338939548 36292202 1
150611354 36292202 1
342697022 36292202 1
426101736 36292202 1
204911391 36292202 1
372730170 36292202 1
297853100 36292202 1
215576684 36292202 1
84352469 36292202 1
315035989 36292202 1
226691563 36292202 1
278482967 36292202 1
50799351 36292202 1
156951907 36292202 1
280826536 36292202 1
454736754 36292202 1
406886217 36292202 1
37649776 36292202 1
405406664 36292202 1
481649873 36292202 1
252993522 36292202 1
108445481 175155659 1
337231569 175155659 1
296487126 175155659 1
260814366 175155659 1
343941412 175155659 1
754823287 175155659 1
191898535 175155659 1
189209030 175155659 1
43399417 175155659 1
50093236 175155659 1
164729839 175155659 1
192149868 175155659 1
177496057 175155659 1
33029673 175155659 1
108064328 175155659 1
241266173 175155659 1
267814002 175155659 1
211172294 175155659 1
140264549 175155659 1
482704214 175155659 1
178077679 175155659 1
21437961 175155659 1
92473291 175155659 1
402870780 175155659 1
79413578 175155659 1
44765804 175155659 1
53150452 175155659 1
192517738 175155659 1
157197158 175155659 1
24429243 175155659 1
552102770 175155659 1
500112888 175155659 1
269051483 175155659 1
45112608 175155659 1
331112419 175155659 1
214483223 175155659 1
48376774 175155659 1
246739849 175155659 1
188846349 175155659 1
280948401 175155659 1
30009812 175155659 1
176861277 175155659 1
205376521 175155659 1
501887043 175155659 1
406980735 175155659 1
262307214 175155659 1
280403522 175155659 1
277019535 175155659 1
308721415 175155659 1
347943805 175155659 1
361241032 175155659 1
21770354 175155659 1
905950542 175155659 1
221517840 175155659 1
369094144 175155659 1
257522741 175155659 1
253491471 175155659 1
71487252 175155659 1
111690467 175155659 1
126040106 175155659 1
262639091 175155659 1
45624632 175155659 1
21415915 175155659 1
57675742 175155659 1
362708884 175155659 1
256696942 175155659 1
272144349 175155659 1
344751090 175155659 1
100480169 175155659 1
205665619 175155659 1
38081052 175155659 1
64017672 175155659 1
21593031 175155659 1
166670511 175155659 1
102781563 175155659 1
117757115 175155659 1
167096544 175155659 1
261114974 175155659 1
210442608 175155659 1
284945143 175155659 1
361812003 175155659 1
436851002 175155659 1
267822457 175155659 1
239482861 175155659 1
88910148 175155659 1
223611436 175155659 1
44765804 406980735 1
53150452 406980735 1
460456072 406980735 1
335997173 406980735 1
68526291 406980735 1
296487126 406980735 1
262307214 406980735 1
421499757 406980735 1
211848777 406980735 1
280403522 406980735 1
552102770 406980735 1
260778881 406980735 1
212381568 406980735 1
21593031 406980735 1
269051483 406980735 1
317966639 406980735 1
45112608 406980735 1
18900232 406980735 1
347943805 406980735 1
189209030 406980735 1
50093236 406980735 1
214483223 406980735 1
175155659 406980735 1
157091041 406980735 1
905950542 406980735 1
362747745 406980735 1
257522741 406980735 1
253491471 406980735 1
71487252 406980735 1
322045168 406980735 1
241120063 406980735 1
436851002 406980735 1
54198070 406980735 1
345725724 406980735 1
337231569 108896669 1
380310734 108896669 1
272101527 108896669 1
209549732 108896669 1
370611197 108896669 1
119202711 108896669 1
208649048 108896669 1
361278739 108896669 1
330255413 108896669 1
88126316 108896669 1
177496057 108896669 1
52305361 108896669 1
410218658 108896669 1
260062202 108896669 1
268844576 108896669 1
256133861 108896669 1
77688451 108896669 1
248148598 108896669 1
279504313 108896669 1
177900100 108896669 1
192473400 108896669 1
491150133 108896669 1
281992408 108896669 1
115605916 108896669 1
73084416 108896669 1
340870023 108896669 1
40894652 108896669 1
72277917 108896669 1
324907579 108896669 1
48048224 108896669 1
198221318 108896669 1
187276624 108896669 1
28774420 108896669 1
37649776 108896669 1
155874323 108896669 1
230315857 108896669 1
124272648 108896669 1
279504313 88126316 1
250361135 88126316 1
838628065 88126316 1
244154467 88126316 1
181097218 88126316 1
45364167 88126316 1
272101527 88126316 1
232961188 88126316 1
483853031 88126316 1
437557781 88126316 1
386637033 88126316 1
56343104 88126316 1
370611197 88126316 1
119202711 88126316 1
208649048 88126316 1
267804075 88126316 1
192473400 88126316 1
351798435 88126316 1
244876558 88126316 1
53267855 88126316 1
137471432 88126316 1
187288519 88126316 1
164729839 88126316 1
115605916 88126316 1
52305361 88126316 1
297853100 88126316 1
246739849 88126316 1
40894652 88126316 1
72277917 88126316 1
156890702 88126316 1
284510806 88126316 1
48048224 88126316 1
108896669 88126316 1
253491471 88126316 1
28774420 88126316 1
178457690 88126316 1
155874323 88126316 1
248148598 88126316 1
37649776 88126316 1
48949091 88126316 1
275040716 88126316 1
230315857 88126316 1
212586753 88126316 1
124272648 88126316 1
460456072 44765804 1
409982678 44765804 1
335997173 44765804 1
68526291 44765804 1
296487126 44765804 1
406980735 44765804 1
296381448 44765804 1
262307214 44765804 1
115180720 44765804 1
211848777 44765804 1
280403522 44765804 1
378171446 44765804 1
74224730 44765804 1
352370223 44765804 1
249794165 44765804 1
409970512 44765804 1
238764205 44765804 1
347943805 44765804 1
189209030 44765804 1
50093236 44765804 1
175155659 44765804 1
905950542 44765804 1
241266173 44765804 1
486840282 44765804 1
91155132 44765804 1
487963726 44765804 1
249824122 44765804 1
253491471 44765804 1
352569615 44765804 1
399604913 44765804 1
71487252 44765804 1
111690467 44765804 1
108675333 44765804 1
241120063 44765804 1
262639091 44765804 1
360543263 44765804 1
345725724 44765804 1
104799646 44765804 1
53150452 44765804 1
409911433 44765804 1
51039180 44765804 1
157197158 44765804 1
23543947 44765804 1
366562500 44765804 1
111005623 44765804 1
191077706 44765804 1
421499757 44765804 1
150611354 44765804 1
552102770 44765804 1
260778881 44765804 1
367080568 44765804 1
235926567 44765804 1
212381568 44765804 1
240388572 44765804 1
21593031 44765804 1
250569402 44765804 1
162815851 44765804 1
269051483 44765804 1
45112608 44765804 1
29666748 44765804 1
214483223 44765804 1
337070381 44765804 1
157091041 44765804 1
210442608 44765804 1
156951907 44765804 1
520440498 44765804 1
418254720 44765804 1
436851002 44765804 1
306224647 44765804 1
124272648 44765804 1
54198070 44765804 1
205376521 44765804 1
239482861 44765804 1
331273105 262307214 1
470500390 262307214 1
335997173 262307214 1
68526291 262307214 1
296487126 262307214 1
232961188 262307214 1
23505105 262307214 1
115180720 262307214 1
211848777 262307214 1
754823287 262307214 1
29267530 262307214 1
317966639 262307214 1
18900232 262307214 1
119466409 262307214 1
189209030 262307214 1
273559646 262307214 1
50093236 262307214 1
164729839 262307214 1
192149868 262307214 1
170909799 262307214 1
108064328 262307214 1
39723301 262307214 1
241266173 262307214 1
140264549 262307214 1
340363309 262307214 1
218664980 262307214 1
561976148 262307214 1
399604913 262307214 1
241120063 262307214 1
273461517 262307214 1
44765804 262307214 1
53150452 262307214 1
157197158 262307214 1
275155337 262307214 1
24429243 262307214 1
784411766 262307214 1
97492519 262307214 1
228099346 262307214 1
150611354 262307214 1
552102770 262307214 1
260778881 262307214 1
367080568 262307214 1
441208969 262307214 1
280430548 262307214 1
162815851 262307214 1
269051483 262307214 1
45112608 262307214 1
369727211 262307214 1
214483223 262307214 1
404357780 262307214 1
297853100 262307214 1
215576684 262307214 1
175458189 262307214 1
520440498 262307214 1
28774420 262307214 1
124272648 262307214 1
54198070 262307214 1
93737863 262307214 1
143037311 262307214 1
460456072 262307214 1
406980735 262307214 1
22128494 262307214 1
194757219 262307214 1
169894192 262307214 1
355136751 262307214 1
280403522 262307214 1
177823861 262307214 1
42895816 262307214 1
74224730 262307214 1
412490976 262307214 1
347943805 262307214 1
361241032 262307214 1
175155659 262307214 1
21770354 262307214 1
62223312 262307214 1
905950542 262307214 1
240663429 262307214 1
260062202 262307214 1
257522741 262307214 1
253491471 262307214 1
71487252 262307214 1
111690467 262307214 1
205383132 262307214 1
262639091 262307214 1
127903007 262307214 1
345725724 262307214 1
104799646 262307214 1
214251466 262307214 1
362708884 262307214 1
256696942 262307214 1
85077359 262307214 1
111005623 262307214 1
421499757 262307214 1
185826799 262307214 1
109299416 262307214 1
100480169 262307214 1
117058623 262307214 1
212381568 262307214 1
51371672 262307214 1
421104380 262307214 1
102781563 262307214 1
186190444 262307214 1
29666748 262307214 1
157091041 262307214 1
362747745 262307214 1
226691563 262307214 1
208490036 262307214 1
210442608 262307214 1
238169466 262307214 1
322045168 262307214 1
361812003 262307214 1
178457690 262307214 1
405406664 262307214 1
436851002 262307214 1
88910148 262307214 1
465399426 124272648 1
380310734 124272648 1
44336049 124272648 1
209549732 124272648 1
22128494 124272648 1
194757219 124272648 1
169894192 124272648 1
370611197 124272648 1
162621823 124272648 1
119202711 124272648 1
208649048 124272648 1
165076757 124272648 1
191058301 124272648 1
754823287 124272648 1
361278739 124272648 1
330255413 124272648 1
545072012 124272648 1
370005959 124272648 1
88126316 124272648 1
177496057 124272648 1
52305361 124272648 1
170909799 124272648 1
120858192 124272648 1
108064328 124272648 1
39723301 124272648 1
140264549 124272648 1
260062202 124272648 1
218664980 124272648 1
256133861 124272648 1
265245001 124272648 1
257522741 124272648 1
48949091 124272648 1
361299476 124272648 1
296489918 124272648 1
212586753 124272648 1
99002197 124272648 1
104799646 124272648 1
51039180 124272648 1
45364167 124272648 1
181097218 124272648 1
214251466 124272648 1
137373058 124272648 1
400549146 124272648 1
177900100 124272648 1
311867325 124272648 1
150611354 124272648 1
192473400 124272648 1
115605916 124272648 1
73084416 124272648 1
215576684 124272648 1
296146340 124272648 1
40894652 124272648 1
72277917 124272648 1
218649291 124272648 1
324907579 124272648 1
156890702 124272648 1
156951907 124272648 1
88960749 124272648 1
108896669 124272648 1
198221318 124272648 1
520440498 124272648 1
187276624 124272648 1
28774420 124272648 1
361812003 124272648 1
155874323 124272648 1
179127965 124272648 1
252993522 124272648 1
470500390 18900232 1
460456072 18900232 1
335997173 18900232 1
108445481 18900232 1
406980735 18900232 1
262307214 18900232 1
355136751 18900232 1
115180720 18900232 1
211848777 18900232 1
280403522 18900232 1
754823287 18900232 1
370698806 18900232 1
160887563 18900232 1
347943805 18900232 1
189209030 18900232 1
50093236 18900232 1
192149868 18900232 1
108064328 18900232 1
241266173 18900232 1
486840282 18900232 1
257522741 18900232 1
178077679 18900232 1
253491471 18900232 1
399604913 18900232 1
71487252 18900232 1
111690467 18900232 1
241120063 18900232 1
108675333 18900232 1
262639091 18900232 1
44765804 18900232 1
53150452 18900232 1
275155337 18900232 1
157197158 18900232 1
100597724 18900232 1
111005623 18900232 1
185826799 18900232 1
260778881 18900232 1
235926567 18900232 1
212381568 18900232 1
441208969 18900232 1
162815851 18900232 1
45112608 18900232 1
369727211 18900232 1
396718040 18900232 1
362747745 18900232 1
501994600 18900232 1
210442608 18900232 1
213829162 18900232 1
562966986 18900232 1
436851002 18900232 1
283713373 18900232 1
54198070 18900232 1
296712899 18900232 1
53150452 269051483 1
68526291 269051483 1
406980735 269051483 1
264200852 269051483 1
368802046 269051483 1
138428712 269051483 1
26761071 269051483 1
189209030 269051483 1
273559646 269051483 1
50093236 269051483 1
214483223 269051483 1
140264549 269051483 1
156890702 269051483 1
48048224 269051483 1
71487252 269051483 1
280574253 269051483 1
331273105 50093236 1
335997173 50093236 1
68526291 50093236 1
296487126 50093236 1
406980735 50093236 1
262307214 50093236 1
211848777 50093236 1
280403522 50093236 1
754823287 50093236 1
317966639 50093236 1
347943805 50093236 1
189209030 50093236 1
164729839 50093236 1
335507982 50093236 1
192149868 50093236 1
175155659 50093236 1
108064328 50093236 1
21770354 50093236 1
905950542 50093236 1
257522741 50093236 1
178077679 50093236 1
253491471 50093236 1
71487252 50093236 1
111690467 50093236 1
241120063 50093236 1
127903007 50093236 1
345725724 50093236 1
44765804 50093236 1
53150452 50093236 1
157197158 50093236 1
100597724 50093236 1
111005623 50093236 1
109299416 50093236 1
117058623 50093236 1
552102770 50093236 1
367080568 50093236 1
260778881 50093236 1
212381568 50093236 1
21593031 50093236 1
196244888 50093236 1
269051483 50093236 1
45112608 50093236 1
214483223 50093236 1
157091041 50093236 1
362747745 50093236 1
210442608 50093236 1
322045168 50093236 1
405406664 50093236 1
436851002 50093236 1
54198070 50093236 1
205376521 50093236 1
331273105 905950542 1
44765804 905950542 1
470500390 905950542 1
53150452 905950542 1
68526291 905950542 1
406980735 905950542 1
262307214 905950542 1
280403522 905950542 1
552102770 905950542 1
211848777 905950542 1
754823287 905950542 1
260778881 905950542 1
21593031 905950542 1
269051483 905950542 1
317966639 905950542 1
45112608 905950542 1
347943805 905950542 1
189209030 905950542 1
50093236 905950542 1
175155659 905950542 1
157091041 905950542 1
362747745 905950542 1
210442608 905950542 1
253491471 905950542 1
71487252 905950542 1
322045168 905950542 1
436851002 905950542 1
241120063 905950542 1
418803180 905950542 1
270063173 210442608 1
363860065 210442608 1
324307705 210442608 1
335997173 210442608 1
108445481 210442608 1
337231569 210442608 1
296487126 210442608 1
406980735 210442608 1
262307214 210442608 1
355136751 210442608 1
343941412 210442608 1
280403522 210442608 1
211848777 210442608 1
205278393 210442608 1
106841421 210442608 1
18900232 210442608 1
347943805 210442608 1
189209030 210442608 1
273559646 210442608 1
50093236 210442608 1
246172121 210442608 1
361241032 210442608 1
192149868 210442608 1
326820998 210442608 1
175155659 210442608 1
33029673 210442608 1
905950542 210442608 1
221517840 210442608 1
211172294 210442608 1
591867735 210442608 1
482704214 210442608 1
253491471 210442608 1
399604913 210442608 1
235284388 210442608 1
71487252 210442608 1
111690467 210442608 1
21437961 210442608 1
92473291 210442608 1
126040106 210442608 1
262639091 210442608 1
45624632 210442608 1
79413578 210442608 1
44765804 210442608 1
53150452 210442608 1
192517738 210442608 1
157197158 210442608 1
57675742 210442608 1
85077359 210442608 1
111005623 210442608 1
97492519 210442608 1
228099346 210442608 1
205665619 210442608 1
235926567 210442608 1
500112888 210442608 1
378745384 210442608 1
64017672 210442608 1
298641416 210442608 1
21593031 210442608 1
102781563 210442608 1
269051483 210442608 1
45112608 210442608 1
117757115 210442608 1
261114974 210442608 1
214483223 210442608 1
48376774 210442608 1
157091041 210442608 1
246739849 210442608 1
175458189 210442608 1
280948401 210442608 1
471858752 210442608 1
436851002 210442608 1
306224647 210442608 1
267822457 210442608 1
205376521 210442608 1
88910148 210442608 1
223611436 210442608 1
250361135 253491471 1
244154467 253491471 1
838628065 253491471 1
44765804 253491471 1
327333087 253491471 1
470500390 253491471 1
53150452 253491471 1
64456105 253491471 1
157197158 253491471 1
68526291 253491471 1
381515950 253491471 1
296487126 253491471 1
406980735 253491471 1
232961188 253491471 1
483853031 253491471 1
437557781 253491471 1
262307214 253491471 1
56343104 253491471 1
111005623 253491471 1
211848777 253491471 1
280403522 253491471 1
260778881 253491471 1
267804075 253491471 1
212381568 253491471 1
351798435 253491471 1
21593031 253491471 1
244876558 253491471 1
162815851 253491471 1
45112608 253491471 1
187288519 253491471 1
347943805 253491471 1
189209030 253491471 1
50093236 253491471 1
88126316 253491471 1
164729839 253491471 1
192149868 253491471 1
214483223 253491471 1
52305361 253491471 1
175155659 253491471 1
157091041 253491471 1
297853100 253491471 1
905950542 253491471 1
362747745 253491471 1
241266173 253491471 1
388400654 253491471 1
210442608 253491471 1
106766504 253491471 1
284510806 253491471 1
71487252 253491471 1
111690467 253491471 1
300202655 253491471 1
178457690 253491471 1
436851002 253491471 1
48949091 253491471 1
275040716 253491471 1
230315857 253491471 1
212586753 253491471 1
205376521 253491471 1
54198070 253491471 1
345725724 253491471 1
284139006 183374179 1
502000235 183374179 1
21858860 183374179 1
343941412 183374179 1
405604530 183374179 1
313621459 183374179 1
24868133 183374179 1
397569403 183374179 1
191898535 183374179 1
26761071 183374179 1
187288519 183374179 1
119466409 183374179 1
304022613 183374179 1
326055771 183374179 1
340363309 183374179 1
385340015 183374179 1
22926492 183374179 1
369094144 183374179 1
127903007 183374179 1
85077359 183374179 1
185826799 183374179 1
100480169 183374179 1
429012068 183374179 1
360738565 183374179 1
51371672 183374179 1
53267855 183374179 1
173493504 183374179 1
46420717 183374179 1
241093180 183374179 1
297853100 183374179 1
193425330 183374179 1
199295364 183374179 1
21508873 183374179 1
501994600 183374179 1
311108835 183374179 1
175458189 183374179 1
341332559 183374179 1
227699736 183374179 1
189660545 183374179 1
88910148 183374179 1
335997173 157197158 1
337231569 157197158 1
262307214 157197158 1
355136751 157197158 1
115180720 157197158 1
280403522 157197158 1
211848777 157197158 1
754823287 157197158 1
392132337 157197158 1
21927348 157197158 1
277019535 157197158 1
172453787 157197158 1
172453788 157197158 1
397569403 157197158 1
18900232 157197158 1
347943805 157197158 1
189209030 157197158 1
277727437 157197158 1
50093236 157197158 1
361241032 157197158 1
237885339 157197158 1
192149868 157197158 1
175155659 157197158 1
905950542 157197158 1
241266173 157197158 1
211172294 157197158 1
140264549 157197158 1
257522741 157197158 1
253491471 157197158 1
399604913 157197158 1
71487252 157197158 1
262639091 157197158 1
44765804 157197158 1
199633839 157197158 1
53150452 157197158 1
282067411 157197158 1
45398123 157197158 1
338617304 157197158 1
228099346 157197158 1
117058623 157197158 1
552102770 157197158 1
260778881 157197158 1
170649489 157197158 1
187255592 157197158 1
162815851 157197158 1
45112608 157197158 1
186190444 157197158 1
267194499 157197158 1
157091041 157197158 1
193425330 157197158 1
213240376 157197158 1
203916273 157197158 1
30009812 157197158 1
274053387 157197158 1
239482861 157197158 1
88910148 157197158 1
465399426 208649048 1
337231569 208649048 1
380310734 208649048 1
44336049 208649048 1
272101527 208649048 1
209549732 208649048 1
386637033 208649048 1
119202711 208649048 1
165076757 208649048 1
754823287 208649048 1
361278739 208649048 1
330255413 208649048 1
88126316 208649048 1
177496057 208649048 1
52305361 208649048 1
120858192 208649048 1
410218658 208649048 1
140264549 208649048 1
268844576 208649048 1
256133861 208649048 1
77688451 208649048 1
248148598 208649048 1
48949091 208649048 1
296489918 208649048 1
279504313 208649048 1
99002197 208649048 1
104799646 208649048 1
45364167 208649048 1
181097218 208649048 1
292813892 208649048 1
177900100 208649048 1
150611354 208649048 1
192473400 208649048 1
491150133 208649048 1
137055424 208649048 1
115605916 208649048 1
73084416 208649048 1
40894652 208649048 1
72277917 208649048 1
324907579 208649048 1
156890702 208649048 1
48048224 208649048 1
108896669 208649048 1
198221318 208649048 1
187276624 208649048 1
28774420 208649048 1
361812003 208649048 1
37649776 208649048 1
155874323 208649048 1
179127965 208649048 1
230315857 208649048 1
124272648 208649048 1
465399426 330255413 1
380310734 330255413 1
44336049 330255413 1
370611197 330255413 1
213579519 330255413 1
119202711 330255413 1
208649048 330255413 1
361278739 330255413 1
24868133 330255413 1
246760566 330255413 1
350739777 330255413 1
88126316 330255413 1
177496057 330255413 1
410218658 330255413 1
256133861 330255413 1
48949091 330255413 1
296489918 330255413 1
181097218 330255413 1
177900100 330255413 1
431640690 330255413 1
241093180 330255413 1
297853100 330255413 1
73084416 330255413 1
296146340 330255413 1
340870023 330255413 1
244474835 330255413 1
72277917 330255413 1
156890702 330255413 1
108896669 330255413 1
155874323 330255413 1
37649776 330255413 1
275040716 330255413 1
179127965 330255413 1
124272648 330255413 1
331273105 53150452 1
470500390 53150452 1
460456072 53150452 1
335997173 53150452 1
68526291 53150452 1
406980735 53150452 1
262307214 53150452 1
355136751 53150452 1
211848777 53150452 1
280403522 53150452 1
370698806 53150452 1
317966639 53150452 1
18900232 53150452 1
179676136 53150452 1
347943805 53150452 1
189209030 53150452 1
50093236 53150452 1
175155659 53150452 1
21770354 53150452 1
905950542 53150452 1
241266173 53150452 1
253491471 53150452 1
399604913 53150452 1
191072044 53150452 1
111690467 53150452 1
71487252 53150452 1
241120063 53150452 1
262639091 53150452 1
345725724 53150452 1
44765804 53150452 1
157197158 53150452 1
111005623 53150452 1
421499757 53150452 1
109299416 53150452 1
552102770 53150452 1
367080568 53150452 1
260778881 53150452 1
212381568 53150452 1
441208969 53150452 1
21593031 53150452 1
421104380 53150452 1
162815851 53150452 1
269051483 53150452 1
45112608 53150452 1
186190444 53150452 1
29666748 53150452 1
214483223 53150452 1
157091041 53150452 1
362747745 53150452 1
210442608 53150452 1
436851002 53150452 1
54198070 53150452 1
93737863 421024033 1
109269644 421024033 1
177135949 421024033 1
363915528 421024033 1
454280253 421024033 1
51039180 421024033 1
181097218 421024033 1
328548626 421024033 1
45398123 421024033 1
401390204 421024033 1
194757219 421024033 1
84403255 421024033 1
443043975 421024033 1
198927386 421024033 1
185826799 421024033 1
23505105 421024033 1
100480169 421024033 1
492369766 421024033 1
754823287 421024033 1
40691248 421024033 1
42895816 421024033 1
351253672 421024033 1
21927348 421024033 1
252673442 421024033 1
23971329 421024033 1
188826656 421024033 1
51371672 421024033 1
390669136 421024033 1
102781563 421024033 1
179676136 421024033 1
369727211 421024033 1
186190444 421024033 1
246739849 421024033 1
108064328 421024033 1
187658311 421024033 1
394745356 421024033 1
240663429 421024033 1
107123526 421024033 1
172668288 421024033 1
324907579 421024033 1
285230602 421024033 1
218664980 421024033 1
447026114 421024033 1
399954028 421024033 1
127903007 421024033 1
374495787 421024033 1
331273105 211848777 1
44765804 211848777 1
53150452 211848777 1
460456072 211848777 1
157197158 211848777 1
335997173 211848777 1
68526291 211848777 1
296487126 211848777 1
406980735 211848777 1
262307214 211848777 1
421499757 211848777 1
109299416 211848777 1
275096952 211848777 1
115180720 211848777 1
150611354 211848777 1
280403522 211848777 1
552102770 211848777 1
260778881 211848777 1
367080568 211848777 1
212381568 211848777 1
21593031 211848777 1
179935250 211848777 1
162815851 211848777 1
269051483 211848777 1
317966639 211848777 1
45112608 211848777 1
18900232 211848777 1
347943805 211848777 1
189209030 211848777 1
50093236 211848777 1
29666748 211848777 1
214483223 211848777 1
175155659 211848777 1
157091041 211848777 1
21770354 211848777 1
905950542 211848777 1
362747745 211848777 1
241266173 211848777 1
486840282 211848777 1
210442608 211848777 1
253491471 211848777 1
399604913 211848777 1
71487252 211848777 1
322045168 211848777 1
241120063 211848777 1
436851002 211848777 1
262639091 211848777 1
205376521 211848777 1
345725724 211848777 1
54198070 211848777 1
44765804 280403522 1
53150452 280403522 1
460456072 280403522 1
157197158 280403522 1
335997173 280403522 1
68526291 280403522 1
296487126 280403522 1
406980735 280403522 1
262307214 280403522 1
111005623 280403522 1
279968317 280403522 1
343941412 280403522 1
211848777 280403522 1
83106176 280403522 1
260778881 280403522 1
212381568 280403522 1
21593031 280403522 1
162815851 280403522 1
269051483 280403522 1
45112608 280403522 1
18900232 280403522 1
347943805 280403522 1
189209030 280403522 1
273559646 280403522 1
50093236 280403522 1
214483223 280403522 1
175155659 280403522 1
157091041 280403522 1
241266173 280403522 1
253491471 280403522 1
399604913 280403522 1
444720443 280403522 1
71487252 280403522 1
203916273 280403522 1
111690467 280403522 1
436851002 280403522 1
30009812 280403522 1
345725724 280403522 1
205376521 280403522 1
399711344 280403522 1
335997173 111690467 1
108445481 111690467 1
296487126 111690467 1
260814366 111690467 1
343941412 111690467 1
280403522 111690467 1
754823287 111690467 1
347943805 111690467 1
189209030 111690467 1
50093236 111690467 1
361241032 111690467 1
175155659 111690467 1
33029673 111690467 1
29985371 111690467 1
267814002 111690467 1
221517840 111690467 1
211172294 111690467 1
482704214 111690467 1
257522741 111690467 1
253491471 111690467 1
399604913 111690467 1
71487252 111690467 1
21437961 111690467 1
92473291 111690467 1
126040106 111690467 1
244006526 111690467 1
45624632 111690467 1
79413578 111690467 1
44765804 111690467 1
53150452 111690467 1
192517738 111690467 1
57675742 111690467 1
111005623 111690467 1
553850703 111690467 1
228099346 111690467 1
205665619 111690467 1
235926567 111690467 1
500112888 111690467 1
64017672 111690467 1
86739892 111690467 1
102781563 111690467 1
269051483 111690467 1
117757115 111690467 1
261114974 111690467 1
214483223 111690467 1
48376774 111690467 1
210442608 111690467 1
88960749 111690467 1
280948401 111690467 1
28774420 111690467 1
436851002 111690467 1
267822457 111690467 1
205376521 111690467 1
88910148 111690467 1
223611436 111690467 1
465399426 44336049 1
380310734 44336049 1
213579519 44336049 1
165076757 44336049 1
330255413 44336049 1
350739777 44336049 1
88126316 44336049 1
177496057 44336049 1
410218658 44336049 1
248148598 44336049 1
48949091 44336049 1
45364167 44336049 1
177900100 44336049 1
267804075 44336049 1
279949406 44336049 1
520380645 44336049 1
250569402 44336049 1
115605916 44336049 1
241093180 44336049 1
73084416 44336049 1
417097825 44336049 1
296146340 44336049 1
72277917 44336049 1
324907579 44336049 1
108896669 44336049 1
28774420 44336049 1
37649776 44336049 1
155874323 44336049 1
179127965 44336049 1
230315857 44336049 1
124272648 44336049 1
331273105 157091041 1
44765804 157091041 1
53150452 157091041 1
460456072 157091041 1
157197158 157091041 1
335997173 157091041 1
68526291 157091041 1
406980735 157091041 1
262307214 157091041 1
355136751 157091041 1
111005623 157091041 1
421499757 157091041 1
228099346 157091041 1
400344890 157091041 1
115180720 157091041 1
211848777 157091041 1
280403522 157091041 1
552102770 157091041 1
754823287 157091041 1
260778881 157091041 1
367080568 157091041 1
212381568 157091041 1
21593031 157091041 1
269051483 157091041 1
317966639 157091041 1
45112608 157091041 1
347943805 157091041 1
189209030 157091041 1
50093236 157091041 1
29666748 157091041 1
192149868 157091041 1
214483223 157091041 1
175155659 157091041 1
905950542 157091041 1
362747745 157091041 1
241266173 157091041 1
486840282 157091041 1
210442608 157091041 1
178077679 157091041 1
253491471 157091041 1
399604913 157091041 1
111690467 157091041 1
71487252 157091041 1
322045168 157091041 1
241120063 157091041 1
436851002 157091041 1
262639091 157091041 1
54198070 157091041 1
345725724 157091041 1
44765804 214483223 1
53150452 214483223 1
460456072 214483223 1
157197158 214483223 1
335997173 214483223 1
68526291 214483223 1
406980735 214483223 1
262307214 214483223 1
111005623 214483223 1
421499757 214483223 1
211848777 214483223 1
280403522 214483223 1
552102770 214483223 1
260778881 214483223 1
367080568 214483223 1
212381568 214483223 1
21927348 214483223 1
21593031 214483223 1
162815851 214483223 1
269051483 214483223 1
317966639 214483223 1
189209030 214483223 1
50093236 214483223 1
29666748 214483223 1
175155659 214483223 1
157091041 214483223 1
21508873 214483223 1
362747745 214483223 1
241266173 214483223 1
107123526 214483223 1
253491471 214483223 1
71487252 214483223 1
361812003 214483223 1
322045168 214483223 1
241120063 214483223 1
436851002 214483223 1
54198070 214483223 1
205376521 214483223 1
345725724 214483223 1
331273105 189209030 1
460456072 189209030 1
68526291 189209030 1
296487126 189209030 1
406980735 189209030 1
262307214 189209030 1
21858860 189209030 1
182470142 189209030 1
280403522 189209030 1
211848777 189209030 1
317966639 189209030 1
18900232 189209030 1
347943805 189209030 1
50093236 189209030 1
192149868 189209030 1
175155659 189209030 1
33029673 189209030 1
108064328 189209030 1
21770354 189209030 1
905950542 189209030 1
257522741 189209030 1
178077679 189209030 1
253491471 189209030 1
71487252 189209030 1
111690467 189209030 1
241120063 189209030 1
345725724 189209030 1
44765804 189209030 1
21415915 189209030 1
53150452 189209030 1
157197158 189209030 1
443043975 189209030 1
421499757 189209030 1
100480169 189209030 1
552102770 189209030 1
367080568 189209030 1
260778881 189209030 1
212381568 189209030 1
64017672 189209030 1
21593031 189209030 1
269051483 189209030 1
45112608 189209030 1
117757115 189209030 1
29666748 189209030 1
214483223 189209030 1
157091041 189209030 1
186134940 189209030 1
210442608 189209030 1
322045168 189209030 1
436851002 189209030 1
54198070 189209030 1
205376521 189209030 1
88910148 189209030 1
45112608 347943805 1
279504313 347943805 1
18900232 347943805 1
99002197 347943805 1
179676136 347943805 1
189209030 347943805 1
44765804 347943805 1
50093236 347943805 1
369727211 347943805 1
88126316 347943805 1
53150452 347943805 1
157197158 347943805 1
335997173 347943805 1
192149868 347943805 1
296487126 347943805 1
175155659 347943805 1
157091041 347943805 1
406980735 347943805 1
108064328 347943805 1
905950542 347943805 1
262307214 347943805 1
241266173 347943805 1
355136751 347943805 1
107123526 347943805 1
140264549 347943805 1
185826799 347943805 1
175458189 347943805 1
357660257 347943805 1
115180720 347943805 1
150611354 347943805 1
280403522 347943805 1
211848777 347943805 1
187365956 347943805 1
257522741 347943805 1
178077679 347943805 1
253491471 347943805 1
399604913 347943805 1
71487252 347943805 1
111690467 347943805 1
399954028 347943805 1
436851002 347943805 1
145721875 347943805 1
469680915 347943805 1
162815851 347943805 1
508986427 347943805 1
331273105 335997173 1
44765804 335997173 1
470500390 335997173 1
53150452 335997173 1
460456072 335997173 1
275155337 335997173 1
157197158 335997173 1
68526291 335997173 1
406980735 335997173 1
262307214 335997173 1
100597724 335997173 1
355136751 335997173 1
111005623 335997173 1
228099346 335997173 1
115180720 335997173 1
211848777 335997173 1
280403522 335997173 1
754823287 335997173 1
260778881 335997173 1
235926567 335997173 1
441208969 335997173 1
370698806 335997173 1
162815851 335997173 1
269051483 335997173 1
317966639 335997173 1
45112608 335997173 1
18900232 335997173 1
160887563 335997173 1
347943805 335997173 1
189209030 335997173 1
50093236 335997173 1
396718040 335997173 1
214483223 335997173 1
175155659 335997173 1
157091041 335997173 1
905950542 335997173 1
362747745 335997173 1
241266173 335997173 1
486840282 335997173 1
501994600 335997173 1
210442608 335997173 1
178077679 335997173 1
562966986 335997173 1
253491471 335997173 1
399604913 335997173 1
71487252 335997173 1
111690467 335997173 1
241120063 335997173 1
436851002 335997173 1
470500390 355136751 1
53150452 355136751 1
460456072 355136751 1
157197158 355136751 1
275155337 355136751 1
335997173 355136751 1
22128494 355136751 1
262307214 355136751 1
100597724 355136751 1
111005623 355136751 1
185826799 355136751 1
115180720 355136751 1
150611354 355136751 1
280403522 355136751 1
260778881 355136751 1
441208969 355136751 1
370698806 355136751 1
162815851 355136751 1
45112608 355136751 1
18900232 355136751 1
160887563 355136751 1
347943805 355136751 1
50093236 355136751 1
396718040 355136751 1
214483223 355136751 1
157091041 355136751 1
108064328 355136751 1
362747745 355136751 1
486840282 355136751 1
241266173 355136751 1
501994600 355136751 1
210442608 355136751 1
257522741 355136751 1
178077679 355136751 1
562966986 355136751 1
399604913 355136751 1
71487252 355136751 1
111690467 355136751 1
361812003 355136751 1
436851002 355136751 1
241120063 355136751 1
262639091 355136751 1
54198070 355136751 1
369727211 390669136 1
369727211 338611428 1
369727211 264200852 1
436851002 160887563 1
436851002 100235911 1
436851002 262639091 1
436851002 441208969 1
436851002 562966986 1
436851002 241120063 1
436851002 100597724 1
436851002 470500390 1
436851002 486840282 1
436851002 80373284 1
436851002 205278393 1
370611197 323356735 1
370611197 306791157 1
370611197 52305361 1
370611197 137055424 1
370611197 515440846 1
370611197 28774420 1
370611197 386637033 1
370611197 361278739 1
370611197 265245001 1
370611197 322180022 1
370611197 256133861 1
370611197 72277917 1
71487252 471858752 1
71487252 58757576 1
71487252 43702024 1
71487252 184372744 1
71487252 838628065 1
71487252 311867325 1
71487252 250569402 1
71487252 166670511 1
71487252 396758589 1
71487252 409911433 1
71487252 370162043 1
71487252 372988775 1
71487252 46252132 1
71487252 500112888 1
71487252 52305361 1
71487252 68526291 1
71487252 241120063 1
71487252 367354478 1
71487252 362747745 1
71487252 470500390 1
71487252 399954028 1
71487252 318581766 1
71487252 191898535 1
71487252 368246503 1
71487252 106841421 1
71487252 21695739 1
71487252 274053387 1
205376521 249794165 1
205376521 33029673 1
205376521 241266173 1
205376521 211172294 1
205376521 192517738 1
205376521 366562500 1
205376521 500112888 1
205376521 48376774 1
205376521 352370223 1
205376521 487963726 1
205376521 126040106 1
205376521 102781563 1
205376521 306224647 1
205376521 267822457 1
205376521 68526291 1
205376521 21437961 1
205376521 337070381 1
205376521 296381448 1
205376521 361241032 1
205376521 64017672 1
205376521 117757115 1
205376521 409982678 1
205376521 108445481 1
205376521 228099346 1
205376521 91155132 1
205376521 249824122 1
205376521 205665619 1
205376521 235926567 1
205376521 240388572 1
205376521 21593031 1
205376521 88910148 1
205376521 223611436 1
205376521 92473291 1
205376521 409911433 1
205376521 205278393 1
205376521 409970512 1
205376521 238764205 1
205376521 221517840 1
205376521 191077706 1
109269644 433102407 1
109269644 177135949 1
109269644 21415915 1
109269644 399954028 1
109269644 191067738 1
109269644 227699736 1
109269644 443540428 1
45112608 160887563 1
45112608 100235911 1
45112608 562966986 1
45112608 100597724 1
45112608 486840282 1
45112608 192149868 1
45112608 501994600 1
399604913 470500390 1
399604913 370698806 1
399604913 160887563 1
399604913 241266173 1
399604913 486840282 1
399604913 275155337 1
399604913 260778881 1
399604913 441208969 1
399604913 562966986 1
399604913 460456072 1
399604913 212381568 1
399604913 68526291 1
399604913 115180720 1
399604913 241120063 1
399604913 396718040 1
399604913 262639091 1
399604913 100597724 1
399604913 501994600 1
36292202 252993522 1
36292202 133406185 1
175155659 501887043 1
175155659 308721415 1
175155659 331112419 1
175155659 362708884 1
175155659 394614858 1
175155659 176861277 1
175155659 267814002 1
175155659 24429243 1
175155659 500112888 1
175155659 246739849 1
175155659 562966986 1
175155659 21415915 1
175155659 552102770 1
175155659 188846349 1
175155659 367354478 1
175155659 470500390 1
175155659 273559646 1
175155659 486840282 1
175155659 304022613 1
175155659 344751090 1
175155659 343941412 1
175155659 496918713 1
175155659 272144349 1
175155659 284945143 1
175155659 21695739 1
175155659 274053387 1
406980735 212381568 1
406980735 29666748 1
406980735 322045168 1
406980735 68526291 1
406980735 241120063 1
406980735 552102770 1
406980735 345725724 1
406980735 362747745 1
406980735 260778881 1
406980735 460456072 1
406980735 21593031 1
406980735 317966639 1
406980735 367080568 1
406980735 205278393 1
406980735 262639091 1
406980735 421499757 1
108896669 241266173 1
108896669 433102407 1
108896669 241120063 1
88126316 285709412 1
88126316 433102407 1
44765804 366562500 1
44765804 487963726 1
44765804 167906212 1
44765804 337070381 1
44765804 345725724 1
44765804 409982678 1
44765804 460456072 1
44765804 91155132 1
44765804 249824122 1
44765804 240388572 1
44765804 21593031 1
44765804 250569402 1
44765804 115180720 1
44765804 409911433 1
44765804 367080568 1
44765804 238764205 1
44765804 262639091 1
44765804 249794165 1
44765804 241266173 1
44765804 108675333 1
44765804 352370223 1
44765804 212381568 1
44765804 29666748 1
44765804 239482861 1
44765804 68526291 1
44765804 352569615 1
44765804 241120063 1
44765804 552102770 1
44765804 296381448 1
44765804 486840282 1
44765804 360543263 1
44765804 260778881 1
44765804 520440498 1
44765804 378171446 1
44765804 205278393 1
44765804 409970512 1
44765804 191077706 1
44765804 421499757 1
262307214 100235911 1
262307214 331273105 1
262307214 421104380 1
262307214 241266173 1
262307214 552102770 1
262307214 396718040 1
262307214 421499757 1
124272648 100235911 1
124272648 433102407 1
18900232 160887563 1
18900232 241266173 1
18900232 441208969 1
18900232 562966986 1
18900232 212381568 1
18900232 100597724 1
18900232 362747745 1
18900232 470500390 1
18900232 370698806 1
18900232 486840282 1
18900232 275155337 1
18900232 260778881 1
18900232 460456072 1
18900232 115180720 1
18900232 396718040 1
18900232 262639091 1
18900232 501994600 1
269051483 280574253 1
269051483 366562500 1
269051483 322045168 1
269051483 167906212 1
269051483 345725724 1
269051483 156890702 1
269051483 138428712 1
269051483 460456072 1
269051483 317966639 1
269051483 367080568 1
269051483 48048224 1
269051483 368802046 1
269051483 212381568 1
269051483 361812003 1
269051483 68526291 1
269051483 241120063 1
269051483 552102770 1
269051483 187255592 1
269051483 362747745 1
269051483 273559646 1
269051483 260778881 1
269051483 26761071 1
269051483 392132337 1
269051483 205278393 1
269051483 120116959 1
269051483 264200852 1
269051483 421499757 1
269051483 459637630 1
269051483 274053387 1
50093236 322045168 1
50093236 196244888 1
50093236 331273105 1
50093236 117058623 1
50093236 335507982 1
50093236 552102770 1
50093236 486840282 1
50093236 421499757 1
905950542 331273105 1
905950542 68526291 1
905950542 317966639 1
905950542 241120063 1
905950542 552102770 1
905950542 260778881 1
905950542 367080568 1
905950542 109299416 1
905950542 21593031 1
905950542 362747745 1
905950542 322045168 1
210442608 337231569 1
210442608 33029673 1
210442608 211172294 1
210442608 192517738 1
210442608 500112888 1
210442608 298641416 1
210442608 591867735 1
210442608 126040106 1
210442608 102781563 1
210442608 79413578 1
210442608 175458189 1
210442608 280948401 1
210442608 361241032 1
210442608 235284388 1
210442608 64017672 1
210442608 117757115 1
210442608 362747745 1
210442608 270063173 1
210442608 326820998 1
210442608 228099346 1
210442608 205665619 1
210442608 378745384 1
210442608 21593031 1
210442608 223611436 1
210442608 343941412 1
210442608 192149868 1
210442608 324307705 1
210442608 205278393 1
210442608 106841421 1
210442608 221517840 1
210442608 262639091 1
210442608 261114974 1
253491471 285709412 1
253491471 297853100 1
253491471 437557781 1
253491471 244154467 1
253491471 167906212 1
253491471 100235911 1
253491471 388400654 1
253491471 838628065 1
253491471 370698806 1
253491471 460456072 1
253491471 381515950 1
253491471 351798435 1
253491471 250361135 1
253491471 483853031 1
253491471 441208969 1
253491471 327333087 1
253491471 29666748 1
253491471 68526291 1
253491471 552102770 1
253491471 470500390 1
253491471 486840282 1
253491471 250373879 1
253491471 212586753 1
253491471 549380971 1
183374179 397569403 1
183374179 502000235 1
183374179 193425330 1
183374179 284139006 1
183374179 360738565 1
183374179 53267855 1
183374179 88910148 1
183374179 51371672 1
183374179 340363309 1
183374179 429012068 1
183374179 46420717 1
183374179 341332559 1
183374179 311108835 1
183374179 405604530 1
183374179 26761071 1
183374179 227699736 1
183374179 343941412 1
183374179 326055771 1
183374179 501994600 1
157197158 337231569 1
157197158 397569403 1
157197158 241266173 1
157197158 211172294 1
157197158 199633839 1
157197158 45398123 1
157197158 212381568 1
157197158 186190444 1
157197158 239482861 1
157197158 68526291 1
157197158 277727437 1
157197158 338617304 1
157197158 552102770 1
157197158 187255592 1
157197158 193425330 1
157197158 187450075 1
157197158 170649489 1
157197158 167096544 1
157197158 470500390 1
157197158 172453787 1
157197158 172453788 1
157197158 486840282 1
157197158 260778881 1
157197158 30009812 1
157197158 21593031 1
157197158 267194499 1
157197158 213240376 1
157197158 203916273 1
157197158 88910148 1
157197158 190813502 1
157197158 115180720 1
157197158 237885339 1
157197158 192149868 1
157197158 275191705 1
157197158 392132337 1
157197158 205278393 1
157197158 262639091 1
157197158 282067411 1
157197158 459637630 1
157197158 274053387 1
208649048 254940274 1
208649048 433102407 1
208649048 140264549 1
208649048 296146340 1
330255413 179127965 1
330255413 213579519 1
330255413 380310734 1
330255413 119202711 1
330255413 72277917 1
330255413 177496057 1
330255413 45364167 1
330255413 275040716 1
330255413 410218658 1
53150452 322045168 1
53150452 191072044 1
53150452 345725724 1
53150452 331273105 1
53150452 370698806 1
53150452 460456072 1
53150452 21593031 1
53150452 421104380 1
53150452 317966639 1
53150452 367080568 1
53150452 262639091 1
53150452 241266173 1
53150452 441208969 1
53150452 109299416 1
53150452 212381568 1
53150452 29666748 1
53150452 68526291 1
53150452 241120063 1
53150452 552102770 1
53150452 362747745 1
53150452 470500390 1
53150452 260778881 1
53150452 205278393 1
53150452 421499757 1
421024033 177135949 1
421024033 181097218 1
421024033 264200852 1
211848777 275096952 1
211848777 322045168 1
211848777 100235911 1
211848777 345725724 1
211848777 331273105 1
211848777 370698806 1
211848777 460456072 1
211848777 21593031 1
211848777 115180720 1
211848777 317966639 1
211848777 367080568 1
211848777 262639091 1
211848777 241266173 1
211848777 109299416 1
211848777 212381568 1
211848777 29666748 1
211848777 68526291 1
211848777 241120063 1
211848777 552102770 1
211848777 362747745 1
211848777 486840282 1
211848777 260778881 1
211848777 205278393 1
211848777 421499757 1
280403522 399711344 1
280403522 279968317 1
280403522 100235911 1
280403522 460456072 1
280403522 362747745 1
280403522 273559646 1
280403522 83106176 1
280403522 343941412 1
280403522 574012776 1
111690467 192517738 1
111690467 48376774 1
111690467 79413578 1
111690467 100235911 1
111690467 308721415 1
111690467 361241032 1
111690467 64017672 1
111690467 117757115 1
111690467 228099346 1
111690467 92473291 1
111690467 367080568 1
111690467 221517840 1
111690467 33029673 1
111690467 211172294 1
111690467 500112888 1
111690467 126040106 1
111690467 102781563 1
111690467 88960749 1
111690467 267822457 1
111690467 482704214 1
111690467 21437961 1
111690467 553850703 1
111690467 470500390 1
111690467 108445481 1
111690467 57675742 1
111690467 205665619 1
111690467 235926567 1
111690467 223611436 1
111690467 343941412 1
111690467 244006526 1
111690467 205278393 1
111690467 261114974 1
44336049 520380645 1
44336049 267804075 1
44336049 137055424 1
44336049 179127965 1
44336049 279949406 1
44336049 352370223 1
44336049 324907579 1
157091041 331273105 1
157091041 470500390 1
157091041 486840282 1
157091041 241266173 1
157091041 260778881 1
157091041 441208969 1
157091041 460456072 1
157091041 109299416 1
157091041 212381568 1
157091041 21593031 1
157091041 29666748 1
157091041 322045168 1
157091041 68526291 1
157091041 115180720 1
157091041 317966639 1
157091041 192149868 1
157091041 241120063 1
157091041 552102770 1
157091041 367080568 1
157091041 205278393 1
157091041 262639091 1
157091041 345725724 1
157091041 421499757 1
157091041 362747745 1
214483223 241266173 1
214483223 109299416 1
214483223 212381568 1
214483223 29666748 1
214483223 322045168 1
214483223 68526291 1
214483223 241120063 1
214483223 552102770 1
214483223 21508873 1
214483223 345725724 1
214483223 362747745 1
214483223 260778881 1
214483223 460456072 1
214483223 21593031 1
214483223 317966639 1
214483223 367080568 1
214483223 205278393 1
214483223 262639091 1
214483223 421499757 1
189209030 322045168 1
189209030 100235911 1
189209030 345725724 1
189209030 331273105 1
189209030 460456072 1
189209030 88910148 1
189209030 317966639 1
189209030 367080568 1
189209030 109299416 1
189209030 552102770 1
189209030 362747745 1
189209030 470500390 1
189209030 443043975 1
189209030 191898535 1
189209030 205278393 1
189209030 421499757 1
347943805 279504313 1
347943805 100235911 1
347943805 370698806 1
347943805 115180720 1
347943805 145721875 1
347943805 562966986 1
347943805 469680915 1
347943805 241120063 1
347943805 362747745 1
347943805 470500390 1
347943805 187365956 1
347943805 508986427 1
347943805 486840282 1
347943805 399954028 1
347943805 190383735 1
347943805 396718040 1
347943805 205278393 1
335997173 331273105 1
335997173 470500390 1
335997173 370698806 1
335997173 160887563 1
335997173 486840282 1
335997173 275155337 1
335997173 260778881 1
335997173 441208969 1
335997173 562966986 1
335997173 460456072 1
335997173 109299416 1
335997173 68526291 1
335997173 115180720 1
335997173 317966639 1
335997173 241120063 1
335997173 396718040 1
335997173 100597724 1
335997173 362747745 1
335997173 501994600 1
355136751 470500390 1
355136751 370698806 1
355136751 160887563 1
355136751 241266173 1
355136751 486840282 1
355136751 275155337 1
355136751 260778881 1
355136751 441208969 1
355136751 562966986 1
355136751 460456072 1
355136751 115180720 1
355136751 241120063 1
355136751 396718040 1
355136751 205278393 1
355136751 262639091 1
355136751 100597724 1
355136751 362747745 1
355136751 501994600 1
53384299 205278393 1
56343104 205278393 1
108064328 205278393 1
754823287 115605916 1
191072044 179676136 1
754823287 296489918 1
465399426 244474835 1
45364167 244474835 1
177496057 244474835 1
241093180 244474835 1
380310734 244474835 1
44336049 244474835 1
73084416 244474835 1
410218658 244474835 1
417097825 244474835 1
155874323 244474835 1
37649776 244474835 1
296146340 244474835 1
330255413 244474835 1
350739777 244474835 1
296489918 244474835 1
179127965 244474835 1
177900100 244474835 1
213579519 244474835 1
254990620 244474835 1
143037311 24598269 1
36292202 24598269 1
104799646 24598269 1
123084921 24598269 1
23543947 24598269 1
317113567 24598269 1
89308231 24598269 1
162621823 24598269 1
332334127 191077706 1
22128494 191077706 1
186221115 191077706 1
191058301 191077706 1
754823287 191077706 1
191101089 191077706 1
74224730 191077706 1
179935250 191077706 1
397569403 191077706 1
317966639 191077706 1
179676136 191077706 1
273559646 191077706 1
88126316 191077706 1
179872551 191077706 1
177496057 191077706 1
326820998 191077706 1
21770354 191077706 1
385340015 191077706 1
191072044 191077706 1
99002197 191077706 1
344143174 191077706 1
409911433 191077706 1
362708884 191077706 1
85077359 191077706 1
185826799 191077706 1
185661573 191077706 1
100480169 191077706 1
191067738 191077706 1
280430548 191077706 1
184374903 191077706 1
421104380 191077706 1
181662643 191077706 1
115605916 191077706 1
53384299 191077706 1
181913832 191077706 1
185646833 191077706 1
186134940 191077706 1
218649291 191077706 1
520440498 191077706 1
361812003 191077706 1
191082782 191077706 1
255572101 191077706 1
34279978 191077706 1
124272648 191077706 1
84352469 231460377 1
191898535 231460377 1
27798256 19761271 1
36292202 19761271 1
23543947 19761271 1
50799351 19761271 1
244474835 296489918 1
244474835 337544630 1
244474835 380310734 1
244474835 361299476 1
35254639 249710115 1
24598269 89308231 1
24598269 481649873 1
24598269 162621823 1
24598269 123084921 1
24598269 205278393 1
191077706 397569403 1
191077706 326820998 1
191077706 191082782 1
191077706 191067738 1
191077706 421104380 1
191077706 191101089 1
191077706 317966639 1
191077706 191072044 1
191077706 185661573 1
191077706 181913832 1
191077706 332334127 1
191077706 205278393 1
191077706 34279978 1
231460377 191898535 1
231460377 84352469 1
19761271 345725724 1
19761271 447026114 1
179676136 284139006 1
115605916 284139006 1
286067895 284139006 1
185646833 284139006 1
21858860 284139006 1
185826799 284139006 1
234313487 284139006 1
186221115 284139006 1
307953995 284139006 1
74224730 284139006 1
412490976 284139006 1
246550319 284139006 1
127903007 284139006 1
123208306 150611354 1
143037311 150611354 1
22128494 150611354 1
372693245 150611354 1
169894192 150611354 1
193208430 150611354 1
162621823 150611354 1
361065588 150611354 1
754823287 150611354 1
37905642 150611354 1
384094515 150611354 1
123084921 150611354 1
170909799 150611354 1
39723301 150611354 1
140264549 150611354 1
260062202 150611354 1
381346813 150611354 1
110551579 150611354 1
218664980 150611354 1
500386861 150611354 1
121849847 150611354 1
317113567 150611354 1
99002197 150611354 1
137671591 150611354 1
104799646 150611354 1
212503529 150611354 1
51039180 150611354 1
24429243 150611354 1
214251466 150611354 1
320121337 150611354 1
137373058 150611354 1
338939548 150611354 1
36292202 150611354 1
342697022 150611354 1
426101736 150611354 1
117757115 150611354 1
338287336 150611354 1
282819786 150611354 1
73084416 150611354 1
215576684 150611354 1
315035989 150611354 1
278482967 150611354 1
156951907 150611354 1
454736754 150611354 1
368086280 150611354 1
283894633 150611354 1
520440498 150611354 1
361812003 150611354 1
124272648 150611354 1
252993522 150611354 1
331273105 345725724 1
38633460 345725724 1
460456072 345725724 1
68526291 345725724 1
260814366 345725724 1
262307214 345725724 1
280403522 345725724 1
244876558 345725724 1
317966639 345725724 1
50093236 345725724 1
17248920 345725724 1
256133861 345725724 1
178077679 345725724 1
253491471 345725724 1
241120063 345725724 1
48949091 345725724 1
421499757 345725724 1
177900100 345725724 1
109299416 345725724 1
552102770 345725724 1
260778881 345725724 1
367080568 345725724 1
212381568 345725724 1
21593031 345725724 1
211555341 345725724 1
244474835 345725724 1
362747745 345725724 1
322045168 345725724 1
37649776 345725724 1
42570149 345725724 1
124272648 345725724 1
54198070 345725724 1
274053387 345725724 1
284139006 429012068 1
284139006 46420717 1
284139006 205278393 1
150611354 219091740 1
345725724 42570149 1
345725724 109299416 1
345725724 212381568 1
345725724 29666748 1
345725724 322045168 1
345725724 68526291 1
345725724 241120063 1
345725724 362747745 1
345725724 331273105 1
345725724 260778881 1
345725724 211555341 1
345725724 460456072 1
345725724 244876558 1
345725724 21593031 1
345725724 260814366 1
345725724 317966639 1
345725724 367080568 1
345725724 205278393 1
345725724 17248920 1
345725724 421499757 1
418803180 262307214 1
24868133 81112983 1
262307214 418803180 1
754823287 85790245 1
164704175 475768397 1
905950542 418803180 1
71487252 418803180 1
418803180 253491471 1
370611197 205278393 1
361278739 205278393 1
361299476 205278393 1
58747535 399604913 1
341332559 108064328 1
285171946 116524695 1
515440846 208649048 1
418803180 45112608 1
177496057 164746594 1
185661573 179676136 1
14599444 179676136 1
191077706 179676136 1
111005623 347943805 1
104799646 319920038 1
754823287 337231569 1
754823287 285230602 1
754823287 352227498 1
754823287 342697022 1
253491471 418803180 1
182456993 191072044 1
436851002 137055424 1
905950542 470500390 1
208649048 515440846 1
45112608 418803180 1
24868133 267194499 1
262307214 262639091 1
35952475 275155337 1
127212001 24429243 1
180329003 24429243 1
363860065 24429243 1
254940274 24429243 1
337231569 24429243 1
218621324 24429243 1
232961188 24429243 1
343941412 24429243 1
23505105 24429243 1
754823287 24429243 1
309948156 24429243 1
29267530 24429243 1
381295550 24429243 1
187288519 24429243 1
119466409 24429243 1
273559646 24429243 1
43399417 24429243 1
164729839 24429243 1
177496057 24429243 1
170909799 24429243 1
33029673 24429243 1
29985371 24429243 1
108064328 24429243 1
39723301 24429243 1
246766460 24429243 1
172668288 24429243 1
140264549 24429243 1
340363309 24429243 1
235189731 24429243 1
363295003 24429243 1
218664980 24429243 1
92473291 24429243 1
48949091 24429243 1
360543263 24429243 1
433102407 24429243 1
286597633 24429243 1
320557936 24429243 1
199633839 24429243 1
409911433 24429243 1
784411766 24429243 1
97492519 24429243 1
150611354 24429243 1
287846265 24429243 1
501002642 24429243 1
404357780 24429243 1
168459774 24429243 1
48376774 24429243 1
297853100 24429243 1
246739849 24429243 1
325696446 24429243 1
520440498 24429243 1
427605834 24429243 1
340555061 24429243 1
30009812 24429243 1
132902185 24429243 1
275040716 24429243 1
124272648 24429243 1
838628065 24429243 1
22128494 24429243 1
252673442 24429243 1
145721875 24429243 1
277019535 24429243 1
246760566 24429243 1
308721415 24429243 1
26761071 24429243 1
361241032 24429243 1
52305361 24429243 1
62223312 24429243 1
591867735 24429243 1
387735880 24429243 1
257522741 24429243 1
71487252 24429243 1
205383132 24429243 1
470915888 24429243 1
126040106 24429243 1
21415915 24429243 1
104799646 24429243 1
57675742 24429243 1
362708884 24429243 1
214251466 24429243 1
478310972 24429243 1
256696942 24429243 1
316113123 24429243 1
85077359 24429243 1
606474884 24429243 1
186547033 24429243 1
344751090 24429243 1
133406185 24429243 1
100480169 24429243 1
400344890 24429243 1
117058623 24429243 1
205665619 24429243 1
235926567 24429243 1
64017672 24429243 1
67657313 24429243 1
166670511 24429243 1
517335990 24429243 1
102781563 24429243 1
117757115 24429243 1
167096544 24429243 1
273033835 24429243 1
226691563 24429243 1
186224386 24429243 1
148842295 24429243 1
88960749 24429243 1
156951907 24429243 1
284945143 24429243 1
238169466 24429243 1
245007518 24429243 1
361812003 24429243 1
178457690 24429243 1
306224647 24429243 1
274053387 24429243 1
88910148 24429243 1
238736345 24429243 1
372693245 156951907 1
169894192 156951907 1
193208430 156951907 1
162621823 156951907 1
368802046 156951907 1
177823861 156951907 1
754823287 156951907 1
545072012 156951907 1
273559646 156951907 1
123084921 156951907 1
170909799 156951907 1
108064328 156951907 1
168345425 156951907 1
140264549 156951907 1
260062202 156951907 1
381346813 156951907 1
171251023 156951907 1
218664980 156951907 1
382489334 156951907 1
317113567 156951907 1
104799646 156951907 1
212503529 156951907 1
409911433 156951907 1
214251466 156951907 1
320121337 156951907 1
137373058 156951907 1
338939548 156951907 1
150611354 156951907 1
36292202 156951907 1
342697022 156951907 1
204911391 156951907 1
348265432 156951907 1
372730170 156951907 1
570304837 156951907 1
215576684 156951907 1
315035989 156951907 1
218649291 156951907 1
278482967 156951907 1
50799351 156951907 1
454736754 156951907 1
515440846 156951907 1
520440498 156951907 1
361812003 156951907 1
405406664 156951907 1
481649873 156951907 1
124272648 156951907 1
252993522 156951907 1
108445481 228099346 1
295917422 228099346 1
23505105 228099346 1
198494776 228099346 1
21927348 228099346 1
206342682 228099346 1
545072012 228099346 1
106841421 228099346 1
238764205 228099346 1
304022613 228099346 1
43399417 228099346 1
361241032 228099346 1
389265907 228099346 1
175155659 228099346 1
33029673 228099346 1
202719757 228099346 1
267814002 228099346 1
221517840 228099346 1
211172294 228099346 1
69307285 228099346 1
475896725 228099346 1
71487252 228099346 1
21437961 228099346 1
92473291 228099346 1
126040106 228099346 1
273461517 228099346 1
79413578 228099346 1
302559370 228099346 1
192517738 228099346 1
57675742 228099346 1
488571816 228099346 1
214251466 228099346 1
483853031 228099346 1
400344890 228099346 1
205665619 228099346 1
267804075 228099346 1
500112888 228099346 1
287846265 228099346 1
38081052 228099346 1
64017672 228099346 1
102781563 228099346 1
117757115 228099346 1
261114974 228099346 1
48376774 228099346 1
273033835 228099346 1
341332559 228099346 1
238169466 228099346 1
280948401 228099346 1
471858752 228099346 1
30009812 228099346 1
267822457 228099346 1
88910148 228099346 1
223611436 228099346 1
123208306 177823861 1
212503529 177823861 1
296487126 177823861 1
784411766 177823861 1
320121337 177823861 1
372693245 177823861 1
169894192 177823861 1
193208430 177823861 1
338939548 177823861 1
361065588 177823861 1
505128137 177823861 1
342697022 177823861 1
360392279 177823861 1
37905642 177823861 1
359750805 177823861 1
545072012 177823861 1
372730170 177823861 1
384094515 177823861 1
123084921 177823861 1
108064328 177823861 1
62223312 177823861 1
315035989 177823861 1
278482967 177823861 1
168345425 177823861 1
107123526 177823861 1
140264549 177823861 1
260062202 177823861 1
171251023 177823861 1
156951907 177823861 1
454736754 177823861 1
368086280 177823861 1
406886217 177823861 1
353689773 177823861 1
176861277 177823861 1
317113567 177823861 1
470069657 177823861 1
481649873 177823861 1
470500390 241266173 1
108445481 241266173 1
68526291 241266173 1
337231569 241266173 1
296487126 241266173 1
22128494 241266173 1
201041947 241266173 1
115180720 241266173 1
280403522 241266173 1
754823287 241266173 1
370698806 241266173 1
244876558 241266173 1
160887563 241266173 1
347943805 241266173 1
88126316 241266173 1
361241032 241266173 1
192149868 241266173 1
52305361 241266173 1
175155659 241266173 1
108064328 241266173 1
21770354 241266173 1
486840282 241266173 1
140264549 241266173 1
257522741 241266173 1
178077679 241266173 1
253491471 241266173 1
71487252 241266173 1
262639091 241266173 1
48949091 241266173 1
212586753 241266173 1
409911433 241266173 1
275155337 241266173 1
181097218 241266173 1
24429243 241266173 1
85077359 241266173 1
100597724 241266173 1
366562500 241266173 1
111005623 241266173 1
97492519 241266173 1
177900100 241266173 1
260778881 241266173 1
235926567 241266173 1
212381568 241266173 1
441208969 241266173 1
21593031 241266173 1
162815851 241266173 1
53267855 241266173 1
45112608 241266173 1
115605916 241266173 1
404357780 241266173 1
362747745 241266173 1
501994600 241266173 1
156890702 241266173 1
92975209 241266173 1
48048224 241266173 1
562966986 241266173 1
436851002 241266173 1
124272648 241266173 1
274053387 241266173 1
99002197 140264549 1
21415915 140264549 1
512578944 140264549 1
104799646 140264549 1
143037311 140264549 1
212503529 140264549 1
409911433 140264549 1
181097218 140264549 1
214251466 140264549 1
355438543 140264549 1
776380530 140264549 1
316113123 140264549 1
784411766 140264549 1
320121337 140264549 1
169894192 140264549 1
536437122 140264549 1
120116959 140264549 1
193208430 140264549 1
338939548 140264549 1
185826799 140264549 1
162621823 140264549 1
368802046 140264549 1
150611354 140264549 1
117058623 140264549 1
177823861 140264549 1
165076757 140264549 1
754823287 140264549 1
392132337 140264549 1
378171446 140264549 1
204911391 140264549 1
545072012 140264549 1
450794692 140264549 1
496918713 140264549 1
106841421 140264549 1
26761071 140264549 1
273559646 140264549 1
372730170 140264549 1
369727211 140264549 1
186190444 140264549 1
123084921 140264549 1
335507982 140264549 1
547900635 140264549 1
170909799 140264549 1
120858192 140264549 1
215576684 140264549 1
569217694 140264549 1
108064328 140264549 1
185646833 140264549 1
273033835 140264549 1
421024033 140264549 1
39723301 140264549 1
62223312 140264549 1
315035989 140264549 1
219138840 140264549 1
278482967 140264549 1
168345425 140264549 1
156890702 140264549 1
260062202 140264549 1
171251023 140264549 1
156951907 140264549 1
387735880 140264549 1
218664980 140264549 1
368086280 140264549 1
257522741 140264549 1
520440498 140264549 1
361812003 140264549 1
405406664 140264549 1
500386861 140264549 1
280574253 140264549 1
176861277 140264549 1
283713373 140264549 1
179127965 140264549 1
481649873 140264549 1
124272648 140264549 1
274053387 140264549 1
252993522 140264549 1
24429243 501002642 1
24429243 427605834 1
24429243 238736345 1
24429243 455974999 1
24429243 119466409 1
24429243 262639091 1
24429243 295071464 1
24429243 274674751 1
24429243 126040106 1
24429243 325696446 1
24429243 360543263 1
24429243 318581766 1
24429243 186547033 1
24429243 574012776 1
24429243 246760566 1
24429243 106841421 1
156951907 338939548 1
156951907 348265432 1
156951907 776380530 1
156951907 545072012 1
156951907 570304837 1
156951907 315035989 1
156951907 120116959 1
228099346 248062776 1
228099346 246766460 1
228099346 51820161 1
228099346 591867735 1
228099346 240258320 1
228099346 167906212 1
228099346 363295003 1
228099346 267804075 1
228099346 501887043 1
228099346 319010188 1
228099346 545072012 1
228099346 238271382 1
228099346 137373058 1
228099346 227764232 1
228099346 240191869 1
228099346 42570149 1
228099346 273033835 1
228099346 328548626 1
228099346 280571460 1
228099346 553850703 1
228099346 366017781 1
228099346 402540810 1
228099346 227699736 1
228099346 314096700 1
228099346 574012776 1
228099346 225398019 1
228099346 284945143 1
228099346 274053387 1
177823861 137055424 1
177823861 545072012 1
177823861 320121337 1
177823861 252993522 1
177823861 214251466 1
177823861 405406664 1
177823861 433102407 1
177823861 505128137 1
177823861 218664980 1
177823861 77688451 1
177823861 386637033 1
177823861 784411766 1
177823861 317113567 1
177823861 137671591 1
177823861 496918713 1
177823861 500386861 1
177823861 107123526 1
241266173 201041947 1
241266173 160887563 1
241266173 366562500 1
241266173 441208969 1
241266173 562966986 1
241266173 52305361 1
241266173 212381568 1
241266173 92975209 1
241266173 68526291 1
241266173 100597724 1
241266173 362747745 1
241266173 470500390 1
241266173 108445481 1
241266173 370698806 1
241266173 486840282 1
241266173 275155337 1
241266173 260778881 1
241266173 53267855 1
241266173 235926567 1
241266173 21593031 1
241266173 115180720 1
241266173 192149868 1
241266173 212586753 1
241266173 396718040 1
241266173 205278393 1
241266173 262639091 1
241266173 501994600 1
140264549 123208306 1
140264549 275096952 1
140264549 187658311 1
140264549 401390204 1
140264549 390669136 1
140264549 249824122 1
140264549 66484769 1
140264549 315035989 1
140264549 167865284 1
140264549 326820998 1
140264549 400344890 1
140264549 409970512 1
421104380 208490036 1
24868133 370652255 1
208649048 44336049 1
265245001 44336049 1
241093180 468809237 1
421104380 412490976 1
421104380 561976148 1
784411766 421024033 1
359750805 71487252 1
418803180 335997173 1
48949091 370611197 1
208490036 421104380 1
44336049 421743631 1
286067895 266514525 1
468809237 241093180 1
412490976 421104380 1
50093236 470500390 1
561976148 421104380 1
22128494 370698806 1
22128494 107123526 1
108064328 284945143 1
164746594 187276624 1
905950542 241266173 1
754823287 185826799 1
754823287 21593031 1
754823287 339165240 1
754823287 431573246 1
754823287 107123526 1
205278393 108445481 1
205278393 311108835 1
335997173 418803180 1
104799646 547900635 1
370611197 45364167 1
84403255 241266173 1
359750805 156951907 1
24429243 501887043 1
151755148 382076279 1
905950542 280403522 1
335997173 253491471 1
238271382 118408967 1
81073960 330255413 1
181097218 44336049 1
97492519 44336049 1
311867325 44336049 1
335507982 208649048 1
448605410 53150452 1
448605410 111690467 1
76679385 83928002 1
352569615 83928002 1
754823287 347943805 1
459637630 157197158 1
373612153 544352394 1
140264549 157091041 1
448605410 157091041 1
448605410 262307214 1
763326908 419565212 1
418803180 210442608 1
68526291 175155659 1
164746594 259865273 1
520380645 115605916 1
448605410 905950542 1
577155549 47914608 1
23543947 47914608 1
191077706 186221115 1
177823861 71487252 1
362708884 71487252 1
448605410 189209030 1
330255413 81073960 1
508986427 81073960 1
448605410 345725724 1
265245001 164746594 1
48949091 164746594 1
259865273 164746594 1
381346813 151755148 1
754823287 116524695 1
54513097 81112983 1
124272648 244547831 1
44336049 97492519 1
44336049 311867325 1
208649048 335507982 1
208649048 48949091 1
240663429 53267855 1
83928002 352569615 1
62223312 331112419 1
157197158 262622226 1
370611197 48949091 1
436851002 501994600 1
175155659 68526291 1
905950542 421499757 1
47914608 115180720 1
189209030 448605410 1
164746594 265245001 1
164746594 48949091 1
179676136 80373284 1
22128494 67657313 1
81112983 67657313 1
260062202 784411766 1
260062202 320782984 1
173493504 361241032 1
23543947 21695739 1
754823287 238169466 1
754823287 108445481 1
754823287 245007518 1
754823287 274053387 1
340363309 156951907 1
448605410 336130385 1
295071464 24429243 1
310215915 228099346 1
362708884 228099346 1
156951907 340363309 1
156951907 245007518 1
336130385 448605410 1
228099346 160887563 1
228099346 285230602 1
228099346 362708884 1
228099346 310215915 1
177823861 245007518 1
111423790 370647017 1
127212001 370647017 1
401390204 370647017 1
776380530 370647017 1
545300937 370647017 1
22128494 370647017 1
550434469 370647017 1
444790512 370647017 1
357660257 370647017 1
480499316 370647017 1
361241032 370647017 1
335507982 370647017 1
120858192 370647017 1
421024033 370647017 1
240663429 370647017 1
172668288 370647017 1
69315538 370647017 1
385340015 370647017 1
387735880 370647017 1
482704214 370647017 1
257522741 370647017 1
211603583 370647017 1
127903007 370647017 1
536437122 370647017 1
581023706 370647017 1
185826799 370647017 1
133406185 370647017 1
100480169 370647017 1
46252132 370647017 1
287826175 370647017 1
279949406 370647017 1
280430548 370647017 1
196244888 370647017 1
71815631 370647017 1
185646833 370647017 1
186134940 370647017 1
523484007 370647017 1
208490036 370647017 1
156890702 370647017 1
245007518 370647017 1
340555061 370647017 1
368246503 370647017 1
361812003 370647017 1
188683237 370647017 1
234501617 370647017 1
296712899 370647017 1
270063173 273033835 1
363860065 273033835 1
21415915 273033835 1
199633839 273033835 1
324307705 273033835 1
181097218 273033835 1
24429243 273033835 1
362708884 273033835 1
488571816 273033835 1
54513097 273033835 1
776380530 273033835 1
483853031 273033835 1
85077359 273033835 1
784411766 273033835 1
381448455 273033835 1
100597724 273033835 1
536437122 273033835 1
120116959 273033835 1
23505105 273033835 1
444790512 273033835 1
208649048 273033835 1
117058623 273033835 1
392132337 273033835 1
205278393 273033835 1
378745384 273033835 1
548657860 273033835 1
545072012 273033835 1
496918713 273033835 1
106841421 273033835 1
238764205 273033835 1
187288519 273033835 1
361241032 273033835 1
164729839 273033835 1
335507982 273033835 1
547900635 273033835 1
48376774 273033835 1
120858192 273033835 1
29985371 273033835 1
569217694 273033835 1
108064328 273033835 1
221517840 273033835 1
246766460 273033835 1
219138840 273033835 1
591867735 273033835 1
140264549 273033835 1
340363309 273033835 1
156890702 273033835 1
257522741 273033835 1
520440498 273033835 1
235284388 273033835 1
470915888 273033835 1
471858752 273033835 1
273461517 273033835 1
262639091 273033835 1
30009812 273033835 1
280574253 273033835 1
188683237 273033835 1
306224647 273033835 1
274053387 273033835 1
88910148 273033835 1
111423790 581023706 1
127212001 581023706 1
109269644 581023706 1
401390204 581023706 1
545300937 581023706 1
22128494 581023706 1
85077359 581023706 1
169894192 581023706 1
207505611 581023706 1
444790512 581023706 1
357660257 581023706 1
46252132 581023706 1
287826175 581023706 1
437368746 581023706 1
480499316 581023706 1
577858627 581023706 1
196244888 581023706 1
443078043 581023706 1
71815631 581023706 1
273559646 581023706 1
88126316 581023706 1
361241032 581023706 1
373612153 581023706 1
335507982 581023706 1
177496057 581023706 1
547900635 581023706 1
120858192 581023706 1
168459774 581023706 1
172668288 581023706 1
140264549 581023706 1
340363309 581023706 1
260062202 581023706 1
69315538 581023706 1
455319239 581023706 1
387735880 581023706 1
218664980 581023706 1
447026114 581023706 1
482704214 581023706 1
257522741 581023706 1
340555061 581023706 1
211603583 581023706 1
368246503 581023706 1
28774420 581023706 1
188683237 581023706 1
402870780 581023706 1
134584188 581023706 1
370560376 581023706 1
132902185 581023706 1
370647017 581023706 1
274053387 581023706 1
363860065 784411766 1
21415915 784411766 1
199633839 784411766 1
409911433 784411766 1
181097218 784411766 1
24429243 784411766 1
362708884 784411766 1
536437122 784411766 1
97492519 784411766 1
185826799 784411766 1
343941412 784411766 1
117058623 784411766 1
205665619 784411766 1
392132337 784411766 1
378171446 784411766 1
145721875 784411766 1
277019535 784411766 1
280430548 784411766 1
545072012 784411766 1
102781563 784411766 1
496918713 784411766 1
361241032 784411766 1
164729839 784411766 1
335507982 784411766 1
404357780 784411766 1
120858192 784411766 1
297853100 784411766 1
273033835 784411766 1
421024033 784411766 1
107123526 784411766 1
140264549 784411766 1
340363309 784411766 1
156890702 784411766 1
482704214 784411766 1
238169466 784411766 1
257522741 784411766 1
520440498 784411766 1
427605834 784411766 1
399954028 784411766 1
471858752 784411766 1
280574253 784411766 1
127903007 784411766 1
306224647 784411766 1
274053387 784411766 1
331273105 317966639 1
344143174 317966639 1
460456072 317966639 1
68526291 317966639 1
262307214 317966639 1
111005623 317966639 1
185661573 317966639 1
186221115 317966639 1
552102770 317966639 1
260778881 317966639 1
367080568 317966639 1
191101089 317966639 1
191067738 317966639 1
212381568 317966639 1
74224730 317966639 1
184374903 317966639 1
421104380 317966639 1
179935250 317966639 1
181662643 317966639 1
50093236 317966639 1
179872551 317966639 1
115605916 317966639 1
116524695 317966639 1
326820998 317966639 1
181913832 317966639 1
185646833 317966639 1
186134940 317966639 1
21770354 317966639 1
362747745 317966639 1
257522741 317966639 1
322045168 317966639 1
241120063 317966639 1
54198070 317966639 1
838628065 340363309 1
363860065 340363309 1
24429243 340363309 1
362708884 340363309 1
232961188 340363309 1
296381448 340363309 1
784411766 340363309 1
85077359 340363309 1
606474884 340363309 1
502000235 340363309 1
343941412 340363309 1
213579519 340363309 1
117058623 340363309 1
205665619 340363309 1
313621459 340363309 1
205278393 340363309 1
24868133 340363309 1
26761071 340363309 1
187288519 340363309 1
304022613 340363309 1
119466409 340363309 1
43399417 340363309 1
361241032 340363309 1
164729839 340363309 1
52305361 340363309 1
297853100 340363309 1
246739849 340363309 1
273033835 340363309 1
226691563 340363309 1
311108835 340363309 1
22926492 340363309 1
227699736 340363309 1
205383132 340363309 1
471858752 340363309 1
189660545 340363309 1
306224647 340363309 1
88910148 340363309 1
270063173 48376774 1
180329003 48376774 1
501887043 48376774 1
108445481 48376774 1
337231569 48376774 1
232961188 48376774 1
97542362 48376774 1
343941412 48376774 1
23505105 48376774 1
754823287 48376774 1
198494776 48376774 1
351798435 48376774 1
277019535 48376774 1
308721415 48376774 1
409970512 48376774 1
244876558 48376774 1
137471432 48376774 1
119466409 48376774 1
160887563 48376774 1
361241032 48376774 1
52305361 48376774 1
175155659 48376774 1
33029673 48376774 1
202719757 48376774 1
267814002 48376774 1
221517840 48376774 1
211172294 48376774 1
140264549 48376774 1
235189731 48376774 1
363295003 48376774 1
367354478 48376774 1
482704214 48376774 1
475896725 48376774 1
257522741 48376774 1
235284388 48376774 1
71487252 48376774 1
21437961 48376774 1
205383132 48376774 1
470915888 48376774 1
92473291 48376774 1
126040106 48376774 1
45624632 48376774 1
79413578 48376774 1
250361135 48376774 1
199633839 48376774 1
104799646 48376774 1
192517738 48376774 1
57675742 48376774 1
362708884 48376774 1
282067411 48376774 1
437557781 48376774 1
272144349 48376774 1
97492519 48376774 1
394614858 48376774 1
228099346 48376774 1
117058623 48376774 1
205665619 48376774 1
360738565 48376774 1
235926567 48376774 1
500112888 48376774 1
38081052 48376774 1
240388572 48376774 1
250613093 48376774 1
64017672 48376774 1
166670511 48376774 1
102781563 48376774 1
331112419 48376774 1
117757115 48376774 1
261114974 48376774 1
297853100 48376774 1
246739849 48376774 1
215576684 48376774 1
273033835 48376774 1
238169466 48376774 1
520440498 48376774 1
280948401 48376774 1
267822457 48376774 1
360108672 48376774 1
88910148 48376774 1
223611436 48376774 1
111423790 551188839 1
273559646 551188839 1
45364167 551188839 1
120858192 551188839 1
401390204 551188839 1
523484007 551188839 1
267228287 551188839 1
23543947 551188839 1
444790512 551188839 1
400344890 551188839 1
257522741 551188839 1
434998682 551188839 1
181627999 551188839 1
480499316 551188839 1
405406664 551188839 1
296712899 551188839 1
361978254 551188839 1
111423790 292275636 1
273559646 292275636 1
373612153 292275636 1
547900635 292275636 1
560190998 292275636 1
120858192 292275636 1
401390204 292275636 1
776380530 292275636 1
81073960 292275636 1
536437122 292275636 1
97492519 292275636 1
399580001 292275636 1
261112253 292275636 1
444790512 292275636 1
133406185 292275636 1
69315538 292275636 1
357660257 292275636 1
46252132 292275636 1
472997480 292275636 1
551188839 292275636 1
287826175 292275636 1
434998682 292275636 1
287248913 292275636 1
480499316 292275636 1
279949406 292275636 1
370560376 292275636 1
134584188 292275636 1
370647017 292275636 1
296712899 292275636 1
317475686 273559646 1
337231569 273559646 1
295917422 273559646 1
260814366 273559646 1
444790512 273559646 1
754823287 273559646 1
480499316 273559646 1
381295550 273559646 1
106255581 273559646 1
164729839 273559646 1
335507982 273559646 1
120858192 273559646 1
108064328 273559646 1
39723301 273559646 1
140264549 273559646 1
69315538 273559646 1
218664980 273559646 1
482704214 273559646 1
256133861 273559646 1
506215866 273559646 1
556212681 273559646 1
273461517 273559646 1
280574253 273559646 1
48949091 273559646 1
409911433 273559646 1
51039180 273559646 1
45364167 273559646 1
24429243 273559646 1
366562500 273559646 1
97492519 273559646 1
343887622 273559646 1
393727361 273559646 1
83928002 273559646 1
551188839 273559646 1
310215915 273559646 1
53267855 273559646 1
393300089 273559646 1
173493504 273559646 1
404357780 273559646 1
215576684 273559646 1
246739849 273559646 1
523484007 273559646 1
175458189 273559646 1
325696446 273559646 1
341332559 273559646 1
520440498 273559646 1
399954028 273559646 1
471858752 273559646 1
30009812 273559646 1
176861277 273559646 1
188683237 273559646 1
481649873 273559646 1
179127965 273559646 1
361978254 273559646 1
111423790 273559646 1
838628065 273559646 1
401390204 273559646 1
22128494 273559646 1
386637033 273559646 1
267228287 273559646 1
454059039 273559646 1
392132337 273559646 1
378171446 273559646 1
372988775 273559646 1
181627999 273559646 1
296510601 273559646 1
277019535 273559646 1
145721875 273559646 1
246760566 273559646 1
206342682 273559646 1
545072012 273559646 1
106841421 273559646 1
238764205 273559646 1
304022613 273559646 1
402540810 273559646 1
361241032 273559646 1
389265907 273559646 1
62223312 273559646 1
240663429 273559646 1
260062202 273559646 1
69307285 273559646 1
387735880 273559646 1
369094144 273559646 1
257522741 273559646 1
71487252 273559646 1
205383132 273559646 1
121849847 273559646 1
99002197 273559646 1
137671591 273559646 1
364772998 273559646 1
104799646 273559646 1
302559370 273559646 1
214251466 273559646 1
362708884 273559646 1
316113123 273559646 1
85077359 273559646 1
120116959 273559646 1
100597724 273559646 1
249710115 273559646 1
185826799 273559646 1
186547033 273559646 1
344751090 273559646 1
400344890 273559646 1
117058623 273559646 1
378745384 273559646 1
517335990 273559646 1
71815631 273559646 1
440602667 273559646 1
389751959 273559646 1
273033835 273559646 1
315035989 273559646 1
218649291 273559646 1
156890702 273559646 1
156951907 273559646 1
88960749 273559646 1
284945143 273559646 1
48048224 273559646 1
434998682 273559646 1
361812003 273559646 1
405406664 273559646 1
306224647 273559646 1
274053387 273559646 1
88910148 273559646 1
296712899 273559646 1
448605410 273559646 1
79413578 226691563 1
363860065 226691563 1
317475686 226691563 1
21415915 226691563 1
24429243 226691563 1
337231569 226691563 1
218621324 226691563 1
256696942 226691563 1
232961188 226691563 1
190813502 226691563 1
206185630 226691563 1
515663555 226691563 1
23505105 226691563 1
117058623 226691563 1
83106176 226691563 1
360738565 226691563 1
267804075 226691563 1
205278393 226691563 1
246760566 226691563 1
64017672 226691563 1
308721415 226691563 1
67657313 226691563 1
29267530 226691563 1
137471432 226691563 1
174191688 226691563 1
246172121 226691563 1
164729839 226691563 1
52305361 226691563 1
404357780 226691563 1
108064328 226691563 1
340363309 226691563 1
47914608 226691563 1
93438825 226691563 1
91155132 226691563 1
234388455 226691563 1
69307285 226691563 1
363295003 226691563 1
205383132 226691563 1
178457690 226691563 1
275040716 226691563 1
186221115 185661573 1
191101089 185661573 1
191067738 185661573 1
74224730 185661573 1
421104380 185661573 1
179935250 185661573 1
317966639 185661573 1
179676136 185661573 1
179872551 185661573 1
116524695 185661573 1
53384299 185661573 1
326820998 185661573 1
181913832 185661573 1
185646833 185661573 1
186134940 185661573 1
21770354 185661573 1
303371760 185661573 1
191072044 185661573 1
255572101 185661573 1
127212001 287248913 1
22128494 287248913 1
454059039 287248913 1
472997480 287248913 1
754823287 287248913 1
443540428 287248913 1
273559646 287248913 1
292275636 287248913 1
120858192 287248913 1
261112253 287248913 1
140264549 287248913 1
387735880 287248913 1
257522741 287248913 1
394244514 287248913 1
475768397 287248913 1
127903007 287248913 1
402870780 287248913 1
24429243 287248913 1
436060689 287248913 1
97492519 287248913 1
133406185 287248913 1
279949406 287248913 1
520380645 287248913 1
331112419 287248913 1
501002642 287248913 1
373612153 287248913 1
560190998 287248913 1
84352469 287248913 1
399580001 287248913 1
186224386 287248913 1
245007518 287248913 1
532395996 287248913 1
176861277 287248913 1
132902185 287248913 1
127212001 778485938 1
335507982 778485938 1
547900635 778485938 1
354435706 778485938 1
581023706 778485938 1
125971172 778485938 1
172668288 778485938 1
311867325 778485938 1
455319239 778485938 1
387735880 778485938 1
46252132 778485938 1
437368746 778485938 1
556212681 778485938 1
340555061 778485938 1
368246503 778485938 1
188683237 778485938 1
196244888 778485938 1
443078043 778485938 1
111423790 26761071 1
93737863 26761071 1
150774251 26761071 1
296381448 26761071 1
502000235 26761071 1
343941412 26761071 1
213579519 26761071 1
368802046 26761071 1
201041947 26761071 1
280403522 26761071 1
187365956 26761071 1
392132337 26761071 1
313621459 26761071 1
145721875 26761071 1
277019535 26761071 1
24868133 26761071 1
246760566 26761071 1
29267530 26761071 1
119466409 26761071 1
304022613 26761071 1
547900635 26761071 1
33029673 26761071 1
140264549 26761071 1
340363309 26761071 1
22926492 26761071 1
257522741 26761071 1
205383132 26761071 1
280574253 26761071 1
21415915 26761071 1
199633839 26761071 1
24429243 26761071 1
57675742 26761071 1
85077359 26761071 1
784411766 26761071 1
264200852 26761071 1
338617304 26761071 1
186547033 26761071 1
297853100 26761071 1
193425330 26761071 1
21508873 26761071 1
311108835 26761071 1
156890702 26761071 1
341332559 26761071 1
48048224 26761071 1
227699736 26761071 1
361812003 26761071 1
178457690 26761071 1
189660545 26761071 1
30009812 26761071 1
274053387 26761071 1
88910148 26761071 1
238736345 26761071 1
99002197 137671591 1
244154467 137671591 1
104799646 137671591 1
302559370 137671591 1
214251466 137671591 1
260814366 137671591 1
553850703 137671591 1
228099346 137671591 1
311867325 137671591 1
150611354 137671591 1
165076757 137671591 1
309948156 137671591 1
158469454 137671591 1
138428712 137671591 1
273559646 137671591 1
88126316 137671591 1
123084921 137671591 1
177496057 137671591 1
170909799 137671591 1
72277917 137671591 1
260062202 137671591 1
387735880 137671591 1
341332559 137671591 1
515440846 137671591 1
265245001 137671591 1
187276624 137671591 1
361812003 137671591 1
176861277 137671591 1
179127965 137671591 1
354435706 188683237 1
401390204 188683237 1
545300937 188683237 1
536437122 188683237 1
778485938 188683237 1
444790512 188683237 1
357660257 188683237 1
287826175 188683237 1
480499316 188683237 1
196244888 188683237 1
273559646 188683237 1
335507982 188683237 1
120858192 188683237 1
273033835 188683237 1
172668288 188683237 1
137396816 188683237 1
340555061 188683237 1
368246503 188683237 1
471858752 188683237 1
232232278 188683237 1
234501617 188683237 1
357339312 188683237 1
296712899 188683237 1
337231569 33029673 1
108445481 33029673 1
343941412 33029673 1
23505105 33029673 1
357660257 33029673 1
754823287 33029673 1
189209030 33029673 1
246172121 33029673 1
29985371 33029673 1
202719757 33029673 1
267814002 33029673 1
211172294 33029673 1
284510806 33029673 1
482704214 33029673 1
21437961 33029673 1
92473291 33029673 1
79413578 33029673 1
199633839 33029673 1
409911433 33029673 1
192517738 33029673 1
24429243 33029673 1
784411766 33029673 1
97492519 33029673 1
228099346 33029673 1
500112888 33029673 1
331112419 33029673 1
48376774 33029673 1
168459774 33029673 1
246739849 33029673 1
520440498 33029673 1
280948401 33029673 1
471858752 33029673 1
30009812 33029673 1
838628065 33029673 1
501887043 33029673 1
370162043 33029673 1
308721415 33029673 1
137471432 33029673 1
26761071 33029673 1
361241032 33029673 1
175155659 33029673 1
421024033 33029673 1
221517840 33029673 1
367354478 33029673 1
257522741 33029673 1
71487252 33029673 1
205383132 33029673 1
126040106 33029673 1
45624632 33029673 1
57675742 33029673 1
362708884 33029673 1
606474884 33029673 1
272144349 33029673 1
394614858 33029673 1
117058623 33029673 1
205665619 33029673 1
235926567 33029673 1
64017672 33029673 1
86739892 33029673 1
102781563 33029673 1
117757115 33029673 1
167096544 33029673 1
261114974 33029673 1
226691563 33029673 1
178457690 33029673 1
306224647 33029673 1
267822457 33029673 1
88910148 33029673 1
223611436 33029673 1
111423790 523484007 1
127212001 523484007 1
273559646 523484007 1
45364167 523484007 1
120858192 523484007 1
545300937 523484007 1
267228287 523484007 1
536437122 523484007 1
172668288 523484007 1
279968317 523484007 1
444790512 523484007 1
400344890 523484007 1
46252132 523484007 1
454059039 523484007 1
551188839 523484007 1
287826175 523484007 1
434998682 523484007 1
181627999 523484007 1
340555061 523484007 1
480499316 523484007 1
405406664 523484007 1
176861277 523484007 1
134584188 523484007 1
370560376 523484007 1
234501617 523484007 1
296712899 523484007 1
361978254 523484007 1
291357807 187658311 1
205231234 187658311 1
84403255 187658311 1
80373284 187658311 1
21927348 187658311 1
496918713 187658311 1
219091740 187658311 1
108064328 187658311 1
319920038 187658311 1
167906212 187658311 1
285230602 187658311 1
108675333 187658311 1
64490054 187658311 1
514679374 187658311 1
57794814 187658311 1
177135949 187658311 1
409911433 187658311 1
77726580 187658311 1
273602143 187658311 1
275096952 187658311 1
316530540 187658311 1
391968464 187658311 1
40691248 187658311 1
186791565 187658311 1
351253672 187658311 1
70483883 187658311 1
369727211 187658311 1
66484769 187658311 1
394745356 187658311 1
213829162 187658311 1
399954028 187658311 1
366017781 187658311 1
283713373 187658311 1
93737863 187658311 1
194757219 187658311 1
187038423 187658311 1
42895816 187658311 1
431573246 187658311 1
421024033 187658311 1
403594709 187658311 1
280571460 187658311 1
190383735 187658311 1
109269644 187658311 1
75611015 187658311 1
363915528 187658311 1
454280253 187658311 1
488571816 187658311 1
100597724 187658311 1
443043975 187658311 1
198927386 187658311 1
185826799 187658311 1
492369766 187658311 1
51371672 187658311 1
390669136 187658311 1
117757115 187658311 1
186190444 187658311 1
107123526 187658311 1
92975209 187658311 1
28128687 187658311 1
227699736 187658311 1
58758214 187658311 1
421743631 187658311 1
374495787 187658311 1
43399417 256696942 1
173493504 256696942 1
361241032 256696942 1
164729839 256696942 1
362708884 256696942 1
337231569 256696942 1
104147773 256696942 1
246739849 256696942 1
226691563 256696942 1
249710115 256696942 1
176861277 256696942 1
306224647 256696942 1
29267530 256696942 1
360108672 256696942 1
93737863 308721415 1
363860065 308721415 1
501887043 308721415 1
108445481 308721415 1
218621324 308721415 1
328548626 308721415 1
232961188 308721415 1
194757219 308721415 1
187038423 308721415 1
21858860 308721415 1
343941412 308721415 1
23505105 308721415 1
201041947 308721415 1
383687232 308721415 1
205278393 308721415 1
23971329 308721415 1
29267530 308721415 1
137471432 308721415 1
119466409 308721415 1
179676136 308721415 1
246172121 308721415 1
361241032 308721415 1
52305361 308721415 1
33029673 308721415 1
108064328 308721415 1
267814002 308721415 1
221517840 308721415 1
211172294 308721415 1
246766460 308721415 1
340363309 308721415 1
235189731 308721415 1
167906212 308721415 1
363295003 308721415 1
403594709 308721415 1
284510806 308721415 1
21437961 308721415 1
205383132 308721415 1
470915888 308721415 1
108675333 308721415 1
126040106 308721415 1
64490054 308721415 1
45624632 308721415 1
266514525 308721415 1
190383735 308721415 1
79413578 308721415 1
57794814 308721415 1
109269644 308721415 1
363915528 308721415 1
192517738 308721415 1
454280253 308721415 1
24429243 308721415 1
362708884 308721415 1
256696942 308721415 1
85077359 308721415 1
606474884 308721415 1
272144349 308721415 1
273602143 308721415 1
41795957 308721415 1
394614858 308721415 1
433683092 308721415 1
316530540 308721415 1
117058623 308721415 1
162793078 308721415 1
205665619 308721415 1
40691248 308721415 1
500112888 308721415 1
323300311 308721415 1
64017672 308721415 1
390669136 308721415 1
166670511 308721415 1
331112419 308721415 1
369727211 308721415 1
311114046 308721415 1
186190444 308721415 1
261114974 308721415 1
48376774 308721415 1
297853100 308721415 1
246739849 308721415 1
226691563 308721415 1
238169466 308721415 1
257078406 308721415 1
227699736 308721415 1
280948401 308721415 1
178457690 308721415 1
189660545 308721415 1
275040716 308721415 1
88910148 308721415 1
223611436 308721415 1
111423790 120858192 1
127212001 120858192 1
776380530 120858192 1
401390204 120858192 1
272101527 120858192 1
444790512 120858192 1
357660257 120858192 1
119202711 120858192 1
208649048 120858192 1
472997480 120858192 1
181627999 120858192 1
480499316 120858192 1
496918713 120858192 1
88126316 120858192 1
335507982 120858192 1
547900635 120858192 1
52305361 120858192 1
292275636 120858192 1
172668288 120858192 1
140264549 120858192 1
387735880 120858192 1
268844576 120858192 1
218664980 120858192 1
257522741 120858192 1
77688451 120858192 1
280574253 120858192 1
402870780 120858192 1
399711344 120858192 1
21415915 120858192 1
181097218 120858192 1
784411766 120858192 1
120116959 120858192 1
536437122 120858192 1
400344890 120858192 1
551188839 120858192 1
192473400 120858192 1
281992408 120858192 1
115605916 120858192 1
569217694 120858192 1
273033835 120858192 1
523484007 120858192 1
72277917 120858192 1
156890702 120858192 1
48048224 120858192 1
108896669 120858192 1
198221318 120858192 1
187276624 120858192 1
434998682 120858192 1
340555061 120858192 1
368246503 120858192 1
188683237 120858192 1
234501617 120858192 1
370560376 120858192 1
370647017 120858192 1
230315857 120858192 1
124272648 120858192 1
274053387 120858192 1
296712899 120858192 1
361978254 120858192 1
270063173 106841421 1
363860065 106841421 1
324307705 106841421 1
54513097 106841421 1
22128494 106841421 1
754823287 106841421 1
206342682 106841421 1
545072012 106841421 1
238764205 106841421 1
304022613 106841421 1
273559646 106841421 1
88126316 106841421 1
361241032 106841421 1
164729839 106841421 1
389265907 106841421 1
29985371 106841421 1
39723301 106841421 1
219138840 106841421 1
591867735 106841421 1
140264549 106841421 1
69307285 106841421 1
218664980 106841421 1
482704214 106841421 1
257522741 106841421 1
359256640 106841421 1
235284388 106841421 1
273461517 106841421 1
262639091 106841421 1
48949091 106841421 1
99002197 106841421 1
21415915 106841421 1
199633839 106841421 1
302559370 106841421 1
51039180 106841421 1
214251466 106841421 1
57675742 106841421 1
362708884 106841421 1
488571816 106841421 1
214266687 106841421 1
483853031 106841421 1
100597724 106841421 1
23543947 106841421 1
228099346 106841421 1
311867325 106841421 1
400344890 106841421 1
205665619 106841421 1
287846265 106841421 1
378745384 106841421 1
132067492 106841421 1
246550319 106841421 1
548657860 106841421 1
310215915 106841421 1
67657313 106841421 1
53267855 106841421 1
117757115 106841421 1
440602667 106841421 1
273033835 106841421 1
40894652 106841421 1
218649291 106841421 1
341332559 106841421 1
238169466 106841421 1
520440498 106841421 1
280948401 106841421 1
368246503 106841421 1
361812003 106841421 1
399954028 106841421 1
471858752 106841421 1
30009812 106841421 1
132902185 106841421 1
124272648 106841421 1
274053387 106841421 1
88910148 106841421 1
127212001 172668288 1
24429243 172668288 1
545300937 172668288 1
120116959 172668288 1
550434469 172668288 1
778485938 172668288 1
311867325 172668288 1
133406185 172668288 1
357660257 172668288 1
46252132 172668288 1
454059039 172668288 1
472997480 172668288 1
287826175 172668288 1
437368746 172668288 1
67657313 172668288 1
577858627 172668288 1
335507982 172668288 1
454903662 172668288 1
547900635 172668288 1
120858192 172668288 1
168459774 172668288 1
523484007 172668288 1
186224386 172668288 1
69315538 172668288 1
455319239 172668288 1
387735880 172668288 1
556212681 172668288 1
340555061 172668288 1
244006526 172668288 1
188683237 172668288 1
402870780 172668288 1
132902185 172668288 1
234501617 172668288 1
370647017 172668288 1
399711344 172668288 1
111423790 550434469 1
71815631 550434469 1
279579743 550434469 1
120858192 550434469 1
545300937 550434469 1
260814366 550434469 1
536437122 550434469 1
207505611 550434469 1
172668288 550434469 1
522994958 550434469 1
69315538 550434469 1
387735880 550434469 1
357660257 550434469 1
454059039 550434469 1
570305910 550434469 1
399954028 550434469 1
206342682 550434469 1
402870780 550434469 1
234501617 550434469 1
370647017 550434469 1
296712899 550434469 1
280403522 444720443 1
434998682 444720443 1
368246503 444720443 1
386637033 444720443 1
30009812 444720443 1
279968317 444720443 1
399711344 444720443 1
250361135 219138840 1
270063173 219138840 1
21415915 219138840 1
199633839 219138840 1
104799646 219138840 1
324307705 219138840 1
54513097 219138840 1
23505105 219138840 1
228099346 219138840 1
205278393 219138840 1
378745384 219138840 1
298641416 219138840 1
545072012 219138840 1
210551488 219138840 1
496918713 219138840 1
106841421 219138840 1
361241032 219138840 1
335507982 219138840 1
547900635 219138840 1
273033835 219138840 1
591867735 219138840 1
140264549 219138840 1
238169466 219138840 1
520440498 219138840 1
235284388 219138840 1
273461517 219138840 1
262639091 219138840 1
280574253 219138840 1
267822457 219138840 1
274053387 219138840 1
88910148 219138840 1
93737863 399954028 1
296487126 399954028 1
272101527 399954028 1
545300937 399954028 1
260814366 399954028 1
194757219 399954028 1
205231234 399954028 1
187038423 399954028 1
207505611 399954028 1
84403255 399954028 1
550434469 399954028 1
80373284 399954028 1
454059039 399954028 1
754823287 399954028 1
42895816 399954028 1
21927348 399954028 1
252673442 399954028 1
145721875 399954028 1
206342682 399954028 1
496918713 399954028 1
106841421 399954028 1
273559646 399954028 1
33029673 399954028 1
108064328 399954028 1
421024033 399954028 1
285230602 399954028 1
387735880 399954028 1
218664980 399954028 1
257522741 399954028 1
64490054 399954028 1
402870780 399954028 1
279504313 399954028 1
57794814 399954028 1
75611015 399954028 1
409911433 399954028 1
77726580 399954028 1
45398123 399954028 1
784411766 399954028 1
273602143 399954028 1
100597724 399954028 1
443043975 399954028 1
198927386 399954028 1
264200852 399954028 1
279968317 399954028 1
185826799 399954028 1
433683092 399954028 1
275096952 399954028 1
391968464 399954028 1
287826175 399954028 1
40691248 399954028 1
186791565 399954028 1
70483883 399954028 1
51371672 399954028 1
390669136 399954028 1
53267855 399954028 1
71815631 399954028 1
279579743 399954028 1
117757115 399954028 1
186190444 399954028 1
66484769 399954028 1
187658311 399954028 1
394745356 399954028 1
107123526 399954028 1
213829162 399954028 1
28128687 399954028 1
520440498 399954028 1
176861277 399954028 1
283713373 399954028 1
234501617 399954028 1
776380530 512578944 1
335507982 512578944 1
547900635 512578944 1
120858192 512578944 1
219138840 512578944 1
140264549 512578944 1
172668288 512578944 1
280574253 512578944 1
21415915 512578944 1
181097218 512578944 1
784411766 512578944 1
536437122 512578944 1
569217694 512578944 1
273033835 512578944 1
156890702 512578944 1
455319239 512578944 1
274053387 512578944 1
270063173 21415915 1
363860065 21415915 1
512578944 21415915 1
324307705 21415915 1
54513097 21415915 1
776380530 21415915 1
381448455 21415915 1
23505105 21415915 1
277019535 21415915 1
145721875 21415915 1
545072012 21415915 1
496918713 21415915 1
106841421 21415915 1
26761071 21415915 1
187288519 21415915 1
361241032 21415915 1
335507982 21415915 1
108064328 21415915 1
246766460 21415915 1
219138840 21415915 1
591867735 21415915 1
140264549 21415915 1
257522741 21415915 1
235284388 21415915 1
273461517 21415915 1
262639091 21415915 1
280574253 21415915 1
199633839 21415915 1
181097218 21415915 1
24429243 21415915 1
488571816 21415915 1
85077359 21415915 1
784411766 21415915 1
100597724 21415915 1
536437122 21415915 1
120116959 21415915 1
97492519 21415915 1
228099346 21415915 1
117058623 21415915 1
83106176 21415915 1
378745384 21415915 1
64017672 21415915 1
297853100 21415915 1
246739849 21415915 1
273033835 21415915 1
156890702 21415915 1
175458189 21415915 1
238169466 21415915 1
520440498 21415915 1
427605834 21415915 1
280948401 21415915 1
471858752 21415915 1
274053387 21415915 1
88910148 21415915 1
250361135 275040716 1
244154467 275040716 1
838628065 275040716 1
327333087 275040716 1
363860065 275040716 1
199633839 275040716 1
192517738 275040716 1
64456105 275040716 1
24429243 275040716 1
362708884 275040716 1
381515950 275040716 1
218621324 275040716 1
256696942 275040716 1
85077359 275040716 1
437557781 275040716 1
606474884 275040716 1
273602143 275040716 1
56343104 275040716 1
343941412 275040716 1
117058623 275040716 1
267804075 275040716 1
205278393 275040716 1
352370223 275040716 1
351798435 275040716 1
308721415 275040716 1
244876558 275040716 1
166670511 275040716 1
29267530 275040716 1
187288519 275040716 1
119466409 275040716 1
167096544 275040716 1
88126316 275040716 1
246172121 275040716 1
164729839 275040716 1
52305361 275040716 1
297853100 275040716 1
246739849 275040716 1
246766460 275040716 1
388400654 275040716 1
226691563 275040716 1
107123526 275040716 1
340363309 275040716 1
235189731 275040716 1
93438825 275040716 1
106766504 275040716 1
284510806 275040716 1
238169466 275040716 1
253491471 275040716 1
300202655 275040716 1
178457690 275040716 1
126040106 275040716 1
48949091 275040716 1
549380971 275040716 1
230315857 275040716 1
212586753 275040716 1
381295550 99002197 1
273559646 99002197 1
88126316 99002197 1
170909799 99002197 1
39723301 99002197 1
506215866 99002197 1
51039180 99002197 1
338939548 99002197 1
310215915 99002197 1
53267855 99002197 1
328239527 99002197 1
545072012 99002197 1
402540810 99002197 1
389265907 99002197 1
137671591 99002197 1
27798256 99002197 1
302559370 99002197 1
316113123 99002197 1
378745384 99002197 1
440602667 99002197 1
218649291 99002197 1
88960749 99002197 1
361812003 99002197 1
423225727 99002197 1
754823287 99002197 1
21927348 99002197 1
123084921 99002197 1
140264549 99002197 1
218664980 99002197 1
23543947 99002197 1
137373058 99002197 1
343887622 99002197 1
393727361 99002197 1
150611354 99002197 1
393300089 99002197 1
124272648 99002197 1
169894192 99002197 1
162621823 99002197 1
238764205 99002197 1
62223312 99002197 1
364819835 99002197 1
121849847 99002197 1
104799646 99002197 1
214251466 99002197 1
478310972 99002197 1
553850703 99002197 1
517335990 99002197 1
389751959 99002197 1
111423790 296712899 1
127212001 296712899 1
401390204 296712899 1
22128494 296712899 1
267228287 296712899 1
550434469 296712899 1
444790512 296712899 1
357660257 296712899 1
472997480 296712899 1
181627999 296712899 1
480499316 296712899 1
145721875 296712899 1
273559646 296712899 1
335507982 296712899 1
120858192 296712899 1
240663429 296712899 1
172668288 296712899 1
69315538 296712899 1
257522741 296712899 1
402870780 296712899 1
399711344 296712899 1
45364167 296712899 1
125971172 296712899 1
400344890 296712899 1
551188839 296712899 1
287826175 296712899 1
71815631 296712899 1
523484007 296712899 1
434998682 296712899 1
340555061 296712899 1
405406664 296712899 1
234501617 296712899 1
370647017 296712899 1
361978254 296712899 1
127212001 186224386 1
24429243 186224386 1
214251466 186224386 1
436060689 186224386 1
133406185 186224386 1
46252132 186224386 1
454059039 186224386 1
168459774 186224386 1
88960749 186224386 1
387735880 186224386 1
245007518 186224386 1
287248913 186224386 1
176861277 186224386 1
132902185 186224386 1
124272648 186224386 1
270063173 175458189 1
363860065 175458189 1
324307705 175458189 1
104147773 175458189 1
97542362 175458189 1
22128494 175458189 1
343941412 175458189 1
23505105 175458189 1
187365956 175458189 1
754823287 175458189 1
21927348 175458189 1
145721875 175458189 1
469680915 175458189 1
137471432 175458189 1
191898535 175458189 1
508986427 175458189 1
26761071 175458189 1
187288519 175458189 1
119466409 175458189 1
179676136 175458189 1
273559646 175458189 1
164729839 175458189 1
326820998 175458189 1
170909799 175458189 1
29985371 175458189 1
108064328 175458189 1
421024033 175458189 1
591867735 175458189 1
140264549 175458189 1
390100428 175458189 1
260062202 175458189 1
22926492 175458189 1
218664980 175458189 1
409042746 175458189 1
235284388 175458189 1
279504313 175458189 1
21415915 175458189 1
199633839 175458189 1
104799646 175458189 1
181097218 175458189 1
85077359 175458189 1
784411766 175458189 1
100597724 175458189 1
279968317 175458189 1
186547033 175458189 1
150611354 175458189 1
117058623 175458189 1
378745384 175458189 1
64017672 175458189 1
117757115 175458189 1
183374179 175458189 1
199295364 175458189 1
21508873 175458189 1
226691563 175458189 1
284945143 175458189 1
434998682 175458189 1
361812003 175458189 1
30009812 175458189 1
306224647 175458189 1
132902185 175458189 1
274053387 175458189 1
189638764 175458189 1
239482861 175458189 1
88910148 175458189 1
93737863 80373284 1
291357807 80373284 1
194757219 80373284 1
205231234 80373284 1
187038423 80373284 1
84403255 80373284 1
21927348 80373284 1
23971329 80373284 1
496918713 80373284 1
421024033 80373284 1
319920038 80373284 1
285230602 80373284 1
403594709 80373284 1
280571460 80373284 1
57794814 80373284 1
177135949 80373284 1
109269644 80373284 1
409911433 80373284 1
488571816 80373284 1
100597724 80373284 1
443043975 80373284 1
198927386 80373284 1
185826799 80373284 1
100480169 80373284 1
275096952 80373284 1
391968464 80373284 1
40691248 80373284 1
186791565 80373284 1
351253672 80373284 1
51371672 80373284 1
280430548 80373284 1
240191869 80373284 1
187658311 80373284 1
394745356 80373284 1
107123526 80373284 1
92975209 80373284 1
399954028 80373284 1
374495787 80373284 1
133406185 69315538 1
273559646 69315538 1
46252132 69315538 1
292275636 69315538 1
550434469 69315538 1
838628065 520440498 1
324307705 520440498 1
169894192 520440498 1
23505105 520440498 1
754823287 520440498 1
392132337 520440498 1
277019535 520440498 1
249794165 520440498 1
137471432 520440498 1
106841421 520440498 1
238764205 520440498 1
187288519 520440498 1
273559646 520440498 1
164729839 520440498 1
123084921 520440498 1
389265907 520440498 1
170909799 520440498 1
39723301 520440498 1
140264549 520440498 1
91155132 520440498 1
352569615 520440498 1
205383132 520440498 1
21415915 520440498 1
104799646 520440498 1
409911433 520440498 1
24429243 520440498 1
214251466 520440498 1
784411766 520440498 1
85077359 520440498 1
366562500 520440498 1
137373058 520440498 1
186547033 520440498 1
150611354 520440498 1
117058623 520440498 1
240388572 520440498 1
64017672 520440498 1
117757115 520440498 1
337070381 520440498 1
215576684 520440498 1
273033835 520440498 1
156951907 520440498 1
88960749 520440498 1
238169466 520440498 1
399954028 520440498 1
306224647 520440498 1
283713373 520440498 1
124272648 520440498 1
274053387 520440498 1
88910148 520440498 1
252993522 520440498 1
111423790 287826175 1
127212001 287826175 1
104799646 287826175 1
776380530 287826175 1
401390204 287826175 1
545300937 287826175 1
81073960 287826175 1
260814366 287826175 1
536437122 287826175 1
120116959 287826175 1
97492519 287826175 1
279968317 287826175 1
444790512 287826175 1
133406185 287826175 1
100480169 287826175 1
357660257 287826175 1
46252132 287826175 1
187365956 287826175 1
472997480 287826175 1
40691248 287826175 1
480499316 287826175 1
145721875 287826175 1
273559646 287826175 1
373612153 287826175 1
335507982 287826175 1
560190998 287826175 1
292275636 287826175 1
168459774 287826175 1
120858192 287826175 1
108064328 287826175 1
523484007 287826175 1
299112866 287826175 1
399580001 287826175 1
261112253 287826175 1
172668288 287826175 1
69315538 287826175 1
257522741 287826175 1
394244514 287826175 1
340555061 287826175 1
368246503 287826175 1
361812003 287826175 1
399954028 287826175 1
188683237 287826175 1
134584188 287826175 1
370560376 287826175 1
234501617 287826175 1
370647017 287826175 1
189638764 287826175 1
296712899 287826175 1
331273105 260814366 1
296487126 260814366 1
272101527 260814366 1
545300937 260814366 1
207505611 260814366 1
273559646 260814366 1
88126316 260814366 1
547900635 260814366 1
108064328 260814366 1
69315538 260814366 1
402870780 260814366 1
409911433 260814366 1
51039180 260814366 1
40691248 260814366 1
279579743 260814366 1
137396816 260814366 1
341332559 260814366 1
340555061 260814366 1
399954028 260814366 1
234501617 260814366 1
42570149 260814366 1
550434469 260814366 1
454059039 260814366 1
206342682 260814366 1
17248920 260814366 1
421024033 260814366 1
381346813 260814366 1
387735880 260814366 1
137671591 260814366 1
120116959 260814366 1
279968317 260814366 1
400344890 260814366 1
71815631 260814366 1
117757115 260814366 1
570305910 260814366 1
79413578 126040106 1
363860065 126040106 1
199633839 126040106 1
192517738 126040106 1
409911433 126040106 1
501887043 126040106 1
57675742 126040106 1
362708884 126040106 1
108445481 126040106 1
104147773 126040106 1
295917422 126040106 1
191007520 126040106 1
232961188 126040106 1
85077359 126040106 1
272144349 126040106 1
394614858 126040106 1
343941412 126040106 1
23505105 126040106 1
370162043 126040106 1
228099346 126040106 1
117058623 126040106 1
205665619 126040106 1
500112888 126040106 1
64017672 126040106 1
308721415 126040106 1
166670511 126040106 1
174191688 126040106 1
102781563 126040106 1
119466409 126040106 1
331112419 126040106 1
117757115 126040106 1
361241032 126040106 1
261114974 126040106 1
52305361 126040106 1
175155659 126040106 1
48376774 126040106 1
33029673 126040106 1
267814002 126040106 1
221517840 126040106 1
211172294 126040106 1
246766460 126040106 1
340363309 126040106 1
93438825 126040106 1
363295003 126040106 1
284510806 126040106 1
257522741 126040106 1
280948401 126040106 1
235284388 126040106 1
71487252 126040106 1
21437961 126040106 1
205383132 126040106 1
470915888 126040106 1
92473291 126040106 1
189660545 126040106 1
306224647 126040106 1
275040716 126040106 1
45624632 126040106 1
267822457 126040106 1
88910148 126040106 1
99002197 88960749 1
320557936 88960749 1
143037311 88960749 1
104799646 88960749 1
51039180 88960749 1
295071464 88960749 1
24429243 88960749 1
214251466 88960749 1
478310972 88960749 1
316113123 88960749 1
169894192 88960749 1
23543947 88960749 1
423225727 88960749 1
249710115 88960749 1
754823287 88960749 1
517335990 88960749 1
381295550 88960749 1
393300089 88960749 1
273559646 88960749 1
440602667 88960749 1
123084921 88960749 1
404357780 88960749 1
39723301 88960749 1
62223312 88960749 1
315035989 88960749 1
218649291 88960749 1
186224386 88960749 1
218664980 88960749 1
520440498 88960749 1
361812003 88960749 1
248148598 88960749 1
481649873 88960749 1
124272648 88960749 1
433102407 88960749 1
267228287 261112253 1
472997480 261112253 1
273559646 261112253 1
292275636 261112253 1
394244514 261112253 1
287248913 261112253 1
97492519 261112253 1
436060689 261112253 1
133406185 261112253 1
287826175 261112253 1
279949406 261112253 1
520380645 261112253 1
373612153 261112253 1
560190998 261112253 1
399580001 261112253 1
532395996 261112253 1
370560376 261112253 1
244154467 284510806 1
363860065 284510806 1
199633839 284510806 1
192517738 284510806 1
64456105 284510806 1
24429243 284510806 1
57675742 284510806 1
337231569 284510806 1
256696942 284510806 1
191007520 284510806 1
232961188 284510806 1
56343104 284510806 1
97492519 284510806 1
443043975 284510806 1
343941412 284510806 1
23505105 284510806 1
186547033 284510806 1
117058623 284510806 1
267804075 284510806 1
205278393 284510806 1
64017672 284510806 1
308721415 284510806 1
244876558 284510806 1
29267530 284510806 1
137471432 284510806 1
187288519 284510806 1
304022613 284510806 1
43399417 284510806 1
88126316 284510806 1
164729839 284510806 1
52305361 284510806 1
297853100 284510806 1
246739849 284510806 1
387735880 284510806 1
253491471 284510806 1
178457690 284510806 1
48949091 284510806 1
306224647 284510806 1
275040716 284510806 1
230315857 284510806 1
244154467 309948156 1
137671591 309948156 1
180329003 309948156 1
254940274 309948156 1
606474884 309948156 1
297652974 309948156 1
344751090 309948156 1
391968464 309948156 1
42895816 309948156 1
287846265 309948156 1
158469454 309948156 1
252673442 309948156 1
51371672 309948156 1
102781563 309948156 1
501002642 309948156 1
54596482 309948156 1
29985371 309948156 1
274674751 309948156 1
246766460 309948156 1
235189731 309948156 1
284945143 309948156 1
325696446 309948156 1
238169466 309948156 1
294817467 309948156 1
280571460 309948156 1
245007518 309948156 1
244006526 309948156 1
421743631 309948156 1
374495787 309948156 1
360543263 309948156 1
88910148 309948156 1
71815631 402870780 1
127212001 402870780 1
279579743 402870780 1
335507982 402870780 1
24429243 402870780 1
362708884 402870780 1
168459774 402870780 1
256696942 402870780 1
545300937 402870780 1
260814366 402870780 1
207505611 402870780 1
550434469 402870780 1
279968317 402870780 1
133406185 402870780 1
69315538 402870780 1
387735880 402870780 1
400344890 402870780 1
454059039 402870780 1
480499316 402870780 1
399954028 402870780 1
206342682 402870780 1
176861277 402870780 1
132902185 402870780 1
234501617 402870780 1
363860065 362708884 1
104147773 362708884 1
191007520 362708884 1
381448455 362708884 1
371419587 362708884 1
23505105 362708884 1
205278393 362708884 1
308721415 362708884 1
29267530 362708884 1
191898535 362708884 1
273559646 362708884 1
43399417 362708884 1
246172121 362708884 1
361241032 362708884 1
164729839 362708884 1
262622226 362708884 1
52305361 362708884 1
46351591 362708884 1
249707746 362708884 1
246766460 362708884 1
340363309 362708884 1
300202655 362708884 1
205383132 362708884 1
273461517 362708884 1
250361135 362708884 1
109269644 362708884 1
24429243 362708884 1
488571816 362708884 1
214251466 362708884 1
256696942 362708884 1
85077359 362708884 1
320121337 362708884 1
249710115 362708884 1
400344890 362708884 1
117058623 362708884 1
287846265 362708884 1
38081052 362708884 1
450794692 362708884 1
173493504 362708884 1
48376774 362708884 1
297853100 362708884 1
246739849 362708884 1
273033835 362708884 1
226691563 362708884 1
341332559 362708884 1
268363596 362708884 1
176861277 362708884 1
306224647 362708884 1
360108672 362708884 1
838628065 392132337 1
337231569 392132337 1
776380530 392132337 1
232961188 392132337 1
368802046 392132337 1
378171446 392132337 1
205278393 392132337 1
172453787 392132337 1
172453788 392132337 1
138428712 392132337 1
397569403 392132337 1
26761071 392132337 1
273559646 392132337 1
361241032 392132337 1
164729839 392132337 1
237885339 392132337 1
547900635 392132337 1
262622226 392132337 1
108064328 392132337 1
140264549 392132337 1
69315538 392132337 1
482704214 392132337 1
280574253 392132337 1
199633839 392132337 1
409911433 392132337 1
181097218 392132337 1
24429243 392132337 1
45398123 392132337 1
85077359 392132337 1
784411766 392132337 1
606474884 392132337 1
120116959 392132337 1
536437122 392132337 1
338617304 392132337 1
344751090 392132337 1
170649489 392132337 1
187255592 392132337 1
71815631 392132337 1
297853100 392132337 1
246739849 392132337 1
569217694 392132337 1
273033835 392132337 1
193425330 392132337 1
459637630 392132337 1
107123526 392132337 1
156890702 392132337 1
213240376 392132337 1
325696446 392132337 1
284945143 392132337 1
238169466 392132337 1
520440498 392132337 1
203916273 392132337 1
361812003 392132337 1
30009812 392132337 1
306224647 392132337 1
274053387 392132337 1
838628065 232961188 1
244154467 232961188 1
327333087 232961188 1
363860065 232961188 1
56343104 232961188 1
343941412 232961188 1
23505105 232961188 1
754823287 232961188 1
205278393 232961188 1
351798435 232961188 1
308721415 232961188 1
244876558 232961188 1
187288519 232961188 1
119466409 232961188 1
88126316 232961188 1
164729839 232961188 1
52305361 232961188 1
108064328 232961188 1
46351591 232961188 1
340363309 232961188 1
284510806 232961188 1
253491471 232961188 1
300202655 232961188 1
205383132 232961188 1
126040106 232961188 1
48949091 232961188 1
250361135 232961188 1
362708884 232961188 1
381515950 232961188 1
483853031 232961188 1
85077359 232961188 1
437557781 232961188 1
606474884 232961188 1
186547033 232961188 1
250373879 232961188 1
117058623 232961188 1
267804075 232961188 1
240388572 232961188 1
48376774 232961188 1
297853100 232961188 1
246739849 232961188 1
274674751 232961188 1
388400654 232961188 1
226691563 232961188 1
107123526 232961188 1
213240376 232961188 1
106766504 232961188 1
238169466 232961188 1
427605834 232961188 1
361812003 232961188 1
178457690 232961188 1
471858752 232961188 1
21695739 232961188 1
306224647 232961188 1
549380971 232961188 1
264745750 232961188 1
267822457 232961188 1
776380530 127212001 1
545300937 127212001 1
207505611 127212001 1
778485938 127212001 1
437368746 127212001 1
246760566 127212001 1
320782984 127212001 1
120858192 127212001 1
172668288 127212001 1
387735880 127212001 1
556212681 127212001 1
287248913 127212001 1
402870780 127212001 1
24429243 127212001 1
581023706 127212001 1
536437122 127212001 1
88227100 127212001 1
125971172 127212001 1
279968317 127212001 1
311867325 127212001 1
133406185 127212001 1
46252132 127212001 1
67657313 127212001 1
577858627 127212001 1
443078043 127212001 1
71815631 127212001 1
454903662 127212001 1
168459774 127212001 1
523484007 127212001 1
186224386 127212001 1
455319239 127212001 1
340555061 127212001 1
132902185 127212001 1
370560376 127212001 1
296712899 127212001 1
361978254 127212001 1
143037311 123084921 1
169894192 123084921 1
193208430 123084921 1
162621823 123084921 1
177823861 123084921 1
754823287 123084921 1
39045743 123084921 1
88126316 123084921 1
170909799 123084921 1
168345425 123084921 1
140264549 123084921 1
260062202 123084921 1
381346813 123084921 1
171251023 123084921 1
353689773 123084921 1
452834167 123084921 1
317113567 123084921 1
36612498 123084921 1
99002197 123084921 1
137671591 123084921 1
104799646 123084921 1
212503529 123084921 1
51039180 123084921 1
137373058 123084921 1
150611354 123084921 1
36292202 123084921 1
426101736 123084921 1
204911391 123084921 1
372730170 123084921 1
282819786 123084921 1
215576684 123084921 1
315035989 123084921 1
278482967 123084921 1
156951907 123084921 1
88960749 123084921 1
454736754 123084921 1
406886217 123084921 1
520440498 123084921 1
361812003 123084921 1
405406664 123084921 1
481649873 123084921 1
124272648 123084921 1
252993522 123084921 1
331273105 212381568 1
460456072 212381568 1
68526291 212381568 1
262307214 212381568 1
421499757 212381568 1
115180720 212381568 1
280403522 212381568 1
260778881 212381568 1
367080568 212381568 1
21593031 212381568 1
317966639 212381568 1
189209030 212381568 1
50093236 212381568 1
29666748 212381568 1
192149868 212381568 1
362747745 212381568 1
253491471 212381568 1
322045168 212381568 1
241120063 212381568 1
54198070 212381568 1
239482861 212381568 1
363860065 166670511 1
332334127 166670511 1
501887043 166670511 1
104147773 166670511 1
295917422 166670511 1
232961188 166670511 1
455974999 166670511 1
59142721 166670511 1
190813502 166670511 1
23505105 166670511 1
63253790 166670511 1
205278393 166670511 1
409970512 166670511 1
308721415 166670511 1
336717597 166670511 1
397569403 166670511 1
191898535 166670511 1
119466409 166670511 1
340363309 166670511 1
93438825 166670511 1
363295003 166670511 1
367354478 166670511 1
475896725 166670511 1
359256640 166670511 1
126040106 166670511 1
108675333 166670511 1
199633839 166670511 1
302559370 166670511 1
606474884 166670511 1
272144349 166670511 1
366684284 166670511 1
297652974 166670511 1
64017672 166670511 1
450794692 166670511 1
205448347 166670511 1
167096544 166670511 1
140083960 166670511 1
48376774 166670511 1
297853100 166670511 1
51697533 166670511 1
22249205 166670511 1
275191705 166670511 1
434947470 166670511 1
288273675 166670511 1
203916273 166670511 1
358726571 166670511 1
365122161 166670511 1
180329003 235189731 1
363860065 235189731 1
337231569 235189731 1
205231234 235189731 1
198112368 235189731 1
343941412 235189731 1
309948156 235189731 1
198494776 235189731 1
191898535 235189731 1
496918713 235189731 1
164729839 235189731 1
170909799 235189731 1
108064328 235189731 1
39723301 235189731 1
202719757 235189731 1
246766460 235189731 1
350372131 235189731 1
284510806 235189731 1
294817467 235189731 1
574012776 235189731 1
85790245 235189731 1
92473291 235189731 1
244006526 235189731 1
360543263 235189731 1
286597633 235189731 1
409911433 235189731 1
24429243 235189731 1
784411766 235189731 1
97492519 235189731 1
162793078 235189731 1
287846265 235189731 1
250613093 235189731 1
48376774 235189731 1
246739849 235189731 1
225398019 235189731 1
40894652 235189731 1
188846349 235189731 1
325696446 235189731 1
520440498 235189731 1
427605834 235189731 1
275040716 235189731 1
42570149 235189731 1
93737863 235189731 1
838628065 235189731 1
121567287 235189731 1
104147773 235189731 1
392132337 235189731 1
372988775 235189731 1
205278393 235189731 1
42895816 235189731 1
252673442 235189731 1
277019535 235189731 1
308721415 235189731 1
137471432 235189731 1
210551488 235189731 1
52305361 235189731 1
221517840 235189731 1
470915888 235189731 1
126040106 235189731 1
418803180 235189731 1
99002197 235189731 1
344143174 235189731 1
57675742 235189731 1
362708884 235189731 1
606474884 235189731 1
41795957 235189731 1
344751090 235189731 1
83106176 235189731 1
21593031 235189731 1
102781563 235189731 1
186190444 235189731 1
54596482 235189731 1
274674751 235189731 1
226691563 235189731 1
107123526 235189731 1
148842295 235189731 1
284945143 235189731 1
238169466 235189731 1
322045168 235189731 1
361812003 235189731 1
189660545 235189731 1
274053387 235189731 1
88910148 235189731 1
501887043 361241032 1
337231569 361241032 1
108445481 361241032 1
22128494 361241032 1
343941412 361241032 1
23505105 361241032 1
357660257 361241032 1
754823287 361241032 1
392132337 361241032 1
145721875 361241032 1
308721415 361241032 1
137471432 361241032 1
246172121 361241032 1
164729839 361241032 1
175155659 361241032 1
33029673 361241032 1
108064328 361241032 1
267814002 361241032 1
221517840 361241032 1
211172294 361241032 1
340363309 361241032 1
284510806 361241032 1
482704214 361241032 1
257522741 361241032 1
71487252 361241032 1
21437961 361241032 1
126040106 361241032 1
45624632 361241032 1
79413578 361241032 1
104799646 361241032 1
192517738 361241032 1
409911433 361241032 1
24429243 361241032 1
362708884 361241032 1
57675742 361241032 1
256696942 361241032 1
85077359 361241032 1
272144349 361241032 1
97492519 361241032 1
394614858 361241032 1
311867325 361241032 1
228099346 361241032 1
117058623 361241032 1
205665619 361241032 1
500112888 361241032 1
64017672 361241032 1
53267855 361241032 1
102781563 361241032 1
117757115 361241032 1
261114974 361241032 1
48376774 361241032 1
297853100 361241032 1
273033835 361241032 1
280948401 361241032 1
361812003 361241032 1
471858752 361241032 1
306224647 361241032 1
267822457 361241032 1
88910148 361241032 1
223611436 361241032 1
111423790 444790512 1
45364167 444790512 1
401390204 444790512 1
267228287 444790512 1
536437122 444790512 1
120116959 444790512 1
88227100 444790512 1
400344890 444790512 1
472997480 444790512 1
551188839 444790512 1
287826175 444790512 1
181627999 444790512 1
480499316 444790512 1
106841421 444790512 1
273559646 444790512 1
335507982 444790512 1
547900635 444790512 1
560190998 444790512 1
292275636 444790512 1
120858192 444790512 1
108064328 444790512 1
273033835 444790512 1
523484007 444790512 1
172668288 444790512 1
387735880 444790512 1
556212681 444790512 1
257522741 444790512 1
434998682 444790512 1
340555061 444790512 1
405406664 444790512 1
30009812 444790512 1
188683237 444790512 1
274053387 444790512 1
296712899 444790512 1
399711344 444790512 1
361978254 444790512 1
838628065 297853100 1
363860065 297853100 1
21415915 297853100 1
64456105 297853100 1
24429243 297853100 1
362708884 297853100 1
232961188 297853100 1
85077359 297853100 1
784411766 297853100 1
437557781 297853100 1
97492519 297853100 1
343941412 297853100 1
23505105 297853100 1
117058623 297853100 1
205665619 297853100 1
351798435 297853100 1
191898535 297853100 1
187288519 297853100 1
304022613 297853100 1
119466409 297853100 1
88126316 297853100 1
361241032 297853100 1
164729839 297853100 1
52305361 297853100 1
246739849 297853100 1
183374179 297853100 1
273033835 297853100 1
193425330 297853100 1
388400654 297853100 1
311108835 297853100 1
340363309 297853100 1
284510806 297853100 1
205383132 297853100 1
48949091 297853100 1
306224647 297853100 1
275040716 297853100 1
212586753 297853100 1
88910148 297853100 1
108064328 257522741 1
26761071 257522741 1
145721875 257522741 1
280574253 257522741 1
545072012 257522741 1
140264549 257522741 1
287248913 257522741 1
120858192 257522741 1
296487126 278482967 1
193208430 278482967 1
368802046 278482967 1
170909799 278482967 1
120858192 278482967 1
108064328 278482967 1
353689773 278482967 1
36544806 278482967 1
212503529 278482967 1
51039180 278482967 1
311867325 278482967 1
46252132 278482967 1
36292202 278482967 1
280430548 278482967 1
523484007 278482967 1
346391676 278482967 1
22128494 278482967 1
186221115 278482967 1
359750805 278482967 1
317113567 278482967 1
320121337 278482967 1
204911391 278482967 1
315035989 278482967 1
156951907 278482967 1
355438543 278482967 1
21858860 278482967 1
754823287 278482967 1
496918713 278482967 1
123084921 278482967 1
140264549 278482967 1
69315538 278482967 1
452834167 278482967 1
342697022 278482967 1
348265432 278482967 1
227764232 278482967 1
215576684 278482967 1
454736754 278482967 1
176861277 278482967 1
124272648 278482967 1
252993522 278482967 1
143037311 278482967 1
267228287 278482967 1
169894192 278482967 1
162621823 278482967 1
177823861 278482967 1
39045743 278482967 1
62223312 278482967 1
58749618 278482967 1
168345425 278482967 1
182456993 278482967 1
260062202 278482967 1
171251023 278482967 1
403594709 278482967 1
382489334 278482967 1
127903007 278482967 1
214251466 278482967 1
85077359 278482967 1
100480169 278482967 1
417708983 278482967 1
107123526 278482967 1
392480887 278482967 1
405406664 278482967 1
177900100 28774420 1
208649048 28774420 1
267804075 28774420 1
137471432 28774420 1
88126316 28774420 1
115605916 28774420 1
177496057 28774420 1
52305361 28774420 1
322180022 28774420 1
73084416 28774420 1
202719757 28774420 1
40894652 28774420 1
72277917 28774420 1
156890702 28774420 1
256133861 28774420 1
265245001 28774420 1
108896669 28774420 1
151816481 28774420 1
155874323 28774420 1
471858752 28774420 1
48949091 28774420 1
230315857 28774420 1
124272648 28774420 1
93737863 194757219 1
328548626 194757219 1
187038423 194757219 1
84403255 194757219 1
80373284 194757219 1
201041947 194757219 1
383687232 194757219 1
754823287 194757219 1
42895816 194757219 1
308721415 194757219 1
496918713 194757219 1
52305361 194757219 1
108064328 194757219 1
421024033 194757219 1
167906212 194757219 1
285230602 194757219 1
403594709 194757219 1
257522741 194757219 1
470234000 194757219 1
108675333 194757219 1
64490054 194757219 1
266514525 194757219 1
190383735 194757219 1
57794814 194757219 1
109269644 194757219 1
363915528 194757219 1
104799646 194757219 1
454280253 194757219 1
409911433 194757219 1
100597724 194757219 1
273602143 194757219 1
443043975 194757219 1
198927386 194757219 1
185826799 194757219 1
433683092 194757219 1
179244567 194757219 1
316530540 194757219 1
391968464 194757219 1
162793078 194757219 1
58759682 194757219 1
186791565 194757219 1
323300311 194757219 1
51371672 194757219 1
390669136 194757219 1
240258320 194757219 1
369727211 194757219 1
186190444 194757219 1
66484769 194757219 1
187658311 194757219 1
394745356 194757219 1
107123526 194757219 1
213829162 194757219 1
28128687 194757219 1
257078406 194757219 1
227699736 194757219 1
399954028 194757219 1
283713373 194757219 1
124272648 194757219 1
337231569 214251466 1
272101527 214251466 1
381295550 214251466 1
177496057 214251466 1
108064328 214251466 1
323356735 214251466 1
51039180 214251466 1
45364167 214251466 1
24429243 214251466 1
338939548 214251466 1
426101736 214251466 1
310215915 214251466 1
108896669 214251466 1
471858752 214251466 1
306791157 214251466 1
206342682 214251466 1
179676136 214251466 1
389265907 214251466 1
21415915 214251466 1
488571816 214251466 1
273033835 214251466 1
315035989 214251466 1
156951907 214251466 1
88960749 214251466 1
361812003 214251466 1
306224647 214251466 1
208649048 214251466 1
754823287 214251466 1
140264549 214251466 1
69315538 214251466 1
218664980 214251466 1
273461517 214251466 1
343887622 214251466 1
150611354 214251466 1
215576684 214251466 1
40894652 214251466 1
341332559 214251466 1
28774420 214251466 1
124272648 214251466 1
93737863 214251466 1
143037311 214251466 1
62223312 214251466 1
69307285 214251466 1
121849847 214251466 1
35952475 214251466 1
104799646 214251466 1
478310972 214251466 1
553850703 214251466 1
249710115 214251466 1
185826799 214251466 1
389751959 214251466 1
283894633 214251466 1
448605410 214251466 1
23505105 214251466 1
273559646 214251466 1
88126316 214251466 1
106255581 214251466 1
170909799 214251466 1
120858192 214251466 1
39723301 214251466 1
506215866 214251466 1
228099346 214251466 1
53267855 214251466 1
520440498 214251466 1
328239527 214251466 1
44336049 214251466 1
304022613 214251466 1
402540810 214251466 1
387735880 214251466 1
317113567 214251466 1
99002197 214251466 1
137671591 214251466 1
302559370 214251466 1
362708884 214251466 1
316113123 214251466 1
320121337 214251466 1
400344890 214251466 1
378745384 214251466 1
440602667 214251466 1
218649291 214251466 1
155874323 214251466 1
423225727 214251466 1
401744197 214251466 1
500386861 214251466 1
409911433 214251466 1
23543947 214251466 1
137373058 214251466 1
393727361 214251466 1
342697022 214251466 1
287846265 214251466 1
548657860 214251466 1
393300089 214251466 1
481649873 214251466 1
252993522 214251466 1
169894192 214251466 1
162621823 214251466 1
106841421 214251466 1
238764205 214251466 1
421024033 214251466 1
168345425 214251466 1
260062202 214251466 1
364819835 214251466 1
214266687 214251466 1
483853031 214251466 1
246550319 214251466 1
107123526 214251466 1
186224386 214251466 1
111423790 181627999 1
354435706 181627999 1
401390204 181627999 1
267228287 181627999 1
190813502 181627999 1
444790512 181627999 1
252834703 181627999 1
754823287 181627999 1
480499316 181627999 1
273559646 181627999 1
120858192 181627999 1
390100428 181627999 1
409042746 181627999 1
112257152 181627999 1
45364167 181627999 1
133406185 181627999 1
400344890 181627999 1
551188839 181627999 1
67657313 181627999 1
168459774 181627999 1
523484007 181627999 1
399580001 181627999 1
137396816 181627999 1
405406664 181627999 1
132902185 181627999 1
189638764 181627999 1
361978254 181627999 1
127212001 46252132 1
545300937 46252132 1
536437122 46252132 1
436060689 46252132 1
125971172 46252132 1
778485938 46252132 1
279968317 46252132 1
311867325 46252132 1
551188839 46252132 1
437368746 46252132 1
577858627 46252132 1
443078043 46252132 1
71815631 46252132 1
88126316 46252132 1
361241032 46252132 1
373612153 46252132 1
454903662 46252132 1
547900635 46252132 1
120858192 46252132 1
168459774 46252132 1
523484007 46252132 1
172668288 46252132 1
69315538 46252132 1
387735880 46252132 1
340555061 46252132 1
368246503 46252132 1
370560376 46252132 1
169894192 162621823 1
754823287 162621823 1
359750805 162621823 1
88126316 162621823 1
123084921 162621823 1
170909799 162621823 1
168345425 162621823 1
140264549 162621823 1
260062202 162621823 1
171251023 162621823 1
218664980 162621823 1
353689773 162621823 1
317113567 162621823 1
36612498 162621823 1
99002197 162621823 1
104799646 162621823 1
51039180 162621823 1
214251466 162621823 1
320121337 162621823 1
137373058 162621823 1
553850703 162621823 1
338939548 162621823 1
177900100 162621823 1
150611354 162621823 1
36292202 162621823 1
342697022 162621823 1
426101736 162621823 1
450794692 162621823 1
517335990 162621823 1
282819786 162621823 1
215576684 162621823 1
315035989 162621823 1
218649291 162621823 1
278482967 162621823 1
156951907 162621823 1
454736754 162621823 1
368086280 162621823 1
406886217 162621823 1
361812003 162621823 1
405406664 162621823 1
481649873 162621823 1
124272648 162621823 1
252993522 162621823 1
111423790 776380530 1
127212001 776380530 1
21415915 776380530 1
181097218 776380530 1
401390204 776380530 1
784411766 776380530 1
536437122 776380530 1
120116959 776380530 1
207505611 776380530 1
550434469 776380530 1
444790512 776380530 1
357660257 776380530 1
287826175 776380530 1
437368746 776380530 1
392132337 776380530 1
181627999 776380530 1
480499316 776380530 1
545072012 776380530 1
496918713 776380530 1
335507982 776380530 1
373612153 776380530 1
547900635 776380530 1
560190998 776380530 1
292275636 776380530 1
120858192 776380530 1
569217694 776380530 1
273033835 776380530 1
523484007 776380530 1
219138840 776380530 1
140264549 776380530 1
390100428 776380530 1
156890702 776380530 1
69315538 776380530 1
387735880 776380530 1
257522741 776380530 1
434998682 776380530 1
340555061 776380530 1
444720443 776380530 1
368246503 776380530 1
280574253 776380530 1
188683237 776380530 1
370560376 776380530 1
234501617 776380530 1
370647017 776380530 1
274053387 776380530 1
361978254 776380530 1
399711344 776380530 1
423225727 218649291 1
162621823 218649291 1
754823287 218649291 1
401744197 218649291 1
381295550 218649291 1
117902280 218649291 1
273559646 218649291 1
389265907 218649291 1
177496057 218649291 1
39723301 218649291 1
62223312 218649291 1
323356735 218649291 1
218664980 218649291 1
364819835 218649291 1
121849847 218649291 1
99002197 218649291 1
104799646 218649291 1
302559370 218649291 1
51039180 218649291 1
214251466 218649291 1
478310972 218649291 1
408214756 218649291 1
214266687 218649291 1
316113123 218649291 1
23543947 218649291 1
137373058 218649291 1
553850703 218649291 1
393727361 218649291 1
548657860 218649291 1
310215915 218649291 1
517335990 218649291 1
393300089 218649291 1
440602667 218649291 1
389751959 218649291 1
215576684 218649291 1
273033835 218649291 1
156951907 218649291 1
88960749 218649291 1
361812003 218649291 1
471858752 218649291 1
328239527 218649291 1
124272648 218649291 1
252993522 218649291 1
448605410 218649291 1
299925959 496918713 1
205231234 496918713 1
84403255 496918713 1
80373284 496918713 1
88126316 496918713 1
335507982 496918713 1
177496057 496918713 1
120858192 496918713 1
108064328 496918713 1
219138840 496918713 1
140264549 496918713 1
285230602 496918713 1
284510806 496918713 1
92473291 496918713 1
280574253 496918713 1
64490054 496918713 1
57794814 496918713 1
409911433 496918713 1
77726580 496918713 1
784411766 496918713 1
97492519 496918713 1
433683092 496918713 1
316530540 496918713 1
391968464 496918713 1
150611354 496918713 1
280430548 496918713 1
211555341 496918713 1
53267855 496918713 1
369727211 496918713 1
246739849 496918713 1
569217694 496918713 1
187658311 496918713 1
394745356 496918713 1
278482967 496918713 1
213829162 496918713 1
237266480 496918713 1
399954028 496918713 1
366017781 496918713 1
283713373 496918713 1
124272648 496918713 1
93737863 496918713 1
776380530 496918713 1
22128494 496918713 1
194757219 496918713 1
187038423 496918713 1
169894192 496918713 1
378171446 496918713 1
252673442 496918713 1
545072012 496918713 1
179676136 496918713 1
421024033 496918713 1
403594709 496918713 1
257522741 496918713 1
280571460 496918713 1
127903007 496918713 1
190383735 496918713 1
109269644 496918713 1
21415915 496918713 1
363915528 496918713 1
454280253 496918713 1
181097218 496918713 1
256696942 496918713 1
320121337 496918713 1
100597724 496918713 1
120116959 496918713 1
536437122 496918713 1
443043975 496918713 1
198927386 496918713 1
264200852 496918713 1
58747535 496918713 1
100480169 496918713 1
400344890 496918713 1
390669136 496918713 1
117757115 496918713 1
186190444 496918713 1
273033835 496918713 1
107123526 496918713 1
156890702 496918713 1
28128687 496918713 1
361812003 496918713 1
274053387 496918713 1
286597633 427605834 1
250361135 427605834 1
180329003 427605834 1
324307705 427605834 1
254940274 427605834 1
232961188 427605834 1
784411766 427605834 1
343941412 427605834 1
23505105 427605834 1
344751090 427605834 1
438406232 427605834 1
117058623 427605834 1
42895816 427605834 1
287846265 427605834 1
252673442 427605834 1
240388572 427605834 1
277019535 427605834 1
166670511 427605834 1
210551488 427605834 1
102781563 427605834 1
119466409 427605834 1
54596482 427605834 1
274674751 427605834 1
267814002 427605834 1
246766460 427605834 1
219138840 427605834 1
350372131 427605834 1
235189731 427605834 1
213240376 427605834 1
148842295 427605834 1
284945143 427605834 1
325696446 427605834 1
238169466 427605834 1
294817467 427605834 1
245007518 427605834 1
574012776 427605834 1
225914625 427605834 1
360543263 427605834 1
264745750 427605834 1
267822457 427605834 1
238736345 427605834 1
470500390 115180720 1
296487126 115180720 1
262307214 115180720 1
754823287 115180720 1
370698806 115180720 1
160887563 115180720 1
50093236 115180720 1
108064328 115180720 1
486840282 115180720 1
140264549 115180720 1
257522741 115180720 1
178077679 115180720 1
253491471 115180720 1
241120063 115180720 1
262639091 115180720 1
48949091 115180720 1
275155337 115180720 1
100597724 115180720 1
111005623 115180720 1
260778881 115180720 1
235926567 115180720 1
212381568 115180720 1
441208969 115180720 1
162815851 115180720 1
45112608 115180720 1
396718040 115180720 1
362747745 115180720 1
501994600 115180720 1
562966986 115180720 1
361812003 115180720 1
436851002 115180720 1
88126316 181097218 1
177496057 181097218 1
73084416 181097218 1
279949406 181097218 1
140264549 181097218 1
179127965 181097218 1
111423790 536437122 1
127212001 536437122 1
21415915 536437122 1
337231569 536437122 1
776380530 536437122 1
401390204 536437122 1
545300937 536437122 1
784411766 536437122 1
120116959 536437122 1
207505611 536437122 1
550434469 536437122 1
338617304 536437122 1
279968317 536437122 1
444790512 536437122 1
287826175 536437122 1
392132337 536437122 1
378171446 536437122 1
480499316 536437122 1
145721875 536437122 1
545072012 536437122 1
196244888 536437122 1
508986427 536437122 1
496918713 536437122 1
335507982 536437122 1
547900635 536437122 1
560190998 536437122 1
292275636 536437122 1
120858192 536437122 1
569217694 536437122 1
273033835 536437122 1
523484007 536437122 1
219138840 536437122 1
140264549 536437122 1
390100428 536437122 1
156890702 536437122 1
409042746 536437122 1
434998682 536437122 1
444720443 536437122 1
368246503 536437122 1
280574253 536437122 1
188683237 536437122 1
283713373 536437122 1
234501617 536437122 1
274053387 536437122 1
189638764 536437122 1
111423790 400344890 1
401390204 400344890 1
97542362 400344890 1
260814366 400344890 1
267228287 400344890 1
23505105 400344890 1
444790512 400344890 1
357660257 400344890 1
454059039 400344890 1
401744197 400344890 1
181627999 400344890 1
480499316 400344890 1
206342682 400344890 1
469680915 400344890 1
545072012 400344890 1
496918713 400344890 1
381295550 400344890 1
106841421 400344890 1
238764205 400344890 1
304022613 400344890 1
402540810 400344890 1
273559646 400344890 1
547900635 400344890 1
52305361 400344890 1
120858192 400344890 1
69307285 400344890 1
218664980 400344890 1
71487252 400344890 1
273461517 400344890 1
280574253 400344890 1
402870780 400344890 1
48949091 400344890 1
302559370 400344890 1
51039180 400344890 1
45364167 400344890 1
24429243 400344890 1
214251466 400344890 1
488571816 400344890 1
362708884 400344890 1
483853031 400344890 1
320121337 400344890 1
120116959 400344890 1
553850703 400344890 1
186547033 400344890 1
228099346 400344890 1
551188839 400344890 1
287846265 400344890 1
64017672 400344890 1
310215915 400344890 1
53267855 400344890 1
71815631 400344890 1
440602667 400344890 1
168459774 400344890 1
389751959 400344890 1
523484007 400344890 1
388400654 400344890 1
107123526 400344890 1
341332559 400344890 1
48048224 400344890 1
434998682 400344890 1
280948401 400344890 1
368246503 400344890 1
361812003 400344890 1
405406664 400344890 1
471858752 400344890 1
176861277 400344890 1
274053387 400344890 1
296712899 400344890 1
361978254 400344890 1
111423790 434998682 1
279504313 434998682 1
45364167 434998682 1
337231569 434998682 1
401390204 434998682 1
120116959 434998682 1
536437122 434998682 1
279968317 434998682 1
444790512 434998682 1
400344890 434998682 1
187365956 434998682 1
551188839 434998682 1
287826175 434998682 1
181627999 434998682 1
480499316 434998682 1
145721875 434998682 1
469680915 434998682 1
508986427 434998682 1
273559646 434998682 1
373612153 434998682 1
335507982 434998682 1
560190998 434998682 1
292275636 434998682 1
120858192 434998682 1
523484007 434998682 1
390100428 434998682 1
175458189 434998682 1
447026114 434998682 1
409042746 434998682 1
444720443 434998682 1
368246503 434998682 1
405406664 434998682 1
244006526 434998682 1
134584188 434998682 1
234501617 434998682 1
202234178 434998682 1
189638764 434998682 1
296712899 434998682 1
361978254 434998682 1
399711344 434998682 1
838628065 117058623 1
363860065 117058623 1
317475686 117058623 1
337231569 117058623 1
218621324 117058623 1
104147773 117058623 1
232961188 117058623 1
97542362 117058623 1
22128494 117058623 1
343941412 117058623 1
23505105 117058623 1
754823287 117058623 1
205278393 117058623 1
21927348 117058623 1
145721875 117058623 1
277019535 117058623 1
308721415 117058623 1
137471432 117058623 1
29267530 117058623 1
187288519 117058623 1
119466409 117058623 1
273559646 117058623 1
246172121 117058623 1
361241032 117058623 1
164729839 117058623 1
52305361 117058623 1
108064328 117058623 1
21770354 117058623 1
221517840 117058623 1
350372131 117058623 1
591867735 117058623 1
140264549 117058623 1
47914608 117058623 1
340363309 117058623 1
93438825 117058623 1
69307285 117058623 1
363295003 117058623 1
71487252 117058623 1
205383132 117058623 1
92473291 117058623 1
126040106 117058623 1
364772998 117058623 1
21415915 117058623 1
24429243 117058623 1
362708884 117058623 1
57675742 117058623 1
85077359 117058623 1
784411766 117058623 1
606474884 117058623 1
97492519 117058623 1
206185630 117058623 1
515663555 117058623 1
83106176 117058623 1
205665619 117058623 1
360738565 117058623 1
64017672 117058623 1
21593031 117058623 1
174191688 117058623 1
404357780 117058623 1
48376774 117058623 1
297853100 117058623 1
246739849 117058623 1
273033835 117058623 1
388400654 117058623 1
226691563 117058623 1
175458189 117058623 1
234388455 117058623 1
238169466 117058623 1
520440498 117058623 1
427605834 117058623 1
361812003 117058623 1
471858752 117058623 1
30009812 117058623 1
306224647 117058623 1
275040716 117058623 1
88910148 117058623 1
21415915 335507982 1
104799646 335507982 1
401390204 335507982 1
776380530 335507982 1
784411766 335507982 1
23543947 335507982 1
536437122 335507982 1
444790512 335507982 1
472997480 335507982 1
287826175 335507982 1
754823287 335507982 1
480499316 335507982 1
545072012 335507982 1
196244888 335507982 1
273559646 335507982 1
373612153 335507982 1
547900635 335507982 1
120858192 335507982 1
273033835 335507982 1
399580001 335507982 1
172668288 335507982 1
140264549 335507982 1
156890702 335507982 1
340555061 335507982 1
368246503 335507982 1
361812003 335507982 1
280574253 335507982 1
188683237 335507982 1
232232278 335507982 1
402870780 335507982 1
234501617 335507982 1
274053387 335507982 1
296712899 335507982 1
399711344 335507982 1
270063173 88910148 1
337231569 88910148 1
104147773 88910148 1
296381448 88910148 1
97542362 88910148 1
502000235 88910148 1
343941412 88910148 1
213579519 88910148 1
23505105 88910148 1
313621459 88910148 1
351798435 88910148 1
277019535 88910148 1
24868133 88910148 1
246760566 88910148 1
137471432 88910148 1
191898535 88910148 1
26761071 88910148 1
106841421 88910148 1
304022613 88910148 1
119466409 88910148 1
273559646 88910148 1
246172121 88910148 1
361241032 88910148 1
326055771 88910148 1
175155659 88910148 1
33029673 88910148 1
29985371 88910148 1
221517840 88910148 1
219138840 88910148 1
591867735 88910148 1
340363309 88910148 1
235189731 88910148 1
363295003 88910148 1
22926492 88910148 1
482704214 88910148 1
257522741 88910148 1
235284388 88910148 1
71487252 88910148 1
21437961 88910148 1
205383132 88910148 1
273461517 88910148 1
126040106 88910148 1
79413578 88910148 1
364772998 88910148 1
21415915 88910148 1
199633839 88910148 1
192517738 88910148 1
24429243 88910148 1
488571816 88910148 1
57675742 88910148 1
483853031 88910148 1
85077359 88910148 1
97492519 88910148 1
186547033 88910148 1
228099346 88910148 1
117058623 88910148 1
205665619 88910148 1
64017672 88910148 1
102781563 88910148 1
117757115 88910148 1
48376774 88910148 1
246739849 88910148 1
273033835 88910148 1
193425330 88910148 1
21508873 88910148 1
501994600 88910148 1
311108835 88910148 1
175458189 88910148 1
341332559 88910148 1
238169466 88910148 1
520440498 88910148 1
227699736 88910148 1
280948401 88910148 1
189660545 88910148 1
30009812 88910148 1
274053387 88910148 1
223611436 88910148 1
244154467 52305361 1
838628065 52305361 1
327333087 52305361 1
363860065 52305361 1
64456105 52305361 1
232961188 52305361 1
194757219 52305361 1
386637033 52305361 1
56343104 52305361 1
343941412 52305361 1
23505105 52305361 1
119202711 52305361 1
208649048 52305361 1
165076757 52305361 1
285709412 52305361 1
308721415 52305361 1
244876558 52305361 1
350739777 52305361 1
137471432 52305361 1
29267530 52305361 1
187288519 52305361 1
119466409 52305361 1
88126316 52305361 1
164729839 52305361 1
120858192 52305361 1
246766460 52305361 1
340363309 52305361 1
235189731 52305361 1
284510806 52305361 1
253491471 52305361 1
300202655 52305361 1
205383132 52305361 1
248148598 52305361 1
126040106 52305361 1
48949091 52305361 1
212586753 52305361 1
250361135 52305361 1
24429243 52305361 1
362708884 52305361 1
381515950 52305361 1
483853031 52305361 1
85077359 52305361 1
437557781 52305361 1
606474884 52305361 1
186547033 52305361 1
250373879 52305361 1
400344890 52305361 1
117058623 52305361 1
267804075 52305361 1
192473400 52305361 1
102781563 52305361 1
115605916 52305361 1
48376774 52305361 1
297853100 52305361 1
246739849 52305361 1
193425330 52305361 1
388400654 52305361 1
226691563 52305361 1
72277917 52305361 1
106766504 52305361 1
48048224 52305361 1
238169466 52305361 1
108896669 52305361 1
427605834 52305361 1
28774420 52305361 1
178457690 52305361 1
275040716 52305361 1
549380971 52305361 1
230315857 52305361 1
124272648 52305361 1
306791157 52305361 1
244154467 250361135 1
838628065 250361135 1
327333087 250361135 1
409911433 250361135 1
64456105 250361135 1
24429243 250361135 1
362708884 250361135 1
381515950 250361135 1
282067411 250361135 1
232961188 250361135 1
483853031 250361135 1
437557781 250361135 1
320121337 250361135 1
56343104 250361135 1
198927386 250361135 1
250373879 250361135 1
754823287 250361135 1
267804075 250361135 1
287846265 250361135 1
240388572 250361135 1
244876558 250361135 1
210551488 250361135 1
187288519 250361135 1
88126316 250361135 1
164729839 250361135 1
52305361 250361135 1
48376774 250361135 1
297853100 250361135 1
274674751 250361135 1
267814002 250361135 1
388400654 250361135 1
226691563 250361135 1
213240376 250361135 1
234388455 250361135 1
106766504 250361135 1
238169466 250361135 1
427605834 250361135 1
300202655 250361135 1
225914625 250361135 1
205383132 250361135 1
178457690 250361135 1
48949091 250361135 1
283713373 250361135 1
549380971 250361135 1
275040716 250361135 1
230315857 250361135 1
267822457 250361135 1
264745750 250361135 1
360108672 250361135 1
24429243 84352469 1
19761271 84352469 1
22128494 84352469 1
76679385 84352469 1
23543947 84352469 1
41795957 84352469 1
56343104 84352469 1
111005623 84352469 1
436060689 84352469 1
88227100 84352469 1
21858860 84352469 1
90430970 84352469 1
454059039 84352469 1
754823287 84352469 1
36292202 84352469 1
267804075 84352469 1
205278393 84352469 1
132067492 84352469 1
158469454 84352469 1
23971329 84352469 1
191898535 84352469 1
331112419 84352469 1
501002642 84352469 1
17248920 84352469 1
53384299 84352469 1
18761643 84352469 1
468370073 84352469 1
58749618 84352469 1
186224386 84352469 1
387735880 84352469 1
178077679 84352469 1
475768397 84352469 1
245007518 84352469 1
287248913 84352469 1
112257152 84352469 1
37649776 84352469 1
36544806 84352469 1
176861277 84352469 1
45624632 84352469 1
270063173 363860065 1
501887043 363860065 1
232961188 363860065 1
343941412 363860065 1
205278393 363860065 1
21927348 363860065 1
277019535 363860065 1
308721415 363860065 1
106841421 363860065 1
187288519 363860065 1
119466409 363860065 1
164729839 363860065 1
52305361 363860065 1
246766460 363860065 1
591867735 363860065 1
340363309 363860065 1
235189731 363860065 1
284510806 363860065 1
257522741 363860065 1
235284388 363860065 1
205383132 363860065 1
273461517 363860065 1
262639091 363860065 1
21415915 363860065 1
199633839 363860065 1
784411766 363860065 1
117058623 363860065 1
378745384 363860065 1
297853100 363860065 1
246739849 363860065 1
273033835 363860065 1
238169466 363860065 1
471858752 363860065 1
306224647 363860065 1
275040716 363860065 1
63253790 405604530 1
76679385 405604530 1
271550696 405604530 1
283690548 405604530 1
111423790 357660257 1
401390204 357660257 1
776380530 357660257 1
545300937 357660257 1
22128494 357660257 1
260814366 357660257 1
550434469 357660257 1
444790512 357660257 1
454059039 357660257 1
480499316 357660257 1
361241032 357660257 1
335507982 357660257 1
120858192 357660257 1
33029673 357660257 1
172668288 357660257 1
140264549 357660257 1
69315538 357660257 1
482704214 357660257 1
257522741 357660257 1
211603583 357660257 1
127903007 357660257 1
99002197 357660257 1
51039180 357660257 1
581023706 357660257 1
88227100 357660257 1
46252132 357660257 1
205665619 357660257 1
287826175 357660257 1
279949406 357660257 1
71815631 357660257 1
373612153 357660257 1
523484007 357660257 1
156890702 357660257 1
340555061 357660257 1
368246503 357660257 1
405406664 357660257 1
188683237 357660257 1
370647017 357660257 1
296712899 357660257 1
79413578 246172121 1
192517738 246172121 1
501887043 246172121 1
24429243 246172121 1
362708884 246172121 1
104147773 246172121 1
256696942 246172121 1
85077359 246172121 1
371419587 246172121 1
249710115 246172121 1
23505105 246172121 1
117058623 246172121 1
205665619 246172121 1
754823287 246172121 1
205278393 246172121 1
38081052 246172121 1
145721875 246172121 1
137471432 246172121 1
29267530 246172121 1
450794692 246172121 1
191898535 246172121 1
117757115 246172121 1
43399417 246172121 1
173493504 246172121 1
361241032 246172121 1
262622226 246172121 1
33029673 246172121 1
29985371 246172121 1
46351591 246172121 1
249707746 246172121 1
221517840 246172121 1
58749618 246172121 1
226691563 246172121 1
340363309 246172121 1
284945143 246172121 1
369094144 246172121 1
482704214 246172121 1
238169466 246172121 1
475896725 246172121 1
257522741 246172121 1
71487252 246172121 1
273461517 246172121 1
126040106 246172121 1
176861277 246172121 1
275040716 246172121 1
360108672 246172121 1
88910148 246172121 1
270063173 274053387 1
324307705 274053387 1
104147773 274053387 1
776380530 274053387 1
381448455 274053387 1
23505105 274053387 1
444790512 274053387 1
208649048 274053387 1
392132337 274053387 1
378171446 274053387 1
205278393 274053387 1
145721875 274053387 1
545072012 274053387 1
496918713 274053387 1
106841421 274053387 1
26761071 274053387 1
187288519 274053387 1
119466409 274053387 1
273559646 274053387 1
43399417 274053387 1
361241032 274053387 1
164729839 274053387 1
335507982 274053387 1
547900635 274053387 1
120858192 274053387 1
29985371 274053387 1
108064328 274053387 1
221517840 274053387 1
219138840 274053387 1
591867735 274053387 1
140264549 274053387 1
235189731 274053387 1
69307285 274053387 1
218664980 274053387 1
257522741 274053387 1
556212681 274053387 1
235284388 274053387 1
262639091 274053387 1
280574253 274053387 1
402870780 274053387 1
48949091 274053387 1
21415915 274053387 1
199633839 274053387 1
409911433 274053387 1
181097218 274053387 1
24429243 274053387 1
488571816 274053387 1
483853031 274053387 1
784411766 274053387 1
272144349 274053387 1
100597724 274053387 1
120116959 274053387 1
536437122 274053387 1
97492519 274053387 1
249710115 274053387 1
400344890 274053387 1
117757115 274053387 1
246739849 274053387 1
569217694 274053387 1
273033835 274053387 1
218649291 274053387 1
156890702 274053387 1
175458189 274053387 1
234388455 274053387 1
284945143 274053387 1
238169466 274053387 1
520440498 274053387 1
280948401 274053387 1
361812003 274053387 1
471858752 274053387 1
30009812 274053387 1
88910148 274053387 1
26761071 156890702 1
273559646 156890702 1
88126316 156890702 1
335507982 156890702 1
181097218 156890702 1
547900635 156890702 1
272101527 156890702 1
784411766 156890702 1
536437122 156890702 1
40894652 156890702 1
140264549 156890702 1
279968317 156890702 1
368802046 156890702 1
311867325 156890702 1
387735880 156890702 1
48048224 156890702 1
165076757 156890702 1
392132337 156890702 1
28774420 156890702 1
361812003 156890702 1
280574253 156890702 1
188683237 156890702 1
124272648 156890702 1
496918713 156890702 1
250361135 205383132 1
838628065 205383132 1
364772998 205383132 1
363860065 205383132 1
199633839 205383132 1
192517738 205383132 1
24429243 205383132 1
362708884 205383132 1
381515950 205383132 1
218621324 205383132 1
232961188 205383132 1
97542362 205383132 1
85077359 205383132 1
371419587 205383132 1
338617304 205383132 1
206185630 205383132 1
343941412 205383132 1
515663555 205383132 1
23505105 205383132 1
438406232 205383132 1
117058623 205383132 1
83106176 205383132 1
205665619 205383132 1
250613093 205383132 1
308721415 205383132 1
67657313 205383132 1
174191688 205383132 1
119466409 205383132 1
273559646 205383132 1
164729839 205383132 1
52305361 205383132 1
404357780 205383132 1
48376774 205383132 1
297853100 205383132 1
33029673 205383132 1
226691563 205383132 1
47914608 205383132 1
340363309 205383132 1
93438825 205383132 1
234388455 205383132 1
69307285 205383132 1
363295003 205383132 1
238169466 205383132 1
520440498 205383132 1
178457690 205383132 1
126040106 205383132 1
306224647 205383132 1
88910148 205383132 1
238736345 205383132 1
180329003 245007518 1
254940274 245007518 1
169894192 245007518 1
454059039 245007518 1
309948156 245007518 1
252673442 245007518 1
170909799 245007518 1
29985371 245007518 1
246766460 245007518 1
69315538 245007518 1
387735880 245007518 1
294817467 245007518 1
574012776 245007518 1
287248913 245007518 1
360543263 245007518 1
286597633 245007518 1
24429243 245007518 1
606474884 245007518 1
436060689 245007518 1
344751090 245007518 1
133406185 245007518 1
46252132 245007518 1
287846265 245007518 1
51371672 245007518 1
102781563 245007518 1
331112419 245007518 1
501002642 245007518 1
373612153 245007518 1
274674751 245007518 1
84352469 245007518 1
186224386 245007518 1
148842295 245007518 1
325696446 245007518 1
284945143 245007518 1
238169466 245007518 1
427605834 245007518 1
176861277 245007518 1
370647017 245007518 1
186221115 421104380 1
191101089 421104380 1
74224730 421104380 1
317966639 421104380 1
179676136 421104380 1
286067895 421104380 1
326820998 421104380 1
580063106 421104380 1
21770354 421104380 1
303371760 421104380 1
266119179 421104380 1
257522741 421104380 1
191072044 421104380 1
127903007 421104380 1
514679374 421104380 1
185826799 421104380 1
185661573 421104380 1
191067738 421104380 1
184374903 421104380 1
173493504 421104380 1
185646833 421104380 1
186134940 421104380 1
191082782 421104380 1
79413578 205665619 1
838628065 205665619 1
192517738 205665619 1
409911433 205665619 1
501887043 205665619 1
57675742 205665619 1
337231569 205665619 1
108445481 205665619 1
85077359 205665619 1
784411766 205665619 1
97492519 205665619 1
84403255 205665619 1
343941412 205665619 1
23505105 205665619 1
228099346 205665619 1
117058623 205665619 1
754823287 205665619 1
500112888 205665619 1
145721875 205665619 1
64017672 205665619 1
308721415 205665619 1
162815851 205665619 1
137471432 205665619 1
102781563 205665619 1
331112419 205665619 1
117757115 205665619 1
246172121 205665619 1
361241032 205665619 1
164729839 205665619 1
261114974 205665619 1
175155659 205665619 1
48376774 205665619 1
297853100 205665619 1
33029673 205665619 1
246739849 205665619 1
29985371 205665619 1
221517840 205665619 1
211172294 205665619 1
226691563 205665619 1
482704214 205665619 1
257522741 205665619 1
71487252 205665619 1
203916273 205665619 1
21437961 205665619 1
205383132 205665619 1
178457690 205665619 1
92473291 205665619 1
126040106 205665619 1
30009812 205665619 1
127903007 205665619 1
306224647 205665619 1
88910148 205665619 1
223611436 205665619 1
776380530 111423790 1
401390204 111423790 1
545300937 111423790 1
267228287 111423790 1
550434469 111423790 1
444790512 111423790 1
181627999 111423790 1
480499316 111423790 1
273559646 111423790 1
547900635 111423790 1
292275636 111423790 1
120858192 111423790 1
240663429 111423790 1
172668288 111423790 1
257522741 111423790 1
45364167 111423790 1
536437122 111423790 1
400344890 111423790 1
551188839 111423790 1
287826175 111423790 1
71815631 111423790 1
434998682 111423790 1
405406664 111423790 1
370647017 111423790 1
296712899 111423790 1
361978254 111423790 1
127212001 64017672 1
337231569 64017672 1
343941412 64017672 1
23505105 64017672 1
277019535 64017672 1
172453787 64017672 1
172453788 64017672 1
137471432 64017672 1
26761071 64017672 1
189209030 64017672 1
361241032 64017672 1
175155659 64017672 1
33029673 64017672 1
29985371 64017672 1
221517840 64017672 1
211172294 64017672 1
340363309 64017672 1
367354478 64017672 1
482704214 64017672 1
71487252 64017672 1
21437961 64017672 1
205383132 64017672 1
92473291 64017672 1
126040106 64017672 1
244006526 64017672 1
45624632 64017672 1
79413578 64017672 1
21415915 64017672 1
192517738 64017672 1
24429243 64017672 1
57675742 64017672 1
362708884 64017672 1
272144349 64017672 1
97492519 64017672 1
553850703 64017672 1
186547033 64017672 1
228099346 64017672 1
400344890 64017672 1
117058623 64017672 1
205665619 64017672 1
235926567 64017672 1
500112888 64017672 1
170649489 64017672 1
166670511 64017672 1
86739892 64017672 1
102781563 64017672 1
331112419 64017672 1
117757115 64017672 1
167096544 64017672 1
261114974 64017672 1
48376774 64017672 1
226691563 64017672 1
156890702 64017672 1
175458189 64017672 1
284945143 64017672 1
520440498 64017672 1
280948401 64017672 1
178457690 64017672 1
189660545 64017672 1
30009812 64017672 1
306224647 64017672 1
267822457 64017672 1
88910148 64017672 1
223611436 64017672 1
238736345 64017672 1
111423790 480499316 1
401390204 480499316 1
545300937 480499316 1
22128494 480499316 1
85077359 480499316 1
267228287 480499316 1
536437122 480499316 1
444790512 480499316 1
400344890 480499316 1
551188839 480499316 1
181627999 480499316 1
273559646 480499316 1
120858192 480499316 1
523484007 480499316 1
257522741 480499316 1
434998682 480499316 1
405406664 480499316 1
188683237 480499316 1
370647017 480499316 1
296712899 480499316 1
399711344 480499316 1
199633839 79413578 1
192517738 79413578 1
501887043 79413578 1
57675742 79413578 1
337231569 79413578 1
108445481 79413578 1
272144349 79413578 1
97492519 79413578 1
264200852 79413578 1
228099346 79413578 1
205665619 79413578 1
754823287 79413578 1
500112888 79413578 1
64017672 79413578 1
308721415 79413578 1
137471432 79413578 1
86739892 79413578 1
102781563 79413578 1
117757115 79413578 1
50093236 79413578 1
246172121 79413578 1
361241032 79413578 1
164729839 79413578 1
175155659 79413578 1
48376774 79413578 1
33029673 79413578 1
29985371 79413578 1
267814002 79413578 1
221517840 79413578 1
211172294 79413578 1
226691563 79413578 1
257522741 79413578 1
280948401 79413578 1
71487252 79413578 1
21437961 79413578 1
92473291 79413578 1
126040106 79413578 1
30009812 79413578 1
45624632 79413578 1
267822457 79413578 1
88910148 79413578 1
223611436 79413578 1
179676136 303371760 1
116524695 303371760 1
179872551 303371760 1
185646833 303371760 1
186134940 303371760 1
21770354 303371760 1
182456993 303371760 1
185826799 303371760 1
283690548 303371760 1
234317940 303371760 1
74224730 303371760 1
259865273 303371760 1
421104380 303371760 1
179935250 303371760 1
372693245 170909799 1
169894192 170909799 1
193208430 170909799 1
162621823 170909799 1
29267530 170909799 1
89308231 170909799 1
123084921 170909799 1
108064328 170909799 1
168345425 170909799 1
140264549 170909799 1
260062202 170909799 1
381346813 170909799 1
171251023 170909799 1
110551579 170909799 1
218664980 170909799 1
500386861 170909799 1
317113567 170909799 1
99002197 170909799 1
212503529 170909799 1
104799646 170909799 1
214251466 170909799 1
320121337 170909799 1
137373058 170909799 1
338939548 170909799 1
177900100 170909799 1
150611354 170909799 1
36292202 170909799 1
342697022 170909799 1
360392279 170909799 1
426101736 170909799 1
102781563 170909799 1
117757115 170909799 1
215576684 170909799 1
315035989 170909799 1
278482967 170909799 1
50799351 170909799 1
156951907 170909799 1
280826536 170909799 1
454736754 170909799 1
368086280 170909799 1
520440498 170909799 1
361812003 170909799 1
405406664 170909799 1
470069657 170909799 1
481649873 170909799 1
124272648 170909799 1
252993522 170909799 1
838628065 199633839 1
270063173 199633839 1
363860065 199633839 1
324307705 199633839 1
337231569 199633839 1
54513097 199633839 1
104147773 199633839 1
191007520 199633839 1
381448455 199633839 1
343941412 199633839 1
23505105 199633839 1
754823287 199633839 1
392132337 199633839 1
205278393 199633839 1
409970512 199633839 1
137471432 199633839 1
26761071 199633839 1
106841421 199633839 1
187288519 199633839 1
273559646 199633839 1
43399417 199633839 1
29985371 199633839 1
33029673 199633839 1
39723301 199633839 1
221517840 199633839 1
219138840 199633839 1
591867735 199633839 1
140264549 199633839 1
363295003 199633839 1
482704214 199633839 1
257522741 199633839 1
235284388 199633839 1
71487252 199633839 1
205383132 199633839 1
273461517 199633839 1
126040106 199633839 1
262639091 199633839 1
121849847 199633839 1
79413578 199633839 1
99002197 199633839 1
21415915 199633839 1
104799646 199633839 1
192517738 199633839 1
24429243 199633839 1
214251466 199633839 1
45398123 199633839 1
316113123 199633839 1
784411766 199633839 1
97492519 199633839 1
249710115 199633839 1
228099346 199633839 1
117058623 199633839 1
205665619 199633839 1
378745384 199633839 1
38081052 199633839 1
166670511 199633839 1
404357780 199633839 1
48376774 199633839 1
215576684 199633839 1
273033835 199633839 1
226691563 199633839 1
188846349 199633839 1
175458189 199633839 1
280948401 199633839 1
361812003 199633839 1
471858752 199633839 1
34279978 199633839 1
274053387 199633839 1
88910148 199633839 1
93737863 394745356 1
291357807 394745356 1
194757219 394745356 1
205231234 394745356 1
187038423 394745356 1
84403255 394745356 1
80373284 394745356 1
42895816 394745356 1
21927348 394745356 1
496918713 394745356 1
421024033 394745356 1
319920038 394745356 1
403594709 394745356 1
257522741 394745356 1
280571460 394745356 1
57794814 394745356 1
177135949 394745356 1
109269644 394745356 1
75611015 394745356 1
409911433 394745356 1
45398123 394745356 1
77726580 394745356 1
100597724 394745356 1
443043975 394745356 1
198927386 394745356 1
185826799 394745356 1
316530540 394745356 1
275096952 394745356 1
40691248 394745356 1
186791565 394745356 1
351253672 394745356 1
70483883 394745356 1
51371672 394745356 1
390669136 394745356 1
186190444 394745356 1
66484769 394745356 1
187658311 394745356 1
107123526 394745356 1
92975209 394745356 1
213829162 394745356 1
399954028 394745356 1
58758214 394745356 1
366017781 394745356 1
421743631 394745356 1
374495787 394745356 1
331699419 394745356 1
370647017 167906212 1
370647017 234501617 1
370647017 387735880 1
370647017 443540428 1
273033835 280574253 1
273033835 591867735 1
273033835 545072012 1
273033835 208649048 1
273033835 299112866 1
581023706 401390204 1
581023706 71815631 1
581023706 547900635 1
581023706 244006526 1
581023706 368246503 1
581023706 120116959 1
581023706 299112866 1
784411766 471858752 1
784411766 288273675 1
784411766 249824122 1
784411766 482704214 1
784411766 223611436 1
784411766 244006526 1
784411766 120116959 1
784411766 107123526 1
317966639 331273105 1
317966639 326820998 1
317966639 260778881 1
317966639 460456072 1
317966639 191067738 1
317966639 322045168 1
317966639 68526291 1
317966639 191101089 1
317966639 241120063 1
317966639 367080568 1
317966639 181913832 1
317966639 205278393 1
317966639 362747745 1
340363309 838628065 1
340363309 213579519 1
340363309 481649873 1
340363309 137471432 1
340363309 186547033 1
340363309 326055771 1
340363309 606474884 1
48376774 383689626 1
48376774 482704214 1
48376774 164729839 1
48376774 574012776 1
551188839 401390204 1
551188839 71815631 1
551188839 361978254 1
551188839 405406664 1
551188839 45364167 1
551188839 202234178 1
551188839 120116959 1
551188839 299112866 1
292275636 97492519 1
292275636 399580001 1
292275636 370560376 1
292275636 401390204 1
292275636 520380645 1
292275636 472997480 1
292275636 547900635 1
292275636 394244514 1
292275636 447026114 1
292275636 133406185 1
292275636 373612153 1
292275636 279949406 1
292275636 560190998 1
292275636 532395996 1
292275636 120116959 1
292275636 299112866 1
273559646 179127965 1
273559646 267822457 1
273559646 343941412 1
226691563 249824122 1
226691563 29267530 1
185661573 191072044 1
185661573 326820998 1
185661573 191067738 1
185661573 191101089 1
185661573 184374903 1
185661573 181913832 1
185661573 191058301 1
185661573 205278393 1
287248913 97492519 1
287248913 401390204 1
287248913 556212681 1
778485938 556212681 1
778485938 311867325 1
778485938 340555061 1
778485938 354435706 1
778485938 387735880 1
778485938 399711344 1
778485938 125971172 1
778485938 455319239 1
778485938 547900635 1
778485938 368246503 1
778485938 437368746 1
778485938 120116959 1
778485938 196244888 1
778485938 443078043 1
26761071 502000235 1
26761071 238736345 1
26761071 361812003 1
26761071 150774251 1
26761071 313621459 1
26761071 547900635 1
26761071 341332559 1
26761071 296381448 1
26761071 326055771 1
26761071 85077359 1
26761071 120116959 1
26761071 501994600 1
137671591 381346813 1
137671591 117757115 1
137671591 311867325 1
137671591 179127965 1
137671591 72277917 1
137671591 187276624 1
137671591 368802046 1
137671591 92975209 1
137671591 515440846 1
137671591 553850703 1
137671591 283894633 1
137671591 387735880 1
137671591 302559370 1
137671591 342697022 1
137671591 205278393 1
188683237 471858752 1
188683237 340555061 1
188683237 447026114 1
33029673 337231569 1
33029673 471858752 1
33029673 306224647 1
33029673 280948401 1
33029673 838628065 1
33029673 501887043 1
33029673 331112419 1
33029673 394614858 1
33029673 370162043 1
33029673 202719757 1
33029673 267814002 1
33029673 500112888 1
33029673 246739849 1
33029673 267822457 1
33029673 482704214 1
33029673 367354478 1
33029673 167096544 1
33029673 30009812 1
33029673 223611436 1
33029673 343941412 1
33029673 29985371 1
33029673 606474884 1
33029673 272144349 1
33029673 261114974 1
523484007 401390204 1
523484007 176861277 1
523484007 45364167 1
187658311 285230602 1
187658311 488571816 1
187658311 492369766 1
187658311 390669136 1
187658311 291357807 1
187658311 64490054 1
187658311 316530540 1
187658311 266514525 1
187658311 454280253 1
187658311 323300311 1
187658311 421743631 1
187658311 514679374 1
187658311 433683092 1
187658311 443043975 1
187658311 205278393 1
256696942 262622226 1
256696942 38081052 1
256696942 381448455 1
256696942 273461517 1
256696942 85077359 1
256696942 107123526 1
308721415 363295003 1
308721415 280948401 1
308721415 838628065 1
308721415 501887043 1
308721415 238169466 1
308721415 331112419 1
308721415 394614858 1
308721415 221517840 1
308721415 267814002 1
308721415 211172294 1
308721415 267822457 1
308721415 137471432 1
308721415 367354478 1
308721415 191898535 1
308721415 272144349 1
308721415 606474884 1
308721415 107123526 1
120858192 275096952 1
120858192 186791565 1
120858192 175155659 1
106841421 471858752 1
106841421 591867735 1
106841421 488571816 1
106841421 280948401 1
106841421 235284388 1
106841421 117757115 1
106841421 238169466 1
106841421 311867325 1
106841421 53267855 1
106841421 545072012 1
106841421 548657860 1
106841421 324307705 1
106841421 238764205 1
106841421 262639091 1
106841421 483853031 1
106841421 67657313 1
106841421 381448455 1
106841421 368802046 1
106841421 298641416 1
106841421 310215915 1
106841421 206342682 1
106841421 218664980 1
106841421 300202655 1
106841421 273461517 1
106841421 341332559 1
106841421 69307285 1
106841421 100597724 1
106841421 270063173 1
106841421 326820998 1
106841421 30009812 1
106841421 304022613 1
106841421 302559370 1
106841421 57675742 1
106841421 378745384 1
106841421 343941412 1
106841421 191898535 1
106841421 29985371 1
106841421 359256640 1
106841421 287846265 1
106841421 368246503 1
106841421 132902185 1
106841421 205278393 1
106841421 85077359 1
106841421 272144349 1
172668288 399711344 1
172668288 545300937 1
172668288 556212681 1
172668288 454059039 1
172668288 455319239 1
172668288 202234178 1
172668288 547900635 1
172668288 443078043 1
172668288 447026114 1
172668288 577858627 1
172668288 606474884 1
550434469 399711344 1
550434469 196244888 1
550434469 570305910 1
550434469 390100428 1
550434469 202234178 1
550434469 482704214 1
550434469 120116959 1
444720443 560190998 1
444720443 368246503 1
444720443 30009812 1
444720443 386637033 1
444720443 399711344 1
444720443 120116959 1
444720443 279968317 1
444720443 299112866 1
219138840 381448455 1
219138840 280574253 1
219138840 298641416 1
219138840 210551488 1
219138840 591867735 1
219138840 68526291 1
219138840 547900635 1
219138840 280948401 1
219138840 235284388 1
219138840 238169466 1
219138840 34279978 1
219138840 270063173 1
219138840 266618095 1
219138840 326820998 1
219138840 378745384 1
219138840 287104239 1
219138840 213240376 1
219138840 343941412 1
219138840 191898535 1
219138840 324307705 1
219138840 205278393 1
219138840 262639091 1
219138840 274674751 1
399954028 280430548 1
399954028 51371672 1
399954028 264200852 1
512578944 569217694 1
512578944 455319239 1
21415915 246766460 1
21415915 280574253 1
21415915 471858752 1
21415915 591867735 1
21415915 488571816 1
21415915 288273675 1
21415915 280948401 1
21415915 238169466 1
21415915 277019535 1
21415915 545072012 1
21415915 324307705 1
21415915 145721875 1
21415915 262639091 1
21415915 381448455 1
21415915 273461517 1
21415915 34279978 1
21415915 270063173 1
21415915 378745384 1
21415915 343941412 1
21415915 191898535 1
21415915 29985371 1
21415915 120116959 1
21415915 299112866 1
275040716 137055424 1
275040716 838628065 1
275040716 501887043 1
275040716 238169466 1
275040716 455974999 1
275040716 483853031 1
275040716 202719757 1
275040716 230315857 1
275040716 212586753 1
275040716 297652974 1
275040716 606474884 1
296712899 399711344 1
296712899 202234178 1
296712899 437368746 1
296712899 340555061 1
186224386 436060689 1
175458189 502000235 1
175458189 591867735 1
175458189 279504313 1
175458189 280948401 1
175458189 235284388 1
175458189 117757115 1
175458189 324307705 1
175458189 483853031 1
175458189 381448455 1
175458189 390100428 1
175458189 469680915 1
175458189 409042746 1
175458189 167096544 1
175458189 270063173 1
175458189 508986427 1
175458189 326820998 1
175458189 30009812 1
175458189 447026114 1
175458189 378745384 1
175458189 343941412 1
175458189 29985371 1
175458189 97542362 1
175458189 120116959 1
175458189 501994600 1
175458189 284945143 1
80373284 291357807 1
80373284 64490054 1
80373284 198927386 1
80373284 205231234 1
80373284 167865284 1
80373284 433683092 1
520440498 288273675 1
520440498 191072044 1
520440498 250569402 1
520440498 92473291 1
520440498 169894192 1
520440498 221517840 1
520440498 315035989 1
520440498 352569615 1
520440498 486840282 1
520440498 440602667 1
520440498 187288519 1
287826175 97492519 1
287826175 399580001 1
287826175 401390204 1
287826175 520380645 1
287826175 545300937 1
287826175 196244888 1
287826175 373612153 1
287826175 279949406 1
287826175 424179426 1
287826175 370560376 1
287826175 472997480 1
287826175 409042746 1
287826175 394244514 1
287826175 447026114 1
287826175 133406185 1
287826175 244006526 1
287826175 560190998 1
287826175 532395996 1
287826175 205278393 1
287826175 120116959 1
260814366 545300937 1
260814366 167906212 1
260814366 570305910 1
260814366 547900635 1
260814366 340555061 1
260814366 387735880 1
260814366 447026114 1
260814366 120116959 1
126040106 140083960 1
126040106 501887043 1
126040106 235284388 1
126040106 331112419 1
126040106 119466409 1
126040106 367354478 1
126040106 57675742 1
126040106 191898535 1
126040106 272144349 1
126040106 501994600 1
88960749 423225727 1
88960749 517335990 1
88960749 85790245 1
88960749 433102407 1
88960749 315035989 1
88960749 191898535 1
261112253 472997480 1
261112253 436060689 1
261112253 279949406 1
261112253 560190998 1
261112253 399580001 1
261112253 532395996 1
261112253 370560376 1
261112253 120116959 1
261112253 544352394 1
261112253 520380645 1
261112253 373612153 1
284510806 591867735 1
284510806 137055424 1
284510806 838628065 1
284510806 483853031 1
284510806 48949091 1
284510806 210551488 1
284510806 57675742 1
284510806 191898535 1
284510806 275191705 1
284510806 85077359 1
309948156 246766460 1
309948156 294817467 1
309948156 360543263 1
309948156 286597633 1
309948156 501002642 1
309948156 252673442 1
309948156 344751090 1
309948156 102781563 1
309948156 244154467 1
309948156 180329003 1
309948156 254940274 1
309948156 29985371 1
309948156 574012776 1
309948156 244006526 1
309948156 297652974 1
309948156 287846265 1
309948156 325696446 1
309948156 42895816 1
309948156 205278393 1
309948156 280571460 1
309948156 606474884 1
309948156 51371672 1
309948156 274674751 1
309948156 284945143 1
309948156 238169466 1
309948156 421743631 1
402870780 399711344 1
402870780 545300937 1
402870780 168459774 1
402870780 556212681 1
402870780 454059039 1
402870780 570305910 1
402870780 206342682 1
402870780 202234178 1
402870780 387735880 1
402870780 132902185 1
402870780 120116959 1
362708884 383689626 1
362708884 252993522 1
362708884 218664980 1
362708884 434947470 1
362708884 341332559 1
362708884 244876558 1
362708884 249707746 1
392132337 409982678 1
392132337 337231569 1
392132337 368802046 1
392132337 172453787 1
392132337 172453788 1
392132337 397569403 1
392132337 280574253 1
392132337 366562500 1
392132337 562966986 1
392132337 30009812 1
392132337 262622226 1
392132337 45398123 1
392132337 344751090 1
392132337 71815631 1
392132337 213240376 1
392132337 203916273 1
392132337 306224647 1
392132337 164729839 1
392132337 237885339 1
392132337 547900635 1
392132337 409911433 1
392132337 338617304 1
392132337 187255592 1
392132337 193425330 1
392132337 325696446 1
392132337 838628065 1
392132337 378171446 1
392132337 205278393 1
392132337 409970512 1
392132337 489343655 1
392132337 282067411 1
392132337 85077359 1
392132337 120116959 1
392132337 170649489 1
392132337 117757115 1
392132337 459637630 1
392132337 107123526 1
232961188 383689626 1
127212001 279968317 1
127212001 71815631 1
127212001 545300937 1
127212001 168459774 1
127212001 556212681 1
127212001 311867325 1
127212001 373612153 1
127212001 455319239 1
127212001 424179426 1
127212001 67657313 1
127212001 370560376 1
127212001 202234178 1
127212001 125971172 1
127212001 437368746 1
127212001 443078043 1
127212001 207505611 1
127212001 340555061 1
127212001 387735880 1
127212001 447026114 1
127212001 577858627 1
127212001 180329003 1
127212001 244006526 1
127212001 132902185 1
127212001 246760566 1
127212001 120116959 1
123084921 353689773 1
123084921 452834167 1
123084921 137373058 1
123084921 405406664 1
123084921 433102407 1
123084921 361812003 1
123084921 505128137 1
212381568 331273105 1
212381568 260778881 1
212381568 460456072 1
212381568 109299416 1
212381568 21593031 1
212381568 29666748 1
212381568 322045168 1
212381568 68526291 1
212381568 241120063 1
212381568 367080568 1
212381568 262639091 1
212381568 421499757 1
212381568 362747745 1
166670511 397569403 1
166670511 93438825 1
166670511 108675333 1
166670511 51697533 1
166670511 59142721 1
166670511 51820161 1
166670511 475896725 1
166670511 330234691 1
166670511 288273675 1
166670511 358726571 1
166670511 450794692 1
166670511 140083960 1
166670511 434947470 1
166670511 332334127 1
166670511 501887043 1
166670511 104147773 1
166670511 367354478 1
166670511 366684284 1
166670511 167096544 1
166670511 270063173 1
166670511 205448347 1
166670511 455974999 1
166670511 63253790 1
166670511 244876558 1
166670511 302559370 1
166670511 344751090 1
166670511 203916273 1
166670511 180952975 1
166670511 365122161 1
166670511 295917422 1
166670511 190813502 1
166670511 343941412 1
166670511 351798435 1
166670511 336717597 1
166670511 191898535 1
166670511 119466409 1
166670511 359256640 1
166670511 92473291 1
166670511 297652974 1
166670511 227764232 1
166670511 275191705 1
166670511 97542362 1
166670511 205278393 1
166670511 409970512 1
166670511 221517840 1
166670511 272144349 1
166670511 606474884 1
166670511 38081052 1
235189731 246766460 1
235189731 322045168 1
235189731 93737863 1
235189731 838628065 1
235189731 238169466 1
235189731 189660545 1
235189731 238736345 1
235189731 294817467 1
235189731 252673442 1
235189731 21593031 1
235189731 372988775 1
235189731 221517840 1
235189731 274674751 1
235189731 148842295 1
235189731 198112368 1
235189731 202719757 1
235189731 85790245 1
235189731 246739849 1
235189731 42570149 1
235189731 296510601 1
235189731 210551488 1
235189731 102781563 1
235189731 186190444 1
235189731 205231234 1
235189731 325696446 1
235189731 104147773 1
235189731 42895816 1
235189731 137471432 1
235189731 198494776 1
235189731 350372131 1
235189731 360543263 1
235189731 286597633 1
235189731 344751090 1
235189731 180329003 1
235189731 343941412 1
235189731 191898535 1
235189731 574012776 1
235189731 244006526 1
235189731 162793078 1
235189731 287846265 1
235189731 225398019 1
235189731 121567287 1
235189731 205278393 1
235189731 470915888 1
235189731 606474884 1
235189731 284945143 1
361241032 838628065 1
361241032 331112419 1
361241032 443043975 1
444790512 399711344 1
444790512 71815631 1
444790512 202234178 1
444790512 472997480 1
444790512 560190998 1
297853100 48949091 1
297853100 433102407 1
297853100 218664980 1
297853100 215576684 1
297853100 448605410 1
257522741 280430548 1
257522741 332334127 1
257522741 225914625 1
257522741 57794814 1
257522741 202234178 1
257522741 264200852 1
278482967 452834167 1
278482967 381346813 1
278482967 346391676 1
278482967 359750805 1
278482967 320121337 1
278482967 481649873 1
278482967 252993522 1
278482967 364819835 1
278482967 374739662 1
278482967 392480887 1
278482967 368802046 1
278482967 212503529 1
278482967 505128137 1
278482967 450794692 1
278482967 39045743 1
278482967 382489334 1
278482967 283894633 1
278482967 205278393 1
278482967 403594709 1
278482967 417708983 1
278482967 107123526 1
24429243 210551488 1
28774420 267804075 1
28774420 137055424 1
28774420 165076757 1
28774420 433102407 1
28774420 297850671 1
194757219 441208969 1
214251466 69307285 1
181627999 179244567 1
181627999 401390204 1
46252132 436060689 1
46252132 401390204 1
46252132 279968317 1
46252132 520380645 1
46252132 71815631 1
46252132 545300937 1
46252132 168459774 1
46252132 361978254 1
46252132 556212681 1
46252132 311867325 1
46252132 373612153 1
46252132 455319239 1
46252132 279949406 1
46252132 424179426 1
46252132 370560376 1
46252132 390100428 1
46252132 125971172 1
46252132 547900635 1
46252132 437368746 1
46252132 443078043 1
46252132 340555061 1
46252132 387735880 1
46252132 447026114 1
46252132 577858627 1
46252132 244006526 1
46252132 532395996 1
46252132 368246503 1
46252132 205278393 1
46252132 120116959 1
162621823 353689773 1
162621823 452834167 1
162621823 359750805 1
162621823 137373058 1
162621823 169894192 1
162621823 517335990 1
162621823 405406664 1
162621823 315035989 1
162621823 361812003 1
162621823 505128137 1
162621823 450794692 1
162621823 382489334 1
162621823 553850703 1
162621823 440602667 1
162621823 352227498 1
776380530 280574253 1
776380530 370560376 1
776380530 399711344 1
776380530 547900635 1
776380530 361978254 1
776380530 437368746 1
776380530 207505611 1
776380530 340555061 1
776380530 545072012 1
776380530 244006526 1
776380530 560190998 1
776380530 368246503 1
776380530 120116959 1
776380530 544352394 1
776380530 299112866 1
218649291 252993522 1
218649291 393727361 1
496918713 280430548 1
496918713 36292202 1
496918713 40691248 1
496918713 378171446 1
496918713 120116959 1
496918713 264200852 1
427605834 246766460 1
427605834 238169466 1
427605834 238736345 1
427605834 294817467 1
427605834 225914625 1
427605834 252673442 1
427605834 240388572 1
427605834 254940274 1
427605834 438406232 1
427605834 324307705 1
427605834 372988775 1
427605834 274674751 1
427605834 148842295 1
427605834 210551488 1
427605834 102781563 1
427605834 267822457 1
427605834 300202655 1
427605834 325696446 1
427605834 264745750 1
427605834 42895816 1
427605834 360543263 1
427605834 286597633 1
427605834 344751090 1
427605834 213240376 1
427605834 180329003 1
427605834 343941412 1
427605834 574012776 1
427605834 244006526 1
427605834 287846265 1
427605834 205278393 1
427605834 284945143 1
115180720 470500390 1
115180720 370698806 1
115180720 160887563 1
115180720 486840282 1
115180720 275155337 1
115180720 260778881 1
115180720 441208969 1
115180720 562966986 1
115180720 241120063 1
115180720 396718040 1
115180720 262639091 1
115180720 100597724 1
115180720 362747745 1
115180720 501994600 1
181097218 40894652 1
181097218 337544630 1
181097218 73084416 1
181097218 339165240 1
181097218 48949091 1
181097218 433102407 1
181097218 274601883 1
181097218 120116959 1
536437122 71815631 1
536437122 202234178 1
536437122 378171446 1
400344890 279579743 1
400344890 471858752 1
400344890 401390204 1
400344890 488571816 1
400344890 71815631 1
400344890 388400654 1
400344890 280948401 1
400344890 361978254 1
400344890 389751959 1
400344890 454059039 1
400344890 320121337 1
400344890 401744197 1
400344890 176861277 1
400344890 364819835 1
400344890 483853031 1
400344890 48048224 1
400344890 310215915 1
400344890 361812003 1
400344890 469680915 1
400344890 547900635 1
400344890 218664980 1
400344890 341332559 1
400344890 553850703 1
400344890 366017781 1
400344890 402540810 1
400344890 186547033 1
400344890 440602667 1
400344890 368246503 1
400344890 97542362 1
400344890 120116959 1
400344890 107123526 1
434998682 401390204 1
434998682 399711344 1
434998682 279504313 1
434998682 279968317 1
434998682 361978254 1
434998682 373612153 1
434998682 145721875 1
434998682 45364167 1
434998682 390100428 1
434998682 202234178 1
434998682 469680915 1
434998682 409042746 1
434998682 189638764 1
434998682 187365956 1
434998682 508986427 1
434998682 447026114 1
434998682 244006526 1
434998682 560190998 1
434998682 368246503 1
434998682 120116959 1
434998682 299112866 1
117058623 283713373 1
117058623 501887043 1
117058623 249824122 1
117058623 371419587 1
117058623 267822457 1
117058623 350372131 1
117058623 311108835 1
117058623 107123526 1
88910148 502000235 1
88910148 591867735 1
88910148 488571816 1
88910148 501887043 1
88910148 360738565 1
88910148 238169466 1
88910148 213579519 1
88910148 324307705 1
88910148 483853031 1
88910148 482704214 1
88910148 296381448 1
88910148 57675742 1
88910148 261114974 1
88910148 501994600 1
52305361 285709412 1
52305361 137055424 1
52305361 838628065 1
52305361 552102770 1
52305361 212586753 1
250361135 48949091 1
250361135 283713373 1
250361135 327333087 1
250361135 210551488 1
250361135 437557781 1
250361135 198927386 1
250361135 267822457 1
250361135 300202655 1
250361135 267804075 1
250361135 388400654 1
250361135 268363596 1
250361135 264745750 1
250361135 838628065 1
250361135 238169466 1
250361135 575328602 1
250361135 250373879 1
250361135 244876558 1
250361135 381515950 1
250361135 320121337 1
250361135 240388572 1
250361135 213240376 1
250361135 106766504 1
250361135 64456105 1
250361135 351798435 1
250361135 187288519 1
250361135 164729839 1
250361135 574012776 1
250361135 287846265 1
250361135 549380971 1
250361135 324307705 1
250361135 205278393 1
250361135 282067411 1
250361135 483853031 1
250361135 274674751 1
250361135 234388455 1
84352469 267804075 1
84352469 413508790 1
84352469 331112419 1
84352469 454059039 1
84352469 191898535 1
84352469 468370073 1
363860065 838628065 1
363860065 501887043 1
363860065 170649489 1
363860065 238169466 1
363860065 326820998 1
405604530 266119179 1
405604530 63253790 1
405604530 85694890 1
405604530 287104239 1
405604530 234317940 1
405604530 191101089 1
405604530 283053533 1
405604530 181913832 1
405604530 205278393 1
405604530 141911198 1
405604530 361299476 1
357660257 454059039 1
357660257 279949406 1
246172121 262622226 1
246172121 475896725 1
246172121 501887043 1
246172121 389751959 1
246172121 238169466 1
246172121 371419587 1
246172121 145721875 1
246172121 360108672 1
246172121 273461517 1
246172121 450794692 1
246172121 343941412 1
246172121 29985371 1
274053387 591867735 1
274053387 137055424 1
274053387 249710115 1
274053387 138428712 1
274053387 556212681 1
274053387 569217694 1
274053387 324307705 1
274053387 145721875 1
274053387 381448455 1
274053387 202234178 1
274053387 361812003 1
274053387 208649048 1
274053387 187288519 1
274053387 272144349 1
274053387 120116959 1
274053387 284945143 1
156890702 337544630 1
156890702 454059039 1
156890702 545072012 1
156890702 192473400 1
156890702 380310734 1
156890702 72277917 1
156890702 433102407 1
156890702 213829162 1
156890702 202234178 1
156890702 547900635 1
156890702 244547831 1
156890702 368246503 1
156890702 120116959 1
205383132 338617304 1
205383132 838628065 1
205383132 238169466 1
205383132 381515950 1
205383132 324307705 1
205383132 343941412 1
140264549 280430548 1
245007518 246766460 1
245007518 436060689 1
245007518 501002642 1
245007518 238169466 1
245007518 294817467 1
245007518 331112419 1
245007518 454059039 1
245007518 252673442 1
245007518 373612153 1
245007518 254940274 1
245007518 176861277 1
245007518 51371672 1
245007518 274674751 1
245007518 148842295 1
245007518 102781563 1
245007518 325696446 1
245007518 360543263 1
245007518 286597633 1
245007518 387735880 1
245007518 344751090 1
245007518 180329003 1
245007518 443540428 1
245007518 29985371 1
245007518 574012776 1
245007518 287846265 1
245007518 284945143 1
421104380 191072044 1
421104380 266119179 1
421104380 441208969 1
421104380 191082782 1
421104380 580063106 1
421104380 326820998 1
421104380 514679374 1
421104380 191067738 1
421104380 191101089 1
421104380 205278393 1
205665619 84403255 1
205665619 280948401 1
205665619 838628065 1
205665619 501887043 1
205665619 360738565 1
205665619 331112419 1
205665619 394614858 1
205665619 500112888 1
205665619 482704214 1
205665619 203916273 1
205665619 191898535 1
205665619 29985371 1
205665619 272144349 1
205665619 120116959 1
111423790 202234178 1
64017672 337231569 1
64017672 475896725 1
64017672 280948401 1
64017672 170649489 1
64017672 189660545 1
64017672 331112419 1
64017672 277019535 1
64017672 394614858 1
64017672 409911433 1
64017672 211172294 1
64017672 500112888 1
64017672 267822457 1
64017672 367354478 1
64017672 553850703 1
64017672 167096544 1
64017672 108445481 1
64017672 213240376 1
64017672 343941412 1
64017672 191898535 1
64017672 574012776 1
64017672 244006526 1
64017672 272144349 1
480499316 454059039 1
480499316 202234178 1
79413578 337231569 1
79413578 280948401 1
79413578 501887043 1
79413578 331112419 1
79413578 394614858 1
79413578 409911433 1
79413578 267814002 1
79413578 177135949 1
79413578 500112888 1
79413578 246739849 1
79413578 267822457 1
79413578 367354478 1
79413578 167096544 1
79413578 57675742 1
79413578 203916273 1
79413578 223611436 1
79413578 343941412 1
79413578 164729839 1
79413578 29985371 1
79413578 85077359 1
79413578 272144349 1
79413578 261114974 1
303371760 326820998 1
303371760 191067738 1
303371760 234317940 1
303371760 191072044 1
303371760 205278393 1
170909799 353689773 1
170909799 137055424 1
199633839 337231569 1
199633839 93438825 1
199633839 192517738 1
199633839 471858752 1
199633839 262622226 1
199633839 591867735 1
199633839 488571816 1
199633839 363295003 1
199633839 193425330 1
199633839 280948401 1
199633839 838628065 1
199633839 235284388 1
199633839 121849847 1
199633839 170649489 1
199633839 295917422 1
199633839 351798435 1
199633839 324307705 1
199633839 221517840 1
199633839 262639091 1
199633839 483853031 1
199633839 381448455 1
199633839 246739849 1
199633839 45398123 1
199633839 273461517 1
199633839 187255592 1
199633839 188846349 1
199633839 104147773 1
199633839 364772998 1
199633839 270063173 1
199633839 172453787 1
199633839 191007520 1
199633839 244876558 1
199633839 378745384 1
199633839 213240376 1
199633839 343941412 1
199633839 191898535 1
199633839 187288519 1
199633839 237885339 1
199633839 29985371 1
199633839 97542362 1
199633839 205278393 1
199633839 409970512 1
199633839 282067411 1
199633839 459637630 1
394745356 291357807 1
394745356 77726580 1
394745356 323300311 1
265245001 38633460 1
118408967 285171946 1
83928002 377915688 1
754823287 218641857 1
454059039 601892509 1
260062202 369727211 1
205231234 369727211 1
285171946 118408967 1
387735880 544352394 1
369727211 21927348 1
754823287 280430548 1
361812003 280430548 1
260062202 280430548 1
124272648 280430548 1
369727211 36292202 1
490590646 18761643 1
561976148 18761643 1
373612153 202234178 1
296487126 202234178 1
560190998 202234178 1
354435706 202234178 1
545300937 202234178 1
137396816 202234178 1
454059039 202234178 1
472997480 202234178 1
340555061 202234178 1
370560376 202234178 1
134584188 202234178 1
196244888 202234178 1
361978254 202234178 1
399711344 202234178 1
370611197 44336049 1
754823287 332334127 1
260062202 191067738 1
260062202 167906212 1
260062202 386637033 1
269051483 331273105 1
369727211 470234000 1
369727211 315035989 1
369727211 205231234 1
202234178 196244888 1
208649048 280574253 1
44336049 532395996 1
88960749 205278393 1
158469454 205278393 1
280403522 205278393 1
270063173 326820998 1
324307705 326820998 1
185826799 326820998 1
186221115 326820998 1
191101089 326820998 1
191067738 326820998 1
74224730 326820998 1
21927348 326820998 1
378745384 326820998 1
298641416 326820998 1
179935250 326820998 1
181662643 326820998 1
179676136 326820998 1
116524695 326820998 1
179872551 326820998 1
53384299 326820998 1
185646833 326820998 1
186134940 326820998 1
21770354 326820998 1
591867735 326820998 1
235284388 326820998 1
191072044 326820998 1
191082782 326820998 1
262639091 326820998 1
22128494 191072044 1
90430970 191072044 1
186221115 191072044 1
191058301 191072044 1
191101089 191072044 1
74224730 191072044 1
179935250 191072044 1
179676136 191072044 1
88126316 191072044 1
179872551 191072044 1
286067895 191072044 1
326820998 191072044 1
580063106 191072044 1
21770354 191072044 1
240663429 191072044 1
140264549 191072044 1
385340015 191072044 1
266119179 191072044 1
257522741 191072044 1
241120063 191072044 1
127903007 191072044 1
344143174 191072044 1
409911433 191072044 1
333467661 191072044 1
76679385 191072044 1
283053533 191072044 1
185826799 191072044 1
234313487 191072044 1
228099346 191072044 1
196957441 191072044 1
191067738 191072044 1
184374903 191072044 1
181662643 191072044 1
173493504 191072044 1
115605916 191072044 1
53384299 191072044 1
116524695 191072044 1
181913832 191072044 1
185646833 191072044 1
186134940 191072044 1
199295364 191072044 1
208490036 191072044 1
361812003 191072044 1
191082782 191072044 1
255572101 191072044 1
93737863 443043975 1
194757219 443043975 1
205231234 443043975 1
187038423 443043975 1
84403255 443043975 1
80373284 443043975 1
21927348 443043975 1
23971329 443043975 1
496918713 443043975 1
88126316 443043975 1
108064328 443043975 1
319920038 443043975 1
167906212 443043975 1
285230602 443043975 1
403594709 443043975 1
280571460 443043975 1
64490054 443043975 1
57794814 443043975 1
109269644 443043975 1
177135949 443043975 1
363915528 443043975 1
409911433 443043975 1
454280253 443043975 1
488571816 443043975 1
77726580 443043975 1
45398123 443043975 1
784411766 443043975 1
100597724 443043975 1
198927386 443043975 1
185826799 443043975 1
100480169 443043975 1
316530540 443043975 1
275096952 443043975 1
391968464 443043975 1
40691248 443043975 1
186791565 443043975 1
351253672 443043975 1
51371672 443043975 1
390669136 443043975 1
117757115 443043975 1
369727211 443043975 1
186190444 443043975 1
394745356 443043975 1
107123526 443043975 1
92975209 443043975 1
213829162 443043975 1
28128687 443043975 1
399954028 443043975 1
58758214 443043975 1
176861277 443043975 1
283713373 443043975 1
374495787 443043975 1
121567287 97492519 1
838628065 97492519 1
295917422 97492519 1
205231234 97492519 1
90430970 97492519 1
472997480 97492519 1
145721875 97492519 1
277019535 97492519 1
137471432 97492519 1
160887563 97492519 1
361241032 97492519 1
164729839 97492519 1
33029673 97492519 1
202719757 97492519 1
284510806 97492519 1
482704214 97492519 1
394244514 97492519 1
470915888 97492519 1
92473291 97492519 1
418803180 97492519 1
344143174 97492519 1
24429243 97492519 1
784411766 97492519 1
41795957 97492519 1
436060689 97492519 1
133406185 97492519 1
117058623 97492519 1
360738565 97492519 1
279949406 97492519 1
520380645 97492519 1
250613093 97492519 1
64017672 97492519 1
21593031 97492519 1
373612153 97492519 1
560190998 97492519 1
48376774 97492519 1
297853100 97492519 1
246739849 97492519 1
225398019 97492519 1
40894652 97492519 1
188846349 97492519 1
226691563 97492519 1
399580001 97492519 1
532395996 97492519 1
28774420 97492519 1
178457690 97492519 1
370560376 97492519 1
88910148 97492519 1
99002197 121849847 1
123208306 121849847 1
214251466 121849847 1
316113123 121849847 1
320121337 121849847 1
372693245 121849847 1
338939548 121849847 1
177900100 121849847 1
343887622 121849847 1
393727361 121849847 1
150611354 121849847 1
754823287 121849847 1
378745384 121849847 1
359750805 121849847 1
310215915 121849847 1
517335990 121849847 1
381295550 121849847 1
402540810 121849847 1
273559646 121849847 1
384094515 121849847 1
440602667 121849847 1
106255581 121849847 1
389265907 121849847 1
215576684 121849847 1
389751959 121849847 1
39723301 121849847 1
62223312 121849847 1
315035989 121849847 1
218649291 121849847 1
168345425 121849847 1
218664980 121849847 1
368086280 121849847 1
361812003 121849847 1
85790245 121849847 1
273461517 121849847 1
481649873 121849847 1
448605410 121849847 1
331273105 260778881 1
470500390 260778881 1
460456072 260778881 1
68526291 260778881 1
262307214 260778881 1
111005623 260778881 1
421499757 260778881 1
109299416 260778881 1
280403522 260778881 1
552102770 260778881 1
754823287 260778881 1
367080568 260778881 1
370698806 260778881 1
21593031 260778881 1
189209030 260778881 1
50093236 260778881 1
29666748 260778881 1
21770354 260778881 1
362747745 260778881 1
486840282 260778881 1
257522741 260778881 1
178077679 260778881 1
253491471 260778881 1
322045168 260778881 1
241120063 260778881 1
189660545 260778881 1
262639091 260778881 1
54198070 260778881 1
280826536 143037311 1
117757115 143037311 1
150611354 143037311 1
170909799 143037311 1
169894192 143037311 1
193208430 143037311 1
137373058 143037311 1
470069657 143037311 1
140264549 143037311 1
89308231 143037311 1
381346813 143037311 1
110551579 143037311 1
88960749 143037311 1
299925959 283713373 1
84403255 283713373 1
80373284 283713373 1
754823287 283713373 1
496918713 283713373 1
219091740 283713373 1
140264549 283713373 1
285230602 283713373 1
21437961 283713373 1
108675333 283713373 1
64490054 283713373 1
57794814 283713373 1
409911433 283713373 1
192517738 283713373 1
24429243 283713373 1
316530540 283713373 1
275096952 283713373 1
391968464 283713373 1
150611354 283713373 1
186791565 283713373 1
70483883 283713373 1
280430548 283713373 1
211555341 283713373 1
53267855 283713373 1
369727211 283713373 1
66484769 283713373 1
213829162 283713373 1
520440498 283713373 1
237266480 283713373 1
399954028 283713373 1
366017781 283713373 1
124272648 283713373 1
93737863 283713373 1
194757219 283713373 1
187038423 283713373 1
169894192 283713373 1
330439783 283713373 1
252673442 283713373 1
262622226 283713373 1
421024033 283713373 1
105576032 283713373 1
257522741 283713373 1
325619075 283713373 1
109269644 283713373 1
363915528 283713373 1
454280253 283713373 1
276971322 283713373 1
100597724 283713373 1
443043975 283713373 1
198927386 283713373 1
185826799 283713373 1
58747535 283713373 1
390669136 283713373 1
117757115 283713373 1
186190444 283713373 1
261114974 283713373 1
107123526 283713373 1
234388455 283713373 1
92975209 283713373 1
238169466 283713373 1
361812003 283713373 1
267822457 283713373 1
364772998 404357780 1
317475686 404357780 1
302559370 404357780 1
150774251 404357780 1
218621324 404357780 1
97542362 404357780 1
206185630 404357780 1
515663555 404357780 1
23505105 404357780 1
438406232 404357780 1
117058623 404357780 1
83106176 404357780 1
754823287 404357780 1
378745384 404357780 1
53267855 404357780 1
174191688 404357780 1
273559646 404357780 1
108064328 404357780 1
315035989 404357780 1
226691563 404357780 1
93438825 404357780 1
88960749 404357780 1
234388455 404357780 1
69307285 404357780 1
363295003 404357780 1
218664980 404357780 1
359256640 404357780 1
205383132 404357780 1
178457690 404357780 1
273461517 404357780 1
280574253 404357780 1
48949091 404357780 1
264745750 404357780 1
270063173 262639091 1
363860065 262639091 1
54513097 262639091 1
381448455 262639091 1
201041947 262639091 1
754823287 262639091 1
370698806 262639091 1
160887563 262639091 1
347943805 262639091 1
361241032 262639091 1
192149868 262639091 1
175155659 262639091 1
184372744 262639091 1
246766460 262639091 1
591867735 262639091 1
318581766 262639091 1
253491471 262639091 1
235284388 262639091 1
71487252 262639091 1
273461517 262639091 1
241120063 262639091 1
286597633 262639091 1
275155337 262639091 1
272144349 262639091 1
100597724 262639091 1
228099346 262639091 1
260778881 262639091 1
441208969 262639091 1
378745384 262639091 1
298641416 262639091 1
45112608 262639091 1
273033835 262639091 1
520440498 262639091 1
471858752 262639091 1
274053387 262639091 1
239482861 262639091 1
238736345 262639091 1
754823287 381295550 1
206342682 381295550 1
545072012 381295550 1
273559646 381295550 1
389265907 381295550 1
39723301 381295550 1
62223312 381295550 1
323356735 381295550 1
506215866 381295550 1
85790245 381295550 1
121849847 381295550 1
433102407 381295550 1
99002197 381295550 1
320557936 381295550 1
302559370 381295550 1
295071464 381295550 1
24429243 381295550 1
214251466 381295550 1
408214756 381295550 1
316113123 381295550 1
23543947 381295550 1
553850703 381295550 1
400344890 381295550 1
378745384 381295550 1
517335990 381295550 1
393300089 381295550 1
440602667 381295550 1
389751959 381295550 1
218649291 381295550 1
88960749 381295550 1
341332559 381295550 1
361812003 381295550 1
448605410 381295550 1
143037311 218664980 1
401390204 218664980 1
22128494 218664980 1
194757219 218664980 1
386637033 218664980 1
169894192 218664980 1
423225727 218664980 1
162621823 218664980 1
208649048 218664980 1
165076757 218664980 1
754823287 218664980 1
401744197 218664980 1
188826656 218664980 1
206342682 218664980 1
545072012 218664980 1
238764205 218664980 1
304022613 218664980 1
402540810 218664980 1
273559646 218664980 1
88126316 218664980 1
106255581 218664980 1
389265907 218664980 1
177496057 218664980 1
170909799 218664980 1
120858192 218664980 1
108064328 218664980 1
421024033 218664980 1
39723301 218664980 1
62223312 218664980 1
140264549 218664980 1
260062202 218664980 1
447026114 218664980 1
482704214 218664980 1
257522741 218664980 1
500386861 218664980 1
280574253 218664980 1
121849847 218664980 1
99002197 218664980 1
109269644 218664980 1
104799646 218664980 1
302559370 218664980 1
51039180 218664980 1
214251466 218664980 1
488571816 218664980 1
483853031 218664980 1
316113123 218664980 1
320121337 218664980 1
23543947 218664980 1
111005623 218664980 1
553850703 218664980 1
249710115 218664980 1
185826799 218664980 1
343887622 218664980 1
228099346 218664980 1
311867325 218664980 1
393727361 218664980 1
150611354 218664980 1
36292202 218664980 1
342697022 218664980 1
287846265 218664980 1
132067492 218664980 1
548657860 218664980 1
310215915 218664980 1
53267855 218664980 1
393300089 218664980 1
440602667 218664980 1
404357780 218664980 1
215576684 218664980 1
73084416 218664980 1
389751959 218664980 1
273033835 218664980 1
340870023 218664980 1
315035989 218664980 1
218649291 218664980 1
324907579 218664980 1
156951907 218664980 1
88960749 218664980 1
341332559 218664980 1
515440846 218664980 1
361812003 218664980 1
399954028 218664980 1
405406664 218664980 1
124272648 218664980 1
448605410 218664980 1
191007520 215576684 1
372693245 215576684 1
162621823 215576684 1
368802046 215576684 1
361065588 215576684 1
177823861 215576684 1
754823287 215576684 1
39045743 215576684 1
37905642 215576684 1
359750805 215576684 1
545072012 215576684 1
238764205 215576684 1
273559646 215576684 1
123084921 215576684 1
389265907 215576684 1
170909799 215576684 1
39723301 215576684 1
168345425 215576684 1
140264549 215576684 1
260062202 215576684 1
323356735 215576684 1
218664980 215576684 1
256133861 215576684 1
121849847 215576684 1
48949091 215576684 1
317113567 215576684 1
36612498 215576684 1
104799646 215576684 1
212503529 215576684 1
302559370 215576684 1
51039180 215576684 1
214251466 215576684 1
316113123 215576684 1
320121337 215576684 1
137373058 215576684 1
338939548 215576684 1
206185630 215576684 1
177900100 215576684 1
150611354 215576684 1
417708983 215576684 1
36292202 215576684 1
342697022 215576684 1
426101736 215576684 1
287846265 215576684 1
310215915 215576684 1
53267855 215576684 1
517335990 215576684 1
117757115 215576684 1
440602667 215576684 1
338287336 215576684 1
282819786 215576684 1
48376774 215576684 1
315035989 215576684 1
218649291 215576684 1
278482967 215576684 1
156951907 215576684 1
454736754 215576684 1
515440846 215576684 1
368086280 215576684 1
238169466 215576684 1
406886217 215576684 1
520440498 215576684 1
361812003 215576684 1
21695739 215576684 1
481649873 215576684 1
42570149 215576684 1
124272648 215576684 1
252993522 215576684 1
448605410 215576684 1
332334127 203916273 1
337231569 203916273 1
455974999 203916273 1
59142721 203916273 1
84403255 203916273 1
190813502 203916273 1
280403522 203916273 1
21927348 203916273 1
172453787 203916273 1
172453788 203916273 1
336717597 203916273 1
277727437 203916273 1
237885339 203916273 1
51820161 203916273 1
221517840 203916273 1
211172294 203916273 1
367354478 203916273 1
359256640 203916273 1
71487252 203916273 1
302559370 203916273 1
282067411 203916273 1
45398123 203916273 1
366684284 203916273 1
338617304 203916273 1
297652974 203916273 1
170649489 203916273 1
187255592 203916273 1
205448347 203916273 1
167096544 203916273 1
140083960 203916273 1
29666748 203916273 1
51697533 203916273 1
213240376 203916273 1
275191705 203916273 1
434947470 203916273 1
28128687 203916273 1
288273675 203916273 1
30009812 203916273 1
306224647 203916273 1
358726571 203916273 1
365122161 203916273 1
465399426 177496057 1
88126316 177496057 1
45364167 177496057 1
181097218 177496057 1
241093180 177496057 1
380310734 177496057 1
44336049 177496057 1
73084416 177496057 1
410218658 177496057 1
244474835 177496057 1
72277917 177496057 1
177900100 177496057 1
213579519 177496057 1
254990620 177496057 1
208649048 177496057 1
108896669 177496057 1
28774420 177496057 1
155874323 177496057 1
37649776 177496057 1
350739777 177496057 1
296489918 177496057 1
179127965 177496057 1
124272648 177496057 1
431640690 177496057 1
465399426 177900100 1
209549732 177900100 1
162621823 177900100 1
213579519 177900100 1
208649048 177900100 1
754823287 177900100 1
350739777 177900100 1
177496057 177900100 1
170909799 177900100 1
256133861 177900100 1
121849847 177900100 1
296489918 177900100 1
104799646 177900100 1
45364167 177900100 1
400549146 177900100 1
150611354 177900100 1
73084416 177900100 1
215576684 177900100 1
296146340 177900100 1
40894652 177900100 1
72277917 177900100 1
108896669 177900100 1
29553844 177900100 1
28774420 177900100 1
361812003 177900100 1
155874323 177900100 1
37649776 177900100 1
179127965 177900100 1
124272648 177900100 1
46420717 28136650 1
333467661 266119179 1
22128494 266119179 1
76679385 266119179 1
283053533 266119179 1
185826799 266119179 1
90430970 266119179 1
63253790 266119179 1
754823287 266119179 1
85694890 266119179 1
191101089 266119179 1
74224730 266119179 1
238271382 266119179 1
181662643 266119179 1
179676136 266119179 1
219091740 266119179 1
286067895 266119179 1
181913832 266119179 1
208490036 266119179 1
271550696 266119179 1
182456993 266119179 1
141911198 266119179 1
283690548 266119179 1
385340015 266119179 1
307953995 266119179 1
234317940 266119179 1
191072044 266119179 1
259865273 266119179 1
191082782 266119179 1
127903007 266119179 1
361299476 266119179 1
465399426 73084416 1
104799646 73084416 1
51039180 73084416 1
45364167 73084416 1
177900100 73084416 1
279968317 73084416 1
208649048 73084416 1
150611354 73084416 1
192473400 73084416 1
350739777 73084416 1
88126316 73084416 1
177496057 73084416 1
417097825 73084416 1
296146340 73084416 1
260062202 73084416 1
108896669 73084416 1
28774420 73084416 1
155874323 73084416 1
452834167 73084416 1
179127965 73084416 1
124272648 73084416 1
423225727 361812003 1
368802046 361812003 1
754823287 361812003 1
401744197 361812003 1
381295550 361812003 1
273559646 361812003 1
335507982 361812003 1
547900635 361812003 1
177496057 361812003 1
170909799 361812003 1
108064328 361812003 1
39723301 361812003 1
140264549 361812003 1
218664980 361812003 1
506215866 361812003 1
23543947 361812003 1
137373058 361812003 1
393727361 361812003 1
150611354 361812003 1
250613093 361812003 1
548657860 361812003 1
310215915 361812003 1
53267855 361812003 1
393300089 361812003 1
215576684 361812003 1
341332559 361812003 1
471858752 361812003 1
328239527 361812003 1
179127965 361812003 1
124272648 361812003 1
252993522 361812003 1
545072012 361812003 1
117902280 361812003 1
402540810 361812003 1
389265907 361812003 1
62223312 361812003 1
260062202 361812003 1
257522741 361812003 1
364819835 361812003 1
121849847 361812003 1
99002197 361812003 1
104799646 361812003 1
302559370 361812003 1
214251466 361812003 1
478310972 361812003 1
408214756 361812003 1
214266687 361812003 1
316113123 361812003 1
553850703 361812003 1
517335990 361812003 1
440602667 361812003 1
389751959 361812003 1
315035989 361812003 1
218649291 361812003 1
156890702 361812003 1
156951907 361812003 1
88960749 361812003 1
48048224 361812003 1
448605410 361812003 1
283053533 271550696 1
361299476 271550696 1
104147773 337231569 1
22128494 337231569 1
343941412 337231569 1
23505105 337231569 1
21927348 337231569 1
277019535 337231569 1
145721875 337231569 1
172453787 337231569 1
172453788 337231569 1
137471432 337231569 1
191898535 337231569 1
273559646 337231569 1
277727437 337231569 1
88126316 337231569 1
361241032 337231569 1
164729839 337231569 1
237885339 337231569 1
175155659 337231569 1
421024033 337231569 1
21770354 337231569 1
221517840 337231569 1
140264549 337231569 1
340363309 337231569 1
93438825 337231569 1
284510806 337231569 1
369094144 337231569 1
482704214 337231569 1
71487252 337231569 1
126040106 337231569 1
192517738 337231569 1
24429243 337231569 1
57675742 337231569 1
45398123 337231569 1
256696942 337231569 1
85077359 337231569 1
784411766 337231569 1
338617304 337231569 1
279968317 337231569 1
117058623 337231569 1
205665619 337231569 1
40691248 337231569 1
170649489 337231569 1
187255592 337231569 1
174191688 337231569 1
102781563 337231569 1
167096544 337231569 1
173493504 337231569 1
48376774 337231569 1
297853100 337231569 1
246739849 337231569 1
273033835 337231569 1
72277917 337231569 1
226691563 337231569 1
107123526 337231569 1
213240376 337231569 1
284945143 337231569 1
203916273 337231569 1
28774420 337231569 1
178457690 337231569 1
30009812 337231569 1
176861277 337231569 1
306224647 337231569 1
358726571 337231569 1
230315857 337231569 1
88910148 337231569 1
326820998 270063173 1
326820998 298641416 1
326820998 191082782 1
326820998 191067738 1
326820998 219138840 1
326820998 324307705 1
326820998 205278393 1
326820998 235284388 1
191072044 191101089 1
191072044 580063106 1
191072044 241120063 1
191072044 181913832 1
191072044 205278393 1
191072044 85694890 1
191072044 191067738 1
191072044 238271382 1
443043975 291357807 1
443043975 316530540 1
443043975 331699419 1
443043975 374495787 1
443043975 319920038 1
443043975 383687232 1
443043975 100597724 1
443043975 433683092 1
97492519 436060689 1
97492519 399580001 1
97492519 520380645 1
97492519 288273675 1
97492519 268363596 1
97492519 838628065 1
97492519 373612153 1
97492519 279949406 1
97492519 370560376 1
97492519 205231234 1
97492519 472997480 1
97492519 394244514 1
97492519 191898535 1
97492519 162793078 1
97492519 560190998 1
97492519 532395996 1
97492519 120116959 1
121849847 123208306 1
121849847 338939548 1
121849847 389265907 1
121849847 337544630 1
121849847 328239527 1
121849847 359750805 1
121849847 545072012 1
121849847 320121337 1
121849847 368086280 1
121849847 481649873 1
121849847 372693245 1
121849847 384094515 1
121849847 168345425 1
121849847 517335990 1
121849847 85790245 1
121849847 283894633 1
121849847 448605410 1
121849847 506215866 1
121849847 402540810 1
121849847 440602667 1
121849847 393727361 1
121849847 205278393 1
260778881 331273105 1
260778881 470500390 1
260778881 370698806 1
260778881 486840282 1
260778881 460456072 1
260778881 109299416 1
260778881 21593031 1
260778881 29666748 1
260778881 322045168 1
260778881 68526291 1
260778881 241120063 1
260778881 552102770 1
260778881 367080568 1
260778881 421499757 1
260778881 362747745 1
143037311 280826536 1
143037311 389265907 1
143037311 137055424 1
143037311 227764232 1
143037311 470069657 1
143037311 364819835 1
143037311 433102407 1
143037311 315035989 1
143037311 450794692 1
143037311 283894633 1
143037311 256133861 1
143037311 500386861 1
283713373 390669136 1
283713373 273602143 1
404357780 397569403 1
404357780 117902280 1
404357780 360738565 1
404357780 186791565 1
404357780 53267855 1
404357780 190813502 1
404357780 198112368 1
404357780 448605410 1
404357780 266618095 1
404357780 249707746 1
262639091 381448455 1
262639091 201041947 1
262639091 160887563 1
262639091 441208969 1
262639091 298641416 1
262639091 471858752 1
262639091 591867735 1
262639091 239482861 1
262639091 184372744 1
262639091 352569615 1
262639091 241120063 1
262639091 273461517 1
262639091 235284388 1
262639091 100597724 1
262639091 238736345 1
262639091 270063173 1
262639091 470500390 1
262639091 370698806 1
262639091 486840282 1
262639091 286597633 1
262639091 275155337 1
262639091 318581766 1
262639091 378745384 1
262639091 324307705 1
262639091 205278393 1
262639091 272144349 1
381295550 323356735 1
381295550 389265907 1
381295550 408214756 1
381295550 389751959 1
381295550 545072012 1
381295550 316113123 1
381295550 295071464 1
381295550 517335990 1
381295550 85790245 1
381295550 433102407 1
381295550 320557936 1
381295550 206342682 1
381295550 343887622 1
381295550 553850703 1
381295550 448605410 1
381295550 506215866 1
381295550 302559370 1
381295550 378745384 1
381295550 440602667 1
381295550 393300089 1
381295550 205278393 1
218664980 393727361 1
215576684 248062776 1
215576684 545072012 1
215576684 119202711 1
215576684 198112368 1
228099346 394614858 1
203916273 84403255 1
203916273 211172294 1
203916273 51697533 1
203916273 59142721 1
203916273 51820161 1
203916273 45398123 1
203916273 29666748 1
203916273 288273675 1
203916273 358726571 1
203916273 277727437 1
203916273 338617304 1
203916273 187255592 1
203916273 140083960 1
203916273 434947470 1
203916273 332334127 1
203916273 367354478 1
203916273 366684284 1
203916273 170649489 1
203916273 167096544 1
203916273 172453787 1
203916273 172453788 1
203916273 205448347 1
203916273 30009812 1
203916273 455974999 1
203916273 302559370 1
203916273 213240376 1
203916273 365122161 1
203916273 336717597 1
203916273 237885339 1
203916273 359256640 1
203916273 297652974 1
203916273 275191705 1
203916273 205278393 1
203916273 221517840 1
203916273 282067411 1
177496057 433102407 1
177900100 267804075 1
266119179 219091740 1
266119179 46420717 1
266119179 191082782 1
266119179 63253790 1
266119179 85694890 1
266119179 287104239 1
266119179 238271382 1
266119179 234317940 1
266119179 191101089 1
266119179 283053533 1
266119179 181913832 1
266119179 205278393 1
266119179 141911198 1
266119179 361299476 1
73084416 252993522 1
73084416 48949091 1
361812003 137055424 1
271550696 219091740 1
271550696 63253790 1
271550696 85694890 1
271550696 287104239 1
271550696 238271382 1
271550696 234317940 1
271550696 191101089 1
271550696 283053533 1
271550696 181913832 1
271550696 205278393 1
271550696 141911198 1
271550696 361299476 1
337231569 262622226 1
337231569 331112419 1
337231569 210551488 1
337231569 107123526 1
38633460 48949091 1
838628065 48949091 1
244154467 48949091 1
64456105 48949091 1
272101527 48949091 1
232961188 48949091 1
56343104 48949091 1
165076757 48949091 1
352370223 48949091 1
361278739 48949091 1
330255413 48949091 1
244876558 48949091 1
187288519 48949091 1
273559646 48949091 1
88126316 48949091 1
164729839 48949091 1
52305361 48949091 1
246766460 48949091 1
260062202 48949091 1
482704214 48949091 1
256133861 48949091 1
253491471 48949091 1
381515950 48949091 1
483853031 48949091 1
437557781 48949091 1
177900100 48949091 1
186547033 48949091 1
311867325 48949091 1
267804075 48949091 1
250569402 48949091 1
115605916 48949091 1
404357780 48949091 1
322180022 48949091 1
40894652 48949091 1
388400654 48949091 1
226691563 48949091 1
72277917 48949091 1
324907579 48949091 1
156890702 48949091 1
275191705 48949091 1
106766504 48949091 1
515440846 48949091 1
48048224 48949091 1
187276624 48949091 1
28774420 48949091 1
178457690 48949091 1
275040716 48949091 1
179127965 48949091 1
230315857 48949091 1
124272648 48949091 1
111423790 45364167 1
104799646 45364167 1
181097218 45364167 1
254940274 45364167 1
44336049 45364167 1
401390204 45364167 1
386637033 45364167 1
320121337 45364167 1
267228287 45364167 1
177900100 45364167 1
213579519 45364167 1
444790512 45364167 1
400344890 45364167 1
119202711 45364167 1
208649048 45364167 1
191058301 45364167 1
267804075 45364167 1
181627999 45364167 1
480499316 45364167 1
361278739 45364167 1
350739777 45364167 1
273559646 45364167 1
88126316 45364167 1
177496057 45364167 1
241093180 45364167 1
73084416 45364167 1
410218658 45364167 1
40894652 45364167 1
156890702 45364167 1
156951907 45364167 1
265245001 45364167 1
28774420 45364167 1
155874323 45364167 1
405406664 45364167 1
176861277 45364167 1
134584188 45364167 1
296489918 45364167 1
179127965 45364167 1
124272648 45364167 1
296712899 45364167 1
361978254 45364167 1
297850671 265245001 1
292813892 265245001 1
386637033 265245001 1
177900100 265245001 1
162621823 265245001 1
361278739 265245001 1
137055424 265245001 1
88126316 265245001 1
177496057 265245001 1
322180022 265245001 1
323356735 265245001 1
515440846 265245001 1
187276624 265245001 1
151816481 265245001 1
28774420 265245001 1
155874323 265245001 1
37649776 265245001 1
48949091 265245001 1
230315857 265245001 1
306791157 265245001 1
38633460 256133861 1
465399426 256133861 1
254940274 256133861 1
380310734 256133861 1
44336049 256133861 1
209549732 256133861 1
386637033 256133861 1
267228287 256133861 1
169894192 256133861 1
162621823 256133861 1
119202711 256133861 1
208649048 256133861 1
165076757 256133861 1
754823287 256133861 1
480499316 256133861 1
361278739 256133861 1
273559646 256133861 1
88126316 256133861 1
177496057 256133861 1
52305361 256133861 1
170909799 256133861 1
120858192 256133861 1
39723301 256133861 1
265245001 256133861 1
506215866 256133861 1
248148598 256133861 1
48949091 256133861 1
361299476 256133861 1
212586753 256133861 1
99002197 256133861 1
104799646 256133861 1
45364167 256133861 1
181097218 256133861 1
214251466 256133861 1
292813892 256133861 1
400549146 256133861 1
177900100 256133861 1
311867325 256133861 1
150611354 256133861 1
192473400 256133861 1
250569402 256133861 1
517335990 256133861 1
431640690 256133861 1
215576684 256133861 1
73084416 256133861 1
417097825 256133861 1
40894652 256133861 1
315035989 256133861 1
72277917 256133861 1
218649291 256133861 1
324907579 256133861 1
156890702 256133861 1
88960749 256133861 1
515440846 256133861 1
108896669 256133861 1
198221318 256133861 1
28774420 256133861 1
361812003 256133861 1
155874323 256133861 1
37649776 256133861 1
405406664 256133861 1
179127965 256133861 1
230315857 256133861 1
124272648 256133861 1
448605410 256133861 1
387735880 475768397 1
331112419 475768397 1
454059039 475768397 1
443540428 475768397 1
287248913 475768397 1
176861277 475768397 1
436060689 475768397 1
38633460 209549732 1
104799646 209549732 1
400549146 209549732 1
177900100 209549732 1
119202711 209549732 1
150611354 209549732 1
208649048 209549732 1
170909799 209549732 1
296146340 209549732 1
40894652 209549732 1
361812003 209549732 1
37649776 209549732 1
124272648 209549732 1
363860065 176861277 1
501887043 176861277 1
337231569 176861277 1
104147773 176861277 1
191007520 176861277 1
232961188 176861277 1
22128494 176861277 1
260814366 176861277 1
169894192 176861277 1
371419587 176861277 1
190813502 176861277 1
454059039 176861277 1
177823861 176861277 1
754823287 176861277 1
181627999 176861277 1
29267530 176861277 1
191898535 176861277 1
273559646 176861277 1
43399417 176861277 1
246172121 176861277 1
361241032 176861277 1
46351591 176861277 1
421024033 176861277 1
21770354 176861277 1
249707746 176861277 1
58749618 176861277 1
140264549 176861277 1
340363309 176861277 1
69307285 176861277 1
387735880 176861277 1
284510806 176861277 1
369094144 176861277 1
475896725 176861277 1
257522741 176861277 1
475768397 176861277 1
287248913 176861277 1
112257152 176861277 1
273461517 176861277 1
280574253 176861277 1
127903007 176861277 1
402870780 176861277 1
109269644 176861277 1
409911433 176861277 1
24429243 176861277 1
362708884 176861277 1
256696942 176861277 1
436060689 176861277 1
249710115 176861277 1
133406185 176861277 1
117058623 176861277 1
38081052 176861277 1
51371672 176861277 1
67657313 176861277 1
450794692 176861277 1
331112419 176861277 1
501002642 176861277 1
173493504 176861277 1
168459774 176861277 1
84352469 176861277 1
107123526 176861277 1
186224386 176861277 1
234317940 176861277 1
520440498 176861277 1
361812003 176861277 1
399954028 176861277 1
234501617 176861277 1
132902185 176861277 1
360108672 176861277 1
465399426 119202711 1
272101527 119202711 1
209549732 119202711 1
386637033 119202711 1
208649048 119202711 1
88126316 119202711 1
177496057 119202711 1
52305361 119202711 1
120858192 119202711 1
268844576 119202711 1
218664980 119202711 1
256133861 119202711 1
77688451 119202711 1
296489918 119202711 1
279504313 119202711 1
45364167 119202711 1
214251466 119202711 1
177900100 119202711 1
150611354 119202711 1
192473400 119202711 1
491150133 119202711 1
137055424 119202711 1
73084416 119202711 1
72277917 119202711 1
515440846 119202711 1
48048224 119202711 1
108896669 119202711 1
198221318 119202711 1
187276624 119202711 1
29553844 119202711 1
361812003 119202711 1
230315857 119202711 1
124272648 119202711 1
306791157 119202711 1
88126316 361278739 1
209549732 361278739 1
361299476 361278739 1
72277917 361278739 1
124272648 361278739 1
192517738 331112419 1
501887043 331112419 1
108445481 331112419 1
272144349 331112419 1
436060689 331112419 1
454059039 331112419 1
500112888 331112419 1
39045743 331112419 1
501002642 331112419 1
261114974 331112419 1
48376774 331112419 1
267814002 331112419 1
221517840 331112419 1
211172294 331112419 1
186224386 331112419 1
387735880 331112419 1
475768397 331112419 1
280948401 331112419 1
287248913 331112419 1
21437961 331112419 1
399954028 331112419 1
176861277 331112419 1
223611436 331112419 1
38633460 40894652 1
344143174 40894652 1
295917422 40894652 1
209549732 40894652 1
41795957 40894652 1
97492519 40894652 1
400549146 40894652 1
177900100 40894652 1
311867325 40894652 1
361278739 40894652 1
250613093 40894652 1
137471432 40894652 1
88126316 40894652 1
361241032 40894652 1
115605916 40894652 1
177496057 40894652 1
73084416 40894652 1
246739849 40894652 1
202719757 40894652 1
72277917 40894652 1
156890702 40894652 1
256133861 40894652 1
48048224 40894652 1
265245001 40894652 1
198221318 40894652 1
28774420 40894652 1
470915888 40894652 1
37649776 40894652 1
92473291 40894652 1
48949091 40894652 1
230315857 40894652 1
212586753 40894652 1
124272648 40894652 1
48949091 285709412 1
48949091 268363596 1
48949091 838628065 1
48949091 213579519 1
48949091 361299476 1
48949091 433102407 1
48949091 210551488 1
48949091 235926567 1
45364167 293643103 1
45364167 355438543 1
45364167 433102407 1
45364167 386637033 1
265245001 153825675 1
265245001 297850671 1
265245001 515440846 1
265245001 350739777 1
265245001 244547831 1
256133861 448605410 1
475768397 454059039 1
475768397 387735880 1
475768397 443540428 1
209549732 198221318 1
209549732 137055424 1
209549732 179127965 1
176861277 280574253 1
176861277 288273675 1
176861277 268363596 1
176861277 190813502 1
176861277 169894192 1
176861277 371419587 1
176861277 392480887 1
176861277 381448455 1
176861277 296510601 1
176861277 273461517 1
176861277 450794692 1
176861277 46351591 1
361278739 210551488 1
331112419 211172294 1
331112419 192517738 1
331112419 436060689 1
331112419 500112888 1
331112419 501002642 1
331112419 267822457 1
331112419 21437961 1
331112419 280948401 1
331112419 501887043 1
331112419 39045743 1
331112419 454059039 1
331112419 387735880 1
331112419 223611436 1
331112419 443540428 1
331112419 468370073 1
331112419 221517840 1
331112419 272144349 1
331112419 261114974 1
40894652 267804075 1
40894652 361299476 1
40894652 433102407 1
40894652 205231234 1
40894652 188846349 1
368802046 137671591 1
246739849 205383132 1
279579743 400344890 1
183374179 218641857 1
187038423 235189731 1
241093180 90430970 1
218641857 183374179 1
280430548 399954028 1
41795957 205278393 1
41795957 89308231 1
256133861 205278393 1
45624632 198203577 1
54513097 58757576 1
191007520 58757576 1
455974999 58757576 1
370162043 58757576 1
754823287 58757576 1
372988775 58757576 1
205278393 58757576 1
145721875 58757576 1
24868133 58757576 1
489343655 58757576 1
29267530 58757576 1
26761071 58757576 1
361241032 58757576 1
192149868 58757576 1
513279956 58757576 1
43702024 58757576 1
293643103 58757576 1
396758589 58757576 1
184372744 58757576 1
58749618 58757576 1
140264549 58757576 1
91155132 58757576 1
257522741 58757576 1
318581766 58757576 1
45624632 58757576 1
330234691 58757576 1
85077359 58757576 1
23543947 58757576 1
250569402 58757576 1
54596482 58757576 1
297853100 58757576 1
22249205 58757576 1
520440498 58757576 1
361812003 58757576 1
21695739 58757576 1
279504313 508986427 1
83928002 508986427 1
187365956 508986427 1
409042746 508986427 1
54596482 508986427 1
58759682 508986427 1
560190998 508986427 1
145721875 508986427 1
267228287 508986427 1
244474835 508986427 1
56343104 508986427 1
469680915 508986427 1
58749618 508986427 1
21858860 508986427 1
390100428 508986427 1
279968317 508986427 1
189638764 508986427 1
58757576 184372744 1
58757576 100235911 1
58757576 489343655 1
58757576 21695739 1
508986427 187365956 1
508986427 390100428 1
508986427 279504313 1
508986427 279968317 1
508986427 145721875 1
508986427 120116959 1
48376774 520440498 1
471858752 175155659 1
257522741 392132337 1
178457690 392132337 1
226691563 246739849 1
520440498 210551488 1
235189731 187038423 1
22128494 470234000 1
170909799 210551488 1
175155659 164729839 1
175155659 471858752 1
205383132 246739849 1
905950542 29666748 1
21927348 277727437 1
93737863 70483883 1
328548626 70483883 1
194757219 70483883 1
205231234 70483883 1
187038423 70483883 1
84403255 70483883 1
201041947 70483883 1
383687232 70483883 1
754823287 70483883 1
42895816 70483883 1
21927348 70483883 1
23971329 70483883 1
219091740 70483883 1
319920038 70483883 1
167906212 70483883 1
280571460 70483883 1
470234000 70483883 1
108675333 70483883 1
64490054 70483883 1
514679374 70483883 1
266514525 70483883 1
190383735 70483883 1
57794814 70483883 1
177135949 70483883 1
109269644 70483883 1
75611015 70483883 1
363915528 70483883 1
454280253 70483883 1
488571816 70483883 1
45398123 70483883 1
77726580 70483883 1
273602143 70483883 1
185826799 70483883 1
433683092 70483883 1
297652974 70483883 1
275096952 70483883 1
316530540 70483883 1
40691248 70483883 1
186791565 70483883 1
351253672 70483883 1
51371672 70483883 1
390669136 70483883 1
240258320 70483883 1
186190444 70483883 1
66484769 70483883 1
187658311 70483883 1
394745356 70483883 1
107123526 70483883 1
92975209 70483883 1
28128687 70483883 1
257078406 70483883 1
399954028 70483883 1
366017781 70483883 1
421743631 70483883 1
283713373 70483883 1
331699419 70483883 1
465399426 410218658 1
88126316 410218658 1
45364167 410218658 1
181097218 410218658 1
177496057 410218658 1
241093180 410218658 1
380310734 410218658 1
44336049 410218658 1
73084416 410218658 1
340870023 410218658 1
244474835 410218658 1
324907579 410218658 1
177900100 410218658 1
213579519 410218658 1
254990620 410218658 1
208649048 410218658 1
108896669 410218658 1
155874323 410218658 1
37649776 410218658 1
350739777 410218658 1
296489918 410218658 1
179127965 410218658 1
124272648 410218658 1
180329003 148842295 1
254940274 148842295 1
252673442 148842295 1
277019535 148842295 1
29985371 148842295 1
246766460 148842295 1
350372131 148842295 1
294817467 148842295 1
574012776 148842295 1
244006526 148842295 1
286597633 148842295 1
409911433 148842295 1
24429243 148842295 1
784411766 148842295 1
344751090 148842295 1
102781563 148842295 1
54596482 148842295 1
246739849 148842295 1
274674751 148842295 1
284945143 148842295 1
325696446 148842295 1
238169466 148842295 1
337231569 170649489 1
218621324 170649489 1
198112368 170649489 1
343941412 170649489 1
23505105 170649489 1
754823287 170649489 1
21927348 170649489 1
172453787 170649489 1
172453788 170649489 1
137471432 170649489 1
397569403 170649489 1
26761071 170649489 1
187288519 170649489 1
119466409 170649489 1
273559646 170649489 1
277727437 170649489 1
361241032 170649489 1
164729839 170649489 1
237885339 170649489 1
262622226 170649489 1
52305361 170649489 1
29985371 170649489 1
202719757 170649489 1
221517840 170649489 1
211172294 170649489 1
340363309 170649489 1
93438825 170649489 1
257522741 170649489 1
126040106 170649489 1
121849847 170649489 1
104799646 170649489 1
192517738 170649489 1
24429243 170649489 1
282067411 170649489 1
45398123 170649489 1
97492519 170649489 1
338617304 170649489 1
228099346 170649489 1
117058623 170649489 1
187255592 170649489 1
51371672 170649489 1
404357780 170649489 1
297853100 170649489 1
215576684 170649489 1
246739849 170649489 1
193425330 170649489 1
459637630 170649489 1
213240376 170649489 1
175458189 170649489 1
189660545 170649489 1
30009812 170649489 1
838628065 119466409 1
363860065 119466409 1
218621324 119466409 1
296381448 119466409 1
232961188 119466409 1
85077359 119466409 1
606474884 119466409 1
502000235 119466409 1
343941412 119466409 1
213579519 119466409 1
186547033 119466409 1
201041947 119466409 1
117058623 119466409 1
205665619 119466409 1
313621459 119466409 1
205278393 119466409 1
145721875 119466409 1
277019535 119466409 1
246760566 119466409 1
308721415 119466409 1
244876558 119466409 1
162815851 119466409 1
137471432 119466409 1
29267530 119466409 1
191898535 119466409 1
26761071 119466409 1
187288519 119466409 1
304022613 119466409 1
246172121 119466409 1
52305361 119466409 1
48376774 119466409 1
297853100 119466409 1
246739849 119466409 1
183374179 119466409 1
193425330 119466409 1
199295364 119466409 1
184372744 119466409 1
21508873 119466409 1
501994600 119466409 1
311108835 119466409 1
340363309 119466409 1
175458189 119466409 1
22926492 119466409 1
325696446 119466409 1
341332559 119466409 1
238169466 119466409 1
227699736 119466409 1
205383132 119466409 1
189660545 119466409 1
275040716 119466409 1
274053387 119466409 1
88910148 119466409 1
38633460 153825675 1
371265403 153825675 1
254940274 153825675 1
169894192 153825675 1
208649048 153825675 1
754823287 153825675 1
33841316 153825675 1
273559646 153825675 1
88126316 153825675 1
177496057 153825675 1
170909799 153825675 1
39723301 153825675 1
140264549 153825675 1
260062202 153825675 1
218664980 153825675 1
256133861 153825675 1
257522741 153825675 1
151816481 153825675 1
248148598 153825675 1
48949091 153825675 1
361299476 153825675 1
104799646 153825675 1
214251466 153825675 1
292813892 153825675 1
81073960 153825675 1
23543947 153825675 1
436060689 153825675 1
177900100 153825675 1
150611354 153825675 1
244547831 153825675 1
73084416 153825675 1
215576684 153825675 1
417097825 153825675 1
244474835 153825675 1
156951907 153825675 1
413508790 153825675 1
198221318 153825675 1
29553844 153825675 1
532395996 153825675 1
361812003 153825675 1
124272648 153825675 1
337231569 21508873 1
296381448 21508873 1
502000235 21508873 1
343941412 21508873 1
213579519 21508873 1
187450075 21508873 1
313621459 21508873 1
277019535 21508873 1
24868133 21508873 1
246760566 21508873 1
191898535 21508873 1
26761071 21508873 1
119466409 21508873 1
304022613 21508873 1
164729839 21508873 1
326055771 21508873 1
350372131 21508873 1
340363309 21508873 1
363295003 21508873 1
22926492 21508873 1
85077359 21508873 1
186547033 21508873 1
228099346 21508873 1
297853100 21508873 1
183374179 21508873 1
193425330 21508873 1
199295364 21508873 1
501994600 21508873 1
311108835 21508873 1
175458189 21508873 1
325696446 21508873 1
341332559 21508873 1
227699736 21508873 1
189660545 21508873 1
88910148 21508873 1
121567287 198112368 1
22128494 198112368 1
754823287 198112368 1
167865284 198112368 1
198494776 198112368 1
296510601 198112368 1
137471432 198112368 1
210551488 198112368 1
266618095 198112368 1
277727437 198112368 1
202719757 198112368 1
350372131 198112368 1
284510806 198112368 1
257522741 198112368 1
470915888 198112368 1
92473291 198112368 1
48949091 198112368 1
418803180 198112368 1
344143174 198112368 1
177135949 198112368 1
57675742 198112368 1
282067411 198112368 1
41795957 198112368 1
97492519 198112368 1
338617304 198112368 1
228099346 198112368 1
170649489 198112368 1
250613093 198112368 1
51371672 198112368 1
81112983 198112368 1
21593031 198112368 1
626292287 198112368 1
240191869 198112368 1
267194499 198112368 1
246739849 198112368 1
225398019 198112368 1
40894652 198112368 1
520440498 198112368 1
28774420 198112368 1
42570149 198112368 1
331699419 198112368 1
238736345 198112368 1
337231569 360738565 1
150774251 360738565 1
218621324 360738565 1
295917422 360738565 1
97542362 360738565 1
754823287 360738565 1
137471432 360738565 1
266618095 360738565 1
304022613 360738565 1
273559646 360738565 1
202719757 360738565 1
350372131 360738565 1
47914608 360738565 1
69307285 360738565 1
363295003 360738565 1
284510806 360738565 1
225914625 360738565 1
48949091 360738565 1
364772998 360738565 1
85077359 360738565 1
272144349 360738565 1
97492519 360738565 1
515663555 360738565 1
438406232 360738565 1
117058623 360738565 1
83106176 360738565 1
205448347 360738565 1
297853100 360738565 1
246739849 360738565 1
193425330 360738565 1
21508873 360738565 1
459637630 360738565 1
226691563 360738565 1
213240376 360738565 1
234388455 360738565 1
434947470 360738565 1
284945143 360738565 1
378162722 360738565 1
471858752 360738565 1
365122161 360738565 1
239482861 360738565 1
143037311 169894192 1
355438543 169894192 1
193208430 169894192 1
361065588 169894192 1
177823861 169894192 1
754823287 169894192 1
359750805 169894192 1
123084921 169894192 1
170909799 169894192 1
108064328 169894192 1
168345425 169894192 1
140264549 169894192 1
260062202 169894192 1
171251023 169894192 1
218664980 169894192 1
500386861 169894192 1
99002197 169894192 1
212503529 169894192 1
51039180 169894192 1
320121337 169894192 1
137373058 169894192 1
36292202 169894192 1
342697022 169894192 1
204911391 169894192 1
450794692 169894192 1
372730170 169894192 1
315035989 169894192 1
278482967 169894192 1
50799351 169894192 1
156951907 169894192 1
280826536 169894192 1
392480887 169894192 1
454736754 169894192 1
405406664 169894192 1
481649873 169894192 1
124272648 169894192 1
205448347 336717597 1
167096544 336717597 1
332334127 336717597 1
324307705 336717597 1
140083960 336717597 1
29666748 336717597 1
227764232 336717597 1
51820161 336717597 1
455974999 336717597 1
59142721 336717597 1
267814002 336717597 1
51697533 336717597 1
394614858 336717597 1
297652974 336717597 1
22249205 336717597 1
275191705 336717597 1
434947470 336717597 1
367354478 336717597 1
288273675 336717597 1
285709412 336717597 1
359256640 336717597 1
205278393 336717597 1
351798435 336717597 1
249794165 336717597 1
360543263 336717597 1
267822457 336717597 1
365122161 336717597 1
397569403 336717597 1
361812003 385003407 1
39723301 385003407 1
99002197 385003407 1
214251466 385003407 1
62223312 385003407 1
23543947 385003407 1
93737863 102781563 1
180329003 102781563 1
254940274 102781563 1
337231569 102781563 1
23505105 102781563 1
252673442 102781563 1
277019535 102781563 1
191898535 102781563 1
496918713 102781563 1
187288519 102781563 1
361241032 102781563 1
52305361 102781563 1
175155659 102781563 1
33029673 102781563 1
29985371 102781563 1
108064328 102781563 1
421024033 102781563 1
221517840 102781563 1
246766460 102781563 1
294817467 102781563 1
574012776 102781563 1
71487252 102781563 1
21437961 102781563 1
92473291 102781563 1
126040106 102781563 1
360543263 102781563 1
79413578 102781563 1
409911433 102781563 1
192517738 102781563 1
24429243 102781563 1
57675742 102781563 1
100597724 102781563 1
264200852 102781563 1
344751090 102781563 1
228099346 102781563 1
205665619 102781563 1
64017672 102781563 1
51371672 102781563 1
117757115 102781563 1
501002642 102781563 1
54596482 102781563 1
148842295 102781563 1
92975209 102781563 1
325696446 102781563 1
284945143 102781563 1
238169466 102781563 1
306224647 102781563 1
88910148 102781563 1
223611436 102781563 1
244154467 187288519 1
838628065 187288519 1
327333087 187288519 1
363860065 187288519 1
21415915 187288519 1
64456105 187288519 1
24429243 187288519 1
381515950 187288519 1
232961188 187288519 1
483853031 187288519 1
85077359 187288519 1
437557781 187288519 1
100597724 187288519 1
56343104 187288519 1
343941412 187288519 1
23505105 187288519 1
186547033 187288519 1
250373879 187288519 1
117058623 187288519 1
754823287 187288519 1
267804075 187288519 1
351798435 187288519 1
244876558 187288519 1
137471432 187288519 1
102781563 187288519 1
119466409 187288519 1
88126316 187288519 1
164729839 187288519 1
52305361 187288519 1
297853100 187288519 1
29985371 187288519 1
183374179 187288519 1
273033835 187288519 1
193425330 187288519 1
388400654 187288519 1
240663429 187288519 1
591867735 187288519 1
311108835 187288519 1
340363309 187288519 1
175458189 187288519 1
106766504 187288519 1
284510806 187288519 1
238169466 187288519 1
257522741 187288519 1
253491471 187288519 1
300202655 187288519 1
178457690 187288519 1
30009812 187288519 1
48949091 187288519 1
275040716 187288519 1
549380971 187288519 1
230315857 187288519 1
212586753 187288519 1
162793078 344143174 1
580063106 344143174 1
48376774 344143174 1
205231234 344143174 1
346391676 348265432 1
227764232 348265432 1
570304837 348265432 1
355438543 348265432 1
169894192 348265432 1
278482967 348265432 1
140264549 348265432 1
368802046 348265432 1
392480887 348265432 1
417708983 348265432 1
382489334 348265432 1
353689773 348265432 1
204911391 348265432 1
452834167 348265432 1
409982678 296510601 1
295917422 296510601 1
198112368 296510601 1
187450075 296510601 1
167865284 296510601 1
378171446 296510601 1
145721875 296510601 1
246760566 296510601 1
449572339 296510601 1
266618095 296510601 1
273559646 296510601 1
277727437 296510601 1
91155132 296510601 1
487963726 296510601 1
249824122 296510601 1
335221441 296510601 1
360543263 296510601 1
366562500 296510601 1
344751090 296510601 1
228099346 296510601 1
240388572 296510601 1
51371672 296510601 1
187255592 296510601 1
626292287 296510601 1
140083960 296510601 1
240191869 296510601 1
267194499 296510601 1
337070381 296510601 1
459637630 296510601 1
562966986 296510601 1
306224647 296510601 1
42570149 296510601 1
331699419 296510601 1
238736345 296510601 1
372730170 359750805 1
384094515 359750805 1
123208306 359750805 1
212503529 359750805 1
355438543 359750805 1
215576684 359750805 1
372693245 359750805 1
169894192 359750805 1
193208430 359750805 1
315035989 359750805 1
168345425 359750805 1
338939548 359750805 1
140264549 359750805 1
260062202 359750805 1
361065588 359750805 1
177823861 359750805 1
368086280 359750805 1
754823287 359750805 1
36292202 359750805 1
39045743 359750805 1
37905642 359750805 1
481649873 359750805 1
465399426 254990620 1
104799646 254990620 1
169894192 254990620 1
400549146 254990620 1
177900100 254990620 1
150611354 254990620 1
165076757 254990620 1
330255413 254990620 1
88126316 254990620 1
177496057 254990620 1
241093180 254990620 1
170909799 254990620 1
73084416 254990620 1
410218658 254990620 1
417097825 254990620 1
296146340 254990620 1
244474835 254990620 1
40894652 254990620 1
140264549 254990620 1
156951907 254990620 1
256133861 254990620 1
198221318 254990620 1
257522741 254990620 1
28774420 254990620 1
37649776 254990620 1
155874323 254990620 1
361299476 254990620 1
296489918 254990620 1
179127965 254990620 1
212586753 254990620 1
124272648 254990620 1
93737863 66484769 1
328548626 66484769 1
22128494 66484769 1
194757219 66484769 1
205231234 66484769 1
84403255 66484769 1
201041947 66484769 1
383687232 66484769 1
754823287 66484769 1
42895816 66484769 1
21927348 66484769 1
23971329 66484769 1
219091740 66484769 1
177496057 66484769 1
108064328 66484769 1
421024033 66484769 1
167906212 66484769 1
285230602 66484769 1
403594709 66484769 1
280571460 66484769 1
108675333 66484769 1
64490054 66484769 1
190383735 66484769 1
57794814 66484769 1
109269644 66484769 1
177135949 66484769 1
75611015 66484769 1
363915528 66484769 1
104799646 66484769 1
454280253 66484769 1
409911433 66484769 1
488571816 66484769 1
45398123 66484769 1
77726580 66484769 1
100597724 66484769 1
273602143 66484769 1
185826799 66484769 1
433683092 66484769 1
316530540 66484769 1
275096952 66484769 1
162793078 66484769 1
40691248 66484769 1
186791565 66484769 1
351253672 66484769 1
323300311 66484769 1
70483883 66484769 1
51371672 66484769 1
390669136 66484769 1
186190444 66484769 1
187658311 66484769 1
394745356 66484769 1
92975209 66484769 1
28128687 66484769 1
257078406 66484769 1
227699736 66484769 1
399954028 66484769 1
283713373 66484769 1
374495787 66484769 1
507778683 252834703 1
99002197 252834703 1
190813502 252834703 1
179244567 252834703 1
754823287 252834703 1
181627999 252834703 1
67657313 252834703 1
399580001 252834703 1
137396816 252834703 1
409042746 252834703 1
112257152 252834703 1
211603583 252834703 1
132902185 252834703 1
46420717 429012068 1
100480169 429012068 1
412490976 429012068 1
53267855 429012068 1
150774251 513279956 1
97542362 513279956 1
455974999 513279956 1
370162043 513279956 1
372988775 513279956 1
489343655 513279956 1
192149868 513279956 1
43702024 513279956 1
293643103 513279956 1
396758589 513279956 1
184372744 513279956 1
140264549 513279956 1
91155132 513279956 1
257522741 513279956 1
318581766 513279956 1
280574253 513279956 1
330234691 513279956 1
250569402 513279956 1
174191688 513279956 1
21695739 513279956 1
331273105 68526291 1
460456072 68526291 1
262307214 68526291 1
343941412 68526291 1
280403522 68526291 1
189209030 68526291 1
50093236 68526291 1
108064328 68526291 1
257522741 68526291 1
352569615 68526291 1
235284388 68526291 1
205383132 68526291 1
241120063 68526291 1
24429243 68526291 1
111005623 68526291 1
421499757 68526291 1
206185630 68526291 1
109299416 68526291 1
552102770 68526291 1
367080568 68526291 1
21593031 68526291 1
29666748 68526291 1
362747745 68526291 1
322045168 68526291 1
54198070 68526291 1
337231569 282067411 1
108445481 282067411 1
59142721 282067411 1
198112368 282067411 1
198494776 282067411 1
172453787 282067411 1
172453788 282067411 1
137471432 282067411 1
397569403 282067411 1
210551488 282067411 1
273559646 282067411 1
277727437 282067411 1
361241032 282067411 1
237885339 282067411 1
262622226 282067411 1
202719757 282067411 1
284510806 282067411 1
367354478 282067411 1
257522741 282067411 1
21437961 282067411 1
92473291 282067411 1
418803180 282067411 1
286597633 282067411 1
177135949 282067411 1
45398123 282067411 1
338617304 282067411 1
360738565 282067411 1
170649489 282067411 1
240388572 282067411 1
187255592 282067411 1
48376774 282067411 1
246739849 282067411 1
225398019 282067411 1
193425330 282067411 1
459637630 282067411 1
213240376 282067411 1
275191705 282067411 1
30009812 282067411 1
358726571 282067411 1
545300937 189638764 1
187365956 189638764 1
181627999 189638764 1
145721875 189638764 1
469680915 189638764 1
390100428 189638764 1
409042746 189638764 1
112257152 189638764 1
279504313 189638764 1
536437122 189638764 1
338617304 189638764 1
279968317 189638764 1
287826175 189638764 1
175458189 189638764 1
93737863 433683092 1
328548626 433683092 1
22128494 433683092 1
194757219 433683092 1
205231234 433683092 1
187038423 433683092 1
201041947 433683092 1
383687232 433683092 1
754823287 433683092 1
23971329 433683092 1
308721415 433683092 1
496918713 433683092 1
108064328 433683092 1
421024033 433683092 1
105576032 433683092 1
167906212 433683092 1
403594709 433683092 1
470234000 433683092 1
108675333 433683092 1
64490054 433683092 1
190383735 433683092 1
57794814 433683092 1
109269644 433683092 1
363915528 433683092 1
454280253 433683092 1
409911433 433683092 1
273602143 433683092 1
198927386 433683092 1
185826799 433683092 1
179244567 433683092 1
316530540 433683092 1
206134238 433683092 1
391968464 433683092 1
162793078 433683092 1
58759682 433683092 1
186791565 433683092 1
323300311 433683092 1
70483883 433683092 1
390669136 433683092 1
240258320 433683092 1
369727211 433683092 1
311114046 433683092 1
186190444 433683092 1
66484769 433683092 1
107123526 433683092 1
213829162 433683092 1
28128687 433683092 1
257078406 433683092 1
[truncated: 373,063 more chars]
