# Supplementary material for: Dynamic guided metric representation learning for multi-view clustering
Source: PeerJ Comput Sci. 2022 Mar 8;8:e922. doi: 10.7717/peerj-cs.922 (PMC9044235; doi:10.7717/peerj-cs.922)
Supplement: Supplemental Information 2 [file peerj-cs-08-922-s002.zip › football/rugby/rugby-follows.mtx]

854 854 35757
218641857 429012068 1
218641857 137671591 1
218641857 454903662 1
218641857 185826799 1
218641857 280430548 1
218641857 252673442 1
218641857 194511872 1
218641857 46420717 1
218641857 468809237 1
218641857 257522741 1
218641857 284510806 1
218641857 86739892 1
218641857 259865273 1
218641857 186134940 1
218641857 394244514 1
218641857 158469454 1
218641857 186221115 1
218641857 344143174 1
218641857 179872551 1
218641857 307953995 1
179676136 412490976 1
179676136 208490036 1
179676136 214251466 1
179676136 409911433 1
179676136 397569403 1
179676136 285171946 1
179676136 385340015 1
179676136 22128494 1
179676136 118408967 1
179676136 199295364 1
179676136 344143174 1
179676136 186221115 1
179676136 336130385 1
179676136 317966639 1
179676136 332334127 1
179676136 86739892 1
179676136 116524695 1
179676136 21770354 1
179676136 240663429 1
179676136 127903007 1
179676136 280430548 1
179676136 201657966 1
179676136 186134940 1
179676136 100480169 1
179676136 108064328 1
179676136 196957441 1
179676136 194511872 1
173493504 22128494 1
173493504 273559646 1
173493504 58749618 1
173493504 234317940 1
173493504 179676136 1
173493504 43399417 1
173493504 176861277 1
173493504 29267530 1
173493504 246172121 1
173493504 127903007 1
173493504 256696942 1
173493504 249707746 1
173493504 185826799 1
18761643 164746594 1
18761643 385340015 1
18761643 296487126 1
18761643 333467661 1
18761643 246461105 1
18761643 41795957 1
18761643 336463177 1
18761643 236986090 1
18761643 259865273 1
18761643 280430548 1
18761643 182456993 1
18761643 240663429 1
18761643 196957441 1
18761643 54198070 1
18761643 182470142 1
18761643 208490036 1
18761643 22128494 1
18761643 90430970 1
296487126 550434469 1
296487126 545300937 1
296487126 522994958 1
296487126 369727211 1
296487126 207505611 1
296487126 454059039 1
296487126 141911198 1
296487126 436851002 1
296487126 206342682 1
296487126 402870780 1
296487126 208490036 1
296487126 18761643 1
296487126 279504313 1
296487126 399954028 1
296487126 234501617 1
296487126 71815631 1
296487126 177823861 1
296487126 246739849 1
296487126 256696942 1
296487126 108064328 1
296487126 107123526 1
296487126 80373284 1
296487126 385340015 1
296487126 189209030 1
296487126 136249351 1
296487126 335507982 1
296487126 182470142 1
296487126 285171946 1
296487126 333467661 1
296487126 111690467 1
296487126 196957441 1
296487126 240663429 1
296487126 179676136 1
296487126 22128494 1
296487126 111005623 1
296487126 280403522 1
296487126 269051483 1
296487126 211848777 1
296487126 205376521 1
296487126 210442608 1
296487126 214483223 1
296487126 44765804 1
296487126 175155659 1
296487126 347943805 1
296487126 260814366 1
296487126 253491471 1
296487126 280430548 1
296487126 71487252 1
296487126 50093236 1
286067895 275096952 1
286067895 179676136 1
286067895 186134940 1
286067895 385340015 1
286067895 448196764 1
286067895 280430548 1
286067895 208490036 1
286067895 186221115 1
286067895 240663429 1
286067895 74224730 1
286067895 336463177 1
286067895 307953995 1
286067895 116524695 1
286067895 468809237 1
286067895 167906212 1
286067895 218641857 1
286067895 412490976 1
286067895 115605916 1
286067895 234316880 1
286067895 283690548 1
286067895 185826799 1
286067895 28136650 1
286067895 369094144 1
286067895 127903007 1
286067895 100480169 1
286067895 218664980 1
286067895 234313487 1
286067895 266119179 1
286067895 246550319 1
286067895 90430970 1
286067895 21858860 1
333467661 275096952 1
333467661 490590646 1
333467661 118408967 1
333467661 448196764 1
333467661 238271382 1
333467661 286067895 1
333467661 210551488 1
333467661 22128494 1
333467661 385340015 1
333467661 296487126 1
333467661 141911198 1
333467661 285171946 1
333467661 191072044 1
333467661 246461105 1
333467661 259865273 1
333467661 182470142 1
333467661 240663429 1
333467661 280430548 1
333467661 336463177 1
333467661 208490036 1
185646833 421104380 1
185646833 412490976 1
185646833 385340015 1
185646833 53384299 1
185646833 255572101 1
185646833 344143174 1
185646833 336130385 1
185646833 100480169 1
185646833 201679034 1
185646833 14599444 1
185646833 303371760 1
185646833 191067738 1
185646833 199295364 1
185646833 280430548 1
185646833 191101089 1
185646833 255114497 1
185646833 240663429 1
185646833 201657966 1
185646833 208490036 1
185646833 179935250 1
185646833 191069406 1
185646833 116524695 1
185646833 182470142 1
185646833 137434820 1
185646833 191060793 1
185646833 173493504 1
185646833 140264549 1
185646833 186221115 1
22128494 496918713 1
22128494 257522741 1
22128494 196957441 1
22128494 412490976 1
22128494 361241032 1
22128494 186134940 1
22128494 182456993 1
22128494 296487126 1
22128494 385340015 1
22128494 285171946 1
22128494 179676136 1
22128494 333467661 1
22128494 127903007 1
22128494 74224730 1
22128494 173493504 1
22128494 240663429 1
22128494 185826799 1
22128494 208490036 1
22128494 124272648 1
22128494 185646833 1
22128494 18761643 1
186134940 240663429 1
186134940 412490976 1
186134940 286067895 1
186134940 307953995 1
186134940 421104380 1
186134940 285171946 1
186134940 208490036 1
186134940 344143174 1
186134940 280430548 1
186134940 336130385 1
186134940 201657966 1
186134940 191101089 1
186134940 173493504 1
186134940 86739892 1
186134940 74224730 1
186134940 255114497 1
186134940 71487252 1
186134940 53384299 1
186134940 116524695 1
186134940 127903007 1
186134940 199295364 1
186134940 191067738 1
186134940 185661573 1
186134940 115605916 1
186134940 21770354 1
186134940 191060793 1
186134940 191069406 1
186134940 194511872 1
186134940 191058301 1
186134940 186221115 1
186134940 181662643 1
186134940 179872551 1
186134940 185646833 1
186134940 179676136 1
186134940 185826799 1
21770354 118408967 1
21770354 309948156 1
21770354 211848777 1
21770354 185661573 1
21770354 470915888 1
21770354 284945143 1
21770354 176861277 1
21770354 421104380 1
21770354 347943805 1
21770354 369094144 1
21770354 14599444 1
21770354 336130385 1
21770354 337231569 1
21770354 326820998 1
21770354 303371760 1
21770354 317966639 1
21770354 234313487 1
21770354 191101089 1
21770354 259865273 1
21770354 234316880 1
21770354 234317940 1
21770354 283690548 1
21770354 191072044 1
21770354 181913832 1
21770354 191077706 1
21770354 256696942 1
21770354 191067738 1
21770354 173493504 1
21770354 191082782 1
21770354 255114497 1
21770354 255572101 1
21770354 201679034 1
21770354 186134940 1
21770354 186221115 1
21770354 137471432 1
21770354 241266173 1
468809237 280430548 1
468809237 234313487 1
468809237 90430970 1
468809237 21858860 1
468809237 115605916 1
468809237 283690548 1
468809237 286067895 1
468809237 369094144 1
468809237 100480169 1
468809237 127903007 1
468809237 412490976 1
468809237 307953995 1
468809237 28136650 1
468809237 218641857 1
285171946 307953995 1
285171946 336463177 1
285171946 83106176 1
285171946 468809237 1
285171946 18761643 1
285171946 369094144 1
285171946 397569403 1
285171946 259865273 1
285171946 236986090 1
285171946 412490976 1
285171946 69307285 1
285171946 404357780 1
285171946 228099346 1
285171946 107123526 1
285171946 173493504 1
285171946 127903007 1
285171946 385340015 1
285171946 296487126 1
285171946 164746594 1
285171946 179676136 1
285171946 100480169 1
285171946 23505105 1
285171946 185646833 1
285171946 74224730 1
285171946 333467661 1
285171946 185826799 1
285171946 240663429 1
285171946 182456993 1
285171946 182470142 1
285171946 196957441 1
285171946 186134940 1
285171946 280430548 1
285171946 226691563 1
285171946 178457690 1
285171946 117058623 1
285171946 22128494 1
285171946 208490036 1
285171946 186221115 1
336463177 191069406 1
336463177 520440498 1
336463177 448196764 1
336463177 127903007 1
336463177 307953995 1
336463177 285171946 1
336463177 490590646 1
336463177 286067895 1
336463177 117058623 1
336463177 179935250 1
336463177 116524695 1
336463177 385340015 1
336463177 234316880 1
336463177 361812003 1
240663429 108064328 1
240663429 448196764 1
240663429 307953995 1
240663429 179676136 1
240663429 296487126 1
240663429 273559646 1
240663429 412490976 1
240663429 336463177 1
240663429 246461105 1
240663429 285171946 1
240663429 182470142 1
240663429 296712899 1
240663429 111423790 1
240663429 100480169 1
240663429 182456993 1
240663429 186134940 1
240663429 385340015 1
240663429 259865273 1
240663429 234313487 1
240663429 333467661 1
240663429 127903007 1
240663429 280430548 1
240663429 179872551 1
240663429 196957441 1
236986090 448196764 1
236986090 255572101 1
236986090 164746594 1
236986090 303371760 1
236986090 285171946 1
236986090 22128494 1
236986090 141911198 1
236986090 280430548 1
236986090 405604530 1
236986090 385340015 1
236986090 196957441 1
236986090 208490036 1
236986090 182470142 1
236986090 246461105 1
236986090 333467661 1
236986090 336463177 1
236986090 18761643 1
236986090 234313487 1
236986090 285544894 1
236986090 283690548 1
236986090 246550319 1
208490036 286067895 1
208490036 448196764 1
208490036 490590646 1
208490036 218641857 1
208490036 412490976 1
208490036 234313487 1
208490036 296487126 1
208490036 385340015 1
208490036 285171946 1
208490036 333467661 1
208490036 336463177 1
208490036 127903007 1
182456993 307953995 1
182456993 412490976 1
182456993 246461105 1
182456993 273559646 1
182456993 385340015 1
182456993 369094144 1
182456993 234313487 1
182456993 234317940 1
182456993 88126316 1
182456993 173493504 1
182456993 336463177 1
182456993 124272648 1
182456993 240663429 1
182456993 303371760 1
182456993 127903007 1
182456993 100480169 1
182456993 182470142 1
182456993 280430548 1
182456993 170909799 1
182456993 22128494 1
182456993 150611354 1
182456993 185826799 1
182456993 266119179 1
182456993 271550696 1
182456993 285544894 1
182456993 208490036 1
182470142 257522741 1
182470142 448196764 1
182470142 490590646 1
182470142 234313487 1
182470142 246461105 1
182470142 385340015 1
182470142 285171946 1
182470142 296487126 1
182470142 116524695 1
182470142 236986090 1
182470142 336463177 1
182470142 333467661 1
182470142 259865273 1
182470142 173493504 1
182470142 280430548 1
182470142 18761643 1
182470142 240663429 1
182470142 196957441 1
182470142 86739892 1
185826799 182456993 1
185826799 194757219 1
185826799 409911433 1
185826799 107123526 1
185826799 421024033 1
185826799 399954028 1
185826799 394745356 1
185826799 385340015 1
185826799 275096952 1
185826799 127903007 1
185826799 280430548 1
185826799 93737863 1
185826799 196957441 1
185826799 85077359 1
185826799 186134940 1
185826799 255114497 1
185826799 218664980 1
185826799 240663429 1
185826799 179935250 1
185826799 140264549 1
185826799 156951907 1
185826799 58758214 1
185826799 173493504 1
185826799 208490036 1
185826799 205231234 1
185826799 80373284 1
185826799 23505105 1
185826799 108064328 1
283690548 257522741 1
283690548 28136650 1
283690548 468809237 1
283690548 46420717 1
283690548 405604530 1
283690548 307953995 1
283690548 284139006 1
283690548 115605916 1
283690548 286067895 1
283690548 412490976 1
283690548 100480169 1
283690548 127903007 1
234313487 429012068 1
234313487 468809237 1
234313487 297853100 1
234313487 46420717 1
234313487 63253790 1
234313487 257522741 1
234313487 115605916 1
234313487 280430548 1
234313487 369094144 1
234313487 307953995 1
234313487 412490976 1
234313487 208490036 1
90430970 421104380 1
90430970 286067895 1
90430970 84352469 1
90430970 468809237 1
90430970 28136650 1
90430970 307953995 1
90430970 412490976 1
90430970 191072044 1
100480169 307953995 1
100480169 409911433 1
100480169 421024033 1
100480169 412490976 1
100480169 385340015 1
100480169 218641857 1
100480169 285171946 1
100480169 182456993 1
100480169 186134940 1
100480169 246739849 1
100480169 280430548 1
100480169 185826799 1
100480169 185646833 1
100480169 208490036 1
100480169 179676136 1
100480169 240663429 1
100480169 74224730 1
100480169 173493504 1
100480169 127903007 1
100480169 21858860 1
100480169 90430970 1
100480169 23505105 1
385340015 296487126 1
385340015 280430548 1
385340015 182456993 1
385340015 412490976 1
385340015 186221115 1
385340015 186134940 1
385340015 196957441 1
385340015 234313487 1
385340015 259865273 1
385340015 22128494 1
385340015 90430970 1
385340015 100480169 1
385340015 18761643 1
385340015 185646833 1
385340015 208490036 1
385340015 185826799 1
385340015 240663429 1
385340015 173493504 1
385340015 74224730 1
385340015 127903007 1
385340015 333467661 1
385340015 179676136 1
385340015 285171946 1
186221115 21927348 1
186221115 234317940 1
186221115 191072044 1
186221115 309948156 1
186221115 448196764 1
186221115 333467661 1
186221115 336463177 1
186221115 296487126 1
186221115 208490036 1
186221115 369094144 1
186221115 280430548 1
186221115 246739849 1
186221115 286067895 1
186221115 468809237 1
186221115 307953995 1
186221115 205231234 1
186221115 218641857 1
186221115 336130385 1
186221115 421104380 1
186221115 412490976 1
307953995 208490036 1
307953995 280430548 1
307953995 182456993 1
307953995 336463177 1
307953995 448196764 1
307953995 285171946 1
307953995 186221115 1
307953995 240663429 1
307953995 186134940 1
307953995 333467661 1
307953995 74224730 1
307953995 385340015 1
307953995 286067895 1
307953995 468809237 1
307953995 284139006 1
307953995 28136650 1
307953995 283690548 1
307953995 234313487 1
307953995 218641857 1
307953995 412490976 1
307953995 115605916 1
307953995 246550319 1
307953995 22128494 1
307953995 185826799 1
307953995 21858860 1
307953995 108064328 1
307953995 179676136 1
307953995 127903007 1
307953995 100480169 1
448196764 127903007 1
448196764 18761643 1
448196764 490590646 1
448196764 182456993 1
448196764 246461105 1
448196764 236986090 1
448196764 196957441 1
448196764 259865273 1
448196764 179676136 1
448196764 100480169 1
448196764 185826799 1
448196764 307953995 1
448196764 412490976 1
448196764 286067895 1
448196764 208490036 1
448196764 280430548 1
448196764 182470142 1
448196764 141911198 1
448196764 22128494 1
448196764 385340015 1
448196764 336463177 1
448196764 285171946 1
448196764 333467661 1
448196764 240663429 1
369094144 64017672 1
369094144 280574253 1
369094144 402870780 1
369094144 429012068 1
369094144 501887043 1
369094144 257522741 1
369094144 186221115 1
369094144 361812003 1
369094144 307953995 1
369094144 468809237 1
196957441 234313487 1
196957441 468809237 1
196957441 448196764 1
196957441 490590646 1
196957441 116524695 1
196957441 118408967 1
196957441 236986090 1
196957441 141911198 1
196957441 164746594 1
196957441 385340015 1
196957441 246461105 1
196957441 296487126 1
196957441 74224730 1
196957441 336463177 1
196957441 333467661 1
196957441 285171946 1
196957441 280430548 1
196957441 259865273 1
196957441 22128494 1
74224730 369094144 1
74224730 182456993 1
74224730 285171946 1
74224730 307953995 1
74224730 336130385 1
74224730 286067895 1
74224730 468809237 1
74224730 409911433 1
74224730 14599444 1
74224730 421104380 1
74224730 412490976 1
74224730 397569403 1
74224730 118408967 1
74224730 385340015 1
74224730 344143174 1
74224730 280430548 1
74224730 303371760 1
74224730 326820998 1
74224730 127903007 1
74224730 191101089 1
74224730 201679034 1
74224730 100480169 1
74224730 260062202 1
259865273 448196764 1
259865273 490590646 1
259865273 194511872 1
259865273 369094144 1
259865273 183374179 1
259865273 285171946 1
259865273 18761643 1
259865273 179676136 1
259865273 385340015 1
259865273 333467661 1
259865273 240663429 1
259865273 336463177 1
259865273 22128494 1
259865273 186221115 1
259865273 280430548 1
259865273 185826799 1
259865273 182470142 1
259865273 173493504 1
259865273 116524695 1
259865273 179872551 1
412490976 257522741 1
412490976 429012068 1
412490976 285171946 1
412490976 448196764 1
412490976 286067895 1
412490976 246550319 1
412490976 115605916 1
412490976 468809237 1
412490976 63253790 1
412490976 182456993 1
412490976 284139006 1
412490976 186134940 1
412490976 234313487 1
412490976 186221115 1
412490976 385340015 1
412490976 185826799 1
412490976 127903007 1
412490976 369094144 1
412490976 100480169 1
412490976 283690548 1
412490976 179676136 1
127903007 370647017 1
127903007 412490976 1
127903007 468809237 1
127903007 409911433 1
127903007 186221115 1
127903007 176861277 1
127903007 115605916 1
127903007 283690548 1
127903007 286067895 1
127903007 421024033 1
127903007 234313487 1
127903007 182456993 1
127903007 385340015 1
127903007 369094144 1
127903007 186134940 1
127903007 28136650 1
127903007 218641857 1
127903007 179676136 1
127903007 280430548 1
127903007 74224730 1
127903007 173493504 1
280430548 286067895 1
280430548 307953995 1
280430548 448196764 1
280430548 385340015 1
280430548 186221115 1
280430548 246739849 1
280430548 490590646 1
280430548 164746594 1
280430548 369094144 1
280430548 141911198 1
280430548 182470142 1
280430548 246461105 1
280430548 236986090 1
280430548 412490976 1
280430548 259865273 1
280430548 23505105 1
280430548 208490036 1
181662643 317966639 1
181662643 257522741 1
181662643 238271382 1
181662643 194511872 1
181662643 405604530 1
181662643 275096952 1
181662643 266119179 1
181662643 234317940 1
181662643 252695601 1
181662643 285544894 1
181662643 63253790 1
181662643 76679385 1
181662643 118408967 1
181662643 271550696 1
181662643 245770489 1
181662643 255572101 1
181662643 255114497 1
181662643 186221115 1
181662643 191060793 1
181662643 201679034 1
181662643 191101089 1
181662643 201657966 1
181662643 191058301 1
181662643 116524695 1
181662643 179935250 1
181662643 22128494 1
181662643 127903007 1
181662643 137434820 1
181662643 86739892 1
181662643 185826799 1
181662643 140264549 1
181662643 186134940 1
181662643 185646833 1
394244514 218641857 1
429012068 218641857 1
262307214 173493504 1
191067738 336463177 1
429012068 234313487 1
309948156 186221115 1
46420717 307953995 1
429012068 369094144 1
179676136 173493504 1
179676136 255114497 1
179676136 296487126 1
179676136 561976148 1
296487126 561976148 1
296487126 448196764 1
286067895 53267855 1
286067895 23505105 1
333467661 369727211 1
333467661 257522741 1
333467661 186791565 1
333467661 234388455 1
333467661 196957441 1
185646833 561976148 1
22128494 164746594 1
22128494 280430548 1
22128494 259865273 1
22128494 561976148 1
22128494 448196764 1
186134940 561976148 1
285171946 561976148 1
336463177 412490976 1
336463177 262307214 1
336463177 191067738 1
336463177 561976148 1
240663429 561976148 1
208490036 259865273 1
208490036 561976148 1
182456993 561976148 1
182456993 448196764 1
182456993 405604530 1
182470142 561976148 1
283690548 429012068 1
234313487 141911198 1
234313487 22128494 1
234313487 385340015 1
90430970 183374179 1
90430970 448196764 1
90430970 561976148 1
186221115 561976148 1
307953995 369094144 1
307953995 561976148 1
448196764 74224730 1
448196764 21770354 1
448196764 296487126 1
196957441 561976148 1
74224730 296487126 1
74224730 185661573 1
74224730 561976148 1
259865273 561976148 1
127903007 448196764 1
127903007 561976148 1
90430970 385340015 1
186221115 385340015 1
369094144 385340015 1
218641857 385340015 1
179676136 181662643 1
181662643 179676136 1
179676136 185646833 1
185646833 179676136 1
21770354 179676136 1
90430970 179676136 1
280430548 179676136 1
186221115 179676136 1
208490036 179676136 1
179676136 185826799 1
185826799 179676136 1
179676136 74224730 1
74224730 179676136 1
179676136 182456993 1
182456993 179676136 1
182470142 179676136 1
196957441 179676136 1
369094144 179676136 1
234313487 179676136 1
412490976 307953995 1
280430548 468809237 1
185646833 181662643 1
181662643 21770354 1
21770354 181662643 1
90430970 181662643 1
186221115 181662643 1
185826799 181662643 1
181662643 74224730 1
74224730 181662643 1
182456993 181662643 1
234313487 181662643 1
218641857 181662643 1
90430970 18761643 1
280430548 18761643 1
208490036 18761643 1
240663429 18761643 1
127903007 18761643 1
90430970 100480169 1
280430548 100480169 1
100480169 22128494 1
22128494 100480169 1
186221115 100480169 1
208490036 100480169 1
185826799 100480169 1
369094144 100480169 1
127903007 100480169 1
234313487 100480169 1
218641857 100480169 1
185646833 21770354 1
21770354 185646833 1
90430970 185646833 1
280430548 185646833 1
185646833 22128494 1
412490976 185646833 1
185646833 186134940 1
186221115 185646833 1
208490036 185646833 1
185646833 185826799 1
185826799 185646833 1
185646833 74224730 1
74224730 185646833 1
240663429 185646833 1
182470142 185646833 1
185646833 196957441 1
196957441 185646833 1
369094144 185646833 1
185646833 127903007 1
127903007 185646833 1
234313487 185646833 1
283690548 236986090 1
90430970 236986090 1
236986090 259865273 1
259865273 236986090 1
336463177 236986090 1
236986090 182456993 1
182456993 236986090 1
234313487 236986090 1
283690548 21770354 1
283690548 90430970 1
283690548 259865273 1
259865273 283690548 1
186221115 283690548 1
283690548 208490036 1
208490036 283690548 1
283690548 182456993 1
182456993 283690548 1
283690548 369094144 1
369094144 283690548 1
283690548 234313487 1
234313487 283690548 1
283690548 218641857 1
218641857 283690548 1
259865273 21770354 1
186221115 21770354 1
21770354 185826799 1
185826799 21770354 1
21770354 74224730 1
74224730 21770354 1
182456993 21770354 1
182470142 21770354 1
369094144 21770354 1
234313487 21770354 1
90430970 280430548 1
280430548 90430970 1
90430970 22128494 1
22128494 90430970 1
412490976 90430970 1
90430970 186134940 1
90430970 186221115 1
186221115 90430970 1
90430970 208490036 1
208490036 90430970 1
90430970 173493504 1
90430970 285171946 1
90430970 185826799 1
90430970 333467661 1
90430970 74224730 1
90430970 240663429 1
240663429 90430970 1
90430970 182456993 1
90430970 182470142 1
90430970 196957441 1
369094144 90430970 1
90430970 127903007 1
127903007 90430970 1
90430970 234313487 1
218641857 90430970 1
448196764 90430970 1
280430548 22128494 1
412490976 280430548 1
280430548 186134940 1
208490036 280430548 1
280430548 173493504 1
280430548 285171946 1
280430548 185826799 1
280430548 333467661 1
280430548 74224730 1
280430548 240663429 1
280430548 336463177 1
336463177 280430548 1
280430548 182456993 1
280430548 196957441 1
280430548 296487126 1
369094144 280430548 1
280430548 127903007 1
280430548 234313487 1
186221115 259865273 1
259865273 208490036 1
336463177 259865273 1
259865273 182456993 1
182456993 259865273 1
259865273 196957441 1
369094144 259865273 1
412490976 22128494 1
186221115 22128494 1
208490036 22128494 1
185826799 22128494 1
74224730 22128494 1
240663429 22128494 1
336463177 22128494 1
182470142 22128494 1
369094144 22128494 1
127903007 22128494 1
412490976 208490036 1
412490976 74224730 1
412490976 240663429 1
369094144 412490976 1
412490976 218641857 1
218641857 412490976 1
186221115 186134940 1
208490036 186134940 1
74224730 186134940 1
196957441 186134940 1
369094144 186134940 1
234313487 186134940 1
186221115 173493504 1
186221115 285171946 1
186221115 185826799 1
186221115 74224730 1
74224730 186221115 1
186221115 240663429 1
186221115 182456993 1
186221115 196957441 1
186221115 127903007 1
186221115 234313487 1
234313487 186221115 1
208490036 173493504 1
208490036 185826799 1
208490036 74224730 1
74224730 208490036 1
208490036 240663429 1
240663429 208490036 1
336463177 208490036 1
208490036 182456993 1
208490036 182470142 1
182470142 208490036 1
208490036 196957441 1
196957441 208490036 1
127903007 208490036 1
218641857 208490036 1
74224730 173493504 1
369094144 173493504 1
234313487 173493504 1
218641857 173493504 1
369094144 285171946 1
218641857 285171946 1
185826799 74224730 1
74224730 185826799 1
240663429 185826799 1
182470142 185826799 1
196957441 185826799 1
369094144 185826799 1
127903007 185826799 1
234313487 185826799 1
336463177 333467661 1
74224730 240663429 1
240663429 74224730 1
182456993 74224730 1
74224730 182470142 1
182470142 74224730 1
369094144 74224730 1
74224730 234313487 1
234313487 74224730 1
336463177 240663429 1
196957441 240663429 1
127903007 240663429 1
234313487 240663429 1
336463177 182456993 1
336463177 182470142 1
336463177 196957441 1
336463177 296487126 1
182470142 182456993 1
182456993 196957441 1
196957441 182456993 1
369094144 182456993 1
234313487 182456993 1
196957441 182470142 1
234313487 182470142 1
234313487 196957441 1
369094144 127903007 1
369094144 286067895 1
369094144 234313487 1
369094144 218641857 1
218641857 369094144 1
234313487 127903007 1
218641857 127903007 1
218641857 286067895 1
234313487 218641857 1
218641857 234313487 1
490590646 561976148 1
490590646 257522741 1
490590646 141911198 1
490590646 333467661 1
490590646 448196764 1
490590646 421104380 1
490590646 238271382 1
490590646 196957441 1
490590646 18761643 1
490590646 286067895 1
490590646 266119179 1
490590646 296487126 1
490590646 182456993 1
490590646 182470142 1
490590646 246461105 1
490590646 255572101 1
201657966 14599444 1
201657966 421104380 1
201657966 336130385 1
201657966 317966639 1
201657966 186134940 1
201657966 326820998 1
201657966 191069406 1
201657966 116524695 1
201657966 255572101 1
201657966 255114497 1
201657966 156951907 1
201657966 137434820 1
201657966 186221115 1
201657966 179872551 1
201657966 179676136 1
201657966 86739892 1
201657966 53384299 1
201657966 185646833 1
201657966 74224730 1
201657966 181662643 1
201657966 21770354 1
201657966 179935250 1
201657966 191060793 1
118408967 561976148 1
118408967 179872551 1
118408967 219091740 1
118408967 21770354 1
118408967 186134940 1
118408967 85694890 1
118408967 333467661 1
118408967 257522741 1
118408967 63253790 1
118408967 86739892 1
118408967 196957441 1
118408967 90430970 1
118408967 221517840 1
118408967 280430548 1
118408967 405604530 1
118408967 201041947 1
118408967 167906212 1
118408967 336463177 1
118408967 74224730 1
118408967 181913832 1
118408967 205665619 1
118408967 369094144 1
118408967 179676136 1
118408967 185826799 1
118408967 192149868 1
118408967 191101089 1
118408967 186221115 1
118408967 181662643 1
116524695 191072044 1
116524695 191077706 1
116524695 90430970 1
116524695 448196764 1
116524695 182456993 1
116524695 259865273 1
116524695 140264549 1
116524695 218641857 1
116524695 240663429 1
116524695 286067895 1
116524695 252695601 1
116524695 196957441 1
116524695 182470142 1
116524695 468809237 1
116524695 199295364 1
116524695 88126316 1
116524695 421104380 1
53384299 185826799 1
53384299 191069406 1
53384299 255114497 1
53384299 185661573 1
53384299 421104380 1
53384299 184374903 1
53384299 303371760 1
53384299 14599444 1
53384299 255572101 1
53384299 326820998 1
53384299 201657966 1
53384299 191072044 1
53384299 86739892 1
53384299 336130385 1
53384299 191082782 1
53384299 191060793 1
53384299 186134940 1
53384299 186221115 1
53384299 116524695 1
53384299 137434820 1
53384299 191058301 1
53384299 185646833 1
53384299 179676136 1
53384299 179935250 1
53384299 179872551 1
53384299 21770354 1
53384299 74224730 1
53384299 90430970 1
179872551 273602143 1
179872551 561976148 1
179872551 397569403 1
179872551 93737863 1
179872551 199295364 1
179872551 218641857 1
179872551 326820998 1
179872551 201657966 1
179872551 181913832 1
179872551 191072044 1
179872551 191077706 1
179872551 191067738 1
179872551 179935250 1
179872551 421104380 1
179872551 246172121 1
179872551 369094144 1
179872551 283690548 1
179872551 234313487 1
179872551 385340015 1
179872551 303371760 1
179872551 196957441 1
179872551 344143174 1
179872551 185661573 1
179872551 255572101 1
179872551 191101089 1
179872551 336130385 1
179872551 201679034 1
179872551 14599444 1
179872551 259865273 1
179872551 127903007 1
179872551 182456993 1
179872551 22128494 1
179872551 255114497 1
179872551 186134940 1
179872551 240663429 1
421024033 280430548 1
421024033 53267855 1
421024033 340870023 1
421024033 283713373 1
421024033 176861277 1
421024033 156951907 1
421024033 496918713 1
421024033 64490054 1
421024033 403594709 1
421024033 409911433 1
421024033 205231234 1
421024033 260814366 1
421024033 66484769 1
421024033 275096952 1
421024033 80373284 1
421024033 28128687 1
421024033 202234178 1
421024033 186791565 1
421024033 57794814 1
421024033 391968464 1
421024033 140264549 1
421024033 257522741 1
421024033 187038423 1
199295364 501994600 1
199295364 502000235 1
199295364 344143174 1
199295364 341332559 1
199295364 330255413 1
199295364 397569403 1
199295364 218641857 1
199295364 332334127 1
199295364 26761071 1
199295364 343941412 1
199295364 360738565 1
199295364 193425330 1
199295364 340363309 1
199295364 326055771 1
199295364 311108835 1
199295364 227699736 1
199295364 88910148 1
199295364 304022613 1
199295364 297853100 1
199295364 74224730 1
199295364 189660545 1
199295364 187288519 1
199295364 85077359 1
199295364 191898535 1
199295364 24868133 1
199295364 175458189 1
199295364 119466409 1
199295364 22926492 1
199295364 21508873 1
199295364 183374179 1
199295364 185646833 1
199295364 179676136 1
199295364 185826799 1
199295364 186134940 1
255572101 561976148 1
255572101 194511872 1
255572101 259865273 1
255572101 252695601 1
255572101 385340015 1
255572101 490590646 1
255572101 90430970 1
255572101 185826799 1
255572101 421104380 1
255572101 39723301 1
191069406 515440846 1
191069406 520440498 1
191069406 285171946 1
191069406 496918713 1
191069406 23543947 1
191069406 307953995 1
191069406 333467661 1
191069406 336463177 1
191069406 412490976 1
191069406 421104380 1
191069406 385340015 1
21858860 170909799 1
21858860 232961188 1
21858860 150611354 1
21858860 307953995 1
21858860 23543947 1
21858860 369727211 1
21858860 429012068 1
21858860 194757219 1
21858860 53267855 1
21858860 88227100 1
21858860 183374179 1
21858860 109269644 1
21858860 468809237 1
21858860 257522741 1
21858860 56343104 1
21858860 370652255 1
21858860 412490976 1
21858860 369094144 1
21858860 54596482 1
21858860 115605916 1
21858860 46420717 1
21858860 283690548 1
21858860 178077679 1
21858860 24868133 1
21858860 28136650 1
271550696 252695601 1
271550696 194511872 1
271550696 238271382 1
271550696 219091740 1
271550696 405604530 1
271550696 266119179 1
271550696 76679385 1
271550696 191101089 1
271550696 182456993 1
271550696 181913832 1
271550696 283690548 1
271550696 181662643 1
271550696 259865273 1
271550696 285544894 1
271550696 118408967 1
271550696 236986090 1
271550696 245770489 1
271550696 234316880 1
271550696 234317940 1
246461105 561976148 1
246461105 85694890 1
246461105 448196764 1
246461105 490590646 1
246461105 22128494 1
246461105 141911198 1
28136650 53267855 1
28136650 429012068 1
28136650 468809237 1
28136650 284139006 1
28136650 307953995 1
28136650 90430970 1
28136650 286067895 1
28136650 412490976 1
28136650 234317940 1
28136650 385340015 1
28136650 255114497 1
28136650 182456993 1
28136650 179676136 1
28136650 100480169 1
28136650 22128494 1
28136650 185826799 1
28136650 283690548 1
28136650 115605916 1
28136650 369094144 1
28136650 234313487 1
28136650 246550319 1
28136650 21858860 1
28136650 127903007 1
28136650 218641857 1
86739892 580063106 1
86739892 561976148 1
86739892 468809237 1
86739892 286067895 1
86739892 205448347 1
86739892 118408967 1
86739892 271550696 1
86739892 267194499 1
86739892 454280253 1
86739892 246172121 1
86739892 218641857 1
86739892 421104380 1
86739892 191060793 1
86739892 397569403 1
141911198 570304837 1
141911198 561976148 1
141911198 549380971 1
141911198 490590646 1
141911198 90430970 1
141911198 182470142 1
141911198 448196764 1
141911198 93737863 1
141911198 205278393 1
141911198 257522741 1
141911198 186134940 1
141911198 489343655 1
141911198 85694890 1
141911198 109269644 1
141911198 185826799 1
141911198 22128494 1
141911198 76679385 1
141911198 246461105 1
141911198 108064328 1
141911198 283690548 1
561976148 490590646 1
580063106 201657966 1
273602143 179872551 1
93737863 179872551 1
369094144 271550696 1
53267855 28136650 1
429012068 28136650 1
76679385 141911198 1
570304837 141911198 1
561976148 90430970 1
561976148 296487126 1
561976148 18761643 1
561976148 118408967 1
561976148 336463177 1
561976148 179872551 1
561976148 186221115 1
561976148 218641857 1
561976148 185826799 1
561976148 74224730 1
561976148 185646833 1
561976148 100480169 1
561976148 141911198 1
561976148 307953995 1
561976148 127903007 1
561976148 196957441 1
561976148 186134940 1
561976148 285171946 1
561976148 182470142 1
561976148 448196764 1
561976148 280430548 1
561976148 208490036 1
561976148 333467661 1
561976148 22128494 1
561976148 240663429 1
561976148 385340015 1
561976148 179676136 1
561976148 182456993 1
561976148 259865273 1
344143174 40894652 1
344143174 235189731 1
344143174 470915888 1
344143174 90430970 1
344143174 199295364 1
344143174 361812003 1
344143174 397569403 1
344143174 86739892 1
344143174 51039180 1
344143174 250613093 1
344143174 218664980 1
344143174 92473291 1
344143174 115605916 1
344143174 186134940 1
344143174 225398019 1
344143174 97492519 1
344143174 191067738 1
344143174 186221115 1
344143174 137434820 1
344143174 317966639 1
344143174 191069406 1
344143174 74224730 1
344143174 179676136 1
344143174 116524695 1
344143174 179872551 1
344143174 185646833 1
344143174 246739849 1
344143174 198112368 1
344143174 41795957 1
344143174 202719757 1
344143174 198494776 1
344143174 121567287 1
344143174 137471432 1
344143174 21593031 1
344143174 295917422 1
205231234 344143174 1
63253790 182456993 1
86739892 21770354 1
21770354 86739892 1
86739892 186221115 1
186221115 86739892 1
86739892 185826799 1
185826799 86739892 1
86739892 127903007 1
86739892 182470142 1
86739892 369094144 1
369094144 86739892 1
86739892 90430970 1
90430970 86739892 1
86739892 186134940 1
86739892 185646833 1
185646833 86739892 1
86739892 181662643 1
86739892 179676136 1
86739892 74224730 1
74224730 86739892 1
218641857 22128494 1
286067895 361812003 1
286067895 545072012 1
22128494 336463177 1
22128494 218641857 1
22128494 307953995 1
22128494 490590646 1
285171946 448196764 1
21858860 267228287 1
199295364 179872551 1
21858860 218641857 1
21858860 284139006 1
21858860 77029876 1
21858860 54513097 1
21858860 81073960 1
21858860 76679385 1
21858860 185826799 1
21858860 601892509 1
21858860 234313487 1
21858860 90430970 1
21858860 58747535 1
21858860 100480169 1
21858860 36292202 1
21858860 58759682 1
21858860 246550319 1
21858860 136249351 1
21858860 164704175 1
21858860 53384299 1
21858860 18761643 1
21858860 241093180 1
21858860 286067895 1
21858860 108064328 1
21858860 58749618 1
21858860 47914608 1
21858860 58758214 1
21858860 127903007 1
21858860 54198070 1
561976148 116524695 1
561976148 286067895 1
561976148 412490976 1
561976148 199295364 1
561976148 236986090 1
561976148 370005959 1
561976148 82332462 1
561976148 86739892 1
561976148 283690548 1
561976148 234313487 1
490590646 22128494 1
490590646 336463177 1
490590646 240663429 1
490590646 82332462 1
490590646 236986090 1
490590646 208490036 1
490590646 234313487 1
490590646 313621459 1
490590646 259865273 1
490590646 280430548 1
490590646 370005959 1
490590646 124272648 1
490590646 164746594 1
53384299 199295364 1
53384299 191077706 1
53384299 201679034 1
53384299 34279978 1
53384299 181662643 1
86739892 332334127 1
86739892 252695601 1
86739892 343941412 1
86739892 191101089 1
86739892 412490976 1
86739892 191898535 1
86739892 179872551 1
86739892 326820998 1
86739892 33029673 1
86739892 29985371 1
86739892 221517840 1
86739892 240663429 1
86739892 303371760 1
86739892 167906212 1
86739892 385340015 1
86739892 255114497 1
86739892 191072044 1
86739892 111690467 1
86739892 71487252 1
86739892 108675333 1
86739892 336130385 1
86739892 79413578 1
86739892 344143174 1
86739892 45398123 1
86739892 330234691 1
86739892 137434820 1
86739892 366684284 1
86739892 185661573 1
86739892 235926567 1
86739892 196957441 1
86739892 191067738 1
86739892 64017672 1
86739892 191069406 1
86739892 280430548 1
86739892 390669136 1
86739892 117757115 1
86739892 201657966 1
86739892 140083960 1
86739892 115605916 1
86739892 53384299 1
86739892 116524695 1
86739892 66484769 1
86739892 199295364 1
86739892 22249205 1
86739892 275191705 1
86739892 307953995 1
86739892 191082782 1
86739892 255572101 1
86739892 30009812 1
86739892 14599444 1
86739892 34279978 1
86739892 205376521 1
86739892 88910148 1
86739892 223611436 1
36292202 21858860 1
164704175 21858860 1
412490976 561976148 1
370005959 561976148 1
286067895 561976148 1
283690548 561976148 1
100480169 561976148 1
199295364 561976148 1
183374179 561976148 1
116524695 561976148 1
33861081 561976148 1
236986090 561976148 1
82332462 561976148 1
385340015 561976148 1
234313487 561976148 1
201679034 490590646 1
236986090 490590646 1
240663429 490590646 1
313621459 490590646 1
370005959 490590646 1
286067895 490590646 1
191072044 490590646 1
82332462 490590646 1
266119179 490590646 1
421104380 490590646 1
238271382 490590646 1
234313487 490590646 1
100235911 53384299 1
763326908 53384299 1
106255581 53384299 1
36292202 53384299 1
164704175 53384299 1
181662643 53384299 1
370652255 53384299 1
185826799 53384299 1
218641857 53384299 1
191067738 53384299 1
83928002 53384299 1
397569403 86739892 1
280430548 86739892 1
412490976 86739892 1
255114497 86739892 1
330234691 86739892 1
390669136 86739892 1
286067895 86739892 1
191072044 86739892 1
205376521 86739892 1
332334127 86739892 1
366684284 86739892 1
199295364 86739892 1
252695601 86739892 1
255572101 86739892 1
196957441 86739892 1
421104380 86739892 1
116524695 86739892 1
267194499 86739892 1
88910148 86739892 1
317966639 86739892 1
185661573 86739892 1
66484769 86739892 1
221517840 86739892 1
137434820 86739892 1
246172121 86739892 1
201679034 86739892 1
191069406 86739892 1
191082782 86739892 1
179935250 86739892 1
45398123 86739892 1
307953995 86739892 1
580063106 86739892 1
191060793 86739892 1
454280253 86739892 1
34279978 86739892 1
326820998 86739892 1
336130385 86739892 1
205448347 86739892 1
235926567 86739892 1
191067738 86739892 1
223611436 86739892 1
343941412 86739892 1
191101089 86739892 1
191898535 86739892 1
181913832 86739892 1
275191705 86739892 1
205278393 86739892 1
303371760 86739892 1
191077706 86739892 1
218641857 284139006 1
218641857 332334127 1
218641857 21858860 1
218641857 252695601 1
218641857 74224730 1
218641857 179935250 1
218641857 28136650 1
218641857 179676136 1
218641857 21770354 1
218641857 255114497 1
218641857 561976148 1
218641857 234316880 1
218641857 196957441 1
218641857 246550319 1
218641857 118408967 1
218641857 116524695 1
218641857 115605916 1
218641857 18761643 1
218641857 185646833 1
218641857 187658311 1
218641857 199295364 1
218641857 234317940 1
218641857 245770489 1
179935250 218641857 1
179935250 22128494 1
179935250 187038423 1
179935250 336463177 1
179935250 186221115 1
179935250 211848777 1
179935250 191058301 1
179935250 191101089 1
179935250 74224730 1
179935250 317966639 1
179935250 347943805 1
179935250 179676136 1
179935250 189209030 1
179935250 179872551 1
179935250 326820998 1
179935250 21770354 1
179935250 241266173 1
179935250 303371760 1
179935250 182456993 1
179935250 191060793 1
179935250 385340015 1
179935250 191072044 1
179935250 127903007 1
179935250 336130385 1
179935250 137434820 1
179935250 191077706 1
179935250 185826799 1
179935250 185661573 1
179935250 234313487 1
179935250 191067738 1
179935250 201679034 1
179935250 280430548 1
179935250 191069406 1
179935250 421104380 1
179935250 181662643 1
179935250 201657966 1
179935250 118408967 1
179935250 115605916 1
179935250 116524695 1
179935250 53384299 1
179935250 181913832 1
179935250 185646833 1
179935250 186134940 1
179935250 199295364 1
179935250 208490036 1
179935250 227699736 1
179935250 191082782 1
179935250 255572101 1
179935250 14599444 1
116524695 344143174 1
116524695 332334127 1
116524695 137434820 1
116524695 336463177 1
116524695 185826799 1
116524695 185661573 1
116524695 234313487 1
116524695 100480169 1
116524695 186221115 1
116524695 191058301 1
116524695 191101089 1
116524695 191067738 1
116524695 74224730 1
116524695 412490976 1
116524695 191069406 1
116524695 201679034 1
116524695 280430548 1
116524695 179935250 1
116524695 181662643 1
116524695 317966639 1
116524695 179676136 1
116524695 201657966 1
116524695 173493504 1
116524695 118408967 1
116524695 179872551 1
116524695 53384299 1
116524695 115605916 1
116524695 326820998 1
116524695 580063106 1
116524695 181913832 1
116524695 185646833 1
116524695 186134940 1
116524695 21770354 1
116524695 303371760 1
116524695 208490036 1
116524695 191060793 1
116524695 283690548 1
116524695 307953995 1
116524695 369094144 1
116524695 255114497 1
116524695 191082782 1
116524695 255572101 1
116524695 14599444 1
116524695 127903007 1
116524695 34279978 1
116524695 336130385 1
115605916 254940274 1
115605916 19761271 1
115605916 21858860 1
115605916 370611197 1
115605916 208649048 1
115605916 28136650 1
115605916 317966639 1
115605916 88126316 1
115605916 179872551 1
115605916 177496057 1
115605916 286067895 1
115605916 120858192 1
115605916 191060793 1
115605916 284510806 1
115605916 218664980 1
115605916 256133861 1
115605916 77688451 1
115605916 48949091 1
115605916 51039180 1
115605916 45364167 1
115605916 177900100 1
115605916 429012068 1
115605916 191069406 1
115605916 184374903 1
115605916 53267855 1
115605916 181662643 1
115605916 137055424 1
115605916 201657966 1
115605916 173493504 1
115605916 53384299 1
115605916 241093180 1
115605916 183374179 1
115605916 181913832 1
115605916 186134940 1
115605916 468809237 1
115605916 40894652 1
115605916 108896669 1
115605916 28774420 1
115605916 191082782 1
115605916 255572101 1
115605916 179127965 1
115605916 230315857 1
115605916 124272648 1
115605916 218641857 1
115605916 284139006 1
115605916 44336049 1
115605916 386637033 1
115605916 186221115 1
115605916 119202711 1
115605916 165076757 1
115605916 191058301 1
115605916 74224730 1
115605916 412490976 1
115605916 179935250 1
115605916 179676136 1
115605916 52305361 1
115605916 21770354 1
115605916 260062202 1
115605916 283690548 1
115605916 369094144 1
115605916 255114497 1
115605916 127903007 1
115605916 296489918 1
115605916 344143174 1
115605916 104799646 1
115605916 181097218 1
115605916 137434820 1
115605916 279968317 1
115605916 234313487 1
115605916 100480169 1
115605916 192473400 1
115605916 86739892 1
115605916 116524695 1
115605916 73084416 1
115605916 185646833 1
115605916 72277917 1
115605916 156890702 1
115605916 307953995 1
115605916 48048224 1
115605916 187276624 1
115605916 155874323 1
115605916 37649776 1
201657966 191077706 1
201657966 185826799 1
164746594 22128494 1
164746594 285171946 1
164746594 236986090 1
164746594 208490036 1
164746594 192473400 1
164746594 248148598 1
164746594 280430548 1
280430548 179935250 1
118408967 179935250 1
421104380 179935250 1
241266173 179935250 1
90430970 179935250 1
580063106 179935250 1
187038423 179935250 1
189209030 179935250 1
205448347 179935250 1
127903007 179935250 1
448196764 116524695 1
280430548 116524695 1
118408967 116524695 1
412490976 116524695 1
240663429 116524695 1
332334127 116524695 1
199295364 116524695 1
252695601 116524695 1
421104380 116524695 1
191082782 116524695 1
307953995 116524695 1
580063106 116524695 1
185826799 116524695 1
34279978 116524695 1
205278393 116524695 1
127903007 116524695 1
191077706 116524695 1
279504313 115605916 1
337544630 115605916 1
53267855 115605916 1
183374179 115605916 1
192473400 115605916 1
254940274 115605916 1
119202711 115605916 1
429012068 115605916 1
241093180 115605916 1
386637033 115605916 1
255114497 201657966 1
360392279 201657966 1
191072044 201657966 1
74224730 201657966 1
255572101 201657966 1
421104380 201657966 1
317966639 201657966 1
137434820 201657966 1
201679034 201657966 1
191069406 201657966 1
186221115 201657966 1
191060793 201657966 1
326820998 201657966 1
336130385 201657966 1
14599444 201657966 1
205278393 201657966 1
21770354 201657966 1
191077706 201657966 1
448196764 164746594 1
306791157 164746594 1
208490036 164746594 1
246461105 164746594 1
205278393 164746594 1
141911198 164746594 1
179676136 115605916 1
179676136 179872551 1
179676136 53384299 1
179676136 181913832 1
179676136 183374179 1
179676136 421024033 1
179676136 137434820 1
179676136 107123526 1
179676136 191060793 1
179676136 307953995 1
179676136 191058301 1
179676136 470915888 1
179676136 191082782 1
179676136 191069406 1
179676136 421104380 1
179676136 179935250 1
179676136 162815851 1
246550319 218641857 1
246550319 183374179 1
246550319 100480169 1
246550319 76679385 1
246550319 218664980 1
246550319 127903007 1
246550319 106255581 1
246550319 234316880 1
246550319 236986090 1
246550319 21858860 1
179872551 317966639 1
179872551 179676136 1
179872551 118408967 1
179872551 115605916 1
179872551 53384299 1
179872551 116524695 1
179872551 286067895 1
179872551 185646833 1
179872551 21770354 1
179872551 137434820 1
179872551 208490036 1
179872551 185826799 1
179872551 182470142 1
179872551 191060793 1
179872551 275096952 1
179872551 186221115 1
179872551 307953995 1
179872551 74224730 1
179872551 412490976 1
179872551 191082782 1
179872551 191069406 1
179872551 280430548 1
179872551 34279978 1
179872551 137471432 1
179872551 86739892 1
179872551 181662643 1
280574253 246550319 1
137055424 246550319 1
57794814 246550319 1
183374179 246550319 1
50799351 246550319 1
517335990 246550319 1
201679034 246550319 1
90430970 246550319 1
754823287 246550319 1
62223312 246550319 1
440602667 246550319 1
397569403 179872551 1
275096952 179872551 1
280430548 179872551 1
412490976 179872551 1
286067895 179872551 1
262307214 179872551 1
421104380 179872551 1
208490036 179872551 1
246172121 179872551 1
307953995 179872551 1
580063106 179872551 1
34279978 179872551 1
205278393 179872551 1
127903007 179872551 1
18761643 370005959 1
18761643 448196764 1
18761643 285171946 1
286067895 284139006 1
286067895 118408967 1
286067895 46420717 1
286067895 183374179 1
286067895 185646833 1
286067895 22128494 1
286067895 285171946 1
286067895 182456993 1
286067895 252695601 1
286067895 429012068 1
286067895 754823287 1
286067895 235284388 1
286067895 255572101 1
286067895 246461105 1
286067895 162815851 1
286067895 517335990 1
296487126 403594709 1
296487126 169894192 1
296487126 754823287 1
333467661 250361135 1
333467661 266119179 1
333467661 561976148 1
333467661 74224730 1
333467661 82332462 1
333467661 370005959 1
333467661 182456993 1
185646833 179872551 1
185646833 115605916 1
185646833 286067895 1
185646833 580063106 1
185646833 181913832 1
185646833 108064328 1
185646833 421024033 1
185646833 191077706 1
185646833 185661573 1
185646833 191058301 1
185646833 191072044 1
185646833 184374903 1
22128494 118408967 1
22128494 754823287 1
22128494 108064328 1
22128494 260062202 1
22128494 23505105 1
186134940 255572101 1
186134940 137434820 1
21770354 270063173 1
21770354 363860065 1
21770354 21415915 1
21770354 324307705 1
21770354 54513097 1
21770354 104147773 1
21770354 137434820 1
21770354 23505105 1
21770354 117058623 1
21770354 191058301 1
21770354 21927348 1
21770354 378745384 1
21770354 298641416 1
21770354 191069406 1
21770354 179935250 1
21770354 162815851 1
21770354 191898535 1
21770354 106841421 1
21770354 43399417 1
21770354 50093236 1
21770354 115605916 1
21770354 179872551 1
21770354 116524695 1
21770354 53384299 1
21770354 175155659 1
21770354 199295364 1
21770354 188846349 1
21770354 591867735 1
21770354 175458189 1
21770354 191060793 1
21770354 210442608 1
21770354 235284388 1
21770354 262639091 1
208490036 186221115 1
208490036 370005959 1
208490036 246461105 1
208490036 118408967 1
208490036 307953995 1
21770354 219138840 1
21770354 520440498 1
412490976 46420717 1
412490976 183374179 1
412490976 336463177 1
412490976 21858860 1
412490976 53267855 1
412490976 28136650 1
259865273 118408967 1
259865273 234317940 1
259865273 245770489 1
259865273 234316880 1
259865273 162815851 1
259865273 252695601 1
22128494 140264549 1
22128494 179872551 1
22128494 286067895 1
21858860 41795957 1
369094144 284139006 1
369094144 337231569 1
369094144 104147773 1
369094144 21858860 1
369094144 454059039 1
369094144 754823287 1
369094144 29267530 1
369094144 28136650 1
369094144 191898535 1
369094144 273559646 1
369094144 43399417 1
369094144 246172121 1
369094144 361241032 1
369094144 179872551 1
369094144 175155659 1
369094144 249707746 1
369094144 58749618 1
369094144 387735880 1
369094144 561976148 1
369094144 362708884 1
369094144 333467661 1
369094144 256696942 1
369094144 249710115 1
369094144 246550319 1
369094144 201679034 1
369094144 53267855 1
369094144 118408967 1
369094144 46420717 1
369094144 115605916 1
369094144 116524695 1
369094144 241093180 1
369094144 183374179 1
369094144 188846349 1
369094144 208490036 1
369094144 234317940 1
369094144 520440498 1
369094144 255572101 1
369094144 176861277 1
369094144 360108672 1
369094144 239482861 1
369094144 88910148 1
186134940 218641857 1
186134940 100480169 1
186134940 22128494 1
186134940 397569403 1
186134940 14599444 1
490590646 117058623 1
490590646 754823287 1
285171946 284510806 1
285171946 255114497 1
285171946 286067895 1
285171946 370005959 1
182456993 118408967 1
182456993 194511872 1
182456993 409911433 1
182456993 179872551 1
182456993 286067895 1
182456993 186134940 1
182456993 285171946 1
182456993 234316880 1
182456993 252695601 1
182456993 63253790 1
182456993 245770489 1
182456993 179935250 1
336463177 53150452 1
336463177 275096952 1
336463177 81112983 1
336463177 370005959 1
336463177 246461105 1
336463177 238271382 1
336463177 118408967 1
336463177 82332462 1
336463177 141911198 1
127903007 118408967 1
127903007 183374179 1
127903007 784411766 1
127903007 267228287 1
127903007 278482967 1
127903007 21858860 1
127903007 357660257 1
127903007 307953995 1
127903007 754823287 1
127903007 53267855 1
127903007 496918713 1
164746594 240663429 1
164746594 208649048 1
86739892 317966639 1
86739892 179935250 1
86739892 182456993 1
280430548 252695601 1
280430548 80373284 1
280430548 370005959 1
280430548 108064328 1
280430548 421024033 1
280430548 561976148 1
280430548 409911433 1
280430548 118408967 1
280430548 82332462 1
283690548 76679385 1
283690548 56343104 1
283690548 234316880 1
283690548 21858860 1
283690548 252695601 1
283690548 182470142 1
283690548 196957441 1
283690548 280430548 1
283690548 162815851 1
283690548 53267855 1
283690548 118408967 1
283690548 179872551 1
283690548 116524695 1
283690548 241093180 1
283690548 215576684 1
283690548 183374179 1
283690548 240663429 1
283690548 303371760 1
283690548 271550696 1
283690548 385340015 1
283690548 266119179 1
283690548 234317940 1
283690548 245770489 1
283690548 285544894 1
185826799 194511872 1
185826799 179872551 1
185826799 45398123 1
185826799 199295364 1
185826799 187658311 1
185826799 84403255 1
185826799 92975209 1
185826799 186221115 1
185826799 40691248 1
185826799 280571460 1
185826799 21927348 1
185826799 108675333 1
185826799 51371672 1
185826799 191069406 1
185826799 421104380 1
240663429 262307214 1
240663429 23505105 1
240663429 186221115 1
240663429 754823287 1
240663429 370005959 1
240663429 187288519 1
240663429 118408967 1
240663429 88126316 1
240663429 286067895 1
240663429 170909799 1
240663429 246739849 1
240663429 421024033 1
240663429 283690548 1
240663429 361812003 1
240663429 164746594 1
179872551 45364167 1
179872551 285171946 1
179872551 754823287 1
448196764 82332462 1
448196764 186221115 1
448196764 561976148 1
448196764 370005959 1
100480169 784411766 1
100480169 234313487 1
100480169 117058623 1
100480169 53267855 1
100480169 28136650 1
100480169 46420717 1
100480169 115605916 1
100480169 241093180 1
100480169 286067895 1
100480169 62223312 1
100480169 468809237 1
100480169 369094144 1
100480169 245770489 1
116524695 22128494 1
385340015 118408967 1
385340015 182470142 1
385340015 370005959 1
90430970 21858860 1
90430970 252695601 1
90430970 205278393 1
90430970 158469454 1
90430970 23971329 1
90430970 17248920 1
90430970 179872551 1
90430970 108064328 1
90430970 271550696 1
90430970 283690548 1
90430970 255114497 1
90430970 112257152 1
90430970 259865273 1
90430970 45624632 1
90430970 36612498 1
90430970 76679385 1
90430970 23543947 1
90430970 111005623 1
90430970 58747535 1
90430970 36292202 1
90430970 132067492 1
90430970 118408967 1
90430970 194511872 1
90430970 53384299 1
90430970 116524695 1
90430970 37649776 1
186221115 284139006 1
186221115 182470142 1
186221115 252695601 1
186221115 177823861 1
186221115 191058301 1
186221115 191101089 1
186221115 39045743 1
186221115 179935250 1
186221115 317966639 1
186221115 123084921 1
186221115 179872551 1
186221115 326820998 1
186221115 303371760 1
186221115 271550696 1
186221115 381346813 1
186221115 191060793 1
186221115 255114497 1
186221115 344143174 1
186221115 137434820 1
186221115 185661573 1
186221115 191067738 1
186221115 201679034 1
186221115 191069406 1
186221115 184374903 1
186221115 118408967 1
186221115 194511872 1
186221115 53384299 1
186221115 115605916 1
186221115 116524695 1
186221115 181913832 1
186221115 199295364 1
186221115 278482967 1
186221115 107123526 1
186221115 156951907 1
186221115 191082782 1
186221115 255572101 1
186221115 14599444 1
186221115 34279978 1
236986090 118408967 1
236986090 194511872 1
236986090 76679385 1
236986090 234316880 1
236986090 271550696 1
236986090 252695601 1
236986090 90430970 1
236986090 266119179 1
236986090 234317940 1
236986090 245770489 1
182470142 82332462 1
182470142 179872551 1
182470142 90430970 1
307953995 429012068 1
307953995 118408967 1
307953995 46420717 1
307953995 183374179 1
307953995 421104380 1
307953995 252695601 1
307953995 53267855 1
185646833 191082782 1
185646833 754823287 1
74224730 218641857 1
74224730 137434820 1
74224730 191077706 1
74224730 191058301 1
74224730 196957441 1
74224730 309948156 1
74224730 191069406 1
74224730 179935250 1
74224730 53384299 1
74224730 115605916 1
74224730 179872551 1
74224730 116524695 1
74224730 181913832 1
74224730 199295364 1
74224730 271550696 1
74224730 191060793 1
74224730 255114497 1
74224730 255572101 1
74224730 34279978 1
201657966 754823287 1
196957441 218641857 1
196957441 186221115 1
196957441 332334127 1
196957441 179872551 1
196957441 286067895 1
196957441 127903007 1
196957441 370005959 1
196957441 82332462 1
196957441 90430970 1
234313487 284139006 1
234313487 285171946 1
234313487 21858860 1
234313487 252695601 1
234313487 90430970 1
234313487 246550319 1
234313487 179935250 1
234313487 53267855 1
234313487 28136650 1
234313487 118408967 1
234313487 194511872 1
234313487 179872551 1
234313487 116524695 1
234313487 241093180 1
234313487 286067895 1
234313487 183374179 1
181662643 754823287 1
181662643 179872551 1
181662643 115605916 1
181662643 199295364 1
181662643 14599444 1
181662643 191069406 1
181662643 421104380 1
181662643 303371760 1
181662643 336130385 1
286067895 106841421 1
286067895 208649048 1
286067895 256133861 1
286067895 194511872 1
286067895 196957441 1
286067895 241093180 1
286067895 316113123 1
286067895 140264549 1
286067895 124272648 1
137055424 208490036 1
283053533 208490036 1
187658311 218641857 1
255114497 218641857 1
234317940 218641857 1
245770489 218641857 1
284139006 218641857 1
332334127 218641857 1
252695601 218641857 1
63253790 218641857 1
46420717 218641857 1
205278393 218641857 1
199295364 179935250 1
591867735 21770354 1
235284388 21770354 1
183374179 21770354 1
324307705 21770354 1
262639091 21770354 1
298641416 21770354 1
21415915 21770354 1
21927348 21770354 1
580063106 21770354 1
219138840 21770354 1
175458189 21770354 1
270063173 21770354 1
520440498 21770354 1
447026114 21770354 1
378745384 21770354 1
210442608 21770354 1
363860065 21770354 1
309948156 21770354 1
54513097 21770354 1
106841421 21770354 1
470915888 21770354 1
252695601 412490976 1
186791565 412490976 1
53267855 412490976 1
183374179 412490976 1
194511872 259865273 1
183374179 259865273 1
205278393 259865273 1
370005959 18761643 1
36292202 18761643 1
164704175 18761643 1
238271382 18761643 1
361299476 18761643 1
21415915 22128494 1
140264549 22128494 1
40691248 22128494 1
158469454 21858860 1
37649776 21858860 1
443540428 21858860 1
501887043 369094144 1
64017672 369094144 1
53267855 369094144 1
255572101 369094144 1
454059039 369094144 1
46420717 369094144 1
241093180 369094144 1
360108672 369094144 1
239482861 369094144 1
188846349 369094144 1
402870780 369094144 1
205278393 369094144 1
262307214 186134940 1
246739849 186134940 1
34279978 186134940 1
167906212 296487126 1
570305910 296487126 1
550434469 296487126 1
201679034 296487126 1
46420717 296487126 1
232232278 296487126 1
754823287 296487126 1
402870780 296487126 1
190383735 296487126 1
905950542 296487126 1
403594709 296487126 1
120116959 296487126 1
107123526 296487126 1
370005959 285171946 1
227764232 285171946 1
183374179 179676136 1
249824122 179676136 1
241266173 179676136 1
34279978 179676136 1
370005959 182456993 1
255572101 182456993 1
370005959 336463177 1
262307214 336463177 1
287104239 336463177 1
238271382 336463177 1
234316880 336463177 1
53150452 336463177 1
82332462 336463177 1
141911198 336463177 1
458449001 336463177 1
246461105 336463177 1
205278393 336463177 1
370005959 333467661 1
186791565 333467661 1
238271382 333467661 1
210551488 333467661 1
82332462 333467661 1
191067738 333467661 1
205278393 333467661 1
46420717 468809237 1
208649048 164746594 1
37649776 164746594 1
409911433 280430548 1
82332462 280430548 1
905950542 280430548 1
448605410 246550319 1
284139006 283690548 1
194511872 283690548 1
53267855 283690548 1
183374179 283690548 1
429012068 283690548 1
46420717 283690548 1
241093180 283690548 1
313621459 283690548 1
205278393 283690548 1
24429243 185826799 1
158469454 185826799 1
448605410 185826799 1
24429243 240663429 1
784411766 240663429 1
45364167 179872551 1
262307214 448196764 1
82332462 448196764 1
784411766 100480169 1
158469454 53384299 1
309948156 116524695 1
370005959 385340015 1
278482967 385340015 1
194511872 90430970 1
17248920 90430970 1
199295364 186221115 1
285544894 186221115 1
21927348 186221115 1
580063106 186221115 1
34279978 186221115 1
336130385 186221115 1
303371760 186221115 1
76679385 236986090 1
118408967 236986090 1
234317940 236986090 1
245770489 236986090 1
370005959 236986090 1
141911198 236986090 1
194511872 236986090 1
252695601 236986090 1
266119179 236986090 1
285544894 236986090 1
287104239 236986090 1
246461105 236986090 1
283053533 236986090 1
227764232 236986090 1
205278393 236986090 1
234316880 236986090 1
85694890 182470142 1
227764232 182470142 1
82332462 182470142 1
205278393 182470142 1
118408967 307953995 1
252695601 307953995 1
53267855 307953995 1
183374179 307953995 1
421104380 307953995 1
429012068 307953995 1
118408967 185646833 1
191082782 185646833 1
580063106 185646833 1
309948156 74224730 1
370005959 196957441 1
332334127 196957441 1
82332462 196957441 1
205278393 196957441 1
118408967 234313487 1
53267855 234313487 1
183374179 234313487 1
227764232 234313487 1
241093180 234313487 1
58757576 173493504 1
268363596 173493504 1
381448455 173493504 1
158469454 173493504 1
402870780 173493504 1
199295364 181662643 1
421104380 181662643 1
46420717 181662643 1
336130385 181662643 1
14599444 181662643 1
205278393 181662643 1
303371760 181662643 1
118408967 286067895 1
194511872 286067895 1
252695601 286067895 1
183374179 286067895 1
287104239 286067895 1
517335990 286067895 1
429012068 286067895 1
241093180 286067895 1
208649048 286067895 1
246461105 286067895 1
191060793 191077706 1
191060793 185826799 1
191060793 185661573 1
191060793 186221115 1
191060793 754823287 1
191060793 74224730 1
191060793 201679034 1
191060793 191069406 1
191060793 421104380 1
191060793 179935250 1
191060793 181662643 1
191060793 179676136 1
191060793 179872551 1
191060793 53384299 1
191060793 115605916 1
191060793 116524695 1
191060793 326820998 1
191060793 185646833 1
191060793 186134940 1
191060793 21770354 1
191060793 199295364 1
191060793 191072044 1
191060793 255572101 1
191060793 14599444 1
191060793 34279978 1
191060793 336130385 1
76679385 77029876 1
76679385 19761271 1
76679385 56343104 1
76679385 21858860 1
76679385 252695601 1
76679385 90430970 1
76679385 191101089 1
76679385 219091740 1
76679385 273559646 1
76679385 69315538 1
76679385 266119179 1
76679385 178077679 1
76679385 36544806 1
76679385 285544894 1
76679385 81073960 1
76679385 283053533 1
76679385 83928002 1
76679385 58759682 1
76679385 181662643 1
76679385 118408967 1
76679385 53384299 1
76679385 404357780 1
76679385 183374179 1
76679385 181913832 1
76679385 191082782 1
76679385 54198070 1
76679385 22128494 1
76679385 58757576 1
76679385 63253790 1
76679385 405604530 1
76679385 23971329 1
76679385 164704175 1
76679385 24868133 1
76679385 240663429 1
76679385 58749618 1
76679385 47914608 1
76679385 271550696 1
76679385 182456993 1
76679385 283690548 1
76679385 385340015 1
76679385 257522741 1
76679385 259865273 1
76679385 361299476 1
76679385 45624632 1
76679385 202234178 1
76679385 36612498 1
76679385 109269644 1
76679385 35952475 1
76679385 27798256 1
76679385 41795957 1
76679385 88227100 1
76679385 234316880 1
76679385 601892509 1
76679385 58747535 1
76679385 85694890 1
76679385 238271382 1
76679385 194511872 1
76679385 18761643 1
76679385 22249205 1
76679385 234317940 1
76679385 245770489 1
76679385 37649776 1
76679385 58758214 1
28136650 394244514 1
28136650 241093180 1
28136650 183374179 1
118408967 22128494 1
118408967 76679385 1
118408967 283053533 1
118408967 234316880 1
118408967 252695601 1
118408967 145721875 1
118408967 162815851 1
118408967 26761071 1
118408967 194511872 1
118408967 240663429 1
118408967 303371760 1
118408967 208490036 1
118408967 271550696 1
118408967 182456993 1
118408967 141911198 1
118408967 283690548 1
118408967 385340015 1
118408967 266119179 1
118408967 234317940 1
118408967 245770489 1
118408967 259865273 1
118408967 191082782 1
118408967 30009812 1
118408967 127903007 1
118408967 361299476 1
118408967 285544894 1
246461105 333467661 1
246461105 182470142 1
246461105 196957441 1
246461105 280430548 1
246461105 370005959 1
246461105 238271382 1
246461105 66484769 1
246461105 240663429 1
246461105 82332462 1
246461105 208490036 1
246461105 182456993 1
246461105 266119179 1
246461105 191072044 1
21927348 93737863 1
21927348 270063173 1
21927348 363860065 1
21927348 324307705 1
21927348 337231569 1
21927348 54513097 1
21927348 205231234 1
21927348 207505611 1
21927348 84403255 1
21927348 198112368 1
21927348 80373284 1
21927348 252695601 1
21927348 167865284 1
21927348 42895816 1
21927348 252673442 1
21927348 191898535 1
21927348 431573246 1
21927348 106841421 1
21927348 326820998 1
21927348 421024033 1
21927348 221517840 1
21927348 591867735 1
21927348 319920038 1
21927348 167906212 1
21927348 280571460 1
21927348 235284388 1
21927348 108675333 1
21927348 262639091 1
21927348 280574253 1
21927348 190383735 1
21927348 57794814 1
21927348 177135949 1
21927348 109269644 1
21927348 157197158 1
21927348 488571816 1
21927348 77726580 1
21927348 45398123 1
21927348 100597724 1
21927348 273602143 1
21927348 443043975 1
21927348 185826799 1
21927348 228099346 1
21927348 275096952 1
21927348 117058623 1
21927348 40691248 1
21927348 186791565 1
21927348 351253672 1
21927348 170649489 1
21927348 378745384 1
21927348 70483883 1
21927348 51371672 1
21927348 298641416 1
21927348 390669136 1
21927348 53267855 1
21927348 186190444 1
21927348 214483223 1
21927348 66484769 1
21927348 187658311 1
21927348 394745356 1
21927348 107123526 1
21927348 175458189 1
21927348 210442608 1
21927348 92975209 1
21927348 325696446 1
21927348 28128687 1
21927348 227699736 1
21927348 203916273 1
21927348 399954028 1
21927348 58758214 1
21927348 30009812 1
21927348 14599444 1
21927348 421743631 1
21927348 374495787 1
21927348 42570149 1
21927348 331699419 1
108064328 299925959 1
108064328 296487126 1
108064328 205231234 1
108064328 84403255 1
108064328 80373284 1
108064328 23505105 1
108064328 754823287 1
108064328 496918713 1
108064328 189209030 1
108064328 273559646 1
108064328 50093236 1
108064328 88126316 1
108064328 164729839 1
108064328 580063106 1
108064328 140264549 1
108064328 167906212 1
108064328 218664980 1
108064328 482704214 1
108064328 108675333 1
108064328 64490054 1
108064328 57794814 1
108064328 409911433 1
108064328 77726580 1
108064328 784411766 1
108064328 273602143 1
108064328 97492519 1
108064328 433683092 1
108064328 316530540 1
108064328 391968464 1
108064328 162793078 1
108064328 40691248 1
108064328 186791565 1
108064328 280430548 1
108064328 211555341 1
108064328 53267855 1
108064328 369727211 1
108064328 404357780 1
108064328 246739849 1
108064328 187658311 1
108064328 394745356 1
108064328 278482967 1
108064328 175458189 1
108064328 222559633 1
108064328 213829162 1
108064328 237266480 1
108064328 399954028 1
108064328 366017781 1
108064328 283713373 1
108064328 124272648 1
108064328 93737863 1
108064328 22128494 1
108064328 194757219 1
108064328 187038423 1
108064328 169894192 1
108064328 339165240 1
108064328 177823861 1
108064328 330439783 1
108064328 42895816 1
108064328 252673442 1
108064328 23971329 1
108064328 179676136 1
108064328 361241032 1
108064328 105576032 1
108064328 421024033 1
108064328 240663429 1
108064328 403594709 1
108064328 257522741 1
108064328 280571460 1
108064328 71487252 1
108064328 325619075 1
108064328 127903007 1
108064328 109269644 1
108064328 21415915 1
108064328 363915528 1
108064328 104799646 1
108064328 454280253 1
108064328 276971322 1
108064328 45398123 1
108064328 256696942 1
108064328 85077359 1
108064328 100597724 1
108064328 443043975 1
108064328 198927386 1
108064328 264200852 1
108064328 185826799 1
108064328 58747535 1
108064328 100480169 1
108064328 492369766 1
108064328 117058623 1
108064328 246550319 1
108064328 141204703 1
108064328 51371672 1
108064328 390669136 1
108064328 102781563 1
108064328 117757115 1
108064328 186190444 1
108064328 73084416 1
108064328 226691563 1
108064328 107123526 1
108064328 156951907 1
108064328 92975209 1
108064328 28128687 1
108064328 361812003 1
108064328 331699419 1
191069406 284139006 1
191069406 332334127 1
191069406 22128494 1
191069406 23505105 1
191069406 186221115 1
191069406 754823287 1
191069406 191101089 1
191069406 74224730 1
191069406 179935250 1
191069406 317966639 1
191069406 179676136 1
191069406 88126316 1
191069406 179872551 1
191069406 177496057 1
191069406 326820998 1
191069406 170909799 1
191069406 108064328 1
191069406 21770354 1
191069406 303371760 1
191069406 140264549 1
191069406 260062202 1
191069406 191060793 1
191069406 191072044 1
191069406 280574253 1
191069406 127903007 1
191069406 336130385 1
191069406 344143174 1
191069406 85077359 1
191069406 137434820 1
191069406 191077706 1
191069406 185826799 1
191069406 185661573 1
191069406 150611354 1
191069406 191067738 1
191069406 201679034 1
191069406 184374903 1
191069406 162815851 1
191069406 181662643 1
191069406 115605916 1
191069406 53384299 1
191069406 116524695 1
191069406 181913832 1
191069406 185646833 1
191069406 186134940 1
191069406 199295364 1
191069406 208490036 1
191069406 156951907 1
191069406 191082782 1
191069406 255572101 1
191069406 14599444 1
191069406 366017781 1
191069406 34279978 1
191069406 124272648 1
255114497 179676136 1
255114497 179872551 1
255114497 116524695 1
255114497 185646833 1
255114497 186134940 1
255114497 21770354 1
255114497 199295364 1
255114497 137434820 1
255114497 185826799 1
255114497 185661573 1
255114497 100480169 1
255114497 186221115 1
255114497 191101089 1
255114497 74224730 1
255114497 255572101 1
255114497 14599444 1
255114497 127903007 1
255114497 421104380 1
255114497 336130385 1
255114497 181662643 1
245770489 252695601 1
245770489 63253790 1
245770489 405604530 1
245770489 219091740 1
245770489 303371760 1
245770489 271550696 1
245770489 182456993 1
245770489 235189731 1
245770489 141911198 1
245770489 283690548 1
245770489 266119179 1
245770489 259865273 1
245770489 361299476 1
245770489 285544894 1
245770489 57675742 1
245770489 784411766 1
245770489 283053533 1
245770489 234316880 1
245770489 100480169 1
245770489 21593031 1
245770489 181662643 1
245770489 118408967 1
245770489 194511872 1
245770489 181913832 1
245770489 234317940 1
245770489 191082782 1
326820998 191060793 1
336130385 191060793 1
201679034 191060793 1
255572101 191060793 1
14599444 191060793 1
191067738 191060793 1
421104380 191060793 1
191101089 191060793 1
317966639 191060793 1
191072044 191060793 1
185661573 191060793 1
181913832 191060793 1
205278393 191060793 1
191077706 191060793 1
34279978 191060793 1
164704175 76679385 1
46420717 76679385 1
601892509 76679385 1
201679034 28136650 1
46420717 28136650 1
241093180 28136650 1
284139006 28136650 1
394244514 28136650 1
183374179 28136650 1
205278393 28136650 1
283690548 140264549 1
179676136 104799646 1
179676136 361812003 1
412490976 255572101 1
127903007 429012068 1
182470142 370005959 1
280430548 255572101 1
280430548 421104380 1
164746594 279949406 1
164746594 124272648 1
234313487 754823287 1
296487126 905950542 1
86739892 333467661 1
286067895 265245001 1
286067895 421104380 1
307953995 255572101 1
186221115 372730170 1
333467661 127903007 1
262307214 179935250 1
262307214 179676136 1
255572101 412490976 1
429012068 127903007 1
158469454 127903007 1
255572101 280430548 1
421104380 280430548 1
279949406 164746594 1
291357807 185826799 1
34279978 185646833 1
274053387 22128494 1
34279978 181662643 1
157091041 208490036 1
389265907 186134940 1
255572101 307953995 1
443540428 53384299 1
191069406 389265907 1
191060793 45364167 1
108064328 275096952 1
108064328 175155659 1
201679034 191069406 1
191082782 191069406 1
389265907 191069406 1
191072044 191069406 1
199295364 191069406 1
34279978 191069406 1
326820998 191069406 1
336130385 191069406 1
255572101 191069406 1
14599444 191069406 1
366017781 191069406 1
191067738 191069406 1
317966639 191069406 1
185661573 191069406 1
181913832 191069406 1
191058301 191069406 1
205278393 191069406 1
303371760 191069406 1
191077706 191069406 1
219091740 245770489 1
85694890 245770489 1
234317940 245770489 1
141911198 245770489 1
100597724 245770489 1
194511872 245770489 1
252695601 245770489 1
235189731 245770489 1
266119179 245770489 1
285544894 245770489 1
784411766 245770489 1
63253790 245770489 1
57675742 245770489 1
287104239 245770489 1
191101089 245770489 1
283053533 245770489 1
181913832 245770489 1
205278393 245770489 1
303371760 245770489 1
361299476 245770489 1
234316880 245770489 1
201679034 255114497 1
580063106 255114497 1
191072044 255114497 1
199295364 255114497 1
326820998 255114497 1
336130385 255114497 1
255572101 255114497 1
14599444 255114497 1
421104380 255114497 1
191101089 255114497 1
185661573 255114497 1
205278393 255114497 1
137434820 255114497 1
191077706 255114497 1
266119179 246461105 1
201679034 246461105 1
85694890 246461105 1
238271382 246461105 1
370005959 246461105 1
191072044 246461105 1
66484769 246461105 1
82332462 246461105 1
205278393 246461105 1
366562500 108064328 1
97492519 108064328 1
394745356 108064328 1
283713373 108064328 1
81073960 108064328 1
338611428 108064328 1
249794165 108064328 1
433102407 108064328 1
69307285 108064328 1
784411766 108064328 1
905950542 108064328 1
219091740 118408967 1
162815851 118408967 1
85694890 118408967 1
234317940 118408967 1
167906212 118408967 1
194511872 118408967 1
252695601 118408967 1
266119179 118408967 1
285544894 118408967 1
63253790 118408967 1
287104239 118408967 1
238271382 118408967 1
145721875 118408967 1
221517840 118408967 1
361299476 118408967 1
234316880 118408967 1
201041947 118408967 1
191082782 118408967 1
141911198 118408967 1
454280253 118408967 1
30009812 118408967 1
405604530 118408967 1
26761071 118408967 1
205665619 118408967 1
191101089 118408967 1
192149868 118408967 1
283053533 118408967 1
181913832 118408967 1
205278393 118408967 1
303371760 118408967 1
262639091 21927348 1
75611015 21927348 1
198112368 21927348 1
42570149 21927348 1
172453787 21927348 1
213240376 21927348 1
210442608 21927348 1
106841421 21927348 1
179935250 262307214 1
179935250 100597724 1
100597724 179935250 1
441208969 179935250 1
83928002 56343104 1
83928002 249794165 1
83928002 340363309 1
83928002 192517738 1
83928002 366562500 1
83928002 97492519 1
83928002 269051483 1
83928002 48376774 1
83928002 297853100 1
83928002 377915688 1
83928002 58757576 1
83928002 352370223 1
83928002 296510601 1
83928002 24868133 1
83928002 179676136 1
83928002 487963726 1
83928002 232232278 1
83928002 41795957 1
83928002 117058623 1
83928002 71815631 1
83928002 306224647 1
83928002 754823287 1
83928002 69315538 1
83928002 187255592 1
83928002 337070381 1
83928002 325696446 1
83928002 577155549 1
83928002 54198070 1
83928002 205376521 1
83928002 838628065 1
83928002 296381448 1
83928002 361241032 1
83928002 47914608 1
83928002 45624632 1
83928002 104799646 1
83928002 111005623 1
83928002 58747535 1
83928002 81112983 1
83928002 54596482 1
83928002 418254720 1
83928002 37649776 1
83928002 58758214 1
83928002 409982678 1
83928002 23505105 1
83928002 29267530 1
83928002 508986427 1
83928002 273559646 1
83928002 350372131 1
83928002 284510806 1
83928002 360543263 1
83928002 228099346 1
83928002 58759682 1
83928002 319010188 1
83928002 520440498 1
83928002 191007520 1
83928002 22128494 1
83928002 26761071 1
83928002 91155132 1
83928002 249824122 1
83928002 302559370 1
83928002 235926567 1
83928002 240388572 1
83928002 250569402 1
83928002 22249205 1
83928002 21858860 1
83928002 164729839 1
83928002 44765804 1
83928002 409911433 1
83928002 396718040 1
83928002 54513097 1
83928002 378171446 1
83928002 205278393 1
83928002 409970512 1
83928002 238764205 1
83928002 421024033 1
83928002 58749618 1
83928002 85077359 1
83928002 18761643 1
83928002 148842295 1
232232278 56343104 1
232232278 357660257 1
232232278 108064328 1
232232278 24429243 1
232232278 581023706 1
232232278 46252132 1
232232278 551188839 1
232232278 287826175 1
232232278 454903662 1
232232278 53384299 1
232232278 115605916 1
232232278 137396816 1
232232278 419565212 1
232232278 471858752 1
232232278 377915688 1
232232278 234501617 1
232232278 354435706 1
232232278 401390204 1
232232278 223869841 1
232232278 390100428 1
232232278 257522741 1
232232278 357339312 1
232232278 202234178 1
232232278 399711344 1
232232278 41795957 1
232232278 279968317 1
232232278 117058623 1
232232278 71815631 1
232232278 273033835 1
232232278 361812003 1
232232278 77029876 1
232232278 545300937 1
232232278 90430970 1
232232278 335507982 1
232232278 370652255 1
232232278 219138840 1
232232278 172668288 1
232232278 140264549 1
232232278 69315538 1
232232278 218664980 1
232232278 81073960 1
232232278 150611354 1
232232278 763326908 1
232232278 168459774 1
232232278 188683237 1
232232278 124272648 1
232232278 111423790 1
232232278 267228287 1
232232278 522994958 1
232232278 136249351 1
232232278 23971329 1
232232278 45624632 1
232232278 104799646 1
232232278 536437122 1
232232278 185826799 1
232232278 58747535 1
232232278 100480169 1
232232278 196244888 1
232232278 156890702 1
232232278 37649776 1
232232278 19761271 1
232232278 23505105 1
232232278 480499316 1
232232278 508986427 1
232232278 273559646 1
232232278 88126316 1
232232278 120858192 1
232232278 556212681 1
232232278 444720443 1
232232278 402870780 1
232232278 36292202 1
232232278 523484007 1
232232278 340555061 1
232232278 776380530 1
232232278 22128494 1
232232278 181627999 1
232232278 26761071 1
232232278 387735880 1
232232278 447026114 1
232232278 112257152 1
232232278 57675742 1
232232278 88227100 1
232232278 133406185 1
232232278 373612153 1
232232278 226691563 1
232232278 434998682 1
232232278 570305910 1
232232278 296712899 1
232232278 127212001 1
232232278 21858860 1
232232278 444790512 1
232232278 50093236 1
232232278 134584188 1
232232278 23543947 1
232232278 83928002 1
232232278 340274242 1
232232278 368246503 1
232232278 132902185 1
232232278 370647017 1
232232278 169894192 1
232232278 550434469 1
232232278 205278393 1
232232278 421024033 1
232232278 58749618 1
232232278 120116959 1
232232278 544352394 1
232232278 18761643 1
232232278 48048224 1
232232278 274053387 1
763326908 223869841 1
763326908 280403522 1
763326908 191058301 1
763326908 340274242 1
763326908 454903662 1
763326908 444720443 1
763326908 419565212 1
763326908 81073960 1
763326908 136249351 1
763326908 386637033 1
763326908 24868133 1
763326908 370652255 1
763326908 267228287 1
763326908 30009812 1
763326908 377915688 1
763326908 232232278 1
763326908 544352394 1
763326908 279968317 1
763326908 522994958 1
763326908 202234178 1
763326908 508986427 1
763326908 399711344 1
267228287 111423790 1
267228287 223869841 1
267228287 273559646 1
267228287 45364167 1
267228287 454903662 1
267228287 763326908 1
267228287 401390204 1
267228287 81073960 1
267228287 523484007 1
267228287 544352394 1
267228287 522994958 1
267228287 444790512 1
267228287 400344890 1
267228287 551188839 1
267228287 340274242 1
267228287 434998682 1
267228287 181627999 1
267228287 480499316 1
267228287 419565212 1
267228287 136249351 1
267228287 405406664 1
267228287 377915688 1
267228287 232232278 1
267228287 202234178 1
267228287 508986427 1
267228287 296712899 1
267228287 361978254 1
223869841 370652255 1
223869841 267228287 1
223869841 88227100 1
223869841 264200852 1
223869841 472997480 1
223869841 48048224 1
223869841 232232278 1
223869841 202234178 1
223869841 138428712 1
223869841 399711344 1
58749618 381448455 1
58749618 56343104 1
58749618 21858860 1
58749618 90430970 1
58749618 29267530 1
58749618 191898535 1
58749618 43399417 1
58749618 246172121 1
58749618 46351591 1
58749618 273461517 1
58749618 23543947 1
58749618 228099346 1
58749618 83928002 1
58749618 58759682 1
58749618 450794692 1
58749618 173493504 1
58749618 53384299 1
58749618 188846349 1
58749618 577155549 1
58749618 176861277 1
58749618 54513097 1
58749618 104147773 1
58749618 191007520 1
58749618 267228287 1
58749618 371419587 1
58749618 58757576 1
58749618 205278393 1
58749618 24868133 1
58749618 175155659 1
58749618 21770354 1
58749618 249707746 1
58749618 47914608 1
58749618 369094144 1
58749618 475896725 1
58749618 45624632 1
58749618 362708884 1
58749618 256696942 1
58749618 41795957 1
58749618 249710115 1
58749618 38081052 1
58749618 81112983 1
58749618 54596482 1
58749618 18761643 1
58749618 389751959 1
58749618 22249205 1
58749618 360108672 1
58759682 93737863 1
58759682 77029876 1
58759682 328548626 1
58759682 54513097 1
58759682 194757219 1
58759682 187038423 1
58759682 21858860 1
58759682 522994958 1
58759682 383687232 1
58759682 252673442 1
58759682 23971329 1
58759682 164704175 1
58759682 24868133 1
58759682 308721415 1
58759682 35254639 1
58759682 58749618 1
58759682 167906212 1
58759682 403594709 1
58759682 470234000 1
58759682 108675333 1
58759682 64490054 1
58759682 45624632 1
58759682 266514525 1
58759682 190383735 1
58759682 35952475 1
58759682 363915528 1
58759682 454280253 1
58759682 85077359 1
58759682 76679385 1
58759682 273602143 1
58759682 433683092 1
58759682 601892509 1
58759682 58747535 1
58759682 179244567 1
58759682 316530540 1
58759682 83928002 1
58759682 323300311 1
58759682 70483883 1
58759682 81112983 1
58759682 390669136 1
58759682 240258320 1
58759682 53384299 1
58759682 18761643 1
58759682 66484769 1
58759682 22249205 1
58759682 257078406 1
58759682 37649776 1
58759682 58758214 1
58759682 124272648 1
58759682 54198070 1
58747535 299925959 1
58747535 77029876 1
58747535 54513097 1
58747535 339165240 1
58747535 21858860 1
58747535 90430970 1
58747535 23971329 1
58747535 164704175 1
58747535 24868133 1
58747535 580063106 1
58747535 108064328 1
58747535 105576032 1
58747535 58749618 1
58747535 47914608 1
58747535 285230602 1
58747535 178077679 1
58747535 325619075 1
58747535 232232278 1
58747535 45624632 1
58747535 109269644 1
58747535 276971322 1
58747535 77726580 1
58747535 76679385 1
58747535 41795957 1
58747535 601892509 1
58747535 83928002 1
58747535 492369766 1
58747535 58759682 1
58747535 211555341 1
58747535 369727211 1
58747535 53384299 1
58747535 18761643 1
58747535 222559633 1
58747535 213829162 1
58747535 237266480 1
58747535 37649776 1
58747535 58758214 1
58747535 377915688 1
58747535 366017781 1
58747535 283713373 1
58747535 54198070 1
178077679 470500390 1
178077679 335997173 1
178077679 77029876 1
178077679 68526291 1
178077679 296487126 1
178077679 382076279 1
178077679 56343104 1
178077679 21858860 1
178077679 182650731 1
178077679 90430970 1
178077679 115180720 1
178077679 754823287 1
178077679 370698806 1
178077679 18900232 1
178077679 160887563 1
178077679 189209030 1
178077679 50093236 1
178077679 192149868 1
178077679 241266173 1
178077679 486840282 1
178077679 69315538 1
178077679 399604913 1
178077679 241120063 1
178077679 44765804 1
178077679 157197158 1
178077679 275155337 1
178077679 81073960 1
178077679 76679385 1
178077679 23543947 1
178077679 228099346 1
178077679 260778881 1
178077679 58759682 1
178077679 441208969 1
178077679 162815851 1
178077679 269051483 1
178077679 45112608 1
178077679 396718040 1
178077679 53384299 1
178077679 562966986 1
178077679 54198070 1
178077679 143037311 1
178077679 406980735 1
178077679 355136751 1
178077679 58757576 1
178077679 280403522 1
178077679 205278393 1
178077679 23971329 1
178077679 164704175 1
178077679 347943805 1
178077679 175155659 1
178077679 257522741 1
178077679 253491471 1
178077679 71487252 1
178077679 111690467 1
178077679 262639091 1
178077679 345725724 1
178077679 109269644 1
178077679 100597724 1
178077679 111005623 1
178077679 234316880 1
178077679 421499757 1
178077679 601892509 1
178077679 58747535 1
178077679 235926567 1
178077679 212381568 1
178077679 18761643 1
178077679 362747745 1
178077679 501994600 1
178077679 210442608 1
178077679 37649776 1
178077679 436851002 1
178077679 58758214 1
773862752 223869841 1
773862752 454903662 1
773862752 570304837 1
773862752 355438543 1
773862752 763326908 1
773862752 81073960 1
773862752 267228287 1
773862752 370652255 1
773862752 544352394 1
773862752 88227100 1
773862752 522994958 1
773862752 392480887 1
773862752 187365956 1
773862752 340274242 1
773862752 419565212 1
773862752 85790245 1
773862752 136249351 1
773862752 377915688 1
773862752 232232278 1
773862752 202234178 1
773862752 508986427 1
773862752 296712899 1
81073960 127212001 1
81073960 296487126 1
81073960 545300937 1
81073960 260814366 1
81073960 56343104 1
81073960 21858860 1
81073960 444790512 1
81073960 357660257 1
81073960 472997480 1
81073960 754823287 1
81073960 273559646 1
81073960 335507982 1
81073960 177496057 1
81073960 120858192 1
81073960 39723301 1
81073960 370652255 1
81073960 140264549 1
81073960 172668288 1
81073960 218664980 1
81073960 178077679 1
81073960 402870780 1
81073960 134584188 1
81073960 51039180 1
81073960 45364167 1
81073960 23543947 1
81073960 97492519 1
81073960 436060689 1
81073960 46252132 1
81073960 287826175 1
81073960 279949406 1
81073960 773862752 1
81073960 454903662 1
81073960 115605916 1
81073960 560190998 1
81073960 168459774 1
81073960 523484007 1
81073960 399580001 1
81073960 340274242 1
81073960 340555061 1
81073960 532395996 1
81073960 368246503 1
81073960 419565212 1
81073960 399954028 1
81073960 377915688 1
81073960 176861277 1
81073960 188683237 1
81073960 132902185 1
81073960 234501617 1
81073960 370560376 1
81073960 370647017 1
81073960 124272648 1
81073960 111423790 1
81073960 424179426 1
81073960 54513097 1
81073960 401390204 1
81073960 22128494 1
81073960 386637033 1
81073960 267228287 1
81073960 550434469 1
81073960 522994958 1
81073960 454059039 1
81073960 437368746 1
81073960 181627999 1
81073960 136249351 1
81073960 206342682 1
81073960 223869841 1
81073960 292275636 1
81073960 58749618 1
81073960 261112253 1
81073960 260062202 1
81073960 387735880 1
81073960 257522741 1
81073960 394244514 1
81073960 287248913 1
81073960 112257152 1
81073960 232232278 1
81073960 202234178 1
81073960 99002197 1
81073960 109269644 1
81073960 104799646 1
81073960 214251466 1
81073960 536437122 1
81073960 120116959 1
81073960 544352394 1
81073960 88227100 1
81073960 125971172 1
81073960 279968317 1
81073960 58747535 1
81073960 133406185 1
81073960 100480169 1
81073960 400344890 1
81073960 520380645 1
81073960 196244888 1
81073960 71815631 1
81073960 373612153 1
81073960 73084416 1
81073960 156890702 1
81073960 156951907 1
81073960 245007518 1
81073960 361812003 1
81073960 570305910 1
81073960 274053387 1
81073960 296712899 1
164704175 58758214 1
164704175 58749618 1
164704175 178077679 1
164704175 58759682 1
164704175 475768397 1
164704175 77029876 1
164704175 54198070 1
164704175 601892509 1
164704175 58747535 1
56343104 285709412 1
56343104 36544806 1
56343104 48949091 1
56343104 76679385 1
56343104 53384299 1
56343104 297853100 1
56343104 230315857 1
56343104 327333087 1
56343104 24868133 1
56343104 52305361 1
56343104 27798256 1
56343104 437557781 1
56343104 41795957 1
56343104 38633460 1
56343104 244154467 1
56343104 77029876 1
56343104 90430970 1
56343104 300202655 1
56343104 81073960 1
56343104 150611354 1
56343104 267804075 1
56343104 40894652 1
56343104 388400654 1
56343104 124272648 1
56343104 838628065 1
56343104 522994958 1
56343104 158469454 1
56343104 23971329 1
56343104 361241032 1
56343104 47914608 1
56343104 45624632 1
56343104 111005623 1
56343104 185826799 1
56343104 54596482 1
56343104 84352469 1
56343104 37649776 1
56343104 58758214 1
56343104 232961188 1
56343104 19761271 1
56343104 138428712 1
56343104 88126316 1
56343104 284510806 1
56343104 250373879 1
56343104 275040716 1
56343104 22128494 1
56343104 244876558 1
56343104 381515950 1
56343104 88227100 1
56343104 186547033 1
56343104 22249205 1
56343104 106766504 1
56343104 178457690 1
56343104 64456105 1
56343104 33841316 1
56343104 351798435 1
56343104 187288519 1
56343104 164729839 1
56343104 23543947 1
56343104 83928002 1
56343104 54513097 1
56343104 205278393 1
56343104 58749618 1
56343104 253491471 1
56343104 250361135 1
56343104 120116959 1
56343104 18761643 1
47914608 317475686 1
47914608 150774251 1
47914608 54513097 1
47914608 218621324 1
47914608 97542362 1
47914608 22128494 1
47914608 56343104 1
47914608 21858860 1
47914608 58757576 1
47914608 190813502 1
47914608 23505105 1
47914608 90430970 1
47914608 754823287 1
47914608 205278393 1
47914608 158469454 1
47914608 23971329 1
47914608 24868133 1
47914608 58749618 1
47914608 93438825 1
47914608 69307285 1
47914608 363295003 1
47914608 225914625 1
47914608 205383132 1
47914608 45624632 1
47914608 364772998 1
47914608 21415915 1
47914608 24429243 1
47914608 76679385 1
47914608 41795957 1
47914608 206185630 1
47914608 185826799 1
47914608 515663555 1
47914608 58747535 1
47914608 179244567 1
47914608 438406232 1
47914608 83928002 1
47914608 117058623 1
47914608 83106176 1
47914608 360738565 1
47914608 174191688 1
47914608 54596482 1
47914608 53384299 1
47914608 18761643 1
47914608 404357780 1
47914608 226691563 1
47914608 22249205 1
47914608 234388455 1
47914608 378162722 1
47914608 178457690 1
47914608 264745750 1
340274242 357660257 1
340274242 482704214 1
340274242 211603583 1
340274242 368246503 1
340274242 581023706 1
340274242 88227100 1
340274242 370647017 1
136249351 223869841 1
136249351 340274242 1
136249351 335507982 1
136249351 454903662 1
136249351 111690467 1
136249351 81073960 1
136249351 267228287 1
136249351 370652255 1
136249351 377915688 1
136249351 64017672 1
136249351 244006526 1
136249351 232232278 1
136249351 544352394 1
136249351 88227100 1
136249351 58749618 1
136249351 553850703 1
136249351 522994958 1
136249351 202234178 1
136249351 508986427 1
202234178 223869841 1
202234178 54596482 1
202234178 51039180 1
202234178 335507982 1
202234178 77029876 1
202234178 120858192 1
202234178 401390204 1
202234178 81073960 1
202234178 421024033 1
202234178 340870023 1
202234178 523484007 1
202234178 267228287 1
202234178 544352394 1
202234178 88227100 1
202234178 324907579 1
202234178 522994958 1
202234178 133406185 1
202234178 69315538 1
202234178 357660257 1
202234178 46252132 1
202234178 218664980 1
202234178 447026114 1
202234178 287826175 1
202234178 340274242 1
202234178 368246503 1
202234178 419565212 1
202234178 136249351 1
202234178 188826656 1
202234178 377915688 1
202234178 232232278 1
202234178 234501617 1
202234178 370647017 1
202234178 138428712 1
202234178 231460377 1
54198070 56343104 1
54198070 211848777 1
54198070 18900232 1
54198070 241266173 1
54198070 399604913 1
54198070 36544806 1
54198070 76679385 1
54198070 275096952 1
54198070 441208969 1
54198070 280430548 1
54198070 162815851 1
54198070 269051483 1
54198070 45112608 1
54198070 53384299 1
54198070 406980735 1
54198070 58757576 1
54198070 280403522 1
54198070 24868133 1
54198070 232232278 1
54198070 41795957 1
54198070 109299416 1
54198070 212381568 1
54198070 29666748 1
54198070 157091041 1
54198070 322045168 1
54198070 361812003 1
54198070 306224647 1
54198070 77029876 1
54198070 68526291 1
54198070 182650731 1
54198070 90430970 1
54198070 370652255 1
54198070 178077679 1
54198070 241120063 1
54198070 53150452 1
54198070 552102770 1
54198070 231460377 1
54198070 205376521 1
54198070 158469454 1
54198070 23971329 1
54198070 137471432 1
54198070 347943805 1
54198070 47914608 1
54198070 71487252 1
54198070 45624632 1
54198070 345725724 1
54198070 111005623 1
54198070 58747535 1
54198070 132067492 1
54198070 54596482 1
54198070 362747745 1
54198070 84352469 1
54198070 37649776 1
54198070 436851002 1
54198070 58758214 1
54198070 331273105 1
54198070 470500390 1
54198070 296487126 1
54198070 232961188 1
54198070 370698806 1
54198070 189209030 1
54198070 273559646 1
54198070 157197158 1
54198070 275155337 1
54198070 260778881 1
54198070 36292202 1
54198070 58759682 1
54198070 186134940 1
54198070 460456072 1
54198070 22128494 1
54198070 194757219 1
54198070 262307214 1
54198070 355136751 1
54198070 164704175 1
54198070 111690467 1
54198070 88227100 1
54198070 21593031 1
54198070 210442608 1
54198070 22249205 1
54198070 335997173 1
54198070 21858860 1
54198070 115180720 1
54198070 317966639 1
54198070 50093236 1
54198070 192149868 1
54198070 44765804 1
54198070 23543947 1
54198070 83928002 1
54198070 367080568 1
54198070 396718040 1
54198070 214483223 1
54198070 54513097 1
54198070 205278393 1
54198070 17248920 1
54198070 175155659 1
54198070 905950542 1
54198070 58749618 1
54198070 253491471 1
54198070 262639091 1
54198070 127903007 1
54198070 256696942 1
54198070 234316880 1
54198070 421499757 1
54198070 601892509 1
54198070 18761643 1
522994958 71815631 1
522994958 279579743 1
522994958 454059039 1
522994958 454903662 1
522994958 296487126 1
522994958 545300937 1
522994958 81073960 1
522994958 399954028 1
522994958 136249351 1
522994958 260814366 1
522994958 267228287 1
522994958 370652255 1
522994958 377915688 1
522994958 206342682 1
522994958 232232278 1
522994958 402870780 1
522994958 207505611 1
522994958 234501617 1
522994958 550434469 1
522994958 508986427 1
544352394 223869841 1
544352394 54596482 1
544352394 454903662 1
544352394 763326908 1
544352394 81073960 1
544352394 267228287 1
544352394 370652255 1
544352394 248062776 1
544352394 88227100 1
544352394 522994958 1
544352394 472997480 1
544352394 340274242 1
544352394 39045743 1
544352394 419565212 1
544352394 136249351 1
544352394 377915688 1
544352394 232232278 1
544352394 773862752 1
544352394 45624632 1
544352394 202234178 1
544352394 508986427 1
419565212 111423790 1
419565212 104799646 1
419565212 267228287 1
419565212 544352394 1
419565212 88227100 1
419565212 357660257 1
419565212 480499316 1
419565212 132067492 1
419565212 136249351 1
419565212 223869841 1
419565212 335507982 1
419565212 370652255 1
419565212 368246503 1
419565212 377915688 1
419565212 232232278 1
419565212 188683237 1
419565212 370647017 1
419565212 202234178 1
419565212 296712899 1
22249205 77029876 1
22249205 56343104 1
22249205 190813502 1
22249205 336717597 1
22249205 397569403 1
22249205 191898535 1
22249205 277727437 1
22249205 350372131 1
22249205 359256640 1
22249205 108675333 1
22249205 76679385 1
22249205 297652974 1
22249205 228099346 1
22249205 83928002 1
22249205 58759682 1
22249205 184374903 1
22249205 450794692 1
22249205 205448347 1
22249205 140083960 1
22249205 454903662 1
22249205 227764232 1
22249205 51697533 1
22249205 275191705 1
22249205 434947470 1
22249205 520440498 1
22249205 577155549 1
22249205 54198070 1
22249205 332334127 1
22249205 54513097 1
22249205 455974999 1
22249205 59142721 1
22249205 58757576 1
22249205 522994958 1
22249205 63253790 1
22249205 205278393 1
22249205 23971329 1
22249205 24868133 1
22249205 51820161 1
22249205 58749618 1
22249205 47914608 1
22249205 367354478 1
22249205 45624632 1
22249205 302559370 1
22249205 272144349 1
22249205 41795957 1
22249205 366684284 1
22249205 58747535 1
22249205 204911391 1
22249205 132067492 1
22249205 81112983 1
22249205 166670511 1
22249205 86739892 1
22249205 167096544 1
22249205 54596482 1
22249205 29666748 1
22249205 18761643 1
22249205 288273675 1
22249205 203916273 1
22249205 58758214 1
22249205 358726571 1
22249205 365122161 1
454903662 127212001 1
454903662 81073960 1
454903662 267228287 1
454903662 56343104 1
454903662 544352394 1
454903662 88227100 1
454903662 125971172 1
454903662 778485938 1
454903662 522994958 1
454903662 311867325 1
454903662 46252132 1
454903662 437368746 1
454903662 136249351 1
454903662 81112983 1
454903662 773862752 1
454903662 67657313 1
454903662 577858627 1
454903662 508986427 1
454903662 443078043 1
454903662 223869841 1
454903662 320782984 1
454903662 547900635 1
454903662 763326908 1
454903662 168459774 1
454903662 120858192 1
454903662 172668288 1
454903662 22249205 1
454903662 455319239 1
454903662 387735880 1
454903662 340274242 1
454903662 556212681 1
454903662 340555061 1
454903662 112257152 1
454903662 419565212 1
454903662 377915688 1
454903662 232232278 1
454903662 402870780 1
454903662 202234178 1
601892509 77029876 1
601892509 438746633 1
601892509 111005623 1
601892509 88227100 1
601892509 21858860 1
601892509 90430970 1
601892509 58747535 1
601892509 58759682 1
601892509 443540428 1
601892509 205278393 1
601892509 158469454 1
601892509 23971329 1
601892509 164704175 1
601892509 24868133 1
601892509 53384299 1
601892509 18761643 1
601892509 84352469 1
601892509 186224386 1
601892509 47914608 1
601892509 50799351 1
601892509 340274242 1
601892509 178077679 1
601892509 58758214 1
601892509 54198070 1
377915688 21415915 1
377915688 512578944 1
377915688 181097218 1
377915688 776380530 1
377915688 81073960 1
377915688 784411766 1
377915688 267228287 1
377915688 536437122 1
377915688 120116959 1
377915688 544352394 1
377915688 88227100 1
377915688 522994958 1
377915688 392132337 1
377915688 378171446 1
377915688 480499316 1
377915688 136249351 1
377915688 545072012 1
377915688 773862752 1
377915688 508986427 1
377915688 496918713 1
377915688 223869841 1
377915688 369727211 1
377915688 335507982 1
377915688 373612153 1
377915688 454903662 1
377915688 547900635 1
377915688 763326908 1
377915688 120858192 1
377915688 297853100 1
377915688 569217694 1
377915688 273033835 1
377915688 370652255 1
377915688 219138840 1
377915688 140264549 1
377915688 261112253 1
377915688 172668288 1
377915688 156890702 1
377915688 340274242 1
377915688 257522741 1
377915688 520440498 1
377915688 112257152 1
377915688 361812003 1
377915688 419565212 1
377915688 280574253 1
377915688 232232278 1
377915688 202234178 1
377915688 274053387 1
100235911 83928002 1
838628065 83928002 1
319010188 83928002 1
250569402 83928002 1
50799351 83928002 1
384094515 83928002 1
577155549 83928002 1
296381448 83928002 1
447026114 83928002 1
44765804 83928002 1
378171446 83928002 1
471858752 232232278 1
354435706 232232278 1
357339312 232232278 1
196244888 232232278 1
508986427 232232278 1
447026114 232232278 1
205278393 232232278 1
120116959 232232278 1
370652255 763326908 1
30009812 763326908 1
280403522 763326908 1
120116959 763326908 1
279968317 763326908 1
299112866 763326908 1
401390204 267228287 1
100235911 267228287 1
361978254 267228287 1
434998682 267228287 1
401390204 223869841 1
370652255 223869841 1
138428712 223869841 1
508986427 223869841 1
447026114 223869841 1
120116959 223869841 1
264200852 223869841 1
48048224 223869841 1
100235911 58749618 1
36292202 58749618 1
381448455 58749618 1
179244567 58759682 1
316530540 58759682 1
100235911 58759682 1
36292202 58759682 1
70483883 58759682 1
66484769 58759682 1
626292287 58759682 1
470234000 58759682 1
577155549 58759682 1
23971329 58759682 1
443540428 58759682 1
162793078 58759682 1
187658311 58747535 1
36292202 58747535 1
211555341 58747535 1
320121337 58747535 1
33841316 58747535 1
109269644 58747535 1
577155549 58747535 1
158469454 58747535 1
100235911 178077679 1
36292202 178077679 1
262307214 178077679 1
382076279 178077679 1
562966986 178077679 1
77029876 178077679 1
158469454 178077679 1
100597724 178077679 1
501994600 178077679 1
85790245 773862752 1
570304837 773862752 1
436060689 81073960 1
97492519 81073960 1
520380645 81073960 1
424179426 81073960 1
261112253 81073960 1
447026114 81073960 1
560190998 81073960 1
532395996 81073960 1
205278393 81073960 1
245007518 81073960 1
77029876 164704175 1
231460377 164704175 1
54596482 164704175 1
362747745 164704175 1
84352469 164704175 1
387735880 164704175 1
443540428 164704175 1
205278393 164704175 1
297853100 56343104 1
100235911 56343104 1
838628065 56343104 1
36292202 56343104 1
267194499 56343104 1
483853031 56343104 1
577155549 56343104 1
191898535 56343104 1
212586753 56343104 1
100235911 47914608 1
36292202 47914608 1
267194499 47914608 1
577155549 47914608 1
158469454 47914608 1
120116959 47914608 1
357660257 340274242 1
211603583 340274242 1
581023706 340274242 1
370652255 340274242 1
482704214 340274242 1
443540428 340274242 1
368246503 340274242 1
370647017 340274242 1
245007518 340274242 1
100235911 24868133 1
36292202 24868133 1
119466409 24868133 1
577155549 24868133 1
120116959 24868133 1
64017672 136249351 1
292275636 136249351 1
50093236 136249351 1
278482967 136249351 1
424179426 136249351 1
553850703 136249351 1
508986427 136249351 1
111690467 136249351 1
244006526 136249351 1
370647017 136249351 1
120116959 136249351 1
138428712 202234178 1
278482967 202234178 1
364819835 202234178 1
370652255 202234178 1
218664980 202234178 1
231460377 202234178 1
508986427 202234178 1
447026114 202234178 1
244006526 202234178 1
205278393 202234178 1
120116959 202234178 1
291357807 58758214 1
100235911 58758214 1
111005623 58758214 1
57794814 58758214 1
374495787 58758214 1
80373284 58758214 1
100235911 54198070 1
331273105 54198070 1
36292202 54198070 1
115180720 54198070 1
370652255 54198070 1
552102770 54198070 1
362747745 54198070 1
448605410 54198070 1
470500390 54198070 1
335997173 54198070 1
443540428 54198070 1
17248920 54198070 1
905950542 54198070 1
570305910 522994958 1
260814366 522994958 1
234501617 522994958 1
370652255 522994958 1
399954028 522994958 1
244006526 522994958 1
370647017 522994958 1
120116959 522994958 1
261112253 544352394 1
370652255 544352394 1
54513097 544352394 1
39045743 544352394 1
120116959 544352394 1
370652255 419565212 1
187658311 22249205 1
330234691 22249205 1
332334127 22249205 1
455974999 22249205 1
267194499 22249205 1
365122161 22249205 1
577155549 22249205 1
203916273 22249205 1
581023706 454903662 1
556212681 454903662 1
455319239 454903662 1
50799351 454903662 1
778485938 454903662 1
67657313 454903662 1
547900635 454903662 1
370652255 454903662 1
437368746 454903662 1
443078043 454903662 1
508986427 454903662 1
340555061 454903662 1
387735880 454903662 1
447026114 454903662 1
180329003 454903662 1
370647017 454903662 1
120116959 454903662 1
501002642 601892509 1
77029876 601892509 1
443540428 601892509 1
191898535 601892509 1
39045743 601892509 1
84352469 601892509 1
186224386 601892509 1
245007518 601892509 1
280574253 377915688 1
536437122 377915688 1
138428712 377915688 1
776380530 377915688 1
545072012 377915688 1
278482967 377915688 1
512578944 377915688 1
21415915 377915688 1
273033835 377915688 1
335507982 377915688 1
370652255 377915688 1
140264549 377915688 1
508986427 377915688 1
120858192 377915688 1
784411766 377915688 1
26761071 377915688 1
496918713 377915688 1
392132337 377915688 1
205278393 377915688 1
120116959 377915688 1
274053387 377915688 1
41795957 38633460 1
41795957 121567287 1
41795957 344143174 1
41795957 35952475 1
41795957 27798256 1
41795957 77029876 1
41795957 54513097 1
41795957 295917422 1
41795957 214266687 1
41795957 76679385 1
41795957 23543947 1
41795957 151755148 1
41795957 56343104 1
41795957 111005623 1
41795957 97492519 1
41795957 21858860 1
41795957 58757576 1
41795957 58747535 1
41795957 90430970 1
41795957 83928002 1
41795957 162793078 1
41795957 36292202 1
41795957 58759682 1
41795957 198494776 1
41795957 205278393 1
41795957 23971329 1
41795957 250613093 1
41795957 24868133 1
41795957 81112983 1
41795957 21593031 1
41795957 137471432 1
41795957 210551488 1
41795957 106255581 1
41795957 54596482 1
41795957 53384299 1
41795957 18761643 1
41795957 246739849 1
41795957 225398019 1
41795957 202719757 1
41795957 244474835 1
41795957 40894652 1
41795957 58749618 1
41795957 188846349 1
41795957 47914608 1
41795957 235189731 1
41795957 22249205 1
41795957 178077679 1
41795957 470915888 1
41795957 577155549 1
41795957 37649776 1
41795957 36544806 1
41795957 92473291 1
41795957 58758214 1
41795957 418803180 1
41795957 45624632 1
41795957 54198070 1
54596482 56343104 1
54596482 246766460 1
54596482 51039180 1
54596482 24429243 1
54596482 501002642 1
54596482 427605834 1
54596482 42570149 1
54596482 58757576 1
54596482 89308231 1
54596482 41795957 1
54596482 102781563 1
54596482 77029876 1
54596482 182650731 1
54596482 231460377 1
54596482 325696446 1
54596482 54198070 1
54596482 42895816 1
54596482 158469454 1
54596482 47914608 1
54596482 238169466 1
54596482 238736345 1
54596482 106255581 1
54596482 350372131 1
54596482 235189731 1
54596482 294817467 1
54596482 360543263 1
54596482 286597633 1
54596482 784411766 1
54596482 53267855 1
54596482 252673442 1
54596482 277019535 1
54596482 344751090 1
54596482 22249205 1
54596482 180329003 1
54596482 254940274 1
54596482 21858860 1
54596482 309948156 1
54596482 29985371 1
54596482 574012776 1
54596482 244006526 1
54596482 83928002 1
54596482 287846265 1
54596482 205278393 1
54596482 58749618 1
54596482 606474884 1
54596482 274674751 1
54596482 148842295 1
54596482 284945143 1
54596482 245007518 1
577155549 199633839 1
577155549 157197158 1
577155549 337231569 1
577155549 282067411 1
577155549 54513097 1
577155549 45398123 1
577155549 22128494 1
577155549 194757219 1
577155549 41795957 1
577155549 111005623 1
577155549 338617304 1
577155549 58757576 1
577155549 90430970 1
577155549 392132337 1
577155549 205278393 1
577155549 170649489 1
577155549 23971329 1
577155549 172453787 1
577155549 172453788 1
577155549 187255592 1
577155549 81112983 1
577155549 397569403 1
577155549 277727437 1
577155549 361241032 1
577155549 54596482 1
577155549 237885339 1
577155549 262622226 1
577155549 175155659 1
577155549 193425330 1
577155549 58749618 1
577155549 459637630 1
577155549 213240376 1
577155549 257522741 1
577155549 203916273 1
577155549 30009812 1
577155549 127903007 1
577155549 45624632 1
54513097 270063173 1
54513097 363860065 1
54513097 324307705 1
54513097 77029876 1
54513097 381448455 1
54513097 56343104 1
54513097 21858860 1
54513097 58757576 1
54513097 90430970 1
54513097 205278393 1
54513097 21927348 1
54513097 24868133 1
54513097 106841421 1
54513097 326820998 1
54513097 58749618 1
54513097 219138840 1
54513097 591867735 1
54513097 47914608 1
54513097 235284388 1
54513097 273461517 1
54513097 262639091 1
54513097 45624632 1
54513097 21415915 1
54513097 199633839 1
54513097 41795957 1
54513097 83928002 1
54513097 378745384 1
54513097 298641416 1
54513097 81112983 1
54513097 18761643 1
54513097 273033835 1
54513097 175458189 1
54513097 210442608 1
54513097 22249205 1
54513097 34279978 1
54513097 88910148 1
81112983 57675742 1
81112983 198112368 1
81112983 205278393 1
81112983 158469454 1
81112983 23971329 1
81112983 53384299 1
483853031 41795957 1
626292287 41795957 1
188846349 41795957 1
501002642 54596482 1
100235911 54596482 1
267194499 54596482 1
278482967 54596482 1
24429243 54596482 1
231460377 54596482 1
784411766 54596482 1
29985371 54596482 1
245007518 54596482 1
280574253 577155549 1
262622226 577155549 1
45398123 577155549 1
338617304 577155549 1
100235911 577155549 1
187255592 577155549 1
193425330 577155549 1
172453787 577155549 1
157197158 577155549 1
213240376 577155549 1
237885339 577155549 1
392132337 577155549 1
205278393 577155549 1
282067411 577155549 1
459637630 577155549 1
591867735 54513097 1
316530540 54513097 1
100235911 54513097 1
235284388 54513097 1
285544894 54513097 1
267194499 54513097 1
50799351 54513097 1
298641416 54513097 1
77029876 54513097 1
175458189 54513097 1
158469454 54513097 1
326820998 54513097 1
447026114 54513097 1
210442608 54513097 1
274053387 54513097 1
100235911 45624632 1
501887043 45624632 1
331112419 45624632 1
108445481 45624632 1
187658311 81112983 1
58757576 81112983 1
100235911 81112983 1
187450075 81112983 1
470234000 81112983 1
296510601 81112983 1
277727437 81112983 1
158469454 81112983 1
23971329 81112983 1
323300311 81112983 1
270063173 81112983 1
350372131 81112983 1
335221441 81112983 1
57675742 81112983 1
234316880 331273105 1
234316880 68526291 1
234316880 232961188 1
234316880 252695601 1
234316880 211848777 1
234316880 754823287 1
234316880 401744197 1
234316880 317966639 1
234316880 273559646 1
234316880 189209030 1
234316880 50093236 1
234316880 177496057 1
234316880 286067895 1
234316880 108064328 1
234316880 39723301 1
234316880 266119179 1
234316880 218664980 1
234316880 241120063 1
234316880 273461517 1
234316880 285544894 1
234316880 53150452 1
234316880 76679385 1
234316880 23543947 1
234316880 177900100 1
234316880 228099346 1
234316880 150611354 1
234316880 552102770 1
234316880 367080568 1
234316880 260778881 1
234316880 342697022 1
234316880 310215915 1
234316880 53267855 1
234316880 269051483 1
234316880 214483223 1
234316880 404357780 1
234316880 183374179 1
234316880 520440498 1
234316880 471858752 1
234316880 124272648 1
234316880 54198070 1
234316880 460456072 1
234316880 406980735 1
234316880 22128494 1
234316880 262307214 1
234316880 405604530 1
234316880 106841421 1
234316880 238764205 1
234316880 304022613 1
234316880 389265907 1
234316880 62223312 1
234316880 21770354 1
234316880 905950542 1
234316880 303371760 1
234316880 271550696 1
234316880 182456993 1
234316880 283690548 1
234316880 257522741 1
234316880 259865273 1
234316880 345725724 1
234316880 99002197 1
234316880 104799646 1
234316880 302559370 1
234316880 214251466 1
234316880 488571816 1
234316880 316113123 1
234316880 85077359 1
234316880 111005623 1
234316880 421499757 1
234316880 185826799 1
234316880 109299416 1
234316880 117058623 1
234316880 212381568 1
234316880 378745384 1
234316880 246550319 1
234316880 51371672 1
234316880 440602667 1
234316880 194511872 1
234316880 157091041 1
234316880 362747745 1
234316880 234317940 1
234316880 322045168 1
234316880 361812003 1
234316880 448605410 1
211848777 234316880 1
471858752 234316880 1
488571816 234316880 1
234317940 234316880 1
322045168 234316880 1
345725724 234316880 1
111005623 234316880 1
194511872 234316880 1
331273105 234316880 1
252695601 234316880 1
266119179 234316880 1
285544894 234316880 1
53267855 234316880 1
183374179 234316880 1
460456072 234316880 1
262307214 234316880 1
317966639 234316880 1
50093236 234316880 1
367080568 234316880 1
238764205 234316880 1
214251466 234316880 1
51371672 234316880 1
201679034 234316880 1
310215915 234316880 1
269051483 234316880 1
406980735 234316880 1
109299416 234316880 1
212381568 234316880 1
157091041 234316880 1
68526291 234316880 1
218664980 234316880 1
273461517 234316880 1
241120063 234316880 1
53150452 234316880 1
552102770 234316880 1
104799646 234316880 1
362747745 234316880 1
448605410 234316880 1
189209030 234316880 1
273559646 234316880 1
260778881 234316880 1
304022613 234316880 1
302559370 234316880 1
378745384 234316880 1
440602667 234316880 1
214483223 234316880 1
205278393 234316880 1
106841421 234316880 1
905950542 234316880 1
421499757 234316880 1
754823287 143037311 1
754823287 232961188 1
754823287 22128494 1
754823287 169894192 1
754823287 423225727 1
754823287 162621823 1
754823287 23505105 1
754823287 177823861 1
754823287 381295550 1
754823287 273559646 1
754823287 88126316 1
754823287 361241032 1
754823287 123084921 1
754823287 335507982 1
754823287 389265907 1
754823287 170909799 1
754823287 108064328 1
754823287 421024033 1
754823287 39723301 1
754823287 62223312 1
754823287 140264549 1
754823287 260062202 1
754823287 171251023 1
754823287 387735880 1
754823287 218664980 1
754823287 256133861 1
754823287 257522741 1
754823287 280574253 1
754823287 121849847 1
754823287 99002197 1
754823287 104799646 1
754823287 51039180 1
754823287 24429243 1
754823287 214251466 1
754823287 478310972 1
754823287 316113123 1
754823287 23543947 1
754823287 137373058 1
754823287 249710115 1
754823287 185826799 1
754823287 177900100 1
754823287 133406185 1
754823287 393727361 1
754823287 117058623 1
754823287 310215915 1
754823287 53267855 1
754823287 517335990 1
754823287 393300089 1
754823287 440602667 1
754823287 404357780 1
754823287 297853100 1
754823287 73084416 1
754823287 215576684 1
754823287 389751959 1
754823287 315035989 1
754823287 218649291 1
754823287 88960749 1
754823287 156951907 1
754823287 520440498 1
754823287 361812003 1
754823287 176861277 1
754823287 124272648 1
754823287 252993522 1
754823287 448605410 1
62223312 99002197 1
62223312 104799646 1
62223312 51039180 1
62223312 24429243 1
62223312 214251466 1
62223312 23543947 1
62223312 423225727 1
62223312 150611354 1
62223312 754823287 1
62223312 310215915 1
62223312 517335990 1
62223312 381295550 1
62223312 273559646 1
62223312 106255581 1
62223312 170909799 1
62223312 389751959 1
62223312 39723301 1
62223312 218649291 1
62223312 140264549 1
62223312 88960749 1
62223312 218664980 1
62223312 361812003 1
62223312 280574253 1
62223312 121849847 1
23543947 38633460 1
23543947 22128494 1
23543947 19761271 1
23543947 169894192 1
23543947 382076279 1
23543947 21858860 1
23543947 33841316 1
23543947 754823287 1
23543947 23971329 1
23543947 106255581 1
23543947 389265907 1
23543947 170909799 1
23543947 39723301 1
23543947 62223312 1
23543947 218664980 1
23543947 506215866 1
23543947 151816481 1
23543947 112257152 1
23543947 36544806 1
23543947 121849847 1
23543947 36612498 1
23543947 99002197 1
23543947 35952475 1
23543947 27798256 1
23543947 104799646 1
23543947 51039180 1
23543947 214251466 1
23543947 478310972 1
23543947 214266687 1
23543947 316113123 1
23543947 151755148 1
23543947 393727361 1
23543947 150611354 1
23543947 36292202 1
23543947 517335990 1
23543947 393300089 1
23543947 440602667 1
23543947 244474835 1
23543947 218649291 1
23543947 50799351 1
23543947 88960749 1
23543947 361812003 1
23543947 37649776 1
23971329 93737863 1
23971329 77029876 1
23971329 22128494 1
23971329 194757219 1
23971329 205231234 1
23971329 187038423 1
23971329 84403255 1
23971329 80373284 1
23971329 182650731 1
23971329 23505105 1
23971329 90430970 1
23971329 201041947 1
23971329 42895816 1
23971329 205278393 1
23971329 74224730 1
23971329 158469454 1
23971329 252673442 1
23971329 496918713 1
23971329 179676136 1
23971329 17248920 1
23971329 179872551 1
23971329 108064328 1
23971329 421024033 1
23971329 240663429 1
23971329 140264549 1
23971329 167906212 1
23971329 285230602 1
23971329 403594709 1
23971329 280571460 1
23971329 112257152 1
23971329 108675333 1
23971329 325619075 1
23971329 64490054 1
23971329 57794814 1
23971329 177135949 1
23971329 109269644 1
23971329 363915528 1
23971329 454280253 1
23971329 409911433 1
23971329 488571816 1
23971329 23543947 1
23971329 273602143 1
23971329 100597724 1
23971329 111005623 1
23971329 88227100 1
23971329 443043975 1
23971329 198927386 1
23971329 264200852 1
23971329 185826799 1
23971329 433683092 1
23971329 58747535 1
23971329 100480169 1
23971329 316530540 1
23971329 275096952 1
23971329 391968464 1
23971329 150611354 1
23971329 162793078 1
23971329 36292202 1
23971329 40691248 1
23971329 196957441 1
23971329 186791565 1
23971329 132067492 1
23971329 70483883 1
23971329 51371672 1
23971329 390669136 1
23971329 53267855 1
23971329 102781563 1
23971329 117757115 1
23971329 369727211 1
23971329 186190444 1
23971329 185646833 1
23971329 66484769 1
23971329 187658311 1
23971329 394745356 1
23971329 84352469 1
23971329 107123526 1
23971329 208490036 1
23971329 213829162 1
23971329 28128687 1
23971329 227699736 1
23971329 361812003 1
23971329 399954028 1
23971329 58758214 1
23971329 421743631 1
23971329 366017781 1
23971329 283713373 1
23971329 124272648 1
112257152 507778683 1
112257152 354435706 1
112257152 23543947 1
112257152 111005623 1
112257152 88227100 1
112257152 190813502 1
112257152 90430970 1
112257152 133406185 1
112257152 179244567 1
112257152 252834703 1
112257152 36292202 1
112257152 181627999 1
112257152 23971329 1
112257152 67657313 1
112257152 17248920 1
112257152 168459774 1
112257152 84352469 1
112257152 399580001 1
112257152 137396816 1
112257152 211603583 1
112257152 37649776 1
112257152 132902185 1
182650731 106841421 1
182650731 35952475 1
182650731 104799646 1
182650731 36292202 1
182650731 302559370 1
182650731 17248920 1
182650731 362708884 1
182650731 214251466 1
182650731 205278393 1
182650731 132067492 1
182650731 37649776 1
182650731 22128494 1
182650731 158469454 1
182650731 23971329 1
182650731 23543947 1
182650731 228099346 1
182650731 90430970 1
205278393 591867735 1
205278393 378162722 1
205278393 838628065 1
205278393 360738565 1
205278393 365122161 1
205278393 515663555 1
205278393 784411766 1
205278393 443043975 1
104799646 194757219 1
104799646 162621823 1
104799646 754823287 1
104799646 273559646 1
104799646 123084921 1
104799646 389265907 1
104799646 170909799 1
104799646 108064328 1
104799646 39723301 1
104799646 62223312 1
104799646 140264549 1
104799646 260062202 1
104799646 218664980 1
104799646 256133861 1
104799646 317113567 1
104799646 99002197 1
104799646 51039180 1
104799646 24429243 1
104799646 214251466 1
104799646 137373058 1
104799646 177900100 1
104799646 150611354 1
104799646 426101736 1
104799646 393300089 1
104799646 282819786 1
104799646 215576684 1
104799646 73084416 1
104799646 40894652 1
104799646 315035989 1
104799646 218649291 1
104799646 156951907 1
104799646 88960749 1
104799646 454736754 1
104799646 406886217 1
104799646 520440498 1
104799646 361812003 1
104799646 481649873 1
104799646 124272648 1
104799646 252993522 1
104799646 448605410 1
132067492 106255581 1
132067492 214266687 1
132067492 23543947 1
132067492 111005623 1
132067492 88227100 1
132067492 182650731 1
132067492 22249205 1
132067492 90430970 1
132067492 36292202 1
132067492 205278393 1
132067492 23971329 1
37649776 38633460 1
37649776 465399426 1
37649776 254940274 1
37649776 380310734 1
37649776 44336049 1
37649776 209549732 1
37649776 169894192 1
37649776 382076279 1
37649776 370611197 1
37649776 90430970 1
37649776 119202711 1
37649776 208649048 1
37649776 165076757 1
37649776 33841316 1
37649776 754823287 1
37649776 205278393 1
37649776 158469454 1
37649776 361278739 1
37649776 330255413 1
37649776 370005959 1
37649776 350739777 1
37649776 88126316 1
37649776 17248920 1
37649776 177496057 1
37649776 52305361 1
37649776 410218658 1
37649776 268844576 1
37649776 256133861 1
37649776 265245001 1
37649776 257522741 1
37649776 151816481 1
37649776 112257152 1
37649776 248148598 1
37649776 36544806 1
37649776 121849847 1
37649776 48949091 1
37649776 296489918 1
37649776 212586753 1
37649776 36612498 1
37649776 35952475 1
37649776 137671591 1
37649776 297850671 1
37649776 27798256 1
37649776 181097218 1
37649776 292813892 1
37649776 23543947 1
37649776 111005623 1
37649776 400549146 1
37649776 177900100 1
37649776 311867325 1
37649776 133406185 1
37649776 36292202 1
37649776 192473400 1
37649776 132067492 1
37649776 279949406 1
37649776 244547831 1
37649776 431640690 1
37649776 137055424 1
37649776 281992408 1
37649776 241093180 1
37649776 322180022 1
37649776 73084416 1
37649776 417097825 1
37649776 296146340 1
37649776 244474835 1
37649776 84352469 1
37649776 72277917 1
37649776 324907579 1
37649776 156890702 1
37649776 50799351 1
37649776 48048224 1
37649776 108896669 1
37649776 198221318 1
37649776 187276624 1
37649776 28774420 1
37649776 155874323 1
37649776 179127965 1
37649776 230315857 1
37649776 124272648 1
37649776 306791157 1
111005623 331273105 1
111005623 470500390 1
111005623 335997173 1
111005623 68526291 1
111005623 296487126 1
111005623 232961188 1
111005623 182650731 1
111005623 115180720 1
111005623 211848777 1
111005623 754823287 1
111005623 370698806 1
111005623 29267530 1
111005623 317966639 1
111005623 18900232 1
111005623 160887563 1
111005623 189209030 1
111005623 50093236 1
111005623 192149868 1
111005623 177496057 1
111005623 108064328 1
111005623 241266173 1
111005623 486840282 1
111005623 218664980 1
111005623 178077679 1
111005623 399604913 1
111005623 241120063 1
111005623 44765804 1
111005623 53150452 1
111005623 157197158 1
111005623 275155337 1
111005623 228099346 1
111005623 150611354 1
111005623 552102770 1
111005623 260778881 1
111005623 367080568 1
111005623 441208969 1
111005623 280430548 1
111005623 162815851 1
111005623 269051483 1
111005623 45112608 1
111005623 369727211 1
111005623 396718040 1
111005623 214483223 1
111005623 297853100 1
111005623 520440498 1
111005623 562966986 1
111005623 54198070 1
111005623 205376521 1
111005623 460456072 1
111005623 406980735 1
111005623 22128494 1
111005623 194757219 1
111005623 262307214 1
111005623 355136751 1
111005623 58757576 1
111005623 280403522 1
111005623 205278393 1
111005623 23971329 1
111005623 347943805 1
111005623 361241032 1
111005623 17248920 1
111005623 175155659 1
111005623 62223312 1
111005623 905950542 1
111005623 260062202 1
111005623 253491471 1
111005623 112257152 1
111005623 111690467 1
111005623 71487252 1
111005623 262639091 1
111005623 127903007 1
111005623 418803180 1
111005623 345725724 1
111005623 109269644 1
111005623 137671591 1
111005623 104799646 1
111005623 181097218 1
111005623 214251466 1
111005623 88227100 1
111005623 421499757 1
111005623 109299416 1
111005623 100480169 1
111005623 235926567 1
111005623 212381568 1
111005623 132067492 1
111005623 29666748 1
111005623 157091041 1
111005623 362747745 1
111005623 501994600 1
111005623 84352469 1
111005623 218649291 1
111005623 210442608 1
111005623 361812003 1
111005623 322045168 1
111005623 37649776 1
111005623 436851002 1
111005623 239482861 1
111005623 448605410 1
39723301 423225727 1
39723301 754823287 1
39723301 381295550 1
39723301 273559646 1
39723301 140264549 1
39723301 218664980 1
39723301 506215866 1
39723301 336130385 1
39723301 51039180 1
39723301 24429243 1
39723301 23543947 1
39723301 393727361 1
39723301 150611354 1
39723301 215576684 1
39723301 520440498 1
39723301 328239527 1
39723301 124272648 1
39723301 389265907 1
39723301 62223312 1
39723301 337544630 1
39723301 364819835 1
39723301 121849847 1
39723301 99002197 1
39723301 27798256 1
39723301 104799646 1
39723301 214251466 1
39723301 478310972 1
39723301 316113123 1
39723301 378745384 1
39723301 517335990 1
39723301 440602667 1
39723301 218649291 1
39723301 88960749 1
39723301 361812003 1
260062202 346391676 1
260062202 123208306 1
260062202 22128494 1
260062202 372693245 1
260062202 169894192 1
260062202 162621823 1
260062202 368802046 1
260062202 361065588 1
260062202 177823861 1
260062202 505128137 1
260062202 74224730 1
260062202 37905642 1
260062202 359750805 1
260062202 545072012 1
260062202 123084921 1
260062202 177496057 1
260062202 170909799 1
260062202 168345425 1
260062202 140264549 1
260062202 171251023 1
260062202 218664980 1
260062202 257522741 1
260062202 382489334 1
260062202 353689773 1
260062202 36544806 1
260062202 452834167 1
260062202 317113567 1
260062202 137671591 1
260062202 104799646 1
260062202 212503529 1
260062202 320121337 1
260062202 151755148 1
260062202 338939548 1
260062202 150611354 1
260062202 36292202 1
260062202 360392279 1
260062202 204911391 1
260062202 372730170 1
260062202 227764232 1
260062202 215576684 1
260062202 315035989 1
260062202 278482967 1
260062202 156951907 1
260062202 454736754 1
260062202 515440846 1
260062202 368086280 1
260062202 108896669 1
260062202 361812003 1
260062202 405406664 1
260062202 481649873 1
260062202 124272648 1
201679034 232961188 1
201679034 22128494 1
201679034 194757219 1
201679034 182470142 1
201679034 90430970 1
201679034 186221115 1
201679034 191058301 1
201679034 754823287 1
201679034 191101089 1
201679034 205278393 1
201679034 74224730 1
201679034 412490976 1
201679034 23971329 1
201679034 179935250 1
201679034 317966639 1
201679034 179676136 1
201679034 347943805 1
201679034 50093236 1
201679034 179872551 1
201679034 389265907 1
201679034 286067895 1
201679034 326820998 1
201679034 108064328 1
201679034 21770354 1
201679034 240663429 1
201679034 140264549 1
201679034 271550696 1
201679034 182456993 1
201679034 385340015 1
201679034 266119179 1
201679034 218664980 1
201679034 369094144 1
201679034 257522741 1
201679034 191072044 1
201679034 259865273 1
201679034 127903007 1
201679034 336130385 1
201679034 344143174 1
201679034 109269644 1
201679034 53150452 1
201679034 333467661 1
201679034 137434820 1
201679034 191077706 1
201679034 185826799 1
201679034 185661573 1
201679034 234313487 1
201679034 100480169 1
201679034 196957441 1
201679034 191067738 1
201679034 280430548 1
201679034 184374903 1
201679034 421104380 1
201679034 53267855 1
201679034 238271382 1
201679034 517335990 1
201679034 181662643 1
201679034 45112608 1
201679034 369727211 1
201679034 173493504 1
201679034 194511872 1
201679034 53384299 1
201679034 116524695 1
201679034 115605916 1
201679034 404357780 1
201679034 183374179 1
201679034 181913832 1
201679034 185646833 1
201679034 186134940 1
201679034 199295364 1
201679034 208490036 1
201679034 307953995 1
201679034 361812003 1
201679034 471858752 1
201679034 191082782 1
201679034 255572101 1
201679034 14599444 1
201679034 34279978 1
201679034 448605410 1
158469454 331273105 1
158469454 244154467 1
158469454 465399426 1
158469454 56343104 1
158469454 90430970 1
158469454 754823287 1
158469454 352227498 1
158469454 309948156 1
158469454 119466409 1
158469454 170909799 1
158469454 108064328 1
158469454 140264549 1
158469454 340363309 1
158469454 69315538 1
158469454 218664980 1
158469454 36544806 1
158469454 24429243 1
158469454 23543947 1
158469454 150611354 1
158469454 36292202 1
158469454 143037311 1
158469454 22128494 1
158469454 194757219 1
158469454 169894192 1
158469454 205278393 1
158469454 23971329 1
158469454 24868133 1
158469454 106841421 1
158469454 361241032 1
158469454 17248920 1
158469454 260062202 1
158469454 257522741 1
158469454 112257152 1
158469454 36612498 1
158469454 99002197 1
158469454 137671591 1
158469454 27798256 1
158469454 104799646 1
158469454 214251466 1
158469454 41795957 1
158469454 111005623 1
158469454 88227100 1
158469454 344751090 1
158469454 117058623 1
158469454 132067492 1
158469454 186190444 1
158469454 54596482 1
158469454 84352469 1
158469454 156951907 1
158469454 361812003 1
158469454 37649776 1
199295364 53384299 1
199295364 191072044 1
199295364 255572101 1
199295364 137434820 1
199295364 14599444 1
199295364 191077706 1
199295364 201679034 1
199295364 421104380 1
199295364 303371760 1
199295364 336130385 1
199295364 185661573 1
394745356 754823287 1
77726580 754823287 1
438537920 754823287 1
75611015 754823287 1
141204703 754823287 1
42895816 754823287 1
784411766 754823287 1
311108835 754823287 1
53267855 62223312 1
315035989 62223312 1
150611354 62223312 1
393727361 62223312 1
483853031 205278393 1
106255581 182650731 1
53267855 182650731 1
205278393 182650731 1
17248920 182650731 1
214251466 182650731 1
151755148 182650731 1
219091740 104799646 1
570304837 104799646 1
318581766 104799646 1
905950542 104799646 1
448605410 111005623 1
352227498 111005623 1
187658311 23971329 1
283713373 23971329 1
390669136 23971329 1
93737863 23971329 1
186791565 23971329 1
374495787 23971329 1
194757219 23971329 1
264200852 23971329 1
46420717 158469454 1
352227498 158469454 1
71487252 39723301 1
36544806 132067492 1
100235911 132067492 1
36292202 132067492 1
368086280 132067492 1
64456105 37649776 1
279949406 37649776 1
45364167 37649776 1
346391676 260062202 1
24429243 260062202 1
315035989 260062202 1
172453787 260062202 1
326820998 260062202 1
326820998 201679034 1
336130385 201679034 1
255572101 201679034 1
14599444 201679034 1
191067738 201679034 1
238271382 201679034 1
191101089 201679034 1
317966639 201679034 1
191072044 201679034 1
185661573 201679034 1
205278393 201679034 1
191077706 201679034 1
34279978 201679034 1
397569403 199295364 1
297853100 199295364 1
502000235 199295364 1
193425330 199295364 1
332334127 199295364 1
360738565 199295364 1
255572101 199295364 1
421104380 199295364 1
88910148 199295364 1
185661573 199295364 1
137434820 199295364 1
340363309 199295364 1
341332559 199295364 1
367354478 199295364 1
336130385 199295364 1
205448347 199295364 1
311108835 199295364 1
14599444 199295364 1
26761071 199295364 1
304022613 199295364 1
227699736 199295364 1
343941412 199295364 1
187288519 199295364 1
326055771 199295364 1
303371760 199295364 1
191077706 199295364 1
501994600 199295364 1
448605410 23543947 1
194511872 76679385 1
194511872 283053533 1
194511872 185826799 1
194511872 252695601 1
194511872 186221115 1
194511872 63253790 1
194511872 405604530 1
194511872 191101089 1
194511872 238271382 1
194511872 181662643 1
194511872 179676136 1
194511872 219091740 1
194511872 183374179 1
194511872 181913832 1
194511872 186134940 1
194511872 271550696 1
194511872 182456993 1
194511872 141911198 1
194511872 266119179 1
194511872 234317940 1
194511872 191082782 1
194511872 255572101 1
194511872 361299476 1
194511872 285544894 1
336130385 22128494 1
336130385 754823287 1
336130385 74224730 1
336130385 179935250 1
336130385 496918713 1
336130385 179676136 1
336130385 273559646 1
336130385 106255581 1
336130385 179872551 1
336130385 39723301 1
336130385 62223312 1
336130385 21770354 1
336130385 303371760 1
336130385 140264549 1
336130385 218664980 1
336130385 121849847 1
336130385 99002197 1
336130385 214251466 1
336130385 316113123 1
336130385 137434820 1
336130385 191077706 1
336130385 185826799 1
336130385 185661573 1
336130385 393727361 1
336130385 378745384 1
336130385 421104380 1
336130385 184374903 1
336130385 310215915 1
336130385 53267855 1
336130385 517335990 1
336130385 440602667 1
336130385 53384299 1
336130385 116524695 1
336130385 389751959 1
336130385 185646833 1
336130385 186134940 1
336130385 218649291 1
336130385 156951907 1
336130385 361812003 1
336130385 191082782 1
336130385 255572101 1
336130385 14599444 1
336130385 34279978 1
162815851 93737863 1
162815851 137671591 1
162815851 157197158 1
162815851 335997173 1
162815851 24429243 1
162815851 85077359 1
162815851 262307214 1
162815851 100597724 1
162815851 355136751 1
162815851 111005623 1
162815851 185826799 1
162815851 201041947 1
162815851 115180720 1
162815851 280403522 1
162815851 754823287 1
162815851 45112608 1
162815851 179676136 1
162815851 347943805 1
162815851 50093236 1
162815851 175155659 1
162815851 157091041 1
162815851 108064328 1
162815851 421024033 1
162815851 905950542 1
162815851 241266173 1
162815851 501994600 1
162815851 246766460 1
162815851 156890702 1
162815851 257522741 1
162815851 178077679 1
162815851 399604913 1
162815851 436851002 1
162815851 283713373 1
77029876 458449001 1
77029876 76679385 1
77029876 41795957 1
77029876 56343104 1
77029876 111005623 1
77029876 198927386 1
77029876 21858860 1
77029876 58757576 1
77029876 58747535 1
77029876 90430970 1
77029876 575328602 1
77029876 83928002 1
77029876 391968464 1
77029876 206134238 1
77029876 58759682 1
77029876 191067738 1
77029876 42895816 1
77029876 205278393 1
77029876 23971329 1
77029876 24868133 1
77029876 141204703 1
77029876 81112983 1
77029876 431573246 1
77029876 311114046 1
77029876 54596482 1
77029876 53384299 1
77029876 18761643 1
77029876 338611428 1
77029876 108064328 1
77029876 58749618 1
77029876 107123526 1
77029876 47914608 1
77029876 515440846 1
77029876 438537920 1
77029876 314096700 1
77029876 56406907 1
77029876 271324754 1
77029876 58758214 1
77029876 200444013 1
77029876 45624632 1
77029876 54198070 1
77029876 239482861 1
285544894 363860065 1
285544894 337231569 1
285544894 22128494 1
285544894 285171946 1
285544894 252695601 1
285544894 23505105 1
285544894 90430970 1
285544894 63253790 1
285544894 405604530 1
285544894 754823287 1
285544894 191101089 1
285544894 106841421 1
285544894 26761071 1
285544894 187288519 1
285544894 179676136 1
285544894 219091740 1
285544894 273559646 1
285544894 43399417 1
285544894 221517840 1
285544894 591867735 1
285544894 140264549 1
285544894 271550696 1
285544894 182456993 1
285544894 141911198 1
285544894 283690548 1
285544894 167906212 1
285544894 266119179 1
285544894 369094144 1
285544894 367354478 1
285544894 482704214 1
285544894 257522741 1
285544894 259865273 1
285544894 470915888 1
285544894 85790245 1
285544894 137671591 1
285544894 21415915 1
285544894 199633839 1
285544894 409911433 1
285544894 784411766 1
285544894 76679385 1
285544894 100597724 1
285544894 283053533 1
285544894 185826799 1
285544894 228099346 1
285544894 400344890 1
285544894 235926567 1
285544894 67657313 1
285544894 53267855 1
285544894 238271382 1
285544894 181662643 1
285544894 194511872 1
285544894 404357780 1
285544894 246739849 1
285544894 181913832 1
285544894 185646833 1
285544894 273033835 1
285544894 186134940 1
285544894 523484007 1
285544894 175458189 1
285544894 88960749 1
285544894 234317940 1
285544894 176861277 1
285544894 132902185 1
285544894 274053387 1
137434820 344143174 1
137434820 370611197 1
137434820 252695601 1
137434820 185826799 1
137434820 311867325 1
137434820 165076757 1
137434820 754823287 1
137434820 191101089 1
137434820 74224730 1
137434820 279949406 1
137434820 520380645 1
137434820 421104380 1
137434820 250569402 1
137434820 179935250 1
137434820 181662643 1
137434820 317966639 1
137434820 179676136 1
137434820 115605916 1
137434820 179872551 1
137434820 116524695 1
137434820 53384299 1
137434820 52305361 1
137434820 326820998 1
137434820 181913832 1
137434820 185646833 1
137434820 186134940 1
137434820 21770354 1
137434820 241266173 1
137434820 40894652 1
137434820 303371760 1
137434820 324907579 1
137434820 156890702 1
137434820 260062202 1
137434820 256133861 1
137434820 48048224 1
137434820 28774420 1
137434820 37649776 1
137434820 255572101 1
137434820 14599444 1
137434820 48949091 1
137434820 230315857 1
137434820 34279978 1
137434820 336130385 1
137434820 124272648 1
23505105 838628065 1
23505105 337231569 1
23505105 218621324 1
23505105 232961188 1
23505105 97542362 1
23505105 22128494 1
23505105 194757219 1
23505105 343941412 1
23505105 754823287 1
23505105 205278393 1
23505105 351798435 1
23505105 308721415 1
23505105 137471432 1
23505105 187288519 1
23505105 361241032 1
23505105 164729839 1
23505105 52305361 1
23505105 108064328 1
23505105 421024033 1
23505105 221517840 1
23505105 240663429 1
23505105 591867735 1
23505105 140264549 1
23505105 47914608 1
23505105 340363309 1
23505105 93438825 1
23505105 69307285 1
23505105 363295003 1
23505105 257522741 1
23505105 205383132 1
23505105 126040106 1
23505105 364772998 1
23505105 21415915 1
23505105 199633839 1
23505105 409911433 1
23505105 192517738 1
23505105 24429243 1
23505105 214251466 1
23505105 362708884 1
23505105 85077359 1
23505105 784411766 1
23505105 206185630 1
23505105 185826799 1
23505105 515663555 1
23505105 186547033 1
23505105 228099346 1
23505105 400344890 1
23505105 117058623 1
23505105 83106176 1
23505105 205665619 1
23505105 64017672 1
23505105 280430548 1
23505105 174191688 1
23505105 102781563 1
23505105 404357780 1
23505105 48376774 1
23505105 297853100 1
23505105 273033835 1
23505105 226691563 1
23505105 107123526 1
23505105 175458189 1
23505105 234388455 1
23505105 284945143 1
23505105 238169466 1
23505105 520440498 1
23505105 178457690 1
23505105 30009812 1
23505105 306224647 1
23505105 275040716 1
23505105 88910148 1
14599444 337231569 1
14599444 104147773 1
14599444 343941412 1
14599444 90430970 1
14599444 186221115 1
14599444 187450075 1
14599444 754823287 1
14599444 74224730 1
14599444 21927348 1
14599444 172453787 1
14599444 172453788 1
14599444 179935250 1
14599444 266618095 1
14599444 179676136 1
14599444 277727437 1
14599444 237885339 1
14599444 179872551 1
14599444 326820998 1
14599444 580063106 1
14599444 21770354 1
14599444 211172294 1
14599444 240663429 1
14599444 303371760 1
14599444 385340015 1
14599444 191072044 1
14599444 336130385 1
14599444 157197158 1
14599444 45398123 1
14599444 137434820 1
14599444 191077706 1
14599444 185826799 1
14599444 185661573 1
14599444 170649489 1
14599444 51371672 1
14599444 421104380 1
14599444 86739892 1
14599444 53384299 1
14599444 116524695 1
14599444 267194499 1
14599444 185646833 1
14599444 186134940 1
14599444 213240376 1
14599444 284945143 1
14599444 203916273 1
14599444 255572101 1
14599444 30009812 1
14599444 34279978 1
14599444 274053387 1
14599444 88910148 1
255572101 22128494 1
255572101 186221115 1
255572101 754823287 1
255572101 191101089 1
255572101 74224730 1
255572101 179935250 1
255572101 317966639 1
255572101 179676136 1
255572101 361241032 1
255572101 179872551 1
255572101 286067895 1
255572101 326820998 1
255572101 21770354 1
255572101 303371760 1
255572101 266119179 1
255572101 218664980 1
255572101 191072044 1
255572101 127903007 1
255572101 336130385 1
255572101 344143174 1
255572101 137434820 1
255572101 191077706 1
255572101 185661573 1
255572101 184374903 1
255572101 181662643 1
255572101 116524695 1
255572101 53384299 1
255572101 115605916 1
255572101 185646833 1
255572101 186134940 1
255572101 191082782 1
255572101 14599444 1
255572101 34279978 1
255572101 124272648 1
252695601 38633460 1
252695601 76679385 1
252695601 137434820 1
252695601 283053533 1
252695601 186221115 1
252695601 63253790 1
252695601 405604530 1
252695601 191101089 1
252695601 21927348 1
252695601 280430548 1
252695601 238271382 1
252695601 181662643 1
252695601 45112608 1
252695601 179676136 1
252695601 219091740 1
252695601 88126316 1
252695601 194511872 1
252695601 177496057 1
252695601 181913832 1
252695601 303371760 1
252695601 140264549 1
252695601 271550696 1
252695601 182456993 1
252695601 141911198 1
252695601 283690548 1
252695601 266119179 1
252695601 234317940 1
252695601 259865273 1
252695601 191082782 1
252695601 255572101 1
252695601 280574253 1
252695601 361299476 1
252695601 285544894 1
219091740 194511872 1
85694890 194511872 1
234317940 194511872 1
266119179 194511872 1
183374179 194511872 1
63253790 194511872 1
287104239 194511872 1
238271382 194511872 1
361299476 194511872 1
191082782 194511872 1
141911198 194511872 1
191101089 194511872 1
283053533 194511872 1
205278393 194511872 1
323356735 336130385 1
191072044 336130385 1
121849847 336130385 1
389751959 336130385 1
106255581 336130385 1
53267855 336130385 1
421104380 336130385 1
185661573 336130385 1
214251466 336130385 1
214266687 336130385 1
517335990 336130385 1
310215915 336130385 1
206342682 336130385 1
580063106 336130385 1
218664980 336130385 1
343887622 336130385 1
34279978 336130385 1
273559646 336130385 1
326820998 336130385 1
378745384 336130385 1
440602667 336130385 1
205278393 336130385 1
303371760 336130385 1
191077706 336130385 1
160887563 162815851 1
246766460 162815851 1
93438825 162815851 1
283713373 162815851 1
100235911 162815851 1
50093236 162815851 1
24429243 162815851 1
562966986 162815851 1
157091041 162815851 1
100597724 162815851 1
448605410 162815851 1
26761071 162815851 1
387735880 162815851 1
210442608 162815851 1
905950542 162815851 1
470915888 162815851 1
501994600 162815851 1
391968464 77029876 1
100235911 77029876 1
311114046 77029876 1
338611428 77029876 1
575328602 77029876 1
438537920 77029876 1
431573246 77029876 1
200444013 77029876 1
239482861 77029876 1
206134238 77029876 1
515440846 77029876 1
42895816 77029876 1
56406907 77029876 1
458449001 77029876 1
443540428 77029876 1
314096700 77029876 1
205278393 77029876 1
271324754 77029876 1
219091740 285544894 1
266119179 285544894 1
85790245 285544894 1
199633839 285544894 1
228099346 285544894 1
53267855 285544894 1
246739849 285544894 1
191082782 285544894 1
63253790 285544894 1
405604530 285544894 1
21415915 285544894 1
85694890 285544894 1
287104239 285544894 1
238271382 285544894 1
273033835 285544894 1
234317940 285544894 1
191101089 285544894 1
187288519 285544894 1
167906212 285544894 1
283053533 285544894 1
181913832 285544894 1
175458189 285544894 1
132902185 285544894 1
205278393 285544894 1
221517840 285544894 1
141911198 285544894 1
367354478 285544894 1
100597724 285544894 1
274053387 285544894 1
520380645 137434820 1
191072044 137434820 1
40894652 137434820 1
138428712 137434820 1
311867325 137434820 1
165076757 137434820 1
421104380 137434820 1
250569402 137434820 1
188826656 137434820 1
330255413 137434820 1
317966639 137434820 1
185661573 137434820 1
279949406 137434820 1
48048224 137434820 1
241266173 137434820 1
48949091 137434820 1
52305361 137434820 1
580063106 137434820 1
34279978 137434820 1
370611197 137434820 1
326820998 137434820 1
322180022 137434820 1
191067738 137434820 1
191101089 137434820 1
181913832 137434820 1
205278393 137434820 1
303371760 137434820 1
191077706 137434820 1
280403522 23505105 1
838628065 23505105 1
360738565 23505105 1
119466409 23505105 1
241266173 23505105 1
433102407 23505105 1
140264549 23505105 1
300202655 23505105 1
784411766 23505105 1
186547033 23505105 1
344751090 23505105 1
284945143 23505105 1
21695739 23505105 1
172453787 14599444 1
172453788 14599444 1
266618095 14599444 1
326820998 14599444 1
211172294 14599444 1
157197158 14599444 1
30009812 14599444 1
45398123 14599444 1
421104380 14599444 1
267194499 14599444 1
213240376 14599444 1
203916273 14599444 1
343941412 14599444 1
277727437 14599444 1
237885339 14599444 1
580063106 14599444 1
191072044 14599444 1
185661573 14599444 1
104147773 14599444 1
187450075 14599444 1
205278393 14599444 1
303371760 14599444 1
191077706 14599444 1
170649489 14599444 1
284945143 14599444 1
34279978 14599444 1
266119179 255572101 1
421104380 255572101 1
317966639 255572101 1
326820998 255572101 1
191101089 255572101 1
283053533 255572101 1
205278393 255572101 1
303371760 255572101 1
219091740 252695601 1
266119179 252695601 1
45112608 252695601 1
63253790 252695601 1
405604530 252695601 1
85694890 252695601 1
287104239 252695601 1
238271382 252695601 1
234317940 252695601 1
191101089 252695601 1
283053533 252695601 1
181913832 252695601 1
205278393 252695601 1
141911198 252695601 1
361299476 252695601 1
382076279 381295550 1
382076279 393300089 1
382076279 35952475 1
382076279 320557936 1
382076279 27798256 1
382076279 106255581 1
382076279 295071464 1
382076279 24429243 1
382076279 404357780 1
382076279 214266687 1
382076279 19761271 1
382076279 316113123 1
382076279 23543947 1
382076279 88960749 1
382076279 359256640 1
382076279 280574253 1
382076279 433102407 1
33841316 254940274 1
33841316 292813892 1
33841316 214266687 1
33841316 151755148 1
33841316 50799351 1
33841316 153825675 1
33841316 29553844 1
33841316 37649776 1
33841316 248148598 1
33841316 36544806 1
33841316 244547831 1
33841316 350739777 1
33841316 250569402 1
370652255 81073960 1
370652255 386637033 1
370652255 267228287 1
370652255 88227100 1
370652255 21858860 1
370652255 279968317 1
370652255 280403522 1
370652255 191058301 1
370652255 58759682 1
370652255 508986427 1
370652255 299112866 1
370652255 444720443 1
370652255 30009812 1
370652255 232232278 1
370652255 399711344 1
214266687 19761271 1
214266687 382076279 1
214266687 381295550 1
214266687 106255581 1
214266687 39723301 1
214266687 36544806 1
214266687 433102407 1
214266687 51039180 1
214266687 36292202 1
214266687 53267855 1
214266687 115605916 1
214266687 22128494 1
214266687 89308231 1
214266687 117902280 1
214266687 389265907 1
214266687 249707746 1
214266687 112257152 1
214266687 99002197 1
214266687 24598269 1
214266687 27798256 1
214266687 302559370 1
214266687 316113123 1
214266687 41795957 1
214266687 440602667 1
214266687 73084416 1
214266687 218649291 1
214266687 361812003 1
214266687 423225727 1
214266687 754823287 1
214266687 33841316 1
214266687 352227498 1
214266687 401744197 1
214266687 140264549 1
214266687 218664980 1
214266687 23543947 1
214266687 393727361 1
214266687 548657860 1
214266687 393300089 1
214266687 50799351 1
214266687 143037311 1
214266687 177823861 1
214266687 205278393 1
214266687 23971329 1
214266687 62223312 1
214266687 168345425 1
214266687 260062202 1
214266687 171251023 1
214266687 121849847 1
214266687 36612498 1
214266687 104799646 1
214266687 214251466 1
214266687 478310972 1
214266687 408214756 1
214266687 151755148 1
214266687 553850703 1
214266687 249710115 1
214266687 132067492 1
214266687 389751959 1
214266687 244474835 1
214266687 37649776 1
151816481 35952475 1
151816481 137671591 1
151816481 297850671 1
151816481 151755148 1
151816481 370611197 1
151816481 33841316 1
151816481 89308231 1
151816481 137055424 1
151816481 106255581 1
151816481 322180022 1
151816481 244474835 1
151816481 50799351 1
151816481 323356735 1
151816481 265245001 1
151816481 28774420 1
151816481 37649776 1
151816481 36544806 1
151816481 36612498 1
151816481 306791157 1
106255581 272101527 1
106255581 382076279 1
106255581 56343104 1
106255581 381295550 1
106255581 177496057 1
106255581 108064328 1
106255581 151816481 1
106255581 36544806 1
106255581 280574253 1
106255581 433102407 1
106255581 212503529 1
106255581 51039180 1
106255581 24429243 1
106255581 97492519 1
106255581 338939548 1
106255581 426101736 1
106255581 310215915 1
106255581 269051483 1
106255581 115605916 1
106255581 297853100 1
106255581 89308231 1
106255581 389265907 1
106255581 257522741 1
106255581 248148598 1
106255581 27798256 1
106255581 41795957 1
106255581 117058623 1
106255581 282819786 1
106255581 315035989 1
106255581 156951907 1
106255581 88960749 1
106255581 361812003 1
106255581 306224647 1
106255581 38633460 1
106255581 90430970 1
106255581 208649048 1
106255581 754823287 1
106255581 140264549 1
106255581 69315538 1
106255581 218664980 1
106255581 300202655 1
106255581 273461517 1
106255581 79413578 1
106255581 343887622 1
106255581 150611354 1
106255581 215576684 1
106255581 341332559 1
106255581 28774420 1
106255581 124272648 1
106255581 143037311 1
106255581 177823861 1
106255581 23971329 1
106255581 361241032 1
106255581 62223312 1
106255581 47914608 1
106255581 381346813 1
106255581 171251023 1
106255581 121849847 1
106255581 35952475 1
106255581 104799646 1
106255581 478310972 1
106255581 249710115 1
106255581 185826799 1
106255581 132067492 1
106255581 117757115 1
106255581 372730170 1
106255581 54596482 1
106255581 389751959 1
106255581 244474835 1
106255581 283894633 1
106255581 37649776 1
106255581 448605410 1
106255581 232961188 1
106255581 19761271 1
106255581 193208430 1
106255581 23505105 1
106255581 29267530 1
106255581 273559646 1
106255581 88126316 1
106255581 170909799 1
106255581 39723301 1
106255581 506215866 1
106255581 228099346 1
106255581 36292202 1
106255581 53267855 1
106255581 520440498 1
106255581 328239527 1
106255581 275040716 1
106255581 22128494 1
106255581 194757219 1
106255581 165076757 1
106255581 359750805 1
106255581 402540810 1
106255581 317113567 1
106255581 24598269 1
106255581 99002197 1
106255581 137671591 1
106255581 302559370 1
106255581 362708884 1
106255581 316113123 1
106255581 320121337 1
106255581 400344890 1
106255581 192473400 1
106255581 378745384 1
106255581 440602667 1
106255581 73084416 1
106255581 218649291 1
106255581 155874323 1
106255581 21858860 1
106255581 423225727 1
106255581 33841316 1
106255581 401744197 1
106255581 43399417 1
106255581 164729839 1
106255581 123084921 1
106255581 256133861 1
106255581 500386861 1
106255581 409911433 1
106255581 23543947 1
106255581 137373058 1
106255581 393727361 1
106255581 83928002 1
106255581 342697022 1
106255581 393300089 1
106255581 404357780 1
106255581 278482967 1
106255581 50799351 1
106255581 481649873 1
106255581 252993522 1
106255581 169894192 1
106255581 162621823 1
106255581 119202711 1
106255581 205278393 1
106255581 145721875 1
106255581 35254639 1
106255581 17248920 1
106255581 168345425 1
106255581 260062202 1
106255581 127903007 1
106255581 36612498 1
106255581 214251466 1
106255581 256696942 1
106255581 214266687 1
106255581 483853031 1
106255581 85077359 1
106255581 151755148 1
106255581 246550319 1
106255581 517335990 1
151755148 38633460 1
151755148 35952475 1
151755148 27798256 1
151755148 123208306 1
151755148 212503529 1
151755148 214266687 1
151755148 19761271 1
151755148 320121337 1
151755148 372693245 1
151755148 382076279 1
151755148 338939548 1
151755148 361065588 1
151755148 177823861 1
151755148 33841316 1
151755148 36292202 1
151755148 505128137 1
151755148 360392279 1
151755148 37905642 1
151755148 359750805 1
151755148 89308231 1
151755148 372730170 1
151755148 384094515 1
151755148 106255581 1
151755148 244474835 1
151755148 168345425 1
151755148 260062202 1
151755148 50799351 1
151755148 368086280 1
151755148 151816481 1
151755148 36544806 1
151755148 121849847 1
151755148 36612498 1
35952475 23543947 1
35952475 27798256 1
50799351 382076279 1
50799351 56343104 1
50799351 37905642 1
50799351 353689773 1
50799351 151816481 1
50799351 36544806 1
50799351 212503529 1
50799351 51039180 1
50799351 24429243 1
50799351 115605916 1
50799351 338287336 1
50799351 53384299 1
50799351 280826536 1
50799351 24868133 1
50799351 89308231 1
50799351 257522741 1
50799351 248148598 1
50799351 27798256 1
50799351 41795957 1
50799351 360392279 1
50799351 315035989 1
50799351 156951907 1
50799351 88960749 1
50799351 361812003 1
50799351 38633460 1
50799351 90430970 1
50799351 208649048 1
50799351 754823287 1
50799351 140264549 1
50799351 69315538 1
50799351 218664980 1
50799351 178077679 1
50799351 150611354 1
50799351 348265432 1
50799351 450794692 1
50799351 175458189 1
50799351 28774420 1
50799351 124272648 1
50799351 54198070 1
50799351 143037311 1
50799351 267228287 1
50799351 177823861 1
50799351 158469454 1
50799351 23971329 1
50799351 361241032 1
50799351 62223312 1
50799351 47914608 1
50799351 171251023 1
50799351 69307285 1
50799351 382489334 1
50799351 121849847 1
50799351 45624632 1
50799351 35952475 1
50799351 104799646 1
50799351 111005623 1
50799351 185826799 1
50799351 58747535 1
50799351 132067492 1
50799351 117757115 1
50799351 244474835 1
50799351 37649776 1
50799351 448605410 1
50799351 19761271 1
50799351 193208430 1
50799351 273559646 1
50799351 88126316 1
50799351 106255581 1
50799351 170909799 1
50799351 39723301 1
50799351 36292202 1
50799351 520440498 1
50799351 22128494 1
50799351 165076757 1
50799351 112257152 1
50799351 317113567 1
50799351 24598269 1
50799351 99002197 1
50799351 320121337 1
50799351 88227100 1
50799351 73084416 1
50799351 218649291 1
50799351 21858860 1
50799351 33841316 1
50799351 352227498 1
50799351 33861081 1
50799351 123084921 1
50799351 500386861 1
50799351 23543947 1
50799351 137373058 1
50799351 342697022 1
50799351 278482967 1
50799351 454736754 1
50799351 481649873 1
50799351 169894192 1
50799351 162621823 1
50799351 361065588 1
50799351 205278393 1
50799351 17248920 1
50799351 168345425 1
50799351 260062202 1
50799351 205383132 1
50799351 127903007 1
50799351 36612498 1
50799351 109269644 1
50799351 214266687 1
50799351 151755148 1
50799351 18761643 1
50799351 185646833 1
50799351 392480887 1
36612498 104799646 1
36612498 19761271 1
36612498 151755148 1
36612498 162621823 1
36612498 150611354 1
36612498 36292202 1
36612498 426101736 1
36612498 89308231 1
36612498 106255581 1
36612498 123084921 1
36612498 282819786 1
36612498 215576684 1
36612498 315035989 1
36612498 50799351 1
36612498 454736754 1
36612498 406886217 1
36612498 317113567 1
36612498 481649873 1
36612498 252993522 1
541707952 38633460 1
541707952 465399426 1
541707952 88126316 1
541707952 198221318 1
541707952 165076757 1
541707952 45364167 1
541707952 241093180 1
541707952 177496057 1
541707952 380310734 1
541707952 44336049 1
541707952 410218658 1
541707952 73084416 1
541707952 417097825 1
541707952 155874323 1
541707952 330255413 1
541707952 179127965 1
541707952 177900100 1
541707952 124272648 1
38633460 143037311 1
38633460 209549732 1
38633460 165076757 1
38633460 361278739 1
38633460 177496057 1
38633460 256133861 1
38633460 151816481 1
38633460 36544806 1
38633460 361299476 1
38633460 35952475 1
38633460 27798256 1
38633460 104799646 1
38633460 400549146 1
38633460 177900100 1
38633460 311867325 1
38633460 115605916 1
38633460 73084416 1
38633460 244474835 1
38633460 40894652 1
38633460 324907579 1
38633460 50799351 1
38633460 48048224 1
38633460 37649776 1
38633460 124272648 1
27798256 151816481 1
27798256 36544806 1
27798256 51039180 1
27798256 89308231 1
27798256 541707952 1
27798256 121849847 1
27798256 389751959 1
27798256 37649776 1
27798256 88126316 1
27798256 106255581 1
27798256 170909799 1
27798256 328239527 1
27798256 23543947 1
27798256 50799351 1
27798256 364819835 1
27798256 214251466 1
27798256 214266687 1
27798256 382076279 1
27798256 24429243 1
27798256 88960749 1
27798256 361812003 1
27798256 38633460 1
27798256 218664980 1
27798256 150611354 1
27798256 143037311 1
27798256 62223312 1
27798256 35952475 1
27798256 104799646 1
27798256 273559646 1
27798256 39723301 1
27798256 506215866 1
27798256 24598269 1
27798256 99002197 1
27798256 218649291 1
27798256 123084921 1
27798256 205278393 1
27798256 36612498 1
89308231 37905642 1
89308231 27798256 1
89308231 320121337 1
89308231 33861081 1
89308231 137373058 1
89308231 454736754 1
89308231 470069657 1
89308231 214266687 1
89308231 382076279 1
89308231 441208969 1
89308231 320782984 1
89308231 54596482 1
89308231 520440498 1
89308231 318581766 1
36544806 38633460 1
36544806 346391676 1
36544806 355438543 1
36544806 19761271 1
36544806 162621823 1
36544806 368802046 1
36544806 361065588 1
36544806 33841316 1
36544806 23971329 1
36544806 359750805 1
36544806 89308231 1
36544806 88126316 1
36544806 106255581 1
36544806 170909799 1
36544806 58749618 1
36544806 140264549 1
36544806 260062202 1
36544806 382489334 1
36544806 353689773 1
36544806 452834167 1
36544806 36612498 1
36544806 24598269 1
36544806 35952475 1
36544806 27798256 1
36544806 24429243 1
36544806 214266687 1
36544806 320121337 1
36544806 41795957 1
36544806 151755148 1
36544806 150611354 1
36544806 417708983 1
36544806 36292202 1
36544806 204911391 1
36544806 348265432 1
36544806 450794692 1
36544806 53384299 1
36544806 570304837 1
36544806 227764232 1
36544806 244474835 1
36544806 278482967 1
36544806 50799351 1
36544806 156951907 1
36544806 392480887 1
36544806 37649776 1
280574253 382076279 1
478310972 382076279 1
249710115 382076279 1
316113123 382076279 1
238764205 382076279 1
295071464 382076279 1
214251466 382076279 1
381295550 382076279 1
85790245 382076279 1
433102407 382076279 1
320557936 382076279 1
24429243 382076279 1
448605410 382076279 1
359256640 382076279 1
393300089 382076279 1
89308231 33841316 1
248148598 33841316 1
250569402 33841316 1
350739777 33841316 1
187365956 33841316 1
244547831 33841316 1
205278393 33841316 1
280403522 370652255 1
399711344 370652255 1
279968317 370652255 1
30009812 370652255 1
447026114 370652255 1
205278393 370652255 1
120116959 370652255 1
299112866 370652255 1
89308231 151816481 1
370611197 151816481 1
137671591 151816481 1
205278393 151816481 1
433102407 106255581 1
393727361 106255581 1
123208306 151755148 1
37905642 151755148 1
292813892 151755148 1
338939548 151755148 1
360392279 151755148 1
177823861 151755148 1
381346813 151755148 1
121849847 151755148 1
359750805 151755148 1
320121337 151755148 1
368086280 151755148 1
384094515 151755148 1
212503529 151755148 1
438159896 151755148 1
505128137 151755148 1
205278393 151755148 1
348265432 50799351 1
381346813 50799351 1
405406664 50799351 1
205278393 50799351 1
156951907 36612498 1
280574253 27798256 1
337544630 27798256 1
328239527 27798256 1
33861081 27798256 1
364819835 27798256 1
214251466 27798256 1
506215866 27798256 1
24598269 27798256 1
205278393 27798256 1
37905642 89308231 1
33861081 89308231 1
137373058 89308231 1
470069657 89308231 1
110551579 89308231 1
441208969 89308231 1
320782984 89308231 1
150611354 89308231 1
193208430 89308231 1
318581766 89308231 1
156951907 36544806 1
452834167 36544806 1
381346813 36544806 1
346391676 36544806 1
320121337 36544806 1
570304837 36544806 1
368802046 36544806 1
361065588 36544806 1
205278393 36544806 1
417708983 36544806 1
443540428 58747535 1
369727211 93737863 1
369727211 194757219 1
369727211 187038423 1
369727211 339165240 1
369727211 84403255 1
369727211 330439783 1
369727211 252673442 1
369727211 23971329 1
369727211 496918713 1
369727211 347943805 1
369727211 179676136 1
369727211 170909799 1
369727211 108064328 1
369727211 421024033 1
369727211 140264549 1
369727211 167906212 1
369727211 285230602 1
369727211 218664980 1
369727211 257522741 1
369727211 325619075 1
369727211 64490054 1
369727211 109269644 1
369727211 363915528 1
369727211 104799646 1
369727211 409911433 1
369727211 276971322 1
369727211 77726580 1
369727211 100597724 1
369727211 443043975 1
369727211 198927386 1
369727211 58747535 1
369727211 275096952 1
369727211 391968464 1
369727211 150611354 1
369727211 211555341 1
369727211 53267855 1
369727211 102781563 1
369727211 186190444 1
369727211 156951907 1
369727211 213829162 1
369727211 28128687 1
369727211 237266480 1
369727211 361812003 1
369727211 366017781 1
369727211 283713373 1
369727211 42570149 1
369727211 124272648 1
436851002 45112608 1
436851002 18900232 1
436851002 347943805 1
436851002 44765804 1
436851002 50093236 1
436851002 470500390 1
436851002 335997173 1
436851002 296487126 1
436851002 175155659 1
436851002 157091041 1
436851002 905950542 1
436851002 262307214 1
436851002 100597724 1
436851002 241266173 1
436851002 486840282 1
436851002 210442608 1
436851002 115180720 1
436851002 280403522 1
436851002 178077679 1
436851002 562966986 1
436851002 253491471 1
436851002 399604913 1
436851002 71487252 1
436851002 111690467 1
436851002 162815851 1
370611197 297850671 1
370611197 88126316 1
370611197 115605916 1
370611197 52305361 1
370611197 322180022 1
370611197 73084416 1
370611197 209549732 1
370611197 386637033 1
370611197 241266173 1
370611197 72277917 1
370611197 515440846 1
370611197 256133861 1
370611197 265245001 1
370611197 108896669 1
370611197 28774420 1
370611197 37649776 1
370611197 248148598 1
370611197 361278739 1
370611197 330255413 1
370611197 230315857 1
370611197 124272648 1
370611197 306791157 1
71487252 337231569 1
71487252 108445481 1
71487252 296487126 1
71487252 232961188 1
71487252 193208430 1
71487252 23505105 1
71487252 211848777 1
71487252 273559646 1
71487252 189209030 1
71487252 88126316 1
71487252 246172121 1
71487252 170909799 1
71487252 33029673 1
71487252 108064328 1
71487252 241266173 1
71487252 267814002 1
71487252 211172294 1
71487252 340363309 1
71487252 399604913 1
71487252 280574253 1
71487252 48949091 1
71487252 199633839 1
71487252 192517738 1
71487252 51039180 1
71487252 157197158 1
71487252 24429243 1
71487252 784411766 1
71487252 97492519 1
71487252 311867325 1
71487252 228099346 1
71487252 391968464 1
71487252 46252132 1
71487252 500112888 1
71487252 211555341 1
71487252 162815851 1
71487252 53267855 1
71487252 269051483 1
71487252 45112608 1
71487252 48376774 1
71487252 297853100 1
71487252 246739849 1
71487252 186134940 1
71487252 399954028 1
71487252 471858752 1
71487252 30009812 1
71487252 406980735 1
71487252 22128494 1
71487252 194757219 1
71487252 262307214 1
71487252 58757576 1
71487252 280403522 1
71487252 52305361 1
71487252 475896725 1
71487252 257522741 1
71487252 318581766 1
71487252 111690467 1
71487252 126040106 1
71487252 418803180 1
71487252 137671591 1
71487252 21415915 1
71487252 57675742 1
71487252 443043975 1
71487252 400344890 1
71487252 117058623 1
71487252 205665619 1
71487252 235926567 1
71487252 212381568 1
71487252 21593031 1
71487252 250569402 1
71487252 86739892 1
71487252 102781563 1
71487252 186190444 1
71487252 157091041 1
71487252 273033835 1
71487252 226691563 1
71487252 218649291 1
71487252 210442608 1
71487252 156951907 1
71487252 203916273 1
71487252 361812003 1
71487252 178457690 1
71487252 306224647 1
71487252 267822457 1
71487252 88910148 1
71487252 223611436 1
71487252 363860065 1
71487252 260814366 1
71487252 343941412 1
71487252 754823287 1
71487252 496918713 1
71487252 43399417 1
71487252 50093236 1
71487252 164729839 1
71487252 123084921 1
71487252 192149868 1
71487252 396758589 1
71487252 29985371 1
71487252 184372744 1
71487252 140264549 1
71487252 482704214 1
71487252 178077679 1
71487252 21437961 1
71487252 92473291 1
71487252 79413578 1
71487252 44765804 1
71487252 53150452 1
71487252 409911433 1
71487252 23543947 1
71487252 214483223 1
71487252 404357780 1
71487252 215576684 1
71487252 40894652 1
71487252 278482967 1
71487252 175458189 1
71487252 341332559 1
71487252 280948401 1
71487252 368246503 1
71487252 28774420 1
71487252 176861277 1
71487252 124272648 1
71487252 54198070 1
71487252 205376521 1
71487252 838628065 1
71487252 143037311 1
71487252 104147773 1
71487252 386637033 1
71487252 169894192 1
71487252 370162043 1
71487252 392132337 1
71487252 372988775 1
71487252 308721415 1
71487252 137471432 1
71487252 106841421 1
71487252 347943805 1
71487252 361241032 1
71487252 175155659 1
71487252 421024033 1
71487252 21770354 1
71487252 905950542 1
71487252 221517840 1
71487252 367354478 1
71487252 253491471 1
71487252 262639091 1
71487252 45624632 1
71487252 109269644 1
71487252 104799646 1
71487252 85077359 1
71487252 100597724 1
71487252 111005623 1
71487252 264200852 1
71487252 185826799 1
71487252 64017672 1
71487252 117757115 1
71487252 261114974 1
71487252 185646833 1
71487252 436851002 1
71487252 21695739 1
71487252 274053387 1
205376521 79413578 1
205376521 44765804 1
205376521 409911433 1
205376521 68526291 1
205376521 296487126 1
205376521 296381448 1
205376521 22128494 1
205376521 366562500 1
205376521 191077706 1
205376521 343941412 1
205376521 211848777 1
205376521 280403522 1
205376521 205665619 1
205376521 754823287 1
205376521 235926567 1
205376521 500112888 1
205376521 352370223 1
205376521 240388572 1
205376521 64017672 1
205376521 21593031 1
205376521 409970512 1
205376521 102781563 1
205376521 269051483 1
205376521 496918713 1
205376521 238764205 1
205376521 117757115 1
205376521 189209030 1
205376521 50093236 1
205376521 361241032 1
205376521 192149868 1
205376521 214483223 1
205376521 337070381 1
205376521 175155659 1
205376521 33029673 1
205376521 241266173 1
205376521 221517840 1
205376521 211172294 1
205376521 107123526 1
205376521 210442608 1
205376521 253491471 1
205376521 111690467 1
205376521 71487252 1
205376521 361812003 1
205376521 92473291 1
205376521 126040106 1
205376521 306224647 1
205376521 88910148 1
205376521 223611436 1
109269644 299925959 1
109269644 93737863 1
109269644 57794814 1
109269644 177135949 1
109269644 363915528 1
109269644 409911433 1
109269644 454280253 1
109269644 362708884 1
109269644 276971322 1
109269644 77726580 1
109269644 194757219 1
109269644 205231234 1
109269644 187038423 1
109269644 339165240 1
109269644 84403255 1
109269644 443043975 1
109269644 198927386 1
109269644 80373284 1
109269644 433683092 1
109269644 316530540 1
109269644 275096952 1
109269644 391968464 1
109269644 492369766 1
109269644 186791565 1
109269644 330439783 1
109269644 252673442 1
109269644 211555341 1
109269644 390669136 1
109269644 53267855 1
109269644 496918713 1
109269644 117757115 1
109269644 369727211 1
109269644 186190444 1
109269644 580063106 1
109269644 108064328 1
109269644 421024033 1
109269644 105576032 1
109269644 187658311 1
109269644 394745356 1
109269644 222559633 1
109269644 285230602 1
109269644 403594709 1
109269644 213829162 1
109269644 28128687 1
109269644 237266480 1
109269644 399954028 1
109269644 325619075 1
109269644 64490054 1
109269644 366017781 1
109269644 283713373 1
45112608 470500390 1
45112608 335997173 1
45112608 108445481 1
45112608 406980735 1
45112608 262307214 1
45112608 355136751 1
45112608 115180720 1
45112608 280403522 1
45112608 211848777 1
45112608 754823287 1
45112608 370698806 1
45112608 18900232 1
45112608 160887563 1
45112608 347943805 1
45112608 189209030 1
45112608 50093236 1
45112608 192149868 1
45112608 177496057 1
45112608 175155659 1
45112608 905950542 1
45112608 486840282 1
45112608 241266173 1
45112608 140264549 1
45112608 178077679 1
45112608 253491471 1
45112608 399604913 1
45112608 71487252 1
45112608 111690467 1
45112608 241120063 1
45112608 262639091 1
45112608 48949091 1
45112608 109269644 1
45112608 44765804 1
45112608 53150452 1
45112608 157197158 1
45112608 275155337 1
45112608 100597724 1
45112608 111005623 1
45112608 228099346 1
45112608 441208969 1
45112608 162815851 1
45112608 157091041 1
45112608 362747745 1
45112608 501994600 1
45112608 210442608 1
45112608 562966986 1
45112608 436851002 1
399604913 44765804 1
399604913 109269644 1
399604913 470500390 1
399604913 53150452 1
399604913 460456072 1
399604913 275155337 1
399604913 157197158 1
399604913 335997173 1
399604913 68526291 1
399604913 296487126 1
399604913 22128494 1
399604913 262307214 1
399604913 100597724 1
399604913 355136751 1
399604913 111005623 1
399604913 115180720 1
399604913 391968464 1
399604913 211848777 1
399604913 280403522 1
399604913 260778881 1
399604913 235926567 1
399604913 212381568 1
399604913 441208969 1
399604913 370698806 1
399604913 162815851 1
399604913 45112608 1
399604913 18900232 1
399604913 160887563 1
399604913 347943805 1
399604913 179676136 1
399604913 189209030 1
399604913 50093236 1
399604913 396718040 1
399604913 192149868 1
399604913 175155659 1
399604913 157091041 1
399604913 905950542 1
399604913 241266173 1
399604913 486840282 1
399604913 501994600 1
399604913 210442608 1
399604913 178077679 1
399604913 562966986 1
399604913 253491471 1
399604913 71487252 1
399604913 111690467 1
399604913 241120063 1
399604913 436851002 1
399604913 262639091 1
399604913 54198070 1
36292202 143037311 1
36292202 22128494 1
36292202 169894192 1
36292202 193208430 1
36292202 162621823 1
36292202 90430970 1
36292202 177823861 1
36292202 205278393 1
36292202 23971329 1
36292202 359750805 1
36292202 29267530 1
36292202 89308231 1
36292202 123084921 1
36292202 170909799 1
36292202 168345425 1
36292202 140264549 1
36292202 260062202 1
36292202 171251023 1
36292202 353689773 1
36292202 112257152 1
36292202 36544806 1
36292202 500386861 1
36292202 317113567 1
36292202 36612498 1
36292202 24598269 1
36292202 109269644 1
36292202 104799646 1
36292202 320121337 1
36292202 23543947 1
36292202 151755148 1
36292202 111005623 1
36292202 338939548 1
36292202 150611354 1
36292202 342697022 1
36292202 426101736 1
36292202 204911391 1
36292202 372730170 1
36292202 297853100 1
36292202 215576684 1
36292202 84352469 1
36292202 315035989 1
36292202 226691563 1
36292202 278482967 1
36292202 50799351 1
36292202 156951907 1
36292202 280826536 1
36292202 454736754 1
36292202 406886217 1
36292202 37649776 1
36292202 405406664 1
36292202 481649873 1
36292202 252993522 1
175155659 108445481 1
175155659 337231569 1
175155659 296487126 1
175155659 260814366 1
175155659 343941412 1
175155659 754823287 1
175155659 191898535 1
175155659 189209030 1
175155659 43399417 1
175155659 50093236 1
175155659 164729839 1
175155659 192149868 1
175155659 177496057 1
175155659 33029673 1
175155659 108064328 1
175155659 241266173 1
175155659 267814002 1
175155659 211172294 1
175155659 140264549 1
175155659 482704214 1
175155659 178077679 1
175155659 21437961 1
175155659 92473291 1
175155659 402870780 1
175155659 79413578 1
175155659 44765804 1
175155659 53150452 1
175155659 192517738 1
175155659 157197158 1
175155659 24429243 1
175155659 552102770 1
175155659 500112888 1
175155659 269051483 1
175155659 45112608 1
175155659 331112419 1
175155659 214483223 1
175155659 48376774 1
175155659 246739849 1
175155659 188846349 1
175155659 280948401 1
175155659 30009812 1
175155659 176861277 1
175155659 205376521 1
175155659 501887043 1
175155659 406980735 1
175155659 262307214 1
175155659 280403522 1
175155659 277019535 1
175155659 308721415 1
175155659 347943805 1
175155659 361241032 1
175155659 21770354 1
175155659 905950542 1
175155659 221517840 1
175155659 369094144 1
175155659 257522741 1
175155659 253491471 1
175155659 71487252 1
175155659 111690467 1
175155659 126040106 1
175155659 262639091 1
175155659 45624632 1
175155659 21415915 1
175155659 57675742 1
175155659 362708884 1
175155659 256696942 1
175155659 272144349 1
175155659 344751090 1
175155659 100480169 1
175155659 205665619 1
175155659 38081052 1
175155659 64017672 1
175155659 21593031 1
175155659 166670511 1
175155659 102781563 1
175155659 117757115 1
175155659 167096544 1
175155659 261114974 1
175155659 210442608 1
175155659 284945143 1
175155659 361812003 1
175155659 436851002 1
175155659 267822457 1
175155659 239482861 1
175155659 88910148 1
175155659 223611436 1
406980735 44765804 1
406980735 53150452 1
406980735 460456072 1
406980735 335997173 1
406980735 68526291 1
406980735 296487126 1
406980735 262307214 1
406980735 421499757 1
406980735 211848777 1
406980735 280403522 1
406980735 552102770 1
406980735 260778881 1
406980735 212381568 1
406980735 21593031 1
406980735 269051483 1
406980735 317966639 1
406980735 45112608 1
406980735 18900232 1
406980735 347943805 1
406980735 189209030 1
406980735 50093236 1
406980735 214483223 1
406980735 175155659 1
406980735 157091041 1
406980735 905950542 1
406980735 362747745 1
406980735 257522741 1
406980735 253491471 1
406980735 71487252 1
406980735 322045168 1
406980735 241120063 1
406980735 436851002 1
406980735 54198070 1
406980735 345725724 1
108896669 337231569 1
108896669 380310734 1
108896669 272101527 1
108896669 209549732 1
108896669 370611197 1
108896669 119202711 1
108896669 208649048 1
108896669 361278739 1
108896669 330255413 1
108896669 88126316 1
108896669 177496057 1
108896669 52305361 1
108896669 410218658 1
108896669 260062202 1
108896669 268844576 1
108896669 256133861 1
108896669 77688451 1
108896669 248148598 1
108896669 279504313 1
108896669 177900100 1
108896669 192473400 1
108896669 491150133 1
108896669 281992408 1
108896669 115605916 1
108896669 73084416 1
108896669 340870023 1
108896669 40894652 1
108896669 72277917 1
108896669 324907579 1
108896669 48048224 1
108896669 198221318 1
108896669 187276624 1
108896669 28774420 1
108896669 37649776 1
108896669 155874323 1
108896669 230315857 1
108896669 124272648 1
88126316 279504313 1
88126316 250361135 1
88126316 838628065 1
88126316 244154467 1
88126316 181097218 1
88126316 45364167 1
88126316 272101527 1
88126316 232961188 1
88126316 483853031 1
88126316 437557781 1
88126316 386637033 1
88126316 56343104 1
88126316 370611197 1
88126316 119202711 1
88126316 208649048 1
88126316 267804075 1
88126316 192473400 1
88126316 351798435 1
88126316 244876558 1
88126316 53267855 1
88126316 137471432 1
88126316 187288519 1
88126316 164729839 1
88126316 115605916 1
88126316 52305361 1
88126316 297853100 1
88126316 246739849 1
88126316 40894652 1
88126316 72277917 1
88126316 156890702 1
88126316 284510806 1
88126316 48048224 1
88126316 108896669 1
88126316 253491471 1
88126316 28774420 1
88126316 178457690 1
88126316 155874323 1
88126316 248148598 1
88126316 37649776 1
88126316 48949091 1
88126316 275040716 1
88126316 230315857 1
88126316 212586753 1
88126316 124272648 1
44765804 460456072 1
44765804 409982678 1
44765804 335997173 1
44765804 68526291 1
44765804 296487126 1
44765804 406980735 1
44765804 296381448 1
44765804 262307214 1
44765804 115180720 1
44765804 211848777 1
44765804 280403522 1
44765804 378171446 1
44765804 74224730 1
44765804 352370223 1
44765804 249794165 1
44765804 409970512 1
44765804 238764205 1
44765804 347943805 1
44765804 189209030 1
44765804 50093236 1
44765804 175155659 1
44765804 905950542 1
44765804 241266173 1
44765804 486840282 1
44765804 91155132 1
44765804 487963726 1
44765804 249824122 1
44765804 253491471 1
44765804 352569615 1
44765804 399604913 1
44765804 71487252 1
44765804 111690467 1
44765804 108675333 1
44765804 241120063 1
44765804 262639091 1
44765804 360543263 1
44765804 345725724 1
44765804 104799646 1
44765804 53150452 1
44765804 409911433 1
44765804 51039180 1
44765804 157197158 1
44765804 23543947 1
44765804 366562500 1
44765804 111005623 1
44765804 191077706 1
44765804 421499757 1
44765804 150611354 1
44765804 552102770 1
44765804 260778881 1
44765804 367080568 1
44765804 235926567 1
44765804 212381568 1
44765804 240388572 1
44765804 21593031 1
44765804 250569402 1
44765804 162815851 1
44765804 269051483 1
44765804 45112608 1
44765804 29666748 1
44765804 214483223 1
44765804 337070381 1
44765804 157091041 1
44765804 210442608 1
44765804 156951907 1
44765804 520440498 1
44765804 418254720 1
44765804 436851002 1
44765804 306224647 1
44765804 124272648 1
44765804 54198070 1
44765804 205376521 1
44765804 239482861 1
262307214 331273105 1
262307214 470500390 1
262307214 335997173 1
262307214 68526291 1
262307214 296487126 1
262307214 232961188 1
262307214 23505105 1
262307214 115180720 1
262307214 211848777 1
262307214 754823287 1
262307214 29267530 1
262307214 317966639 1
262307214 18900232 1
262307214 119466409 1
262307214 189209030 1
262307214 273559646 1
262307214 50093236 1
262307214 164729839 1
262307214 192149868 1
262307214 170909799 1
262307214 108064328 1
262307214 39723301 1
262307214 241266173 1
262307214 140264549 1
262307214 340363309 1
262307214 218664980 1
262307214 561976148 1
262307214 399604913 1
262307214 241120063 1
262307214 273461517 1
262307214 44765804 1
262307214 53150452 1
262307214 157197158 1
262307214 275155337 1
262307214 24429243 1
262307214 784411766 1
262307214 97492519 1
262307214 228099346 1
262307214 150611354 1
262307214 552102770 1
262307214 260778881 1
262307214 367080568 1
262307214 441208969 1
262307214 280430548 1
262307214 162815851 1
262307214 269051483 1
262307214 45112608 1
262307214 369727211 1
262307214 214483223 1
262307214 404357780 1
262307214 297853100 1
262307214 215576684 1
262307214 175458189 1
262307214 520440498 1
262307214 28774420 1
262307214 124272648 1
262307214 54198070 1
262307214 93737863 1
262307214 143037311 1
262307214 460456072 1
262307214 406980735 1
262307214 22128494 1
262307214 194757219 1
262307214 169894192 1
262307214 355136751 1
262307214 280403522 1
262307214 177823861 1
262307214 42895816 1
262307214 74224730 1
262307214 412490976 1
262307214 347943805 1
262307214 361241032 1
262307214 175155659 1
262307214 21770354 1
262307214 62223312 1
262307214 905950542 1
262307214 240663429 1
262307214 260062202 1
262307214 257522741 1
262307214 253491471 1
262307214 71487252 1
262307214 111690467 1
262307214 205383132 1
262307214 262639091 1
262307214 127903007 1
262307214 345725724 1
262307214 104799646 1
262307214 214251466 1
262307214 362708884 1
262307214 256696942 1
262307214 85077359 1
262307214 111005623 1
262307214 421499757 1
262307214 185826799 1
262307214 109299416 1
262307214 100480169 1
262307214 117058623 1
262307214 212381568 1
262307214 51371672 1
262307214 421104380 1
262307214 102781563 1
262307214 186190444 1
262307214 29666748 1
262307214 157091041 1
262307214 362747745 1
262307214 226691563 1
262307214 208490036 1
262307214 210442608 1
262307214 238169466 1
262307214 322045168 1
262307214 361812003 1
262307214 178457690 1
262307214 405406664 1
262307214 436851002 1
262307214 88910148 1
124272648 465399426 1
124272648 380310734 1
124272648 44336049 1
124272648 209549732 1
124272648 22128494 1
124272648 194757219 1
124272648 169894192 1
124272648 370611197 1
124272648 162621823 1
124272648 119202711 1
124272648 208649048 1
124272648 165076757 1
124272648 191058301 1
124272648 754823287 1
124272648 361278739 1
124272648 330255413 1
124272648 545072012 1
124272648 370005959 1
124272648 88126316 1
124272648 177496057 1
124272648 52305361 1
124272648 170909799 1
124272648 120858192 1
124272648 108064328 1
124272648 39723301 1
124272648 140264549 1
124272648 260062202 1
124272648 218664980 1
124272648 256133861 1
124272648 265245001 1
124272648 257522741 1
124272648 48949091 1
124272648 361299476 1
124272648 296489918 1
124272648 212586753 1
124272648 99002197 1
124272648 104799646 1
124272648 51039180 1
124272648 45364167 1
124272648 181097218 1
124272648 214251466 1
124272648 137373058 1
124272648 400549146 1
124272648 177900100 1
124272648 311867325 1
124272648 150611354 1
124272648 192473400 1
124272648 115605916 1
124272648 73084416 1
124272648 215576684 1
124272648 296146340 1
124272648 40894652 1
124272648 72277917 1
124272648 218649291 1
124272648 324907579 1
124272648 156890702 1
124272648 156951907 1
124272648 88960749 1
124272648 108896669 1
124272648 198221318 1
124272648 520440498 1
124272648 187276624 1
124272648 28774420 1
124272648 361812003 1
124272648 155874323 1
124272648 179127965 1
124272648 252993522 1
18900232 470500390 1
18900232 460456072 1
18900232 335997173 1
18900232 108445481 1
18900232 406980735 1
18900232 262307214 1
18900232 355136751 1
18900232 115180720 1
18900232 211848777 1
18900232 280403522 1
18900232 754823287 1
18900232 370698806 1
18900232 160887563 1
18900232 347943805 1
18900232 189209030 1
18900232 50093236 1
18900232 192149868 1
18900232 108064328 1
18900232 241266173 1
18900232 486840282 1
18900232 257522741 1
18900232 178077679 1
18900232 253491471 1
18900232 399604913 1
18900232 71487252 1
18900232 111690467 1
18900232 241120063 1
18900232 108675333 1
18900232 262639091 1
18900232 44765804 1
18900232 53150452 1
18900232 275155337 1
18900232 157197158 1
18900232 100597724 1
18900232 111005623 1
18900232 185826799 1
18900232 260778881 1
18900232 235926567 1
18900232 212381568 1
18900232 441208969 1
18900232 162815851 1
18900232 45112608 1
18900232 369727211 1
18900232 396718040 1
18900232 362747745 1
18900232 501994600 1
18900232 210442608 1
18900232 213829162 1
18900232 562966986 1
18900232 436851002 1
18900232 283713373 1
18900232 54198070 1
18900232 296712899 1
269051483 53150452 1
269051483 68526291 1
269051483 406980735 1
269051483 264200852 1
269051483 368802046 1
269051483 138428712 1
269051483 26761071 1
269051483 189209030 1
269051483 273559646 1
269051483 50093236 1
269051483 214483223 1
269051483 140264549 1
269051483 156890702 1
269051483 48048224 1
269051483 71487252 1
269051483 280574253 1
50093236 331273105 1
50093236 335997173 1
50093236 68526291 1
50093236 296487126 1
50093236 406980735 1
50093236 262307214 1
50093236 211848777 1
50093236 280403522 1
50093236 754823287 1
50093236 317966639 1
50093236 347943805 1
50093236 189209030 1
50093236 164729839 1
50093236 335507982 1
50093236 192149868 1
50093236 175155659 1
50093236 108064328 1
50093236 21770354 1
50093236 905950542 1
50093236 257522741 1
50093236 178077679 1
50093236 253491471 1
50093236 71487252 1
50093236 111690467 1
50093236 241120063 1
50093236 127903007 1
50093236 345725724 1
50093236 44765804 1
50093236 53150452 1
50093236 157197158 1
50093236 100597724 1
50093236 111005623 1
50093236 109299416 1
50093236 117058623 1
50093236 552102770 1
50093236 367080568 1
50093236 260778881 1
50093236 212381568 1
50093236 21593031 1
50093236 196244888 1
50093236 269051483 1
50093236 45112608 1
50093236 214483223 1
50093236 157091041 1
50093236 362747745 1
50093236 210442608 1
50093236 322045168 1
50093236 405406664 1
50093236 436851002 1
50093236 54198070 1
50093236 205376521 1
905950542 331273105 1
905950542 44765804 1
905950542 470500390 1
905950542 53150452 1
905950542 68526291 1
905950542 406980735 1
905950542 262307214 1
905950542 280403522 1
905950542 552102770 1
905950542 211848777 1
905950542 754823287 1
905950542 260778881 1
905950542 21593031 1
905950542 269051483 1
905950542 317966639 1
905950542 45112608 1
905950542 347943805 1
905950542 189209030 1
905950542 50093236 1
905950542 175155659 1
905950542 157091041 1
905950542 362747745 1
905950542 210442608 1
905950542 253491471 1
905950542 71487252 1
905950542 322045168 1
905950542 436851002 1
905950542 241120063 1
905950542 418803180 1
210442608 270063173 1
210442608 363860065 1
210442608 324307705 1
210442608 335997173 1
210442608 108445481 1
210442608 337231569 1
210442608 296487126 1
210442608 406980735 1
210442608 262307214 1
210442608 355136751 1
210442608 343941412 1
210442608 280403522 1
210442608 211848777 1
210442608 205278393 1
210442608 106841421 1
210442608 18900232 1
210442608 347943805 1
210442608 189209030 1
210442608 273559646 1
210442608 50093236 1
210442608 246172121 1
210442608 361241032 1
210442608 192149868 1
210442608 326820998 1
210442608 175155659 1
210442608 33029673 1
210442608 905950542 1
210442608 221517840 1
210442608 211172294 1
210442608 591867735 1
210442608 482704214 1
210442608 253491471 1
210442608 399604913 1
210442608 235284388 1
210442608 71487252 1
210442608 111690467 1
210442608 21437961 1
210442608 92473291 1
210442608 126040106 1
210442608 262639091 1
210442608 45624632 1
210442608 79413578 1
210442608 44765804 1
210442608 53150452 1
210442608 192517738 1
210442608 157197158 1
210442608 57675742 1
210442608 85077359 1
210442608 111005623 1
210442608 97492519 1
210442608 228099346 1
210442608 205665619 1
210442608 235926567 1
210442608 500112888 1
210442608 378745384 1
210442608 64017672 1
210442608 298641416 1
210442608 21593031 1
210442608 102781563 1
210442608 269051483 1
210442608 45112608 1
210442608 117757115 1
210442608 261114974 1
210442608 214483223 1
210442608 48376774 1
210442608 157091041 1
210442608 246739849 1
210442608 175458189 1
210442608 280948401 1
210442608 471858752 1
210442608 436851002 1
210442608 306224647 1
210442608 267822457 1
210442608 205376521 1
210442608 88910148 1
210442608 223611436 1
253491471 250361135 1
253491471 244154467 1
253491471 838628065 1
253491471 44765804 1
253491471 327333087 1
253491471 470500390 1
253491471 53150452 1
253491471 64456105 1
253491471 157197158 1
253491471 68526291 1
253491471 381515950 1
253491471 296487126 1
253491471 406980735 1
253491471 232961188 1
253491471 483853031 1
253491471 437557781 1
253491471 262307214 1
253491471 56343104 1
253491471 111005623 1
253491471 211848777 1
253491471 280403522 1
253491471 260778881 1
253491471 267804075 1
253491471 212381568 1
253491471 351798435 1
253491471 21593031 1
253491471 244876558 1
253491471 162815851 1
253491471 45112608 1
253491471 187288519 1
253491471 347943805 1
253491471 189209030 1
253491471 50093236 1
253491471 88126316 1
253491471 164729839 1
253491471 192149868 1
253491471 214483223 1
253491471 52305361 1
253491471 175155659 1
253491471 157091041 1
253491471 297853100 1
253491471 905950542 1
253491471 362747745 1
253491471 241266173 1
253491471 388400654 1
253491471 210442608 1
253491471 106766504 1
253491471 284510806 1
253491471 71487252 1
253491471 111690467 1
253491471 300202655 1
253491471 178457690 1
253491471 436851002 1
253491471 48949091 1
253491471 275040716 1
253491471 230315857 1
253491471 212586753 1
253491471 205376521 1
253491471 54198070 1
253491471 345725724 1
183374179 284139006 1
183374179 502000235 1
183374179 21858860 1
183374179 343941412 1
183374179 405604530 1
183374179 313621459 1
183374179 24868133 1
183374179 397569403 1
183374179 191898535 1
183374179 26761071 1
183374179 187288519 1
183374179 119466409 1
183374179 304022613 1
183374179 326055771 1
183374179 340363309 1
183374179 385340015 1
183374179 22926492 1
183374179 369094144 1
183374179 127903007 1
183374179 85077359 1
183374179 185826799 1
183374179 100480169 1
183374179 429012068 1
183374179 360738565 1
183374179 51371672 1
183374179 53267855 1
183374179 173493504 1
183374179 46420717 1
183374179 241093180 1
183374179 297853100 1
183374179 193425330 1
183374179 199295364 1
183374179 21508873 1
183374179 501994600 1
183374179 311108835 1
183374179 175458189 1
183374179 341332559 1
183374179 227699736 1
183374179 189660545 1
183374179 88910148 1
157197158 335997173 1
157197158 337231569 1
157197158 262307214 1
157197158 355136751 1
157197158 115180720 1
157197158 280403522 1
157197158 211848777 1
157197158 754823287 1
157197158 392132337 1
157197158 21927348 1
157197158 277019535 1
157197158 172453787 1
157197158 172453788 1
157197158 397569403 1
157197158 18900232 1
157197158 347943805 1
157197158 189209030 1
157197158 277727437 1
157197158 50093236 1
157197158 361241032 1
157197158 237885339 1
157197158 192149868 1
157197158 175155659 1
157197158 905950542 1
157197158 241266173 1
157197158 211172294 1
157197158 140264549 1
157197158 257522741 1
157197158 253491471 1
157197158 399604913 1
157197158 71487252 1
157197158 262639091 1
157197158 44765804 1
157197158 199633839 1
157197158 53150452 1
157197158 282067411 1
157197158 45398123 1
157197158 338617304 1
157197158 228099346 1
157197158 117058623 1
157197158 552102770 1
157197158 260778881 1
157197158 170649489 1
157197158 187255592 1
157197158 162815851 1
157197158 45112608 1
157197158 186190444 1
157197158 267194499 1
157197158 157091041 1
157197158 193425330 1
157197158 213240376 1
157197158 203916273 1
157197158 30009812 1
157197158 274053387 1
157197158 239482861 1
157197158 88910148 1
208649048 465399426 1
208649048 337231569 1
208649048 380310734 1
208649048 44336049 1
208649048 272101527 1
208649048 209549732 1
208649048 386637033 1
208649048 119202711 1
208649048 165076757 1
208649048 754823287 1
208649048 361278739 1
208649048 330255413 1
208649048 88126316 1
208649048 177496057 1
208649048 52305361 1
208649048 120858192 1
208649048 410218658 1
208649048 140264549 1
208649048 268844576 1
208649048 256133861 1
208649048 77688451 1
208649048 248148598 1
208649048 48949091 1
208649048 296489918 1
208649048 279504313 1
208649048 99002197 1
208649048 104799646 1
208649048 45364167 1
208649048 181097218 1
208649048 292813892 1
208649048 177900100 1
208649048 150611354 1
208649048 192473400 1
208649048 491150133 1
208649048 137055424 1
208649048 115605916 1
208649048 73084416 1
208649048 40894652 1
208649048 72277917 1
208649048 324907579 1
208649048 156890702 1
208649048 48048224 1
208649048 108896669 1
208649048 198221318 1
208649048 187276624 1
208649048 28774420 1
208649048 361812003 1
208649048 37649776 1
208649048 155874323 1
208649048 179127965 1
208649048 230315857 1
208649048 124272648 1
330255413 465399426 1
330255413 380310734 1
330255413 44336049 1
330255413 370611197 1
330255413 213579519 1
330255413 119202711 1
330255413 208649048 1
330255413 361278739 1
330255413 24868133 1
330255413 246760566 1
330255413 350739777 1
330255413 88126316 1
330255413 177496057 1
330255413 410218658 1
330255413 256133861 1
330255413 48949091 1
330255413 296489918 1
330255413 181097218 1
330255413 177900100 1
330255413 431640690 1
330255413 241093180 1
330255413 297853100 1
330255413 73084416 1
330255413 296146340 1
330255413 340870023 1
330255413 244474835 1
330255413 72277917 1
330255413 156890702 1
330255413 108896669 1
330255413 155874323 1
330255413 37649776 1
330255413 275040716 1
330255413 179127965 1
330255413 124272648 1
53150452 331273105 1
53150452 470500390 1
53150452 460456072 1
53150452 335997173 1
53150452 68526291 1
53150452 406980735 1
53150452 262307214 1
53150452 355136751 1
53150452 211848777 1
53150452 280403522 1
53150452 370698806 1
53150452 317966639 1
53150452 18900232 1
53150452 179676136 1
53150452 347943805 1
53150452 189209030 1
53150452 50093236 1
53150452 175155659 1
53150452 21770354 1
53150452 905950542 1
53150452 241266173 1
53150452 253491471 1
53150452 399604913 1
53150452 191072044 1
53150452 111690467 1
53150452 71487252 1
53150452 241120063 1
53150452 262639091 1
53150452 345725724 1
53150452 44765804 1
53150452 157197158 1
53150452 111005623 1
53150452 421499757 1
53150452 109299416 1
53150452 552102770 1
53150452 367080568 1
53150452 260778881 1
53150452 212381568 1
53150452 441208969 1
53150452 21593031 1
53150452 421104380 1
53150452 162815851 1
53150452 269051483 1
53150452 45112608 1
53150452 186190444 1
53150452 29666748 1
53150452 214483223 1
53150452 157091041 1
53150452 362747745 1
53150452 210442608 1
53150452 436851002 1
53150452 54198070 1
421024033 93737863 1
421024033 109269644 1
421024033 177135949 1
421024033 363915528 1
421024033 454280253 1
421024033 51039180 1
421024033 181097218 1
421024033 328548626 1
421024033 45398123 1
421024033 401390204 1
421024033 194757219 1
421024033 84403255 1
421024033 443043975 1
421024033 198927386 1
421024033 185826799 1
421024033 23505105 1
421024033 100480169 1
421024033 492369766 1
421024033 754823287 1
421024033 40691248 1
421024033 42895816 1
421024033 351253672 1
421024033 21927348 1
421024033 252673442 1
421024033 23971329 1
421024033 188826656 1
421024033 51371672 1
421024033 390669136 1
421024033 102781563 1
421024033 179676136 1
421024033 369727211 1
421024033 186190444 1
421024033 246739849 1
421024033 108064328 1
421024033 187658311 1
421024033 394745356 1
421024033 240663429 1
421024033 107123526 1
421024033 172668288 1
421024033 324907579 1
421024033 285230602 1
421024033 218664980 1
421024033 447026114 1
421024033 399954028 1
421024033 127903007 1
421024033 374495787 1
211848777 331273105 1
211848777 44765804 1
211848777 53150452 1
211848777 460456072 1
211848777 157197158 1
211848777 335997173 1
211848777 68526291 1
211848777 296487126 1
211848777 406980735 1
211848777 262307214 1
211848777 421499757 1
211848777 109299416 1
211848777 275096952 1
211848777 115180720 1
211848777 150611354 1
211848777 280403522 1
211848777 552102770 1
211848777 260778881 1
211848777 367080568 1
211848777 212381568 1
211848777 21593031 1
211848777 179935250 1
211848777 162815851 1
211848777 269051483 1
211848777 317966639 1
211848777 45112608 1
211848777 18900232 1
211848777 347943805 1
211848777 189209030 1
211848777 50093236 1
211848777 29666748 1
211848777 214483223 1
211848777 175155659 1
211848777 157091041 1
211848777 21770354 1
211848777 905950542 1
211848777 362747745 1
211848777 241266173 1
211848777 486840282 1
211848777 210442608 1
211848777 253491471 1
211848777 399604913 1
211848777 71487252 1
211848777 322045168 1
211848777 241120063 1
211848777 436851002 1
211848777 262639091 1
211848777 205376521 1
211848777 345725724 1
211848777 54198070 1
280403522 44765804 1
280403522 53150452 1
280403522 460456072 1
280403522 157197158 1
280403522 335997173 1
280403522 68526291 1
280403522 296487126 1
280403522 406980735 1
280403522 262307214 1
280403522 111005623 1
280403522 279968317 1
280403522 343941412 1
280403522 211848777 1
280403522 83106176 1
280403522 260778881 1
280403522 212381568 1
280403522 21593031 1
280403522 162815851 1
280403522 269051483 1
280403522 45112608 1
280403522 18900232 1
280403522 347943805 1
280403522 189209030 1
280403522 273559646 1
280403522 50093236 1
280403522 214483223 1
280403522 175155659 1
280403522 157091041 1
280403522 241266173 1
280403522 253491471 1
280403522 399604913 1
280403522 444720443 1
280403522 71487252 1
280403522 203916273 1
280403522 111690467 1
280403522 436851002 1
280403522 30009812 1
280403522 345725724 1
280403522 205376521 1
280403522 399711344 1
111690467 335997173 1
111690467 108445481 1
111690467 296487126 1
111690467 260814366 1
111690467 343941412 1
111690467 280403522 1
111690467 754823287 1
111690467 347943805 1
111690467 189209030 1
111690467 50093236 1
111690467 361241032 1
111690467 175155659 1
111690467 33029673 1
111690467 29985371 1
111690467 267814002 1
111690467 221517840 1
111690467 211172294 1
111690467 482704214 1
111690467 257522741 1
111690467 253491471 1
111690467 399604913 1
111690467 71487252 1
111690467 21437961 1
111690467 92473291 1
111690467 126040106 1
111690467 244006526 1
111690467 45624632 1
111690467 79413578 1
111690467 44765804 1
111690467 53150452 1
111690467 192517738 1
111690467 57675742 1
111690467 111005623 1
111690467 553850703 1
111690467 228099346 1
111690467 205665619 1
111690467 235926567 1
111690467 500112888 1
111690467 64017672 1
111690467 86739892 1
111690467 102781563 1
111690467 269051483 1
111690467 117757115 1
111690467 261114974 1
111690467 214483223 1
111690467 48376774 1
111690467 210442608 1
111690467 88960749 1
111690467 280948401 1
111690467 28774420 1
111690467 436851002 1
111690467 267822457 1
111690467 205376521 1
111690467 88910148 1
111690467 223611436 1
44336049 465399426 1
44336049 380310734 1
44336049 213579519 1
44336049 165076757 1
44336049 330255413 1
44336049 350739777 1
44336049 88126316 1
44336049 177496057 1
44336049 410218658 1
44336049 248148598 1
44336049 48949091 1
44336049 45364167 1
44336049 177900100 1
44336049 267804075 1
44336049 279949406 1
44336049 520380645 1
44336049 250569402 1
44336049 115605916 1
44336049 241093180 1
44336049 73084416 1
44336049 417097825 1
44336049 296146340 1
44336049 72277917 1
44336049 324907579 1
44336049 108896669 1
44336049 28774420 1
44336049 37649776 1
44336049 155874323 1
44336049 179127965 1
44336049 230315857 1
44336049 124272648 1
157091041 331273105 1
157091041 44765804 1
157091041 53150452 1
157091041 460456072 1
157091041 157197158 1
157091041 335997173 1
157091041 68526291 1
157091041 406980735 1
157091041 262307214 1
157091041 355136751 1
157091041 111005623 1
157091041 421499757 1
157091041 228099346 1
157091041 400344890 1
157091041 115180720 1
157091041 211848777 1
157091041 280403522 1
157091041 552102770 1
157091041 754823287 1
157091041 260778881 1
157091041 367080568 1
157091041 212381568 1
157091041 21593031 1
157091041 269051483 1
157091041 317966639 1
157091041 45112608 1
157091041 347943805 1
157091041 189209030 1
157091041 50093236 1
157091041 29666748 1
157091041 192149868 1
157091041 214483223 1
157091041 175155659 1
157091041 905950542 1
157091041 362747745 1
157091041 241266173 1
157091041 486840282 1
157091041 210442608 1
157091041 178077679 1
157091041 253491471 1
157091041 399604913 1
157091041 111690467 1
157091041 71487252 1
157091041 322045168 1
157091041 241120063 1
157091041 436851002 1
157091041 262639091 1
157091041 54198070 1
157091041 345725724 1
214483223 44765804 1
214483223 53150452 1
214483223 460456072 1
214483223 157197158 1
214483223 335997173 1
214483223 68526291 1
214483223 406980735 1
214483223 262307214 1
214483223 111005623 1
214483223 421499757 1
214483223 211848777 1
214483223 280403522 1
214483223 552102770 1
214483223 260778881 1
214483223 367080568 1
214483223 212381568 1
214483223 21927348 1
214483223 21593031 1
214483223 162815851 1
214483223 269051483 1
214483223 317966639 1
214483223 189209030 1
214483223 50093236 1
214483223 29666748 1
214483223 175155659 1
214483223 157091041 1
214483223 21508873 1
214483223 362747745 1
214483223 241266173 1
214483223 107123526 1
214483223 253491471 1
214483223 71487252 1
214483223 361812003 1
214483223 322045168 1
214483223 241120063 1
214483223 436851002 1
214483223 54198070 1
214483223 205376521 1
214483223 345725724 1
189209030 331273105 1
189209030 460456072 1
189209030 68526291 1
189209030 296487126 1
189209030 406980735 1
189209030 262307214 1
189209030 21858860 1
189209030 182470142 1
189209030 280403522 1
189209030 211848777 1
189209030 317966639 1
189209030 18900232 1
189209030 347943805 1
189209030 50093236 1
189209030 192149868 1
189209030 175155659 1
189209030 33029673 1
189209030 108064328 1
189209030 21770354 1
189209030 905950542 1
189209030 257522741 1
189209030 178077679 1
189209030 253491471 1
189209030 71487252 1
189209030 111690467 1
189209030 241120063 1
189209030 345725724 1
189209030 44765804 1
189209030 21415915 1
189209030 53150452 1
189209030 157197158 1
189209030 443043975 1
189209030 421499757 1
189209030 100480169 1
189209030 552102770 1
189209030 367080568 1
189209030 260778881 1
189209030 212381568 1
189209030 64017672 1
189209030 21593031 1
189209030 269051483 1
189209030 45112608 1
189209030 117757115 1
189209030 29666748 1
189209030 214483223 1
189209030 157091041 1
189209030 186134940 1
189209030 210442608 1
189209030 322045168 1
189209030 436851002 1
189209030 54198070 1
189209030 205376521 1
189209030 88910148 1
347943805 45112608 1
347943805 279504313 1
347943805 18900232 1
347943805 99002197 1
347943805 179676136 1
347943805 189209030 1
347943805 44765804 1
347943805 50093236 1
347943805 369727211 1
347943805 88126316 1
347943805 53150452 1
347943805 157197158 1
347943805 335997173 1
347943805 192149868 1
347943805 296487126 1
347943805 175155659 1
347943805 157091041 1
347943805 406980735 1
347943805 108064328 1
347943805 905950542 1
347943805 262307214 1
347943805 241266173 1
347943805 355136751 1
347943805 107123526 1
347943805 140264549 1
347943805 185826799 1
347943805 175458189 1
347943805 357660257 1
347943805 115180720 1
347943805 150611354 1
347943805 280403522 1
347943805 211848777 1
347943805 187365956 1
347943805 257522741 1
347943805 178077679 1
347943805 253491471 1
347943805 399604913 1
347943805 71487252 1
347943805 111690467 1
347943805 399954028 1
347943805 436851002 1
347943805 145721875 1
347943805 469680915 1
347943805 162815851 1
347943805 508986427 1
335997173 331273105 1
335997173 44765804 1
335997173 470500390 1
335997173 53150452 1
335997173 460456072 1
335997173 275155337 1
335997173 157197158 1
335997173 68526291 1
335997173 406980735 1
335997173 262307214 1
335997173 100597724 1
335997173 355136751 1
335997173 111005623 1
335997173 228099346 1
335997173 115180720 1
335997173 211848777 1
335997173 280403522 1
335997173 754823287 1
335997173 260778881 1
335997173 235926567 1
335997173 441208969 1
335997173 370698806 1
335997173 162815851 1
335997173 269051483 1
335997173 317966639 1
335997173 45112608 1
335997173 18900232 1
335997173 160887563 1
335997173 347943805 1
335997173 189209030 1
335997173 50093236 1
335997173 396718040 1
335997173 214483223 1
335997173 175155659 1
335997173 157091041 1
335997173 905950542 1
335997173 362747745 1
335997173 241266173 1
335997173 486840282 1
335997173 501994600 1
335997173 210442608 1
335997173 178077679 1
335997173 562966986 1
335997173 253491471 1
335997173 399604913 1
335997173 71487252 1
335997173 111690467 1
335997173 241120063 1
335997173 436851002 1
355136751 470500390 1
355136751 53150452 1
355136751 460456072 1
355136751 157197158 1
355136751 275155337 1
355136751 335997173 1
355136751 22128494 1
355136751 262307214 1
355136751 100597724 1
355136751 111005623 1
355136751 185826799 1
355136751 115180720 1
355136751 150611354 1
355136751 280403522 1
355136751 260778881 1
355136751 441208969 1
355136751 370698806 1
355136751 162815851 1
355136751 45112608 1
355136751 18900232 1
355136751 160887563 1
355136751 347943805 1
355136751 50093236 1
355136751 396718040 1
355136751 214483223 1
355136751 157091041 1
355136751 108064328 1
355136751 362747745 1
355136751 486840282 1
355136751 241266173 1
355136751 501994600 1
355136751 210442608 1
355136751 257522741 1
355136751 178077679 1
355136751 562966986 1
355136751 399604913 1
355136751 71487252 1
355136751 111690467 1
355136751 361812003 1
355136751 436851002 1
355136751 241120063 1
355136751 262639091 1
355136751 54198070 1
390669136 369727211 1
338611428 369727211 1
264200852 369727211 1
160887563 436851002 1
100235911 436851002 1
262639091 436851002 1
441208969 436851002 1
562966986 436851002 1
241120063 436851002 1
100597724 436851002 1
470500390 436851002 1
486840282 436851002 1
80373284 436851002 1
205278393 436851002 1
323356735 370611197 1
306791157 370611197 1
52305361 370611197 1
137055424 370611197 1
515440846 370611197 1
28774420 370611197 1
386637033 370611197 1
361278739 370611197 1
265245001 370611197 1
322180022 370611197 1
256133861 370611197 1
72277917 370611197 1
471858752 71487252 1
58757576 71487252 1
43702024 71487252 1
184372744 71487252 1
838628065 71487252 1
311867325 71487252 1
250569402 71487252 1
166670511 71487252 1
396758589 71487252 1
409911433 71487252 1
370162043 71487252 1
372988775 71487252 1
46252132 71487252 1
500112888 71487252 1
52305361 71487252 1
68526291 71487252 1
241120063 71487252 1
367354478 71487252 1
362747745 71487252 1
470500390 71487252 1
399954028 71487252 1
318581766 71487252 1
191898535 71487252 1
368246503 71487252 1
106841421 71487252 1
21695739 71487252 1
274053387 71487252 1
249794165 205376521 1
33029673 205376521 1
241266173 205376521 1
211172294 205376521 1
192517738 205376521 1
366562500 205376521 1
500112888 205376521 1
48376774 205376521 1
352370223 205376521 1
487963726 205376521 1
126040106 205376521 1
102781563 205376521 1
306224647 205376521 1
267822457 205376521 1
68526291 205376521 1
21437961 205376521 1
337070381 205376521 1
296381448 205376521 1
361241032 205376521 1
64017672 205376521 1
117757115 205376521 1
409982678 205376521 1
108445481 205376521 1
228099346 205376521 1
91155132 205376521 1
249824122 205376521 1
205665619 205376521 1
235926567 205376521 1
240388572 205376521 1
21593031 205376521 1
88910148 205376521 1
223611436 205376521 1
92473291 205376521 1
409911433 205376521 1
205278393 205376521 1
409970512 205376521 1
238764205 205376521 1
221517840 205376521 1
191077706 205376521 1
433102407 109269644 1
177135949 109269644 1
21415915 109269644 1
399954028 109269644 1
191067738 109269644 1
227699736 109269644 1
443540428 109269644 1
160887563 45112608 1
100235911 45112608 1
562966986 45112608 1
100597724 45112608 1
486840282 45112608 1
192149868 45112608 1
501994600 45112608 1
470500390 399604913 1
370698806 399604913 1
160887563 399604913 1
241266173 399604913 1
486840282 399604913 1
275155337 399604913 1
260778881 399604913 1
441208969 399604913 1
562966986 399604913 1
460456072 399604913 1
212381568 399604913 1
68526291 399604913 1
115180720 399604913 1
241120063 399604913 1
396718040 399604913 1
262639091 399604913 1
100597724 399604913 1
501994600 399604913 1
252993522 36292202 1
133406185 36292202 1
501887043 175155659 1
308721415 175155659 1
331112419 175155659 1
362708884 175155659 1
394614858 175155659 1
176861277 175155659 1
267814002 175155659 1
24429243 175155659 1
500112888 175155659 1
246739849 175155659 1
562966986 175155659 1
21415915 175155659 1
552102770 175155659 1
188846349 175155659 1
367354478 175155659 1
470500390 175155659 1
273559646 175155659 1
486840282 175155659 1
304022613 175155659 1
344751090 175155659 1
343941412 175155659 1
496918713 175155659 1
272144349 175155659 1
284945143 175155659 1
21695739 175155659 1
274053387 175155659 1
212381568 406980735 1
29666748 406980735 1
322045168 406980735 1
68526291 406980735 1
241120063 406980735 1
552102770 406980735 1
345725724 406980735 1
362747745 406980735 1
260778881 406980735 1
460456072 406980735 1
21593031 406980735 1
317966639 406980735 1
367080568 406980735 1
205278393 406980735 1
262639091 406980735 1
421499757 406980735 1
241266173 108896669 1
433102407 108896669 1
241120063 108896669 1
285709412 88126316 1
433102407 88126316 1
366562500 44765804 1
487963726 44765804 1
167906212 44765804 1
337070381 44765804 1
345725724 44765804 1
409982678 44765804 1
460456072 44765804 1
91155132 44765804 1
249824122 44765804 1
240388572 44765804 1
21593031 44765804 1
250569402 44765804 1
115180720 44765804 1
409911433 44765804 1
367080568 44765804 1
238764205 44765804 1
262639091 44765804 1
249794165 44765804 1
241266173 44765804 1
108675333 44765804 1
352370223 44765804 1
212381568 44765804 1
29666748 44765804 1
239482861 44765804 1
68526291 44765804 1
352569615 44765804 1
241120063 44765804 1
552102770 44765804 1
296381448 44765804 1
486840282 44765804 1
360543263 44765804 1
260778881 44765804 1
520440498 44765804 1
378171446 44765804 1
205278393 44765804 1
409970512 44765804 1
191077706 44765804 1
421499757 44765804 1
100235911 262307214 1
331273105 262307214 1
421104380 262307214 1
241266173 262307214 1
552102770 262307214 1
396718040 262307214 1
421499757 262307214 1
100235911 124272648 1
433102407 124272648 1
160887563 18900232 1
241266173 18900232 1
441208969 18900232 1
562966986 18900232 1
212381568 18900232 1
100597724 18900232 1
362747745 18900232 1
470500390 18900232 1
370698806 18900232 1
486840282 18900232 1
275155337 18900232 1
260778881 18900232 1
460456072 18900232 1
115180720 18900232 1
396718040 18900232 1
262639091 18900232 1
501994600 18900232 1
280574253 269051483 1
366562500 269051483 1
322045168 269051483 1
167906212 269051483 1
345725724 269051483 1
156890702 269051483 1
138428712 269051483 1
460456072 269051483 1
317966639 269051483 1
367080568 269051483 1
48048224 269051483 1
368802046 269051483 1
212381568 269051483 1
361812003 269051483 1
68526291 269051483 1
241120063 269051483 1
552102770 269051483 1
187255592 269051483 1
362747745 269051483 1
273559646 269051483 1
260778881 269051483 1
26761071 269051483 1
392132337 269051483 1
205278393 269051483 1
120116959 269051483 1
264200852 269051483 1
421499757 269051483 1
459637630 269051483 1
274053387 269051483 1
322045168 50093236 1
196244888 50093236 1
331273105 50093236 1
117058623 50093236 1
335507982 50093236 1
552102770 50093236 1
486840282 50093236 1
421499757 50093236 1
331273105 905950542 1
68526291 905950542 1
317966639 905950542 1
241120063 905950542 1
552102770 905950542 1
260778881 905950542 1
367080568 905950542 1
109299416 905950542 1
21593031 905950542 1
362747745 905950542 1
322045168 905950542 1
337231569 210442608 1
33029673 210442608 1
211172294 210442608 1
192517738 210442608 1
500112888 210442608 1
298641416 210442608 1
591867735 210442608 1
126040106 210442608 1
102781563 210442608 1
79413578 210442608 1
175458189 210442608 1
280948401 210442608 1
361241032 210442608 1
235284388 210442608 1
64017672 210442608 1
117757115 210442608 1
362747745 210442608 1
270063173 210442608 1
326820998 210442608 1
228099346 210442608 1
205665619 210442608 1
378745384 210442608 1
21593031 210442608 1
223611436 210442608 1
343941412 210442608 1
192149868 210442608 1
324307705 210442608 1
205278393 210442608 1
106841421 210442608 1
221517840 210442608 1
262639091 210442608 1
261114974 210442608 1
285709412 253491471 1
297853100 253491471 1
437557781 253491471 1
244154467 253491471 1
167906212 253491471 1
100235911 253491471 1
388400654 253491471 1
838628065 253491471 1
370698806 253491471 1
460456072 253491471 1
381515950 253491471 1
351798435 253491471 1
250361135 253491471 1
483853031 253491471 1
441208969 253491471 1
327333087 253491471 1
29666748 253491471 1
68526291 253491471 1
552102770 253491471 1
470500390 253491471 1
486840282 253491471 1
250373879 253491471 1
212586753 253491471 1
549380971 253491471 1
397569403 183374179 1
502000235 183374179 1
193425330 183374179 1
284139006 183374179 1
360738565 183374179 1
53267855 183374179 1
88910148 183374179 1
51371672 183374179 1
340363309 183374179 1
429012068 183374179 1
46420717 183374179 1
341332559 183374179 1
311108835 183374179 1
405604530 183374179 1
26761071 183374179 1
227699736 183374179 1
343941412 183374179 1
326055771 183374179 1
501994600 183374179 1
337231569 157197158 1
397569403 157197158 1
241266173 157197158 1
211172294 157197158 1
199633839 157197158 1
45398123 157197158 1
212381568 157197158 1
186190444 157197158 1
239482861 157197158 1
68526291 157197158 1
277727437 157197158 1
338617304 157197158 1
552102770 157197158 1
187255592 157197158 1
193425330 157197158 1
187450075 157197158 1
170649489 157197158 1
167096544 157197158 1
470500390 157197158 1
172453787 157197158 1
172453788 157197158 1
486840282 157197158 1
260778881 157197158 1
30009812 157197158 1
21593031 157197158 1
267194499 157197158 1
213240376 157197158 1
203916273 157197158 1
88910148 157197158 1
190813502 157197158 1
115180720 157197158 1
237885339 157197158 1
192149868 157197158 1
275191705 157197158 1
392132337 157197158 1
205278393 157197158 1
262639091 157197158 1
282067411 157197158 1
459637630 157197158 1
274053387 157197158 1
254940274 208649048 1
433102407 208649048 1
140264549 208649048 1
296146340 208649048 1
179127965 330255413 1
213579519 330255413 1
380310734 330255413 1
119202711 330255413 1
72277917 330255413 1
177496057 330255413 1
45364167 330255413 1
275040716 330255413 1
410218658 330255413 1
322045168 53150452 1
191072044 53150452 1
345725724 53150452 1
331273105 53150452 1
370698806 53150452 1
460456072 53150452 1
21593031 53150452 1
421104380 53150452 1
317966639 53150452 1
367080568 53150452 1
262639091 53150452 1
241266173 53150452 1
441208969 53150452 1
109299416 53150452 1
212381568 53150452 1
29666748 53150452 1
68526291 53150452 1
241120063 53150452 1
552102770 53150452 1
362747745 53150452 1
470500390 53150452 1
260778881 53150452 1
205278393 53150452 1
421499757 53150452 1
177135949 421024033 1
181097218 421024033 1
264200852 421024033 1
275096952 211848777 1
322045168 211848777 1
100235911 211848777 1
345725724 211848777 1
331273105 211848777 1
370698806 211848777 1
460456072 211848777 1
21593031 211848777 1
115180720 211848777 1
317966639 211848777 1
367080568 211848777 1
262639091 211848777 1
241266173 211848777 1
109299416 211848777 1
212381568 211848777 1
29666748 211848777 1
68526291 211848777 1
241120063 211848777 1
552102770 211848777 1
362747745 211848777 1
486840282 211848777 1
260778881 211848777 1
205278393 211848777 1
421499757 211848777 1
399711344 280403522 1
279968317 280403522 1
100235911 280403522 1
460456072 280403522 1
362747745 280403522 1
273559646 280403522 1
83106176 280403522 1
343941412 280403522 1
574012776 280403522 1
192517738 111690467 1
48376774 111690467 1
79413578 111690467 1
100235911 111690467 1
308721415 111690467 1
361241032 111690467 1
64017672 111690467 1
117757115 111690467 1
228099346 111690467 1
92473291 111690467 1
367080568 111690467 1
221517840 111690467 1
33029673 111690467 1
211172294 111690467 1
500112888 111690467 1
126040106 111690467 1
102781563 111690467 1
88960749 111690467 1
267822457 111690467 1
482704214 111690467 1
21437961 111690467 1
553850703 111690467 1
470500390 111690467 1
108445481 111690467 1
57675742 111690467 1
205665619 111690467 1
235926567 111690467 1
223611436 111690467 1
343941412 111690467 1
244006526 111690467 1
205278393 111690467 1
261114974 111690467 1
520380645 44336049 1
267804075 44336049 1
137055424 44336049 1
179127965 44336049 1
279949406 44336049 1
352370223 44336049 1
324907579 44336049 1
331273105 157091041 1
470500390 157091041 1
486840282 157091041 1
241266173 157091041 1
260778881 157091041 1
441208969 157091041 1
460456072 157091041 1
109299416 157091041 1
212381568 157091041 1
21593031 157091041 1
29666748 157091041 1
322045168 157091041 1
68526291 157091041 1
115180720 157091041 1
317966639 157091041 1
192149868 157091041 1
241120063 157091041 1
552102770 157091041 1
367080568 157091041 1
205278393 157091041 1
262639091 157091041 1
345725724 157091041 1
421499757 157091041 1
362747745 157091041 1
241266173 214483223 1
109299416 214483223 1
212381568 214483223 1
29666748 214483223 1
322045168 214483223 1
68526291 214483223 1
241120063 214483223 1
552102770 214483223 1
21508873 214483223 1
345725724 214483223 1
362747745 214483223 1
260778881 214483223 1
460456072 214483223 1
21593031 214483223 1
317966639 214483223 1
367080568 214483223 1
205278393 214483223 1
262639091 214483223 1
421499757 214483223 1
322045168 189209030 1
100235911 189209030 1
345725724 189209030 1
331273105 189209030 1
460456072 189209030 1
88910148 189209030 1
317966639 189209030 1
367080568 189209030 1
109299416 189209030 1
552102770 189209030 1
362747745 189209030 1
470500390 189209030 1
443043975 189209030 1
191898535 189209030 1
205278393 189209030 1
421499757 189209030 1
279504313 347943805 1
100235911 347943805 1
370698806 347943805 1
115180720 347943805 1
145721875 347943805 1
562966986 347943805 1
469680915 347943805 1
241120063 347943805 1
362747745 347943805 1
470500390 347943805 1
187365956 347943805 1
508986427 347943805 1
486840282 347943805 1
399954028 347943805 1
190383735 347943805 1
396718040 347943805 1
205278393 347943805 1
331273105 335997173 1
470500390 335997173 1
370698806 335997173 1
160887563 335997173 1
486840282 335997173 1
275155337 335997173 1
260778881 335997173 1
441208969 335997173 1
562966986 335997173 1
460456072 335997173 1
109299416 335997173 1
68526291 335997173 1
115180720 335997173 1
317966639 335997173 1
241120063 335997173 1
396718040 335997173 1
100597724 335997173 1
362747745 335997173 1
501994600 335997173 1
470500390 355136751 1
370698806 355136751 1
160887563 355136751 1
241266173 355136751 1
486840282 355136751 1
275155337 355136751 1
260778881 355136751 1
441208969 355136751 1
562966986 355136751 1
460456072 355136751 1
115180720 355136751 1
241120063 355136751 1
396718040 355136751 1
205278393 355136751 1
262639091 355136751 1
100597724 355136751 1
362747745 355136751 1
501994600 355136751 1
205278393 53384299 1
205278393 56343104 1
205278393 108064328 1
115605916 754823287 1
179676136 191072044 1
296489918 754823287 1
244474835 465399426 1
244474835 45364167 1
244474835 177496057 1
244474835 241093180 1
244474835 380310734 1
244474835 44336049 1
244474835 73084416 1
244474835 410218658 1
244474835 417097825 1
244474835 155874323 1
244474835 37649776 1
244474835 296146340 1
244474835 330255413 1
244474835 350739777 1
244474835 296489918 1
244474835 179127965 1
244474835 177900100 1
244474835 213579519 1
244474835 254990620 1
24598269 143037311 1
24598269 36292202 1
24598269 104799646 1
24598269 123084921 1
24598269 23543947 1
24598269 317113567 1
24598269 89308231 1
24598269 162621823 1
191077706 332334127 1
191077706 22128494 1
191077706 186221115 1
191077706 191058301 1
191077706 754823287 1
191077706 191101089 1
191077706 74224730 1
191077706 179935250 1
191077706 397569403 1
191077706 317966639 1
191077706 179676136 1
191077706 273559646 1
191077706 88126316 1
191077706 179872551 1
191077706 177496057 1
191077706 326820998 1
191077706 21770354 1
191077706 385340015 1
191077706 191072044 1
191077706 99002197 1
191077706 344143174 1
191077706 409911433 1
191077706 362708884 1
191077706 85077359 1
191077706 185826799 1
191077706 185661573 1
191077706 100480169 1
191077706 191067738 1
191077706 280430548 1
191077706 184374903 1
191077706 421104380 1
191077706 181662643 1
191077706 115605916 1
191077706 53384299 1
191077706 181913832 1
191077706 185646833 1
191077706 186134940 1
191077706 218649291 1
191077706 520440498 1
191077706 361812003 1
191077706 191082782 1
191077706 255572101 1
191077706 34279978 1
191077706 124272648 1
231460377 84352469 1
231460377 191898535 1
19761271 27798256 1
19761271 36292202 1
19761271 23543947 1
19761271 50799351 1
296489918 244474835 1
337544630 244474835 1
380310734 244474835 1
361299476 244474835 1
249710115 35254639 1
89308231 24598269 1
481649873 24598269 1
162621823 24598269 1
123084921 24598269 1
205278393 24598269 1
397569403 191077706 1
326820998 191077706 1
191082782 191077706 1
191067738 191077706 1
421104380 191077706 1
191101089 191077706 1
317966639 191077706 1
191072044 191077706 1
185661573 191077706 1
181913832 191077706 1
332334127 191077706 1
205278393 191077706 1
34279978 191077706 1
191898535 231460377 1
84352469 231460377 1
345725724 19761271 1
447026114 19761271 1
284139006 179676136 1
284139006 115605916 1
284139006 286067895 1
284139006 185646833 1
284139006 21858860 1
284139006 185826799 1
284139006 234313487 1
284139006 186221115 1
284139006 307953995 1
284139006 74224730 1
284139006 412490976 1
284139006 246550319 1
284139006 127903007 1
150611354 123208306 1
150611354 143037311 1
150611354 22128494 1
150611354 372693245 1
150611354 169894192 1
150611354 193208430 1
150611354 162621823 1
150611354 361065588 1
150611354 754823287 1
150611354 37905642 1
150611354 384094515 1
150611354 123084921 1
150611354 170909799 1
150611354 39723301 1
150611354 140264549 1
150611354 260062202 1
150611354 381346813 1
150611354 110551579 1
150611354 218664980 1
150611354 500386861 1
150611354 121849847 1
150611354 317113567 1
150611354 99002197 1
150611354 137671591 1
150611354 104799646 1
150611354 212503529 1
150611354 51039180 1
150611354 24429243 1
150611354 214251466 1
150611354 320121337 1
150611354 137373058 1
150611354 338939548 1
150611354 36292202 1
150611354 342697022 1
150611354 426101736 1
150611354 117757115 1
150611354 338287336 1
150611354 282819786 1
150611354 73084416 1
150611354 215576684 1
150611354 315035989 1
150611354 278482967 1
150611354 156951907 1
150611354 454736754 1
150611354 368086280 1
150611354 283894633 1
150611354 520440498 1
150611354 361812003 1
150611354 124272648 1
150611354 252993522 1
345725724 331273105 1
345725724 38633460 1
345725724 460456072 1
345725724 68526291 1
345725724 260814366 1
345725724 262307214 1
345725724 280403522 1
345725724 244876558 1
345725724 317966639 1
345725724 50093236 1
345725724 17248920 1
345725724 256133861 1
345725724 178077679 1
345725724 253491471 1
345725724 241120063 1
345725724 48949091 1
345725724 421499757 1
345725724 177900100 1
345725724 109299416 1
345725724 552102770 1
345725724 260778881 1
345725724 367080568 1
345725724 212381568 1
345725724 21593031 1
345725724 211555341 1
345725724 244474835 1
345725724 362747745 1
345725724 322045168 1
345725724 37649776 1
345725724 42570149 1
345725724 124272648 1
345725724 54198070 1
345725724 274053387 1
429012068 284139006 1
46420717 284139006 1
205278393 284139006 1
219091740 150611354 1
42570149 345725724 1
109299416 345725724 1
212381568 345725724 1
29666748 345725724 1
322045168 345725724 1
68526291 345725724 1
241120063 345725724 1
362747745 345725724 1
331273105 345725724 1
260778881 345725724 1
211555341 345725724 1
460456072 345725724 1
244876558 345725724 1
21593031 345725724 1
260814366 345725724 1
317966639 345725724 1
367080568 345725724 1
205278393 345725724 1
17248920 345725724 1
421499757 345725724 1
262307214 418803180 1
81112983 24868133 1
418803180 262307214 1
85790245 754823287 1
475768397 164704175 1
418803180 905950542 1
418803180 71487252 1
253491471 418803180 1
205278393 370611197 1
205278393 361278739 1
205278393 361299476 1
399604913 58747535 1
108064328 341332559 1
116524695 285171946 1
208649048 515440846 1
45112608 418803180 1
164746594 177496057 1
179676136 185661573 1
179676136 14599444 1
179676136 191077706 1
347943805 111005623 1
319920038 104799646 1
337231569 754823287 1
285230602 754823287 1
352227498 754823287 1
342697022 754823287 1
418803180 253491471 1
191072044 182456993 1
137055424 436851002 1
470500390 905950542 1
515440846 208649048 1
418803180 45112608 1
267194499 24868133 1
262639091 262307214 1
275155337 35952475 1
24429243 127212001 1
24429243 180329003 1
24429243 363860065 1
24429243 254940274 1
24429243 337231569 1
24429243 218621324 1
24429243 232961188 1
24429243 343941412 1
24429243 23505105 1
24429243 754823287 1
24429243 309948156 1
24429243 29267530 1
24429243 381295550 1
24429243 187288519 1
24429243 119466409 1
24429243 273559646 1
24429243 43399417 1
24429243 164729839 1
24429243 177496057 1
24429243 170909799 1
24429243 33029673 1
24429243 29985371 1
24429243 108064328 1
24429243 39723301 1
24429243 246766460 1
24429243 172668288 1
24429243 140264549 1
24429243 340363309 1
24429243 235189731 1
24429243 363295003 1
24429243 218664980 1
24429243 92473291 1
24429243 48949091 1
24429243 360543263 1
24429243 433102407 1
24429243 286597633 1
24429243 320557936 1
24429243 199633839 1
24429243 409911433 1
24429243 784411766 1
24429243 97492519 1
24429243 150611354 1
24429243 287846265 1
24429243 501002642 1
24429243 404357780 1
24429243 168459774 1
24429243 48376774 1
24429243 297853100 1
24429243 246739849 1
24429243 325696446 1
24429243 520440498 1
24429243 427605834 1
24429243 340555061 1
24429243 30009812 1
24429243 132902185 1
24429243 275040716 1
24429243 124272648 1
24429243 838628065 1
24429243 22128494 1
24429243 252673442 1
24429243 145721875 1
24429243 277019535 1
24429243 246760566 1
24429243 308721415 1
24429243 26761071 1
24429243 361241032 1
24429243 52305361 1
24429243 62223312 1
24429243 591867735 1
24429243 387735880 1
24429243 257522741 1
24429243 71487252 1
24429243 205383132 1
24429243 470915888 1
24429243 126040106 1
24429243 21415915 1
24429243 104799646 1
24429243 57675742 1
24429243 362708884 1
24429243 214251466 1
24429243 478310972 1
24429243 256696942 1
24429243 316113123 1
24429243 85077359 1
24429243 606474884 1
24429243 186547033 1
24429243 344751090 1
24429243 133406185 1
24429243 100480169 1
24429243 400344890 1
24429243 117058623 1
24429243 205665619 1
24429243 235926567 1
24429243 64017672 1
24429243 67657313 1
24429243 166670511 1
24429243 517335990 1
24429243 102781563 1
24429243 117757115 1
24429243 167096544 1
24429243 273033835 1
24429243 226691563 1
24429243 186224386 1
24429243 148842295 1
24429243 88960749 1
24429243 156951907 1
24429243 284945143 1
24429243 238169466 1
24429243 245007518 1
24429243 361812003 1
24429243 178457690 1
24429243 306224647 1
24429243 274053387 1
24429243 88910148 1
24429243 238736345 1
156951907 372693245 1
156951907 169894192 1
156951907 193208430 1
156951907 162621823 1
156951907 368802046 1
156951907 177823861 1
156951907 754823287 1
156951907 545072012 1
156951907 273559646 1
156951907 123084921 1
156951907 170909799 1
156951907 108064328 1
156951907 168345425 1
156951907 140264549 1
156951907 260062202 1
156951907 381346813 1
156951907 171251023 1
156951907 218664980 1
156951907 382489334 1
156951907 317113567 1
156951907 104799646 1
156951907 212503529 1
156951907 409911433 1
156951907 214251466 1
156951907 320121337 1
156951907 137373058 1
156951907 338939548 1
156951907 150611354 1
156951907 36292202 1
156951907 342697022 1
156951907 204911391 1
156951907 348265432 1
156951907 372730170 1
156951907 570304837 1
156951907 215576684 1
156951907 315035989 1
156951907 218649291 1
156951907 278482967 1
156951907 50799351 1
156951907 454736754 1
156951907 515440846 1
156951907 520440498 1
156951907 361812003 1
156951907 405406664 1
156951907 481649873 1
156951907 124272648 1
156951907 252993522 1
228099346 108445481 1
228099346 295917422 1
228099346 23505105 1
228099346 198494776 1
228099346 21927348 1
228099346 206342682 1
228099346 545072012 1
228099346 106841421 1
228099346 238764205 1
228099346 304022613 1
228099346 43399417 1
228099346 361241032 1
228099346 389265907 1
228099346 175155659 1
228099346 33029673 1
228099346 202719757 1
228099346 267814002 1
228099346 221517840 1
228099346 211172294 1
228099346 69307285 1
228099346 475896725 1
228099346 71487252 1
228099346 21437961 1
228099346 92473291 1
228099346 126040106 1
228099346 273461517 1
228099346 79413578 1
228099346 302559370 1
228099346 192517738 1
228099346 57675742 1
228099346 488571816 1
228099346 214251466 1
228099346 483853031 1
228099346 400344890 1
228099346 205665619 1
228099346 267804075 1
228099346 500112888 1
228099346 287846265 1
228099346 38081052 1
228099346 64017672 1
228099346 102781563 1
228099346 117757115 1
228099346 261114974 1
228099346 48376774 1
228099346 273033835 1
228099346 341332559 1
228099346 238169466 1
228099346 280948401 1
228099346 471858752 1
228099346 30009812 1
228099346 267822457 1
228099346 88910148 1
228099346 223611436 1
177823861 123208306 1
177823861 212503529 1
177823861 296487126 1
177823861 784411766 1
177823861 320121337 1
177823861 372693245 1
177823861 169894192 1
177823861 193208430 1
177823861 338939548 1
177823861 361065588 1
177823861 505128137 1
177823861 342697022 1
177823861 360392279 1
177823861 37905642 1
177823861 359750805 1
177823861 545072012 1
177823861 372730170 1
177823861 384094515 1
177823861 123084921 1
177823861 108064328 1
177823861 62223312 1
177823861 315035989 1
177823861 278482967 1
177823861 168345425 1
177823861 107123526 1
177823861 140264549 1
177823861 260062202 1
177823861 171251023 1
177823861 156951907 1
177823861 454736754 1
177823861 368086280 1
177823861 406886217 1
177823861 353689773 1
177823861 176861277 1
177823861 317113567 1
177823861 470069657 1
177823861 481649873 1
241266173 470500390 1
241266173 108445481 1
241266173 68526291 1
241266173 337231569 1
241266173 296487126 1
241266173 22128494 1
241266173 201041947 1
241266173 115180720 1
241266173 280403522 1
241266173 754823287 1
241266173 370698806 1
241266173 244876558 1
241266173 160887563 1
241266173 347943805 1
241266173 88126316 1
241266173 361241032 1
241266173 192149868 1
241266173 52305361 1
241266173 175155659 1
241266173 108064328 1
241266173 21770354 1
241266173 486840282 1
241266173 140264549 1
241266173 257522741 1
241266173 178077679 1
241266173 253491471 1
241266173 71487252 1
241266173 262639091 1
241266173 48949091 1
241266173 212586753 1
241266173 409911433 1
241266173 275155337 1
241266173 181097218 1
241266173 24429243 1
241266173 85077359 1
241266173 100597724 1
241266173 366562500 1
241266173 111005623 1
241266173 97492519 1
241266173 177900100 1
241266173 260778881 1
241266173 235926567 1
241266173 212381568 1
241266173 441208969 1
241266173 21593031 1
241266173 162815851 1
241266173 53267855 1
241266173 45112608 1
241266173 115605916 1
241266173 404357780 1
241266173 362747745 1
241266173 501994600 1
241266173 156890702 1
241266173 92975209 1
241266173 48048224 1
241266173 562966986 1
241266173 436851002 1
241266173 124272648 1
241266173 274053387 1
140264549 99002197 1
140264549 21415915 1
140264549 512578944 1
140264549 104799646 1
140264549 143037311 1
140264549 212503529 1
140264549 409911433 1
140264549 181097218 1
140264549 214251466 1
140264549 355438543 1
140264549 776380530 1
140264549 316113123 1
140264549 784411766 1
140264549 320121337 1
140264549 169894192 1
140264549 536437122 1
140264549 120116959 1
140264549 193208430 1
140264549 338939548 1
140264549 185826799 1
140264549 162621823 1
140264549 368802046 1
140264549 150611354 1
140264549 117058623 1
140264549 177823861 1
140264549 165076757 1
140264549 754823287 1
140264549 392132337 1
140264549 378171446 1
140264549 204911391 1
140264549 545072012 1
140264549 450794692 1
140264549 496918713 1
140264549 106841421 1
140264549 26761071 1
140264549 273559646 1
140264549 372730170 1
140264549 369727211 1
140264549 186190444 1
140264549 123084921 1
140264549 335507982 1
140264549 547900635 1
140264549 170909799 1
140264549 120858192 1
140264549 215576684 1
140264549 569217694 1
140264549 108064328 1
140264549 185646833 1
140264549 273033835 1
140264549 421024033 1
140264549 39723301 1
140264549 62223312 1
140264549 315035989 1
140264549 219138840 1
140264549 278482967 1
140264549 168345425 1
140264549 156890702 1
140264549 260062202 1
140264549 171251023 1
140264549 156951907 1
140264549 387735880 1
140264549 218664980 1
140264549 368086280 1
140264549 257522741 1
140264549 520440498 1
140264549 361812003 1
140264549 405406664 1
140264549 500386861 1
140264549 280574253 1
140264549 176861277 1
140264549 283713373 1
140264549 179127965 1
140264549 481649873 1
140264549 124272648 1
140264549 274053387 1
140264549 252993522 1
501002642 24429243 1
427605834 24429243 1
238736345 24429243 1
455974999 24429243 1
119466409 24429243 1
262639091 24429243 1
295071464 24429243 1
274674751 24429243 1
126040106 24429243 1
325696446 24429243 1
360543263 24429243 1
318581766 24429243 1
186547033 24429243 1
574012776 24429243 1
246760566 24429243 1
106841421 24429243 1
338939548 156951907 1
348265432 156951907 1
776380530 156951907 1
545072012 156951907 1
570304837 156951907 1
315035989 156951907 1
120116959 156951907 1
248062776 228099346 1
246766460 228099346 1
51820161 228099346 1
591867735 228099346 1
240258320 228099346 1
167906212 228099346 1
363295003 228099346 1
267804075 228099346 1
501887043 228099346 1
319010188 228099346 1
545072012 228099346 1
238271382 228099346 1
137373058 228099346 1
227764232 228099346 1
240191869 228099346 1
42570149 228099346 1
273033835 228099346 1
328548626 228099346 1
280571460 228099346 1
553850703 228099346 1
366017781 228099346 1
402540810 228099346 1
227699736 228099346 1
314096700 228099346 1
574012776 228099346 1
225398019 228099346 1
284945143 228099346 1
274053387 228099346 1
137055424 177823861 1
545072012 177823861 1
320121337 177823861 1
252993522 177823861 1
214251466 177823861 1
405406664 177823861 1
433102407 177823861 1
505128137 177823861 1
218664980 177823861 1
77688451 177823861 1
386637033 177823861 1
784411766 177823861 1
317113567 177823861 1
137671591 177823861 1
496918713 177823861 1
500386861 177823861 1
107123526 177823861 1
201041947 241266173 1
160887563 241266173 1
366562500 241266173 1
441208969 241266173 1
562966986 241266173 1
52305361 241266173 1
212381568 241266173 1
92975209 241266173 1
68526291 241266173 1
100597724 241266173 1
362747745 241266173 1
470500390 241266173 1
108445481 241266173 1
370698806 241266173 1
486840282 241266173 1
275155337 241266173 1
260778881 241266173 1
53267855 241266173 1
235926567 241266173 1
21593031 241266173 1
115180720 241266173 1
192149868 241266173 1
212586753 241266173 1
396718040 241266173 1
205278393 241266173 1
262639091 241266173 1
501994600 241266173 1
123208306 140264549 1
275096952 140264549 1
187658311 140264549 1
401390204 140264549 1
390669136 140264549 1
249824122 140264549 1
66484769 140264549 1
315035989 140264549 1
167865284 140264549 1
326820998 140264549 1
400344890 140264549 1
409970512 140264549 1
208490036 421104380 1
370652255 24868133 1
44336049 208649048 1
44336049 265245001 1
468809237 241093180 1
412490976 421104380 1
561976148 421104380 1
421024033 784411766 1
71487252 359750805 1
335997173 418803180 1
370611197 48949091 1
421104380 208490036 1
421743631 44336049 1
266514525 286067895 1
241093180 468809237 1
421104380 412490976 1
470500390 50093236 1
421104380 561976148 1
370698806 22128494 1
107123526 22128494 1
284945143 108064328 1
187276624 164746594 1
241266173 905950542 1
185826799 754823287 1
21593031 754823287 1
339165240 754823287 1
431573246 754823287 1
107123526 754823287 1
108445481 205278393 1
311108835 205278393 1
418803180 335997173 1
547900635 104799646 1
45364167 370611197 1
241266173 84403255 1
156951907 359750805 1
501887043 24429243 1
382076279 151755148 1
280403522 905950542 1
253491471 335997173 1
118408967 238271382 1
330255413 81073960 1
44336049 181097218 1
44336049 97492519 1
44336049 311867325 1
208649048 335507982 1
53150452 448605410 1
111690467 448605410 1
83928002 76679385 1
83928002 352569615 1
347943805 754823287 1
157197158 459637630 1
544352394 373612153 1
157091041 140264549 1
157091041 448605410 1
262307214 448605410 1
419565212 763326908 1
210442608 418803180 1
175155659 68526291 1
259865273 164746594 1
115605916 520380645 1
905950542 448605410 1
47914608 577155549 1
47914608 23543947 1
186221115 191077706 1
71487252 177823861 1
71487252 362708884 1
189209030 448605410 1
81073960 330255413 1
81073960 508986427 1
345725724 448605410 1
164746594 265245001 1
164746594 48949091 1
164746594 259865273 1
151755148 381346813 1
116524695 754823287 1
81112983 54513097 1
244547831 124272648 1
97492519 44336049 1
311867325 44336049 1
335507982 208649048 1
48949091 208649048 1
53267855 240663429 1
352569615 83928002 1
331112419 62223312 1
262622226 157197158 1
48949091 370611197 1
501994600 436851002 1
68526291 175155659 1
421499757 905950542 1
115180720 47914608 1
448605410 189209030 1
265245001 164746594 1
48949091 164746594 1
80373284 179676136 1
67657313 22128494 1
67657313 81112983 1
784411766 260062202 1
320782984 260062202 1
361241032 173493504 1
21695739 23543947 1
238169466 754823287 1
108445481 754823287 1
245007518 754823287 1
274053387 754823287 1
156951907 340363309 1
336130385 448605410 1
24429243 295071464 1
228099346 310215915 1
228099346 362708884 1
340363309 156951907 1
245007518 156951907 1
448605410 336130385 1
160887563 228099346 1
285230602 228099346 1
362708884 228099346 1
310215915 228099346 1
245007518 177823861 1
370647017 111423790 1
370647017 127212001 1
370647017 401390204 1
370647017 776380530 1
370647017 545300937 1
370647017 22128494 1
370647017 550434469 1
370647017 444790512 1
370647017 357660257 1
370647017 480499316 1
370647017 361241032 1
370647017 335507982 1
370647017 120858192 1
370647017 421024033 1
370647017 240663429 1
370647017 172668288 1
370647017 69315538 1
370647017 385340015 1
370647017 387735880 1
370647017 482704214 1
370647017 257522741 1
370647017 211603583 1
370647017 127903007 1
370647017 536437122 1
370647017 581023706 1
370647017 185826799 1
370647017 133406185 1
370647017 100480169 1
370647017 46252132 1
370647017 287826175 1
370647017 279949406 1
370647017 280430548 1
370647017 196244888 1
370647017 71815631 1
370647017 185646833 1
370647017 186134940 1
370647017 523484007 1
370647017 208490036 1
370647017 156890702 1
370647017 245007518 1
370647017 340555061 1
370647017 368246503 1
370647017 361812003 1
370647017 188683237 1
370647017 234501617 1
370647017 296712899 1
273033835 270063173 1
273033835 363860065 1
273033835 21415915 1
273033835 199633839 1
273033835 324307705 1
273033835 181097218 1
273033835 24429243 1
273033835 362708884 1
273033835 488571816 1
273033835 54513097 1
273033835 776380530 1
273033835 483853031 1
273033835 85077359 1
273033835 784411766 1
273033835 381448455 1
273033835 100597724 1
273033835 536437122 1
273033835 120116959 1
273033835 23505105 1
273033835 444790512 1
273033835 208649048 1
273033835 117058623 1
273033835 392132337 1
273033835 205278393 1
273033835 378745384 1
273033835 548657860 1
273033835 545072012 1
273033835 496918713 1
273033835 106841421 1
273033835 238764205 1
273033835 187288519 1
273033835 361241032 1
273033835 164729839 1
273033835 335507982 1
273033835 547900635 1
273033835 48376774 1
273033835 120858192 1
273033835 29985371 1
273033835 569217694 1
273033835 108064328 1
273033835 221517840 1
273033835 246766460 1
273033835 219138840 1
273033835 591867735 1
273033835 140264549 1
273033835 340363309 1
273033835 156890702 1
273033835 257522741 1
273033835 520440498 1
273033835 235284388 1
273033835 470915888 1
273033835 471858752 1
273033835 273461517 1
273033835 262639091 1
273033835 30009812 1
273033835 280574253 1
273033835 188683237 1
273033835 306224647 1
273033835 274053387 1
273033835 88910148 1
581023706 111423790 1
581023706 127212001 1
581023706 109269644 1
581023706 401390204 1
581023706 545300937 1
581023706 22128494 1
581023706 85077359 1
581023706 169894192 1
581023706 207505611 1
581023706 444790512 1
581023706 357660257 1
581023706 46252132 1
581023706 287826175 1
581023706 437368746 1
581023706 480499316 1
581023706 577858627 1
581023706 196244888 1
581023706 443078043 1
581023706 71815631 1
581023706 273559646 1
581023706 88126316 1
581023706 361241032 1
581023706 373612153 1
581023706 335507982 1
581023706 177496057 1
581023706 547900635 1
581023706 120858192 1
581023706 168459774 1
581023706 172668288 1
581023706 140264549 1
581023706 340363309 1
581023706 260062202 1
581023706 69315538 1
581023706 455319239 1
581023706 387735880 1
581023706 218664980 1
581023706 447026114 1
581023706 482704214 1
581023706 257522741 1
581023706 340555061 1
581023706 211603583 1
581023706 368246503 1
581023706 28774420 1
581023706 188683237 1
581023706 402870780 1
581023706 134584188 1
581023706 370560376 1
581023706 132902185 1
581023706 370647017 1
581023706 274053387 1
784411766 363860065 1
784411766 21415915 1
784411766 199633839 1
784411766 409911433 1
784411766 181097218 1
784411766 24429243 1
784411766 362708884 1
784411766 536437122 1
784411766 97492519 1
784411766 185826799 1
784411766 343941412 1
784411766 117058623 1
784411766 205665619 1
784411766 392132337 1
784411766 378171446 1
784411766 145721875 1
784411766 277019535 1
784411766 280430548 1
784411766 545072012 1
784411766 102781563 1
784411766 496918713 1
784411766 361241032 1
784411766 164729839 1
784411766 335507982 1
784411766 404357780 1
784411766 120858192 1
784411766 297853100 1
784411766 273033835 1
784411766 421024033 1
784411766 107123526 1
784411766 140264549 1
784411766 340363309 1
784411766 156890702 1
784411766 482704214 1
784411766 238169466 1
784411766 257522741 1
784411766 520440498 1
784411766 427605834 1
784411766 399954028 1
784411766 471858752 1
784411766 280574253 1
784411766 127903007 1
784411766 306224647 1
784411766 274053387 1
317966639 331273105 1
317966639 344143174 1
317966639 460456072 1
317966639 68526291 1
317966639 262307214 1
317966639 111005623 1
317966639 185661573 1
317966639 186221115 1
317966639 552102770 1
317966639 260778881 1
317966639 367080568 1
317966639 191101089 1
317966639 191067738 1
317966639 212381568 1
317966639 74224730 1
317966639 184374903 1
317966639 421104380 1
317966639 179935250 1
317966639 181662643 1
317966639 50093236 1
317966639 179872551 1
317966639 115605916 1
317966639 116524695 1
317966639 326820998 1
317966639 181913832 1
317966639 185646833 1
317966639 186134940 1
317966639 21770354 1
317966639 362747745 1
317966639 257522741 1
317966639 322045168 1
317966639 241120063 1
317966639 54198070 1
340363309 838628065 1
340363309 363860065 1
340363309 24429243 1
340363309 362708884 1
340363309 232961188 1
340363309 296381448 1
340363309 784411766 1
340363309 85077359 1
340363309 606474884 1
340363309 502000235 1
340363309 343941412 1
340363309 213579519 1
340363309 117058623 1
340363309 205665619 1
340363309 313621459 1
340363309 205278393 1
340363309 24868133 1
340363309 26761071 1
340363309 187288519 1
340363309 304022613 1
340363309 119466409 1
340363309 43399417 1
340363309 361241032 1
340363309 164729839 1
340363309 52305361 1
340363309 297853100 1
340363309 246739849 1
340363309 273033835 1
340363309 226691563 1
340363309 311108835 1
340363309 22926492 1
340363309 227699736 1
340363309 205383132 1
340363309 471858752 1
340363309 189660545 1
340363309 306224647 1
340363309 88910148 1
48376774 270063173 1
48376774 180329003 1
48376774 501887043 1
48376774 108445481 1
48376774 337231569 1
48376774 232961188 1
48376774 97542362 1
48376774 343941412 1
48376774 23505105 1
48376774 754823287 1
48376774 198494776 1
48376774 351798435 1
48376774 277019535 1
48376774 308721415 1
48376774 409970512 1
48376774 244876558 1
48376774 137471432 1
48376774 119466409 1
48376774 160887563 1
48376774 361241032 1
48376774 52305361 1
48376774 175155659 1
48376774 33029673 1
48376774 202719757 1
48376774 267814002 1
48376774 221517840 1
48376774 211172294 1
48376774 140264549 1
48376774 235189731 1
48376774 363295003 1
48376774 367354478 1
48376774 482704214 1
48376774 475896725 1
48376774 257522741 1
48376774 235284388 1
48376774 71487252 1
48376774 21437961 1
48376774 205383132 1
48376774 470915888 1
48376774 92473291 1
48376774 126040106 1
48376774 45624632 1
48376774 79413578 1
48376774 250361135 1
48376774 199633839 1
48376774 104799646 1
48376774 192517738 1
48376774 57675742 1
48376774 362708884 1
48376774 282067411 1
48376774 437557781 1
48376774 272144349 1
48376774 97492519 1
48376774 394614858 1
48376774 228099346 1
48376774 117058623 1
48376774 205665619 1
48376774 360738565 1
48376774 235926567 1
48376774 500112888 1
48376774 38081052 1
48376774 240388572 1
48376774 250613093 1
48376774 64017672 1
48376774 166670511 1
48376774 102781563 1
48376774 331112419 1
48376774 117757115 1
48376774 261114974 1
48376774 297853100 1
48376774 246739849 1
48376774 215576684 1
48376774 273033835 1
48376774 238169466 1
48376774 520440498 1
48376774 280948401 1
48376774 267822457 1
48376774 360108672 1
48376774 88910148 1
48376774 223611436 1
551188839 111423790 1
551188839 273559646 1
551188839 45364167 1
551188839 120858192 1
551188839 401390204 1
551188839 523484007 1
551188839 267228287 1
551188839 23543947 1
551188839 444790512 1
551188839 400344890 1
551188839 257522741 1
551188839 434998682 1
551188839 181627999 1
551188839 480499316 1
551188839 405406664 1
551188839 296712899 1
551188839 361978254 1
292275636 111423790 1
292275636 273559646 1
292275636 373612153 1
292275636 547900635 1
292275636 560190998 1
292275636 120858192 1
292275636 401390204 1
292275636 776380530 1
292275636 81073960 1
292275636 536437122 1
292275636 97492519 1
292275636 399580001 1
292275636 261112253 1
292275636 444790512 1
292275636 133406185 1
292275636 69315538 1
292275636 357660257 1
292275636 46252132 1
292275636 472997480 1
292275636 551188839 1
292275636 287826175 1
292275636 434998682 1
292275636 287248913 1
292275636 480499316 1
292275636 279949406 1
292275636 370560376 1
292275636 134584188 1
292275636 370647017 1
292275636 296712899 1
273559646 317475686 1
273559646 337231569 1
273559646 295917422 1
273559646 260814366 1
273559646 444790512 1
273559646 754823287 1
273559646 480499316 1
273559646 381295550 1
273559646 106255581 1
273559646 164729839 1
273559646 335507982 1
273559646 120858192 1
273559646 108064328 1
273559646 39723301 1
273559646 140264549 1
273559646 69315538 1
273559646 218664980 1
273559646 482704214 1
273559646 256133861 1
273559646 506215866 1
273559646 556212681 1
273559646 273461517 1
273559646 280574253 1
273559646 48949091 1
273559646 409911433 1
273559646 51039180 1
273559646 45364167 1
273559646 24429243 1
273559646 366562500 1
273559646 97492519 1
273559646 343887622 1
273559646 393727361 1
273559646 83928002 1
273559646 551188839 1
273559646 310215915 1
273559646 53267855 1
273559646 393300089 1
273559646 173493504 1
273559646 404357780 1
273559646 215576684 1
273559646 246739849 1
273559646 523484007 1
273559646 175458189 1
273559646 325696446 1
273559646 341332559 1
273559646 520440498 1
273559646 399954028 1
273559646 471858752 1
273559646 30009812 1
273559646 176861277 1
273559646 188683237 1
273559646 481649873 1
273559646 179127965 1
273559646 361978254 1
273559646 111423790 1
273559646 838628065 1
273559646 401390204 1
273559646 22128494 1
273559646 386637033 1
273559646 267228287 1
273559646 454059039 1
273559646 392132337 1
273559646 378171446 1
273559646 372988775 1
273559646 181627999 1
273559646 296510601 1
273559646 277019535 1
273559646 145721875 1
273559646 246760566 1
273559646 206342682 1
273559646 545072012 1
273559646 106841421 1
273559646 238764205 1
273559646 304022613 1
273559646 402540810 1
273559646 361241032 1
273559646 389265907 1
273559646 62223312 1
273559646 240663429 1
273559646 260062202 1
273559646 69307285 1
273559646 387735880 1
273559646 369094144 1
273559646 257522741 1
273559646 71487252 1
273559646 205383132 1
273559646 121849847 1
273559646 99002197 1
273559646 137671591 1
273559646 364772998 1
273559646 104799646 1
273559646 302559370 1
273559646 214251466 1
273559646 362708884 1
273559646 316113123 1
273559646 85077359 1
273559646 120116959 1
273559646 100597724 1
273559646 249710115 1
273559646 185826799 1
273559646 186547033 1
273559646 344751090 1
273559646 400344890 1
273559646 117058623 1
273559646 378745384 1
273559646 517335990 1
273559646 71815631 1
273559646 440602667 1
273559646 389751959 1
273559646 273033835 1
273559646 315035989 1
273559646 218649291 1
273559646 156890702 1
273559646 156951907 1
273559646 88960749 1
273559646 284945143 1
273559646 48048224 1
273559646 434998682 1
273559646 361812003 1
273559646 405406664 1
273559646 306224647 1
273559646 274053387 1
273559646 88910148 1
273559646 296712899 1
273559646 448605410 1
226691563 79413578 1
226691563 363860065 1
226691563 317475686 1
226691563 21415915 1
226691563 24429243 1
226691563 337231569 1
226691563 218621324 1
226691563 256696942 1
226691563 232961188 1
226691563 190813502 1
226691563 206185630 1
226691563 515663555 1
226691563 23505105 1
226691563 117058623 1
226691563 83106176 1
226691563 360738565 1
226691563 267804075 1
226691563 205278393 1
226691563 246760566 1
226691563 64017672 1
226691563 308721415 1
226691563 67657313 1
226691563 29267530 1
226691563 137471432 1
226691563 174191688 1
226691563 246172121 1
226691563 164729839 1
226691563 52305361 1
226691563 404357780 1
226691563 108064328 1
226691563 340363309 1
226691563 47914608 1
226691563 93438825 1
226691563 91155132 1
226691563 234388455 1
226691563 69307285 1
226691563 363295003 1
226691563 205383132 1
226691563 178457690 1
226691563 275040716 1
185661573 186221115 1
185661573 191101089 1
185661573 191067738 1
185661573 74224730 1
185661573 421104380 1
185661573 179935250 1
185661573 317966639 1
185661573 179676136 1
185661573 179872551 1
185661573 116524695 1
185661573 53384299 1
185661573 326820998 1
185661573 181913832 1
185661573 185646833 1
185661573 186134940 1
185661573 21770354 1
185661573 303371760 1
185661573 191072044 1
185661573 255572101 1
287248913 127212001 1
287248913 22128494 1
287248913 454059039 1
287248913 472997480 1
287248913 754823287 1
287248913 443540428 1
287248913 273559646 1
287248913 292275636 1
287248913 120858192 1
287248913 261112253 1
287248913 140264549 1
287248913 387735880 1
287248913 257522741 1
287248913 394244514 1
287248913 475768397 1
287248913 127903007 1
287248913 402870780 1
287248913 24429243 1
287248913 436060689 1
287248913 97492519 1
287248913 133406185 1
287248913 279949406 1
287248913 520380645 1
287248913 331112419 1
287248913 501002642 1
287248913 373612153 1
287248913 560190998 1
287248913 84352469 1
287248913 399580001 1
287248913 186224386 1
287248913 245007518 1
287248913 532395996 1
287248913 176861277 1
287248913 132902185 1
778485938 127212001 1
778485938 335507982 1
778485938 547900635 1
778485938 354435706 1
778485938 581023706 1
778485938 125971172 1
778485938 172668288 1
778485938 311867325 1
778485938 455319239 1
778485938 387735880 1
778485938 46252132 1
778485938 437368746 1
778485938 556212681 1
778485938 340555061 1
778485938 368246503 1
778485938 188683237 1
778485938 196244888 1
778485938 443078043 1
26761071 111423790 1
26761071 93737863 1
26761071 150774251 1
26761071 296381448 1
26761071 502000235 1
26761071 343941412 1
26761071 213579519 1
26761071 368802046 1
26761071 201041947 1
26761071 280403522 1
26761071 187365956 1
26761071 392132337 1
26761071 313621459 1
26761071 145721875 1
26761071 277019535 1
26761071 24868133 1
26761071 246760566 1
26761071 29267530 1
26761071 119466409 1
26761071 304022613 1
26761071 547900635 1
26761071 33029673 1
26761071 140264549 1
26761071 340363309 1
26761071 22926492 1
26761071 257522741 1
26761071 205383132 1
26761071 280574253 1
26761071 21415915 1
26761071 199633839 1
26761071 24429243 1
26761071 57675742 1
26761071 85077359 1
26761071 784411766 1
26761071 264200852 1
26761071 338617304 1
26761071 186547033 1
26761071 297853100 1
26761071 193425330 1
26761071 21508873 1
26761071 311108835 1
26761071 156890702 1
26761071 341332559 1
26761071 48048224 1
26761071 227699736 1
26761071 361812003 1
26761071 178457690 1
26761071 189660545 1
26761071 30009812 1
26761071 274053387 1
26761071 88910148 1
26761071 238736345 1
137671591 99002197 1
137671591 244154467 1
137671591 104799646 1
137671591 302559370 1
137671591 214251466 1
137671591 260814366 1
137671591 553850703 1
137671591 228099346 1
137671591 311867325 1
137671591 150611354 1
137671591 165076757 1
137671591 309948156 1
137671591 158469454 1
137671591 138428712 1
137671591 273559646 1
137671591 88126316 1
137671591 123084921 1
137671591 177496057 1
137671591 170909799 1
137671591 72277917 1
137671591 260062202 1
137671591 387735880 1
137671591 341332559 1
137671591 515440846 1
137671591 265245001 1
137671591 187276624 1
137671591 361812003 1
137671591 176861277 1
137671591 179127965 1
188683237 354435706 1
188683237 401390204 1
188683237 545300937 1
188683237 536437122 1
188683237 778485938 1
188683237 444790512 1
188683237 357660257 1
188683237 287826175 1
188683237 480499316 1
188683237 196244888 1
188683237 273559646 1
188683237 335507982 1
188683237 120858192 1
188683237 273033835 1
188683237 172668288 1
188683237 137396816 1
188683237 340555061 1
188683237 368246503 1
188683237 471858752 1
188683237 232232278 1
188683237 234501617 1
188683237 357339312 1
188683237 296712899 1
33029673 337231569 1
33029673 108445481 1
33029673 343941412 1
33029673 23505105 1
33029673 357660257 1
33029673 754823287 1
33029673 189209030 1
33029673 246172121 1
33029673 29985371 1
33029673 202719757 1
33029673 267814002 1
33029673 211172294 1
33029673 284510806 1
33029673 482704214 1
33029673 21437961 1
33029673 92473291 1
33029673 79413578 1
33029673 199633839 1
33029673 409911433 1
33029673 192517738 1
33029673 24429243 1
33029673 784411766 1
33029673 97492519 1
33029673 228099346 1
33029673 500112888 1
33029673 331112419 1
33029673 48376774 1
33029673 168459774 1
33029673 246739849 1
33029673 520440498 1
33029673 280948401 1
33029673 471858752 1
33029673 30009812 1
33029673 838628065 1
33029673 501887043 1
33029673 370162043 1
33029673 308721415 1
33029673 137471432 1
33029673 26761071 1
33029673 361241032 1
33029673 175155659 1
33029673 421024033 1
33029673 221517840 1
33029673 367354478 1
33029673 257522741 1
33029673 71487252 1
33029673 205383132 1
33029673 126040106 1
33029673 45624632 1
33029673 57675742 1
33029673 362708884 1
33029673 606474884 1
33029673 272144349 1
33029673 394614858 1
33029673 117058623 1
33029673 205665619 1
33029673 235926567 1
33029673 64017672 1
33029673 86739892 1
33029673 102781563 1
33029673 117757115 1
33029673 167096544 1
33029673 261114974 1
33029673 226691563 1
33029673 178457690 1
33029673 306224647 1
33029673 267822457 1
33029673 88910148 1
33029673 223611436 1
523484007 111423790 1
523484007 127212001 1
523484007 273559646 1
523484007 45364167 1
523484007 120858192 1
523484007 545300937 1
523484007 267228287 1
523484007 536437122 1
523484007 172668288 1
523484007 279968317 1
523484007 444790512 1
523484007 400344890 1
523484007 46252132 1
523484007 454059039 1
523484007 551188839 1
523484007 287826175 1
523484007 434998682 1
523484007 181627999 1
523484007 340555061 1
523484007 480499316 1
523484007 405406664 1
523484007 176861277 1
523484007 134584188 1
523484007 370560376 1
523484007 234501617 1
523484007 296712899 1
523484007 361978254 1
187658311 291357807 1
187658311 205231234 1
187658311 84403255 1
187658311 80373284 1
187658311 21927348 1
187658311 496918713 1
187658311 219091740 1
187658311 108064328 1
187658311 319920038 1
187658311 167906212 1
187658311 285230602 1
187658311 108675333 1
187658311 64490054 1
187658311 514679374 1
187658311 57794814 1
187658311 177135949 1
187658311 409911433 1
187658311 77726580 1
187658311 273602143 1
187658311 275096952 1
187658311 316530540 1
187658311 391968464 1
187658311 40691248 1
187658311 186791565 1
187658311 351253672 1
187658311 70483883 1
187658311 369727211 1
187658311 66484769 1
187658311 394745356 1
187658311 213829162 1
187658311 399954028 1
187658311 366017781 1
187658311 283713373 1
187658311 93737863 1
187658311 194757219 1
187658311 187038423 1
187658311 42895816 1
187658311 431573246 1
187658311 421024033 1
187658311 403594709 1
187658311 280571460 1
187658311 190383735 1
187658311 109269644 1
187658311 75611015 1
187658311 363915528 1
187658311 454280253 1
187658311 488571816 1
187658311 100597724 1
187658311 443043975 1
187658311 198927386 1
187658311 185826799 1
187658311 492369766 1
187658311 51371672 1
187658311 390669136 1
187658311 117757115 1
187658311 186190444 1
187658311 107123526 1
187658311 92975209 1
187658311 28128687 1
187658311 227699736 1
187658311 58758214 1
187658311 421743631 1
187658311 374495787 1
256696942 43399417 1
256696942 173493504 1
256696942 361241032 1
256696942 164729839 1
256696942 362708884 1
256696942 337231569 1
256696942 104147773 1
256696942 246739849 1
256696942 226691563 1
256696942 249710115 1
256696942 176861277 1
256696942 306224647 1
256696942 29267530 1
256696942 360108672 1
308721415 93737863 1
308721415 363860065 1
308721415 501887043 1
308721415 108445481 1
308721415 218621324 1
308721415 328548626 1
308721415 232961188 1
308721415 194757219 1
308721415 187038423 1
308721415 21858860 1
308721415 343941412 1
308721415 23505105 1
308721415 201041947 1
308721415 383687232 1
308721415 205278393 1
308721415 23971329 1
308721415 29267530 1
308721415 137471432 1
308721415 119466409 1
308721415 179676136 1
308721415 246172121 1
308721415 361241032 1
308721415 52305361 1
308721415 33029673 1
308721415 108064328 1
308721415 267814002 1
308721415 221517840 1
308721415 211172294 1
308721415 246766460 1
308721415 340363309 1
308721415 235189731 1
308721415 167906212 1
308721415 363295003 1
308721415 403594709 1
308721415 284510806 1
308721415 21437961 1
308721415 205383132 1
308721415 470915888 1
308721415 108675333 1
308721415 126040106 1
308721415 64490054 1
308721415 45624632 1
308721415 266514525 1
308721415 190383735 1
308721415 79413578 1
308721415 57794814 1
308721415 109269644 1
308721415 363915528 1
308721415 192517738 1
308721415 454280253 1
308721415 24429243 1
308721415 362708884 1
308721415 256696942 1
308721415 85077359 1
308721415 606474884 1
308721415 272144349 1
308721415 273602143 1
308721415 41795957 1
308721415 394614858 1
308721415 433683092 1
308721415 316530540 1
308721415 117058623 1
308721415 162793078 1
308721415 205665619 1
308721415 40691248 1
308721415 500112888 1
308721415 323300311 1
308721415 64017672 1
308721415 390669136 1
308721415 166670511 1
308721415 331112419 1
308721415 369727211 1
308721415 311114046 1
308721415 186190444 1
308721415 261114974 1
308721415 48376774 1
308721415 297853100 1
308721415 246739849 1
308721415 226691563 1
308721415 238169466 1
308721415 257078406 1
308721415 227699736 1
308721415 280948401 1
308721415 178457690 1
308721415 189660545 1
308721415 275040716 1
308721415 88910148 1
308721415 223611436 1
120858192 111423790 1
120858192 127212001 1
120858192 776380530 1
120858192 401390204 1
120858192 272101527 1
120858192 444790512 1
120858192 357660257 1
120858192 119202711 1
120858192 208649048 1
120858192 472997480 1
120858192 181627999 1
120858192 480499316 1
120858192 496918713 1
120858192 88126316 1
120858192 335507982 1
120858192 547900635 1
120858192 52305361 1
120858192 292275636 1
120858192 172668288 1
120858192 140264549 1
120858192 387735880 1
120858192 268844576 1
120858192 218664980 1
120858192 257522741 1
120858192 77688451 1
120858192 280574253 1
120858192 402870780 1
120858192 399711344 1
120858192 21415915 1
120858192 181097218 1
120858192 784411766 1
120858192 120116959 1
120858192 536437122 1
120858192 400344890 1
120858192 551188839 1
120858192 192473400 1
120858192 281992408 1
120858192 115605916 1
120858192 569217694 1
120858192 273033835 1
120858192 523484007 1
120858192 72277917 1
120858192 156890702 1
120858192 48048224 1
120858192 108896669 1
120858192 198221318 1
120858192 187276624 1
120858192 434998682 1
120858192 340555061 1
120858192 368246503 1
120858192 188683237 1
120858192 234501617 1
120858192 370560376 1
120858192 370647017 1
120858192 230315857 1
120858192 124272648 1
120858192 274053387 1
120858192 296712899 1
120858192 361978254 1
106841421 270063173 1
106841421 363860065 1
106841421 324307705 1
106841421 54513097 1
106841421 22128494 1
106841421 754823287 1
106841421 206342682 1
106841421 545072012 1
106841421 238764205 1
106841421 304022613 1
106841421 273559646 1
106841421 88126316 1
106841421 361241032 1
106841421 164729839 1
106841421 389265907 1
106841421 29985371 1
106841421 39723301 1
106841421 219138840 1
106841421 591867735 1
106841421 140264549 1
106841421 69307285 1
106841421 218664980 1
106841421 482704214 1
106841421 257522741 1
106841421 359256640 1
106841421 235284388 1
106841421 273461517 1
106841421 262639091 1
106841421 48949091 1
106841421 99002197 1
106841421 21415915 1
106841421 199633839 1
106841421 302559370 1
106841421 51039180 1
106841421 214251466 1
106841421 57675742 1
106841421 362708884 1
106841421 488571816 1
106841421 214266687 1
106841421 483853031 1
106841421 100597724 1
106841421 23543947 1
106841421 228099346 1
106841421 311867325 1
106841421 400344890 1
106841421 205665619 1
106841421 287846265 1
106841421 378745384 1
106841421 132067492 1
106841421 246550319 1
106841421 548657860 1
106841421 310215915 1
106841421 67657313 1
106841421 53267855 1
106841421 117757115 1
106841421 440602667 1
106841421 273033835 1
106841421 40894652 1
106841421 218649291 1
106841421 341332559 1
106841421 238169466 1
106841421 520440498 1
106841421 280948401 1
106841421 368246503 1
106841421 361812003 1
106841421 399954028 1
106841421 471858752 1
106841421 30009812 1
106841421 132902185 1
106841421 124272648 1
106841421 274053387 1
106841421 88910148 1
172668288 127212001 1
172668288 24429243 1
172668288 545300937 1
172668288 120116959 1
172668288 550434469 1
172668288 778485938 1
172668288 311867325 1
172668288 133406185 1
172668288 357660257 1
172668288 46252132 1
172668288 454059039 1
172668288 472997480 1
172668288 287826175 1
172668288 437368746 1
172668288 67657313 1
172668288 577858627 1
172668288 335507982 1
172668288 454903662 1
172668288 547900635 1
172668288 120858192 1
172668288 168459774 1
172668288 523484007 1
172668288 186224386 1
172668288 69315538 1
172668288 455319239 1
172668288 387735880 1
172668288 556212681 1
172668288 340555061 1
172668288 244006526 1
172668288 188683237 1
172668288 402870780 1
172668288 132902185 1
172668288 234501617 1
172668288 370647017 1
172668288 399711344 1
550434469 111423790 1
550434469 71815631 1
550434469 279579743 1
550434469 120858192 1
550434469 545300937 1
550434469 260814366 1
550434469 536437122 1
550434469 207505611 1
550434469 172668288 1
550434469 522994958 1
550434469 69315538 1
550434469 387735880 1
550434469 357660257 1
550434469 454059039 1
550434469 570305910 1
550434469 399954028 1
550434469 206342682 1
550434469 402870780 1
550434469 234501617 1
550434469 370647017 1
550434469 296712899 1
444720443 280403522 1
444720443 434998682 1
444720443 368246503 1
444720443 386637033 1
444720443 30009812 1
444720443 279968317 1
444720443 399711344 1
219138840 250361135 1
219138840 270063173 1
219138840 21415915 1
219138840 199633839 1
219138840 104799646 1
219138840 324307705 1
219138840 54513097 1
219138840 23505105 1
219138840 228099346 1
219138840 205278393 1
219138840 378745384 1
219138840 298641416 1
219138840 545072012 1
219138840 210551488 1
219138840 496918713 1
219138840 106841421 1
219138840 361241032 1
219138840 335507982 1
219138840 547900635 1
219138840 273033835 1
219138840 591867735 1
219138840 140264549 1
219138840 238169466 1
219138840 520440498 1
219138840 235284388 1
219138840 273461517 1
219138840 262639091 1
219138840 280574253 1
219138840 267822457 1
219138840 274053387 1
219138840 88910148 1
399954028 93737863 1
399954028 296487126 1
399954028 272101527 1
399954028 545300937 1
399954028 260814366 1
399954028 194757219 1
399954028 205231234 1
399954028 187038423 1
399954028 207505611 1
399954028 84403255 1
399954028 550434469 1
399954028 80373284 1
399954028 454059039 1
399954028 754823287 1
399954028 42895816 1
399954028 21927348 1
399954028 252673442 1
399954028 145721875 1
399954028 206342682 1
399954028 496918713 1
399954028 106841421 1
399954028 273559646 1
399954028 33029673 1
399954028 108064328 1
399954028 421024033 1
399954028 285230602 1
399954028 387735880 1
399954028 218664980 1
399954028 257522741 1
399954028 64490054 1
399954028 402870780 1
399954028 279504313 1
399954028 57794814 1
399954028 75611015 1
399954028 409911433 1
399954028 77726580 1
399954028 45398123 1
399954028 784411766 1
399954028 273602143 1
399954028 100597724 1
399954028 443043975 1
399954028 198927386 1
399954028 264200852 1
399954028 279968317 1
399954028 185826799 1
399954028 433683092 1
399954028 275096952 1
399954028 391968464 1
399954028 287826175 1
399954028 40691248 1
399954028 186791565 1
399954028 70483883 1
399954028 51371672 1
399954028 390669136 1
399954028 53267855 1
399954028 71815631 1
399954028 279579743 1
399954028 117757115 1
399954028 186190444 1
399954028 66484769 1
399954028 187658311 1
399954028 394745356 1
399954028 107123526 1
399954028 213829162 1
399954028 28128687 1
399954028 520440498 1
399954028 176861277 1
399954028 283713373 1
399954028 234501617 1
512578944 776380530 1
512578944 335507982 1
512578944 547900635 1
512578944 120858192 1
512578944 219138840 1
512578944 140264549 1
512578944 172668288 1
512578944 280574253 1
512578944 21415915 1
512578944 181097218 1
512578944 784411766 1
512578944 536437122 1
512578944 569217694 1
512578944 273033835 1
512578944 156890702 1
512578944 455319239 1
512578944 274053387 1
21415915 270063173 1
21415915 363860065 1
21415915 512578944 1
21415915 324307705 1
21415915 54513097 1
21415915 776380530 1
21415915 381448455 1
21415915 23505105 1
21415915 277019535 1
21415915 145721875 1
21415915 545072012 1
21415915 496918713 1
21415915 106841421 1
21415915 26761071 1
21415915 187288519 1
21415915 361241032 1
21415915 335507982 1
21415915 108064328 1
21415915 246766460 1
21415915 219138840 1
21415915 591867735 1
21415915 140264549 1
21415915 257522741 1
21415915 235284388 1
21415915 273461517 1
21415915 262639091 1
21415915 280574253 1
21415915 199633839 1
21415915 181097218 1
21415915 24429243 1
21415915 488571816 1
21415915 85077359 1
21415915 784411766 1
21415915 100597724 1
21415915 536437122 1
21415915 120116959 1
21415915 97492519 1
21415915 228099346 1
21415915 117058623 1
21415915 83106176 1
21415915 378745384 1
21415915 64017672 1
21415915 297853100 1
21415915 246739849 1
21415915 273033835 1
21415915 156890702 1
21415915 175458189 1
21415915 238169466 1
21415915 520440498 1
21415915 427605834 1
21415915 280948401 1
21415915 471858752 1
21415915 274053387 1
21415915 88910148 1
275040716 250361135 1
275040716 244154467 1
275040716 838628065 1
275040716 327333087 1
275040716 363860065 1
275040716 199633839 1
275040716 192517738 1
275040716 64456105 1
275040716 24429243 1
275040716 362708884 1
275040716 381515950 1
275040716 218621324 1
275040716 256696942 1
275040716 85077359 1
275040716 437557781 1
275040716 606474884 1
275040716 273602143 1
275040716 56343104 1
275040716 343941412 1
275040716 117058623 1
275040716 267804075 1
275040716 205278393 1
275040716 352370223 1
275040716 351798435 1
275040716 308721415 1
275040716 244876558 1
275040716 166670511 1
275040716 29267530 1
275040716 187288519 1
275040716 119466409 1
275040716 167096544 1
275040716 88126316 1
275040716 246172121 1
275040716 164729839 1
275040716 52305361 1
275040716 297853100 1
275040716 246739849 1
275040716 246766460 1
275040716 388400654 1
275040716 226691563 1
275040716 107123526 1
275040716 340363309 1
275040716 235189731 1
275040716 93438825 1
275040716 106766504 1
275040716 284510806 1
275040716 238169466 1
275040716 253491471 1
275040716 300202655 1
275040716 178457690 1
275040716 126040106 1
275040716 48949091 1
275040716 549380971 1
275040716 230315857 1
275040716 212586753 1
99002197 381295550 1
99002197 273559646 1
99002197 88126316 1
99002197 170909799 1
99002197 39723301 1
99002197 506215866 1
99002197 51039180 1
99002197 338939548 1
99002197 310215915 1
99002197 53267855 1
99002197 328239527 1
99002197 545072012 1
99002197 402540810 1
99002197 389265907 1
99002197 137671591 1
99002197 27798256 1
99002197 302559370 1
99002197 316113123 1
99002197 378745384 1
99002197 440602667 1
99002197 218649291 1
99002197 88960749 1
99002197 361812003 1
99002197 423225727 1
99002197 754823287 1
99002197 21927348 1
99002197 123084921 1
99002197 140264549 1
99002197 218664980 1
99002197 23543947 1
99002197 137373058 1
99002197 343887622 1
99002197 393727361 1
99002197 150611354 1
99002197 393300089 1
99002197 124272648 1
99002197 169894192 1
99002197 162621823 1
99002197 238764205 1
99002197 62223312 1
99002197 364819835 1
99002197 121849847 1
99002197 104799646 1
99002197 214251466 1
99002197 478310972 1
99002197 553850703 1
99002197 517335990 1
99002197 389751959 1
296712899 111423790 1
296712899 127212001 1
296712899 401390204 1
296712899 22128494 1
296712899 267228287 1
296712899 550434469 1
296712899 444790512 1
296712899 357660257 1
296712899 472997480 1
296712899 181627999 1
296712899 480499316 1
296712899 145721875 1
296712899 273559646 1
296712899 335507982 1
296712899 120858192 1
296712899 240663429 1
296712899 172668288 1
296712899 69315538 1
296712899 257522741 1
296712899 402870780 1
296712899 399711344 1
296712899 45364167 1
296712899 125971172 1
296712899 400344890 1
296712899 551188839 1
296712899 287826175 1
296712899 71815631 1
296712899 523484007 1
296712899 434998682 1
296712899 340555061 1
296712899 405406664 1
296712899 234501617 1
296712899 370647017 1
296712899 361978254 1
186224386 127212001 1
186224386 24429243 1
186224386 214251466 1
186224386 436060689 1
186224386 133406185 1
186224386 46252132 1
186224386 454059039 1
186224386 168459774 1
186224386 88960749 1
186224386 387735880 1
186224386 245007518 1
186224386 287248913 1
186224386 176861277 1
186224386 132902185 1
186224386 124272648 1
175458189 270063173 1
175458189 363860065 1
175458189 324307705 1
175458189 104147773 1
175458189 97542362 1
175458189 22128494 1
175458189 343941412 1
175458189 23505105 1
175458189 187365956 1
175458189 754823287 1
175458189 21927348 1
175458189 145721875 1
175458189 469680915 1
175458189 137471432 1
175458189 191898535 1
175458189 508986427 1
175458189 26761071 1
175458189 187288519 1
175458189 119466409 1
175458189 179676136 1
175458189 273559646 1
175458189 164729839 1
175458189 326820998 1
175458189 170909799 1
175458189 29985371 1
175458189 108064328 1
175458189 421024033 1
175458189 591867735 1
175458189 140264549 1
175458189 390100428 1
175458189 260062202 1
175458189 22926492 1
175458189 218664980 1
175458189 409042746 1
175458189 235284388 1
175458189 279504313 1
175458189 21415915 1
175458189 199633839 1
175458189 104799646 1
175458189 181097218 1
175458189 85077359 1
175458189 784411766 1
175458189 100597724 1
175458189 279968317 1
175458189 186547033 1
175458189 150611354 1
175458189 117058623 1
175458189 378745384 1
175458189 64017672 1
175458189 117757115 1
175458189 183374179 1
175458189 199295364 1
175458189 21508873 1
175458189 226691563 1
175458189 284945143 1
175458189 434998682 1
175458189 361812003 1
175458189 30009812 1
175458189 306224647 1
175458189 132902185 1
175458189 274053387 1
175458189 189638764 1
175458189 239482861 1
175458189 88910148 1
80373284 93737863 1
80373284 291357807 1
80373284 194757219 1
80373284 205231234 1
80373284 187038423 1
80373284 84403255 1
80373284 21927348 1
80373284 23971329 1
80373284 496918713 1
80373284 421024033 1
80373284 319920038 1
80373284 285230602 1
80373284 403594709 1
80373284 280571460 1
80373284 57794814 1
80373284 177135949 1
80373284 109269644 1
80373284 409911433 1
80373284 488571816 1
80373284 100597724 1
80373284 443043975 1
80373284 198927386 1
80373284 185826799 1
80373284 100480169 1
80373284 275096952 1
80373284 391968464 1
80373284 40691248 1
80373284 186791565 1
80373284 351253672 1
80373284 51371672 1
80373284 280430548 1
80373284 240191869 1
80373284 187658311 1
80373284 394745356 1
80373284 107123526 1
80373284 92975209 1
80373284 399954028 1
80373284 374495787 1
69315538 133406185 1
69315538 273559646 1
69315538 46252132 1
69315538 292275636 1
69315538 550434469 1
520440498 838628065 1
520440498 324307705 1
520440498 169894192 1
520440498 23505105 1
520440498 754823287 1
520440498 392132337 1
520440498 277019535 1
520440498 249794165 1
520440498 137471432 1
520440498 106841421 1
520440498 238764205 1
520440498 187288519 1
520440498 273559646 1
520440498 164729839 1
520440498 123084921 1
520440498 389265907 1
520440498 170909799 1
520440498 39723301 1
520440498 140264549 1
520440498 91155132 1
520440498 352569615 1
520440498 205383132 1
520440498 21415915 1
520440498 104799646 1
520440498 409911433 1
520440498 24429243 1
520440498 214251466 1
520440498 784411766 1
520440498 85077359 1
520440498 366562500 1
520440498 137373058 1
520440498 186547033 1
520440498 150611354 1
520440498 117058623 1
520440498 240388572 1
520440498 64017672 1
520440498 117757115 1
520440498 337070381 1
520440498 215576684 1
520440498 273033835 1
520440498 156951907 1
520440498 88960749 1
520440498 238169466 1
520440498 399954028 1
520440498 306224647 1
520440498 283713373 1
520440498 124272648 1
520440498 274053387 1
520440498 88910148 1
520440498 252993522 1
287826175 111423790 1
287826175 127212001 1
287826175 104799646 1
287826175 776380530 1
287826175 401390204 1
287826175 545300937 1
287826175 81073960 1
287826175 260814366 1
287826175 536437122 1
287826175 120116959 1
287826175 97492519 1
287826175 279968317 1
287826175 444790512 1
287826175 133406185 1
287826175 100480169 1
287826175 357660257 1
287826175 46252132 1
287826175 187365956 1
287826175 472997480 1
287826175 40691248 1
287826175 480499316 1
287826175 145721875 1
287826175 273559646 1
287826175 373612153 1
287826175 335507982 1
287826175 560190998 1
287826175 292275636 1
287826175 168459774 1
287826175 120858192 1
287826175 108064328 1
287826175 523484007 1
287826175 299112866 1
287826175 399580001 1
287826175 261112253 1
287826175 172668288 1
287826175 69315538 1
287826175 257522741 1
287826175 394244514 1
287826175 340555061 1
287826175 368246503 1
287826175 361812003 1
287826175 399954028 1
287826175 188683237 1
287826175 134584188 1
287826175 370560376 1
287826175 234501617 1
287826175 370647017 1
287826175 189638764 1
287826175 296712899 1
260814366 331273105 1
260814366 296487126 1
260814366 272101527 1
260814366 545300937 1
260814366 207505611 1
260814366 273559646 1
260814366 88126316 1
260814366 547900635 1
260814366 108064328 1
260814366 69315538 1
260814366 402870780 1
260814366 409911433 1
260814366 51039180 1
260814366 40691248 1
260814366 279579743 1
260814366 137396816 1
260814366 341332559 1
260814366 340555061 1
260814366 399954028 1
260814366 234501617 1
260814366 42570149 1
260814366 550434469 1
260814366 454059039 1
260814366 206342682 1
260814366 17248920 1
260814366 421024033 1
260814366 381346813 1
260814366 387735880 1
260814366 137671591 1
260814366 120116959 1
260814366 279968317 1
260814366 400344890 1
260814366 71815631 1
260814366 117757115 1
260814366 570305910 1
126040106 79413578 1
126040106 363860065 1
126040106 199633839 1
126040106 192517738 1
126040106 409911433 1
126040106 501887043 1
126040106 57675742 1
126040106 362708884 1
126040106 108445481 1
126040106 104147773 1
126040106 295917422 1
126040106 191007520 1
126040106 232961188 1
126040106 85077359 1
126040106 272144349 1
126040106 394614858 1
126040106 343941412 1
126040106 23505105 1
126040106 370162043 1
126040106 228099346 1
126040106 117058623 1
126040106 205665619 1
126040106 500112888 1
126040106 64017672 1
126040106 308721415 1
126040106 166670511 1
126040106 174191688 1
126040106 102781563 1
126040106 119466409 1
126040106 331112419 1
126040106 117757115 1
126040106 361241032 1
126040106 261114974 1
126040106 52305361 1
126040106 175155659 1
126040106 48376774 1
126040106 33029673 1
126040106 267814002 1
126040106 221517840 1
126040106 211172294 1
126040106 246766460 1
126040106 340363309 1
126040106 93438825 1
126040106 363295003 1
126040106 284510806 1
126040106 257522741 1
126040106 280948401 1
126040106 235284388 1
126040106 71487252 1
126040106 21437961 1
126040106 205383132 1
126040106 470915888 1
126040106 92473291 1
126040106 189660545 1
126040106 306224647 1
126040106 275040716 1
126040106 45624632 1
126040106 267822457 1
126040106 88910148 1
88960749 99002197 1
88960749 320557936 1
88960749 143037311 1
88960749 104799646 1
88960749 51039180 1
88960749 295071464 1
88960749 24429243 1
88960749 214251466 1
88960749 478310972 1
88960749 316113123 1
88960749 169894192 1
88960749 23543947 1
88960749 423225727 1
88960749 249710115 1
88960749 754823287 1
88960749 517335990 1
88960749 381295550 1
88960749 393300089 1
88960749 273559646 1
88960749 440602667 1
88960749 123084921 1
88960749 404357780 1
88960749 39723301 1
88960749 62223312 1
88960749 315035989 1
88960749 218649291 1
88960749 186224386 1
88960749 218664980 1
88960749 520440498 1
88960749 361812003 1
88960749 248148598 1
88960749 481649873 1
88960749 124272648 1
88960749 433102407 1
261112253 267228287 1
261112253 472997480 1
261112253 273559646 1
261112253 292275636 1
261112253 394244514 1
261112253 287248913 1
261112253 97492519 1
261112253 436060689 1
261112253 133406185 1
261112253 287826175 1
261112253 279949406 1
261112253 520380645 1
261112253 373612153 1
261112253 560190998 1
261112253 399580001 1
261112253 532395996 1
261112253 370560376 1
284510806 244154467 1
284510806 363860065 1
284510806 199633839 1
284510806 192517738 1
284510806 64456105 1
284510806 24429243 1
284510806 57675742 1
284510806 337231569 1
284510806 256696942 1
284510806 191007520 1
284510806 232961188 1
284510806 56343104 1
284510806 97492519 1
284510806 443043975 1
284510806 343941412 1
284510806 23505105 1
284510806 186547033 1
284510806 117058623 1
284510806 267804075 1
284510806 205278393 1
284510806 64017672 1
284510806 308721415 1
284510806 244876558 1
284510806 29267530 1
284510806 137471432 1
284510806 187288519 1
284510806 304022613 1
284510806 43399417 1
284510806 88126316 1
284510806 164729839 1
284510806 52305361 1
284510806 297853100 1
284510806 246739849 1
284510806 387735880 1
284510806 253491471 1
284510806 178457690 1
284510806 48949091 1
284510806 306224647 1
284510806 275040716 1
284510806 230315857 1
309948156 244154467 1
309948156 137671591 1
309948156 180329003 1
309948156 254940274 1
309948156 606474884 1
309948156 297652974 1
309948156 344751090 1
309948156 391968464 1
309948156 42895816 1
309948156 287846265 1
309948156 158469454 1
309948156 252673442 1
309948156 51371672 1
309948156 102781563 1
309948156 501002642 1
309948156 54596482 1
309948156 29985371 1
309948156 274674751 1
309948156 246766460 1
309948156 235189731 1
309948156 284945143 1
309948156 325696446 1
309948156 238169466 1
309948156 294817467 1
309948156 280571460 1
309948156 245007518 1
309948156 244006526 1
309948156 421743631 1
309948156 374495787 1
309948156 360543263 1
309948156 88910148 1
402870780 71815631 1
402870780 127212001 1
402870780 279579743 1
402870780 335507982 1
402870780 24429243 1
402870780 362708884 1
402870780 168459774 1
402870780 256696942 1
402870780 545300937 1
402870780 260814366 1
402870780 207505611 1
402870780 550434469 1
402870780 279968317 1
402870780 133406185 1
402870780 69315538 1
402870780 387735880 1
402870780 400344890 1
402870780 454059039 1
402870780 480499316 1
402870780 399954028 1
402870780 206342682 1
402870780 176861277 1
402870780 132902185 1
402870780 234501617 1
362708884 363860065 1
362708884 104147773 1
362708884 191007520 1
362708884 381448455 1
362708884 371419587 1
362708884 23505105 1
362708884 205278393 1
362708884 308721415 1
362708884 29267530 1
362708884 191898535 1
362708884 273559646 1
362708884 43399417 1
362708884 246172121 1
362708884 361241032 1
362708884 164729839 1
362708884 262622226 1
362708884 52305361 1
362708884 46351591 1
362708884 249707746 1
362708884 246766460 1
362708884 340363309 1
362708884 300202655 1
362708884 205383132 1
362708884 273461517 1
362708884 250361135 1
362708884 109269644 1
362708884 24429243 1
362708884 488571816 1
362708884 214251466 1
362708884 256696942 1
362708884 85077359 1
362708884 320121337 1
362708884 249710115 1
362708884 400344890 1
362708884 117058623 1
362708884 287846265 1
362708884 38081052 1
362708884 450794692 1
362708884 173493504 1
362708884 48376774 1
362708884 297853100 1
362708884 246739849 1
362708884 273033835 1
362708884 226691563 1
362708884 341332559 1
362708884 268363596 1
362708884 176861277 1
362708884 306224647 1
362708884 360108672 1
392132337 838628065 1
392132337 337231569 1
392132337 776380530 1
392132337 232961188 1
392132337 368802046 1
392132337 378171446 1
392132337 205278393 1
392132337 172453787 1
392132337 172453788 1
392132337 138428712 1
392132337 397569403 1
392132337 26761071 1
392132337 273559646 1
392132337 361241032 1
392132337 164729839 1
392132337 237885339 1
392132337 547900635 1
392132337 262622226 1
392132337 108064328 1
392132337 140264549 1
392132337 69315538 1
392132337 482704214 1
392132337 280574253 1
392132337 199633839 1
392132337 409911433 1
392132337 181097218 1
392132337 24429243 1
392132337 45398123 1
392132337 85077359 1
392132337 784411766 1
392132337 606474884 1
392132337 120116959 1
392132337 536437122 1
392132337 338617304 1
392132337 344751090 1
392132337 170649489 1
392132337 187255592 1
392132337 71815631 1
392132337 297853100 1
392132337 246739849 1
392132337 569217694 1
392132337 273033835 1
392132337 193425330 1
392132337 459637630 1
392132337 107123526 1
392132337 156890702 1
392132337 213240376 1
392132337 325696446 1
392132337 284945143 1
392132337 238169466 1
392132337 520440498 1
392132337 203916273 1
392132337 361812003 1
392132337 30009812 1
392132337 306224647 1
392132337 274053387 1
232961188 838628065 1
232961188 244154467 1
232961188 327333087 1
232961188 363860065 1
232961188 56343104 1
232961188 343941412 1
232961188 23505105 1
232961188 754823287 1
232961188 205278393 1
232961188 351798435 1
232961188 308721415 1
232961188 244876558 1
232961188 187288519 1
232961188 119466409 1
232961188 88126316 1
232961188 164729839 1
232961188 52305361 1
232961188 108064328 1
232961188 46351591 1
232961188 340363309 1
232961188 284510806 1
232961188 253491471 1
232961188 300202655 1
232961188 205383132 1
232961188 126040106 1
232961188 48949091 1
232961188 250361135 1
232961188 362708884 1
232961188 381515950 1
232961188 483853031 1
232961188 85077359 1
232961188 437557781 1
232961188 606474884 1
232961188 186547033 1
232961188 250373879 1
232961188 117058623 1
232961188 267804075 1
232961188 240388572 1
232961188 48376774 1
232961188 297853100 1
232961188 246739849 1
232961188 274674751 1
232961188 388400654 1
232961188 226691563 1
232961188 107123526 1
232961188 213240376 1
232961188 106766504 1
232961188 238169466 1
232961188 427605834 1
232961188 361812003 1
232961188 178457690 1
232961188 471858752 1
232961188 21695739 1
232961188 306224647 1
232961188 549380971 1
232961188 264745750 1
232961188 267822457 1
127212001 776380530 1
127212001 545300937 1
127212001 207505611 1
127212001 778485938 1
127212001 437368746 1
127212001 246760566 1
127212001 320782984 1
127212001 120858192 1
127212001 172668288 1
127212001 387735880 1
127212001 556212681 1
127212001 287248913 1
127212001 402870780 1
127212001 24429243 1
127212001 581023706 1
127212001 536437122 1
127212001 88227100 1
127212001 125971172 1
127212001 279968317 1
127212001 311867325 1
127212001 133406185 1
127212001 46252132 1
127212001 67657313 1
127212001 577858627 1
127212001 443078043 1
127212001 71815631 1
127212001 454903662 1
127212001 168459774 1
127212001 523484007 1
127212001 186224386 1
127212001 455319239 1
127212001 340555061 1
127212001 132902185 1
127212001 370560376 1
127212001 296712899 1
127212001 361978254 1
123084921 143037311 1
123084921 169894192 1
123084921 193208430 1
123084921 162621823 1
123084921 177823861 1
123084921 754823287 1
123084921 39045743 1
123084921 88126316 1
123084921 170909799 1
123084921 168345425 1
123084921 140264549 1
123084921 260062202 1
123084921 381346813 1
123084921 171251023 1
123084921 353689773 1
123084921 452834167 1
123084921 317113567 1
123084921 36612498 1
123084921 99002197 1
123084921 137671591 1
123084921 104799646 1
123084921 212503529 1
123084921 51039180 1
123084921 137373058 1
123084921 150611354 1
123084921 36292202 1
123084921 426101736 1
123084921 204911391 1
123084921 372730170 1
123084921 282819786 1
123084921 215576684 1
123084921 315035989 1
123084921 278482967 1
123084921 156951907 1
123084921 88960749 1
123084921 454736754 1
123084921 406886217 1
123084921 520440498 1
123084921 361812003 1
123084921 405406664 1
123084921 481649873 1
123084921 124272648 1
123084921 252993522 1
212381568 331273105 1
212381568 460456072 1
212381568 68526291 1
212381568 262307214 1
212381568 421499757 1
212381568 115180720 1
212381568 280403522 1
212381568 260778881 1
212381568 367080568 1
212381568 21593031 1
212381568 317966639 1
212381568 189209030 1
212381568 50093236 1
212381568 29666748 1
212381568 192149868 1
212381568 362747745 1
212381568 253491471 1
212381568 322045168 1
212381568 241120063 1
212381568 54198070 1
212381568 239482861 1
166670511 363860065 1
166670511 332334127 1
166670511 501887043 1
166670511 104147773 1
166670511 295917422 1
166670511 232961188 1
166670511 455974999 1
166670511 59142721 1
166670511 190813502 1
166670511 23505105 1
166670511 63253790 1
166670511 205278393 1
166670511 409970512 1
166670511 308721415 1
166670511 336717597 1
166670511 397569403 1
166670511 191898535 1
166670511 119466409 1
166670511 340363309 1
166670511 93438825 1
166670511 363295003 1
166670511 367354478 1
166670511 475896725 1
166670511 359256640 1
166670511 126040106 1
166670511 108675333 1
166670511 199633839 1
166670511 302559370 1
166670511 606474884 1
166670511 272144349 1
166670511 366684284 1
166670511 297652974 1
166670511 64017672 1
166670511 450794692 1
166670511 205448347 1
166670511 167096544 1
166670511 140083960 1
166670511 48376774 1
166670511 297853100 1
166670511 51697533 1
166670511 22249205 1
166670511 275191705 1
166670511 434947470 1
166670511 288273675 1
166670511 203916273 1
166670511 358726571 1
166670511 365122161 1
235189731 180329003 1
235189731 363860065 1
235189731 337231569 1
235189731 205231234 1
235189731 198112368 1
235189731 343941412 1
235189731 309948156 1
235189731 198494776 1
235189731 191898535 1
235189731 496918713 1
235189731 164729839 1
235189731 170909799 1
235189731 108064328 1
235189731 39723301 1
235189731 202719757 1
235189731 246766460 1
235189731 350372131 1
235189731 284510806 1
235189731 294817467 1
235189731 574012776 1
235189731 85790245 1
235189731 92473291 1
235189731 244006526 1
235189731 360543263 1
235189731 286597633 1
235189731 409911433 1
235189731 24429243 1
235189731 784411766 1
235189731 97492519 1
235189731 162793078 1
235189731 287846265 1
235189731 250613093 1
235189731 48376774 1
235189731 246739849 1
235189731 225398019 1
235189731 40894652 1
235189731 188846349 1
235189731 325696446 1
235189731 520440498 1
235189731 427605834 1
235189731 275040716 1
235189731 42570149 1
235189731 93737863 1
235189731 838628065 1
235189731 121567287 1
235189731 104147773 1
235189731 392132337 1
235189731 372988775 1
235189731 205278393 1
235189731 42895816 1
235189731 252673442 1
235189731 277019535 1
235189731 308721415 1
235189731 137471432 1
235189731 210551488 1
235189731 52305361 1
235189731 221517840 1
235189731 470915888 1
235189731 126040106 1
235189731 418803180 1
235189731 99002197 1
235189731 344143174 1
235189731 57675742 1
235189731 362708884 1
235189731 606474884 1
235189731 41795957 1
235189731 344751090 1
235189731 83106176 1
235189731 21593031 1
235189731 102781563 1
235189731 186190444 1
235189731 54596482 1
235189731 274674751 1
235189731 226691563 1
235189731 107123526 1
235189731 148842295 1
235189731 284945143 1
235189731 238169466 1
235189731 322045168 1
235189731 361812003 1
235189731 189660545 1
235189731 274053387 1
235189731 88910148 1
361241032 501887043 1
361241032 337231569 1
361241032 108445481 1
361241032 22128494 1
361241032 343941412 1
361241032 23505105 1
361241032 357660257 1
361241032 754823287 1
361241032 392132337 1
361241032 145721875 1
361241032 308721415 1
361241032 137471432 1
361241032 246172121 1
361241032 164729839 1
361241032 175155659 1
361241032 33029673 1
361241032 108064328 1
361241032 267814002 1
361241032 221517840 1
361241032 211172294 1
361241032 340363309 1
361241032 284510806 1
361241032 482704214 1
361241032 257522741 1
361241032 71487252 1
361241032 21437961 1
361241032 126040106 1
361241032 45624632 1
361241032 79413578 1
361241032 104799646 1
361241032 192517738 1
361241032 409911433 1
361241032 24429243 1
361241032 362708884 1
361241032 57675742 1
361241032 256696942 1
361241032 85077359 1
361241032 272144349 1
361241032 97492519 1
361241032 394614858 1
361241032 311867325 1
361241032 228099346 1
361241032 117058623 1
361241032 205665619 1
361241032 500112888 1
361241032 64017672 1
361241032 53267855 1
361241032 102781563 1
361241032 117757115 1
361241032 261114974 1
361241032 48376774 1
361241032 297853100 1
361241032 273033835 1
361241032 280948401 1
361241032 361812003 1
361241032 471858752 1
361241032 306224647 1
361241032 267822457 1
361241032 88910148 1
361241032 223611436 1
444790512 111423790 1
444790512 45364167 1
444790512 401390204 1
444790512 267228287 1
444790512 536437122 1
444790512 120116959 1
444790512 88227100 1
444790512 400344890 1
444790512 472997480 1
444790512 551188839 1
444790512 287826175 1
444790512 181627999 1
444790512 480499316 1
444790512 106841421 1
444790512 273559646 1
444790512 335507982 1
444790512 547900635 1
444790512 560190998 1
444790512 292275636 1
444790512 120858192 1
444790512 108064328 1
444790512 273033835 1
444790512 523484007 1
444790512 172668288 1
444790512 387735880 1
444790512 556212681 1
444790512 257522741 1
444790512 434998682 1
444790512 340555061 1
444790512 405406664 1
444790512 30009812 1
444790512 188683237 1
444790512 274053387 1
444790512 296712899 1
444790512 399711344 1
444790512 361978254 1
297853100 838628065 1
297853100 363860065 1
297853100 21415915 1
297853100 64456105 1
297853100 24429243 1
297853100 362708884 1
297853100 232961188 1
297853100 85077359 1
297853100 784411766 1
297853100 437557781 1
297853100 97492519 1
297853100 343941412 1
297853100 23505105 1
297853100 117058623 1
297853100 205665619 1
297853100 351798435 1
297853100 191898535 1
297853100 187288519 1
297853100 304022613 1
297853100 119466409 1
297853100 88126316 1
297853100 361241032 1
297853100 164729839 1
297853100 52305361 1
297853100 246739849 1
297853100 183374179 1
297853100 273033835 1
297853100 193425330 1
297853100 388400654 1
297853100 311108835 1
297853100 340363309 1
297853100 284510806 1
297853100 205383132 1
297853100 48949091 1
297853100 306224647 1
297853100 275040716 1
297853100 212586753 1
297853100 88910148 1
257522741 108064328 1
257522741 26761071 1
257522741 145721875 1
257522741 280574253 1
257522741 545072012 1
257522741 140264549 1
257522741 287248913 1
257522741 120858192 1
278482967 296487126 1
278482967 193208430 1
278482967 368802046 1
278482967 170909799 1
278482967 120858192 1
278482967 108064328 1
278482967 353689773 1
278482967 36544806 1
278482967 212503529 1
278482967 51039180 1
278482967 311867325 1
278482967 46252132 1
278482967 36292202 1
278482967 280430548 1
278482967 523484007 1
278482967 346391676 1
278482967 22128494 1
278482967 186221115 1
278482967 359750805 1
278482967 317113567 1
278482967 320121337 1
278482967 204911391 1
278482967 315035989 1
278482967 156951907 1
278482967 355438543 1
278482967 21858860 1
278482967 754823287 1
278482967 496918713 1
278482967 123084921 1
278482967 140264549 1
278482967 69315538 1
278482967 452834167 1
278482967 342697022 1
278482967 348265432 1
278482967 227764232 1
278482967 215576684 1
278482967 454736754 1
278482967 176861277 1
278482967 124272648 1
278482967 252993522 1
278482967 143037311 1
278482967 267228287 1
278482967 169894192 1
278482967 162621823 1
278482967 177823861 1
278482967 39045743 1
278482967 62223312 1
278482967 58749618 1
278482967 168345425 1
278482967 182456993 1
278482967 260062202 1
278482967 171251023 1
278482967 403594709 1
278482967 382489334 1
278482967 127903007 1
278482967 214251466 1
278482967 85077359 1
278482967 100480169 1
278482967 417708983 1
278482967 107123526 1
278482967 392480887 1
278482967 405406664 1
28774420 177900100 1
28774420 208649048 1
28774420 267804075 1
28774420 137471432 1
28774420 88126316 1
28774420 115605916 1
28774420 177496057 1
28774420 52305361 1
28774420 322180022 1
28774420 73084416 1
28774420 202719757 1
28774420 40894652 1
28774420 72277917 1
28774420 156890702 1
28774420 256133861 1
28774420 265245001 1
28774420 108896669 1
28774420 151816481 1
28774420 155874323 1
28774420 471858752 1
28774420 48949091 1
28774420 230315857 1
28774420 124272648 1
194757219 93737863 1
194757219 328548626 1
194757219 187038423 1
194757219 84403255 1
194757219 80373284 1
194757219 201041947 1
194757219 383687232 1
194757219 754823287 1
194757219 42895816 1
194757219 308721415 1
194757219 496918713 1
194757219 52305361 1
194757219 108064328 1
194757219 421024033 1
194757219 167906212 1
194757219 285230602 1
194757219 403594709 1
194757219 257522741 1
194757219 470234000 1
194757219 108675333 1
194757219 64490054 1
194757219 266514525 1
194757219 190383735 1
194757219 57794814 1
194757219 109269644 1
194757219 363915528 1
194757219 104799646 1
194757219 454280253 1
194757219 409911433 1
194757219 100597724 1
194757219 273602143 1
194757219 443043975 1
194757219 198927386 1
194757219 185826799 1
194757219 433683092 1
194757219 179244567 1
194757219 316530540 1
194757219 391968464 1
194757219 162793078 1
194757219 58759682 1
194757219 186791565 1
194757219 323300311 1
194757219 51371672 1
194757219 390669136 1
194757219 240258320 1
194757219 369727211 1
194757219 186190444 1
194757219 66484769 1
194757219 187658311 1
194757219 394745356 1
194757219 107123526 1
194757219 213829162 1
194757219 28128687 1
194757219 257078406 1
194757219 227699736 1
194757219 399954028 1
194757219 283713373 1
194757219 124272648 1
214251466 337231569 1
214251466 272101527 1
214251466 381295550 1
214251466 177496057 1
214251466 108064328 1
214251466 323356735 1
214251466 51039180 1
214251466 45364167 1
214251466 24429243 1
214251466 338939548 1
214251466 426101736 1
214251466 310215915 1
214251466 108896669 1
214251466 471858752 1
214251466 306791157 1
214251466 206342682 1
214251466 179676136 1
214251466 389265907 1
214251466 21415915 1
214251466 488571816 1
214251466 273033835 1
214251466 315035989 1
214251466 156951907 1
214251466 88960749 1
214251466 361812003 1
214251466 306224647 1
214251466 208649048 1
214251466 754823287 1
214251466 140264549 1
214251466 69315538 1
214251466 218664980 1
214251466 273461517 1
214251466 343887622 1
214251466 150611354 1
214251466 215576684 1
214251466 40894652 1
214251466 341332559 1
214251466 28774420 1
214251466 124272648 1
214251466 93737863 1
214251466 143037311 1
214251466 62223312 1
214251466 69307285 1
214251466 121849847 1
214251466 35952475 1
214251466 104799646 1
214251466 478310972 1
214251466 553850703 1
214251466 249710115 1
214251466 185826799 1
214251466 389751959 1
214251466 283894633 1
214251466 448605410 1
214251466 23505105 1
214251466 273559646 1
214251466 88126316 1
214251466 106255581 1
214251466 170909799 1
214251466 120858192 1
214251466 39723301 1
214251466 506215866 1
214251466 228099346 1
214251466 53267855 1
214251466 520440498 1
214251466 328239527 1
214251466 44336049 1
214251466 304022613 1
214251466 402540810 1
214251466 387735880 1
214251466 317113567 1
214251466 99002197 1
214251466 137671591 1
214251466 302559370 1
214251466 362708884 1
214251466 316113123 1
214251466 320121337 1
214251466 400344890 1
214251466 378745384 1
214251466 440602667 1
214251466 218649291 1
214251466 155874323 1
214251466 423225727 1
214251466 401744197 1
214251466 500386861 1
214251466 409911433 1
214251466 23543947 1
214251466 137373058 1
214251466 393727361 1
214251466 342697022 1
214251466 287846265 1
214251466 548657860 1
214251466 393300089 1
214251466 481649873 1
214251466 252993522 1
214251466 169894192 1
214251466 162621823 1
214251466 106841421 1
214251466 238764205 1
214251466 421024033 1
214251466 168345425 1
214251466 260062202 1
214251466 364819835 1
214251466 214266687 1
214251466 483853031 1
214251466 246550319 1
214251466 107123526 1
214251466 186224386 1
181627999 111423790 1
181627999 354435706 1
181627999 401390204 1
181627999 267228287 1
181627999 190813502 1
181627999 444790512 1
181627999 252834703 1
181627999 754823287 1
181627999 480499316 1
181627999 273559646 1
181627999 120858192 1
181627999 390100428 1
181627999 409042746 1
181627999 112257152 1
181627999 45364167 1
181627999 133406185 1
181627999 400344890 1
181627999 551188839 1
181627999 67657313 1
181627999 168459774 1
181627999 523484007 1
181627999 399580001 1
181627999 137396816 1
181627999 405406664 1
181627999 132902185 1
181627999 189638764 1
181627999 361978254 1
46252132 127212001 1
46252132 545300937 1
46252132 536437122 1
46252132 436060689 1
46252132 125971172 1
46252132 778485938 1
46252132 279968317 1
46252132 311867325 1
46252132 551188839 1
46252132 437368746 1
46252132 577858627 1
46252132 443078043 1
46252132 71815631 1
46252132 88126316 1
46252132 361241032 1
46252132 373612153 1
46252132 454903662 1
46252132 547900635 1
46252132 120858192 1
46252132 168459774 1
46252132 523484007 1
46252132 172668288 1
46252132 69315538 1
46252132 387735880 1
46252132 340555061 1
46252132 368246503 1
46252132 370560376 1
162621823 169894192 1
162621823 754823287 1
162621823 359750805 1
162621823 88126316 1
162621823 123084921 1
162621823 170909799 1
162621823 168345425 1
162621823 140264549 1
162621823 260062202 1
162621823 171251023 1
162621823 218664980 1
162621823 353689773 1
162621823 317113567 1
162621823 36612498 1
162621823 99002197 1
162621823 104799646 1
162621823 51039180 1
162621823 214251466 1
162621823 320121337 1
162621823 137373058 1
162621823 553850703 1
162621823 338939548 1
162621823 177900100 1
162621823 150611354 1
162621823 36292202 1
162621823 342697022 1
162621823 426101736 1
162621823 450794692 1
162621823 517335990 1
162621823 282819786 1
162621823 215576684 1
162621823 315035989 1
162621823 218649291 1
162621823 278482967 1
162621823 156951907 1
162621823 454736754 1
162621823 368086280 1
162621823 406886217 1
162621823 361812003 1
162621823 405406664 1
162621823 481649873 1
162621823 124272648 1
162621823 252993522 1
776380530 111423790 1
776380530 127212001 1
776380530 21415915 1
776380530 181097218 1
776380530 401390204 1
776380530 784411766 1
776380530 536437122 1
776380530 120116959 1
776380530 207505611 1
776380530 550434469 1
776380530 444790512 1
776380530 357660257 1
776380530 287826175 1
776380530 437368746 1
776380530 392132337 1
776380530 181627999 1
776380530 480499316 1
776380530 545072012 1
776380530 496918713 1
776380530 335507982 1
776380530 373612153 1
776380530 547900635 1
776380530 560190998 1
776380530 292275636 1
776380530 120858192 1
776380530 569217694 1
776380530 273033835 1
776380530 523484007 1
776380530 219138840 1
776380530 140264549 1
776380530 390100428 1
776380530 156890702 1
776380530 69315538 1
776380530 387735880 1
776380530 257522741 1
776380530 434998682 1
776380530 340555061 1
776380530 444720443 1
776380530 368246503 1
776380530 280574253 1
776380530 188683237 1
776380530 370560376 1
776380530 234501617 1
776380530 370647017 1
776380530 274053387 1
776380530 361978254 1
776380530 399711344 1
218649291 423225727 1
218649291 162621823 1
218649291 754823287 1
218649291 401744197 1
218649291 381295550 1
218649291 117902280 1
218649291 273559646 1
218649291 389265907 1
218649291 177496057 1
218649291 39723301 1
218649291 62223312 1
218649291 323356735 1
218649291 218664980 1
218649291 364819835 1
218649291 121849847 1
218649291 99002197 1
218649291 104799646 1
218649291 302559370 1
218649291 51039180 1
218649291 214251466 1
218649291 478310972 1
218649291 408214756 1
218649291 214266687 1
218649291 316113123 1
218649291 23543947 1
218649291 137373058 1
218649291 553850703 1
218649291 393727361 1
218649291 548657860 1
218649291 310215915 1
218649291 517335990 1
218649291 393300089 1
218649291 440602667 1
218649291 389751959 1
218649291 215576684 1
218649291 273033835 1
218649291 156951907 1
218649291 88960749 1
218649291 361812003 1
218649291 471858752 1
218649291 328239527 1
218649291 124272648 1
218649291 252993522 1
218649291 448605410 1
496918713 299925959 1
496918713 205231234 1
496918713 84403255 1
496918713 80373284 1
496918713 88126316 1
496918713 335507982 1
496918713 177496057 1
496918713 120858192 1
496918713 108064328 1
496918713 219138840 1
496918713 140264549 1
496918713 285230602 1
496918713 284510806 1
496918713 92473291 1
496918713 280574253 1
496918713 64490054 1
496918713 57794814 1
496918713 409911433 1
496918713 77726580 1
496918713 784411766 1
496918713 97492519 1
496918713 433683092 1
496918713 316530540 1
496918713 391968464 1
496918713 150611354 1
496918713 280430548 1
496918713 211555341 1
496918713 53267855 1
496918713 369727211 1
496918713 246739849 1
496918713 569217694 1
496918713 187658311 1
496918713 394745356 1
496918713 278482967 1
496918713 213829162 1
496918713 237266480 1
496918713 399954028 1
496918713 366017781 1
496918713 283713373 1
496918713 124272648 1
496918713 93737863 1
496918713 776380530 1
496918713 22128494 1
496918713 194757219 1
496918713 187038423 1
496918713 169894192 1
496918713 378171446 1
496918713 252673442 1
496918713 545072012 1
496918713 179676136 1
496918713 421024033 1
496918713 403594709 1
496918713 257522741 1
496918713 280571460 1
496918713 127903007 1
496918713 190383735 1
496918713 109269644 1
496918713 21415915 1
496918713 363915528 1
496918713 454280253 1
496918713 181097218 1
496918713 256696942 1
496918713 320121337 1
496918713 100597724 1
496918713 120116959 1
496918713 536437122 1
496918713 443043975 1
496918713 198927386 1
496918713 264200852 1
496918713 58747535 1
496918713 100480169 1
496918713 400344890 1
496918713 390669136 1
496918713 117757115 1
496918713 186190444 1
496918713 273033835 1
496918713 107123526 1
496918713 156890702 1
496918713 28128687 1
496918713 361812003 1
496918713 274053387 1
427605834 286597633 1
427605834 250361135 1
427605834 180329003 1
427605834 324307705 1
427605834 254940274 1
427605834 232961188 1
427605834 784411766 1
427605834 343941412 1
427605834 23505105 1
427605834 344751090 1
427605834 438406232 1
427605834 117058623 1
427605834 42895816 1
427605834 287846265 1
427605834 252673442 1
427605834 240388572 1
427605834 277019535 1
427605834 166670511 1
427605834 210551488 1
427605834 102781563 1
427605834 119466409 1
427605834 54596482 1
427605834 274674751 1
427605834 267814002 1
427605834 246766460 1
427605834 219138840 1
427605834 350372131 1
427605834 235189731 1
427605834 213240376 1
427605834 148842295 1
427605834 284945143 1
427605834 325696446 1
427605834 238169466 1
427605834 294817467 1
427605834 245007518 1
427605834 574012776 1
427605834 225914625 1
427605834 360543263 1
427605834 264745750 1
427605834 267822457 1
427605834 238736345 1
115180720 470500390 1
115180720 296487126 1
115180720 262307214 1
115180720 754823287 1
115180720 370698806 1
115180720 160887563 1
115180720 50093236 1
115180720 108064328 1
115180720 486840282 1
115180720 140264549 1
115180720 257522741 1
115180720 178077679 1
115180720 253491471 1
115180720 241120063 1
115180720 262639091 1
115180720 48949091 1
115180720 275155337 1
115180720 100597724 1
115180720 111005623 1
115180720 260778881 1
115180720 235926567 1
115180720 212381568 1
115180720 441208969 1
115180720 162815851 1
115180720 45112608 1
115180720 396718040 1
115180720 362747745 1
115180720 501994600 1
115180720 562966986 1
115180720 361812003 1
115180720 436851002 1
181097218 88126316 1
181097218 177496057 1
181097218 73084416 1
181097218 279949406 1
181097218 140264549 1
181097218 179127965 1
536437122 111423790 1
536437122 127212001 1
536437122 21415915 1
536437122 337231569 1
536437122 776380530 1
536437122 401390204 1
536437122 545300937 1
536437122 784411766 1
536437122 120116959 1
536437122 207505611 1
536437122 550434469 1
536437122 338617304 1
536437122 279968317 1
536437122 444790512 1
536437122 287826175 1
536437122 392132337 1
536437122 378171446 1
536437122 480499316 1
536437122 145721875 1
536437122 545072012 1
536437122 196244888 1
536437122 508986427 1
536437122 496918713 1
536437122 335507982 1
536437122 547900635 1
536437122 560190998 1
536437122 292275636 1
536437122 120858192 1
536437122 569217694 1
536437122 273033835 1
536437122 523484007 1
536437122 219138840 1
536437122 140264549 1
536437122 390100428 1
536437122 156890702 1
536437122 409042746 1
536437122 434998682 1
536437122 444720443 1
536437122 368246503 1
536437122 280574253 1
536437122 188683237 1
536437122 283713373 1
536437122 234501617 1
536437122 274053387 1
536437122 189638764 1
400344890 111423790 1
400344890 401390204 1
400344890 97542362 1
400344890 260814366 1
400344890 267228287 1
400344890 23505105 1
400344890 444790512 1
400344890 357660257 1
400344890 454059039 1
400344890 401744197 1
400344890 181627999 1
400344890 480499316 1
400344890 206342682 1
400344890 469680915 1
400344890 545072012 1
400344890 496918713 1
400344890 381295550 1
400344890 106841421 1
400344890 238764205 1
400344890 304022613 1
400344890 402540810 1
400344890 273559646 1
400344890 547900635 1
400344890 52305361 1
400344890 120858192 1
400344890 69307285 1
400344890 218664980 1
400344890 71487252 1
400344890 273461517 1
400344890 280574253 1
400344890 402870780 1
400344890 48949091 1
400344890 302559370 1
400344890 51039180 1
400344890 45364167 1
400344890 24429243 1
400344890 214251466 1
400344890 488571816 1
400344890 362708884 1
400344890 483853031 1
400344890 320121337 1
400344890 120116959 1
400344890 553850703 1
400344890 186547033 1
400344890 228099346 1
400344890 551188839 1
400344890 287846265 1
400344890 64017672 1
400344890 310215915 1
400344890 53267855 1
400344890 71815631 1
400344890 440602667 1
400344890 168459774 1
400344890 389751959 1
400344890 523484007 1
400344890 388400654 1
400344890 107123526 1
400344890 341332559 1
400344890 48048224 1
400344890 434998682 1
400344890 280948401 1
400344890 368246503 1
400344890 361812003 1
400344890 405406664 1
400344890 471858752 1
400344890 176861277 1
400344890 274053387 1
400344890 296712899 1
400344890 361978254 1
434998682 111423790 1
434998682 279504313 1
434998682 45364167 1
434998682 337231569 1
434998682 401390204 1
434998682 120116959 1
434998682 536437122 1
434998682 279968317 1
434998682 444790512 1
434998682 400344890 1
434998682 187365956 1
434998682 551188839 1
434998682 287826175 1
434998682 181627999 1
434998682 480499316 1
434998682 145721875 1
434998682 469680915 1
434998682 508986427 1
434998682 273559646 1
434998682 373612153 1
434998682 335507982 1
434998682 560190998 1
434998682 292275636 1
434998682 120858192 1
434998682 523484007 1
434998682 390100428 1
434998682 175458189 1
434998682 447026114 1
434998682 409042746 1
434998682 444720443 1
434998682 368246503 1
434998682 405406664 1
434998682 244006526 1
434998682 134584188 1
434998682 234501617 1
434998682 202234178 1
434998682 189638764 1
434998682 296712899 1
434998682 361978254 1
434998682 399711344 1
117058623 838628065 1
117058623 363860065 1
117058623 317475686 1
117058623 337231569 1
117058623 218621324 1
117058623 104147773 1
117058623 232961188 1
117058623 97542362 1
117058623 22128494 1
117058623 343941412 1
117058623 23505105 1
117058623 754823287 1
117058623 205278393 1
117058623 21927348 1
117058623 145721875 1
117058623 277019535 1
117058623 308721415 1
117058623 137471432 1
117058623 29267530 1
117058623 187288519 1
117058623 119466409 1
117058623 273559646 1
117058623 246172121 1
117058623 361241032 1
117058623 164729839 1
117058623 52305361 1
117058623 108064328 1
117058623 21770354 1
117058623 221517840 1
117058623 350372131 1
117058623 591867735 1
117058623 140264549 1
117058623 47914608 1
117058623 340363309 1
117058623 93438825 1
117058623 69307285 1
117058623 363295003 1
117058623 71487252 1
117058623 205383132 1
117058623 92473291 1
117058623 126040106 1
117058623 364772998 1
117058623 21415915 1
117058623 24429243 1
117058623 362708884 1
117058623 57675742 1
117058623 85077359 1
117058623 784411766 1
117058623 606474884 1
117058623 97492519 1
117058623 206185630 1
117058623 515663555 1
117058623 83106176 1
117058623 205665619 1
117058623 360738565 1
117058623 64017672 1
117058623 21593031 1
117058623 174191688 1
117058623 404357780 1
117058623 48376774 1
117058623 297853100 1
117058623 246739849 1
117058623 273033835 1
117058623 388400654 1
117058623 226691563 1
117058623 175458189 1
117058623 234388455 1
117058623 238169466 1
117058623 520440498 1
117058623 427605834 1
117058623 361812003 1
117058623 471858752 1
117058623 30009812 1
117058623 306224647 1
117058623 275040716 1
117058623 88910148 1
335507982 21415915 1
335507982 104799646 1
335507982 401390204 1
335507982 776380530 1
335507982 784411766 1
335507982 23543947 1
335507982 536437122 1
335507982 444790512 1
335507982 472997480 1
335507982 287826175 1
335507982 754823287 1
335507982 480499316 1
335507982 545072012 1
335507982 196244888 1
335507982 273559646 1
335507982 373612153 1
335507982 547900635 1
335507982 120858192 1
335507982 273033835 1
335507982 399580001 1
335507982 172668288 1
335507982 140264549 1
335507982 156890702 1
335507982 340555061 1
335507982 368246503 1
335507982 361812003 1
335507982 280574253 1
335507982 188683237 1
335507982 232232278 1
335507982 402870780 1
335507982 234501617 1
335507982 274053387 1
335507982 296712899 1
335507982 399711344 1
88910148 270063173 1
88910148 337231569 1
88910148 104147773 1
88910148 296381448 1
88910148 97542362 1
88910148 502000235 1
88910148 343941412 1
88910148 213579519 1
88910148 23505105 1
88910148 313621459 1
88910148 351798435 1
88910148 277019535 1
88910148 24868133 1
88910148 246760566 1
88910148 137471432 1
88910148 191898535 1
88910148 26761071 1
88910148 106841421 1
88910148 304022613 1
88910148 119466409 1
88910148 273559646 1
88910148 246172121 1
88910148 361241032 1
88910148 326055771 1
88910148 175155659 1
88910148 33029673 1
88910148 29985371 1
88910148 221517840 1
88910148 219138840 1
88910148 591867735 1
88910148 340363309 1
88910148 235189731 1
88910148 363295003 1
88910148 22926492 1
88910148 482704214 1
88910148 257522741 1
88910148 235284388 1
88910148 71487252 1
88910148 21437961 1
88910148 205383132 1
88910148 273461517 1
88910148 126040106 1
88910148 79413578 1
88910148 364772998 1
88910148 21415915 1
88910148 199633839 1
88910148 192517738 1
88910148 24429243 1
88910148 488571816 1
88910148 57675742 1
88910148 483853031 1
88910148 85077359 1
88910148 97492519 1
88910148 186547033 1
88910148 228099346 1
88910148 117058623 1
88910148 205665619 1
88910148 64017672 1
88910148 102781563 1
88910148 117757115 1
88910148 48376774 1
88910148 246739849 1
88910148 273033835 1
88910148 193425330 1
88910148 21508873 1
88910148 501994600 1
88910148 311108835 1
88910148 175458189 1
88910148 341332559 1
88910148 238169466 1
88910148 520440498 1
88910148 227699736 1
88910148 280948401 1
88910148 189660545 1
88910148 30009812 1
88910148 274053387 1
88910148 223611436 1
52305361 244154467 1
52305361 838628065 1
52305361 327333087 1
52305361 363860065 1
52305361 64456105 1
52305361 232961188 1
52305361 194757219 1
52305361 386637033 1
52305361 56343104 1
52305361 343941412 1
52305361 23505105 1
52305361 119202711 1
52305361 208649048 1
52305361 165076757 1
52305361 285709412 1
52305361 308721415 1
52305361 244876558 1
52305361 350739777 1
52305361 137471432 1
52305361 29267530 1
52305361 187288519 1
52305361 119466409 1
52305361 88126316 1
52305361 164729839 1
52305361 120858192 1
52305361 246766460 1
52305361 340363309 1
52305361 235189731 1
52305361 284510806 1
52305361 253491471 1
52305361 300202655 1
52305361 205383132 1
52305361 248148598 1
52305361 126040106 1
52305361 48949091 1
52305361 212586753 1
52305361 250361135 1
52305361 24429243 1
52305361 362708884 1
52305361 381515950 1
52305361 483853031 1
52305361 85077359 1
52305361 437557781 1
52305361 606474884 1
52305361 186547033 1
52305361 250373879 1
52305361 400344890 1
52305361 117058623 1
52305361 267804075 1
52305361 192473400 1
52305361 102781563 1
52305361 115605916 1
52305361 48376774 1
52305361 297853100 1
52305361 246739849 1
52305361 193425330 1
52305361 388400654 1
52305361 226691563 1
52305361 72277917 1
52305361 106766504 1
52305361 48048224 1
52305361 238169466 1
52305361 108896669 1
52305361 427605834 1
52305361 28774420 1
52305361 178457690 1
52305361 275040716 1
52305361 549380971 1
52305361 230315857 1
52305361 124272648 1
52305361 306791157 1
250361135 244154467 1
250361135 838628065 1
250361135 327333087 1
250361135 409911433 1
250361135 64456105 1
250361135 24429243 1
250361135 362708884 1
250361135 381515950 1
250361135 282067411 1
250361135 232961188 1
250361135 483853031 1
250361135 437557781 1
250361135 320121337 1
250361135 56343104 1
250361135 198927386 1
250361135 250373879 1
250361135 754823287 1
250361135 267804075 1
250361135 287846265 1
250361135 240388572 1
250361135 244876558 1
250361135 210551488 1
250361135 187288519 1
250361135 88126316 1
250361135 164729839 1
250361135 52305361 1
250361135 48376774 1
250361135 297853100 1
250361135 274674751 1
250361135 267814002 1
250361135 388400654 1
250361135 226691563 1
250361135 213240376 1
250361135 234388455 1
250361135 106766504 1
250361135 238169466 1
250361135 427605834 1
250361135 300202655 1
250361135 225914625 1
250361135 205383132 1
250361135 178457690 1
250361135 48949091 1
250361135 283713373 1
250361135 549380971 1
250361135 275040716 1
250361135 230315857 1
250361135 267822457 1
250361135 264745750 1
250361135 360108672 1
84352469 24429243 1
84352469 19761271 1
84352469 22128494 1
84352469 76679385 1
84352469 23543947 1
84352469 41795957 1
84352469 56343104 1
84352469 111005623 1
84352469 436060689 1
84352469 88227100 1
84352469 21858860 1
84352469 90430970 1
84352469 454059039 1
84352469 754823287 1
84352469 36292202 1
84352469 267804075 1
84352469 205278393 1
84352469 132067492 1
84352469 158469454 1
84352469 23971329 1
84352469 191898535 1
84352469 331112419 1
84352469 501002642 1
84352469 17248920 1
84352469 53384299 1
84352469 18761643 1
84352469 468370073 1
84352469 58749618 1
84352469 186224386 1
84352469 387735880 1
84352469 178077679 1
84352469 475768397 1
84352469 245007518 1
84352469 287248913 1
84352469 112257152 1
84352469 37649776 1
84352469 36544806 1
84352469 176861277 1
84352469 45624632 1
363860065 270063173 1
363860065 501887043 1
363860065 232961188 1
363860065 343941412 1
363860065 205278393 1
363860065 21927348 1
363860065 277019535 1
363860065 308721415 1
363860065 106841421 1
363860065 187288519 1
363860065 119466409 1
363860065 164729839 1
363860065 52305361 1
363860065 246766460 1
363860065 591867735 1
363860065 340363309 1
363860065 235189731 1
363860065 284510806 1
363860065 257522741 1
363860065 235284388 1
363860065 205383132 1
363860065 273461517 1
363860065 262639091 1
363860065 21415915 1
363860065 199633839 1
363860065 784411766 1
363860065 117058623 1
363860065 378745384 1
363860065 297853100 1
363860065 246739849 1
363860065 273033835 1
363860065 238169466 1
363860065 471858752 1
363860065 306224647 1
363860065 275040716 1
405604530 63253790 1
405604530 76679385 1
405604530 271550696 1
405604530 283690548 1
357660257 111423790 1
357660257 401390204 1
357660257 776380530 1
357660257 545300937 1
357660257 22128494 1
357660257 260814366 1
357660257 550434469 1
357660257 444790512 1
357660257 454059039 1
357660257 480499316 1
357660257 361241032 1
357660257 335507982 1
357660257 120858192 1
357660257 33029673 1
357660257 172668288 1
357660257 140264549 1
357660257 69315538 1
357660257 482704214 1
357660257 257522741 1
357660257 211603583 1
357660257 127903007 1
357660257 99002197 1
357660257 51039180 1
357660257 581023706 1
357660257 88227100 1
357660257 46252132 1
357660257 205665619 1
357660257 287826175 1
357660257 279949406 1
357660257 71815631 1
357660257 373612153 1
357660257 523484007 1
357660257 156890702 1
357660257 340555061 1
357660257 368246503 1
357660257 405406664 1
357660257 188683237 1
357660257 370647017 1
357660257 296712899 1
246172121 79413578 1
246172121 192517738 1
246172121 501887043 1
246172121 24429243 1
246172121 362708884 1
246172121 104147773 1
246172121 256696942 1
246172121 85077359 1
246172121 371419587 1
246172121 249710115 1
246172121 23505105 1
246172121 117058623 1
246172121 205665619 1
246172121 754823287 1
246172121 205278393 1
246172121 38081052 1
246172121 145721875 1
246172121 137471432 1
246172121 29267530 1
246172121 450794692 1
246172121 191898535 1
246172121 117757115 1
246172121 43399417 1
246172121 173493504 1
246172121 361241032 1
246172121 262622226 1
246172121 33029673 1
246172121 29985371 1
246172121 46351591 1
246172121 249707746 1
246172121 221517840 1
246172121 58749618 1
246172121 226691563 1
246172121 340363309 1
246172121 284945143 1
246172121 369094144 1
246172121 482704214 1
246172121 238169466 1
246172121 475896725 1
246172121 257522741 1
246172121 71487252 1
246172121 273461517 1
246172121 126040106 1
246172121 176861277 1
246172121 275040716 1
246172121 360108672 1
246172121 88910148 1
274053387 270063173 1
274053387 324307705 1
274053387 104147773 1
274053387 776380530 1
274053387 381448455 1
274053387 23505105 1
274053387 444790512 1
274053387 208649048 1
274053387 392132337 1
274053387 378171446 1
274053387 205278393 1
274053387 145721875 1
274053387 545072012 1
274053387 496918713 1
274053387 106841421 1
274053387 26761071 1
274053387 187288519 1
274053387 119466409 1
274053387 273559646 1
274053387 43399417 1
274053387 361241032 1
274053387 164729839 1
274053387 335507982 1
274053387 547900635 1
274053387 120858192 1
274053387 29985371 1
274053387 108064328 1
274053387 221517840 1
274053387 219138840 1
274053387 591867735 1
274053387 140264549 1
274053387 235189731 1
274053387 69307285 1
274053387 218664980 1
274053387 257522741 1
274053387 556212681 1
274053387 235284388 1
274053387 262639091 1
274053387 280574253 1
274053387 402870780 1
274053387 48949091 1
274053387 21415915 1
274053387 199633839 1
274053387 409911433 1
274053387 181097218 1
274053387 24429243 1
274053387 488571816 1
274053387 483853031 1
274053387 784411766 1
274053387 272144349 1
274053387 100597724 1
274053387 120116959 1
274053387 536437122 1
274053387 97492519 1
274053387 249710115 1
274053387 400344890 1
274053387 117757115 1
274053387 246739849 1
274053387 569217694 1
274053387 273033835 1
274053387 218649291 1
274053387 156890702 1
274053387 175458189 1
274053387 234388455 1
274053387 284945143 1
274053387 238169466 1
274053387 520440498 1
274053387 280948401 1
274053387 361812003 1
274053387 471858752 1
274053387 30009812 1
274053387 88910148 1
156890702 26761071 1
156890702 273559646 1
156890702 88126316 1
156890702 335507982 1
156890702 181097218 1
156890702 547900635 1
156890702 272101527 1
156890702 784411766 1
156890702 536437122 1
156890702 40894652 1
156890702 140264549 1
156890702 279968317 1
156890702 368802046 1
156890702 311867325 1
156890702 387735880 1
156890702 48048224 1
156890702 165076757 1
156890702 392132337 1
156890702 28774420 1
156890702 361812003 1
156890702 280574253 1
156890702 188683237 1
156890702 124272648 1
156890702 496918713 1
205383132 250361135 1
205383132 838628065 1
205383132 364772998 1
205383132 363860065 1
205383132 199633839 1
205383132 192517738 1
205383132 24429243 1
205383132 362708884 1
205383132 381515950 1
205383132 218621324 1
205383132 232961188 1
205383132 97542362 1
205383132 85077359 1
205383132 371419587 1
205383132 338617304 1
205383132 206185630 1
205383132 343941412 1
205383132 515663555 1
205383132 23505105 1
205383132 438406232 1
205383132 117058623 1
205383132 83106176 1
205383132 205665619 1
205383132 250613093 1
205383132 308721415 1
205383132 67657313 1
205383132 174191688 1
205383132 119466409 1
205383132 273559646 1
205383132 164729839 1
205383132 52305361 1
205383132 404357780 1
205383132 48376774 1
205383132 297853100 1
205383132 33029673 1
205383132 226691563 1
205383132 47914608 1
205383132 340363309 1
205383132 93438825 1
205383132 234388455 1
205383132 69307285 1
205383132 363295003 1
205383132 238169466 1
205383132 520440498 1
205383132 178457690 1
205383132 126040106 1
205383132 306224647 1
205383132 88910148 1
205383132 238736345 1
245007518 180329003 1
245007518 254940274 1
245007518 169894192 1
245007518 454059039 1
245007518 309948156 1
245007518 252673442 1
245007518 170909799 1
245007518 29985371 1
245007518 246766460 1
245007518 69315538 1
245007518 387735880 1
245007518 294817467 1
245007518 574012776 1
245007518 287248913 1
245007518 360543263 1
245007518 286597633 1
245007518 24429243 1
245007518 606474884 1
245007518 436060689 1
245007518 344751090 1
245007518 133406185 1
245007518 46252132 1
245007518 287846265 1
245007518 51371672 1
245007518 102781563 1
245007518 331112419 1
245007518 501002642 1
245007518 373612153 1
245007518 274674751 1
245007518 84352469 1
245007518 186224386 1
245007518 148842295 1
245007518 325696446 1
245007518 284945143 1
245007518 238169466 1
245007518 427605834 1
245007518 176861277 1
245007518 370647017 1
421104380 186221115 1
421104380 191101089 1
421104380 74224730 1
421104380 317966639 1
421104380 179676136 1
421104380 286067895 1
421104380 326820998 1
421104380 580063106 1
421104380 21770354 1
421104380 303371760 1
421104380 266119179 1
421104380 257522741 1
421104380 191072044 1
421104380 127903007 1
421104380 514679374 1
421104380 185826799 1
421104380 185661573 1
421104380 191067738 1
421104380 184374903 1
421104380 173493504 1
421104380 185646833 1
421104380 186134940 1
421104380 191082782 1
205665619 79413578 1
205665619 838628065 1
205665619 192517738 1
205665619 409911433 1
205665619 501887043 1
205665619 57675742 1
205665619 337231569 1
205665619 108445481 1
205665619 85077359 1
205665619 784411766 1
205665619 97492519 1
205665619 84403255 1
205665619 343941412 1
205665619 23505105 1
205665619 228099346 1
205665619 117058623 1
205665619 754823287 1
205665619 500112888 1
205665619 145721875 1
205665619 64017672 1
205665619 308721415 1
205665619 162815851 1
205665619 137471432 1
205665619 102781563 1
205665619 331112419 1
205665619 117757115 1
205665619 246172121 1
205665619 361241032 1
205665619 164729839 1
205665619 261114974 1
205665619 175155659 1
205665619 48376774 1
205665619 297853100 1
205665619 33029673 1
205665619 246739849 1
205665619 29985371 1
205665619 221517840 1
205665619 211172294 1
205665619 226691563 1
205665619 482704214 1
205665619 257522741 1
205665619 71487252 1
205665619 203916273 1
205665619 21437961 1
205665619 205383132 1
205665619 178457690 1
205665619 92473291 1
205665619 126040106 1
205665619 30009812 1
205665619 127903007 1
205665619 306224647 1
205665619 88910148 1
205665619 223611436 1
111423790 776380530 1
111423790 401390204 1
111423790 545300937 1
111423790 267228287 1
111423790 550434469 1
111423790 444790512 1
111423790 181627999 1
111423790 480499316 1
111423790 273559646 1
111423790 547900635 1
111423790 292275636 1
111423790 120858192 1
111423790 240663429 1
111423790 172668288 1
111423790 257522741 1
111423790 45364167 1
111423790 536437122 1
111423790 400344890 1
111423790 551188839 1
111423790 287826175 1
111423790 71815631 1
111423790 434998682 1
111423790 405406664 1
111423790 370647017 1
111423790 296712899 1
111423790 361978254 1
64017672 127212001 1
64017672 337231569 1
64017672 343941412 1
64017672 23505105 1
64017672 277019535 1
64017672 172453787 1
64017672 172453788 1
64017672 137471432 1
64017672 26761071 1
64017672 189209030 1
64017672 361241032 1
64017672 175155659 1
64017672 33029673 1
64017672 29985371 1
64017672 221517840 1
64017672 211172294 1
64017672 340363309 1
64017672 367354478 1
64017672 482704214 1
64017672 71487252 1
64017672 21437961 1
64017672 205383132 1
64017672 92473291 1
64017672 126040106 1
64017672 244006526 1
64017672 45624632 1
64017672 79413578 1
64017672 21415915 1
64017672 192517738 1
64017672 24429243 1
64017672 57675742 1
64017672 362708884 1
64017672 272144349 1
64017672 97492519 1
64017672 553850703 1
64017672 186547033 1
64017672 228099346 1
64017672 400344890 1
64017672 117058623 1
64017672 205665619 1
64017672 235926567 1
64017672 500112888 1
64017672 170649489 1
64017672 166670511 1
64017672 86739892 1
64017672 102781563 1
64017672 331112419 1
64017672 117757115 1
64017672 167096544 1
64017672 261114974 1
64017672 48376774 1
64017672 226691563 1
64017672 156890702 1
64017672 175458189 1
64017672 284945143 1
64017672 520440498 1
64017672 280948401 1
64017672 178457690 1
64017672 189660545 1
64017672 30009812 1
64017672 306224647 1
64017672 267822457 1
64017672 88910148 1
64017672 223611436 1
64017672 238736345 1
480499316 111423790 1
480499316 401390204 1
480499316 545300937 1
480499316 22128494 1
480499316 85077359 1
480499316 267228287 1
480499316 536437122 1
480499316 444790512 1
480499316 400344890 1
480499316 551188839 1
480499316 181627999 1
480499316 273559646 1
480499316 120858192 1
480499316 523484007 1
480499316 257522741 1
480499316 434998682 1
480499316 405406664 1
480499316 188683237 1
480499316 370647017 1
480499316 296712899 1
480499316 399711344 1
79413578 199633839 1
79413578 192517738 1
79413578 501887043 1
79413578 57675742 1
79413578 337231569 1
79413578 108445481 1
79413578 272144349 1
79413578 97492519 1
79413578 264200852 1
79413578 228099346 1
79413578 205665619 1
79413578 754823287 1
79413578 500112888 1
79413578 64017672 1
79413578 308721415 1
79413578 137471432 1
79413578 86739892 1
79413578 102781563 1
79413578 117757115 1
79413578 50093236 1
79413578 246172121 1
79413578 361241032 1
79413578 164729839 1
79413578 175155659 1
79413578 48376774 1
79413578 33029673 1
79413578 29985371 1
79413578 267814002 1
79413578 221517840 1
79413578 211172294 1
79413578 226691563 1
79413578 257522741 1
79413578 280948401 1
79413578 71487252 1
79413578 21437961 1
79413578 92473291 1
79413578 126040106 1
79413578 30009812 1
79413578 45624632 1
79413578 267822457 1
79413578 88910148 1
79413578 223611436 1
303371760 179676136 1
303371760 116524695 1
303371760 179872551 1
303371760 185646833 1
303371760 186134940 1
303371760 21770354 1
303371760 182456993 1
303371760 185826799 1
303371760 283690548 1
303371760 234317940 1
303371760 74224730 1
303371760 259865273 1
303371760 421104380 1
303371760 179935250 1
170909799 372693245 1
170909799 169894192 1
170909799 193208430 1
170909799 162621823 1
170909799 29267530 1
170909799 89308231 1
170909799 123084921 1
170909799 108064328 1
170909799 168345425 1
170909799 140264549 1
170909799 260062202 1
170909799 381346813 1
170909799 171251023 1
170909799 110551579 1
170909799 218664980 1
170909799 500386861 1
170909799 317113567 1
170909799 99002197 1
170909799 212503529 1
170909799 104799646 1
170909799 214251466 1
170909799 320121337 1
170909799 137373058 1
170909799 338939548 1
170909799 177900100 1
170909799 150611354 1
170909799 36292202 1
170909799 342697022 1
170909799 360392279 1
170909799 426101736 1
170909799 102781563 1
170909799 117757115 1
170909799 215576684 1
170909799 315035989 1
170909799 278482967 1
170909799 50799351 1
170909799 156951907 1
170909799 280826536 1
170909799 454736754 1
170909799 368086280 1
170909799 520440498 1
170909799 361812003 1
170909799 405406664 1
170909799 470069657 1
170909799 481649873 1
170909799 124272648 1
170909799 252993522 1
199633839 838628065 1
199633839 270063173 1
199633839 363860065 1
199633839 324307705 1
199633839 337231569 1
199633839 54513097 1
199633839 104147773 1
199633839 191007520 1
199633839 381448455 1
199633839 343941412 1
199633839 23505105 1
199633839 754823287 1
199633839 392132337 1
199633839 205278393 1
199633839 409970512 1
199633839 137471432 1
199633839 26761071 1
199633839 106841421 1
199633839 187288519 1
199633839 273559646 1
199633839 43399417 1
199633839 29985371 1
199633839 33029673 1
199633839 39723301 1
199633839 221517840 1
199633839 219138840 1
199633839 591867735 1
199633839 140264549 1
199633839 363295003 1
199633839 482704214 1
199633839 257522741 1
199633839 235284388 1
199633839 71487252 1
199633839 205383132 1
199633839 273461517 1
199633839 126040106 1
199633839 262639091 1
199633839 121849847 1
199633839 79413578 1
199633839 99002197 1
199633839 21415915 1
199633839 104799646 1
199633839 192517738 1
199633839 24429243 1
199633839 214251466 1
199633839 45398123 1
199633839 316113123 1
199633839 784411766 1
199633839 97492519 1
199633839 249710115 1
199633839 228099346 1
199633839 117058623 1
199633839 205665619 1
199633839 378745384 1
199633839 38081052 1
199633839 166670511 1
199633839 404357780 1
199633839 48376774 1
199633839 215576684 1
199633839 273033835 1
199633839 226691563 1
199633839 188846349 1
199633839 175458189 1
199633839 280948401 1
199633839 361812003 1
199633839 471858752 1
199633839 34279978 1
199633839 274053387 1
199633839 88910148 1
394745356 93737863 1
394745356 291357807 1
394745356 194757219 1
394745356 205231234 1
394745356 187038423 1
394745356 84403255 1
394745356 80373284 1
394745356 42895816 1
394745356 21927348 1
394745356 496918713 1
394745356 421024033 1
394745356 319920038 1
394745356 403594709 1
394745356 257522741 1
394745356 280571460 1
394745356 57794814 1
394745356 177135949 1
394745356 109269644 1
394745356 75611015 1
394745356 409911433 1
394745356 45398123 1
394745356 77726580 1
394745356 100597724 1
394745356 443043975 1
394745356 198927386 1
394745356 185826799 1
394745356 316530540 1
394745356 275096952 1
394745356 40691248 1
394745356 186791565 1
394745356 351253672 1
394745356 70483883 1
394745356 51371672 1
394745356 390669136 1
394745356 186190444 1
394745356 66484769 1
394745356 187658311 1
394745356 107123526 1
394745356 92975209 1
394745356 213829162 1
394745356 399954028 1
394745356 58758214 1
394745356 366017781 1
394745356 421743631 1
394745356 374495787 1
394745356 331699419 1
167906212 370647017 1
234501617 370647017 1
387735880 370647017 1
443540428 370647017 1
280574253 273033835 1
591867735 273033835 1
545072012 273033835 1
208649048 273033835 1
299112866 273033835 1
401390204 581023706 1
71815631 581023706 1
547900635 581023706 1
244006526 581023706 1
368246503 581023706 1
120116959 581023706 1
299112866 581023706 1
471858752 784411766 1
288273675 784411766 1
249824122 784411766 1
482704214 784411766 1
223611436 784411766 1
244006526 784411766 1
120116959 784411766 1
107123526 784411766 1
331273105 317966639 1
326820998 317966639 1
260778881 317966639 1
460456072 317966639 1
191067738 317966639 1
322045168 317966639 1
68526291 317966639 1
191101089 317966639 1
241120063 317966639 1
367080568 317966639 1
181913832 317966639 1
205278393 317966639 1
362747745 317966639 1
838628065 340363309 1
213579519 340363309 1
481649873 340363309 1
137471432 340363309 1
186547033 340363309 1
326055771 340363309 1
606474884 340363309 1
383689626 48376774 1
482704214 48376774 1
164729839 48376774 1
574012776 48376774 1
401390204 551188839 1
71815631 551188839 1
361978254 551188839 1
405406664 551188839 1
45364167 551188839 1
202234178 551188839 1
120116959 551188839 1
299112866 551188839 1
97492519 292275636 1
399580001 292275636 1
370560376 292275636 1
401390204 292275636 1
520380645 292275636 1
472997480 292275636 1
547900635 292275636 1
394244514 292275636 1
447026114 292275636 1
133406185 292275636 1
373612153 292275636 1
279949406 292275636 1
560190998 292275636 1
532395996 292275636 1
120116959 292275636 1
299112866 292275636 1
179127965 273559646 1
267822457 273559646 1
343941412 273559646 1
249824122 226691563 1
29267530 226691563 1
191072044 185661573 1
326820998 185661573 1
191067738 185661573 1
191101089 185661573 1
184374903 185661573 1
181913832 185661573 1
191058301 185661573 1
205278393 185661573 1
97492519 287248913 1
401390204 287248913 1
556212681 287248913 1
556212681 778485938 1
311867325 778485938 1
340555061 778485938 1
354435706 778485938 1
387735880 778485938 1
399711344 778485938 1
125971172 778485938 1
455319239 778485938 1
547900635 778485938 1
368246503 778485938 1
437368746 778485938 1
120116959 778485938 1
196244888 778485938 1
443078043 778485938 1
502000235 26761071 1
238736345 26761071 1
361812003 26761071 1
150774251 26761071 1
313621459 26761071 1
547900635 26761071 1
341332559 26761071 1
296381448 26761071 1
326055771 26761071 1
85077359 26761071 1
120116959 26761071 1
501994600 26761071 1
381346813 137671591 1
117757115 137671591 1
311867325 137671591 1
179127965 137671591 1
72277917 137671591 1
187276624 137671591 1
368802046 137671591 1
92975209 137671591 1
515440846 137671591 1
553850703 137671591 1
283894633 137671591 1
387735880 137671591 1
302559370 137671591 1
342697022 137671591 1
205278393 137671591 1
471858752 188683237 1
340555061 188683237 1
447026114 188683237 1
337231569 33029673 1
471858752 33029673 1
306224647 33029673 1
280948401 33029673 1
838628065 33029673 1
501887043 33029673 1
331112419 33029673 1
394614858 33029673 1
370162043 33029673 1
202719757 33029673 1
267814002 33029673 1
500112888 33029673 1
246739849 33029673 1
267822457 33029673 1
482704214 33029673 1
367354478 33029673 1
167096544 33029673 1
30009812 33029673 1
223611436 33029673 1
343941412 33029673 1
29985371 33029673 1
606474884 33029673 1
272144349 33029673 1
261114974 33029673 1
401390204 523484007 1
176861277 523484007 1
45364167 523484007 1
285230602 187658311 1
488571816 187658311 1
492369766 187658311 1
390669136 187658311 1
291357807 187658311 1
64490054 187658311 1
316530540 187658311 1
266514525 187658311 1
454280253 187658311 1
323300311 187658311 1
421743631 187658311 1
514679374 187658311 1
433683092 187658311 1
443043975 187658311 1
205278393 187658311 1
262622226 256696942 1
38081052 256696942 1
381448455 256696942 1
273461517 256696942 1
85077359 256696942 1
107123526 256696942 1
363295003 308721415 1
280948401 308721415 1
838628065 308721415 1
501887043 308721415 1
238169466 308721415 1
331112419 308721415 1
394614858 308721415 1
221517840 308721415 1
267814002 308721415 1
211172294 308721415 1
267822457 308721415 1
137471432 308721415 1
367354478 308721415 1
191898535 308721415 1
272144349 308721415 1
606474884 308721415 1
107123526 308721415 1
275096952 120858192 1
186791565 120858192 1
175155659 120858192 1
471858752 106841421 1
591867735 106841421 1
488571816 106841421 1
280948401 106841421 1
235284388 106841421 1
117757115 106841421 1
238169466 106841421 1
311867325 106841421 1
53267855 106841421 1
545072012 106841421 1
548657860 106841421 1
324307705 106841421 1
238764205 106841421 1
262639091 106841421 1
483853031 106841421 1
67657313 106841421 1
381448455 106841421 1
368802046 106841421 1
298641416 106841421 1
310215915 106841421 1
206342682 106841421 1
218664980 106841421 1
300202655 106841421 1
273461517 106841421 1
341332559 106841421 1
69307285 106841421 1
100597724 106841421 1
270063173 106841421 1
326820998 106841421 1
30009812 106841421 1
304022613 106841421 1
302559370 106841421 1
57675742 106841421 1
378745384 106841421 1
343941412 106841421 1
191898535 106841421 1
29985371 106841421 1
359256640 106841421 1
287846265 106841421 1
368246503 106841421 1
132902185 106841421 1
205278393 106841421 1
85077359 106841421 1
272144349 106841421 1
399711344 172668288 1
545300937 172668288 1
556212681 172668288 1
454059039 172668288 1
455319239 172668288 1
202234178 172668288 1
547900635 172668288 1
443078043 172668288 1
447026114 172668288 1
577858627 172668288 1
606474884 172668288 1
399711344 550434469 1
196244888 550434469 1
570305910 550434469 1
390100428 550434469 1
202234178 550434469 1
482704214 550434469 1
120116959 550434469 1
560190998 444720443 1
368246503 444720443 1
30009812 444720443 1
386637033 444720443 1
399711344 444720443 1
120116959 444720443 1
279968317 444720443 1
299112866 444720443 1
381448455 219138840 1
280574253 219138840 1
298641416 219138840 1
210551488 219138840 1
591867735 219138840 1
68526291 219138840 1
547900635 219138840 1
280948401 219138840 1
235284388 219138840 1
238169466 219138840 1
34279978 219138840 1
270063173 219138840 1
266618095 219138840 1
326820998 219138840 1
378745384 219138840 1
287104239 219138840 1
213240376 219138840 1
343941412 219138840 1
191898535 219138840 1
324307705 219138840 1
205278393 219138840 1
262639091 219138840 1
274674751 219138840 1
280430548 399954028 1
51371672 399954028 1
264200852 399954028 1
569217694 512578944 1
455319239 512578944 1
246766460 21415915 1
280574253 21415915 1
471858752 21415915 1
591867735 21415915 1
488571816 21415915 1
288273675 21415915 1
280948401 21415915 1
238169466 21415915 1
277019535 21415915 1
545072012 21415915 1
324307705 21415915 1
145721875 21415915 1
262639091 21415915 1
381448455 21415915 1
273461517 21415915 1
34279978 21415915 1
270063173 21415915 1
378745384 21415915 1
343941412 21415915 1
191898535 21415915 1
29985371 21415915 1
120116959 21415915 1
299112866 21415915 1
137055424 275040716 1
838628065 275040716 1
501887043 275040716 1
238169466 275040716 1
455974999 275040716 1
483853031 275040716 1
202719757 275040716 1
230315857 275040716 1
212586753 275040716 1
297652974 275040716 1
606474884 275040716 1
399711344 296712899 1
202234178 296712899 1
437368746 296712899 1
340555061 296712899 1
436060689 186224386 1
502000235 175458189 1
591867735 175458189 1
279504313 175458189 1
280948401 175458189 1
235284388 175458189 1
117757115 175458189 1
324307705 175458189 1
483853031 175458189 1
381448455 175458189 1
390100428 175458189 1
469680915 175458189 1
409042746 175458189 1
167096544 175458189 1
270063173 175458189 1
508986427 175458189 1
326820998 175458189 1
30009812 175458189 1
447026114 175458189 1
378745384 175458189 1
343941412 175458189 1
29985371 175458189 1
97542362 175458189 1
120116959 175458189 1
501994600 175458189 1
284945143 175458189 1
291357807 80373284 1
64490054 80373284 1
198927386 80373284 1
205231234 80373284 1
167865284 80373284 1
433683092 80373284 1
288273675 520440498 1
191072044 520440498 1
250569402 520440498 1
92473291 520440498 1
169894192 520440498 1
221517840 520440498 1
315035989 520440498 1
352569615 520440498 1
486840282 520440498 1
440602667 520440498 1
187288519 520440498 1
97492519 287826175 1
399580001 287826175 1
401390204 287826175 1
520380645 287826175 1
545300937 287826175 1
196244888 287826175 1
373612153 287826175 1
279949406 287826175 1
424179426 287826175 1
370560376 287826175 1
472997480 287826175 1
409042746 287826175 1
394244514 287826175 1
447026114 287826175 1
133406185 287826175 1
244006526 287826175 1
560190998 287826175 1
532395996 287826175 1
205278393 287826175 1
120116959 287826175 1
545300937 260814366 1
167906212 260814366 1
570305910 260814366 1
547900635 260814366 1
340555061 260814366 1
387735880 260814366 1
447026114 260814366 1
120116959 260814366 1
140083960 126040106 1
501887043 126040106 1
235284388 126040106 1
331112419 126040106 1
119466409 126040106 1
367354478 126040106 1
57675742 126040106 1
191898535 126040106 1
272144349 126040106 1
501994600 126040106 1
423225727 88960749 1
517335990 88960749 1
85790245 88960749 1
433102407 88960749 1
315035989 88960749 1
191898535 88960749 1
472997480 261112253 1
436060689 261112253 1
279949406 261112253 1
560190998 261112253 1
399580001 261112253 1
532395996 261112253 1
370560376 261112253 1
120116959 261112253 1
544352394 261112253 1
520380645 261112253 1
373612153 261112253 1
591867735 284510806 1
137055424 284510806 1
838628065 284510806 1
483853031 284510806 1
48949091 284510806 1
210551488 284510806 1
57675742 284510806 1
191898535 284510806 1
275191705 284510806 1
85077359 284510806 1
246766460 309948156 1
294817467 309948156 1
360543263 309948156 1
286597633 309948156 1
501002642 309948156 1
252673442 309948156 1
344751090 309948156 1
102781563 309948156 1
244154467 309948156 1
180329003 309948156 1
254940274 309948156 1
29985371 309948156 1
574012776 309948156 1
244006526 309948156 1
297652974 309948156 1
287846265 309948156 1
325696446 309948156 1
42895816 309948156 1
205278393 309948156 1
280571460 309948156 1
606474884 309948156 1
51371672 309948156 1
274674751 309948156 1
284945143 309948156 1
238169466 309948156 1
421743631 309948156 1
399711344 402870780 1
545300937 402870780 1
168459774 402870780 1
556212681 402870780 1
454059039 402870780 1
570305910 402870780 1
206342682 402870780 1
202234178 402870780 1
387735880 402870780 1
132902185 402870780 1
120116959 402870780 1
383689626 362708884 1
252993522 362708884 1
218664980 362708884 1
434947470 362708884 1
341332559 362708884 1
244876558 362708884 1
249707746 362708884 1
409982678 392132337 1
337231569 392132337 1
368802046 392132337 1
172453787 392132337 1
172453788 392132337 1
397569403 392132337 1
280574253 392132337 1
366562500 392132337 1
562966986 392132337 1
30009812 392132337 1
262622226 392132337 1
45398123 392132337 1
344751090 392132337 1
71815631 392132337 1
213240376 392132337 1
203916273 392132337 1
306224647 392132337 1
164729839 392132337 1
237885339 392132337 1
547900635 392132337 1
409911433 392132337 1
338617304 392132337 1
187255592 392132337 1
193425330 392132337 1
325696446 392132337 1
838628065 392132337 1
378171446 392132337 1
205278393 392132337 1
409970512 392132337 1
489343655 392132337 1
282067411 392132337 1
85077359 392132337 1
120116959 392132337 1
170649489 392132337 1
117757115 392132337 1
459637630 392132337 1
107123526 392132337 1
383689626 232961188 1
279968317 127212001 1
71815631 127212001 1
545300937 127212001 1
168459774 127212001 1
556212681 127212001 1
311867325 127212001 1
373612153 127212001 1
455319239 127212001 1
424179426 127212001 1
67657313 127212001 1
370560376 127212001 1
202234178 127212001 1
125971172 127212001 1
437368746 127212001 1
443078043 127212001 1
207505611 127212001 1
340555061 127212001 1
387735880 127212001 1
447026114 127212001 1
577858627 127212001 1
180329003 127212001 1
244006526 127212001 1
132902185 127212001 1
246760566 127212001 1
120116959 127212001 1
353689773 123084921 1
452834167 123084921 1
137373058 123084921 1
405406664 123084921 1
433102407 123084921 1
361812003 123084921 1
505128137 123084921 1
331273105 212381568 1
260778881 212381568 1
460456072 212381568 1
109299416 212381568 1
21593031 212381568 1
29666748 212381568 1
322045168 212381568 1
68526291 212381568 1
241120063 212381568 1
367080568 212381568 1
262639091 212381568 1
421499757 212381568 1
362747745 212381568 1
397569403 166670511 1
93438825 166670511 1
108675333 166670511 1
51697533 166670511 1
59142721 166670511 1
51820161 166670511 1
475896725 166670511 1
330234691 166670511 1
288273675 166670511 1
358726571 166670511 1
450794692 166670511 1
140083960 166670511 1
434947470 166670511 1
332334127 166670511 1
501887043 166670511 1
104147773 166670511 1
367354478 166670511 1
366684284 166670511 1
167096544 166670511 1
270063173 166670511 1
205448347 166670511 1
455974999 166670511 1
63253790 166670511 1
244876558 166670511 1
302559370 166670511 1
344751090 166670511 1
203916273 166670511 1
180952975 166670511 1
365122161 166670511 1
295917422 166670511 1
190813502 166670511 1
343941412 166670511 1
351798435 166670511 1
336717597 166670511 1
191898535 166670511 1
119466409 166670511 1
359256640 166670511 1
92473291 166670511 1
297652974 166670511 1
227764232 166670511 1
275191705 166670511 1
97542362 166670511 1
205278393 166670511 1
409970512 166670511 1
221517840 166670511 1
272144349 166670511 1
606474884 166670511 1
38081052 166670511 1
246766460 235189731 1
322045168 235189731 1
93737863 235189731 1
838628065 235189731 1
238169466 235189731 1
189660545 235189731 1
238736345 235189731 1
294817467 235189731 1
252673442 235189731 1
21593031 235189731 1
372988775 235189731 1
221517840 235189731 1
274674751 235189731 1
148842295 235189731 1
198112368 235189731 1
202719757 235189731 1
85790245 235189731 1
246739849 235189731 1
42570149 235189731 1
296510601 235189731 1
210551488 235189731 1
102781563 235189731 1
186190444 235189731 1
205231234 235189731 1
325696446 235189731 1
104147773 235189731 1
42895816 235189731 1
137471432 235189731 1
198494776 235189731 1
350372131 235189731 1
360543263 235189731 1
286597633 235189731 1
344751090 235189731 1
180329003 235189731 1
343941412 235189731 1
191898535 235189731 1
574012776 235189731 1
244006526 235189731 1
162793078 235189731 1
287846265 235189731 1
225398019 235189731 1
121567287 235189731 1
205278393 235189731 1
470915888 235189731 1
606474884 235189731 1
284945143 235189731 1
838628065 361241032 1
331112419 361241032 1
443043975 361241032 1
399711344 444790512 1
71815631 444790512 1
202234178 444790512 1
472997480 444790512 1
560190998 444790512 1
48949091 297853100 1
433102407 297853100 1
218664980 297853100 1
215576684 297853100 1
448605410 297853100 1
280430548 257522741 1
332334127 257522741 1
225914625 257522741 1
57794814 257522741 1
202234178 257522741 1
264200852 257522741 1
452834167 278482967 1
381346813 278482967 1
346391676 278482967 1
359750805 278482967 1
320121337 278482967 1
481649873 278482967 1
252993522 278482967 1
364819835 278482967 1
374739662 278482967 1
392480887 278482967 1
368802046 278482967 1
212503529 278482967 1
505128137 278482967 1
450794692 278482967 1
39045743 278482967 1
382489334 278482967 1
283894633 278482967 1
205278393 278482967 1
403594709 278482967 1
417708983 278482967 1
107123526 278482967 1
210551488 24429243 1
267804075 28774420 1
137055424 28774420 1
165076757 28774420 1
433102407 28774420 1
297850671 28774420 1
441208969 194757219 1
69307285 214251466 1
179244567 181627999 1
401390204 181627999 1
436060689 46252132 1
401390204 46252132 1
279968317 46252132 1
520380645 46252132 1
71815631 46252132 1
545300937 46252132 1
168459774 46252132 1
361978254 46252132 1
556212681 46252132 1
311867325 46252132 1
373612153 46252132 1
455319239 46252132 1
279949406 46252132 1
424179426 46252132 1
370560376 46252132 1
390100428 46252132 1
125971172 46252132 1
547900635 46252132 1
437368746 46252132 1
443078043 46252132 1
340555061 46252132 1
387735880 46252132 1
447026114 46252132 1
577858627 46252132 1
244006526 46252132 1
532395996 46252132 1
368246503 46252132 1
205278393 46252132 1
120116959 46252132 1
353689773 162621823 1
452834167 162621823 1
359750805 162621823 1
137373058 162621823 1
169894192 162621823 1
517335990 162621823 1
405406664 162621823 1
315035989 162621823 1
361812003 162621823 1
505128137 162621823 1
450794692 162621823 1
382489334 162621823 1
553850703 162621823 1
440602667 162621823 1
352227498 162621823 1
280574253 776380530 1
370560376 776380530 1
399711344 776380530 1
547900635 776380530 1
361978254 776380530 1
437368746 776380530 1
207505611 776380530 1
340555061 776380530 1
545072012 776380530 1
244006526 776380530 1
560190998 776380530 1
368246503 776380530 1
120116959 776380530 1
544352394 776380530 1
299112866 776380530 1
252993522 218649291 1
393727361 218649291 1
280430548 496918713 1
36292202 496918713 1
40691248 496918713 1
378171446 496918713 1
120116959 496918713 1
264200852 496918713 1
246766460 427605834 1
238169466 427605834 1
238736345 427605834 1
294817467 427605834 1
225914625 427605834 1
252673442 427605834 1
240388572 427605834 1
254940274 427605834 1
438406232 427605834 1
324307705 427605834 1
372988775 427605834 1
274674751 427605834 1
148842295 427605834 1
210551488 427605834 1
102781563 427605834 1
267822457 427605834 1
300202655 427605834 1
325696446 427605834 1
264745750 427605834 1
42895816 427605834 1
360543263 427605834 1
286597633 427605834 1
344751090 427605834 1
213240376 427605834 1
180329003 427605834 1
343941412 427605834 1
574012776 427605834 1
244006526 427605834 1
287846265 427605834 1
205278393 427605834 1
284945143 427605834 1
470500390 115180720 1
370698806 115180720 1
160887563 115180720 1
486840282 115180720 1
275155337 115180720 1
260778881 115180720 1
441208969 115180720 1
562966986 115180720 1
241120063 115180720 1
396718040 115180720 1
262639091 115180720 1
100597724 115180720 1
362747745 115180720 1
501994600 115180720 1
40894652 181097218 1
337544630 181097218 1
73084416 181097218 1
339165240 181097218 1
48949091 181097218 1
433102407 181097218 1
274601883 181097218 1
120116959 181097218 1
71815631 536437122 1
202234178 536437122 1
378171446 536437122 1
279579743 400344890 1
471858752 400344890 1
401390204 400344890 1
488571816 400344890 1
71815631 400344890 1
388400654 400344890 1
280948401 400344890 1
361978254 400344890 1
389751959 400344890 1
454059039 400344890 1
320121337 400344890 1
401744197 400344890 1
176861277 400344890 1
364819835 400344890 1
483853031 400344890 1
48048224 400344890 1
310215915 400344890 1
361812003 400344890 1
469680915 400344890 1
547900635 400344890 1
218664980 400344890 1
341332559 400344890 1
553850703 400344890 1
366017781 400344890 1
402540810 400344890 1
186547033 400344890 1
440602667 400344890 1
368246503 400344890 1
97542362 400344890 1
120116959 400344890 1
107123526 400344890 1
401390204 434998682 1
399711344 434998682 1
279504313 434998682 1
279968317 434998682 1
361978254 434998682 1
373612153 434998682 1
145721875 434998682 1
45364167 434998682 1
390100428 434998682 1
202234178 434998682 1
469680915 434998682 1
409042746 434998682 1
189638764 434998682 1
187365956 434998682 1
508986427 434998682 1
447026114 434998682 1
244006526 434998682 1
560190998 434998682 1
368246503 434998682 1
120116959 434998682 1
299112866 434998682 1
283713373 117058623 1
501887043 117058623 1
249824122 117058623 1
371419587 117058623 1
267822457 117058623 1
350372131 117058623 1
311108835 117058623 1
107123526 117058623 1
502000235 88910148 1
591867735 88910148 1
488571816 88910148 1
501887043 88910148 1
360738565 88910148 1
238169466 88910148 1
213579519 88910148 1
324307705 88910148 1
483853031 88910148 1
482704214 88910148 1
296381448 88910148 1
57675742 88910148 1
261114974 88910148 1
501994600 88910148 1
285709412 52305361 1
137055424 52305361 1
838628065 52305361 1
552102770 52305361 1
212586753 52305361 1
48949091 250361135 1
283713373 250361135 1
327333087 250361135 1
210551488 250361135 1
437557781 250361135 1
198927386 250361135 1
267822457 250361135 1
300202655 250361135 1
267804075 250361135 1
388400654 250361135 1
268363596 250361135 1
264745750 250361135 1
838628065 250361135 1
238169466 250361135 1
575328602 250361135 1
250373879 250361135 1
244876558 250361135 1
381515950 250361135 1
320121337 250361135 1
240388572 250361135 1
213240376 250361135 1
106766504 250361135 1
64456105 250361135 1
351798435 250361135 1
187288519 250361135 1
164729839 250361135 1
574012776 250361135 1
287846265 250361135 1
549380971 250361135 1
324307705 250361135 1
205278393 250361135 1
282067411 250361135 1
483853031 250361135 1
274674751 250361135 1
234388455 250361135 1
267804075 84352469 1
413508790 84352469 1
331112419 84352469 1
454059039 84352469 1
191898535 84352469 1
468370073 84352469 1
838628065 363860065 1
501887043 363860065 1
170649489 363860065 1
238169466 363860065 1
326820998 363860065 1
266119179 405604530 1
63253790 405604530 1
85694890 405604530 1
287104239 405604530 1
234317940 405604530 1
191101089 405604530 1
283053533 405604530 1
181913832 405604530 1
205278393 405604530 1
141911198 405604530 1
361299476 405604530 1
454059039 357660257 1
279949406 357660257 1
262622226 246172121 1
475896725 246172121 1
501887043 246172121 1
389751959 246172121 1
238169466 246172121 1
371419587 246172121 1
145721875 246172121 1
360108672 246172121 1
273461517 246172121 1
450794692 246172121 1
343941412 246172121 1
29985371 246172121 1
591867735 274053387 1
137055424 274053387 1
249710115 274053387 1
138428712 274053387 1
556212681 274053387 1
569217694 274053387 1
324307705 274053387 1
145721875 274053387 1
381448455 274053387 1
202234178 274053387 1
361812003 274053387 1
208649048 274053387 1
187288519 274053387 1
272144349 274053387 1
120116959 274053387 1
284945143 274053387 1
337544630 156890702 1
454059039 156890702 1
545072012 156890702 1
192473400 156890702 1
380310734 156890702 1
72277917 156890702 1
433102407 156890702 1
213829162 156890702 1
202234178 156890702 1
547900635 156890702 1
244547831 156890702 1
368246503 156890702 1
120116959 156890702 1
338617304 205383132 1
838628065 205383132 1
238169466 205383132 1
381515950 205383132 1
324307705 205383132 1
343941412 205383132 1
280430548 140264549 1
246766460 245007518 1
436060689 245007518 1
501002642 245007518 1
238169466 245007518 1
294817467 245007518 1
331112419 245007518 1
454059039 245007518 1
252673442 245007518 1
373612153 245007518 1
254940274 245007518 1
176861277 245007518 1
51371672 245007518 1
274674751 245007518 1
148842295 245007518 1
102781563 245007518 1
325696446 245007518 1
360543263 245007518 1
286597633 245007518 1
387735880 245007518 1
344751090 245007518 1
180329003 245007518 1
443540428 245007518 1
29985371 245007518 1
574012776 245007518 1
287846265 245007518 1
284945143 245007518 1
191072044 421104380 1
266119179 421104380 1
441208969 421104380 1
191082782 421104380 1
580063106 421104380 1
326820998 421104380 1
514679374 421104380 1
191067738 421104380 1
191101089 421104380 1
205278393 421104380 1
84403255 205665619 1
280948401 205665619 1
838628065 205665619 1
501887043 205665619 1
360738565 205665619 1
331112419 205665619 1
394614858 205665619 1
500112888 205665619 1
482704214 205665619 1
203916273 205665619 1
191898535 205665619 1
29985371 205665619 1
272144349 205665619 1
120116959 205665619 1
202234178 111423790 1
337231569 64017672 1
475896725 64017672 1
280948401 64017672 1
170649489 64017672 1
189660545 64017672 1
331112419 64017672 1
277019535 64017672 1
394614858 64017672 1
409911433 64017672 1
211172294 64017672 1
500112888 64017672 1
267822457 64017672 1
367354478 64017672 1
553850703 64017672 1
167096544 64017672 1
108445481 64017672 1
213240376 64017672 1
343941412 64017672 1
191898535 64017672 1
574012776 64017672 1
244006526 64017672 1
272144349 64017672 1
454059039 480499316 1
202234178 480499316 1
337231569 79413578 1
280948401 79413578 1
501887043 79413578 1
331112419 79413578 1
394614858 79413578 1
409911433 79413578 1
267814002 79413578 1
177135949 79413578 1
500112888 79413578 1
246739849 79413578 1
267822457 79413578 1
367354478 79413578 1
167096544 79413578 1
57675742 79413578 1
203916273 79413578 1
223611436 79413578 1
343941412 79413578 1
164729839 79413578 1
29985371 79413578 1
85077359 79413578 1
272144349 79413578 1
261114974 79413578 1
326820998 303371760 1
191067738 303371760 1
234317940 303371760 1
191072044 303371760 1
205278393 303371760 1
353689773 170909799 1
137055424 170909799 1
337231569 199633839 1
93438825 199633839 1
192517738 199633839 1
471858752 199633839 1
262622226 199633839 1
591867735 199633839 1
488571816 199633839 1
363295003 199633839 1
193425330 199633839 1
280948401 199633839 1
838628065 199633839 1
235284388 199633839 1
121849847 199633839 1
170649489 199633839 1
295917422 199633839 1
351798435 199633839 1
324307705 199633839 1
221517840 199633839 1
262639091 199633839 1
483853031 199633839 1
381448455 199633839 1
246739849 199633839 1
45398123 199633839 1
273461517 199633839 1
187255592 199633839 1
188846349 199633839 1
104147773 199633839 1
364772998 199633839 1
270063173 199633839 1
172453787 199633839 1
191007520 199633839 1
244876558 199633839 1
378745384 199633839 1
213240376 199633839 1
343941412 199633839 1
191898535 199633839 1
187288519 199633839 1
237885339 199633839 1
29985371 199633839 1
97542362 199633839 1
205278393 199633839 1
409970512 199633839 1
282067411 199633839 1
459637630 199633839 1
291357807 394745356 1
77726580 394745356 1
323300311 394745356 1
38633460 265245001 1
285171946 118408967 1
377915688 83928002 1
218641857 754823287 1
601892509 454059039 1
369727211 260062202 1
369727211 205231234 1
118408967 285171946 1
544352394 387735880 1
21927348 369727211 1
280430548 754823287 1
280430548 361812003 1
280430548 260062202 1
280430548 124272648 1
36292202 369727211 1
18761643 490590646 1
18761643 561976148 1
202234178 373612153 1
202234178 296487126 1
202234178 560190998 1
202234178 354435706 1
202234178 545300937 1
202234178 137396816 1
202234178 454059039 1
202234178 472997480 1
202234178 340555061 1
202234178 370560376 1
202234178 134584188 1
202234178 196244888 1
202234178 361978254 1
202234178 399711344 1
44336049 370611197 1
332334127 754823287 1
191067738 260062202 1
167906212 260062202 1
386637033 260062202 1
331273105 269051483 1
470234000 369727211 1
315035989 369727211 1
205231234 369727211 1
196244888 202234178 1
280574253 208649048 1
532395996 44336049 1
205278393 88960749 1
205278393 158469454 1
205278393 280403522 1
326820998 270063173 1
326820998 324307705 1
326820998 185826799 1
326820998 186221115 1
326820998 191101089 1
326820998 191067738 1
326820998 74224730 1
326820998 21927348 1
326820998 378745384 1
326820998 298641416 1
326820998 179935250 1
326820998 181662643 1
326820998 179676136 1
326820998 116524695 1
326820998 179872551 1
326820998 53384299 1
326820998 185646833 1
326820998 186134940 1
326820998 21770354 1
326820998 591867735 1
326820998 235284388 1
326820998 191072044 1
326820998 191082782 1
326820998 262639091 1
191072044 22128494 1
191072044 90430970 1
191072044 186221115 1
191072044 191058301 1
191072044 191101089 1
191072044 74224730 1
191072044 179935250 1
191072044 179676136 1
191072044 88126316 1
191072044 179872551 1
191072044 286067895 1
191072044 326820998 1
191072044 580063106 1
191072044 21770354 1
191072044 240663429 1
191072044 140264549 1
191072044 385340015 1
191072044 266119179 1
191072044 257522741 1
191072044 241120063 1
191072044 127903007 1
191072044 344143174 1
191072044 409911433 1
191072044 333467661 1
191072044 76679385 1
191072044 283053533 1
191072044 185826799 1
191072044 234313487 1
191072044 228099346 1
191072044 196957441 1
191072044 191067738 1
191072044 184374903 1
191072044 181662643 1
191072044 173493504 1
191072044 115605916 1
191072044 53384299 1
191072044 116524695 1
191072044 181913832 1
191072044 185646833 1
191072044 186134940 1
191072044 199295364 1
191072044 208490036 1
191072044 361812003 1
191072044 191082782 1
191072044 255572101 1
443043975 93737863 1
443043975 194757219 1
443043975 205231234 1
443043975 187038423 1
443043975 84403255 1
443043975 80373284 1
443043975 21927348 1
443043975 23971329 1
443043975 496918713 1
443043975 88126316 1
443043975 108064328 1
443043975 319920038 1
443043975 167906212 1
443043975 285230602 1
443043975 403594709 1
443043975 280571460 1
443043975 64490054 1
443043975 57794814 1
443043975 109269644 1
443043975 177135949 1
443043975 363915528 1
443043975 409911433 1
443043975 454280253 1
443043975 488571816 1
443043975 77726580 1
443043975 45398123 1
443043975 784411766 1
443043975 100597724 1
443043975 198927386 1
443043975 185826799 1
443043975 100480169 1
443043975 316530540 1
443043975 275096952 1
443043975 391968464 1
443043975 40691248 1
443043975 186791565 1
443043975 351253672 1
443043975 51371672 1
443043975 390669136 1
443043975 117757115 1
443043975 369727211 1
443043975 186190444 1
443043975 394745356 1
443043975 107123526 1
443043975 92975209 1
443043975 213829162 1
443043975 28128687 1
443043975 399954028 1
443043975 58758214 1
443043975 176861277 1
443043975 283713373 1
443043975 374495787 1
97492519 121567287 1
97492519 838628065 1
97492519 295917422 1
97492519 205231234 1
97492519 90430970 1
97492519 472997480 1
97492519 145721875 1
97492519 277019535 1
97492519 137471432 1
97492519 160887563 1
97492519 361241032 1
97492519 164729839 1
97492519 33029673 1
97492519 202719757 1
97492519 284510806 1
97492519 482704214 1
97492519 394244514 1
97492519 470915888 1
97492519 92473291 1
97492519 418803180 1
97492519 344143174 1
97492519 24429243 1
97492519 784411766 1
97492519 41795957 1
97492519 436060689 1
97492519 133406185 1
97492519 117058623 1
97492519 360738565 1
97492519 279949406 1
97492519 520380645 1
97492519 250613093 1
97492519 64017672 1
97492519 21593031 1
97492519 373612153 1
97492519 560190998 1
97492519 48376774 1
97492519 297853100 1
97492519 246739849 1
97492519 225398019 1
97492519 40894652 1
97492519 188846349 1
97492519 226691563 1
97492519 399580001 1
97492519 532395996 1
97492519 28774420 1
97492519 178457690 1
97492519 370560376 1
97492519 88910148 1
121849847 99002197 1
121849847 123208306 1
121849847 214251466 1
121849847 316113123 1
121849847 320121337 1
121849847 372693245 1
121849847 338939548 1
121849847 177900100 1
121849847 343887622 1
121849847 393727361 1
121849847 150611354 1
121849847 754823287 1
121849847 378745384 1
121849847 359750805 1
121849847 310215915 1
121849847 517335990 1
121849847 381295550 1
121849847 402540810 1
121849847 273559646 1
121849847 384094515 1
121849847 440602667 1
121849847 106255581 1
121849847 389265907 1
121849847 215576684 1
121849847 389751959 1
121849847 39723301 1
121849847 62223312 1
121849847 315035989 1
121849847 218649291 1
121849847 168345425 1
121849847 218664980 1
121849847 368086280 1
121849847 361812003 1
121849847 85790245 1
121849847 273461517 1
121849847 481649873 1
121849847 448605410 1
260778881 331273105 1
260778881 470500390 1
260778881 460456072 1
260778881 68526291 1
260778881 262307214 1
260778881 111005623 1
260778881 421499757 1
260778881 109299416 1
260778881 280403522 1
260778881 552102770 1
260778881 754823287 1
260778881 367080568 1
260778881 370698806 1
260778881 21593031 1
260778881 189209030 1
260778881 50093236 1
260778881 29666748 1
260778881 21770354 1
260778881 362747745 1
260778881 486840282 1
260778881 257522741 1
260778881 178077679 1
260778881 253491471 1
260778881 322045168 1
260778881 241120063 1
260778881 189660545 1
260778881 262639091 1
260778881 54198070 1
143037311 280826536 1
143037311 117757115 1
143037311 150611354 1
143037311 170909799 1
143037311 169894192 1
143037311 193208430 1
143037311 137373058 1
143037311 470069657 1
143037311 140264549 1
143037311 89308231 1
143037311 381346813 1
143037311 110551579 1
143037311 88960749 1
283713373 299925959 1
283713373 84403255 1
283713373 80373284 1
283713373 754823287 1
283713373 496918713 1
283713373 219091740 1
283713373 140264549 1
283713373 285230602 1
283713373 21437961 1
283713373 108675333 1
283713373 64490054 1
283713373 57794814 1
283713373 409911433 1
283713373 192517738 1
283713373 24429243 1
283713373 316530540 1
283713373 275096952 1
283713373 391968464 1
283713373 150611354 1
283713373 186791565 1
283713373 70483883 1
283713373 280430548 1
283713373 211555341 1
283713373 53267855 1
283713373 369727211 1
283713373 66484769 1
283713373 213829162 1
283713373 520440498 1
283713373 237266480 1
283713373 399954028 1
283713373 366017781 1
283713373 124272648 1
283713373 93737863 1
283713373 194757219 1
283713373 187038423 1
283713373 169894192 1
283713373 330439783 1
283713373 252673442 1
283713373 262622226 1
283713373 421024033 1
283713373 105576032 1
283713373 257522741 1
283713373 325619075 1
283713373 109269644 1
283713373 363915528 1
283713373 454280253 1
283713373 276971322 1
283713373 100597724 1
283713373 443043975 1
283713373 198927386 1
283713373 185826799 1
283713373 58747535 1
283713373 390669136 1
283713373 117757115 1
283713373 186190444 1
283713373 261114974 1
283713373 107123526 1
283713373 234388455 1
283713373 92975209 1
283713373 238169466 1
283713373 361812003 1
283713373 267822457 1
404357780 364772998 1
404357780 317475686 1
404357780 302559370 1
404357780 150774251 1
404357780 218621324 1
404357780 97542362 1
404357780 206185630 1
404357780 515663555 1
404357780 23505105 1
404357780 438406232 1
404357780 117058623 1
404357780 83106176 1
404357780 754823287 1
404357780 378745384 1
404357780 53267855 1
404357780 174191688 1
404357780 273559646 1
404357780 108064328 1
404357780 315035989 1
404357780 226691563 1
404357780 93438825 1
404357780 88960749 1
404357780 234388455 1
404357780 69307285 1
404357780 363295003 1
404357780 218664980 1
404357780 359256640 1
404357780 205383132 1
404357780 178457690 1
404357780 273461517 1
404357780 280574253 1
404357780 48949091 1
404357780 264745750 1
262639091 270063173 1
262639091 363860065 1
262639091 54513097 1
262639091 381448455 1
262639091 201041947 1
262639091 754823287 1
262639091 370698806 1
262639091 160887563 1
262639091 347943805 1
262639091 361241032 1
262639091 192149868 1
262639091 175155659 1
262639091 184372744 1
262639091 246766460 1
262639091 591867735 1
262639091 318581766 1
262639091 253491471 1
262639091 235284388 1
262639091 71487252 1
262639091 273461517 1
262639091 241120063 1
262639091 286597633 1
262639091 275155337 1
262639091 272144349 1
262639091 100597724 1
262639091 228099346 1
262639091 260778881 1
262639091 441208969 1
262639091 378745384 1
262639091 298641416 1
262639091 45112608 1
262639091 273033835 1
262639091 520440498 1
262639091 471858752 1
262639091 274053387 1
262639091 239482861 1
262639091 238736345 1
381295550 754823287 1
381295550 206342682 1
381295550 545072012 1
381295550 273559646 1
381295550 389265907 1
381295550 39723301 1
381295550 62223312 1
381295550 323356735 1
381295550 506215866 1
381295550 85790245 1
381295550 121849847 1
381295550 433102407 1
381295550 99002197 1
381295550 320557936 1
381295550 302559370 1
381295550 295071464 1
381295550 24429243 1
381295550 214251466 1
381295550 408214756 1
381295550 316113123 1
381295550 23543947 1
381295550 553850703 1
381295550 400344890 1
381295550 378745384 1
381295550 517335990 1
381295550 393300089 1
381295550 440602667 1
381295550 389751959 1
381295550 218649291 1
381295550 88960749 1
381295550 341332559 1
381295550 361812003 1
381295550 448605410 1
218664980 143037311 1
218664980 401390204 1
218664980 22128494 1
218664980 194757219 1
218664980 386637033 1
218664980 169894192 1
218664980 423225727 1
218664980 162621823 1
218664980 208649048 1
218664980 165076757 1
218664980 754823287 1
218664980 401744197 1
218664980 188826656 1
218664980 206342682 1
218664980 545072012 1
218664980 238764205 1
218664980 304022613 1
218664980 402540810 1
218664980 273559646 1
218664980 88126316 1
218664980 106255581 1
218664980 389265907 1
218664980 177496057 1
218664980 170909799 1
218664980 120858192 1
218664980 108064328 1
218664980 421024033 1
218664980 39723301 1
218664980 62223312 1
218664980 140264549 1
218664980 260062202 1
218664980 447026114 1
218664980 482704214 1
218664980 257522741 1
218664980 500386861 1
218664980 280574253 1
218664980 121849847 1
218664980 99002197 1
218664980 109269644 1
218664980 104799646 1
218664980 302559370 1
218664980 51039180 1
218664980 214251466 1
218664980 488571816 1
218664980 483853031 1
218664980 316113123 1
218664980 320121337 1
218664980 23543947 1
218664980 111005623 1
218664980 553850703 1
218664980 249710115 1
218664980 185826799 1
218664980 343887622 1
218664980 228099346 1
218664980 311867325 1
218664980 393727361 1
218664980 150611354 1
218664980 36292202 1
218664980 342697022 1
218664980 287846265 1
218664980 132067492 1
218664980 548657860 1
218664980 310215915 1
218664980 53267855 1
218664980 393300089 1
218664980 440602667 1
218664980 404357780 1
218664980 215576684 1
218664980 73084416 1
218664980 389751959 1
218664980 273033835 1
218664980 340870023 1
218664980 315035989 1
218664980 218649291 1
218664980 324907579 1
218664980 156951907 1
218664980 88960749 1
218664980 341332559 1
218664980 515440846 1
218664980 361812003 1
218664980 399954028 1
218664980 405406664 1
218664980 124272648 1
218664980 448605410 1
215576684 191007520 1
215576684 372693245 1
215576684 162621823 1
215576684 368802046 1
215576684 361065588 1
215576684 177823861 1
215576684 754823287 1
215576684 39045743 1
215576684 37905642 1
215576684 359750805 1
215576684 545072012 1
215576684 238764205 1
215576684 273559646 1
215576684 123084921 1
215576684 389265907 1
215576684 170909799 1
215576684 39723301 1
215576684 168345425 1
215576684 140264549 1
215576684 260062202 1
215576684 323356735 1
215576684 218664980 1
215576684 256133861 1
215576684 121849847 1
215576684 48949091 1
215576684 317113567 1
215576684 36612498 1
215576684 104799646 1
215576684 212503529 1
215576684 302559370 1
215576684 51039180 1
215576684 214251466 1
215576684 316113123 1
215576684 320121337 1
215576684 137373058 1
215576684 338939548 1
215576684 206185630 1
215576684 177900100 1
215576684 150611354 1
215576684 417708983 1
215576684 36292202 1
215576684 342697022 1
215576684 426101736 1
215576684 287846265 1
215576684 310215915 1
215576684 53267855 1
215576684 517335990 1
215576684 117757115 1
215576684 440602667 1
215576684 338287336 1
215576684 282819786 1
215576684 48376774 1
215576684 315035989 1
215576684 218649291 1
215576684 278482967 1
215576684 156951907 1
215576684 454736754 1
215576684 515440846 1
215576684 368086280 1
215576684 238169466 1
215576684 406886217 1
215576684 520440498 1
215576684 361812003 1
215576684 21695739 1
215576684 481649873 1
215576684 42570149 1
215576684 124272648 1
215576684 252993522 1
215576684 448605410 1
203916273 332334127 1
203916273 337231569 1
203916273 455974999 1
203916273 59142721 1
203916273 84403255 1
203916273 190813502 1
203916273 280403522 1
203916273 21927348 1
203916273 172453787 1
203916273 172453788 1
203916273 336717597 1
203916273 277727437 1
203916273 237885339 1
203916273 51820161 1
203916273 221517840 1
203916273 211172294 1
203916273 367354478 1
203916273 359256640 1
203916273 71487252 1
203916273 302559370 1
203916273 282067411 1
203916273 45398123 1
203916273 366684284 1
203916273 338617304 1
203916273 297652974 1
203916273 170649489 1
203916273 187255592 1
203916273 205448347 1
203916273 167096544 1
203916273 140083960 1
203916273 29666748 1
203916273 51697533 1
203916273 213240376 1
203916273 275191705 1
203916273 434947470 1
203916273 28128687 1
203916273 288273675 1
203916273 30009812 1
203916273 306224647 1
203916273 358726571 1
203916273 365122161 1
177496057 465399426 1
177496057 88126316 1
177496057 45364167 1
177496057 181097218 1
177496057 241093180 1
177496057 380310734 1
177496057 44336049 1
177496057 73084416 1
177496057 410218658 1
177496057 244474835 1
177496057 72277917 1
177496057 177900100 1
177496057 213579519 1
177496057 254990620 1
177496057 208649048 1
177496057 108896669 1
177496057 28774420 1
177496057 155874323 1
177496057 37649776 1
177496057 350739777 1
177496057 296489918 1
177496057 179127965 1
177496057 124272648 1
177496057 431640690 1
177900100 465399426 1
177900100 209549732 1
177900100 162621823 1
177900100 213579519 1
177900100 208649048 1
177900100 754823287 1
177900100 350739777 1
177900100 177496057 1
177900100 170909799 1
177900100 256133861 1
177900100 121849847 1
177900100 296489918 1
177900100 104799646 1
177900100 45364167 1
177900100 400549146 1
177900100 150611354 1
177900100 73084416 1
177900100 215576684 1
177900100 296146340 1
177900100 40894652 1
177900100 72277917 1
177900100 108896669 1
177900100 29553844 1
177900100 28774420 1
177900100 361812003 1
177900100 155874323 1
177900100 37649776 1
177900100 179127965 1
177900100 124272648 1
28136650 46420717 1
266119179 333467661 1
266119179 22128494 1
266119179 76679385 1
266119179 283053533 1
266119179 185826799 1
266119179 90430970 1
266119179 63253790 1
266119179 754823287 1
266119179 85694890 1
266119179 191101089 1
266119179 74224730 1
266119179 238271382 1
266119179 181662643 1
266119179 179676136 1
266119179 219091740 1
266119179 286067895 1
266119179 181913832 1
266119179 208490036 1
266119179 271550696 1
266119179 182456993 1
266119179 141911198 1
266119179 283690548 1
266119179 385340015 1
266119179 307953995 1
266119179 234317940 1
266119179 191072044 1
266119179 259865273 1
266119179 191082782 1
266119179 127903007 1
266119179 361299476 1
73084416 465399426 1
73084416 104799646 1
73084416 51039180 1
73084416 45364167 1
73084416 177900100 1
73084416 279968317 1
73084416 208649048 1
73084416 150611354 1
73084416 192473400 1
73084416 350739777 1
73084416 88126316 1
73084416 177496057 1
73084416 417097825 1
73084416 296146340 1
73084416 260062202 1
73084416 108896669 1
73084416 28774420 1
73084416 155874323 1
73084416 452834167 1
73084416 179127965 1
73084416 124272648 1
361812003 423225727 1
361812003 368802046 1
361812003 754823287 1
361812003 401744197 1
361812003 381295550 1
361812003 273559646 1
361812003 335507982 1
361812003 547900635 1
361812003 177496057 1
361812003 170909799 1
361812003 108064328 1
361812003 39723301 1
361812003 140264549 1
361812003 218664980 1
361812003 506215866 1
361812003 23543947 1
361812003 137373058 1
361812003 393727361 1
361812003 150611354 1
361812003 250613093 1
361812003 548657860 1
361812003 310215915 1
361812003 53267855 1
361812003 393300089 1
361812003 215576684 1
361812003 341332559 1
361812003 471858752 1
361812003 328239527 1
361812003 179127965 1
361812003 124272648 1
361812003 252993522 1
361812003 545072012 1
361812003 117902280 1
361812003 402540810 1
361812003 389265907 1
361812003 62223312 1
361812003 260062202 1
361812003 257522741 1
361812003 364819835 1
361812003 121849847 1
361812003 99002197 1
361812003 104799646 1
361812003 302559370 1
361812003 214251466 1
361812003 478310972 1
361812003 408214756 1
361812003 214266687 1
361812003 316113123 1
361812003 553850703 1
361812003 517335990 1
361812003 440602667 1
361812003 389751959 1
361812003 315035989 1
361812003 218649291 1
361812003 156890702 1
361812003 156951907 1
361812003 88960749 1
361812003 48048224 1
361812003 448605410 1
271550696 283053533 1
271550696 361299476 1
337231569 104147773 1
337231569 22128494 1
337231569 343941412 1
337231569 23505105 1
337231569 21927348 1
337231569 277019535 1
337231569 145721875 1
337231569 172453787 1
337231569 172453788 1
337231569 137471432 1
337231569 191898535 1
337231569 273559646 1
337231569 277727437 1
337231569 88126316 1
337231569 361241032 1
337231569 164729839 1
337231569 237885339 1
337231569 175155659 1
337231569 421024033 1
337231569 21770354 1
337231569 221517840 1
337231569 140264549 1
337231569 340363309 1
337231569 93438825 1
337231569 284510806 1
337231569 369094144 1
337231569 482704214 1
337231569 71487252 1
337231569 126040106 1
337231569 192517738 1
337231569 24429243 1
337231569 57675742 1
337231569 45398123 1
337231569 256696942 1
337231569 85077359 1
337231569 784411766 1
337231569 338617304 1
337231569 279968317 1
337231569 117058623 1
337231569 205665619 1
337231569 40691248 1
337231569 170649489 1
337231569 187255592 1
337231569 174191688 1
337231569 102781563 1
337231569 167096544 1
337231569 173493504 1
337231569 48376774 1
337231569 297853100 1
337231569 246739849 1
337231569 273033835 1
337231569 72277917 1
337231569 226691563 1
337231569 107123526 1
337231569 213240376 1
337231569 284945143 1
337231569 203916273 1
337231569 28774420 1
337231569 178457690 1
337231569 30009812 1
337231569 176861277 1
337231569 306224647 1
337231569 358726571 1
337231569 230315857 1
337231569 88910148 1
270063173 326820998 1
298641416 326820998 1
191082782 326820998 1
191067738 326820998 1
219138840 326820998 1
324307705 326820998 1
205278393 326820998 1
235284388 326820998 1
191101089 191072044 1
580063106 191072044 1
241120063 191072044 1
181913832 191072044 1
205278393 191072044 1
85694890 191072044 1
191067738 191072044 1
238271382 191072044 1
291357807 443043975 1
316530540 443043975 1
331699419 443043975 1
374495787 443043975 1
319920038 443043975 1
383687232 443043975 1
100597724 443043975 1
433683092 443043975 1
436060689 97492519 1
399580001 97492519 1
520380645 97492519 1
288273675 97492519 1
268363596 97492519 1
838628065 97492519 1
373612153 97492519 1
279949406 97492519 1
370560376 97492519 1
205231234 97492519 1
472997480 97492519 1
394244514 97492519 1
191898535 97492519 1
162793078 97492519 1
560190998 97492519 1
532395996 97492519 1
120116959 97492519 1
123208306 121849847 1
338939548 121849847 1
389265907 121849847 1
337544630 121849847 1
328239527 121849847 1
359750805 121849847 1
545072012 121849847 1
320121337 121849847 1
368086280 121849847 1
481649873 121849847 1
372693245 121849847 1
384094515 121849847 1
168345425 121849847 1
517335990 121849847 1
85790245 121849847 1
283894633 121849847 1
448605410 121849847 1
506215866 121849847 1
402540810 121849847 1
440602667 121849847 1
393727361 121849847 1
205278393 121849847 1
331273105 260778881 1
470500390 260778881 1
370698806 260778881 1
486840282 260778881 1
460456072 260778881 1
109299416 260778881 1
21593031 260778881 1
29666748 260778881 1
322045168 260778881 1
68526291 260778881 1
241120063 260778881 1
552102770 260778881 1
367080568 260778881 1
421499757 260778881 1
362747745 260778881 1
280826536 143037311 1
389265907 143037311 1
137055424 143037311 1
227764232 143037311 1
470069657 143037311 1
364819835 143037311 1
433102407 143037311 1
315035989 143037311 1
450794692 143037311 1
283894633 143037311 1
256133861 143037311 1
500386861 143037311 1
390669136 283713373 1
273602143 283713373 1
397569403 404357780 1
117902280 404357780 1
360738565 404357780 1
186791565 404357780 1
53267855 404357780 1
190813502 404357780 1
198112368 404357780 1
448605410 404357780 1
266618095 404357780 1
249707746 404357780 1
381448455 262639091 1
201041947 262639091 1
160887563 262639091 1
441208969 262639091 1
298641416 262639091 1
471858752 262639091 1
591867735 262639091 1
239482861 262639091 1
184372744 262639091 1
352569615 262639091 1
241120063 262639091 1
273461517 262639091 1
235284388 262639091 1
100597724 262639091 1
238736345 262639091 1
270063173 262639091 1
470500390 262639091 1
370698806 262639091 1
486840282 262639091 1
286597633 262639091 1
275155337 262639091 1
318581766 262639091 1
378745384 262639091 1
324307705 262639091 1
205278393 262639091 1
272144349 262639091 1
323356735 381295550 1
389265907 381295550 1
408214756 381295550 1
389751959 381295550 1
545072012 381295550 1
316113123 381295550 1
295071464 381295550 1
517335990 381295550 1
85790245 381295550 1
433102407 381295550 1
320557936 381295550 1
206342682 381295550 1
343887622 381295550 1
553850703 381295550 1
448605410 381295550 1
506215866 381295550 1
302559370 381295550 1
378745384 381295550 1
440602667 381295550 1
393300089 381295550 1
205278393 381295550 1
393727361 218664980 1
248062776 215576684 1
545072012 215576684 1
119202711 215576684 1
198112368 215576684 1
394614858 228099346 1
84403255 203916273 1
211172294 203916273 1
51697533 203916273 1
59142721 203916273 1
51820161 203916273 1
45398123 203916273 1
29666748 203916273 1
288273675 203916273 1
358726571 203916273 1
277727437 203916273 1
338617304 203916273 1
187255592 203916273 1
140083960 203916273 1
434947470 203916273 1
332334127 203916273 1
367354478 203916273 1
366684284 203916273 1
170649489 203916273 1
167096544 203916273 1
172453787 203916273 1
172453788 203916273 1
205448347 203916273 1
30009812 203916273 1
455974999 203916273 1
302559370 203916273 1
213240376 203916273 1
365122161 203916273 1
336717597 203916273 1
237885339 203916273 1
359256640 203916273 1
297652974 203916273 1
275191705 203916273 1
205278393 203916273 1
221517840 203916273 1
282067411 203916273 1
433102407 177496057 1
267804075 177900100 1
219091740 266119179 1
46420717 266119179 1
191082782 266119179 1
63253790 266119179 1
85694890 266119179 1
287104239 266119179 1
238271382 266119179 1
234317940 266119179 1
191101089 266119179 1
283053533 266119179 1
181913832 266119179 1
205278393 266119179 1
141911198 266119179 1
361299476 266119179 1
252993522 73084416 1
48949091 73084416 1
137055424 361812003 1
219091740 271550696 1
63253790 271550696 1
85694890 271550696 1
287104239 271550696 1
238271382 271550696 1
234317940 271550696 1
191101089 271550696 1
283053533 271550696 1
181913832 271550696 1
205278393 271550696 1
141911198 271550696 1
361299476 271550696 1
262622226 337231569 1
331112419 337231569 1
210551488 337231569 1
107123526 337231569 1
48949091 38633460 1
48949091 838628065 1
48949091 244154467 1
48949091 64456105 1
48949091 272101527 1
48949091 232961188 1
48949091 56343104 1
48949091 165076757 1
48949091 352370223 1
48949091 361278739 1
48949091 330255413 1
48949091 244876558 1
48949091 187288519 1
48949091 273559646 1
48949091 88126316 1
48949091 164729839 1
48949091 52305361 1
48949091 246766460 1
48949091 260062202 1
48949091 482704214 1
48949091 256133861 1
48949091 253491471 1
48949091 381515950 1
48949091 483853031 1
48949091 437557781 1
48949091 177900100 1
48949091 186547033 1
48949091 311867325 1
48949091 267804075 1
48949091 250569402 1
48949091 115605916 1
48949091 404357780 1
48949091 322180022 1
48949091 40894652 1
48949091 388400654 1
48949091 226691563 1
48949091 72277917 1
48949091 324907579 1
48949091 156890702 1
48949091 275191705 1
48949091 106766504 1
48949091 515440846 1
48949091 48048224 1
48949091 187276624 1
48949091 28774420 1
48949091 178457690 1
48949091 275040716 1
48949091 179127965 1
48949091 230315857 1
48949091 124272648 1
45364167 111423790 1
45364167 104799646 1
45364167 181097218 1
45364167 254940274 1
45364167 44336049 1
45364167 401390204 1
45364167 386637033 1
45364167 320121337 1
45364167 267228287 1
45364167 177900100 1
45364167 213579519 1
45364167 444790512 1
45364167 400344890 1
45364167 119202711 1
45364167 208649048 1
45364167 191058301 1
45364167 267804075 1
45364167 181627999 1
45364167 480499316 1
45364167 361278739 1
45364167 350739777 1
45364167 273559646 1
45364167 88126316 1
45364167 177496057 1
45364167 241093180 1
45364167 73084416 1
45364167 410218658 1
45364167 40894652 1
45364167 156890702 1
45364167 156951907 1
45364167 265245001 1
45364167 28774420 1
45364167 155874323 1
45364167 405406664 1
45364167 176861277 1
45364167 134584188 1
45364167 296489918 1
45364167 179127965 1
45364167 124272648 1
45364167 296712899 1
45364167 361978254 1
265245001 297850671 1
265245001 292813892 1
265245001 386637033 1
265245001 177900100 1
265245001 162621823 1
265245001 361278739 1
265245001 137055424 1
265245001 88126316 1
265245001 177496057 1
265245001 322180022 1
265245001 323356735 1
265245001 515440846 1
265245001 187276624 1
265245001 151816481 1
265245001 28774420 1
265245001 155874323 1
265245001 37649776 1
265245001 48949091 1
265245001 230315857 1
265245001 306791157 1
256133861 38633460 1
256133861 465399426 1
256133861 254940274 1
256133861 380310734 1
256133861 44336049 1
256133861 209549732 1
256133861 386637033 1
256133861 267228287 1
256133861 169894192 1
256133861 162621823 1
256133861 119202711 1
256133861 208649048 1
256133861 165076757 1
256133861 754823287 1
256133861 480499316 1
256133861 361278739 1
256133861 273559646 1
256133861 88126316 1
256133861 177496057 1
256133861 52305361 1
256133861 170909799 1
256133861 120858192 1
256133861 39723301 1
256133861 265245001 1
256133861 506215866 1
256133861 248148598 1
256133861 48949091 1
256133861 361299476 1
256133861 212586753 1
256133861 99002197 1
256133861 104799646 1
256133861 45364167 1
256133861 181097218 1
256133861 214251466 1
256133861 292813892 1
256133861 400549146 1
256133861 177900100 1
256133861 311867325 1
256133861 150611354 1
256133861 192473400 1
256133861 250569402 1
256133861 517335990 1
256133861 431640690 1
256133861 215576684 1
256133861 73084416 1
256133861 417097825 1
256133861 40894652 1
256133861 315035989 1
256133861 72277917 1
256133861 218649291 1
256133861 324907579 1
256133861 156890702 1
256133861 88960749 1
256133861 515440846 1
256133861 108896669 1
256133861 198221318 1
256133861 28774420 1
256133861 361812003 1
256133861 155874323 1
256133861 37649776 1
256133861 405406664 1
256133861 179127965 1
256133861 230315857 1
256133861 124272648 1
256133861 448605410 1
475768397 387735880 1
475768397 331112419 1
475768397 454059039 1
475768397 443540428 1
475768397 287248913 1
475768397 176861277 1
475768397 436060689 1
209549732 38633460 1
209549732 104799646 1
209549732 400549146 1
209549732 177900100 1
209549732 119202711 1
209549732 150611354 1
209549732 208649048 1
209549732 170909799 1
209549732 296146340 1
209549732 40894652 1
209549732 361812003 1
209549732 37649776 1
209549732 124272648 1
176861277 363860065 1
176861277 501887043 1
176861277 337231569 1
176861277 104147773 1
176861277 191007520 1
176861277 232961188 1
176861277 22128494 1
176861277 260814366 1
176861277 169894192 1
176861277 371419587 1
176861277 190813502 1
176861277 454059039 1
176861277 177823861 1
176861277 754823287 1
176861277 181627999 1
176861277 29267530 1
176861277 191898535 1
176861277 273559646 1
176861277 43399417 1
176861277 246172121 1
176861277 361241032 1
176861277 46351591 1
176861277 421024033 1
176861277 21770354 1
176861277 249707746 1
176861277 58749618 1
176861277 140264549 1
176861277 340363309 1
176861277 69307285 1
176861277 387735880 1
176861277 284510806 1
176861277 369094144 1
176861277 475896725 1
176861277 257522741 1
176861277 475768397 1
176861277 287248913 1
176861277 112257152 1
176861277 273461517 1
176861277 280574253 1
176861277 127903007 1
176861277 402870780 1
176861277 109269644 1
176861277 409911433 1
176861277 24429243 1
176861277 362708884 1
176861277 256696942 1
176861277 436060689 1
176861277 249710115 1
176861277 133406185 1
176861277 117058623 1
176861277 38081052 1
176861277 51371672 1
176861277 67657313 1
176861277 450794692 1
176861277 331112419 1
176861277 501002642 1
176861277 173493504 1
176861277 168459774 1
176861277 84352469 1
176861277 107123526 1
176861277 186224386 1
176861277 234317940 1
176861277 520440498 1
176861277 361812003 1
176861277 399954028 1
176861277 234501617 1
176861277 132902185 1
176861277 360108672 1
119202711 465399426 1
119202711 272101527 1
119202711 209549732 1
119202711 386637033 1
119202711 208649048 1
119202711 88126316 1
119202711 177496057 1
119202711 52305361 1
119202711 120858192 1
119202711 268844576 1
119202711 218664980 1
119202711 256133861 1
119202711 77688451 1
119202711 296489918 1
119202711 279504313 1
119202711 45364167 1
119202711 214251466 1
119202711 177900100 1
119202711 150611354 1
119202711 192473400 1
119202711 491150133 1
119202711 137055424 1
119202711 73084416 1
119202711 72277917 1
119202711 515440846 1
119202711 48048224 1
119202711 108896669 1
119202711 198221318 1
119202711 187276624 1
119202711 29553844 1
119202711 361812003 1
119202711 230315857 1
119202711 124272648 1
119202711 306791157 1
361278739 88126316 1
361278739 209549732 1
361278739 361299476 1
361278739 72277917 1
361278739 124272648 1
331112419 192517738 1
331112419 501887043 1
331112419 108445481 1
331112419 272144349 1
331112419 436060689 1
331112419 454059039 1
331112419 500112888 1
331112419 39045743 1
331112419 501002642 1
331112419 261114974 1
331112419 48376774 1
331112419 267814002 1
331112419 221517840 1
331112419 211172294 1
331112419 186224386 1
331112419 387735880 1
331112419 475768397 1
331112419 280948401 1
331112419 287248913 1
331112419 21437961 1
331112419 399954028 1
331112419 176861277 1
331112419 223611436 1
40894652 38633460 1
40894652 344143174 1
40894652 295917422 1
40894652 209549732 1
40894652 41795957 1
40894652 97492519 1
40894652 400549146 1
40894652 177900100 1
40894652 311867325 1
40894652 361278739 1
40894652 250613093 1
40894652 137471432 1
40894652 88126316 1
40894652 361241032 1
40894652 115605916 1
40894652 177496057 1
40894652 73084416 1
40894652 246739849 1
40894652 202719757 1
40894652 72277917 1
40894652 156890702 1
40894652 256133861 1
40894652 48048224 1
40894652 265245001 1
40894652 198221318 1
40894652 28774420 1
40894652 470915888 1
40894652 37649776 1
40894652 92473291 1
40894652 48949091 1
40894652 230315857 1
40894652 212586753 1
40894652 124272648 1
285709412 48949091 1
268363596 48949091 1
838628065 48949091 1
213579519 48949091 1
361299476 48949091 1
433102407 48949091 1
210551488 48949091 1
235926567 48949091 1
293643103 45364167 1
355438543 45364167 1
433102407 45364167 1
386637033 45364167 1
153825675 265245001 1
297850671 265245001 1
515440846 265245001 1
350739777 265245001 1
244547831 265245001 1
448605410 256133861 1
454059039 475768397 1
387735880 475768397 1
443540428 475768397 1
198221318 209549732 1
137055424 209549732 1
179127965 209549732 1
280574253 176861277 1
288273675 176861277 1
268363596 176861277 1
190813502 176861277 1
169894192 176861277 1
371419587 176861277 1
392480887 176861277 1
381448455 176861277 1
296510601 176861277 1
273461517 176861277 1
450794692 176861277 1
46351591 176861277 1
210551488 361278739 1
211172294 331112419 1
192517738 331112419 1
436060689 331112419 1
500112888 331112419 1
501002642 331112419 1
267822457 331112419 1
21437961 331112419 1
280948401 331112419 1
501887043 331112419 1
39045743 331112419 1
454059039 331112419 1
387735880 331112419 1
223611436 331112419 1
443540428 331112419 1
468370073 331112419 1
221517840 331112419 1
272144349 331112419 1
261114974 331112419 1
267804075 40894652 1
361299476 40894652 1
433102407 40894652 1
205231234 40894652 1
188846349 40894652 1
137671591 368802046 1
205383132 246739849 1
400344890 279579743 1
218641857 183374179 1
235189731 187038423 1
90430970 241093180 1
183374179 218641857 1
399954028 280430548 1
205278393 41795957 1
89308231 41795957 1
205278393 256133861 1
198203577 45624632 1
58757576 54513097 1
58757576 191007520 1
58757576 455974999 1
58757576 370162043 1
58757576 754823287 1
58757576 372988775 1
58757576 205278393 1
58757576 145721875 1
58757576 24868133 1
58757576 489343655 1
58757576 29267530 1
58757576 26761071 1
58757576 361241032 1
58757576 192149868 1
58757576 513279956 1
58757576 43702024 1
58757576 293643103 1
58757576 396758589 1
58757576 184372744 1
58757576 58749618 1
58757576 140264549 1
58757576 91155132 1
58757576 257522741 1
58757576 318581766 1
58757576 45624632 1
58757576 330234691 1
58757576 85077359 1
58757576 23543947 1
58757576 250569402 1
58757576 54596482 1
58757576 297853100 1
58757576 22249205 1
58757576 520440498 1
58757576 361812003 1
58757576 21695739 1
508986427 279504313 1
508986427 83928002 1
508986427 187365956 1
508986427 409042746 1
508986427 54596482 1
508986427 58759682 1
508986427 560190998 1
508986427 145721875 1
508986427 267228287 1
508986427 244474835 1
508986427 56343104 1
508986427 469680915 1
508986427 58749618 1
508986427 21858860 1
508986427 390100428 1
508986427 279968317 1
508986427 189638764 1
184372744 58757576 1
100235911 58757576 1
489343655 58757576 1
21695739 58757576 1
187365956 508986427 1
390100428 508986427 1
279504313 508986427 1
279968317 508986427 1
145721875 508986427 1
120116959 508986427 1
520440498 48376774 1
175155659 471858752 1
392132337 257522741 1
392132337 178457690 1
246739849 226691563 1
210551488 520440498 1
187038423 235189731 1
470234000 22128494 1
210551488 170909799 1
164729839 175155659 1
471858752 175155659 1
246739849 205383132 1
29666748 905950542 1
277727437 21927348 1
70483883 93737863 1
70483883 328548626 1
70483883 194757219 1
70483883 205231234 1
70483883 187038423 1
70483883 84403255 1
70483883 201041947 1
70483883 383687232 1
70483883 754823287 1
70483883 42895816 1
70483883 21927348 1
70483883 23971329 1
70483883 219091740 1
70483883 319920038 1
70483883 167906212 1
70483883 280571460 1
70483883 470234000 1
70483883 108675333 1
70483883 64490054 1
70483883 514679374 1
70483883 266514525 1
70483883 190383735 1
70483883 57794814 1
70483883 177135949 1
70483883 109269644 1
70483883 75611015 1
70483883 363915528 1
70483883 454280253 1
70483883 488571816 1
70483883 45398123 1
70483883 77726580 1
70483883 273602143 1
70483883 185826799 1
70483883 433683092 1
70483883 297652974 1
70483883 275096952 1
70483883 316530540 1
70483883 40691248 1
70483883 186791565 1
70483883 351253672 1
70483883 51371672 1
70483883 390669136 1
70483883 240258320 1
70483883 186190444 1
70483883 66484769 1
70483883 187658311 1
70483883 394745356 1
70483883 107123526 1
70483883 92975209 1
70483883 28128687 1
70483883 257078406 1
70483883 399954028 1
70483883 366017781 1
70483883 421743631 1
70483883 283713373 1
70483883 331699419 1
410218658 465399426 1
410218658 88126316 1
410218658 45364167 1
410218658 181097218 1
410218658 177496057 1
410218658 241093180 1
410218658 380310734 1
410218658 44336049 1
410218658 73084416 1
410218658 340870023 1
410218658 244474835 1
410218658 324907579 1
410218658 177900100 1
410218658 213579519 1
410218658 254990620 1
410218658 208649048 1
410218658 108896669 1
410218658 155874323 1
410218658 37649776 1
410218658 350739777 1
410218658 296489918 1
410218658 179127965 1
410218658 124272648 1
148842295 180329003 1
148842295 254940274 1
148842295 252673442 1
148842295 277019535 1
148842295 29985371 1
148842295 246766460 1
148842295 350372131 1
148842295 294817467 1
148842295 574012776 1
148842295 244006526 1
148842295 286597633 1
148842295 409911433 1
148842295 24429243 1
148842295 784411766 1
148842295 344751090 1
148842295 102781563 1
148842295 54596482 1
148842295 246739849 1
148842295 274674751 1
148842295 284945143 1
148842295 325696446 1
148842295 238169466 1
170649489 337231569 1
170649489 218621324 1
170649489 198112368 1
170649489 343941412 1
170649489 23505105 1
170649489 754823287 1
170649489 21927348 1
170649489 172453787 1
170649489 172453788 1
170649489 137471432 1
170649489 397569403 1
170649489 26761071 1
170649489 187288519 1
170649489 119466409 1
170649489 273559646 1
170649489 277727437 1
170649489 361241032 1
170649489 164729839 1
170649489 237885339 1
170649489 262622226 1
170649489 52305361 1
170649489 29985371 1
170649489 202719757 1
170649489 221517840 1
170649489 211172294 1
170649489 340363309 1
170649489 93438825 1
170649489 257522741 1
170649489 126040106 1
170649489 121849847 1
170649489 104799646 1
170649489 192517738 1
170649489 24429243 1
170649489 282067411 1
170649489 45398123 1
170649489 97492519 1
170649489 338617304 1
170649489 228099346 1
170649489 117058623 1
170649489 187255592 1
170649489 51371672 1
170649489 404357780 1
170649489 297853100 1
170649489 215576684 1
170649489 246739849 1
170649489 193425330 1
170649489 459637630 1
170649489 213240376 1
170649489 175458189 1
170649489 189660545 1
170649489 30009812 1
119466409 838628065 1
119466409 363860065 1
119466409 218621324 1
119466409 296381448 1
119466409 232961188 1
119466409 85077359 1
119466409 606474884 1
119466409 502000235 1
119466409 343941412 1
119466409 213579519 1
119466409 186547033 1
119466409 201041947 1
119466409 117058623 1
119466409 205665619 1
119466409 313621459 1
119466409 205278393 1
119466409 145721875 1
119466409 277019535 1
119466409 246760566 1
119466409 308721415 1
119466409 244876558 1
119466409 162815851 1
119466409 137471432 1
119466409 29267530 1
119466409 191898535 1
119466409 26761071 1
119466409 187288519 1
119466409 304022613 1
119466409 246172121 1
119466409 52305361 1
119466409 48376774 1
119466409 297853100 1
119466409 246739849 1
119466409 183374179 1
119466409 193425330 1
119466409 199295364 1
119466409 184372744 1
119466409 21508873 1
119466409 501994600 1
119466409 311108835 1
119466409 340363309 1
119466409 175458189 1
119466409 22926492 1
119466409 325696446 1
119466409 341332559 1
119466409 238169466 1
119466409 227699736 1
119466409 205383132 1
119466409 189660545 1
119466409 275040716 1
119466409 274053387 1
119466409 88910148 1
153825675 38633460 1
153825675 371265403 1
153825675 254940274 1
153825675 169894192 1
153825675 208649048 1
153825675 754823287 1
153825675 33841316 1
153825675 273559646 1
153825675 88126316 1
153825675 177496057 1
153825675 170909799 1
153825675 39723301 1
153825675 140264549 1
153825675 260062202 1
153825675 218664980 1
153825675 256133861 1
153825675 257522741 1
153825675 151816481 1
153825675 248148598 1
153825675 48949091 1
153825675 361299476 1
153825675 104799646 1
153825675 214251466 1
153825675 292813892 1
153825675 81073960 1
153825675 23543947 1
153825675 436060689 1
153825675 177900100 1
153825675 150611354 1
153825675 244547831 1
153825675 73084416 1
153825675 215576684 1
153825675 417097825 1
153825675 244474835 1
153825675 156951907 1
153825675 413508790 1
153825675 198221318 1
153825675 29553844 1
153825675 532395996 1
153825675 361812003 1
153825675 124272648 1
21508873 337231569 1
21508873 296381448 1
21508873 502000235 1
21508873 343941412 1
21508873 213579519 1
21508873 187450075 1
21508873 313621459 1
21508873 277019535 1
21508873 24868133 1
21508873 246760566 1
21508873 191898535 1
21508873 26761071 1
21508873 119466409 1
21508873 304022613 1
21508873 164729839 1
21508873 326055771 1
21508873 350372131 1
21508873 340363309 1
21508873 363295003 1
21508873 22926492 1
21508873 85077359 1
21508873 186547033 1
21508873 228099346 1
21508873 297853100 1
21508873 183374179 1
21508873 193425330 1
21508873 199295364 1
21508873 501994600 1
21508873 311108835 1
21508873 175458189 1
21508873 325696446 1
21508873 341332559 1
21508873 227699736 1
21508873 189660545 1
21508873 88910148 1
198112368 121567287 1
198112368 22128494 1
198112368 754823287 1
198112368 167865284 1
198112368 198494776 1
198112368 296510601 1
198112368 137471432 1
198112368 210551488 1
198112368 266618095 1
198112368 277727437 1
198112368 202719757 1
198112368 350372131 1
198112368 284510806 1
198112368 257522741 1
198112368 470915888 1
198112368 92473291 1
198112368 48949091 1
198112368 418803180 1
198112368 344143174 1
198112368 177135949 1
198112368 57675742 1
198112368 282067411 1
198112368 41795957 1
198112368 97492519 1
198112368 338617304 1
198112368 228099346 1
198112368 170649489 1
198112368 250613093 1
198112368 51371672 1
198112368 81112983 1
198112368 21593031 1
198112368 626292287 1
198112368 240191869 1
198112368 267194499 1
198112368 246739849 1
198112368 225398019 1
198112368 40894652 1
198112368 520440498 1
198112368 28774420 1
198112368 42570149 1
198112368 331699419 1
198112368 238736345 1
360738565 337231569 1
360738565 150774251 1
360738565 218621324 1
360738565 295917422 1
360738565 97542362 1
360738565 754823287 1
360738565 137471432 1
360738565 266618095 1
360738565 304022613 1
360738565 273559646 1
360738565 202719757 1
360738565 350372131 1
360738565 47914608 1
360738565 69307285 1
360738565 363295003 1
360738565 284510806 1
360738565 225914625 1
360738565 48949091 1
360738565 364772998 1
360738565 85077359 1
360738565 272144349 1
360738565 97492519 1
360738565 515663555 1
360738565 438406232 1
360738565 117058623 1
360738565 83106176 1
360738565 205448347 1
360738565 297853100 1
360738565 246739849 1
360738565 193425330 1
360738565 21508873 1
360738565 459637630 1
360738565 226691563 1
360738565 213240376 1
360738565 234388455 1
360738565 434947470 1
360738565 284945143 1
360738565 378162722 1
360738565 471858752 1
360738565 365122161 1
360738565 239482861 1
169894192 143037311 1
169894192 355438543 1
169894192 193208430 1
169894192 361065588 1
169894192 177823861 1
169894192 754823287 1
169894192 359750805 1
169894192 123084921 1
169894192 170909799 1
169894192 108064328 1
169894192 168345425 1
169894192 140264549 1
169894192 260062202 1
169894192 171251023 1
169894192 218664980 1
169894192 500386861 1
169894192 99002197 1
169894192 212503529 1
169894192 51039180 1
169894192 320121337 1
169894192 137373058 1
169894192 36292202 1
169894192 342697022 1
169894192 204911391 1
169894192 450794692 1
169894192 372730170 1
169894192 315035989 1
169894192 278482967 1
169894192 50799351 1
169894192 156951907 1
169894192 280826536 1
169894192 392480887 1
169894192 454736754 1
169894192 405406664 1
169894192 481649873 1
169894192 124272648 1
336717597 205448347 1
336717597 167096544 1
336717597 332334127 1
336717597 324307705 1
336717597 140083960 1
336717597 29666748 1
336717597 227764232 1
336717597 51820161 1
336717597 455974999 1
336717597 59142721 1
336717597 267814002 1
336717597 51697533 1
336717597 394614858 1
336717597 297652974 1
336717597 22249205 1
336717597 275191705 1
336717597 434947470 1
336717597 367354478 1
336717597 288273675 1
336717597 285709412 1
336717597 359256640 1
336717597 205278393 1
336717597 351798435 1
336717597 249794165 1
336717597 360543263 1
336717597 267822457 1
336717597 365122161 1
336717597 397569403 1
385003407 361812003 1
385003407 39723301 1
385003407 99002197 1
385003407 214251466 1
385003407 62223312 1
385003407 23543947 1
102781563 93737863 1
102781563 180329003 1
102781563 254940274 1
102781563 337231569 1
102781563 23505105 1
102781563 252673442 1
102781563 277019535 1
102781563 191898535 1
102781563 496918713 1
102781563 187288519 1
102781563 361241032 1
102781563 52305361 1
102781563 175155659 1
102781563 33029673 1
102781563 29985371 1
102781563 108064328 1
102781563 421024033 1
102781563 221517840 1
102781563 246766460 1
102781563 294817467 1
102781563 574012776 1
102781563 71487252 1
102781563 21437961 1
102781563 92473291 1
102781563 126040106 1
102781563 360543263 1
102781563 79413578 1
102781563 409911433 1
102781563 192517738 1
102781563 24429243 1
102781563 57675742 1
102781563 100597724 1
102781563 264200852 1
102781563 344751090 1
102781563 228099346 1
102781563 205665619 1
102781563 64017672 1
102781563 51371672 1
102781563 117757115 1
102781563 501002642 1
102781563 54596482 1
102781563 148842295 1
102781563 92975209 1
102781563 325696446 1
102781563 284945143 1
102781563 238169466 1
102781563 306224647 1
102781563 88910148 1
102781563 223611436 1
187288519 244154467 1
187288519 838628065 1
187288519 327333087 1
187288519 363860065 1
187288519 21415915 1
187288519 64456105 1
187288519 24429243 1
187288519 381515950 1
187288519 232961188 1
187288519 483853031 1
187288519 85077359 1
187288519 437557781 1
187288519 100597724 1
187288519 56343104 1
187288519 343941412 1
187288519 23505105 1
187288519 186547033 1
187288519 250373879 1
187288519 117058623 1
187288519 754823287 1
187288519 267804075 1
187288519 351798435 1
187288519 244876558 1
187288519 137471432 1
187288519 102781563 1
187288519 119466409 1
187288519 88126316 1
187288519 164729839 1
187288519 52305361 1
187288519 297853100 1
187288519 29985371 1
187288519 183374179 1
187288519 273033835 1
187288519 193425330 1
187288519 388400654 1
187288519 240663429 1
187288519 591867735 1
187288519 311108835 1
187288519 340363309 1
187288519 175458189 1
187288519 106766504 1
187288519 284510806 1
187288519 238169466 1
187288519 257522741 1
187288519 253491471 1
187288519 300202655 1
187288519 178457690 1
187288519 30009812 1
187288519 48949091 1
187288519 275040716 1
187288519 549380971 1
187288519 230315857 1
187288519 212586753 1
344143174 162793078 1
344143174 580063106 1
344143174 48376774 1
344143174 205231234 1
348265432 346391676 1
348265432 227764232 1
348265432 570304837 1
348265432 355438543 1
348265432 169894192 1
348265432 278482967 1
348265432 140264549 1
348265432 368802046 1
348265432 392480887 1
348265432 417708983 1
348265432 382489334 1
348265432 353689773 1
348265432 204911391 1
348265432 452834167 1
296510601 409982678 1
296510601 295917422 1
296510601 198112368 1
296510601 187450075 1
296510601 167865284 1
296510601 378171446 1
296510601 145721875 1
296510601 246760566 1
296510601 449572339 1
296510601 266618095 1
296510601 273559646 1
296510601 277727437 1
296510601 91155132 1
296510601 487963726 1
296510601 249824122 1
296510601 335221441 1
296510601 360543263 1
296510601 366562500 1
296510601 344751090 1
296510601 228099346 1
296510601 240388572 1
296510601 51371672 1
296510601 187255592 1
296510601 626292287 1
296510601 140083960 1
296510601 240191869 1
296510601 267194499 1
296510601 337070381 1
296510601 459637630 1
296510601 562966986 1
296510601 306224647 1
296510601 42570149 1
296510601 331699419 1
296510601 238736345 1
359750805 372730170 1
359750805 384094515 1
359750805 123208306 1
359750805 212503529 1
359750805 355438543 1
359750805 215576684 1
359750805 372693245 1
359750805 169894192 1
359750805 193208430 1
359750805 315035989 1
359750805 168345425 1
359750805 338939548 1
359750805 140264549 1
359750805 260062202 1
359750805 361065588 1
359750805 177823861 1
359750805 368086280 1
359750805 754823287 1
359750805 36292202 1
359750805 39045743 1
359750805 37905642 1
359750805 481649873 1
254990620 465399426 1
254990620 104799646 1
254990620 169894192 1
254990620 400549146 1
254990620 177900100 1
254990620 150611354 1
254990620 165076757 1
254990620 330255413 1
254990620 88126316 1
254990620 177496057 1
254990620 241093180 1
254990620 170909799 1
254990620 73084416 1
254990620 410218658 1
254990620 417097825 1
254990620 296146340 1
254990620 244474835 1
254990620 40894652 1
254990620 140264549 1
254990620 156951907 1
254990620 256133861 1
254990620 198221318 1
254990620 257522741 1
254990620 28774420 1
254990620 37649776 1
254990620 155874323 1
254990620 361299476 1
254990620 296489918 1
254990620 179127965 1
254990620 212586753 1
254990620 124272648 1
66484769 93737863 1
66484769 328548626 1
66484769 22128494 1
66484769 194757219 1
66484769 205231234 1
66484769 84403255 1
66484769 201041947 1
66484769 383687232 1
66484769 754823287 1
66484769 42895816 1
66484769 21927348 1
66484769 23971329 1
66484769 219091740 1
66484769 177496057 1
66484769 108064328 1
66484769 421024033 1
66484769 167906212 1
66484769 285230602 1
66484769 403594709 1
66484769 280571460 1
66484769 108675333 1
66484769 64490054 1
66484769 190383735 1
66484769 57794814 1
66484769 109269644 1
66484769 177135949 1
66484769 75611015 1
66484769 363915528 1
66484769 104799646 1
66484769 454280253 1
66484769 409911433 1
66484769 488571816 1
66484769 45398123 1
66484769 77726580 1
66484769 100597724 1
66484769 273602143 1
66484769 185826799 1
66484769 433683092 1
66484769 316530540 1
66484769 275096952 1
66484769 162793078 1
66484769 40691248 1
66484769 186791565 1
66484769 351253672 1
66484769 323300311 1
66484769 70483883 1
66484769 51371672 1
66484769 390669136 1
66484769 186190444 1
66484769 187658311 1
66484769 394745356 1
66484769 92975209 1
66484769 28128687 1
66484769 257078406 1
66484769 227699736 1
66484769 399954028 1
66484769 283713373 1
66484769 374495787 1
252834703 507778683 1
252834703 99002197 1
252834703 190813502 1
252834703 179244567 1
252834703 754823287 1
252834703 181627999 1
252834703 67657313 1
252834703 399580001 1
252834703 137396816 1
252834703 409042746 1
252834703 112257152 1
252834703 211603583 1
252834703 132902185 1
429012068 46420717 1
429012068 100480169 1
429012068 412490976 1
429012068 53267855 1
513279956 150774251 1
513279956 97542362 1
513279956 455974999 1
513279956 370162043 1
513279956 372988775 1
513279956 489343655 1
513279956 192149868 1
513279956 43702024 1
513279956 293643103 1
513279956 396758589 1
513279956 184372744 1
513279956 140264549 1
513279956 91155132 1
513279956 257522741 1
513279956 318581766 1
513279956 280574253 1
513279956 330234691 1
513279956 250569402 1
513279956 174191688 1
513279956 21695739 1
68526291 331273105 1
68526291 460456072 1
68526291 262307214 1
68526291 343941412 1
68526291 280403522 1
68526291 189209030 1
68526291 50093236 1
68526291 108064328 1
68526291 257522741 1
68526291 352569615 1
68526291 235284388 1
68526291 205383132 1
68526291 241120063 1
68526291 24429243 1
68526291 111005623 1
68526291 421499757 1
68526291 206185630 1
68526291 109299416 1
68526291 552102770 1
68526291 367080568 1
68526291 21593031 1
68526291 29666748 1
68526291 362747745 1
68526291 322045168 1
68526291 54198070 1
282067411 337231569 1
282067411 108445481 1
282067411 59142721 1
282067411 198112368 1
282067411 198494776 1
282067411 172453787 1
282067411 172453788 1
282067411 137471432 1
282067411 397569403 1
282067411 210551488 1
282067411 273559646 1
282067411 277727437 1
282067411 361241032 1
282067411 237885339 1
282067411 262622226 1
282067411 202719757 1
282067411 284510806 1
282067411 367354478 1
282067411 257522741 1
282067411 21437961 1
282067411 92473291 1
282067411 418803180 1
282067411 286597633 1
282067411 177135949 1
282067411 45398123 1
282067411 338617304 1
282067411 360738565 1
282067411 170649489 1
282067411 240388572 1
282067411 187255592 1
282067411 48376774 1
282067411 246739849 1
282067411 225398019 1
282067411 193425330 1
282067411 459637630 1
282067411 213240376 1
282067411 275191705 1
282067411 30009812 1
282067411 358726571 1
189638764 545300937 1
189638764 187365956 1
189638764 181627999 1
189638764 145721875 1
189638764 469680915 1
189638764 390100428 1
189638764 409042746 1
189638764 112257152 1
189638764 279504313 1
189638764 536437122 1
189638764 338617304 1
189638764 279968317 1
189638764 287826175 1
189638764 175458189 1
433683092 93737863 1
433683092 328548626 1
433683092 22128494 1
433683092 194757219 1
433683092 205231234 1
433683092 187038423 1
433683092 201041947 1
433683092 383687232 1
433683092 754823287 1
433683092 23971329 1
433683092 308721415 1
433683092 496918713 1
433683092 108064328 1
433683092 421024033 1
433683092 105576032 1
433683092 167906212 1
433683092 403594709 1
433683092 470234000 1
433683092 108675333 1
433683092 64490054 1
433683092 190383735 1
433683092 57794814 1
433683092 109269644 1
433683092 363915528 1
433683092 454280253 1
433683092 409911433 1
433683092 273602143 1
433683092 198927386 1
433683092 185826799 1
433683092 179244567 1
433683092 316530540 1
433683092 206134238 1
433683092 391968464 1
433683092 162793078 1
433683092 58759682 1
433683092 186791565 1
433683092 323300311 1
433683092 70483883 1
433683092 390669136 1
433683092 240258320 1
433683092 369727211 1
433683092 311114046 1
433683092 186190444 1
433683092 66484769 1
433683092 107123526 1
433683092 213829162 1
433683092 28128687 1
433683092 257078406 1
[truncated: 373,063 more chars]
