# Supplementary material for: Dynamic guided metric representation learning for multi-view clustering
Source: PeerJ Comput Sci. 2022 Mar 8;8:e922. doi: 10.7717/peerj-cs.922 (PMC9044235; doi:10.7717/peerj-cs.922)
Supplement: Supplemental Information 2 [file peerj-cs-08-922-s002.zip › football/rugby/rugby-tweets500.features]

#1872cup
1872cup
outstanding
effort
result
boys
credit
edinburgh
ran
close
thanks
kerry
hopefully
good
merry
christmas
first
away
home
luckily
flew
keep
company
especially
family
danny
man
lots
chance
tickets
nights
game
against
great
#thanks
staff
top
quality
#winning
winning
awesome
7s
#warriornation
warriornation
running
bus
match
murrayfield
#missyou
missyou
big
birthday
shutout
friends
canadian
hope
#yesplease
yesplease
dog
sitting
best
friend
watching
absolute
studs
#yeahbuddy
yeahbuddy
#fifachamp
fifachamp
tournament
having
right
feeling
light
going
sounds
far
cup
round
belong
sweet
morgan
help
anybody
know
link
watch
dubai
find
starts
time
luck
old
roomy
weekend
guess
nhl
locked
play
bit
rugby
tons
positives
take
support
means
lot
#nandos
nandos
wanted
ask
training
rain
unfortunately
turn
#beastmode
beastmode
win
tonight
russia
amazing
team
boy
gregor
youre
try
flying
fijian
able
catch
point
wish
challenges
massive
test
8pm
tune
nz
hard
hop
#lestweforget
lestweforget
remembrance
sacrificed
think
stream
doing
ry
sunday
cheering
forward
seeing
week
definitely
scotland
troy
enjoying
dunc
doug
soon
knows
shop
hit
jackpot
roommate
roulette
safe
trip
wales
bring
henry
wighty
sorry
missed
happy
bday
camp
days
excited
challenge
friday
samoa
live
3pm
#lightitup
lightitup
#d
long
invited
canada
uk
phone
helps
gordon
reid
celebrate
talented
thank
donate
jersey
legends
playing
clermont
blown
amount
read
messages
ahead
notice
writing
windows
second
nice
touch
things
needed
year
house
agile
jump
roof
gorilla
suit
believe
kind
opportunity
rest
weather
jim
lucky
beautiful
sites
losing
61
fifa
better
little
trying
buy
wondering
knew
reliable
dealer
selling
advance
wait
goodluck
gold
coast
start
season
bang
50th
mother
afternoon
virtual
golf
real
course
11
shots
wishes
congrats
selected
meet
australia
#breakingbad
breakingbad
addicted
dexter
#ace
ace
#ladykiller
ladykiller
coffee
pup
huge
night
nfl
meal
#gameday
gameday
bros
usually
works
informed
save
£5
ticket
price
ordering
before
midnight
sure
caramel
macchiato
enjoy
#gocanadago
gocanadago
liking
guessing
pool
canadians
#trytime
trytime
thinking
needs
send
care
package
essentials
women
finals
attending
world
ayr
email
went
played
50
mins
everything
talking
thought
doc
heading
#warriors
warriors
lose
learn
something
building
exeter
pre
sale
attack
coming
action
tom
ryder
joins
charity
auction
fun
twelveby12
check
info
#olympicfever
olympicfever
closer
minute
dream
signing
plymouth
andy
murray
hero
funny
getting
wise
arranged
sent
message
ago
#rio2016
rio2016
push
suggestions
appreciated
relaxing
cuss
idea
famous
falls
eh
glasgow
proud
put
quite
#skills
skills
shout
table
tennis
sun
bike
ride
hills
canoe
bbq
bill
mail
castres
couple
quick
london
france
comes
visit
carps
goes
captaining
summer
wishing
wedding
#style
style
#fresh
fresh
nba
tops
whats
40
loss
stick
madden
dinner
jealous
lunch
recovery
swimming
yoga
part
opportunities
lie
hi
mandy
england
fit
plane
jebb
lighting
drive
straight
james
eddie
donation
worn
kit
auctions
pretty
asking
plans
stuck
tv
internet
cafe
sort
missing
sunshine
packed
ready
exciting
times
jamie
meeting
saturday
leaving
12th
bullying
want
finally
preparing
join
10
upcoming
need
expertise
grab
cam
sound
plan
phil
stoked
premiership
chile
finish
positive
note
ongoing
performance
improve
starting
picture
u20
surprised
coaches
morning
gun
range
month
u20s
japan
2pm
prove
hear
heal
quickly
tough
build
head
gearing
july
italy
preparation
vancouver
solid
buzz
captains
run
georgia
4pm
squad
tear
woke
joining
landed
prep
monday
begins
full
feels
cleared
doctors
salt
lake
city
deserved
cap
break
defense
runs
sad
leave
field
yessss
wild
bcc
facing
tk
appreciate
job
love
invite
work
thinks
sleeping
victoria
currently
trophy
june
probably
choice
interview
told
beat
impulse
buys
pics
#livingthedream
livingthedream
starbucks
creeping
girls
#recoverytime
recoverytime
surgery
screw
foot
#genius
genius
happens
leaves
highway
hahahah
detective
left
dry
#hk7s
hk7s
free
lock
daughters
buddy
setting
goal
achieving
core
status
biggest
special
throw
bieber
heart
scares
games
#bieber
keeping
eye
give
dth
hk
kicks
least
pillow
shot
roomed
wednesday
international
romania
draw
dude
caved
bought
iphone
stalk
flight
toronto
vic
gangsters
fight
mall
bowl
hong
kong
pups
walk
#excited
slotted
injuries
wins
weeks
argentina
ireland
stay
vegas
quarters
kenya
travel
hide
yak
follow
gym
worry
jos
taylor
article
tales
online
please
officially
opens
doors
bc
#whynot
whynot
ontario
winter
worse
snow
broken
everythings
healed
#boom
boom
making
separate
saw
rough
scrabble
sometimes
#rugbyunited
rugbyunited
apart
picks
trending
holidays
philly
knee
bad
xrays
shoutout
womens
setanta
trial
channel
rogers
inside
waiting
panam
signed
fighting
gear
name
travels
hsbc
sevens
circuit
wing
agame
chirps
brought
supporting
16yr
broke
neck
scrum
bear
maple
leafs
tourny
oua
coach
mens
unreal
row
wear
medals
#uhoh
uhoh
visa
declined
dollar
purchase
tim
blackout
favorite
#toughlife
toughlife
tried
crutches
pro
life
healing
upper
body
session
bi
tri
beach
somewhere
#longwaytogo
longwaytogo
bench
press
grind
months
sis
school
worried
mac
30
line
reminder
charities
final
sessions
leading
everyones
anxiously
airport
autographs
involved
predict
future
corner
greatest
thing
seen
29
30th
october
travelling
train
approaching
details
oct
17th
shave
rick
mercer
clips
cont
realistic
niece
cause
places
remember
floor
hour
dogs
conor
nh
town
raining
happened
practice
welcome
people
mark
insane
tell
#rwc2011
rwc2011
nate
puck
boots
pairs
mistake
spot
small
injury
moment
#liar
liar
story
grow
beard
started
jedward
lonely
crushed
somebody
stitches
wrong
pull
#winner
winner
#bestfriend
bestfriend
missin
terry
#winners
winners
place
double
#neveragain
neveragain
hot
sealed
deal
horrible
glad
twitter
hows
ont
pma
consuming
site
gettin
bottles
crown
selections
road
follower
sometime
24
hours
unavailable
looked
profile
pic
#coyi
coyi
spoil
party
#biggame5
biggame5
2012
high
kick
gutted
supporters
faith
front
#nra
nra
stops
vp
venue
restaurant
odd
rush
stitch
lovely
loving
jess
mean
xmas
jumper
mate
██████████████████████████████​
██████████████████████
troll
basement
signal
call
essex
soldier
curious
brits
british
armed
nope
exactly
#geek
geek
vot
vote
jahmene
bigger
loses
louis
sing
worth
keen
uggs
wearing
#loser
loser
tweeted
handbags
fair
ring
obviously
slapping
awkward
embarrassing
freddie
exclusive
irish
matt
garvey
column
#londonirish
londonirish
alright
sheriff
sunbury
aka
eve
cares
dentist
continue
regard
players
#lirfc
lirfc
16th
difference
deliver
disappointed
apologies
20
points
apologise
tommy
#hitman
hitman
feel
devastated
luckiest
count
jj
paicey
forget
singers
prime
#topbloke
topbloke
joe
ansbro
club
joke
thief
leeroy
letting
side
jackie
putting
dec
praise
arsenal
munster
decent
strike
lead
#250club
250club
lies
jack
wilshere
celebrating
physio
declan
lynch
owe
medical
knob
liked
nothing
returns
rehab
process
fantastic
news
fans
journey
paddock
chiefs
bf
moving
cardiff
#flyingfijian
flyingfijian
player
maleli
kunavore
passed
complications
rip
spin
bottle
touché
welsh
anytime
lone
haka
response
agreed
league
tottenham
#zoolander
zoolander
film
#rememberancesunday
rememberancesunday
lest
pass
madjeski
mikel
arteta
emirates
stadium
return
ealing
trailfinders
#rugby
#wasteofmoney
wasteofmoney
black
resigns
enlightening
skips
celtic
#brutal
brutal
nickname
band
wagon
captain
finished
#mufc
mufc
sir
alex
ferguson
appointed
manager
manchester
united
cheers
tip
true
clattenburg
monkeys
cfc
mind
directed
bully
pack
headline
misleading
stitched
recently
deleted
pictures
treats
surgeon
yu
ull
thu
certain
box
bout
hacked
#hurricanesandy
hurricanesandy
fingers
crossed
caught
hurricane
sandy
belated
york
surrounding
areas
east
hoping
rattled
#epicfail
epicfail
#awesome
cracking
sharing
#negative
negative
unfortunate
absolutely
unbelievable
onwards
upwards
crowd
mad
stad
milestone
#fagashbreath
fagashbreath
#unlucky
unlucky
trend
setter
sporting
role
exact
reason
dark
miserable
#skyfall
skyfall
daniel
craig
stunt
watched
fan
slipped
#depressed
depressed
250th
appearance
smile
shouted
bitch
lunges
60kg
brilliant
#decent
#rugbyclubs
rugbyclubs
100
rules
exiles
account
regular
updates
remarkable
resemblance
heston
blumenthal
miracle
tips
caring
share
important
rumour
squealer
known
possibly
12
biting
plays
latest
edition
mention
following
beanies
uses
bag
#trendsetter
trendsetter
topsy
ojo
allow
cold
grey
puberty
extraordinary
growth
spurt
strangely
squeaky
voice
#felixbaumgartner
felixbaumgartner
epic
congratulations
john
128
history
wife
tampin
fumin
ragin
mohawk
9month
pineapple
sneeze
sneezing
wtf
sign
excuses
judgement
shall
cod
forgot
dazza
act
stopped
street
earlier
asked
kiss
babies
cure
disease
borrowing
clothing
#bigdog
bigdog
directors
hate
repeat
jester
matter
consider
present
#comeonyouirish
comeonyouirish
direction
darren
park
borrow
speak
shings
pret
centre
disabled
debbie
super
hoops
irons
podcast
#mugs
mugs
hang
kendo
abuse
heard
#fifa13
fifa13
#luckyboy
luckyboy
rvp
pace
half
pick
bed
nevermind
pussy
bottling
swift
#nexttime
nexttime
busy
social
schedule
graphics
speed
#badloser
badloser
show
different
clean
sheet
figured
losi
easy
normal
service
resumed
kill
pay
ps10
hobbit
sized
nose
wind
tweeter
depressing
deflect
#war
war
#luckycharm
luckycharm
debut
ulster
chant
#fingerscrossed
fingerscrossed
hello
tattoo
singin
stand
ulstermen
tribute
nevin
spence
#oneteam
oneteam
loud
expect
pregnant
#noonecares
noonecares
sleep
grumpy
boring
trust
keeps
sticker
hat
#singforspences
singforspences
sp
#sicknote
sicknote
post
bother
kills
#depressing
sittin
waitin
#bellend
bellend
slough
observer
#keepthefaith
keepthefaith
sat
bath
tenner
standard
scoreboard
update
practising
clear
chick
flick
#badtimes
badtimes
permission
boss
remote
1st
#oops
oops
print
audience
#home
won
outside
advantage
hostile
aims
sung
pl
academy
disc
ant
chat
excuse
hold
chicken
educated
redemption
added
accept
working
oi
chesty
followers
user
#rugbyfamily
rugbyfamily
tragic
brother
father
thoughts
introducing
version
wally
called
jerry
#nolove
nolove
changed
#l
scorer
13
intro
ray
lewis
handsome
bloke
brightside
smoke
bomb
improvement
paper
cat
noticed
cory
jane
hair
madstad
antique
tweeting
wifi
dial
towie
worst
extremely
bbc3
indiana
jones
crusade
evening
paddling
mountains
imagination
creativity
glass
fragile
dragon
boating
behaviour
pants
#hint
hint
wenger
anfield
cock
haves
fantasy
importantly
hahahahahahahaha
sarries
example
#ladbible
ladbible
carroll
west
ham
offer
interested
twice
birthdays
shano
scandal
#fix
fix
superhumans
queen
heroes
speedy
nicest
blokes
#madden13
madden13
aug
giving
vip
text
chrissy
similar
score
shaping
nicely
ldh
idiot
1001
morons
spelt
talent
ability
colm
#joke
bet
tag
terrible
saved
golem
slightly
shambles
colourful
delivery
fully
prepared
record
prince
harry
afghanistan
grass
agrees
create
password
original
#goodtimes
goodtimes
flame
seriously
brazil
compared
shit
angels
#epic
words
barnes
rap
motion
spice
spoiler
lineup
stage
blazing
networking
passing
apparently
athletes
patch
instantly
killing
fk
fail
olympics
regatta
drained
nation
favour
bat
knees
asleep
happening
terrain
wheelchair
premier
understand
gambling
£100
#touché
turning
applause
athlete
medal
ceremony
jamaican
trio
ar
coaching
hockey
hahahahahaha
answers
posted
reveal
mandela
chris
akabusi
chilling
allowed
cooking
#olympics
crash
bmx
track
painful
riders
strawberry
blonde
fullback
homer
number
sit
luke
chapman
joy
suggest
schoolboy
15
collapsed
pitch
fell
victim
sudden
adult
death
syndrome
chuckle
kids
inspired
reality
wardy
#legend
legend
bow
telly
ugly
face
achievement
vest
singlet
bolt
michael
johnson
adam
#teamgb
teamgb
ennis
smashed
website
nosey
macca
delete
evidence
knowing
hats
opposite
knighthood
#surely
bradley
wiggins
water
pressure
worldwide
#disgrace
disgrace
army
arrived
s#t
aase
fellow
penalty
machines
fake
#bully
named
campaign
weekly
blog
jumped
couch
lava
childhood
change
kiwi
eddy
teddy
pet
tigers
agree
kidding
disagree
sentence
austin
healey
difficult
happenin
haye
knocked
minimum
£60
£10
monthly
subscription
handed
reigns
espn
laugh
coverage
#sortitout
sortitout
vomit
sprints
county
silverstone
52
died
forgotten
forgiven
annoyed
discuss
eps
rubbish
counts
nah
feed
polite
kingston
ribs
wings
#blackhole
blackhole
ordered
#getinmybelly
getinmybelly
impatient
heads
longer
parks
photo
havin
someones
cheeky
brownie
fixture
turns
horrific
appeal
breaking
announced
conference
promotion
verdict
30pm
germans
retweeting
opening
appetite
painting
zoom
ankle
scroll
#hawkeye
hawkeye
strange
argue
pirlo
cool
english
praying
penalties
bbc
commentators
cut
balotelli
chaps
punch
milner
walcott
lebron
hands
title
miami
heat
victory
oklahoma
thunder
looks
peter
griffin
fishing
lost
learnt
form
trainers
bearable
remove
knife
calls
sparrow
legs
tree
#toplad
toplad
moon
holiday
fish
dead
wrote
jonathan
joseph
golden
add
attacking
edge
south
africa
deserve
pleasure
fires
holding
view
lord
jesus
leka
saam
jou
gehad
vanoggend
weer
binnekort
#blessed
blessed
gr8
spending
area
wine
tasting
hometown
stellies
waking
puts
vibes
gan
vandag
kaap
toe
skiet
ek
francis
moet
ding
doen
sal
verseker
raak
loop
kort
pta
driving
titanic
preseason
tjom
jy
bye
lé
op
rots
rustenburg
bene
lam
relax
color
glasses
age
akon
#mindblowing
mindblowing
yards
reward
hoop
nie
andre
loftus
2morow
easier
dai
driver
cover
bq
mak
kfc
speech
function
country
cd
stuff
ball
geluk
goeie
vriend
sy
nuwe
vrou
rerig
troue
gister
bly
kon
daar
wees
wkend
hell
thanx
lyk
krieket
bird
jys
ne
mooi
woorde
loyal
breakfast
followed
chow
vibe
roll
money
#rusty
rusty
partner
brings
mentor
desire
wants
alternate
skipping
sick
putt
rose
combo
spotted
zane
blanco
years
repeated
sprint
36
degrees
tired
waves
vir
aways
nou
sports
massage
wi
#chicken
havn
momma
chowing
complain
klas
aisle
seat
dose
trolley
crashing
lying
lap
urs
admin
dad
took
ages
jog
#stfrancisfire
stfrancisfire
bleak
houses
burning
sisters
parents
bali
2nd
friendliest
helpful
becoming
scoring
machine
eat
willie
island
petrol
scooter
set
drink
fixing
cars
coarse
bringing
fruit
loops
nee
eks
level
maar
trou
kom
discovered
hidden
photography
safely
durban
nap
jyt
durbs
supper
cpt
nigh
brooklyn
recharged
2nyt
btwn
semis
relegation
came
glory
god
wake
meer
bok
ander
land
showing
dance
moves
soweto
food
fuel
refreshing
swim
scream
movie
scary
giveaway
page
dear
bottom
blessing
semifinals
extras
tambo
r21
wonder
protesters
fire
listening
louie
cape
ipad
skype
julle
braai
date
weet
mos
raai
lekker
dag
downloaded
ios6
siri
marry
oom
wynie
welkom
pel
mb
nixon
brand
poker
def
gotta
baie
goed
gespeel
gangster
trots
jo
enjoyable
jurgen
visser
boerie
geseende
jaar
verder
paar
tries
naweek
bless
#no
crazy
1fan
#b
bestest
cousin
groot
held
brah
dalk
kry
beteken
mike
drums
cuz
inspiration
oosthuizen
probly
bounce
harder
wet
wend
ouch
150
bucks
spent
pony
hay
replay
blue
bul
supporter
gou
mop
kop
sny
5am
champ
perfect
model
dreaming
strive
explain
blessings
intense
stormy
martin
dreyer
mentality
powerful
word
ps
abraham
fai
dedicate
pearl
valley
bulls
currie
handing
roses
70
60
goals
playoffs
hpc
gets
kyk
jogging
87
touring
business
bru
bags
100m
kla
geeet
kos
smoothies
net
jammer
baas
duty
brag
lightweight
race
hahaaha
niemand
darem
bietjie
dop
dink
2024
whoop
chad
clos
jip
blew
pretoria
boarding
spend
praat
onthou
vanaand
squash
woody
jeez
givin
workout
queens
excitement
derby
bloem
boytjies
soos
jet
sydney
disappointing
chilled
flu
takeaway
loves
chocolates
pizzas
chocolate
betta
ontmoet
werk
opi
perde
gedink
felix
lat
window
sterkte
dt
dis
interesting
regret
blast
fees
joburg
curve
afrikaans
teacher
5min
xhosa
oral
vodacom
main
sponsor
asb
vra
bokke
bay
battle
boks
song
bud
ceiling
foon
veld
oefen
honesty
siya
philip
memories
bck
receiving
warm
timing
fathers
wag
ini
#bang
board
moes
erg
maandag
reg
manne
maak
wille
monopoly
kani
seer
pain
dok
herman
wisdom
teeth
removed
nightmare
kings
h̶̷̩̥e̶̷̩̥y̶̷̩̥
stevie
triangle
dj
chop
roomie
wakker
hou
mix
msgs
mixed
feelings
honored
middle
#tashas
tashas
girlfriend
htt
clearly
ice
rooms
flights
finding
gone
plus
tour
bn
french
snor
kamer
pe
22
mmmm
#bluebulls
bluebulls
conversion
fashion
stunning
melbourne
nite
speel
dominate
voel
#gotime
gotime
gary
2nite
focus
chatting
crunchy
tht
fam
easter
ex
rhapsody
statement
oulik
mini
bank
office
curtains
room
mornin
4s
flair
maties
tuks
varsity
itb
celebrity
apprentice
crc
rugga
reef
wil
slaap
thnx
laaste
tydjie
#9
providing
giggle
stepping
defence
comedy
church
habit
vat
tags
howsit
dished
#fun
housemates
families
s15
trees
koek
stoep
cake
farm
bush
parked
driveway
#cricket
cricket
#loftus
wickets
backs
cleaned
dropped
catches
bunch
valentine
21st
wonderlike
vol
liefde
jare
hulle
wen
bulle
rainy
ideal
keer
clears
gate
hoor
gas
chamber
hori
jol
naam
elke
oop
#varsitycup
varsitycup
oke
wknd
jeff
cracks
peanut
novak
aand
expecting
djokovic
provide
entertainment
rasta
saterday
fetch
nike
calling
weaknesses
strengths
expose
favor
gangsta
mis
kept
awake
cinema
80s
serengeti
ended
chocs
energy
spike
drop
lindt
putter
clicking
stars
jargon
pc
figure
#chinup
chinup
classic
ad
#mrwhippy
mrwhippy
whipped
jandels
#cheersboy
cheersboy
#buzz
staring
alone
storming
uce
bots
phones
#coward
coward
smells
potatoes
crisps
#whoop
#coyq
coyq
dday
behind
#bringtimmyhome
bringtimmyhome
christmasdaddy
timmy
maccoll
day200
ways
shoot
weekends
pose
caps
freeman
staying
atm
cornish
pasties
hack
geezers
movies
anna
carp
woooop
brighten
twickenham
clarky
rich
talk
brazilian
meat
feast
movember
andrew
hore
300
class
matches
cited
thug
books
#treats
cookie
thomas
dusty
curry
woodcock
scored
trading
stories
robson
green
resting
lounge
sorting
#chopper
chopper
cook
#inches
inches
turkey
survived
ella
stretched
xfactor
mug
donating
attempt
#smoothcriminal
smoothcriminal
jackson
pete
wicked
#geordieshore
geordieshore
tama
#allblacks
allblacks
pleased
singing
anthem
yup
blacks
televised
#ufc
ufc
chelsea
atmosphere
losses
pumped
champions
football
literally
advertised
northern
hemisphere
#tikabullrush
tikabullrush
wee
panel
footage
attend
#xfactor
sink
manage
#hulk
hulk
bumped
carrying
chips
packets
paid
apple
rid
google
maps
theirs
trends
poor
guilty
character
txt
#movember
health
cya
cracked
sharp
bone
18
rattle
piece
tense
hater
fat
tony
#gc
gc
spy
suppose
woodys
dr
creep
harsh
yellow
card
abs
beaten
quins
hub
chubs
esp
scrap
bald
tad
#rattled
costs
decided
smash
mel
meninga
smell
finger
demolished
#meat
lamb
#4
woop
catching
factor
key
salty
skip
#disappointed
stages
#grafting
grafting
oe
ay
cyclist
sup
studies
swt
17
gayle
hahahahahahaha
bastard
harris
twenty20
innings
completely
dominating
hops
branch
sl
14
gees
anymore
stacked
uncle
#please
harbour
#outstanding
lobster
ltc
cote
harvey
wright
series
whoops
rubbing
mccaw
mental
blatant
uppercut
ref
fairness
tha
sources
#happydays
happydays
crew
shame
buddha
demain
poulet
falcons
10min
tore
pcl
ligament
footy
scottish
mint
geezer
swipe
trim
person
awww
extra
beauty
fark
respecting
opponent
white
90
realise
led
fitness
summers
pike
perch
thames
#nopressure
nopressure
resident
square
soldiers
abouts
ain
cutting
recorded
boot
eden
northland
itm
unofficial
official
laps
stomping
ground
begun
#lovesit
lovesit
pen
scan
tomrw
convo
bucket
goonies
ch
4louis
35pm
karl
dickson
harlequins
shirt
virus
willis
struggle
duration
olympic
sights
gb
#don
dreams
achieved
chinese
weight
mock
tele
whites
upset
bronze
todd
weightlifting
incredible
borat
loved
bikers
enjoyed
scrums
snapper
bait
collier
boat
tagged
released
river
sea
bass
mackerel
meatball
indies
gods
move
botica
putney
federer
dress
tnite
rucks
worries
click
unfollow
created
weird
master
contains
raw
large
mushrooms
bread
buns
shane
cameron
tua
sleds
dominated
bits
honoured
group
insurance
companies
multiple
tika
abu
dhabi
cramp
wharf
snaps
breaky
managed
nabbed
keepers
#beenawhile
beenawhile
slay
winters
mayor
pj
brisbane
sends
regards
destroy
aim
higher
usual
7hr
leg
planes
#solid
wallabies
research
fishes
maroons
bullshit
tmo
blues
ahhhh
suns
grand
grant
10mins
chores
cleaning
#dog
dressed
pirates
treasure
chest
kelly
guest
rexona
himself
dong
funniest
moody
mouth
kid
carrot
brillant
rob
newest
baby
raise
awareness
aidan
throwing
#sohappy
sohappy
chin
battling
shoulder
annoying
antics
kits
anniversary
creepy
#grayzer
grayzer
#smh
heres
question
drunk
#quality
kiwis
#treat
treat
success
tonights
testing
creation
#summerscoming
summerscoming
slow
maori
damage
esher
albion
video
book
charter
#truth
truth
#boatrace
boatrace
drama
cambridge
rower
muppet
toulon
#masters
masters
royal
marsden
cancer
richmond
athletic
undateables
hillbilly
ads
”hahaha
pbs
surprise
undecided
goodie
#fail
noogs
holy
heck
seasons
bib
mount
smart
vodafone
defeating
titans
26
hunger
doggy
thailand
humour
legally
source
bangers
#steak
steak
crap
ahhhhhhh
pats
#freak
freak
tendulkar
reach
centuries
meant
rinse
marfo
#wellplayedthatman
wellplayedthatman
aggressive
intern
#cheersmate
cheersmate
grabbing
grinding
groove
flats
peace
mateeee
#haha
faggot
stands
northerners
pearls
worm
sht
crikey
ridiculous
#champ
bowling
advert
chuckling
average
handle
shower
5ft
code
rib
rack
smashing
pirate
hunt
#rapid
rapid
serious
joes
emphasis
scrummage
shape
championship
workouts
flyhalf
waratahs
man”
error
goods
slack
strength
lifts
shed
#lookingsharp
lookingsharp
struggling
north
haircut
ginger
snowman
shore
tuesday
bloody
#meathead
meathead
jokes
kinda
tees
wears
open
puppy
ideas
dane
chumps
clifford
#cold
girl
incase
battler
fact
haha”
burst
bubble
randy
unheard
properly
marlin
ease
#peace
balls
fastest
mclaren
learning
tyre
sec
groups
pb
steady
#letdown
letdown
f1
changing
wide
merlin
red
charge
knock
ladies
rises
hits
hardest
#quins
cream
national
#soft
soft
lungs
hurt
5mins
japs
stuffed
weds
1872
granny
maggie
clever
edwards
skin
folds
2013
moderation
chillin
#feeltheburn
feeltheburn
eating
scotch
bonnet
chilli
davie
successfully
delivered
parcel
goofy
gallery
#differentlevel
differentlevel
hooked
stu
hadn
temptation
log
shes
#interesting
hygiene
agenda
alternative
toilet
homeland
finale
victorious
leaders
tin
helmet
strapped
#lovesacheetah
lovesacheetah
#heinekencup
heinekencup
paris
suis
survive
dive
samaras
bruising
doubtful
donny
boiler
neon
greens
fulltime
connacht
2324
relief
speechless
unexpected
qualified
finishing
responses
written
privileged
coxy
dents
choppy
delighted
split
striker
sweden
#sushi
sushi
#highlanders
highlanders
#food
sushiya
disappoint
24th
highlight
toasty
chances
fireworks
#realman
realman
hardly
komodo
#lovinglife
lovinglife
grazing
natural
habitat
chimp
tactic
jumping
stretching
gives
sorts
problems
#backingblue
backingblue
andrews
emc
tests
surprises
stirling
melrose
greenyards
chuffed
bedford
cheered
recover
rio
publicly
wasting
avo
31
pity
mikey
sean
#proud
scotstoun
dragons
motor
#welldeserved
welldeserved
haggis
custard
envy
toast
syrup
#ripnevinspence
ripnevinspence
imagine
blame
award
#getaroom
getaroom
decides
suck
goalie
doubt
#usopen
usopen
feet
eyes
filmed
canoes
berlin
german
surprisingly
boycott
intelligence
picked
kg
#longday
longday
heriots
dots
nails
knitting
nearly
killed
demolition
jason
picking
terrific
marina
#practicemakesperfect
practicemakesperfect
flat
takes
maintain
rig
#bigtime
bigtime
beiber
turned
gimp
remind
jonesy
lloyds
witness
#arsenal
anyway
duties
#blowing
blowing
cobwebs
newcastle
warning
signs
forgetting
arm
napa
laughing
eggs
wrapped
parma
rod
horrendous
onesie
silly
george
shouts
fist
xi
felt
carlisle
defeat
loose
#yoyo
tuff
#guesswho
guesswho
#pout
pout
mystery
rescue
papa
wan
wok
pattern
import
saints
pistol
squats
block
lawrie
mullet
chopped
matey
viber
bennie
admit
provocative
#comeonandy
comeonandy
sky
#veryexcited
veryexcited
#nodoubt
nodoubt
3rd
juice
wrap
spicy
#millionpounddrop
millionpounddrop
applying
describing
socialite
passion
pointing
stupid
lines
ruining
#whyalwaysme
whyalwaysme
#euro2012
euro2012
celebration
impressive
hindsight
technique
reviewing
combat
conditioning
bull
charging
arrange
2morro
eachother
hart
#pureclass
pureclass
andrea
#greatnews
greatnews
tube
videos
sorted
past
search
#beentoolong
beentoolong
mario
#hero
individual
cringe
jpr
children
#saynomore
saynomore
55
glenn
#gobigorgohome
gobigorgohome
inch
subs
ah
wave
goodbye
general
hearing
sandwich
#fuming
fuming
disbelief
panorama
documentary
euro
nuts
#asap
asap
chloe
mum
dads
bomber
stuart
#jealous
ibiza
patches
sunny
yorkshire
#tasty
tasty
wonderful
cliff
jewish
loaded
#ohdear
ohdear
treating
jerseys
recent
resigning
#moneyteam
moneyteam
#youneverknow
youneverknow
improved
brock
downloading
settling
dining
experiences
nyc
#can
micheal
jordan
central
station
worked
calorie
20s
pond
deed
shopping
occasional
useful
tea
u18
selkirk
dublin
aviva
gutting
snooker
ken
traveling
supp
hanson
heros
undercover
representation
hungry
#dreaming
kieran
crusaders
edp
prop
#facejuggler
facejuggler
apr
inverleith
1pm
ko
mushy
peas
#greatday
greatday
haugh
bonus
dundee
toulouse
experienced
patience
ringing
oscar
sold
twait
bellissimo
pork
pie
upstairs
burn
low
acceptable
tshirt
wall
reds
steamy
pizza
express
stumbled
bebo
#standards
standards
leader
#baddayattheoffice
baddayattheoffice
farting
colon
coordination
pin
weakness
everyday
theatre
grace
turf
contract
local
leinster
outing
mackie
packing
sense
raised
loads
cash
rachel
ravenhill
dyslexic
rikki
max
height
#standard
unbeaten
hip
hooray
xoxo
starving
recommendations
ketchup
ditto
matty
uni
minutes
secure
155
conditions
dingy
ignoring
texts
3224
funf
mud
parksy
frustrating
pride
carry
politics
sadly
robin
gala
hooker
russell
anderson
callup
sherman
annual
#unreal
geordie
devil
fly
4od
banter
thursday
watt
#gossipgirl
gossipgirl
obsession
gross
amounts
gammon
cv
#nothanks
nothanks
totally
exception
veg
fajitas
rail
bridge
reading
paw
callum
checking
weights
guessed
phoned
#yumyum
yumyum
promise
state
quarter
sending
rock
scissors
looser
ol
nasty
short
list
tunes
hottest
thingy
overwhelming
trap
theres
donkey
filthy
mexican
mo
recommend
jungle
somehow
human
dna
smoothie
humans
#delicious
delicious
joint
2hr
arvo
moments
restored
humanity
reckon
affected
events
facebook
feeds
listen
radio
teach
infant
economics
jks
monsters
giant
robots
guillermo
toro
pacific
rim
transformers
meccano
trailer
miniature
#bestwishes
bestwishes
nuff
45
images
memberships
1300
853
401
normie
awards
petition
nathan
sharpe
grandstand
beats
42
housewarming
confuses
renewed
membership
fence
renewal
#seaofblue
seaofblue
#2013
planet
faulkner
daylight
chubby
630pm
perth
sesh
cott
lactic
case
efforts
crate
item
items
41
grill
burgers
grown
crumb
catchers
brus
collaboration
iron
cont…
…cont
ldn
metre
trampoline
installed
russian
forest
#movember2012
movember2012
forwards
iv
recovered
lift
badass
37
uv
proven
beneficial
fwds
cranking
numbers
target
33
sponsors
barefoot
bowls
32
total
pump
member
lengths
whaaaat
sore
crook
guts
kicker
exam
#nofilter
nofilter
sas
letter
related
#niggle
niggle
helped
seminar
importance
#finishstrong
finishstrong
27
david
beckham
tomoz
continues
wa
8am
perry
lakes
pure
stache
requires
donations
maths
pages
notes
calculator
bullet
pressed
dying
divine
intervention
preview
hurting
cummo
fall
shins
completed
evil
confirm
sport
prefer
western
australian
fists
fury
#fight
25
viewing
settle
science
teaching
degree
23
study
fear
deep
allows
huh
cottesloe
intensity
massiv
bruce
walsh
highest
honour
skinfolds
afraid
telethon
#telethon7
telethon7
damn
hd
#mchappyday
mchappyday
chappy
mcdonald
baths
myspace
justin
timberlake
honey
badger
talks
whilst
gravity
space
explained
einstein
information
overload
cardio
dirty
oranges
youll
helicopter
#whatsdoing
whatsdoing
16
shirts
5th
november
aaaand
vendetta
exercise
screening
nemo
turtles
crush
lookalike
hopped
lil
app
planning
earned
waste
wisely
bitten
tit
rabbit
kitty
shuttles
#magic
magic
floating
headphones
tupperware
halloween
jokers
raising
prostate
gene
awful
it’s
bodyfat
dexa
#breakfastofchampions
breakfastofchampions
sharks
power
spirit
ing
lower
speakers
records
destroyed
editing
playlist
rage
prepare
hysterics
#bro
ultimate
#inspiration
wendy
mm
bikini
trainer
selfie
1am
leads
tradition
borrowed
inverted
jimmy
reminded
gorillaz
brave
shows
hill
moly
beware
ninja
encounter
smith
heaps
rubbed
lavender
flowers
smelling
ppl
#demons
demons
#onemore
onemore
@k
charlie
sausage
crack
beaches
marine
parade
album
scale
awesomeness
describe
direct
shakes
aches
self
schoolgirls
catholic
college
teams
brums
spends
adventure
suggestion
dub
lax
lloyd
olympia
comp
taxi
surrender
xs
clothes
san
francisco
giants
baseball
oakland
soul
section
todays
spreading
13hrs
climb
mountain
celebratory
beers
debrief
#stopit
stopit
gorgeous
fran
fri
#pumped
tminus
animals
normally
texas
include
exhaust
mudder
realising
turkish
getup
king
sideways
banana
telling
marijuana
menus
hrs
stance
subjects
offended
freo
convenient
shameless
plug
bikinis
helping
blood
chain
oil
olive
teriyaki
sauce
shorts
memory
gif
wheres
fits
camera
nikon
descend
chaos
calendar
saga
television
program
concur
maddest
smokin
yrs
judge
truly
inspirational
#paralympics
paralympics
aussie
1000
kip
convince
drool
developed
baked
cakes
biscuits
spit
roasted
pig
morn
airways
experience
s2
breaststroke
#wow
tears
paralympians
amazingly
inspiring
beds
healthier
neat
bugs
surviving
turner
wheels
yang
rugbywa
commute
suburbs
hq
availability
checked
lined
insanity
rental
market
swag
underground
carpark
attention
trick
invented
cute
avril
engaged
mayan
broccoli
sexual
xtra
pad
ew
georgians
burns
calories
typing
steve
jobs
ipod
bubbles
jamais
lover
woman
smiles
62
temperature
affect
colder
mosquito
bites
itching
000
narnia
bangladesh
born
autumn
develop
spring
august
confidence
image
previous
answer
million
inviting
#1moreyear
1moreyear
#plz
walrus
overwhelmed
hilarious
potentially
disturbing
hints
selection
drinks
available
bar
lodge
mavericks
rotto
karma
resort
clinic
quiz
clinics
pickin
music
you’re
lyrics
itunes
loading
#frustrated
frustrated
torn
commenced
aspire
pt
scout
hall
bleed
sailing
prick
opposition
nowhere
spread
israel
dunning
#suitup
suitup
tie
socks
simpsons
episode
observing
blair
rocks
utterly
ridic
glorious
yaaaay
infinity
ink
cancelled
popcorn
packet
tribe
replying
cinemas
08
awe
geographic
contest
bean
japanese
culture
urself
math
seal
bombing
bunny
happen
timeline
82
tattoos
julia
roberts
tool
dubstep
complete
tight
flow
#seaofblue2013
seaofblue2013
kyle
career
churr
retweeted
prize
prizes
goodies
encounters
ass
shark
believes
false
advertising
beer
baron
onion
belt
weighed
pounds
disability
guitar
foam
roller
arch
nemesis
enemies
chuckles
toes
katy
backwards
mediocre
singer
makeup
med
bra
size
#banter
moto
gp
stoner
830pm
10pm
rubber
contact
tarmac
causing
fwd
qualifying
prob
propeller
rocky
2715
mates
consume
130
cups
consecutively
caffeine
overdose
cuppa
accepted
bam
european
names
expand
ummmmmmmmm
drops
adds
nada
#amazing
origin
universe
virgin
airlines
mag
#expensive
expensive
vuitton
guidance
6pm
primary
windy
connect
bff
eva
thumb
skrillex
sunset
hampton
monument
massacre
sticking
represents
th
aboriginal
art
#5
#3
#2
#1
#brilliant
overheard
jnr
lotto
frank
community
shaving
crisis
tussle
trimmer
battery
charger
sincerely
shaved
air
baboons
here’s
attempted
delay
chuck
towel
browns
sauna
iphones
sweat
dutch
choir
comments
stairs
everest
kev
door
530pm
#beatit
beatit
definatly
nay
sleazy
aware
umm
jam
lola
smoking
deepest
spiritual
highlights
errrr
hitting
apartment
complex
screens
complaint
announces
breakup
aint
dunno
suits
duck
ate
daft
punks
conscious
decision
accidentally
frame
britannia
hanging
junior
juniors
sunscreen
applied
blinds
drawn
display
nature
dare
cardiac
ticker
storm
fart
aircraft
10year
explaining
entourage
dodgy
websites
proof
lights
duper
cable
handy
lee
chase
#skinnies
skinnies
rolls
basketball
dwarf
aliens
nude
#kidding
laptops
quads
#spotify
spotify
gus
reminding
abc
yall
tape
measure
glutes
dye
decide
stewart
actress
advanced
robot
ironing
tingles
adrenalin
nero
promises
deadmau5
8min
tracks
gripping
photographs
taken
ooh
museum
endangered
bee
marathon
wining
insanely
deserves
sarah
inconvenient
landlord
#cap
#10
bez
#candycuts
candycuts
bell
hassle
follo
#maybenot
maybenot
flames
forearm
resist
styles
messing
reck
jenna
wud
prank
cowards
housemate
talkin
trafford
jon
#fml
anders
alan
”haha
salon
beattie
closed
benny
#dominated
candice
hangin
fabulous
ahh
#sausage
3rds
naa
manc
yday
bach
#shlads
shlads
#pig
manky
mattress
cave
guests
celeb
#rugbyplayers
rugbyplayers
fancy
pilates
retreat
torch
leeds
atb
jets
gardens
tuna
freebie
launch
pop
#atb
#cute
mistaken
pot
tooth
brush
roth
pea
candy
boulders
stil
recon
bore
9th
#zzzz
zzzz
id
#nothappy
nothappy
favorites
shoes
offensive
slogan
#hangin
favours
ed
werid
contender
weirdest
#phase1
phase1
wired
lid
voicemail
#sick
voxer
ud
geeks
units
min
quiet
deny
jacko
breaks
tomoro
noo
drinking
tap
timber
lbw
#yolo
yolo
phew
hme
didsbury
american
douche
steven
pikeys
shut
mann
menu
#nice
birdman
usain
ey
tbh
occasions
write
presume
racket
edgeley
hes
loosing
naughty
knocking
initiation
ep
certainly
careful
candyman
#weirdo
weirdo
labyrinth
bitter
#tightass
tightass
#london2012
london2012
likes
single
digits
stranger
offers
thankyou
sales
exec
bui
madge
device
barber
omfg
bored
aftersun
lookin
races
mbna
simmer
trainin
fraz
plenty
tricks
loadsa
maga
#loose
alive
doin
rate
aswel
raving
logical
alot
showering
#getalife
getalife
ladd
fox
choose
chester
arrow
holmes
shield
#carve
carve
stolen
miller
attempting
diy
holmesy
install
sickest
bezza
playin
wed
escort
rollin
seized
healthy
100th
doo
tesco
#nowweretouring
nowweretouring
chainsaw
#touring
choo
#thankyou
#chances
#church
branston
fuk
salmon
buzzing
fitting
truck
6ft
sliding
mumbling
route
millsy
danger
crawling
woodwork
lash
keeno
6th
april
guard
#bringonnextweek
bringonnextweek
pies
heywood
rd
lookalikes
”ha
moved
physique
hashtag
#boreoff
boreoff
defiantly
sapping
stupidly
cheap
pint
brass
1s
atkinson
uniform
drift
ruck
maul
dougie
herd
whack
piss
nyd
davis
7am
giv
rufc
#uni
maximum
efficiency
donated
ange
baz
stylist
baguley
oo
maggot
uve
chip
favourite
sayings
sap
comeback
worcester
wc
103
luther
tone
105
exist
joined
twit
liability
flo
naz
spelling
#shitshirt
shitshirt
button
jake
spoilt
flippers
advice
acad
abbott
farming
#tinhats
tinhats
shocking
marcel
tevez
dedicated
coin
deals
agent
emptied
tank
boet
speaks
cov
4th
brushing
calf
#coronatime
coronatime
problem
choosing
waitrose
foods
cheltenham
drill
retire
servant
mega
nause
keith
tipple
shorty
tash
hairy
scoops
#corona
corona
bruised
#disgusting
disgusting
tramp
hairline
chief
weasel
motorway
warrior
stayed
hotel
furniture
warehouse
shops
living
texting
faulty
towers
perpignan
showbiz
pole
strings
nicknames
hastag
dipper
ballet
ledge
breath
3years
claiming
tiger
snoz
buried
warms
rink
reunion
latte
£££
wooden
spoon
drought
avoid
gloucester
baguettes
correct
farmer
grovesy
#pain
serving
elves
4000
pepper
antonie
toon
studio
genuine
#happy
#pro
services
referee
crowing
mcdonalds
freekick
parking
garage
cards
scrape
mornings
dishing
oldest
coventry
#potato
potato
euan
jacket
chef
swedish
meatballs
costa
#keith
ashley
spineless
andress
ports
student
nursery
harold
bishop
retired
25th
owner
fault
education
#moves
gangham
#tighterthancramp
tighterthancramp
changes
wallet
backing
owes
ollie
shlid
hayes
enemy
barker
butts
hereford
thumbs
foul
scum
network
oooosh
capped
racing
grim
alzhiemers
society
plse
depends
bacon
mid
snack
crackling
corporate
hog
roast
rocket
sixways
#coronas
coronas
teammates
lockdown
kidda
gents
ripped
dolly
port
talbot
valleys
£6
#rwc2015
rwc2015
austria
owned
fred
value
police
union
tires
sofa
newquay
#safety
safety
powelly
youtube
gift
7th
young
cubitt
errie
tidy
josh
sworn
gem
plate
schofield
egg
batch
vanilla
shooting
festive
#smallworld
smallworld
lesson
#pull
clays
ian
coley
#prouddad
prouddad
birth
pikey
roots
boarded
housing
gates
mobile
traded
frosty
earning
drugs
hellrunner
soc
virginmoneygiving
#coyw
coyw
6ways
supply
jockey
horse
riding
strong
retweets
marcell
silver
glos
proposal
#you
asda
#weasel
u8s
festival
indy
bristol
hawks
confirmed
tucked
kindly
#thevalleys
thevalleys
liam
steamboat
neighbours
scenes
stag
angry
public
apology
2v1
glare
blinded
chipped
leicester
store
cross
members
shervs
cai
butt
ear
joking
pipped
daily
verified
gloves
trained
ugo
brive
cycle4matt
drayton
9oct12
£140
cycle4matt@gmail
373
washed
kebab
#farming
pots
robins
ash
cheaper
wines
values
hawk
showered
parts
lockers
howard
welly
£7
#sitdown
sitdown
#mnf
mnf
obsessed
horses
drying
respect
grew
fast
suicide
acorns
accurate
reception
badly
timed
tackle
250
prem
welford
smiths
rfc
newlands
abilities
botox
mixes
#cokezero
cokezero
europe
embrace
engagement
punching
#fact
embarrass
proclaimed
#tan
tan
therapy
darts
wasted
law
cds
huia
lords
alarm
tusks
vinegar
matchwinner
ferroco
failure
photos
#shlid
lids
calm
happier
received
gum
opro
troops
olds
beastie
armband
sniffs
alumni
loughborough
mayfair
karen
territory
#jpm7s
jpm7s
duel
#catflap
catflap
razzle
lives
mills
plunge
commitment
crocs
drills
fils
proper
kai
#memories
tenerife
classy
dot
pulling
hen
hole
skipper
pockets
treatment
aid
thibault
riot
naaaaat
wets
vilamoura
tp
200
johne
struggled
offering
ca
mec
mask
stavros
flatman
spraying
vintage
pumping
report
10p
step
stags
vice
sourcing
sophie
vase
proceeds
rainbows
childrens
hospice
rounders
weirdos
softball
tougher
respond
shite
arms
shoulders
lats
hammys
calves
#trainhardreapthebenefits
trainhardreapthebenefits
#craic
craic
unit
fixtures
saving
vesty
earliest
newly
formed
aged
rated
screen
#cornwallneedsastadium
cornwallneedsastadium
exams
bedroom
injured
shorter
salad
pine
headmaster
digger
brutally
35
youngsters
admire
intervals
lived
lightyear
peaks
hartpury
pfffft
matson
fuck
abit
profiteroles
nans
load
#xmasxv
xmasxv
n1
shaun
silent
knight
mitchell
jonny
kingsholm
tomorro
outrageous
massively
reckless
day201
rice
cous
congratulate
excepted
#15stonebabies
15stonebabies
antioxidants
metabolism
cherry
active
historic
docks
holm
#beautifulpeople
beautifulpeople
#triplethreat
triplethreat
minibus
stoop
23rd
crumbs
bong
biltong
#timeless
timeless
rebuild
rimmer
stoppage
untill
spoke
italian
#teamrehab
teamrehab
fancied
tempt
fate
represent
cone
palace
dick
batter
18th
wood
receive
scrumming
cows
given
meaning
#thatisall
thatisall
copy
swell
#gloucester
#worcester
wernt
2s
porky
#pest
pest
gosh
#shs
shs
hooking
sonos
systems
#ledgend
ledgend
fuckers
#ideal
#rugbypig
rugbypig
brothers
dumb
dumber
swam
#stash
stash
deciding
harrods
conquer
counting
#vile
vile
fiji
motown
entry
ospreys
#noinvite
noinvite
lip
rub
arsehole
#mermen
mermen
#nolegs
nolegs
bouncing
wrapping
#letitgo
letitgo
scheduled
feb
budgen
nov
pound
cry
isit
sacked
director
bryan
redpath
defeats
christ
deer
#localderby
localderby
cents
3110
coney
yan
modelling
fucking
cough
#secretsanta
secretsanta
grills
#sorry
recycling
blob
shabba
material
#stan
stan
colts
lush
tweed
deacs
linked
glaws
greggs
sainsburys
qualify
semi
#discount
discount
loyalties
230
chap
70th
500
remaining
today’s
disappointment
0871
871
buxton
electrical
#buycheapbuytwice
buycheapbuytwice
mums
rolling
65
cus
mongo
shadow
dancer
#dayoff
dayoff
#mondaynightlights
mondaynightlights
haaaaaa
gay
sides
disrespectful
tryna
96
weston
wasps
mizuno
teamwear
computer
chair
#chilling
taste
addiction
#crybaby
crybaby
puss
ache
moyles
dom
cullen
memorial
calender
doms
september
clock
kar
review
u16s
regional
slice
commander
#totalrecall
totalrecall
estate
activities
zorro
pub
crawl
#nause
officer
nooooo
hamiltons
built
agreeing
sh
brown
nick
testimonial
benefits
thurs
supposed
married
haa
cube
dresser
barbers
#theblackpearl
theblackpearl
#missile
missile
rapids
rafting
levels
ross
freezing
sinking
sand
mats
dunk
#lastminute
lastminute
whys
chisora
fitter
kahn
khan
garcia
predictions
berry
#oscar
#rip
#alltalk
alltalk
screamed
scaring
triple
clue
banned
swing
theyre
bastards
buying
shades
chosen
ms
smoked
cheddar
cheese
goon
recons
fined
speeding
clay
#wimbledon
wimbledon
ears
bot
falling
boyf
mwah
fabio
capello
spray
tablets
doctor
anti
killers
haze
blisters
screech
#stillnotongan
stillnotongan
tongan
summary
burger
haaa
rooney
swanley
saffas
yr
lawes
youngs
#king
whos
tomorow
poached
beans
citizen
published
prayers
tributes
dominic
offered
guna
beckons
u17s
u15
leic
gave
rivalry
confident
wankers
curtesy
gavin
stacey
sum
kearsy
albanians
7months
mortgage
advisor
shag
secret
#never
pluck
eyebrows
spartans
thebeast
#takemeout
takemeout
yaaaa
sickening
dates
#punching
paint
pipe
ade
sandals
01
ys
saps
#39
youd
havnt
trott
star
mines
allright
borris
coneyhill
clifton
ehh
sav
#everymanforhimself
everymanforhimself
11pm
gloucestershire
ror
#commander
ban
imposed
naaaaaat
mute
oxford
indoor
tonigh
#relief
whistle
dnt
thin
paths
sappers
ub40
noise
jocks
#tired
www
diags
kat
drag
billy
lance
heinous
ahahahah
nations
chewing
wasp
gemma
joey
wannabe
#towie
reports
saxons
yur
fr
scared
handling
library
quote
#glawsfamily
glawsfamily
spo
twins
14s
equals
#lazy
lazy
skinny
boobs
#nutter
nutter
#overthemoon
overthemoon
aa
#lush
wuss
eli
deeply
cans
specially
beating
trinder
denz
#crack
georges
period
englishman
wade
#hatinglife
hatinglife
programme
coors
bg5
dragging
sister
entire
”we
refreshed
chill
#goodworkstories
goodworkstories
sell
recieve
presents
#oldschool
oldschool
29th
boxing
#presents
meetings
santa
arrival
smuggy
appearances
colour
30for30
bo
#30for30
spoils
#oldman
oldman
#aleaguefinal
aleaguefinal
competition
stuffing
tongue
remains
tact
crying
connecticut
laws
#dothemobot
dothemobot
paying
#toocold
toocold
thermals
semifinal
launched
routine
performed
flowing
sarcasm
#ba
ba
#clueless
clueless
queues
security
wonderland
required
#espn
allan
visited
louw
elbow
banahan
swinging
brett
deacon
correction
anthony
allen
shire
navy
sailor
forces
#thermals
fricken
flash
flooding
torrential
suntan
dealt
patients
logan
nurses
ormond
hospital
thankfully
clapham
macdonalds
stronger
rec
oli
enjoys
houston
detroit
gronk
#wheels
lv
fortnight
provisional
wentworth
quinssa
mat
unbelieveable
comebacks
galore
ryan
shocker
rylan
burrito
louder
requested
xl
medium
tower
#madeinchelsea
madeinchelsea
worthy
#congrats
snap
silence
79p
northampton
evans
magical
holes
gaz
meets
carnage
slims
spare
#ha
entertain
#co
tackling
tommorow
barnet
courtesy
issues
walls
damp
#apocalypse
apocalypse
eng
#mobot
mobot
trade
galway
#zzzzzz
zzzzzz
rodgers
dc
recharge
batteries
zoo
lessons
hc
stays
hampshire
prelim
#funtimes
funtimes
orrible
closest
#rydercup2012
rydercup2012
kaymer
pulled
splash
claw
2all
politely
gollum
folk
rory
mcilroy
#neverindoubt
neverindoubt
current
#toofunny
toofunny
mcintyre
21
comedians
julian
recording
apollo
westfield
redzone
#bandit
bandit
shining
#fitness
#extras
surrey
scrumhalf
permanent
walton
heath
questions
cj
boi
#crazy
#fairplay
fairplay
nervous
#supersunday
supersunday
reportedly
roy
scratch
#snooze
snooze
syfy
teds
excellent
apps
monye
dominie
bradshaw
3000
event
lifetime
amy
slam
1930
franklins
garden
#stinker
stinker
gems
harlow
suddenly
rex
#insomnia
insomnia
#grandad
grandad
older
#nevergiveup
nevergiveup
belief
cobham
kicking
definition
paralympic
butterfly
miles
faster
foremost
liverpool
#toofast
toofast
blake
bracks
results
diary
closing
immense
hungover
#hardknocks
hardknocks
dolphins
knocks
#sore
canoeing
caravan
heathrow
camden
african
froome
rowers
19
olympian
#benandrita
benandrita
800m
400m
freestyle
fulham
missis
#pressure
sandown
#duke
duke
#theopenchampionship
theopenchampionship
ernie
els
betting
scott
#lucky
#converse
converse
stock
evie
patron
cambell
dealing
singapore
tekkers
#elite
elite
delivers
lasted
poolside
budget
rhinos
wigan
plumbers
earn
concept
revealing
peers
dislocated
links
courses
racks
possible
spain
henman
negotiation
llanelli
scarlets
pricey
buggy
visual
lactate
70070
johannesburg
elephant
lion
safari
elizabeth
africans
#altitude
altitude
customs
gatwick
bangkok
530am
marbs
#zzzzz
zzzzz
racecourse
tub
fa
lan
offseason
heineken
trips
anoth
3peaks
restaurants
operation
koh
samui
colonel
marler
tao
genia
hook
#engvsa
engvsa
buckets
lethal
£12k
speedboat
champagne
hangover
#verytired
verytired
trekking
11th
planned
diving
8th
arrive
villa
booking
overlooking
overcast
delicate
u13
beijing
rugb
15am
lag
treated
thai
pushed
£4
tommorrow
connection
#thailand
surreal
alltime
rudy
brian
dallas
fo
collage
gibb
rocking
crowned
gu
stephen
jolly
grub
booze
addition
concert
#buzzing
jay
kanye
ns
o2
ward
labour
major
meltdown
stressful
firs
#sun
artists
10m
headed
viral
felicitations
beaucoup
#souvenirs
souvenirs
quelques
année
venez
voir
boutique
asm
jaude
14h
dédicaces
vente
calendriers
sos
soutenir
enfants
malade
#rt
serait
stp
matteo
ans
aujourd
hui
oui
sûr
congratulatory
eventually
2h
bingo
#goodmemories
goodmemories
familiar
friendly
faces
rehabilitation
admitting
differences
pale
peach
tux
#brrrrrrr
brrrrrrr
être
demande
règles
pocket
stade
michelin
pritch
#asm
extended
content
prolongé
saison
43
pourrais
demander
vivre
rêve
tanning
products
douchebag
coppers
countryman
moustache
snuck
merci
simplement
déjà
semaine
prochaine
realised
#bg
bg
sweeping
fringe
youth
questionable
decisions
photobomb
#not
global
wagga
vos
aurais
pensé
toujours
#shapeofyourlife
shapeofyourlife
suspended
eck
sharpen
hash
tagging
5weeks
assault
#j
enfin
vacance
semaines
grâce
erc
fini
enforced
bonne
bust
assure
retirement
solution
execution
composure
tonga
svp
faire
découvrir
joueurs
mustn
coffees
robbo
gav
rocked
leonardo
vinci
freaky
headband
scenario
muzza
joyeux
anniversaire
handisport
tache
#k
f@
marche
mal
veut
félicitations
samedi
assuming
jc
tall
phrase
unique
époque
julien
disneyland
jacked
contestants
digital
pushing
almond
sugar
butter
rare
très
essais
borders
victoire
consécutive
domicile
énorme
aux
supporteurs
soutiennent
pronostic
espère
dire
gagnera
joué
argentine
tahs
packaging
bravo
lady
habitude
devant
homework
matchworn
biarritz
2009
consecutive
top14
#neverforget
neverforget
#takethat
takethat
greats
nagging
hydration
punished
legacy
mess
sneak
wks
suspension
muffins
survey
pros
showed
91
refs
resetting
peeing
157
gallons
byrney
holds
lovin
wembley
needing
considering
participating
stone
temple
pilots
mic
impressed
bathing
activity
managing
soutien
dégouté
peux
rien
décision
ça
empêche
standing
hiding
monde
laziness
mentioned
#derby
gentlemen
december
matchday
15m
35m
novembre
tien
inoubliable
vieux
gagné
1976
longtemps
belle
claquettes
flip
flops
thongs
compliment
avid
#feetup
feetup
moisturiser
fog
5m
ladyboy
sportsground
stalking
psycho
#meganstammers
meganstammers
invest
après
jai
vidéo
acheter
bienvenue
meilleur
ambiance
soir
espoirs
contre
bayonne
dimanche
septembre
ceyssat
nombreux
ripping
strasbourg
ugliest
strip
saddened
potential
gars
washing
#frustration
frustration
2kg
dishwasher
pulp
checkout
scans
allez
#as
petit
bougies
pencil
tighten
cameo
junk
yard
animal
steel
warren
acquired
kilo
scotsman
rutherford
launches
feature
lions
avais
pénalités
50m
reaping
seanie
flogging
nana
brien
arse
plaisir
#top14
plaît
pénalité
2min
companions
5h
pr
fille
sweating
reasonable
elderly
2829
bordeaux
1ère
journée
victoires
extérieur
équipes
française
melting
superbe
td
bant
#whoknows
whoknows
tifo
arvernes
suivre
partout
cette
5k
cartilage
pts
nrl
loi
clubs
besoin
idée
cadeau
homme
#maillota10000
maillota10000
souhaite
soit
gagne
offert
faut
gag
beau
gosse
challenged
cycling
crumlin
reads
tremendous
rowan
easiest
quickest
fibre
protein
meals
#ouch
hooper
apply
bugger
#freaky
wes
fofana
bonjour
hopes
2016
guiness
laura
tech
ravi
jaune
bleu
ville
bribe
resign
voila
adore
muscu
etait
jeune
neighbourhood
rwc
hcup
cabinet
falcon
smugglers
aff
grandfather
2yrs
3yrs
neill
buckle
#rabopro12
rabopro12
chez
quelqu
piqué
thinkin
clarify
graphic
increase
sizes
avez
faim
#origin
cane
#teamasm
teamasm
meilleure
cc
description
rhymes
lemon
meringue
twiglet
muller
afoa
coat
confused
watchers
#leinster
#chelsea
tx
observation
huddle
officials
extend
unstoppable
convinced
bolted
ph
dreamin
#heinekencupfinal
heinekencupfinal
rats
lyon
#12countyarmy
12countyarmy
kay
arriver
importe
mets
gants
2ème
séance
cryothérapie
aww
yelled
baking
supermarket
cookies
paleo
magazine
gluten
ingredients
stove
jimbo
#manchild
manchild
growing
sooner
former
pair
preds
promouvoir
nouvelle
tbone
heureusement
serai
foto
dommage
ferme
yeux
grrr
qd
sympa
dylan
gig
raison
keys
sinead
choisi
aime
faves
donné
venir
même
musique
#hcup
marching
opportunist
motivation
salle
songs
pessimist
sees
difficulty
optimist
winston
#gunshow
gunshow
emulate
carte
bleue
pardon
numb
kevin
considered
swearing
clip
manly
chump
posting
supports
beak
fixed
aw
donna
dreamboat
easily
#draw
quieter
salut
fais
guerrier
equipe
alpes
honneur
#r
slight
awaits
release
hugs
adrenaline
probs
liz
#lad
rooming
turnover
delight
delightful
funnily
betty
#suftum
suftum
occurrence
tick
tock
dearest
auvergne
#blackout
24h
adapt
gladiators
friendships
80min
57
canet
été
seany
strauss
emotional
respectful
donner
frissons
locks
recruitment
priorities
jill
errors
relieve
johnny
alun
#heinekencup2012
heinekencup2012
47
temps
moche
perthshire
peebles
steps
piano
mitch
#bromance
bromance
maison
hines
wobbly
compromise
fierté
trois
mots
laid
était
1981
exposure
ferg
define
jan
kuier
golfie
metropolitan
carols
candlelight
festivities
hood
stuur
nommer
gee
tyd
gaan
mater
enige
tooooo
nw
lunches
”let
idols
curriecup
angus
passionate
danki
druk
geld
betaal
nooit
iets
gehoor
”sal
laat
wanne
oor
weke
winnings
geniet
dave
auto
feeding
umlazi
initiative
griekwas
suggested
signatures
alley
centres
educating
#sharksforever
sharksforever
dixie
neva
velvet
skies
pit
bloemfontein
kimberly
mauritius
heaven
opened
pouring
ccup
skeato
agen
ag
hoekom
daai
boland
wereld
sommer
blades
dae
avenue
rochelle
curly
cobus
#bulliesarelosers
bulliesarelosers
eradicate
bullies
schools
chatsworth
thankful
billing
rugby’s
riverside
kickoff
brotha
hamilton
67
madiba
bodies
boytjie
laterz
barneys
111
26th
meyer
jannie
bismarck
vehicle
ransom
mc
dull
#barneysarmy
barneysarmy
glenwood
dhs
blankets
blanket
hihihi
ringer
briefly
golfing
shake
sneaky
salute
zealand
joue
courage
demi
taupo
2morrow
jp
jis
pellie
toer
dinge
pitty
5points
liv
ambassadors
plessis
honeymoon
marriage
mk
interviews
marius
souvenir
comfortable
courageous
gekyk
staan
verskil
gentleman
castle
kingsmead
sharkies
rests
replies
crèche
neighbor
charl
mcleod
arrives
ct
unpacking
”and
hectic
dojo
mekaar
gemis
saterdag
vrydag
alles
beste
gebeur
heavy
hy
gekry
val
meter
pearly
vinnig
eet
plek
funeral
plesier
bbqing
cost
volgende
schalk
backyard
waar
geneem
terug
lagoon
gery
pelle
lekke
gewees
maat
slegte
nuus
vakansie
familie
vriende
veilig
barry
pray
2year
lung
infection
sê
hom
gebede
oud
seuntjie
hys
soek
kompetisie
bid
vi
19h
detail
sjoe
tragedies
breytie
glo
”it
rudi
gese
woensdag
alweer
jul
icu
iemand
paarl
biff
rolled
barney
hug
scraper
hallo
wellington
voor
klein
vernon
luv
yous
wrestling
eish
kersfees
stopping
catchup
dcc
4ball
pickup
felicitation
volg
bybelvers
beter
tongans
wax
babe
gras
klink
kant
groete
mnr
wire
buggers
successful
2011
geboorte
brekkie
slip
sharky
cracker
melt
span
gim
underdogs
gymnasium
kimberley
7pm
#bounceback
bounceback
kwaste
klapping
credits
maande
deesdae
reminds
goody
ushaka
micro
hijacked
harde
pumas
aussies
nelspruit
accident
dvd
daars
ruggas
jong
lank
hul
seker
gewen
gedoen
gdluck
hustle
preparations
settled
watts
upp
ropes
wys
helloooo
vie
envoyé
dernières
dato
#beautiful
marseille
bonnaire
captainsrun
boiling
dejeuner
mise
velodrome
#mean
consultation
straighten
samoan
mustang
dine
cuisine
adidas
option
choosers
”lol
enorme
mission
accomplished
prepares
revoir
ferrand
scots
eternal
refuge
underneath
birdies
willies
tomorrows
eyegym
brent
tiny
daddy
bla
cruise
angle
monkey
cest
kickass
owen
spoty
presentation
#lookalike
#payback
payback
evens
jumpers
hohoho
controls
#xmasnumber1
xmasnumber1
#goodday
goodday
#tea
rpa
brain
tumour
prawn
described
forever
grateful
served
freedom
mango
lime
charms
saracens
thts
ny
stillborn
samuel
defending
threw
mmm
zzzzzzzz
gota
customer
bob
impossible
jus
ck
earth
dw
nudge
joiningjack
£1
crank
#scared
#bolt
seats
#unbelievable
#talent
boxers
phelps
lochte
sma
fool
arena
#gb
#win
unite
instagram
champion
m3
profits
fund
poss
leonard
comms
persie
unlimited
refereeing
greece
spiral
background
crete
weathers
personal
harpenden
diagnosed
#topblokes
topblokes
careers
218
epetition
government
funding
tunnels
welbeck
tompalmer
redeemed
roomies
acts
jacks
#classic
swimwear
leagues
gareth
brad
thorn
qpr
yh
urge
kettle
#cantwait
cantwait
paul
gussy
gustard
4wks
albans
marathons
56
stress
fracture
oright
oooo
avengers
auctioning
tracksuit
nominated
ramires
justice
l1
circle
bs
barcelona
classico
aberystwyth
lynagh
poppy
heartwarming
760
#ea
ea
glued
knicks
goin
hyper
1900
psvita
raisin
lymphoma
24hr
touchrugby
fundraise
rays
fill
u14s
fatty
magnet
congratulation
practicing
talked
cupcake
gain
hernandez
combining
160
gunna
joel
hillsborough
sam
richard
#makeithappen
makeithappen
christening
#priorities
chucked
brownies
redgrave
generated
journalism
deon
carstens
stormers
#jamiegeorgethebrand
jamiegeorgethebrand
ernst
joubert
retail
oak
court
elf
dallaglio
flintoff
thx
ow
monty
cronje
1week
len
olivier
rhodes
#sharks
juan
cheetahs
110
dangerous
unfort
firmly
rails
comprehensive
cavaliers
permit
finalised
cilliers
replaces
berg
mvovo
stefan
absence
province
johann
clash
springboks
44
victors
witbank
#lions
including
rocco
jansen
springbok
nod
10th
wanting
jean
deysel
mom
emerging
ruan
pienaar
contribution
tally
frans
steyn
lack
beast
smit
replacements
burden
kockott
swanepoel
jordaan
sykes
botes
ndungane
warmup
mtawarira
jacobs
300th
dynamite
severe
grade
strain
initially
34
position
playoff
bp
obstacle
overcome
brumbies
107
pietersen
barritt
concussion
sheehan
ruled
incident
nerves
formula
simple
downing
promising
canes
possibility
essential
worthwhile
polotanau
assessment
bumps
odwa
burgess
horne
reserves
adi
albert
93
replace
striking
thomson
analysed
ligaments
repost
pending
2315
mustwin
hurricanes
remain
tied
unchanged
1118
announcement
riaan
xv
00
host
gwk
griquas
andries
jacob
reached
200th
ohio
waters
207
curtain
raiser
#bath
chronicle
butch
keegan
broadcast
ss1
quarterfinal
5pm
entrance
obvious
absa
decider
19th
2007
2002
710
scorers
beaming
fortress
reputation
richie
ellis
316
concede
cloudy
gentle
breeze
largely
expected
shawn
mackay
sincere
condolences
conv
x2
x3
dg
lowest
motm
possession
allowing
910
tension
booked
mighty
elephants
68
s14
150th
trinations
included
minimal
induced
coma
extent
unknown
associated
canterbury
discounts
trevor
inclusion
undergo
spinal
condition
incorrect
updated
05
gmt
48
achilles
heel
fewer
3514
scores
75
28
217
147
stakes
firstclass
#durban
computicket
allocation
shores
dilemma
previously
risking
converts
322
converted
315
38
successive
1996
placed
australasian
newbie
flown
grasp
albeit
injuring
medial
midway
2513
exceptional
186
tighthead
daley
sanzar
dup
hargreaves
johan
snyman
alistair
assessed
cleansweep
strongman
flank
chan
williams
adding
crunch
rounds
hamstring
liberty
wanderers
sterling
southern
patchy
returning
assess
downey
physical
hardfought
152
inconclusive
offsides
gather
69
810
53
patiently
recycle
50min
metres
halftime
phases
carefully
35min
matched
camping
runner
sione
mils
muliaina
masaga
sivivatu
jacques
staggering
010
2015
495
internal
14th
britain
pigeon
carving
order
fuss
casey
largest
#typical
typical
cope
coordinator
#dontbeahater
dontbeahater
merely
duncan
march
carb
#running
gandalf
ceases
amaze
milkshake
slowly
#winatallcosts
winatallcosts
necks
genuinely
#love
chins
#twitter
retard
#secret
eater
fundraising
£2
ke
hala
carlos
30min
haps
nigga
nut
hurry
whips
spurs
limits
blow
weak
#represent
originals
hoodie
saint
tables
wiggles
pp
1510
malo
lay
smack
ponting
walking
crease
toowoomba
#something
bankrupt
#darts
wizard
finest
warner
century
irrelevant
satchel
crime
craft
brewing
industry
opposed
offs
#ausvsl
ausvsl
grounds
decking
halls
reindeers
overrated
#enjoyment
enjoyment
archie
thompson
schoolboys
behalf
rebels
witnessed
bakkies
botha
lineout
obama
shattered
closes
empty
#strong
popping
bermuda
#nrl
jeans
katsu
shota
#morebetter
morebetter
president
fc
aami
ignore
punter
similarities
madness
modern
insight
damien
gould
shook
grammar
representing
init
ricky
rumble
hobart
february
spectacular
tempted
sample
#itavaus
itavaus
declare
shetland
ponies
charm
departure
hamish
tanaka
horie
visy
#engvaus
engvaus
queensland
evan
fraser
toughest
#fravaus
fravaus
stadiums
poison
ignorance
autism
gritty
#greatservice
greatservice
hass
denim
solved
#powerful
#hashtag
commentary
lyons
laughs
eales
cox
rf
thou
#handsome
sportsman
dinosaurs
#rebels2013
rebels2013
foxsports
carnival
forgive
94
thrilled
hoani
rucking
sportsmen
feat
#farewellsharpie
farewellsharpie
suncorp
touches
vince
weary
dunlop
coconut
integrated
sponsorship
wars
vii
ewok
menace
starring
bombay
bicycle
roar
trailing
experiment
venturing
partake
skins
pins
hawaiian
ironman
8hrs
18min
crosses
tmw
cassidy
1030
#wrong
clutch
handled
#great
carlton
regarding
communications
worker
saffy
sundays
larkham
wallaby
#ausvnz
ausvnz
gutsy
humidity
rosario
ab
predicting
prevent
streak
cliche
9am
waratah
child
#aleague
aleague
bolton
#superrugby
superrugby
wicket
jamaica
pakistan
sigh
locker
goodbyes
blowout
swans
overtaken
80
streets
pledging
#nrlgf
nrlgf
pink
dancing
#disturbing
prematch
rise
achieve
heights
punters
#aflgf
aflgf
archer
afl
mcg
scene
armageddon
cheer
plastic
coffin
#wallabies
intentions
orange
naked
pairing
halves
kb
#therugbyclub
therugbyclub
hype
mcc
queuing
cancel
sheep
robbie
toxic
stood
saturdays
hannah
seconds
conversation
outfits
entering
souths
bulldogs
brownlow
carpet
fundraiser
bliss
gf
charming
club”
roosters
ambitions
dummy
2014
updating
peeled
kicked
cheika
vital
thrown
10k
balmain
aaron
booth
superman
carter
#shuteshield
shuteshield
shute
cliffy
trains
boards
devon
alfie
disco
30am
sideburns
#iphone5
iphone5
continually
failing
request
burke
kurtley
beale
phipps
recovering
melb
drew
bandwagon
bunnies
tipped
ft
glen
specials
debate
jedi
handshake
wink
interviewed
#rugbyleaguemorebetter
rugbyleaguemorebetter
barbra
pits
mass
greg
cruel
grassroots
receives
sticks
tomic
presser
returned
serve
smurf
rookie
doubled
mascot
laurie
howzat
imposter
telegraph
posing
media
inaccurate
mick
deans
fighter
honest
bledisloe
#ham
jambon
opinion
association
ceo
vickerman
nsw
lachie
midst
optimism
arg
percy
sfs
banker
wildcard
clint
newton
dropping
kafe
teammate
panther
speaker
superb
controlling
gina
issue
fascinating
whisper
oz
#bledisloe
nash
solve
noble
quay
disrupted
ricki
lane
sums
innocent
#tweed
burkey
dresses
listener
alcock
pocock
underrated
fraction
#wellplayed
wellplayed
coopers
monica
commission
foxtel
gallop
attracted
won’t
13th
dusted
strolled
immediately
access
murphy
organise
economy
20am
howzit
packers
baffled
officiate
sacred
failed
#moneyforjam
moneyforjam
sets
rat
#bledisloecup
bledisloecup
coogee
copped
brandy
eric
type
convention
players’
expanding
squads
arc
posts
finishes
blaring
sally
pearson
sight
cab
claims
swimmers
injected
controlled
robinson
stat
raymond
checklist
bands
#sogood
sogood
peaceful
foley
ship
#qanda
qanda
represented
gifted
footballer
napier
vale
artist
painted
#pr
villiers
graham
suggesting
gens
cowboys
favourites
mistakes
charlene
doodle
#bandwagon
#confused
cow
waikato
lauren
flag
cloud
control
runway
delayed
donut
boxes
donuts
airports
organic
rule
geoff
cheque
shade
stark
pappy
#slice
#baby
inglis
sen
notch
congratulating
inman
hugh
pyle
rebel
neville
odds
wicks
dread
humbled
pan
fairytale
offspring
patrick
#dreamy
dreamy
sublime
daughter
rumours
collins
sniff
rabs
twang
#soo
streamed
lagged
wardrobe
hogwarts
ronald
hostess
panda
#lazarus
lazarus
archives
batman
2000
xavier
whispers
lunchtime
prouder
barba
ascot
tipping
redeem
retiring
mortlock
#again
#ausvwal
ausvwal
third
tells
farnham
filling
rising
dewar
sita
timani
upsets
elliot
remembers
58
#earthquake
earthquake
poster
bein
sharpie
footsteps
announcing
increasing
unhealthy
abundance
beautifully
groomed
expression
defensive
imo
unsung
maverick
#out
#to
trail
#notgood
notgood
revisit
tess
doggies
zip
nightingale
circus
prior
personally
pep
gallen
uate
releasing
#thevoiceau
thevoiceau
turtle
fireman
sharpey
fellows
writer
analysis
battles
lycra
sleeves
elsom
gr
hangout
#union
35am
punting
coop
brendan
bug
noosa
introduce
produce
insightful
pg
soil
brick
covered
simon
vocal
touching
runners
bingham
ewen
mckenzie
#hardworkdedication
hardworkdedication
#masterchef
masterchef
appear
tink
tomato
michelle
attended
windsor
squeak
jaws
fairy
pledge
searching
youve
#rebels
#reds
#culture
christine
40pm
bound
mercedes
thread
strict
counter
destination
stockade
jono
owens
nic
henderson
stacks
skating
delta
blogging
dearly
beloved
victorian
minister
coins
poverty
abroad
assistant
swear
responsibility
winger
calvisano
eccellenza
99
tranquil
#dr
equity
management
property
musical
chairs
thoroughly
#weird
#family
#ticktock
ticktock
#benjaminbutton
benjaminbutton
penrith
panthers
pa
mothers
bowie
announce
400
believed
3hrs
lineouts
manger
accomplish
palu
warburton
appears
#goodskills
goodskills
nil
sbs
otago
vision
#loveit
loveit
cantabs
soaps
landers
merch
greetings
dunedin
bullets
ramen
highlander
fumiaki
gruelling
triathlon
razorbacks
#familytime
familytime
punishing
#just
awsome
tv3
shld
possib
features
colin
slade
possum
speight
environment
piutau
profiles
honor
highly
fight4life
thorne
#rnr
rnr
steinlager
nominees
#steinieawards
steinieawards
turbos
stein
queenstown
rotorua
hosting
rights
nationals
mode
tractor
tire
projects
wash
salvation
legendary
attempts
franchises
sladey
commonwealth
medallist
shanks
ruined
impressing
#preseason
#onthegrind
onthegrind
samurai
kitting
forsyth
barr
experiencing
az
steal
hare
wider
hoon
#superugby
superugby
macdonald
collapse
muss
57min
drown
auckland
threat
sr
nonu
azza
jarrad
bender
dunners
slog
naming
negotiations
gathering
clans
#holidaytime
holidaytime
hotcakes
revolution
#younggun
younggun
rivals
moustaches
gathers
amped
sparks
invercargill
halfback
#māoriallblacks
māoriallblacks
recap
anticipated
intention
dapper
trimmed
midfield
ellison
sco
#scovnzl
scovnzl
props
lining
directly
photoshoot
promotional
donnell
fav
tui
knights
#theman
theman
six60
i’m
i’ll
#lol
#bigred
bigred
farewell
guzzler
spears
investec
revealed
12pm
bump
southland
follows
wizards
#absintown
absintown
hawkes
carvin
streetwear
promo
lately
fluent
#tkb
tkb
arriving
towns
hosea
beauden
keven
wanganui
#crusaders
#hurricanes
#chiefs
#blues
enters
maccas
awhile
#muchlove
muchlove
discharged
onboard
sho
soaks
arigato
#oneofthebest
oneofthebest
#sh
halfbacks
#justsayin
justsayin
preston
77
#letsdothis
letsdothis
pukekohe
bearded
can’t
scrummaging
tasman
hissing
golds
amigos
fought
#super15
super15
cromwell
expectations
grounded
trademark
grit
tana
#itmcup
itmcup
maroon
eco
#arohanui
arohanui
chch
tokyo
#finalsfooty
finalsfooty
steelers
underway
godfather
trainings
counties
prepping
#thegc
thegc
#welcome
hansen
#staytuned
staytuned
region
repping
enter
qualifier
zumba
taniwha
mutt
ciao
boundaries
410
1216
1820
qf
sf
valerie
adams
#allblackeverything
allblackeverything
#100
recognized
suz
priceless
wyatt
waterboy
moko
lima
pilot
wheeler
fulla
#shape
students
#stagrugby
stagrugby
plaza
bfast
#abvsa
abvsa
colleague
appointment
mooloos
hairdresser
dominant
243
competing
gore
wags
trucking
15th
sep
#shark
#ballin
ballin
incredibly
470
00am
cowan
260
sta
no2
slippery
#living
photographers
iconic
backdrop
popped
base
saunders
welcomed
fold
clarkey
razor
ups
sonny
supreme
slick
scotty
colours
hayden
parker
eels
coo
stellar
removing
2221
#s15
#chiefsbaby
chiefsbaby
artistic
promised
aotearoa
toby
carried
bond
skull
shouting
tron
cohen
sullivan
#code
chur
whoa
chicks
stunner
#follow
blows
hundy
#auckland
’s
smaller
regions
rts
alexandra
welcoming
matilda
tb
#truelegend
truelegend
assembled
vid
paces
goose
#chivcru
chivcru
cuzzies
#mo
browny
weapons
praises
#shieldfever
shieldfever
naki
embracing
1716
nail
heating
regain
farrell
1416
myler
extends
1116
substitution
gill
vunipola
stevens
hodgson
1113
wigglesworth
kock
tomkins
fails
1110
replacement
mujati
117
dowson
15pm
assist
allianz
comfortably
amends
misses
borthwick
strettle
ashton
saull
rhys
wiggy
mako
opt
meters
camped
3712
shown
creating
resulting
stanley
pays
tackled
fearn
kameli
ratuvou
agility
375
matthews
305
baldwin
spencer
rae
205
mordt
convert
175
petrus
replaced
lorenzo
romano
170
extending
sar
1913
mun
72mins
penalised
gara
narrowly
consensus
sinbin
1613
1313
neil
1010
vicarage
etiquette
minority
wyles
goode
kruis
2b
limited
armstrong
youngster
fairly
scrambling
1315
1310
hankin
franklin
78mins
upright
70mins
53mins
upfield
fourth
drizzle
thomond
44mins
restart
touched
crossbar
visitors
limerick
artificial
internationals
featuring
strikes
twelvetrees
forcing
shirtless
akapusi
qera
clearance
fantastically
3821
halfway
irb
shortlist
michalak
#newyork
newyork
vr
raffle
surface
tryline
drifts
123
62mins
stroke
nils
wray
walker
dashing
#wolfpack
wolfpack
nailed
audio
evenings
shock
ale
candidates
u11
younger
cipriani
nonsense
eoin
binned
davies
converting
sinbinned
reeves
4yr
survivor
dwayne
peel
attendance
pause
cueto
gatorade
salford
49
#nextgeneration
nextgeneration
chilly
kate
sickness
midweek
pickmeup
sarrie
camel
gangnam
touchdown
63mins
55mins
45mins
ends
maddock
increases
21mins
20mins
lucas
guillaume
goldington
25mins
repair
fractured
cheekbone
sustained
principles
reserve
lw
16mins
oas
nailbiting
78min
sidelines
lengthy
stretchered
haskell
39min
carded
blocks
clearing
chasing
29min
varndell
7min
conceding
4mins
u18s
heathcote
interval
68mins
hail
crossing
13mins
8mins
500m
60mins
powell
brussels
metro
offloads
rm
germain
reduces
imhoff
62min
212
58min
exchanges
scrappy
flanker
roux
barkley
32min
clinical
22mins
releases
20min
pressing
olly
2mins
blinder
belgium
occasion
balance
charges
patient
buildup
spotting
gap
66mins
breakaway
rees
awarded
stealing
laidlaw
34mins
30mins
23mins
touchline
14mins
conceded
spellcheck
blackberry
spell
thousands
lamp
forum
edward
griffiths
precautions
2823
arscott
henson
replacing
61mins
54mins
48min
creates
bounces
mackenzie
collects
corker
kassam
munich
suited
rye
kart
karting
outdoor
celebrated
behindthescenes
reaction
#avivaprem
avivaprem
1618
halted
1816
tee
infront
breathing
1615
1513
laptop
residence
rewarded
1312
139
knockon
finds
lands
kohn
66
63
#standup
standup
draws
#herewego
herewego
#massive
discus
#beast
mccall
1412
whitehead
distance
149
dig
sireli
tres
équipe
grenoble
pou
groin
opp
rester
fort
soutient
nuit
reprend
arrêt
h3
deuxième
#yellowarmy
yellowarmy
mois
décembre
gerhard
vosloo
reçu
diep
wonderfull
fete
#pass
partie
beaux
anniv
myrtille
n°1
thèse
#thèse
porter
lundi
hehehe
estce
passe
sperm
donors
auvergnate
espace
multiply
grande
supportrice
plait
choke
disney
cava
longtime
douleurs
musculaires
effacer
sourire
visage
matin
crampons
penser
nouveau
déçu
ramener
seul
retour
frere
sera
frère
#espoirs
asks
putain
loner
hu
ga
mash
norris
attente
doggg
spoiled
cannonball
gepraat
steek
translator
sex
#asmpower
asmpower
clermontois
ahahahahah
nouvel
acteur
français
né
depardieu
darker
blessure
juju
aujourdhui
bientot
bonnes
nouvelles
surtout
alcohol
liquid
photoshop
birds
sais
espere
romantic
eers
biki
wane
judo
agglo
clermontoise
pitiful
charade
steroids
illegal
models
bardy
chapeau
franse
translate
kak
watse
kap
yesss
grandes
oreilles
maman
esque
aurélien
rougerie
chanson
cheating
prison
etes
killer
gauche
bordel
secrets
pasta
fries
lips
hips
knobs
comedian
classes
smiled
lastweek
#gametime
gametime
wont
fcking
snapped
instrument
eats
#carboloading
carboloading
bride
#quedubonheur
quedubonheur
parti
probleme
danie
nr
aah
santos
vis
winkel
perd
wip
taal
verstaan
niks
conversations
we’d
butterflies
stomach
homeless
breathe
whip
drives
guns
reprise
dur
zen
vespa
facile
voisin
préparation
#moustache
veel
wyn
vient
permis
pouvoir
matchs
biche
genial
bienvenu
maillot
twittos
sober
classe
fatigue
wou
amper
vlug
bigdogs
aaaah
aucun
lien
connaître
nutrition
realy
#shtg
shtg
père
twist
tropez
lancer
forme
wolf
skoon
vark
discover
soooo
floch
condoms
protect
douleur
fiers
couleurs
fière
malgré
défaite
thi
humble
événement
aiderait
steering
wheel
cher
tatouage
gratuit
porsche
eternity
rico
souviens
vrai
mexicain
pleine
pouvez
jouer
nom
coiffeur
✂✂
random
hostage
certificate
condom
factory
reduce
stiff
gesien
aider
bicep
#souvenir
culo
clown
painter
jaunards
forks
spoons
unfair
magician
#thor
thor
mêlée
boil
fier
copains
laissé
gros
triste
#clermont
irlandais
soleil
altyd
tjomma
assister
peuple
reviens
#truestory
truestory
voyage
garde
reviendras
vite
mettre
feu
pense
sommes
derrière
rétablissement
apéro
seras
#simplythebest
simplythebest
pourras
tribune
ensuite
opérer
partir
viennent
apporter
fleurs
trouvé
soeur
alias
chauffeur
blesse
assez
laisser
autres
profiter
finales
hurts
incroyable
#moneyman
moneyman
travaille
sack
abusing
privilege
cannes
mètres
pied
gisteraand
déj
drôle
tôt
breast
cured
piscine
sûre
manque
hab
#allezbrive
allezbrive
adversaire
exploits
pilou
#saracens
lab
revient
facts
énormes
#masters2012
masters2012
bubba
guerriers
repos
canapé
télé
tête
chew
chews
swallow
fruity
flavor
#absofsteel
absofsteel
sniffing
shampoo
flavored
#themoneyteam
themoneyteam
hbo
napping
9peaksandkilimanjaro
#spoton
spoton
3gs
spanish
miguel
#realmadrid
realmadrid
midgets
fatter
escape
12weeks
blind
blamed
tackles
lipstick
glue
“the
dictionary
lombardi
welshy
tend
confuse
prefers
guide
extensions
lean
ds
murder
diet
dora
map
#toplads
toplads
3g
remise
maillots
monsieur
gypsy
cursing
raises
lunatic
yesssss
2moro
#ubb
ubb
#welldone
welldone
vraiment
koop
wp
knowledge
seatbelt
roids
dedication
drug
cholesterol
prostitute
bite
cameras
pregame
motivational
sportif
gwent
claim
ebbw
doh
panoramic
mikes
ello
chrimbo
swansea
speaking
worlds
strongest
voices
shocked
#childhoodmemories
childhoodmemories
pi
flix
3d
chav
duno
mush
#clashofclans
clashofclans
village
toll
buster
1017
adults
america
#class
gamer
#endoftheworld
endoftheworld
sketchy
#21
necessity
travellers
surprising
#doh
budgie
ruptured
savage
boredom
#xmas
nativity
mammy
bennett
costume
outplayed
virtually
ghostbusters
#tradition
nan
baubles
decorations
437
#frustrating
progressing
anyways
ewe
equipment
films
predator
#childhoodhero
childhoodhero
arnie
recall
cage
slugs
hogan
#differentgravy
differentgravy
shortly
stint
lou
mustaches
candles
january
argo
#backontrack
backontrack
visiting
reindeer
11am
#muchappreciated
muchappreciated
raring
testosterone
lit
jailing
sgt
où
acting
liners
bake
squatting
underestimate
elastic
steam
#commando
commando
ware
holster
#emotional
jealousy
gat
belly
aiming
#bulking
bulking
ss
reps
relaxed
confirmation
brake
bonsoir
top5
turnaround
cia
pencils
humbug
gran
inlaw
pope
£20
collection
paddington
derren
vietnam
conan
#perfectday
perfectday
s4c
hung
fir
#childish
childish
translated
happiness
pronounced
mood
trucker
goto
reasons
handlebars
improvise
pumpkin
randomly
ment
productive
darby
#hooked
yant
plaster
guards
promoting
germany
cavalry
jt
cheesy
pun
#different
lucy
cast
sweets
header
bourne
savages
comparing
electric
drum
beacoup
surf
tastes
showoff
swimmer
frozen
dun
rude
cuddle
postponed
keane
bills
c4
smelly
diamonds
baumgartner
☕☕☕
pops
spying
tgi
£14
#moh
moh
tier
operative
mend
#toptv
toptv
ranges
4am
dvds
git
altered
freshers
#shocking
terminé
clé
offensif
jaw
lied
#phew
copied
shelf
purple
2weeks
#rydercup
rydercup
#teameurope
teameurope
#killingme
killingme
dove
adverts
poulter
personality
#tekkers
paddypower
col
har
muscles
grin
bets
format
smiler
pairings
bazza
agency
tested
saddle
#drugslive
drugslive
#deep
mouldy
#wheninrome
wheninrome
yanto
#32
#dawsiequotes
dawsiequotes
#hilarious
frightening
itv1
fergie
aboard
constructive
criticism
aston
#whataguy
whataguy
#comeback
soph
6am
employment
violated
mmmmm
#fridaynightlights
fridaynightlights
volunteers
podolski
ronaldo
nasri
compete
lego
newspaper
practical
rodney
serial
offender
wanker
#ifyouknowbristol
ifyouknowbristol
#lizardlounge
lizardlounge
#belvederebellend
belvederebellend
private
cunt
reporting
#lostit
lostit
bm
fking
agreement
basically
dabble
dressing
actual
sons
anarchy
dreadful
jax
lowered
dramatic
effect
based
bias
performances
arnt
tyson
thang
typo
giddy
robert
celebs
portion
typed
haga
gaga
paste
#messy
messy
£3
vodka
predictive
kutcher
ramsey
stole
traffic
ahhh
sebastian
chutney
morale
wage
snuggle
monster
#naughty
zlatan
1977
10yrs
bummed
i’ve
soa
harley
leather
professional
moneys
#sorryaboutthat
sorryaboutthat
#bored
embark
cattlegrid
#ribs
timbo
grease
frames
celebrations
#comeonthewelsh
comeonthewelsh
#quadzilla
quadzilla
opps
shift
quid
shotgun
splendid
amateur
#rvp
envelope
marker
#fifa
uh
unemployed
annoyingly
corrected
ipads
footballing
racist
secondly
suarez
#pussy
dooooo
#selfish
selfish
#lightweight
vouchers
trusted
ghost
#wanker
hazard
barlow
bj
commentator
clubhouse
mincer
mocking
m4
£500
yank
paranormal
noway
webby
gained
morals
refusing
drubbing
#broken
#fat
omen
mazda
pisa
accusations
beg
drinker
poncho
mummy
florence
amlin
piazza
devilishly
duomo
gown
token
darth
vader
#robbed
robbed
£75
satisfaction
bane
seaweed
custom
#guilty
#shitjob
shitjob
honestly
moped
duvet
#quoteoftheday
quoteoftheday
horror
defoe
carrick
jabs
bathroom
buddies
#suspicious
suspicious
ohhhh
rouge
#embarassing
embarassing
boris
bikes
fiasco
protocol
requests
radiator
atleast
rides
topped
snog
freeze
1999
cl
scholes
statistics
#toomuch
toomuch
shagged
corse
midfielder
#poor
mentally
defend
71
#taken
neeson
trouble
cattle
grid
wool
#winterscoming
winterscoming
system
pile
ooo
individuals
vidic
mediocrity
emotion
rafael
jonjo
shelvey
reacts
disgraceful
jose
upside
fearnsy
heroic
percent
#projectx
projectx
striving
#w
madrid
canny
transfer
#cringe
chalk
parenting
#guru
guru
everton
tuned
banners
zoe
katie
payed
ballers
cheeeers
kim
#he
adoring
mam
notification
thunderbuddies
download
#rfuchamp
rfuchamp
brickfields
cheat
casual
booooom
#one
2006
faced
#closecall
closecall
anticipation
sedbergh
footballers
holland
inj
#murray
thrones
greek
#stinkychat
stinkychat
kane
palma
soccer
sake
tuuuuune
pains
articles
trafalgar
badge
#dreamteam
dreamteam
fave
loosely
#fishing
weapon
stressing
scenic
tomo
bonding
lawrence
usher
knot
biblical
gunit
grylls
pat
claret
jug
juandre
shares
#patlambie
patlambie
gunners
angel
#bokke
focused
06
07
09
butchie
#tooexcited
tooexcited
bh
mozam
jhb
faint
hearted
dawie
trendy
bachelor
hunting
cell
baba
mercury
bruises
sneakers
understood
jk
china
#a
#sundayfunday
sundayfunday
jozi
bladen
#proudlysouthafrican
proudlysouthafrican
possessed
loudest
mixing
#absa
vincent
realize
#cardio
skill
#sbw
sbw
#boks
cops
tomorrowland
proudly
jakes
lobby
keegs
lions4life
kes
ballz
lambie
quietly
overboard
smiling
toasting
proteas
ranking
”great
boer
cooler
pinch
clowns
camps
wits
buck
munch
clarkie
ranger
leopard
franco
murry
giggs
mancini
lovers
#bigeasy
bigeasy
laser
wonders
#babyboks
babyboks
hilton
natal
spoiling
nespresso
humming
80mins
comrades
implode
kangaroo
#starbucks
practise
highveld
adele
braveheart
mcgee
ipl
anchorman
shits
some1
uj
rovers
#red
10km
bones
#goodolddays
goodolddays
mags
shelves
tummy
mondays
fone
oriental
bargain
biscuit
barbeque
quicker
ole
options
#wakeup
wakeup
terra
nova
#respect
expedition
sucks
eds
leaderboard
dam
beyerskloof
arts
spots
boooooom
dstv
lame
richards
roasting
sheen
88
aaaahhhh
aj
larger
coke
spinning
mouse
burra
youngest
20pm
wealthy
fanuary
listened
milky
#stoked
funday
plaas
sunnies
batting
tease
loaf
flop
dries
hav
heartbreak
coldplay
breaki
loo
fridge
rumor
pods
tam
mtn
cycle
lata
britney
bons
shaker
product
boerewors
prof
silva
denton
day202
oaks
roles
twisted
tue
hopping
ure
whatta
peeps
gracie
boiii
biggie
turnout
#irishrugby
irishrugby
behaving
granty
wacky
#homeland
#redbull
redbull
fel
#thewestsawake
thewestsawake
stirring
sensei
tg4
200901
watches
oyster
wilkinson
hells
bells
masterclass
swifty
revenge
micky
sleepers
#doms
spoof
#peopleinglasshouses
peopleinglasshouses
jays
lifting
coz
concrete
salthill
broooo
seun
jameson
snatch
finnish
temp
350
squirrels
goodness
5km
beasting
hurling
snoop
mile
#olympic2012
olympic2012
boooom
sprinting
ski
gooi
pleasant
athletics
wattbike
passes
greatly
mul
delboy
eel
graft
horns
sailors
20th
volvo
ocean
trek
sampling
corinthians
nn
cranes
ticked
rains
longy
dale
73
kc
euros
tomorr
xxl
behave
bloed
bernard
cruiser
raibh
greystones
19s
#i
tits
cupcakes
slutty
mixer
victories
golfer
caddy
teamed
10s
brrrrrrrr
aironi
frodo
flipped
#whatatreat
whatatreat
ditched
heinz
darkness
prevention
byrne
peow
wilko
gaff
fefe
posh
#nespresso
gaf
wreck
#wishiwasthere
wishiwasthere
project
nuig
1life
50cent
soak
rt“
””
christy
moore
jock
gaelic
dundrum
shelbourne
u16
ruin
#trendsetters
trendsetters
stylish
overtime
#giddyup
giddyup
dax
bombs
4ward
parallel
deffo
nightmares
daly
nutella
pancakes
manus
birch
milk
porridge
ikeys
joc
carton
flav
salivating
connors
drank
fade
redknapp
sellout
#unbelievabletekkers
unbelievabletekkers
pec
198
nigeria
takeout
equally
salads
#healthyliving
healthyliving
twickers
#busted
busted
beginning
referring
barista
#shocker
#letsgo
letsgo
mama
tbf
#quinsfactor
quinsfactor
slacking
runnung
wk
policeman
#better
select
midday
#highandtight
highandtight
pressies
separated
ugs
discussing
views
footie
titles
#topboi
topboi
gifts
shine
bright
diamond
#mic
millie
#gamechanger
gamechanger
priority
#exclusive
camouflage
onsie
#nuffsaid
nuffsaid
#spoty
wiggo
#bbcspoty
bbcspoty
#bargain
minty
#sorted
#cheersboi
cheersboi
#height
lb
#really
#mandown
mandown
#abouttime
abouttime
rider
#personal
#madness
mindless
shootings
victims
relative
carrie
drivel
cannon
elaborate
countdown
fashionable
rfu
tait
cramming
gcse
illuminati
spelled
iris
#pace
catwoman
belters
trials
jel
scot
beauties
spanking
1hr
bikram
arthur
ferdinand
fudge
converter
gimme
4ever
#pacmarquez
pacmarquez
marquez
pac
mayweather
zebre
travelled
carbs
minging
nek
#itunes
higham
covers
facilities
nurse
mate”
dicko
#tight
roaming
bologna
snowing
reeds
offices
likewise
#shapes
shapes
#clique
clique
pod
playboy
location
chestnut
arnold
beef
jerky
juicy
#deeecent
deeecent
outta
whitewash
bookies
£600
profit
doubters
£120
#engvnz
engvnz
#ibelieve
ibelieve
#believe
#england7s
england7s
norton
gloating
#sale
fuckin
wit
alpha
impress
#irb
nominations
#toolacademy
toolacademy
rhianna
rosemary
flipping
champs
178
aldershot
#imacelebrity
imacelebrity
uproar
teasing
#greenmachine
greenmachine
#boss
isles
aside
woah
riddle
guaranteed
prosser
#comeonengland
comeonengland
mary
#unit
#stacked
upload
orphanage
#leaveit
leaveit
#jokers
#winterwonderland
winterwonderland
#swag
marriott
#cl
#talktome
talktome
recognise
#done
#catchup
#lads
#englandconnected
englandconnected
#high
replica
lanky
levers
naaaat
2hrs
arsene
rowing
79
childs
barrel
itv
shady
wadey
#imaceleb
imaceleb
strictly
cuets
subtitles
badgers
soz
shoulda
detention
#gangnamstyle
gangnamstyle
showdown
#mybad
mybad
westfields
parting
connoisseur
stores
lwc
1stxv
#teachmehowtodougie
teachmehowtodougie
commit
robbery
missus
pressie
nausing
commence
cas
preach
#smokebomb
smokebomb
republic
hugo
balling
#inspired
selfless
sacrifice
sweep
tl
clark
kent
unprovoked
bunk
#easy
acceptance
reintroduce
#bawse
bawse
#dreambig
dreambig
giroud
tix
adidasuk
nip
lol”
#cosy
cosy
#o2insideline
o2insideline
sande
tallest
presenting
backed
attentions
consolation
production
#roadtrip
roadtrip
noooo
plank
hairdressers
breadsall
priory
54
norman
#freshlid
freshlid
ml
kd
jth
mh
graeme
jm
coolest
compiled
haircuts
#leggooo
leggooo
#bless
#topfan
topfan
scheme
rg3
duet
polo
#rct
rct
#usap
usap
employees
cop
hundreds
sole
bahaha
alofas
#wtf
pissing
unlock
whitey
aikae
#backtowork
backtowork
bahahaha
founding
#yucky
yucky
seki
oa
mai
assoc
newcomer
shin
earphones
flex
aye
#fatclub
fatclub
tunnel
timberland
nicki
minaj
fanx
#highroller
highroller
ferrari
roads
tricky
tribulations
mold
suga
alofa
aku
ia
manu
#flying
#cabinfever
cabinfever
famille
climbed
electricity
brekky
#grinding
#tooeasy
tooeasy
grief
irresistible
walked
canberra
mvp
heap
mths
ofa
atu
morocco
bula
ahahaha
#veryblessed
veryblessed
#youknow
youknow
boyz
aiga
famz
#bcc
superstars
fou
#rougeetnoir
rougeetnoir
#parcequetoulon
parcequetoulon
sau
fia
congrates
minor
skillful
makua
pisi
aso
baha
leai
ake
berra
mercy
#inspirational
baddest
manuia
ona
mma
#priceless
#wwe
wwe
ebay
bidding
ringside
31st
vaai
ae
oso
premium
theyve
sook
#neigh
neigh
brizzy
froid
chee
hoo
#olympicceremony
olympicceremony
asafa
longest
#nz
overseas
tusi
#np
np
ignored
dips
toys
relate
heure
#humbled
kaalo
comps
#laughing
fasi
ulu
muli
welcomeback
hammy
lelei
malie
geez
squeeze
lau
ohwell
undies
twitpic
#p
license
#shattered
zone
f#k
taxis
#nekminit
nekminit
koe
sola
ka
ua
gei
queanbeyan
#grind
muck
channels
azz
dox
#rugbyclub
rugbyclub
prosper
bennya
jb
hifi
shittest
under20
#alleztoulon
alleztoulon
rue
alesana
tuilagi
colby
toks
lio
#goodnight
goodnight
#greatplayer
greatplayer
brotherhood
#whoops
#excitingrugby
excitingrugby
#speedster
speedster
gl
#iwantone
iwantone
5yrs
fams
wellywood
#60
dazed
#daman
daman
aucklanders
birthplace
#allthegear
allthegear
lavea
lea
kama
animo
#onehitwonder
onehitwonder
brada
bak
scramble
username
#myman
myman
spirits
#nervous
gilles
prettiest
luga
cocktails
generous
piers
unbelievably
mashup
brighter
#carryon
carryon
#thehobbit
thehobbit
gbk
wht
#woneasily
woneasily
sarnie
rugger
#everytime
everytime
#gas
cg
superhero
grav
#freshmeat
freshmeat
charles
stubborn
peep
#parking
dutchman
soho
dishes
scraping
#kava
kava
tomor
takeover
naturals
intrigued
#manofmanytalents
manofmanytalents
#fighter
eirias
juggling
#why
#highexpectations
highexpectations
cakey
wakey
wrpa
rams
#nfl
#happywiththat
happywiththat
began
#ohgary
ohgary
seaside
oreo
#gbk
thnks
#6
baaat
jed
wondered
drunken
#cleanoff
cleanoff
guinness
sinister
#worthawatch
worthawatch
christian
#watchthisspace
watchthisspace
remixes
#goosestep
goosestep
linguist
leona
100km
fsid
cot
#schoolboy
dryer
newc
#healthy
gog
honorary
stifler
fenners
#mma
#taken2
taken2
completing
hatrick
visits
looper
lawless
mischief
refer
accountant
eventful
shifting
gogs
bosh
scare
idiots
bernadotte
chos
entered
larsson
jennings
experts
customers
swapping
straps
£40
exhausted
buenos
aires
hughesy
#nextlevel
nextlevel
behaved
comparison
avatar
nodding
barn
briefcase
efficient
charged
rates
tryin
dredd
#tune
raid
constantly
newsnight
gq
ducking
hosing
#onfire
onfire
machynys
#natural
footwork
#ikea
ikea
chino
shoe
holder
chinos
cling
vouch
#embarassyourfriend
embarassyourfriend
#couldntresist
couldntresist
harddrive
artillery
flycatcher
#custom
#bigfoot
bigfoot
#ocd
ocd
cue
#random
nicer
yest
shipping
orders
#justsponsored
justsponsored
moss
natalie
#classy
#filthy
#tool
dyed
err
shawsy
lottery
registered
1994
div
expendables
sweeeet
mustsee
trawling
culprit
somerset
#hangover
plant
ashamed
evian
breakthrough
pauly
djs
guetta
180
eagerly
jr
vault
worrying
#watchout
watchout
brains
spoken
buzzin
playlists
#idiot
#freedom
patriotic
montage
marv
brunt
#australia
#essential
cogs
#baaaaat
baaaaat
snoozing
#nakedlap
nakedlap
#disaster
disaster
morrisons
rida
claimed
bans
participants
#ugly
shaped
askin
#speedos
speedos
topic
dingo
#shaveyourhead
shaveyourhead
samples
#sharp
tescos
swap
cleaners
#onejob
onejob
conductor
4hours
#pb
1k
hols
prometheus
#ready
#chest
#burnt
burnt
factors
mexico
suite
#boat
blasting
tripping
refund
morph
shearer
recommended
#hightop
hightop
#fear
cougar
olivia
#surf
islington
scientist
#jubilee
jubilee
vauxhall
iplayer
billionaire
iced
royce
#naaaaaaaat
naaaaaaaat
sandwiches
soup
sooooooo
#slickrick
slickrick
stationary
#monaco
monaco
#ironman
veyron
showers
adv
dock
sweatbox
vests
piggy
jar
afford
sightseeing
exhibition
opener
rings
no1
ticking
abandoning
#topdraw
topdraw
element
karaoke
#sadtimes
sadtimes
uncanny
cammy
#snatch
filled
quotes
mohammed
giggling
#nicewheels
nicewheels
chiswick
cairns
kool
sensing
budding
oregon
exodus
#revenge
icebath
scarlet
#bluesteel
bluesteel
conveniently
#beats
beater
softest
jaja
bueno
abrazo
dieron
tenis
punta
manana
yendo
hasta
vuelvo
quedas
jajajaja
gordo
gracias
feliz
navidad
abzo
muchas
felicidades
toda
flia
tambien
esperando
#warrior
felicitaciones
alegro
andes
mucha
suerte
tomi
uds
tuve
#lasleonas
lasleonas
#lospumas
lospumas
#casi
casi
ayudas
difundir
evento
17hs
esperamos
lindo
volver
jugar
domingo
podes
faltar
partido
hs
700
seguidores
sorteamos
cumple
gratis
maestro
mando
dice
recuerdos
felices
vacaciones
más
importantes
jajaja
querido
anda
esa
mano
gano
sí
estas
esos
cualquier
cbc
ano
sisi
cuenta
noto
futuro
interesa
dejo
nota
escribi
amor
tmb
existe
jorge
libro
placer
eso
pensas
bu
ro
seria
espectacular
personas
ven
menos
resto
#dubai7s
dubai7s
copa
abrazoo
surveys
felicito
capi
fenomeno
seguir
esas
pilas
siempre
año
viene
jajaa
negro
esto
decis
olvidate
increible
comida
rural
chipi
usted
ojala
beso
vemos
gusto
centro
newman
sigue
hermano
pendejo
viendo
cancha
jeje
sab
1º
dic
torneo
fiesta
australiana
asi
recaudamos
fondos
inundac
espero
verte
seguramente
años
gira
contento
día
votar
javi
siga
creciendo
facha
semana
puerto
belgrano
sumarte
festejos
chicos
abajo
invito
solidaria
javier
proyecto
#audela
audela
beneficio
buena
acaba
derrota
haber
revancha
achi
gabi
pato
qué
pasa
salta
jaj
plantel
francia
él
jugadores
llegar
santi
listo
urgente
grave
querida
sábado
vez
toco
cuarto
creo
tenga
mucho
ahora
dia
dar
urba
fuerzas
m16
campeona
exitos
duro
grados
después
mejor
lastima
campeonato
ida
pasado
entradas
otra
prefiero
hola
sabado
europa
andas
viajar
bondi
vuelta
entrenamiento
pronto
hincha
todas
acuerdo
dame
verlos
ahí
leerlo
manera
agua
puta
jajaj
todavia
enfermo
nico
quedar
huevos
mayo
equipo
juegue
plata
camino
calor
jajajaj
vive
previa
jajajja
quiero
hablar
peligro
asado
pileta
sol
disfruta
viernes
onda
alentando
endure
nunca
vas
tirar
nuevo
bebe
mejorando
pibe
pensando
gaston
ejemplo
dijiste
buen
comiendo
despues
meses
aca
negrito
acabo
salir
verde
abierto
primer
foro
español
darlo
conocer
allá
chau
#arc
dor
saludos
ayer
cum
mejores
algo
fuerte
gonchi
vista
gonza
igual
volve
jaaaaa
tampoco
besos
mañana
isla
benji
contra
así
descansar
olvides
entrada
marta
llego
participar
chinchu
ganas
extraña
mandale
parece
perdimos
rodri
tus
llevas
cuanto
retiro
fantastico
viaje
veo
olvide
arme
bolso
noche
estuvo
cerca
saliendo
guarda
uuu
perder
hora
peor
barbaro
dicen
deben
deseo
disfrutalo
famoso
empezar
charla
nadal
desp
escuchar
groso
naval
afa
jugador
está
persona
mundo
lionel
messi
lugar
rafa
pone
premio
esfuerzo
aaa
tenes
estudiar
minutos
fuera
vida
#vamospumas
vamospumas
país
ustedes
recien
vuelve
loco
abrazos
maca
muchachos
seguro
dios
hagas
pesar
mangos
dieta
almuerzo
barra
baja
bilbao
doble
km
llegado
cama
perdon
benja
vino
banco
manos
alto
nivel
entrar
puerta
larga
thks
tw
heladera
quedan
dias
quedo
cuba
sesion
entrenamientos
boston
termine
supe
seguí
apertura
gane
panini
amigo
hagan
cubo
tata
dijo
iba
hdp
esperemos
caso
temporada
colo
resultado
alentar
toque
pf
deporte
hindu
querés
mundial
gusta
tolo
vamo
nooo
familia
hicieron
calle
haciendo
aguante
casa
orgullo
carajo
39
adentro
especial
leonas
importa
pasen
sana
entrenador
sigan
abz
triunfo
cosas
creer
mismo
fuerza
3023
lomas
sumando
descanso
disfrutar
cuento
genio
mati
dejen
mensajes
vivir
rtw
también
#yoga
nueva
experiencia
pido
jenny
alegria
segui
ganate
porfa
limite
charly
hice
ropa
feria
pude
momo
paso
convocatoria
rama
puntos
vicky
queso
isidro
pasamos
sorpresa
bienvenido
mamita
ultima
jugada
dando
pampas
gimnasio
equipos
atentos
primera
sic
fernández
buscando
fines
vienen
fe
juega
entra
fernandez
hijo
nani
conocé
nuestra
web
arranque
portes
sino
deja
poca
colegio
nombre
dejaste
correr
pasando
huevo
clave
semanita
playa
cu
mover
salio
viste
capo
deportiva
saludo
migliore
revol
laburar
dijeron
felipe
bronca
algun
toca
diego
cabeza
servir
lado
extrañar
rato
volviendo
recuperar
grupo
nicky
pasan
agus
único
ala
acá
entrenando
disfrutando
pacman
alguien
igualmente
ojalá
deportes
mereces
avisame
problema
sigo
finde
sudafrica
kite
pastor
juancito
dormir
tranquilo
vine
termina
gordi
avion
dio
cuantas
gol
tocar
mierda
sory
martes
entren
pde
jueves
invitados
digo
sumo
pueda
verse
boludo
fotos
mira
pelotas
idolo
compre
foster
campeon
perdiste
pibes
ena
tuvo
contacto
excelente
dura
libre
compartir
paz
vivo
informe
imposible
leo
andar
juntos
llegando
necochea
buenas
dejamos
verano
llegas
mala
empate
rey
admiro
rápido
agustín
penal
hermana
michel
birot
noël
souhaiter
loto
profil
serge
betsen
fête
encouragement
concours
médecine
sc
amis
toute
première
tentative
rater
fond
#biche
accueil
eux
hahahahahah
#aupabo
aupabo
pris
bordelaise
bise
carrière
bientôt
trophée
forts
vainqueur
innovation
basque
landes
japon
japonais
1er
eme
soirée
toutes
mondial
bleus
vivant
présente
apprenons
tristesse
décès
ancien
toulousain
condoléances
proches
voici
liste
retenus
baabaas
havre
heureux
retrouver
aupa
australie
mieux
préférés
abonnés
#be
bûche
titi
ima
yach
roro
chico
manquent
pensez
oublie
minot
biarrot
thion
fesses
étais
saoul
oublier
flèche
émotion
cris
mettait
maître
élèves
lure
découvre
magnifique
reportage
ailes
gosses
entraîneur
rêver
certains
#nike
rêvé
idole
arrivera
jour
#nuitdurugby
nuitdurugby
voiture
jardin
slt
parisienne
cadets
tac
comptez
aguilera
prochain
fidèle
quitte
championnat
puc
13h30
15h00
#derbybasque
derbybasque
#bopb
bopb
copain
rééducation
bloc
êtes
sac
bises
rendezvous
cumpleaños
argentino
tiempos
sobretodo
consultant
supporte
continuez
émotions
opération
passée
prévue
mardi
sportive
aiderai
#allezlesbleus
allezlesbleus
promos
juillet
séjour
dimitri
repose
paix
thierry
pensée
croisé
landrover
jubilé
côtés
aguiléra
traille
masoe
j2
crier
evidemment
joueur
bouclier
droit
pere
coupe
jeudi
genou
indisponibilité
mère
complètement
inquiète
courant
lancement
actu
réalisé
jeunes
journalistes
coucou
joli
rempli
j1
pression
monte
liens
voilà
cp
officiel
enchères
valide
tant
envers
veux
partager
roncero
bisous
pépite
londres
#lnr
lnr
utilise
dernière
campagne
faite
logo
suffered
reported
petite
dédicace
joyeuses
mollet
rouler
truc
avants
ratio
mars
sacre
olympique
terrains
#bo
scolaire
c’est
visiter
bac
hâte
regarder
mafiosa
remplie
finie
galles
passé
importants
#tiempo
paire
potes
anglais
progression
cet
midi
grosse
jours
récupération
pote
félicitation
départ
tournoi
formation
absolument
longue
playstation
passage
retweeter
trinhduc
#parra
parra
#bonnaire
sportifs
sélectionnés
italie
découverte
poto
forza
malzieu
#6nations
6nations
françois
marcoussis
faisait
groupe
exemplaire
grands
histoire
tro
fiche
twelcome
confiance
près
partenaire
fafa
promet
pleins
boulot
parcours
fut
parfois
grosses
travail
casque
encouragements
pla
mister
bougie
motivés
entrainement
puis
début
essentiel
coté
studieuse
4h
valises
pieds
sinbad
dernier
pascal
gaucher
professeur
quesada
gonzalo
wellies
snorkel
eaten
campbell
#1872
joys
helluva
maxy
lows
eagle
christmassy
bothered
#losers
losers
##
doon
shred
rv
programmes
helena
#lifeafterrugby
lifeafterrugby
catwalk
elevator
#dirty
gordy
layers
gordie
pyrgos
improvements
whatevs
musketeers
#chunk
chunk
tay
gooood
sexy
bangtidy
pharmacy
murchie
aerial
judged
olympians
ruthless
#remembrance
perspective
damian
folks
#greatstuff
greatstuff
jv
#feet
gam
barca
drawer
burgh
rammed
fergus
utd
watson
optimum
rightly
treviso
shug
#changed
talents
#warriorswednesday
warriorswednesday
#championsleague
championsleague
xvith
bobby
sensible
#fullhousefriday
fullhousefriday
hoggy
suuun
fights
dislike
bale
disallowed
raging
fortunate
circumstance
budge
espresso
doppelgänger
spitting
fired
zach
suspense
zzz
#momentum
momentum
beasts
#fingers
carrots
accumulator
ps3
horney
jammy
debuts
domestic
cutie
mild
panic
risky
fletch
#hoggychat
hoggychat
float
debutants
mumford
nigella
lawson
slotting
necessary
mentioning
splitting
#pinkandblack
pinkandblack
aberdeen
”good
taranaki
morgs
craze
chorus
invention
greeting
#fantasyfootball
fantasyfootball
#bringit
bringit
kemp
#do
rep
muzz
spam
#foodbaby
foodbaby
involving
stalker
granite
#g
weeknd
sammy
messaging
pestering
ssshhh
#c
knackered
believing
dempsey
hospitality
snake
#getinvolved
getinvolved
discounted
prices
rarely
correctly
#addicted
wilson
lopez
zara
poachers
nearing
springs
johnnie
chancer
argies
#beerfear
beerfear
catchy
roped
addictive
bizarre
quadruple
shredding
dewey
unfit
majority
lurking
corners
rejected
ouchy
donald
witty
dymock
ach
goodison
#leggo
leggo
poking
looming
rampage
obv
attraction
customised
strikers
proves
carves
naat
#suits
gi
glasgows
belorussian
nadzeya
ostapchuk
necessarily
#bangtidy
perform
lennox
emotions
cultured
trevi
fountain
vatican
understated
ridiculously
rome
colosseum
flem
screwed
beth
46
beyond
provider
appalling
seeking
legal
kenny
spectacle
skilled
stocked
holidaying
biased
aggression
wrecking
byron
merchi
girlfriends
gigs
seymour
formidable
crumbling
runout
outdoors
#teamredsky
teamredsky
volleyball
53kg
jerk
cav
purely
alien
balanced
#cha
cha
cottage
scenery
voting
parading
trumps
storms
groom
paintball
plot
tonnes
gravel
#squeak
comely
rugbyrocks
appropriate
footwear
yourselfs
punishment
walks
2500
contracts
ark
fabrice
landreau
huis
miskien
jonah
gospel
mar
geteken
#grenoblewinter
grenoblewinter
⛳⛳
ooit
hê
mayol
#fcg
fcg
karim
twitterverse
bietji
verjaarsdag
oupa
consists
enthusiasm
stem
prys
coujoux
#allezfcg
allezfcg
verdien
byt
moer
stadig
oppad
#s
speedo
rejection
swan
millionaire
veels
omdat
verjaar
bederf
deur
spies
clashes
syria
wisconsin
recognize
#truelove
truelove
amp
gemaak
gelukkig
nounet
dieselfde
gang
tale
#teamsa
teamsa
bybel
herstel
eer
psalm
onder
grote
vlieg
#spittingimage
spittingimage
hurdle
#stormers
2de
flags
india
#letthegamesbegin
letthegamesbegin
superbru
franck
malheureusement
entraîne
amla
kallis
bats
nasa
beam
#tourdefrance
tourdefrance
tye
retief
tdf
ekt
gelees
310
cried
murdered
vele
besig
hopelik
dankie
waardeer
droom
noem
somme
michelangelo
vd
frenchies
#jet
partners
bokkies
humility
approx
3m
mathieu
risen
#happyeaster
happyeaster
resurrection
#jesus
evryone
unbeleivable
frankryk
u21
barnard
gentil
marie
teen
infinite
corne
krige
happend
oliver
2weke
aap
bragging
clarence
tillman
fairytales
sneeu
afrika
hierdie
somer
gejol
leke
gemak
stressed
20h
rach
boodskap
philippians
montpellier
lief
regtig
hele
wêreld
haar
isaiah
visas
jingle
flippen
#la
hôtel
vrek
eendag
1819
#xfactoruk
xfactoruk
janet
aprèsmidi
steph
trimming
rus
ouens
#rehab
vacation
organize
3500
mustache
engage
ford
openly
christians
groei
u2
deel
goodey

samoans
bootcamp
clem
blerrie
kinders
raped
wiping
bounced
hearts
setback
setup
amen
heartbroken
montgomerie
1512
greater
145
#gobokke
gobokke
convincing
chillaxing
#montpellier
boost
#makeitrain
makeitrain
pezza
dewie
arcachon
#fatigue
leer
#usainbolt
usainbolt
wr
pottie
lewe
rejoice
2months
#agen
eerste
scorcher
jaloers
#cheetahs
elvis
#brive
summertime
attitude
oven
heels
alma
pakslae
gevat
drawing
musiek
screaming
slag
jive
skullet
center
determined
conduct
meerkat
#catchingflies
catchingflies
rugby365
rankings
affies
selborne
boishaai
hie
kook
sens
noony
yster
technical
capt
#golf
3km
countryside
professionalism
begging
sessie
ouma
haal
excellence
southafrican
uys
enjo
jok
nationale
fashioned
hatfield
nutters
#shite
mri
mince
#manup
manup
#hmmmmm
hmmmmm
yee
wound
interception
reed
creamy
chickens
omelettes
#greatcause
greatcause
stef
sleeve
dons
author
carvery
#carveup
carveup
#remembrancesunday
remembrancesunday
#shlad
shlad
gunning
woops
rump
breasts
packages
promote
daves
#gameface
gameface
smooth
impact
#nobiggie
nobiggie
#thanksforcoming
thanksforcoming
#bosh
#bieberfever
bieberfever
#usa
fever
#followfriday
followfriday
#friday
widow
upsetting
yeee
luton
amazed
50kg
shknee
scariest
#gutted
pollard
cheated
podium
daisy
litre
defeated
indian
#nothingbettertodo
nothingbettertodo
noises
physios
lool
jacuzzi
#oldtimes
oldtimes
fylde
#changedman
changedman
bouncer
wembly
criminals
dawg
beefy
joshua
mongs
cadet
driven
meaty
meats
#entertainment
trooper
#anytime
jeremy
22nd
licking
puma
hilly
cooper
2003
cn
tuning
shlids
tr
gymnastics
remarkably
#recovery
kruiso
lfc
launching
babysitting
lemme
hench
#hydration
fork
nomnomnom
soap
heaviest
poo
lolz
spider
rinsed
surname
yummy
dish
kilos
spag
bol
#hometown
creme
struggles
gunter
hve
basking
bic
tack
teachers
licence
managers
malibu
cove
jenno
lourdes
definately
publicity
palm
u14
slayer
kitten
cedric
deaf
butchers
#bathfamily
bathfamily
grimshaw
#canttouchthis
canttouchthis
users
twat
medalist
herself
common
#derbyday
derbyday
hunter
#banger
banger
hipkiss
#bringithome
bringithome
#gohard
gohard
ohhhhh
diesel
gash
pillows
#wales
sunbathing
term
laughter
medicine
warming
farted
yell
#fit
#mug
#boring
dump
translates
asshole
#allezbath
allezbath
crane
rear
pretending
#e
#sleepy
sleepy
awwww
reggie
fluffy
cats
dennis
poignant
#tlm55
tlm55
capital
carling
shhh
#woofwoof
woofwoof
ridonculous
extreme
davey
digging
shelter
caldy
clive
womans
loyalty
mans
#onthehead
onthehead
#ospreys
brill
#woof
woof
#pma
“you
don’t
#coyb
coyb
mtv
organisers
seated
rihanna
drake
piccy
rodders
molly
pipes
mack
breakie
darb
baller
ohh
cuts
slept
hypertrophy
ooooops
partnership
footed
banner
bossing
reversed
pigeons
cuthers
#sofatime
sofatime
woods
shh
#kisstory
kisstory
#tulisa
tulisa
ohhh
#firstnationhome
firstnationhome
resigned
plonkers
#rugbyshoutout
rugbyshoutout
midfielders
#heros
risk
intend
newport
breed
audis
tackler
jager
dusautoir
manny
pacquiao
#awkward
ohhhhhhh
#nfs
nfs
tyres
gwagon
minime
address
squeamish
nanny
rode
labrinth
sooooo
pimpin
pretend
quad
bruva
labrador
homes
shy
#toocute
toocute
puppies
#donkey
cowboy
goood
lister
bournemouth
outclassed
browner
sergio
loin
vocals
#olympicgames2012
olympicgames2012
dorset
cutest
takeshi
denial
merc
plumbing
solar
thermal
jessica
technician
wasnt
horrid
#nightmare
millions
£8
rl
helen
puggle
beagle
pug
braver
movements
aspiring
actor
schooled
stroll
banking
gracious
bod
foie
pudding
baldy
effects
downstairs
hush
length
inception
slanket
christopher
mossy
bum
ovo
pesky
000th
sig
somthing
burnsy
creature
scrub
affraid
stables
licked
charlotte
braking
advised
hamptons
hooters
bins
performing
viewed
octopus
expérience
belles
fêtes
permet
joindre
basket
plaire
ainsi
albi
#espritrugby
espritrugby
huit
coeur
suivez
maxime
médard
venezuela
joues
succès
dépassé
inscrits
cohésion
déplacement
tarif
23e
inscriptions
boulevard
airs
deplacement
inscription
compte
apporte
vit
mauvaise
avons
viens
premiers
puisque
présents
actualité
rencontres
donnent
#toulouse
comédie
sympathique
conseille
difficile
jusqu
sifflet
remet
hommage
soutenez
sou
reste
couper
pendant
annoncer
signature
partenariat
ligue
ile
votes
remporte
prix
génération
responsable
parrain
#sport
hôpital
école
heures
votez
2eme
allons
presque
1ere
voter
asso
parrains
résultats
stadistes
fidji
apprendre
cers
expo
ftd
limit
10ème
#tf1
tf1
wolverine
xmen
gout
#team
savoir
roi
rejoins
prêt
vaut
titre
livre
malades
#machine
#hand
tt
lu
propos
reportages
humilité
derniere
anciens
internationaux
oeuvre
caritative
sosie
prends
exemple
meilleurs
#xvdefrance
xvdefrance
rigueur
bilan
positif
retrouvez
immobilier
16h
#allsevens
allsevens
internationale
#goldcoast7s
goldcoast7s
18h
rdv
photographe
émission
#mondialdelauto
mondialdelauto
airline
mannequin
gamme
#france2
france2
ligne
bade
participé
gagnant
offrir
propre
offre
envoyer
#jo
barcelone
#stadetoulousain
stadetoulousain
#max
bosse
dure
espagnol
avait
quart
blessé
trouve
castrais
jeu
aix
guichet
fermé
féminin
retransmis
reposer
aimerais
répondre
modération
compagnie
#association
futur
toulousaine
#jo2012
jo2012
fabuleux
entraînement
bonheur
pouvezvous
passionnés
allrugby
retrouve
chaussures
diras
ira
perdre
preference
ensemble
oeil
création
génial
rugbymen
progressive
feras
donne
vert
reprendre
entrainements
avis
proprio
maitre
finis
coup
pousse
envie
risque
compliqué
athlètes
pur
terminer
refusé
invitation
démonstration
signé
pétition
capbreton
secondes
plein
tard
attendant
respecte
faute
garder
sérieux
quoi
réussi
trouver
pingpong
bain
normale
apres
bateau
bassin
vacances
attendais
dim
danse
courir
#courage
filles
commencé
pluie
enfant
1€
alter
préparateur
quelque
chose
#france
angleterre
frères
penses
nul
hossegor
compétition
utile
mondiale
plaque
terrasse
pergola
réservez
fabien
sentir
confirme
chistera
purpan
omeyer
deviner
yves
discours
écoute
marseillais
précise
terminée
revenir
pré
#berjallie
berjallie
milloud
mérite
rejoignez
officiels
#art
infos
demifinale
pronostics
essayer
tfc
#football
marre
prendre
petits
jambes
dirais
1h
côté
connais
incendie
pompiers
méritez
président
rapture
entorse
cheville
endroit
peutêtre
annonce
bureau
#cab
brivistes
wallon
#canal
canal
palais
décalé
appétit
poules
casse
william
rejoindre
cœur
projet
taire
#topchef
topchef
soutiens
marqué
accepter
mien
ouvre
philippe
breton
regarde
#edf
edf
vers
transformé
antenne
laisse
gagner
jérôme
interne
moral
alerte
suspect
mort
assassin
familles
victimes
scandale
morts
blessés
sorti
servat
aha
attoub
degrés
seconde
74
chelem
pourra
gâteau
bouger
problème
cours
tenue
officielle
écran
clinique
affronter
10h
commencer
déjeuner
proche
verra
#stadedefrance
stadedefrance
reviennent
repas
connaissez
debaty
gaillard
devenez
couleur
prévu
plutôt
examens
parfait
kitchen
changer
idées
rupture
totale
passer
râle
arbitres
café
comprends
déception
espérant
irlande
connue
whitney
prouver
façon
bref
camille
mercredi
conférence
neige
banquet
#makeitcount
makeitcount
lors
spr
dhl
malherbe
tendai
#tightsqueeze
tightsqueeze
montagu
#prayforjoost
prayforjoost
prediction
200m
rudisha
gatlin
southafrica
res
vermaak
counted
nag
cherish
jwc
brotherlove
habana
500th
chil
discussion
particular
mense
pointers
gegee
tygerberg
roos
eben
etzebeth
bekker
vertel
tjops
wikus
almal
frm
nd
nogal
kans
bursting
spaghetti
presented
hurdles
alby
tc
testimony
pubs
toooooo
dammit
wowzers
paulie
heey
#hahaha
#lipdoggsays
lipdoggsays
delve4wales
independence
craving
desk
qld
pleeeease
eyesight
curled
#cuddling
cuddling
gps
sunnybank
ghetto
pronunciation
refrigerator
#dad
elise
lippo
kilda
casually
ammo
conversions
himym
divide
peterson
3223
legit
#brumbies
#finally
quit
coops
shalom
farmers
magically
lighten
mams
airplane
transformer
respects
proudest
cooked
language
guttered
ankles
ambassador
yarn
pt2
gerrard
quade
pt1
tilt
djing
seeya
snooki
technically
someday
genre
patriots
kimami
graduating
hahahahah
terms
suss
antigravity
#soproud
soproud
#simplethings
simplethings
#summer
#rookie
”the
#christmas
lampoons
disappoints
#santa
nephews
sacks
#naptime
naptime
gains
#circleoftrust
circleoftrust
query
doorstep
limp
#mansbestfriend
mansbestfriend
koko
#merrychristmas
merrychristmas
tragedy
denzel
#overit
overit
#sexy
toddler
toy
shakira
santas
suzuki
markets
portrait
#pirates
sleeps
macbook
#teamplayer
teamplayer
hendo
zombies
severn
booths
hahha
doomsday
stinking
woulda
withdrawals
playe
taping
purchased
graduate
label
recruit
atomic
chemical
warfare
#melbourne
woken
isolated
sued
lawyer
#hardcore
hardcore
supps
refuse
roadhouse
coincidence
rushed
#crocs
surpassed
doubles
frisbee
aahhh
melbs
departing
picnic
yacht
#twilight
twilight
laundry
yarns
iq
higgins
rake
#lexus
lexus
tent
controller
deets
ripia
diehards
streaming
chapel
oceans
#day1
day1
#appreciatethesupport
appreciatethesupport
#qantas
qantas
livin
maaaate
lease
wallpaper
digs
fitted
muggo
foreman
gilbert
#afl
nephew
penguin
pier
emily
presence
crows
mirror
passenger
alleged
eclectic
parrot
rj
poppa
impressions
jd
brighton
poses
#comfortfood
comfortfood
delish
chapter
memorable
hux
files
aunty
margie
maximus
cummins
milkshakes
rev
#bbau
bbau
smarter
newmarket
modeling
design
#beasties
beasties
grows
glimpse
#scarboroughsharks
scarboroughsharks
jamming
captaincy
kennel
#hohoho
#getoveryourself
getoveryourself
splits
rival
headlines
confusion
preschool
accepting
inner
courier
packs
syncing
incognito
#balling
rhythmic
gymnasts
kobe
combined
#noluck
noluck
eastwood
kno
syd
#hardyards
hardyards
bunnings
fireplace
blah
#huge
arrows
#ridingsolo
ridingsolo
cleaner
sunsets
incoming
#imin
imin
netherlands
mmmmmmmm
#olymics2012
olymics2012
glover
stanning
countries
syndicate
violence
concord
marto
thieving
#weightlifting
#germany
backstroke
heats
#addictive
#classics
classics
95
mugshot
joeys
wests
d”
wats
border
collie
alongside
fi
whit
aer
surfer
sheepish
christchurch
snapback
#pump
realized
data
broseph
clinton
finance
department
pissed
gigantic
vicious
reptile
snapbacks
momentous
demand
labs
residents
provincial
funnier
guilt
platinum
silverware
hahahahha
666
unhappy
admirable
”love
adelaide
barbarians
#impressive
#nerd
nerd
diploma
sunk
studying
dessert
woohoo
woo
entirely
tonite
specialise
construction
university
terror
#perth
#breaking
tornado
rims
lenses
russ
contrary
ios
blogs
jewels
chart
#godscountry
godscountry
oval
tide
#yourmyboyblue
yourmyboyblue
nets
#porkchop
porkchop
norths
tools
affirmative
pimp
switch
coasters
#oneofthegreats
oneofthegreats
shep
celtics
breach
copyright
#jurassicpark
jurassicpark
fbook
poll
#capetown
capetown
removal
aftermath
steaks
sidey
#gay
pinching
judging
bcos
translation
nicole
mignon
afrique
sud
measured
hideous
opinions
bracelet
argos
#bell
quinoa
2615
#sharktime
sharktime
haters
dodgey
#starwars
starwars
#fam
#drama
#passion
ooooo
pheasants
número
decline
#cheese
nowadays
wrists
slapped
matters
#snore
snore
workin
licensed
erm
tiff
francais
#kisses
kisses
insult
140
characters
nauses
argument
valid
infections
contracted
stupidity
responding
inappropriate
#entourage
heartbreaking
taity
telescope
hammered
#jouer
sour
withdrawal
symptoms
episodes
84
bulldog
heavenly
baguette
#real
overnight
bitters
#mcfc
mcfc
jailed
prevents
emz
lass
mill
#joue
#mom
jarred
payne
#tomorrow
#mummysboy
mummysboy
organised
aids
dobby
nitro
rg
powers
snowboarding
skiing
district
qegs
schnitzel
mulled
#caliswag
caliswag
teaches
sounded
#hanging
barton
dangerously
#danceoff
danceoff
fiend
moaning
thistle
tartan
#sillyquestion
sillyquestion
#joker
joker
#topboy
topboy
dodgers
structure
pens
width
#salesharks
salesharks
accidents
stains
lisa
nat
ahhhhhh
dodging
#toofresh
toofresh
yeahhhh
#smooth
#candyfresh
candyfresh
gent
senior
#lookatthisguy
lookatthisguy
rangerover
#ladiesman
ladiesman
debutant
flynn
edged
peg
#twins
teabag
#lego
#playtime
playtime
fallen
fiona
trucks
trailers
filth
saver
007
sids
dodgeball
chea
zante
negotiable
benedict
#t
fsid58
#mindblown
mindblown
#belieber
belieber
#avengers
groggy
satisfied
finn
amber
litter
#brother
#gettingon
gettingon
#23
noooooooo
freddy
#tampinfuminragin
tampinfuminragin
#incredible
macs
terrified
#toocoolforschool
toocoolforschool
#findthefan
findthefan
fearns
02
designs
#cuddles
cuddles
#helmet
humorous
#gangsta
autograph
sham
durham
distant
savile
ish
mitt
romney
punched
ferrel
noooooo
ooooooo
curls
gurls
hound
cousins
writers
forced
butcher
#over
integral
laaaaaaad
#shock
oooooo
bold
whitehaven
obi
aslan
zeus
punches
wolves
singalong
mia
shrek
#drgas
drgas
garbage
truedat
thinner
mourinho
tactics
clasico
leaked
#leeds
steelo
dumped
#terrible
#sickskills
sickskills
netball
fresher
#tunes
hyped
mining
unimpressed
laaaaad
goosen
mathew
cricketer
gesture
bookmakers
helens
#onwardsandupwards
onwardsandupwards
#bighits
bighits
pretender
jut
adequate
schooling
weigh
slippers
shabs
ruling
yappy
#blacknyellow
blacknyellow
#trueroyalty
trueroyalty
viv
ugg
hobnob
#lionking
lionking
hatton
#jobdone
jobdone
pieces
brutha
#large
kingy
playbook
edit
stereo
#sniper
sniper
#smsaudio
smsaudio
amsterdam
smitten
dug
mixtape
#mustwatch
mustwatch
noted
potent
peri
flavour
pepsi
kyrie
irving
#popcorn
mandate
tastic
accies
uploading
soundcloud
#erblitz
erblitz
strap
secs
methods
#pacepacepace
pacepacepace
squat
#fish
#black
#blacknredarmy
blacknredarmy
#eatingclean
eatingclean
taps
punk
swagg
#stagetaken
stagetaken
nothings
pads
cities
tapes
marbella
1kg
malaga
hollywood
#marbs
lulu
finlay
gillies
armour
domination
flyer
teaser
boydy
motto
botanic
eurovision
#7s
underarmour
#underarmour
#bigdawg
bigdawg
hacksaw
ranks
#sunsoutgunsout
sunsoutgunsout
toot
dd
plates
sru
#hcupsemi
hcupsemi
scars
#facejacker
facejacker
occurred
#quietnight
quietnight
juggled
croquet
boyband
#50
altho
stockbridge
maxi
brunch
paddys
ruby
nando
#doggies
luca
uncapped
#cookiemonster
cookiemonster
vids
ally
hating
norwich
minus
comfy
doubted
#fluke
fluke
#templerun
templerun
naaa
#16
rambo
sonnn
ghillie
pffff
fest
volume
cancun
climbing
#tweetwhatyoueat
tweetwhatyoueat
tg
mammoth
mastered
senna
madison
scrumcap
shuffle
calendars
#2012
paterson
mbe
bargains
#topplayer
topplayer
langholm
stripping
#struggling
wiz
watsons
indoors
fluid
pimping
#cardiff
55pm
92
dab
#rightupyourstreet
rightupyourstreet
xbox
graffiti
rematch
fedo
#haka
#hadtobedone
hadtobedone
attacked
belter
#studentlife
studentlife
scraps
progress
netani
talei
louise
malleny
#trouble
johnstone
#youngguns
youngguns
aaahhh
goldie
#karma
danke
#joué
standby
reverse
#chilled
sherry
artwork
tate
contribute
crimbo
righto
hoho30
#12
spewing
#sillllllygas
sillllllygas
#catchme
catchme
#xfactorfinal
xfactorfinal
rita
messed
headache
#motm
neighbour
tearing
pretended
backstage
spark
#notsomuch
notsomuch
laying
richy
#topnotch
topnotch
fulfilling
108
arguably
cheesecake
anger
causes
foreign
overturned
5head
cruising
bare
taker
weirdly
crocksy
#fashionpolice
fashionpolice
takers
#worcesterwarriors
worcesterwarriors
#protein
fiancée
brum
suppor
beyonce
#dirtyknee
dirtyknee
bracket
#photography
simms
shoots
#competitiontime
competitiontime
fanatic
#offthecuff
offthecuff
swindon
string
suppo
̸̸̸̸̸̸̸̸̸̸̸̸̸̸̸̸̸̸̸̸̸̸̸̸̨̨̨̨̨̨̨̨̨̨̨̨you
dribble
photographer
slid
bannister
#futurestars
futurestars
£25
fiancee
foil
microwave
orla
matching
relation
triceps
popular
8000
#unbelievablescenes
unbelievablescenes
#ironic
ironic
employed
urgent
abducted
machynnleth
coloured
#easports
easports
hanky
invites
personalised
rsvp
embarrassed
client
beliefs
clients
feathers
pictured
invent
#pickmeup
magnitude
#gohardorgohome
gohardorgohome
jelly
firsts
#inspireageneration
inspireageneration
#veteran
veteran
gaining
cud
m40
slicker
malvern
£15
naff
tracy
season”
buzzerker
noon
#ourgreatestteam
ourgreatestteam
104
tasted
songwriter
#olymipcs2012
olymipcs2012
4x100m
relay
wipe
tomorrow”
funky
birmingham
downhill
hashtags
dollars
#bite
#nomnom
nomnom
#personaltraining
personaltraining
practices
rt”
breakdown
barack
#wet
crocks
fencing
needles
#teambringit
teambringit
disgustingly
spartacus
steadily
narrator
doesn’t
particularly
sensation
medley
chats
upton
foundation
extension
acoustic
bulk
drivers
cyclists
incl
paradise
mullan
twicks
27th
tshirts
£19
x”
rang
extensive
conclude
mommy
gtl
gin
sum1
#sarcasm
kompany
dogger
qualifications
hollister
worldy
bullring
#celebrityjuice
celebrityjuice
assemble
#willbemissed
willbemissed
#thevoiceuk
thevoiceuk
taller
#daddy
#looser
#cheatday
cheatday
domino
██████████████████████████████
useless
bouncy
#elf
regardless
rgs
#enforcer
enforcer
sketch
shameful
vue
odeon
cycled
sorely
aldi
worcs
cuff
lizard
#grafter
grafter
yankee
candle
#justsaying
justsaying
sensational
1min
slower
farah
worc
enthusiast
#speedbump
speedbump
forehead
#help
dreaded
tel
#iwish
iwish
isle
headlining
nia
blink
182
#legends
grilled
decorating
path
enormous
pigs
informal
organisation
torres
penny
wn
promoted
drogba
goo
#neversaynever
neversaynever
male
ogroats
100mile
800mile
suprise
£10k
entrepreneur
collar
#baltic
baltic
warmer
microphone
#nba
clippers
tevita
defender
#notthesame
notthesame
drain
bucharest
#allaboard
allaboard
hms
morton
ra
#ps3
slugger
milan
#italy
cappuccino
bolognese
choi
cavs
#cavs
#tash
bbc1
nottingham
ballbag
valuable
spew
#rwc
#reem
reem
needle
welshman
guesses
rowland
sledge
sheeran
specialist
#showtime
showtime
ron
burgundy
wetsuit
dwarves
#worldy
mila
kunis
displaying
vibrations
#goodfood
goodfood
ari
gridlock
astra
luxury
admiral
scrapping
#hot
seas
ovens
employee
riots
bashing
geneva
dangers
breivik
unfollowing
slipper
nam
any1
armchair
transition
schlid
faldo
#oneofakind
oneofakind
arr
snr
pong
rank
#naaaaaat
hamper
taught
moseley
#usarugby
usarugby
comfort
magaluf
wig
pleasert
#social
regroup
dirk
102
rascals
#vegas
receipt
carts
#greygoose
greygoose
thirsty
venice
dodge
trace
unsure
intact
rodeo
#premiership
continuing
#krispykremes
krispykremes
nipper
disturb
#teamreem
teamreem
roger
lacrosse
producing
#movies
legion
#goldcup
goldcup
inspires
#lucy
portsmouth
hammer
renowned
application
rearranged
grenades
milo
eagles
chords
lick
eyebrow
cheryl
danni
fiat
minds
bushes
308
magnum
potter
beck
physically
secondary
seahawks
610
yay
romo
yessir
#redskins
redskins
rooting
downs
joints
deck
sadder
1b
latch
fortune
url
220
gregory
echo
weed
washington
colorado
broncos
101
caused
arrivals
strategy
blunder
64
sporty
adrian
situations
#cowboys
dez
bryant
dating
includes
microsoft
poke
ironically
operate
requirements
#wizards
income
debt
maker
confusing
#newtown
newtown
illness
regularly
violent
susceptible
tubes
insights
amusing
crappy
rebs
fg
512
72
software
seattle
anonymous
attacks
cs
qb
draft
ignorant
surfs
jumps
leadership
jackass
heartbeat
ap
223
rifle
torture
marc
depression
producers
determination
elaine
pinterest
kramer
carolina
voters
colbert
gingerbread
captured
resulted
2010
tko
secretly
arguing
#boxing
assume
iii
heisman
pivot
conf
alfred
morris
willing
misunderstood
kickstarter
provides
mazel
tov
founder
safer
sanchez
initial
liberal
privacy
inevitable
instinct
cbs
surpassing
stats
gm
dal
habits
irony
universities
ultimately
governments
settings
integrity
entrepreneurs
significant
tracking
aggregate
moreno
mason
#calmdown
calmdown
funds
checks
greed
hoya
principle
independent
outcome
understanding
comical
connected
linkedin
competitor
portfolio
prompt
rgiii
thanksgiving
religious
worship
believer
tds
slowing
stride
bradford
chants
watchable
triumph
rudolph
delusional
biz
combination
optimistic
arguments
commercial
yahoo
verge
racism
nailing
attractive
fbi
blackjack
consistent
unemployment
interest
sensitive
api
neglect
straw
inferior
hasn’t
server
1520
complaining
platform
suffering
mentions
situation
panicked
emails
bosses
mayer
fanta
nflredzone
dozen
commercials
investing
chess
unable
withstand
female
advances
pulls
capacity
meaningful
interviewing
partying
figures
ozzie
connections
docs
humor
lightning
soundtrack
accurately
wh
sb
brilliance
eliminate
hacks
prez
questioning
android
contend
gaming
presidents
1014
ei
hiring
peyton
manning
#denial
entertaining
#abc
diane
election
moderate
govt
ratings
wager
networks
metaphor
pundits
#sandy
reilly
#election
kinds
executed
unlocked
voted
rant
punditry
tablet
kindle
proving
federal
civil
division
alabama
lsu
30k
dome
matthew
smallest
60k
98
25k
expansion
relevant
population
opponents
03
sorta
pinky
#sf
#giants
greedy
shitty
shuttle
brady
costumes
curiosity
#panda
comin
vc
throws
conclusions
cruz
rushing
rating
opposing
dl
offline
politician
billion
generate
clinch
tuck
nfc
osi
flatout
porn
resent
ping
conclusion
piling
250k
seed
resources
generally
investment
recipe
interests
dynamic
mob
screwing
gotcha
trash
brandon
democracy
churchill
#debate
smartphone
charts
politicians
circumstances
handles
tumblr
2x
3x
revenue
explanation
targeting
tanner
85
americans
presidential
leap
superbowl
globally
vick
mea
culpa
49ers
grove
gut
lotta
scenarios
requesting
penultimate
volumes
collectively
explode
refocus
skate
rodriguez
expelled
showcase
uphill
engineers
fame
orleans
denied
programs
hired
repeatedly
deeper
competitive
overdue
justified
uncomfortable
resignation
antonio
pierre
sheets
#toomuchtime
toomuchtime
tenzing
#christmasspirit
christmasspirit
raided
clan
#greatread
greatread
bicester
marketing
colors
croc
replied
serous
slipping
stamp
approval
#lethal
underestimated
hammering
#pantsdown
pantsdown
mugged
gooners
hoover
radio1
#coys
coys
#goon
terrier
virginia
#welsh
underdog
#carvingup
carvingup
hangs
pee
odp
pippa
#badass
stevo
yoghurt
berries
tommys
#mondaynightfootball
mondaynightfootball
#gingerninja
gingerninja
ch4
diets
#beaut
beaut
chorizo
cesar
#rugbyqa
rugbyqa
answered
humbling
motherinlaw
masks
dreading
mealamu
lomu
superstar
remembering
subject
erotic
bathrooms
bowled
fernando
stunned
welch
expert
reject
crofty
exchange
£97
owed
explains
alreet
carbicide
snapshot
pleas
poshest
tightest
joan
plea
itch
#prostatecancer
prostatecancer
#cellulite
cellulite
#lloydchrismas
lloydchrismas
biography
drummer
itchy
poacher
presentations
morrison
terrace
northerner
wedged
paralyzed
tigers@tigersevents
01162171294
flood
lend
blackie
#goodcause
goodcause
sponsoring
wonderfully
embarrassment
relationship
powder
warned
twin
urgh
outrage
shania
twain
att
pitbull
rhyme
camels
violin
historical
documentaries
nextweek
attached
cocked
husband
#manlove
manlove
hangovers
diversity
#pie
benefit
harborough
council
committee
lifestyle
aspen
flows
void
inter
conchords
t20
jessie
wore
oiled
rolo
ripper
delays
nachos
exited
diggers
tots
norfolk
shooter
mears
boundary
castro
fattest
#couldn
pudsey
badman
lineker
cartoon
positions
bark
cystic
fibrosis
coldness
lt
#nufc
nufc
cisse
existed
contacts
#sneans
sneans
duchess
discovery
flint
michigan
#lemurs
lemurs
ranked
dragged
entertained
dart
#lloydchristmas
lloydchristmas
spotlight
clarkson
vagina
peer
sleepless
woodsy
smiley
finer
brilliantly
dizzy
rascal
floody
fearless
poorly
deported
kickable
#squarewheels
squarewheels
cole
luminous
vegetable
vegetables
slimming
cockers
papers
penis
fussy
flesh
#greatatmosphere
greatatmosphere
hypocrite
smokes
banjo
demba
trousers
dubz
hoarding
reeling
phillips
shreds
#everylittlehelps
everylittlehelps
#greatsupport
greatsupport
blackburn
kean
gingers
pulse
rupert
loosest
cheeses
wimp
wif
scar
stankovich
johns
wobble
dancefloor
trophies
glouc
kee
seb
coe
bah
sits
alicia
eyed
midget
lump
rampant
leukaemia
marrow
donor
tig
index
cutlery
asif
amir
hicks
theroux
#livinglegend
livinglegend
attenborough
briefing
noel
edmonds
answering
ominous
paranoid
bogey
scarf
shaw
bev
gazza
balding
pumba
wives
military
sufferers
rowntree
sunburn
edges
collapsing
concierge
ties
wrestler
contrast
utter
smartest
pedal
gassed
swapped
1980
slumber
jackets
sunglasses
refunds
argentinian
ego
tying
fraud
intended
deceive
typically
credited
abysmal
margaret
ness
newbs
hobo
pleasantly
koi
controversy
saviour
herb
croft
statue
hampson
howdy
#idiots
reporters
camo
dominos
rumors
kissing
cricketers
vaseline
hotspot
marks
ethic
900
shhhhhhh
sector
respected
established
norm
slim
development
pervert
timer
m1
intelligent
sentences
parling
thorpe
#noshame
noshame
#bant
acted
relive
peoples
responsible
manner
#gps
cork
signe
#gofaster
gofaster
#business
upgrade
#suaf
suaf
aftermatch
attire
modelled
yer
handful
€60
hol
respective
parties
riddance
#getyourfactsright
getyourfactsright
belts
#munsterrugby
munsterrugby
dinosaur
testicular
borlase
wagas
peppers
sighting
#londonbaby
londonbaby
sword
#sotrue
sotrue
tickle
ul
wicklow
punt
#menwithballs
menwithballs
£98
desserts
tsonga
leukemia
m7
barrier
flips
#sua
sua
dinny
portugal
mafi
plastered
#lost
#tagrugby
tagrugby
blackrock
#mnd
mnd
mrsc
canned
rochestown
9pm
#mentalstrength
mentalstrength
musgrave
spilt
rds
vast
compliments
mitchelstown
injection
toaster
walt
noodle
grandma
electromagnets
freezer
#sucker
sucker
#cheat
fogs
#sound
#comfy
u15s
micko
tomas
concern
ail
#timesarechanging
timesarechanging
johnston
shandon
stumped
rosie
twits
horrendously
builders
organising
politically
rte1
#nolikeynolighty
nolikeynolighty
derek
aries
nappy
zebo
#bull
hugely
innovative
ucc
caolan
mulrooney
#helpforheroes
helpforheroes
ecstatic
murderer
nostrils
relatively
dickhead
desert
fuzzy
ronnie
boosted
pathetic
rockettes
notebook
#sunshine
invisible
fools
damned
#brokenman
brokenman
harm
thugs
bmw
pricks
scumbags
#firsttimeforeverything
firsttimeforeverything
agassi
eggy
collect
arses
trinity
10am
mallow
pk
neurone
bash
tours
peak
renaud
inspector
dynasty
billets
vendre
urgence
souhaitez
alaska
pepito
fitzy
saisons
etais
brice
mothersday
vergeet
whale
sarel
nicola
vreugde
meneer
lanklaas
cuzzy
stella
finder
seisoen
moerse
skree
nodig
lus
dewald
vaka
worms
dood
beskikbaar
graves
swannie
stadion
ongelooflike
sover
waneer
sue
rooster
amies
russians
tussen
respek
kontrak
peche
australien
lughawe
uur
presies
mei
vang
kontak
wedstryd
hel
broer
jun
pools
sondag
verlang
#whipped
dulwich
#tightarse
tightarse
#gimp
shutup
boxer
shud
#sadguy
sadguy
dean
#embarrassing
#glasshouses
glasshouses
stones
#swagger
swagger
carpets
memes
tacklers
robshaw
focu
atlantic
#manusamoa
manusamoa
gethin
jenkins
obesity
babs
miley
cyrus
squirt
#growup
growup
debs
#harry
#dumbanddumber
dumbanddumber
brink
#pathetic
#bestseller
bestseller
boyfriend
kuchar
improves
cigarette
traveller
millennium
sock
#heavyweightchamp
heavyweightchamp
#valleys
oiii
larder
disguise
topless
saffer
understandable
4k
lecture
2k
julie
cbb
tmrw
#digbysdancemoves
digbysdancemoves
awesum
#stalker
rotherham
#shameless
ringo
#pumas
#smashitup
smashitup
tapping
starters
mains
steward
israeli
#blesshim
blesshim
definite
relentless
titties
cheek
considerably
bog
suprised
sonnen
preseasons
stall
endless
primed
#workrate
workrate
bab
walk4louis
38pm
#handsomeslightlyrugged
handsomeslightlyrugged
bars
rog
florida
auld
tinker
quinn
orlando
#unstoppable
gatti
#avivapremawards
avivapremawards
baxter
argie
fhm
sexiest
mus
downside
boobies
#pepper
robs
nipples
yelling
belfast
bailed
shreeves
ramos
achille
#topcoach
topcoach
mclean
400th
afghan
stevenson
screened
#pasty
pasty
sunbeds
wayne
stab
ricci
moobs
#thefuture
thefuture
#letshearthetomahawkchop
letshearthetomahawkchop
apples
boii
wedge
bentos
fives
stormer
poux
#horrendous
sheeps
treadmill
dahahaha
#ktrhfh
ktrhfh
denise
juicer
terribly
selorm
kuadey
bentley
baxters
hos
bert
chimney
meen
outfit
cudnt
#dirtyman
dirtyman
#mustard
mustard
ahaha
coco
chanel
recognised
#juicer
cornwall
pitt
gusher
boiiiii
alrite
shogun
boiiii
#hopenot
hopenot
kryptonite
#enoughsaid
enoughsaid
thriller
cuzzie
#mute
#weak
goodwork
croissants
endurance
blinding
reflecting
concerned
97
deleting
tongues
nosing
cog
choptober
£1300
mf
#predator
happily
manicure
zed
alls
hardwork
attendre
dés
aller
vibrer
rencontre
billetterie
ouverte
janvier
reçoit
carcassonne
envoi
pelouse
d2
19h00
mérité
reprises
entraînements
let’s
cabcl
prestation
vestiaire
beziers
3ème
kdo
méritée
impose
prend
partent
marque
troisième
ballon
aplatit
cinq
pousser
défense
tient
marquer
caminati
143
ajoute
poussée
briviste
113
romain
mitemps
réaction
biterrois
notamment
profite
inscrire
83
arnaud
sert
semble
dessus
lequel
tentent
béziers
propose
solide
premières
turnovers
laurent
claque
perches
ouvrir
12ème
domine
avantage
dir
abonnement
derniers
sapin
informations
ouverture
comité
arbitre
#victoire
chargé
félicite
réception
féminine
tenir
noire
blanche
obtient
173
revenu
occupe
moitié
réduit
reparti
ailier
suivi
mènent
choc
parc
encourager
aprem
composition
matinée
10h00
14h00
17h00
nicolas
presse
avantmatch
tulle
seront
posent
conseil
général
organisé
corrèze
participe
l’année
annexe
bataille
5€
christophe
#prod2
prod2
22h30
hugues
blanc
noir
rc
transforme
rochelais
2416
touche
ramène
2113
poteaux
percée
rentre
vestiaires
avance
146
eurosport
tableau
reponse
renseignements
montdemarsan
reichels
crabos
arrêté
municipal
répond
18h30
dédicacé
116
provence
découvrez
#proudtobeafanof
proudtobeafanof
là
résumé
2410
leurs
pau
2323
battus
marques
fautes
repart
rythme
séquence
plusieurs
sca
trouvent
égalise
concrétise
h2
imposés
biarrots
compo
autant
pratiques
14h30
chante
lieu
présent
ouvert
médias
mourad
catalan
remettre
achat
tronches
locaux
santé
188
j12
toulonnais
classement
oyonnax
andré
finir
doublé
accordé
entrée
rentrée
réussite
échec
1516
sirène
pénalisé
fermée
mène
pénalisés
enavant
1213
plaquage
réussie
prise
balle
vivez
ovalie
calendrier
ovale
dès
sommet
reçoivent
entretien
ros
séances
permettre
chercher
collectif
2e
3e
4e
féminines
j14
contrat
médical
coéquipiers
tasi
bertrand
séminaire
continuation
revanche
04
emporte
combinaison
oblige
écart
199
sanctionné
placage
exclu
dix
réduite
colomiers
196
obtiennent
réussit
aurai
donnez
#alle
alle
goze
élu
talonneur
provenance
aéroport
voyages
dordogne
albums
20122013
entrées
acheté
chiffres
écrans
adrien
#colomiers
rappel
11ème
actuellement
gagnez
didier
diffusé
objectif
jeux
chemin
inclinent
défensif
2120
capitaine
remplacé
2117
mettent
usd
pilier
rentré
attaque
redonne
1817
repris
lâche
allezzz
buteur
tenter
coetzee
1210
maurice
cède
landais
transformation
prennent
rentrant
arrête
croit
alexandre
17h
relance
jeanbaptiste
derriere
2218
taumoepeau
poursuit
226
126
boulogne
ouvreur
invaincu
écossais
fêter
axa
tournée
automne
ecosse
cor
jouera
réactions
appel
sélectionné
pique
entraine
journées
arbitrage
18h00
tarbes
perf
venus
ancienne
8ème
terminent
soiree
mêlées
octobre
303
échoue
mètre
récupère
cuir
233
133
continuent
periode
massy
inscrit
lancé
carrefour
sentiments
9ème
7ème
journal
ts
tps
métro
1818
celle
1611
dut
168
165
performant
ballons
taper
supto
neff
playinup
lingo
#dying
sess
minge
#nochance
nochance
spear
scoot
romeo
#fightforlife
fightforlife
parnell
kiaora
58th
pap
#ko
#aish
aish
hens
techniques
butterbean
devlin
sparring
dunes
xo
yum
gears
#oldboy
oldboy
maoris
sid
#six60
flooded
swamp
hika
domain
supportive
discipline
whanau
#cashmoney
cashmoney
bb
#battler
leslie
competitions
#manofthematch
manofthematch
#tourist
tourist
hearty
40s
#melbournecup
melbournecup
eaton
kurt
bastion
doncaster
#maybenextyear
maybenextyear
#appreciated
unforgettable
shaven
mobros
courtney
#youtube
upto
#fightingirish
fightingirish
bays
gracing
benty
hardout
ferret
responsibilities
kia
kaha
baker
makos
tbc
nigel
upperbody
slug
generously
playingup
hihi
aucks
carl
#smashembro
smashembro
whetu
capable
wetting
proceed
caution
#kfc
bryce
hated
#ravens
ravens
#kiwis
muppets
comb
#getup
#topman
topman
loosies
2night
listed
bd
goodlooking
jayden
riki
hoeata
bop
newspapers
yen
rested
agains
thanks”
cobra
homo
mocha
lesbian
detox
120
continuous
kenyan
plants
vegetarians
whangarei
painfull
anscombe
#new
hihihihi
retain
tar
magpies
doubleheader
investigate
corruption
beaudy
barrett
#gameover
gameover
brees
#nomnomnom
#eagles
ave
engine
hoax
banks
p”
palmy
head”
#bigrig
bigrig
ranfurly
depth
limo
sellers
planing
planted
beverages
dre
hawke
fee
painfully
stinky
psyched
kickarse
me”
hask
#playingup
noog
tino
#gladiator
gladiator
piri
paps
holla
bluey
dust
raiders
121
#1from1
1from1
speeches
sportsmanship
#laaaaaaaughing
laaaaaaaughing
jh
marty
yip
#lookout
lookout
#18
#nogood
nogood
shipped
pix
#battling
shitter
day2
doko
mumba
seafood
fozzy
throat
sept
#gold
gully
luck”
#tripod
tripod
uppercuts
bahahahaha
defends
51
tonig
bruno
#allez
acl
edin
pfft
conquered
chocolat
fromage
crepes
itv4
crackers
clio
glenrothes
blacky
#pointless
pointless
twitch
#warm
claire
fend
#pumpkin
#halloween
muscle
lecky
#bonvoyage
bonvoyage
#peoplewatching
peoplewatching
#xblades
xblades
#lookgoodplaygood
lookgoodplaygood
somewhat
#skinfolds
#legs
goggles
zebra
#welltrained
welltrained
rug
wagamamas
triangles
trunks
#closingceremony
closingceremony
#rbsrugbyforce
rbsrugbyforce
rugbyforce
wea
goatee
googling
rbs
remainder
copper
hungarian
multi
boydie
rethink
bunker
#fore
fore
chopsticks
steaknight
#rare
sapper
fluff
hamstrings
#thefear
thefear
bocca
lupo
italia
#pins
reckons
toss
#sweating
recipes
sackey
lasagne
wiser
bauer
#24
spiderman
#roadrage
roadrage
retwe
supplement
amino
dipping
sticky
kilimanjaro
tasteless
venison
#uncledrew
uncledrew
#cbm
cbm
fordy
mechanic
#ts
luggage
#everycloud
everycloud
reference
spied
sprinters
aero
powered
rogue
ehhhh
#bigweek
bigweek
#thevoice
thevoice
boroughmuir
developing
biceps
daz
homemade
castaway
graced
balancing
highland
gravy
sweaty
kissed
#freshair
freshair
sare
blank
dissertation
filming
#bounce
#nuts
combine
100kg
#rorylamont
rorylamont
him”
ellen
#athlete
85kg
bagels
hawick
suuuun
depending
feedback
contestant
soba
noodles
queue
webcam
upgraded
nae
suspiciously
#lungs
#nadal
#djokovic
#calories
dreamland
owls
#ooft
ooft
backline
db
bend
#athletes
#benji
camper
boomer
#crashball
crashball
themed
pfff
weightlifter
24hrs
#irb7s
irb7s
tournaments
#hurricanebawbag
hurricanebawbag
basis
#tidy
hattrick
bap
#hungry
defrost
reset
gc7s
#getinthere
getinthere
respawn
heckling
loch
#vip
#longshot
longshot
#gaming
#cod
#hippo
hippo
princes
hmv
#mw3
mw3
persuade
#ball
charline
#orange
starter
spices
herbs
sub
circa
teapot
basil
dancin
delhi
offload
eamonn
tinted
escalated
contemplating
condor
#ge
ge
leaf
easyjet
#wagamama
wagamama
zero
garlic
tails
ambitious
journalist
velo
protecting
asics
suspected
fry
phill
cnt
dinners
blockhead
dudes
#browniepoints
browniepoints
scorching
#beerpong
beerpong
executive
swore
fac
testers
pavement
superbad
#deadtome
deadtome
dwn
nathaniel
fag
2mrw
luis
#ssn
ssn
raheem
longterm
bellends
mong
bk
fing
#neverforgotten
neverforgotten
tyler
keats
adebayor
spud
#notstraight
notstraight
allardyce
lennon
#norespect
norespect
#lumberjack
lumberjack
xxxxx
messam
dawson
pilkington
rot
15man
jackson’s
borneo
maynard
fnl
#cleareyesfullheartscantlose
cleareyesfullheartscantlose
unveiled
lazio
#thfc
thfc
lastnight
scruffy
minx
#cfc
hughes
#gs
gs
oktoberfest
15mins
tragically
negativity
#growapair
growapair
moan
toko
lyn
hates
#doubleheader
riddled
brasil
sidestep
stormont
#ibiza10s
ibiza10s
queer
#lfc
butting
#alex
cwtch
divorced
dogshit
unplayable
gallagher
rennie
webb
mull
rossy
up2
#halfajob
halfajob
verbal
hopper
admitted
linesman
shudnt
stir
#bottledit
bottledit
moyes
#wembley
merseyside
#allin
allin
#babysteps
babysteps
#roadtorecovery
roadtorecovery
clogging
whereabouts
#wisewords
wisewords
persistence
resistance
#hankmarvin
hankmarvin
carpentry
loan
prato
emerge
serbia
pleb
#amlincup
amlincup
moose
revs
mojo
#showmethemoney
showmethemoney
sod
retained
bent
#pastit
pastit
alike
#handslikefeet
handslikefeet
whopper
sayin
nxt
dawesy
lois
tosser
cnts
yess
#findapril
findapril
#amlin
istanbul
motd
sitter
awa
#flair
#useless
#retard
#toofar
toofar
asia
preferred
#heyyouguys
heyyouguys
sloth
waterloo
#ooosh
ooosh
#getsome
getsome
150k
#bossingit
bossingit
walter
#whitewash
bothering
wiped
algud
ther
#judas
judas
heskey
bl
oversized
slab
p45
referees
graduated
runt
edm
sounding
lunching
#bigday
bigday
#myboy
myboy
steaming
facetime
mayans
postage
chr
cleanse
stinks
registration
346
waving
skinned
rodent
slap
tonksy
political
you’ll
shm
#loveyou
loveyou
#youngatheart
youngatheart
hb
afro
ahahah
#reunion
#cannonball
ironed
thrills
#dirtytash
dirtytash
#lovinlife
lovinlife
#clown
pundit
mumma
fancies
chops
#rig
saville
#offload
shoutouts
#orrible
#backinthegame
backinthegame
joshy
#underthethumb
underthethumb
vampires
nel
dynamo
#idol
idol
garms
#chop
#choppers
choppers
autocorrect
resturant
couples
#bowlcut
bowlcut
jacobsen
threads
#building
ofcourse
chums
allround
stud
unleashed
giraffe
parkhead
#shrig
shrig
#obama
turbo
#sky
mansion
rigged
reynolds
#firstofmany
firstofmany
gfs
#sadday
sadday
maaaaate
#partyoftheyear
partyoftheyear
chippy
garry
glitter
#leatherpants
leatherpants
#jimmy
maaate
#peahead
peahead
#remember
cartoons
myers
sweats
#ifonly
ifonly
#dreamer
dreamer
dreamt
profession
inn
#loosecannon
loosecannon
baileys
#rest
melted
wheelie
horizontal
vertical
stripe
#crazyeyes
crazyeyes
#jetshoes
jetshoes
#surprise
pez
#rosskemp
rosskemp
sells
20k
#big
crashed
rappers
housewife
monies
padlock
sleepover
#biglad
biglad
#deapheat
deapheat
shack
#naaaaat
bendy
#feed
#arrows
bangin
#80
bahahahahaha
#downtonabbey
downtonabbey
#notcool
notcool
ratty
#get
hardy
#baller
#sweaty
hoff
allgood
clarke
#borisbeckeroftabletennis
borisbeckeroftabletennis
cardboard
fila
manhood
reminiscing
remix
#nosleep
nosleep
proplus
#olddays
olddays
#chaos
sweater
misery
lew
bypass
shakers
lovebirds
#nose
walkin
denny
#twintown
twintown
frankie
downtown
pressups
wiki
kris
#dumb
thick
armadillo
#ubl
ubl
traveled
bumping
#hyfr
hyfr
facility
halo
nightclub
#sssssssss
sssssssss
hank
marvin
cringeworthy
neath
hahahahahahahahahahaha
hotspots
#thoughts
#showoff
numerous
slob
#mentalwedge
mentalwedge
carpenter
slump
darling
teas
bassett
#snake
emergency
vaughan
forfeit
#westisbest
westisbest
stradey
#breakingme
breakingme
#legsgone
legsgone
burned
stocking
#moneybags
moneybags
mercs
#best
congrads
mgm
huntingdon
turks
#week2
week2
#pas
shandy
impersonating
rattling
cabin
arent
ram
albatross
reigning
#soclose
soclose
#rude
#bonjour
#soreloser
soreloser
tow
#bald
tipuric
#quietly
specs
classical
controversial
twig
forbes
#billybigtime
billybigtime
bonkers
holly
darters
waw
shrimp

sweetheart
crossfit
aching
#toptrainer
toptrainer
£9
#sellout
cheats
raven
allblack
#yes
versus
becky
martine
lens
ponty
#sketchy
pints
pally
#merryxmas
merryxmas
sprinter
cavendish
fooled

#soupsandwich
soupsandwich
rinsing
#gone
#engaged
gnoll
venture
retro
swig
frying
#gettingold
gettingold
galwegians
#hc
kristian
terminology
spoofer
#killer
ballymena
leggings
stew
vessel
mariokart
hooligans
#greatfilm
greatfilm
roomin
toni
#loveisintheair
loveisintheair
#nocarbsbeforemarbs
nocarbsbeforemarbs
edible
#wingman
wingman
stuttering
#slug
tod
knots
ferry
jarv
guff
slate
jamo
#toughtimes
toughtimes
2moz
wrecked
cueball
whinging
pam
burp
drilling
enlighten
cigars
hounds
skippy
minnie
yummm
bradas
wakes
mdr
gogo
vipbox
tweaked
judges
ummm
method
outa
hea
sella
desole
saaaaan
adorable
niceeee
kayla
mcalister
portia
starred
#stasm
stasm
benson
grrrrr
kickin
caliceo
journee
poms
toulousains
braving
aie
#hatrick
carva
unnoticed
#kings
cray
tourists
maradona
nikel
jaime
jizz
magique
jadore
shared
impersonation
repeats
giz
#italia
#roma
roma
dirtiest
#glassjaw
glassjaw
chib
crowds
cuzy
italians
subway
2d
romance
nosed
simplicité
faafetai
valerio
#rome
vendredi
cooool
rigole
chillen
xd
pierrot
#train
diff
sieste
vedddy
amanda
dieu
pukana
#doit
disturbed
accent
ell
vedddddy
bobs
benni
#2008
minnit
purchasing
ops
oooops
ouiiiii
shading
tain
kelvin
specific
carlin
nevis
rting
letters
maitland
m8
soggy
reload
noses
£1000
sinclair
howe
fife
#mate
transplant
#cat
#200
connery
jw
gha
donates
statements
#doingit4ollie
doingit4ollie
holt
proceedings
combinations
munro
bagging
reviews
remembered
workshop
northumbria
jared
pinocchio
heated
runaway
#shapeofmylife
shapeofmylife
misguided
gervais
830
ladder
pointer
denis
wells
alastair
pointed
parent
spaces
20m
fronted
deadline
e4
urban
myth
#scotland
exploring
tiring
alphabet
communities
complaints
glens
merchandise
hampden
korea
#enjoy
blocked
#smart
40mins
vans
#sonos
mav
#hardasnails
hardasnails
escaped
disqualified
#goodluck
manners
recommendation
bants
bidders
sang
agents
s1
#30club
30club
coping
jen
9000
spiders
snakes
repetition
630
#busy
mor
#rug
cou
abo
delights
firhill
unacceptable
nutcase
60s
fiction
moonlighting
2017
condone
actions
sought
£17k
abseil
speedway
encourage
lomond
brainer
herald
#glasgow
scanner
smashes
5000
winding
perfectly
sarcastic
bulldozer
2004
#sitdownson
sitdownson
unprofessional
auntie
avoided
armbands
facial
expressions
reflect
copies
autobiography
snoring
mamma
mammas
wristband
digit
allot
leftovers
recreating
explorer
convertible
eskimo
beanie
marco
smitty
frost
thomand
elections
£80
#sarries
tans
plat
shiny
husbands
stamford
strongs
evoque
sms
r20
miracles
muddy
li
diwali
prosperous
430
hosts
commentate
gooooood
supersport
revival
softly
icons
narrated
1800
moenie
marley
tappa
pancras
excessive
tax
zuma
stadio
watford
1time
schalla
sies
bw
tiaan
elsiesrivier
rope
#couchpotato
couchpotato
hazards
rotten
cheapest
alert
illustrated
wena
butternut
patty
campo
madigage
eurostar
flies
rondte
rhythm
joost
carbo
jeepers
lace
amazon
tis
noakes
waffle
wessels
halley
upgrades
beerfest
listens
pieter
dixon
accountable
julz
rainbow
farms
boykie
seize
designed
ard
heritage
senseless
corrie
sanders
15000
murders
rox
#workinghard
workinghard
skinner
malome
£1million
catchamillion
untrue
tweeters
stiffness
soreness
trotters
sleet
tori
odi
princess
nokia
eldest
chom
ha”
roxy
aqua
dictator
lager
formats
12s
firepower
barbie
doll
shoved
spanner
spinach
popeye
hac
distinguished
unions
rimini
ching
strides
sponsored
gozaimasu
flys
mouths
waterpark
carting
breakdancing
fished
fields
kingspark
verify
caster
blou
pappa
lang
crystal
prov
21h00
competitors
#eastcoastpresident
eastcoastpresident
abonga
33116
bailey
oakley
icon
soutie
”nice
charcoal
purpose
castles
rugbyforheroes
#festive
appreciation
#ipad
#glaws
generator
engineer
pills
£12
#staystrong
staystrong
#flatwhite
flatwhite
#gomanu
gomanu
#walesvsamoa
walesvsamoa
#tigersfamily
tigersfamily
bachelors
recruiting
herts
hooves
regents
arcade
#fatty
115kg
cases
#recoveryday
recoveryday
#races
deadliest
#goodwork
rattlesnake
hazell
occas
peek
henley
grewcock
quizmaster
#ebaymobile
ebaymobile
pga
wycombe
deacons
delport
r4h
#holidays
ott
ju
voluntary
spoofing
#tigers
castrogiovanni
geordan
forthcoming
timo
#teabags
teabags
bfg
yuk
frequently
millfield
supported
#allgone
allgone
#jetlag
jetlag
lewington
marshmallows
dusting
located
pimms
chains
tones
evolution
1234
#choochoo
choochoo
wounded
auctio
#easymoney
easymoney
thrashed
#pool
#old
#tequila
tequila
renovated
lair
#justgiving
justgiving
foz
stoke
lutterworth
midlands
intermediate
#derrenbrown
derrenbrown
#ru
ru
brecon
#om
#5star
5star
limb
preferably
downloads
69p
#holiday
#cbb
reserved
#dallas
mcd
submitted
publishing
oadby
bombed
cider
wkends
boozing
#omg
stating
jail
#thedream
thedream
#quads
#christmastime
christmastime
lendrid
chelt
tindall
benjamin
#potatoes
irishman
survival
salvi
lifelong
men’s
sufferer
2005
kerisimasi
#trueblue
trueblue
visitor
jules
flippin
hennie
rene
magnus
burpee
kitted
aura
abou
compression
performer
outs
unleash
#notreally
notreally
that’s
kirwan
crop
appoint
subscribe
ralph
franchise
recruits
assured
#moneyinthebank
moneyinthebank
#excitementmachine
excitementmachine
honours
#the
roster
blu
“it’s
rollercoaster
unfollowed
newlook
repay
inbox
sparkling
#tr
750
coaster
announcements
carnt
hallway
centurion
refresh
sincerest
haven’t
gokarting
additions
kerr
bryn
holders
saili
continued
int
brendon
connor
mccartney
weighted
prone
poised
ted
foll
1a
#blueandwhitenation
blueandwhitenation
2214
jst
dow
keepin
stowers
wei
i’d
synchronized
fierce
ers
wazza
bt
departed
#godisgood
godisgood
committed
interaction
howlett
#champs
back2back
toyota
lov
marist
kolo
kelston
edmund
hillary
collegiate
hobbs
unsuccessful
braid
restore
sherwin
narrow
deficit
jesse
offside
bangs
1413
1410
zack
sideline
moli
venom
weepu
22m
lala
viddy
faithful
watchin
skuxx
crashes
209
nalaga
109
committing
106
40m
diffuse
doughnuts
grubber
sheds
canon
percentage
89
lent
bengals
bankers
collecting
#dodgy
sausages
murph
shredded
medallion
#somecraic
somecraic
sacking
blurry
deserving
#heineken
#adidas
#ravenhill
brew
blocking
#ulster
rioting
arcy
household
pda
#unionj
unionj
xray
nicholls
icing
douglas
#scarlets
omelette
appointments
susan
gibbo
crusty
dentists
#colts
command
maloney
#ktqffh
ktqffh
#veryeasy
veryeasy
363
#facebook
folded
#8
#homecomforts
homecomforts
trimble
bowe
humphreys
#salute
sopranos
avocado
mascots
#belfast
unveil
esporta
holywood
#pinocchio
happenings
313
odyssey
analyst
niall
malone
rover
closet
bottoms
evenin
#lovinit
lovinit
consideration
#topclass
topclass
paddy
#tiger
molinari
#amateurs
amateurs
#pro12
pro12
chidgey
cb
besty
boro
cavey
#championship
aslong
rors
#lawless
newforge
faded
#outrageous
corn
trackies
accessory
#anydanger
anydanger
#timeflies
timeflies
#simples
simples
covering
backrow
#bigthings
bigthings
pawn
tiks
transport
shaking
ccc
ballyclare
kirst
beaker
#ulsterrugby
ulsterrugby
banbridge
140kg
1982
#liverpool
crus
#celebrations
ciaran
#eachtotheirown
eachtotheirown
slagging
plsrt
irelands
#mtv
#marbella
fixes
basics
#puma
overs
marky
recognition
boiled
#fullmoonparty
fullmoonparty
#screwloose
screwloose
ger
downer
#pumarugby
pumarugby
greys
highs
institute
leopards
locals
conquest
chub
reebok
pele
skysports
gloat
#shapeofhislife
shapeofhislife
1d
jls
speculation
belvedere
#americanpie
americanpie
#unbelievablejeff
unbelievablejeff
beta
#wingnut
wingnut
hippy
#h
1995
#bathrugby
bathrugby
kukri
appreciative
wished
allocated
backrower
tonites
who’s
collected
#legacy
sprayed
5hours
campus
bizz
taylormade
#betterbegood
betterbegood
nige
northwest
glove
royalties
guarantee
#ping
humph
oceana
1991
ip
#backtoback
backtoback
#tebow
tebow
76
blackwood
pars
newsflash
arrested
takin
surfing
schedules
averaging
#number1
number1
phoning
#shambles
messes
#jerseyshore
jerseyshore
#twoandahalfmen
twoandahalfmen
#friends
ventured
#adammacklinexclusive
adammacklinexclusive
1000th
fillets
doaky
hosted
ibrox
determine
maccy
operator
logie
bbm
dracula
shannon
#anychance
anychance
flogged
drowning
conspiracy
theory
lasts
#ochocinco
ochocinco
blazer
#bestmates
bestmates
wildlife
sanctuary
regrets
1200
j9
sponge
toothpaste
nelsonmandela
overeating
constant
freely
precious
6pack
boep
merrier
coal
verses
agter
#bulls
gamedrive
maria
kamp
stranded
heuer
v8
technology
usn
greatness
pavilion
baggage
spesiale
homself
strydom
drie
#engvsnz
engvsnz
71min
intercepts
60min
middag
highschool
golfday
parcels
disadvantaged
wanneer
woodlands
clicks
groet
lees
legende
sleg
papi
tou
pursue
accommodation
saa
passengers
woord
#spain
assistance
refreshments
nationwide
teething
#ohyeah
ohyeah
vuuren
timothy
expectation
hudson
mobro
trusting
#wp
napkin
register
leeu
curse
romans
#edisonrugby
edisonrugby
motors
lewer
makeover
challengers
nelson
wifey
fightback
masjien
#ssrugby
ssrugby
chiliboy
plots
compare
ensure
recovers
stellenbosch
klaar
geleer
world’s
carbon
supplements
gautrain
sophisticated
dames
expresso
overalls
edison
maimane
vriendin
ganit
shepard
niel
convenience
10yr
spelers
welldoneboys
prisoner
#help4heroes
help4heroes
#tyhafan
tyhafan
motivated
affairs
passport
proverbs
#insurance
3months
118
uncontrollable
spur
35th
decathlon
10kg
graag
waterfront
promenade
wors
gerus
jag
accomodation
wrath
involvement
task
lettuce
engels
afr
nlt
wepener
terminal
finalist
clearwater
weg
uhm
welcomes
10days
40min
15hrs
hampers
editions
women’s
magazines
napoleon
restoration
regte
gebruik
stroop
fuelled
minerals
theme
rom
#yum
crust
topping
designing
designers
#honoured
#grateful
keeper
serfontein
deli
freshly
adendorff
obstacles
nonstop
versprei
awsum
810pm
40804
r500
umhlanga
stocks
hotels
flavours
gerwen
distribution
nialler
#unfollow
fills
boojum
luiz
#ifwt
ifwt
stretch
anythin
statham
sucked
fairest
porkie
battlefield
demo
124
#youvechanged
youvechanged
smuggled
seabiscuit
coleraine
norway
sw
learned
sly
contingent
#panorama
bcaa
#fifaking
fifaking
summit
#rotten
anton
portions
tracey
stern
shamrock
#doubtful
#spoof
cara
gossip
££
marshall
pullin
#realdeal
realdeal
ghosty
criticise
vieira
googled
topics
corsa
happiest
2319
strawberries
beetroot
beached
#partytime
partytime
fitzwilliam
theboys
slide
revised
hopin
starve
donegal
blackpool
produced
premierships
#shiny
blazes
cgills
yann
190
benching
£43
heanz
bohs
dclub
ucd
hotting
jinxed
gannon
#5pointer
5pointer
essay
buccs
#ve
grandslam
#nofriends
nofriends
scientific
#grim
uppers
#cawcaw
cawcaw
deramore
#3points
3points
biter
reaches
macklin
#younglove
younglove
valentines
crotch
#quote
inst
227
225
dominoes
patrol
#freefood
freefood
revising
landmark
proved
deadlift
#terriblebanter
terriblebanter
runnin
athlone
matfield
#desperate
desperate
gays
surrounded
naw
cornerflag
hei
#heinekendropinn
heinekendropinn
handicap
#heartbroken
#bf3
bf3
#battlefield3
battlefield3
#schooled
aintree
cheesiest
#antisocial
antisocial
boasting
dental
shields
whens
#bed
#lloyd
u12
waga
#thatsall
thatsall
#table32
table32
#likeaboss
likeaboss
crunching
#onelove
onelove
bred
#whatsgoingon
whatsgoingon
calcutta
digby
jem
#jem
#cantsleep
cantsleep
thr
865
#deadly
deadly
sekope
kepu
indigenous
swannies
#autismawareness
autismawareness
#niceoption
niceoption
dip
#skip
boooo
cart
carn
codes
bungy
churrrr
dole
budgies
yew
carved
#bringthenoise
bringthenoise
#purplepride
purplepride
#cray
churrr
threesome
pronounce
jojo
jams
wid
#samoa
coq
catman
focusing
awfully
darl
#laaaaaughing
laaaaaughing
zzzzzzz
#goodchat
goodchat
#uptherebels
uptherebels
lolrt
veddy
rhonda
dansley59
stake
mannnnn
#lions2013
lions2013
acc
stead
#star
brissy
lightweights
rehearsal
cr
undefeated
michaels
collingwood
hawthorn
margin
wooo
clair
#top3
top3
disrespect
meds
yikes
2am
epl
newsfeed
defs
definetly
hairdo
wrestle
jammed
gday
#keepitgoing
keepitgoing
regime
wassup
#lookinggood
lookinggood
classed
gshock
#drake
#teachme
teachme
#coolrunnings
coolrunnings
crocodile
urgently
#muchrespect
muchrespect
feared
toooo
rh
shutting
bigboy
#killingit
killingit
mcdermott
tramadol
emu
kik
#tlc
tlc
scrubs
headgear
whatcha
#emu
jheez
nt
ola
anz
curtis
png
#mvp
gta
boyfriends
shizzle
#round2
round2
noogy
pasted
passcode
ticketek
discusses
#loveyourwork
loveyourwork
hi5
snip
#nw
rendez
terre
gentillesse
beauté
frero
#super
soigner
pauvre
parle
gastoub
pierrick
#noel
lagarde
bcp
épouser
#breakfast
#england
cabine
rentrer
abandonne
#pizza
vois
ui
abruti
souhaitent
envoyez
directement
adresse
téléthon
appelez
3637
addict
dieux
#shopping
#lekker
#bru
steffon
tuerie
nrj
kiff
entendre
prod
#basta
basta
#chrismasoe
chrismasoe
goss
#mayol
#piloupilou
piloupilou
excellente
excite
#degueulasse
degueulasse
yeahhhhh
éléments
#gabon
gabon
#aidra
aidra
qualifiée
démarrer
imitation
jacquet
voit
inquietes
vieille
#vengeance
vengeance
#qvemf
qvemf
qq
annees
lille
ferais
frédéric
préféré
afte
têtes
sympas
tic
#exciting
prefere
#champion
footing
allumer
parait
poussin
ete
#poker
honte
maso
nyanga
cali
chambre
sanglier
paye
journaliste
franchement
recevoir
psg
élégant
#inorme
inorme
fatigué
qg
#curriecupfinal
curriecupfinal
humeur
passez
agréable
lourd
lolo
calme
tends
cadeaux
celui
nadine
17ans
vélodrome
roulade
compris
rencontrer
tarte
artiste
rade
bande
#zerrrrrroo
zerrrrrroo
seance
animaux
pov
regal
phi
manquait
dsl
promis
equipetv
#bogoss
bogoss
cuisto
#laclasse
laclasse
fameux
tombeur
appelle
dormi
bete
ac
foutu
dune
#gorct
gorct
exprime
suta
travailler
carqueiranne
fruits
mange
eid
mubarak
joyous
canicule
pensais
cotes
mourillon
jerome
arrivée
rever
instant
bois
pourrait
atteint
tourner
extraordinaire
favelas
#or
ème
françaises
plage
#fake
mer
garonne
pont
blagnac
#ibiza
conta
travaux
marteau
ombre
dubaï
pyrénées
mont
janeiro
ciel
frais
bénévoles
géant
meuf
chien
tjr
chaleur
remplace
lyonnais
hiver
ballito
#dream
épaule
qualif
phase
espagne
impression
#dedicated
321
roule
prepa
luego
arrete
décidé
personne
tucuman
installe
mauvais
camiseta
disponible
cordoba
footballeur
maestri
ciudad
degoute
invincible
depart
roissy
cdg
apero
inauguration
jubile
j’ai
publié
sdf
dites
chaud
trompette
#trafic
trafic
sylvain
tartare
madame
dispo
overhead
voulez
annif
playo
affiche
oublié
aviez
loupé
rediffusion
épisode
noirs
faveur
zulu
laissez
marconnet
invité
ptit
tlse
#rugbydavant
rugbydavant
moteur
enregistre
usm
voix
brute
aimes
yeahhh
pensent
comprend
pères
frog
#goose
nye
kooga
kamikaze
#180
dunn
aspect
#snooks
snooks
#greatcaptain
greatcaptain
#36
retina
#no1
calfs
you’ve
earnt
#longweekend
longweekend
#ironing
capsules
becks
popcorns
longford
nearest
cotswold
pitta
#nastyman
nastyman
kidnap
postman
bundle
#nowplaying
nowplaying
toddy
ryyyy
soiled
damaged
they’re
subtle
#doubtit
doubtit
buxtons
#carnage
static
#vips
vips
#keepthemcoming
keepthemcoming
#iknow
iknow
he’s
spongebob
wilkins
bret
£750
hull
ionians
hodgkin
coles
showroom
oats
sewers
showcasing
360
there’s
consumption
ere
#uggs
titty
#leaderofmen
leaderofmen
#biltong
a380
firing
grips
#miami
battered
3am
traditional
hormone
trinny
brasserie
what’s
franks
napster
dec14th
burritos
leaner
#snowman
fucked
#billy
#supermario
supermario
selfridges
weknow
#trawlerman
trawlerman
we’ve
#noexcuses
noexcuses
jonno
albanian
#danger
15min
steamer
fuse
hairs
#napster
#music
stalwart
petey
#pop
where’s
switched
liontaming
harrison
restrain
tiramisu
she’s
tamping
imac
cel
higginbotham
#familyfirst
familyfirst
35k
glawster
react
severely
reacted
samsung
tvs
#oinkoink
oinkoink
#man
fillet
strokes
voldy
#tamping
#deals
hdmi
wirelessly
crispy
110kg
#like
cutch
144
didn’t
#peopleschamp
peopleschamp
#currytour
currytour
#2012rydercup
2012rydercup
#matesrates
matesrates
#comeoneurope
comeoneurope
briggs
belgian
#contacts
tj
#newlevels
newlevels
ox
sn
jodie
#monsoon
monsoon
#bestfans
bestfans
braved
elements
#merry
nadolig
llawen
hefyd
#topfans
topfans
westwood
grunting
#animal
bing
lydiate
#topguy
topguy
#25
knighty
derbies
#dragons
#bigeffort
bigeffort
#digin
digin
traps
#reecepuddington
reecepuddington
mogliano
diolch
carmarthen
#allthebest
allthebest
unicorn
lovey
uwic
specimen
caldicot
mynd
lawr
gyda
newydd
boyo
#storm
darryl
forearms
attic
yoda
maniac
discovering
snazzy
blazers
#spoilt
#birthday
rac
gander
#zombies
condemn
rem
#youngapprentice
youngapprentice
#nerves
#tooearly
tooearly
#bigbaby
bigbaby
gwan
chernobyl
diaries
treaters
evils
chomps
swayze
#winnersaregrinners
winnersaregrinners
#cheers
#patriots
critics
troopers
preppers
1988
coca
cola
4months
whisperer
haired
#hoon
encouraging
ngd
fx
hedgehogs
#see
manages
fanny
#oneday
oneday
chanting
#potkettle
potkettle
jumpy
chunky
guacamole
daps
testicle
owl
dee
#ohshit
ohshit
#youngster
cauliflower
#knee
#darkarts
darkarts
smalls
raft
hairstyle
fiddle
#mohawk
plain
primark
scraped
copycat
robe
#savage
drove
drags
flap
mouldies
catalogue
#35nextmonth
35nextmonth
#buddy
#starving
ystrad
spill
rumney
dudley
springsteen
24hours
awakes
abbey
hogging
downton
royle
predicament
gna
scrooge
#cardiffblues
cardiffblues
#sheep
frustrations
thriving
suffer
300k
squire
wrights
scooby
morphine
#nfi
nfi
frogs
foxy
kluge
albino
peasant
babas
clones
gael
fickou
persuasion
desperately
#earlybird
earlybird
brody
category
masterpiece
measures
bagel
tong
prawns
introduced
cyril
proposition
rejects
pontcanna
collagen
#teaser
squares
thanking
exclusively
backside
sympathy
#suffer
downsy
goat
vettel
#f1
ows
assey
trivia
q3
cuthbert
fifty
hahaah
wod
penblwydd
hapus
priestland
menzies
fatrick
continent
skool
ticks
wru
po
uncalled
#teamjones
teamjones
suggests
religion
#wm
wm
accompany
bossed
verve
ageing
cantona
daytona
levi
cones
revision
llandaff
cathedral
rooftop
penarth
tut
polka
brosnan
consist
floyd
scoop
roughly
investigated
abusive
poland
harri
huw
memorabilia
gower
premiere
plugging
pothole
cath
aerosmith
yn
fawr
framed
#soon
2pac
vey
inspire
hucknall
mcfly
gtr
brava
marvellous
ghosts
gits
nightlife
journalists
wills
swanky
torquay
ii
appearing
isaacs
anaesthetic
#livejump
livejump
#stratos
stratos
#madden
grandpa
nicholas
lotr
mordor
caterpillar
champers
#buffalo
buffalo
#drinkingrules
drinkingrules
this”
vicki
lg
gabriel
ancestors
br
blackheath
puddle
drenched
porto
gel
#spoty2012
spoty2012
forte
arrogant
#mumfordandsons
mumfordandsons
finchy
notts
mayhew
ezy
#scary
compulsory
pluto
benitez
willow
bisexual
clothed
#thief
joggers
mowing
lawn
gerard
butler
phantom
opera
landing
breakout
reminisce
15s
1515
gillian
steer
brie
sixes
doping
armes
voldemort
chemistry
balderdash
grip
#29
dyson
leon
lmfao
#himym
#goldenballs
goldenballs
#happyhalloween
happyhalloween
polar
#xfactorusa
xfactorusa
flattering
#notforme
notforme
mae
bowen
#lolz
#tia
tia
haaaa
obvs
reunite
evo
input
unanswered
tommo
purse
#thepowerofthemind
thepowerofthemind
sinfield
ki
directing
sinners
#topdog
topdog
#error
#steaming
galaxy
streaking
daniels
#decisions
terrifying
chased
whatup
moo
lols
encountered
#wilson
hanks
#where
vampire
spat
soda
ling
balloon
#soz
ducks
alton
stedders
beaver
crib
sufficient
#greatname
greatname
#angels
#nailedit
nailedit
annoy
rugged
rediculous
#who
#jel
#dougie
#dedication
wesley
weighs
casein
gotham
palmer
beverage
lemonade
fleur
#notout
notout
#eg
#goodlad
goodlad
#cool
”you
mainly
lifted
bowler
monocle
hodges
deeds
partridge
cockney
battled
worldies
annoys
murrays
rippin
#future
noah
kangaroos
hoped
rosol
#minging
weetabix
fairways
nothin
#dobby
brace
improving
resolutions
bedtime
megatron
calvin
sleepin
cages
undercut
averages
45min
hydrate
333
12months
3mins
hangi
kgs
corey
mj
bora
adn
3hours
in2
#disneyland
whales
kingdom
cass
receiver
impala
studios
mickey
bball
singlets
aig
qs
#london
down”
temperatures
predicted
smacking
intercept
farts
conditioner
chicago
hubby
skux
fender
bvlgari
100k
2gether
adopt
chapters
wot
voucher
savea
fizzy
#firstworldproblems
firstworldproblems
irn
bumpy
hutt
izzy
2days
4hrs
victor
vito
heater
maaaan
waited
dungeon
#haggis
liver
haunted
difficulties
kilt
mmmmmm
athos
ooooh
americain
horsey
cocker
spaniel
#yuck
yuck
wallace
bagpipes
jandals
signings
12am
#hopeso
hopeso
trusts
flexing
janes
okc
eoyt
witch
studied
advise
3hr
dumbo
fullas
islands
guyfawkes
crays
kinas
ooops
dreads
ferns
clap
#silverferns
silverferns
zzzzzzzzzzzz
#oldage
oldage
ming
merciless
youths
evolved
gimli
identity
despise
200kg
creatures
choccy
authentic
jase
dwarfs
pearler
#5kneesurgeries
5kneesurgeries
#ruptureddiscs
ruptureddiscs
#stillfindaway
stillfindaway
dawe
cons
popo
jika
simmo
orry
whichever
boozer
esteem
smoothly
jode
bail
reveals
reader
swoop
gadget
tripe
battering
respectable
kl
draped
mercurial
larry
secretary
miming
reign
spares
assumed
individually
avon
webs
bossman
abramovich
throne
spikes
lukey
20kg
seabass
distracting
tutorial
otis
crept
slander
holmsey
closely
blend
discrimination
livid
fashionista
bailing
#united
alberts
pierced
arrogance
#rl
defended
spectators
offloading
kiddies
chirping
sociable
plugged
dustbin
photograph
urine
analyse
stool
knuckle
jord
tossed
churches
cowell
threaten
symbol
suitable
parish
#thereturn
thereturn
roko
#fashion
southgate
sceptical
welshies
transaction
vitamins
demon
advertise
boggling
malcolm
clocked
blasted
hooter
hipster
buds
taming
sabotage
guardian
parmesan
#springboks
morne
crisp
intimidating
#inspiring
ranting
jobsworth
sting
varying
kennels
decker
emailed
munching
targets
lucia
jeeez
marsan
builder
wrestlers
#focus
merchant
ape
kitman
dried
beatbox
repo
horrified
paperwork
#x
mutants
dope
ropey
llandovery
edgy
beret
avoiding
financial
hardship
200k
skeptical
sidekick
jody
anyday
clegg
tender
tame
rucksack
wages
airtime
#derbyweek
derbyweek
teamrun
sprinkle
sneaking
lilly
2119
#jackpot
#paris
roomey
husky
tiiiidy
#blackandredarmy
blackandredarmy
manic
rite
intake
ginge
ultra
atlanta
horribly
deprived
fook
shhhh
cocktail
lob
#dogslife
dogslife
#akon
gsp
goooo
shifts
require
payer
harrowing
jazz
policy
gaffa
wheeling
#gym
#asktwitter
asktwitter
mp
approximately
werewolf
ssss
nik
inaugural
#dark
picturesque
portobello
clocks
#mademyday
mademyday
assignment
peacock
heed
gillette
dbn
vitamin
oosh
musicians
reap
wipers
unusual
sturgeon
mingin
mantra
blizzard
inferno
subbed
daunting
buzzcocks
#keithlemon
keithlemon
nutritional
provided
biker
mice
paparazzi
shabby
scone
boulder
snapping
livestrong
wristbands
riveting
202
braces
mature
qualification
angela
superior
#hard
warrington
ruptures
godman
gamble
botswana
#paintrain
paintrain
barges
locke
roddy
ritchie
yapp
canine
#dasboot
dasboot
rockstar
yanks
recieved
#mancrush
mancrush
roberto
itv2
embargos
alba
laters
#maori
peacocking
rockstars
eligible
gooo
jars
#monkey
bearing
ev
watch”
awaiting
#oceana
niche
balaclava
alasdair
manual
biggs
jonnie
nolan
platt
creative
effective
#research
unto
europeans
teeing
opal
#pingpong
teckers
kung
fu
enhance
flute
greet
#mmm
#backinnotime
backinnotime
#comebackking
comebackking
hobbling
tempting
sweeties
#noidea
noidea
performs
#bbcalba
bbcalba
#greatviewing
greatviewing
fledged
malarkey
#angryface
angryface
#newtoy
newtoy
#rio
#addict
⛄❄
#graft
#topnight
topnight
#longnightahead
longnightahead
gooooo
#xmasjumpers
xmasjumpers
#sofunny
sofunny
#christmasshopping
christmasshopping
fed
ee
#history
goosebumps
zombie
invasion
#starfish
starfish
#1d
#missingout
missingout
#injuries
laughed
inbetweeners
#littlekid
littlekid
#liein
liein
#night
#teamashley
teamashley
cba
#sleep
winds
powering
crossfield
20p
#shutup
#feelingfresh
feelingfresh
#mls
mls
#celebrating
2100
6km
#commitment
#anotherlevel
anotherlevel
granted
ferrell
misha
#fireworks
#dead
debatable
#defence
#baffled
birdie
nearer
#long
crouch
#datenight
datenight
sudley
#ringoffire
ringoffire
#suitedandbooted
suitedandbooted
jennifer
#guiltypleasure
guiltypleasure
ryland
#lazyday
lazyday
#udontwanttobedinner
udontwanttobedinner
roomate
trent
#travelday
travelday
busiest
367
#boatsandhoes
boatsandhoes
anyones
dese
ahhhhhhhh
#comeatmebro
comeatmebro
occupied
peckish
platforms
lesley
#yummy
#step
#classact
classact
cinnamon
isn’t
#pirate
#saturdaynight
saturdaynight
afternoons
lighthouse
sheldon
hides
#perfect
buggies
bronco
plying
#gameon
gameon
bedding
#yay
#projectpink
projectpink
practically
#ballandchain
ballandchain
#drinks
penguins
seagulls
#worthit
worthit
#relax
ins
#2012closingceremony
2012closingceremony
koree
neyo
#mandate
seagull
#chilltime
chilltime
1500m
#lactic
#whatajoke
whatajoke
#loner
#creepy
burton
elimination
#comeonteamgb
comeonteamgb
#perfection
perfection
seein
#repeat
#moretocome
moretocome
#heaven
tignes
#chill
hazey
heather
nath
tins
bottled
cardigan
tramps
buffet
surly
dozer
hobby
horizon
#recycle
#chillout
chillout
dolls
toughen
#fussy
#diva
diva
firework
stripper
increased
”i
understands
quays
tills
taff
mileage
concussed
hoes
potters
#ballache
ballache
#fatfingers
fatfingers
#iphone
burberry
#notaclue
notaclue
#avivapremiership
avivapremiership
godson
wandsworth
casino
doughnut
dodger
metal
plucking
waxing
piped
cupboard
rent
#cheap
grammatical
cruised
moms
cabbo
”no
payout
cotsstyle
pauses
helicopters
plague
bleeders
#packed
cockpit
alps
cabbage
freshen
insisted
concentration
shadows
caribbean
celebrates
hazel
£325
lamby
50p
#marigolds
marigolds
cokes
formula1
6weeks
#ultimatelad
ultimatelad
babysitter
waved
warn
snacks
overly
priced
pow
diaz
shitting
tissues
scratched
festering
bennys
deaths
shoebox
affection
approach
#tactical
tactical
percival
#sparrowlegs
sparrowlegs
trunk
pouting
gale
novelty
flavoured
gooden
spectrum
twyford
layer
bummer
shaken
broom
kew
#taxi
#socksdownxv
socksdownxv
#proteinproject
proteinproject
featured
jacky
simpson
shortlisted
#bummer
#teambonding
teambonding
roommates
#bluetick
bluetick
quits
plum
determines
jg
needless
mauling
coldest
wettest
drilled
dominance
hoodies
#slippin
slippin
deceptive
relieved
snug
cozy
inform
peaked
limbs
emma
#hehe
cactus
toblerone
basic
9s
frown
publicise
swollen
tweak
swelling
allegiance
lesser
variety
wingers
yorke
mamba
sharman
shortest
#playa
#sss
sss
#redbullstratos
redbullstratos
audiobooks
myles
lwelsh
longs
taunton
#cannotwait
cannotwait
buyer
#recession
recession
argh
bloods
pinot
puddles
deluded
#amateur
hunks
lidl
montreal
#irony
3200
repetative
2101
#twat
carbloading
£800
babber
dizzle
malice
circles
delivering
tipster
soaking
braga
2020
#1000
#champions
logs
bruise
iam
#amateurhour
amateurhour
logging
shedding
£50
doubling
#always
whore
quitting
fingered
#manflu
manflu
kickstart
creations
cavalieri
zealander
dion
berryman
substance
muffin
#stillgotit
stillgotit
rust
#homeless
goosey
wedges
#littlethings
littlethings
#muchneeded
muchneeded
pampering
flutter
#lookingreem
lookingreem
cloth
enthusiastic
exposed
desperados
#naughtynaughty
naughtynaughty
muse
agm
#shocked
#painful
#toeasy
toeasy
lateysha
empire
disclosure
strangers
#goeurope
goeurope
toothless
penthouse
montgomery
acton
#timeshavechanged
timeshavechanged
#oldmanriver
oldmanriver
thur
#greatseries
greatseries
jäger
#school
enzo
dsp
brightest
darkest
tabletennis
dispatched
scrolling
resume
troubled
dp
#kids
#ruthless
currys
#greattekkers
greattekkers
divorce
barclays
earls
volley
hid
precautionary
stretcher
haymakers
jab
#moist
moist
alcoholic
snippet
#jersey
maggsy
stagdo
greasy
pablo
seek
diggin
#frankthetank
frankthetank
abused
5pts
3pts
2p
gramps
80th
#nogas
nogas
majestic
wrinkles
#charliewalkerblair
charliewalkerblair
anson
overall
tightening
stepped
wrenching
gunned
elevated
sip
#shouldertoshoulder
shouldertoshoulder
savour
plonker
cecil
hartley
#slowdown
slowdown
trustworthy
#xbox
trigger
sloe
stacking
craziest
referred
anchor
valet
#englandisall
englandisall
#saintsnation
saintsnation
banged
chesterfield
dolphin
squeezing
paralysed
hatin
hyperbaric
courts
#staysafe
staysafe
fixie
cryotherapy
#injured
#mobro
#mobros
#road2recovery
road2recovery
#wishfulthinking
wishfulthinking
teens
wasabi
#sniffles
sniffles
attractions
lama
hybrid
minis
stack
freaking
owning
goldeneye
n64
#wandies
wandies
jenga
ribbon
northants
invested
slo
coached
730
towcester
finisher
#silverfox
silverfox
manuka
turd
toured
pjs
clubman
sloppy
twinkle
butters
#worldchampion
worldchampion
fright
groceries
#justice
conscience
cubes
stray
backup
freezers
qbe
soane
#lmfao
munched
sardines
zzzzzzzzzz
walkers
stumble
gadgets
crucial
marshmallow
toastie
innit
backseat
netflix
piglet
scratcher
cauli
brightening
hydrated
marines
prowl
brainstorming
#chubbsitelad
chubbsitelad
prospect
locking
influence
breezy
naps
#core
18s
fur
rangers
dows
mervyn
javelin
cul
yesssssss
#jt
raspberry
wardens
ahem
blighty
#pumayard
pumayard
78
uncles
saracen
nibbles
tina
oxygen
alexander
noisy
1day
hookers
fil
#susanalbumparty
susanalbumparty
#classicmixup
classicmixup
#mental
barley
mow
#bestever
bestever
socials
globe
origami
#smilecampbastion
smilecampbastion
pud
#freebar
freebar
#wiggo
climate
#squeakybumtime
squeakybumtime
abby
#blue
pranks
#deeeecent
deeeecent
babel
dh
beacon
fitchesque
unanimous
octagon
clyde
jezza
creamfields
#creep
disgust
rhino
parsons
#special
replays
#gowell
gowell
#winnerwinnerchickendinner
winnerwinnerchickendinner
disadvantage
sunrise
farleigh
compilation
rawly
sendoff
#yorkshire
umbrella
#nightnight
nightnight
banging
launchbury
trough
umbrellas
#waterboy
profound
mist
spooky
#takeiteasy
takeiteasy
pennyhill
lightening
#jellylegs
jellylegs
nerds
chaz
#flatout
rook
#homesweethome
homesweethome
feisty
sheffield
#grey
#greatmemories
greatmemories
watcher
#bigfeed
bigfeed
#shanter
shanter
lacks
whiskey
kp
wraps
£200
mutual
participant
adventures
#38
booming
manhattan
bookings
mucker
biggy
#dench
dench
functioning
underwater
francois
potholes
menacing
booted
brixton
#mustsee
definitive
6000
contents
#countdown
serpentine
girly
xx”
yesh
ladbrokes
emblem
paperclip
kilmanjaro
#footballasakid
footballasakid
#prideofbritain
prideofbritain
#lessonlearned
lessonlearned
#unbeaten
scholesy
bastille
belting
tinny
mulligan
behold
deadwood
#deadringer
deadringer
#doppelgänger
pans
#toocool
toocool
londonparis
#smashit
smashit
badboy
#dreams
whooooop
ivan
busking
agony
#doingitforthegingers
doingitforthegingers
#cycling
#getrileyy_69banned
getrileyy_69banned
#summertime
#greatwatch
greatwatch
#bigfan
bigfan
#hayemaker
hayemaker
deliberate
backhand
swiss
wealth
shat
#federer
golfers
a3
hahaa
#paradise
hahahahaa
#whooooop
#hardlife
hardlife
atlantis
floodlit
aguero
#will
#hiddentalent
hiddentalent
backflip
#nevergetsold
nevergetsold
#bgt
bgt
#messi
onward
#headgone
headgone
testicles
channing
tatum
kauto
shagger
#cheltenham
handball
campion
#kony2012
kony2012
commentating
harriet
prisoners
hoody
5yr
#champagne
snowball
leaning
ssshhhh
extinct
planting
recoverd
stinging
#hometime
hometime
tats
kirsty
bitches
lowe
kirk
#mclaren
crews
#wannabe
baywatch
neal
forty
winks
#celebjuice
celebjuice
#fr
baggy
vma
#brave
scumbag
oioi
baton
goldfish
supplying
covent
paice
ting
marys
hamster
jordy
#gameofthrones
gameofthrones
stabbed
brawl
hahaaa
andi
bagged
unfortunatly
treatin
coulda
you”
makers
prydie
sollis
isi
#goodtaste
goodtaste
flirting
aled
#identical
identical
flask
#pow
paintballing
#christmascheer
christmascheer
#welshlegend
welshlegend
cheerleaders
skimmed
tubbs
#amazeballs
amazeballs
rodger
socket
#greatwork
greatwork
uhhhh
stepbrothers
blanked
digestive
han
walkabout
#bangbang
bangbang
#bliss
nahh
buttons
eager
#ccfc
ccfc
puttin
#keepupthegoodwork
keepupthegoodwork
watermelon
balcony
ceri
gaye
#coincidence
#ithinknot
ithinknot
generation
#couldbeworse
couldbeworse
#etc
#topsapper
topsapper
gar
boyyyyy
#bants
piki
grizzly
obese
supersize
ahhhhh
#smile
boyyyyyy
#brrrr
brrrr
aiiiiii
sanjay
sanj
scaffolding
138
limelight
#wales7s
wales7s
#prestigeworldwide
prestigeworldwide
daytime
shelly
bute
#nohomo
nohomo
diabetes
a470
manvsfood
#badegg
badegg
dirt
spar
naaaaa
#spew
claws
gal
blush
squid
unicef
cranberry
seasonal
lacked
accuracy
compton
previewing
bode
#hillsborough
anne
canapés
#sydney
bonnie
stability
28th
1830
webber
biking
cochon
exchanging
iain
kearsney
jeanluc
preez
specifically
filter
tamer
collective
states
kudos
ava
4ths
merit
bloggers
foray
huddersfield
#helpsaveconnor
helpsaveconnor
flw
ire
downes
scope
california
worthing
u13s
sussex
#utm
utm
8days
125
peters
basilica
snowed
tart
rathbone
approve
copthall
teaming
buts
hermanus
stringer
impromptu
leek
christie
scrummed
battersea
bella
owners
bbc2
namibia
worsley
nspcc
buses
root
luge
#eng
mach
pleasing
u8
u10
upminster
enticing
americas
commenting
toasted
transit
php
hastings
broadband
sweeter
challenging
earns
asset
alas
articulate
oddly
nursing
yumm
#greattaste
greattaste
wilde
pembroke
colleges
carlsberg
affair
grandmother
sirloin
gaucho
horseradish
girth
sixpack
selectors
#www
81
venter
fiancé
oysters
vin
chanc
meningitis
slot
salesman
scoreline
terminator
merito
dell
resolve
softy
bows
seve
adopted
#blackandwhite
blackandwhite
#trymachine
trymachine
#pp
#skygo
skygo
mccarthy
egan
conlan
#earmuffs
earmuffs
zamora
devastating
onl
dotted
strolling
#olympics2012
olympics2012
jockeys
armani
geography
#theopen
theopen
jury
strand
tiernan
#frankel
frankel
#ercpooldraw
ercpooldraw
#coybig
coybig
#jwc
#egg
fck
#delighted
#ripitup
ripitup
#frontupriseup
frontupriseup
240
basel
saves
#crazygolf
crazygolf
sligo
rte2
#16thman
16thman
hogg
45pm
gea
roscrea
sct
wolfhounds
wannabes
shan
dissapointing
lastnite
howler
bitta
stayin
transfers
#fifa12
fifa12
myne
chambers
#rwc11
rwc11
showin
griff
rabodirect
goosed
dk
ortiz
slowest
blindside
dermot
#rough
premises
degres
#insane
soaked
slides
bungee
#beasts
relaxin
sickened
conway
3325
bronzed
#chuffed
#dominate
numbered
veet
regina
playas
5aside
reggae
#n
claus
#greattimes
greattimes
#keepintouch
keepintouch
bolo
#nopainnogain
nopainnogain
folau
confirms
#chur
peps
snuggles
”yes
#payup
payup
sacrifices
bokkie
marked
#chiefsmana
chiefsmana
”too
wuld
”thanks
#greatgame
greatgame
”yeah
hoërskool
dats
parkhurst
grange
blaming
substitutions
dicks
sorrows
centurions
costing
geldenhuys
”same
#sevens
#15
tat
inked
#m
elton
jantjies
fnb
”cheers
#teamwork
teamwork
”have
nelly
mapoe
arno
algood
zebras
primi
#workhard
workhard
#curriecup
cuzz
cruden
taki
#greatresult
greatresult
mana
#veddygood
veddygood
”thank
#teamusa
teamusa
#snow
#teambolt
teambolt
#teamjamaica
teamjamaica
#worldrecord
worldrecord
#down
hv
#dc
saders
boo
gauteng
thee
roaring
mite
hahhaha
#greatpeople
greatpeople
sodra
sonder
nomination
oog
beneath
frankenstein
functional
dops
toetse
medicals
booom
ster
7de
grapple
jaco
megan
#excitingtimes
excitingtimes
whiskers
lifes
goooood
wens
laerskool
lykit
tweeple
blistering
pak
spector
#t20
dissapointed
rustig
rooi
kwela
#makingadifference
makingadifference
pella
sandton
knie
operasie
#speechless
#greatguy
greatguy
ints
fro
atl
draai
twee
4weeks
#rudisha
beker
igloo
curries
shivers
grootste
einde
latter
hitler
sling
4x4
eie
apparel
ongelukkig
hartseer
ellispark
#worthycause
worthycause
alwyn
sukkel
warcraft
significantly
sachin
#hugefan
hugefan
#pride
slips
uct
allllll
janse
rensburg
tonic
weber
#blessings
hardloop
fiksheid
toets
fullest
accounts
piet
vac
gesond
broad
destruction
vorentoe
besering
beeste
groen
bel
dokter
kies
hoof
canyon
tweople
norovirus
#throwbackthursday
throwbackthursday
#takemeback
takemeback
crossword
#getmeoutofhere
getmeoutofhere
pof
#mustwin
uf
oratory
#cowhead
cowhead
gauge
dickheads
perv
socially
ecuador
hyde
presenter
wifes
#o2
archery
ditch
swede
#horse
#whatwereyouthinking
whatwereyouthinking
westside
kettering
hacking
legged
#moveslikejagger
moveslikejagger
chillax
launchers
quantity
#nosebleed
nosebleed
twittersphere
hatches
#getajob
getajob
#zzzzzzz
buffon
finely
#tastesensation
tastesensation
crumble
dignity
telecom
palms
skinnys
smoother
#rain
thunderstorms
15k
comming
hongkong
knockout
pom
addidas
#youknowyouwantto
youknowyouwantto
#11
gt
#greatman
greatman
tru
ummmm
nzgt
outlet
crawford
#wedding
#gangnam
bord
holden
itl
brainy
#true
#goodman
goodman
bouts
caroline
vanessa
koro
#ca
#crackup
crackup
directions
#stuffed
#funny
crowed
#laaaaaaughing
laaaaaaughing
rekon
prizegiving
guitarist
stratford
#semifinals
knitted
theaters
gilmore
#comeatme
comeatme
shinning
goodmorning
noogie
freebies
giveaways
it”
brands
#excitedmuch
excitedmuch
scuffle
blade
hahart
mimi
rire
#realmenwearpink
realmenwearpink
#pinklegend
pinklegend
300eme
#solideletype
solideletype
visiteur
concurrence
déconne
stades
souhaitons
1°
amoureux
destiné
iledefrance
spécial
futurs
dîner
av
booster
provale
hommes
parisian
beenzo
animations
#ompsg
ompsg
récupérer
valbuena
taille
parfaite
gamin
#allpinks
allpinks
bjr
gazette
socios
tranquille
croiser
sui
7h
taf
tete
cassé
balade
charlety
apprend
matc
diarra
visite
aprèm
inde
arrivé
sinon
exile
boeuf
sacré
bigmac
vendu
bas
poche
j3
crois
perdu
mecs
continuer
latin
politique
appris
ouai
réveil
souci
troppo
forti
grazie
tutti
degli
auguri
#rugbygram
rugbygram
#italrugby
italrugby
#ireland
gram
amico
arrivato
vecio
buona
guarigione
federico
prima
maglia
azzurra
dopo
credo
gia
whatsapp
posso
vincere
odio
favore
nuova
pagina
italiano
bellissimi
grandissimi
finito
ritardo
speriamo
giocare
prossima
crepi
bisogno
corso
ando
breakin
steep
scab
#baldy
#freebies
#bbc
mcdowell
duo
infact
#cestlavie
cestlavie
#coffee
wires
haul
hw
mastermind
bridges
emmy
brit
twats
dept
purposeful
residential
barely
imagining
#aviva
kilts
backfired
scrivener
#nobrainer
nobrainer
5er
#apprentice
silky
muamba
webbo
kony
magnificent
eq
#twitterpolice
twitterpolice
klitschko
hws
#cheeky
flattered
tampa
fatties
roadshow
bluetooth
escaping
boardroom
tourne
#massivegame
massivegame
#ridiculous
thrilling
pitchside
cliché
#q
tractors
polish
#whattodo
whattodo
maxwell
#lightweights
1500
uploaded
tvc
#happybirthday
happybirthday
mullets
#punintended
punintended
#spotted
#greatchat
greatchat
hustled
flexibility
gungahlin
stung
#disappointing
benton
#professional
yanuyanutawa
#dangerous
#missedit
missedit
#raw
#likecanberra
likecanberra
#greatshow
greatshow
willy
8ish
asian
matchbox
ais
#askwhitey
askwhitey
beards
fards
smithy
#regular
#fashionfail
fashionfail
#top100
top100
#rubbish
30secs
#lancearmstrong
lancearmstrong
heavier
darwin
2001
#armstrong
#sosad
sosad
beeping
mooseheads
dido
#heatingup
heatingup
#thinkpink
thinkpink
whispering
nex
zac
#bringiton
bringiton
surrounds
estelle
rely
wsm
salary
goodes
gibbs
#starstruck
starstruck
burley
#balding
#chicksdigscars
chicksdigscars
#redheavies
redheavies
forgets
cribs
lon
woul
asos
shopped
#3rdtier
3rdtier
reco
6months
reconstruction
polished
wykes
shiraz
gracey
6m
#retro
ravioli
rsa
royals
#back2back
#howgood
howgood
#greatbloke
greatbloke
#fixed
#woodswoodswoods
woodswoodswoods
snif
vomited
#experience
#loud
#muppet
#short
coleman
siren
2523
grades
1917
viking
2nds
1sts
speeds
up”
#sorryboutit
sorryboutit
leichhardt
#smallmansyndrome
smallmansyndrome
#roomservice
roomservice
renewals
thrive
#yawn
yawn
hire
#goodgirl
goodgirl
bantering
hydrating
doppelganger
vikings
australians
vacuum
wendell
#beatsbydre
beatsbydre
50am
comon
obey
trot
#qld
#thanksmum
thanksmum
catering
canapes
#canberra
520
#devo
#devon
#goodluckcharm
goodluckcharm
clouds
marlins
diehard
nerf
#bigkid
bigkid
#smittypics
smittypics
grooming
queenslander
#queensland
hatch
#shame
touchant
erreur
#teamco
teamco
bras
chérie
#çapique
çapique
solidarité
théâtre
aurait
#m6
m6
resigné
preuve
rejouer
#callofduty
callofduty
alain
montre
étaient
#kohlanta
kohlanta
lanta
allais
sings
cinéma
gavage
appli
participation
rugbyshop
francesamoa
#nba2k13
nba2k13
#bravo
rockets
nez
piquer
saucisses
menteur
cabannes
percu
baï
trajet
paquet
réveillé
jusque
prête
guiloutt
rémi
tite
serais
frangin
saucisson
sushis
épargne
femme
annee
virgile
ressemble
swys
reaching
7000
linde
discussed
r50
existing
taute
cocacola
heerden
retires
dancers
disregard
printed
05pm
stated
saru
phenomenal
94th
craven
gouws
emmanuel
rand
supplied
carmen
consisting
heyneke
encouraged
conjunction
bosman
theron
kirchner
merwe
colleagues
appealing
r1
scholars
r10
venues
someone’s
marais
schmidt
pretorius
benetton
additional
aired
iwan
accompanied
cansa
branded
correcting
1612
cobras
poaching
criticising
properties
ri
stephan
valued
tara
#progress
weir
organization
malicious
seamos
177
prezzies
circo
novia
novio
adelante
prost
locura
ganar
ganan
reves
andamos
gloria
cagon
voss
coconuts
fechas
extraño
cooling
linda
smuggling
“gulp”
lunes
fecha
♥♥
1ra
resultados
nono
partidos
compra
pumitas
prépare
2118
seguis
felicitacion
frances
amigoo
planeta
otros
juegan
fútbol
soustons
ballade
remake
bananas
jugamos
entrenar
viejo
franky
internacional
tranqui
quieras
semanas
dejar
mandar
puto
impresionante
fede
loca
hablando
suena
porfavor
gales
cae
clase
muerto
frio
ascenso
merecido
complicado
palo
buenisimo
tecnico
piden
horno
segundo
tincho
xq
decade
educate
tarde
jugado
arranco
nacho
barbarian
quienes
bucarest
jigsaw
pocas
alta
papas
aburrido
aeropuerto
dudas
temprano
blames
jade
processed
jugando
pelado
pelota
grandee
marce
misma
nadie
remera
poner
marzo
mil
partidazo
rollers
tren
rojo
boludos
perfil
comer
prepara
quiere
dije
adversity
córdoba
llega
mandame
minuto
noticias
novedades
rumbo
asadito
differ
aristotle
veni
marino
holtz
tomando
momento
lástima
cielo
nicklaus
ditka
succeed
tenia
tome
grandeeee
ninety
americano
clin
llegue
jugaron
dej
arranca
voz
caldo
corte
rollo
151
flor
confirmo
siiii
fiera
espalda
falta
corriendo
debes
lluvia
habla
keke
#ymcmb
ymcmb
woking
junction
m25
culinary
#unlikelyroyalbabynames
unlikelyroyalbabynames
youuuu
bonfire
knives
thier
shawshank
15aside
prog
diner
kr
#runningrugby
runningrugby
marmite
tooo
zzzzzzzzzzzzzzzzz
#beer
bodeans
virginity
hooligan
nano
unay
tapas
slut
consumed
#nearlythere
nearlythere
#getonit
getonit
#swansea
#bacon
#swim
#ice
edda
#separatedatbirth
separatedatbirth
ethiopian
hahaahaha
inspecting
#tense
cirencester
#heavylegs
heavylegs
shortage
affects
#keen
clobber
osborne
#jogon
jogon
donning
#reemteam
reemteam
#beachweights
beachweights
#ltd
matata
#promotion
bishops
#businessman
businessman
otter
earl
#robcam
robcam
#hillbilly
sails
wandering
#cc
exercises
#getwellsoon
getwellsoon
#fair
pickle
carnegie
#samoan
screws
remotely
graduation
dani
tucking
salted
grenade
trayfoot
glands
#wierd
wierd
tweepers
#gottaeat
gottaeat
#feedme
feedme
onesies
pahaha
guu
buble
guildford
boner
#buzzin
#meatsweats
meatsweats
peterborough
#14
orcs
desktop
bucs
mussels
calcium
promoter
buff
anticlimax
#mad
shags
#needsleep
needsleep
hinckley
laces
spk
jakey
imperious
periperi
disgusted
thatchers
nuggets
spontaneous
#bedtime
effectively
utube
royale
shhhhhh
piping
gardening
hara
#situation
granola
#cruising
movement
embassy
#theboss
theboss
millner
salami
batsmen
taniwhas
jap
lincoln
apprécié
hawaii
#glorydays
glorydays
wrist
tickled
quentin
destroyer
arrest
npc
crowe
championships
#positivity
positivity
#brothers
williamson
kickers
forbidden
#20
parler
rung
cassis
#youllbeback
youllbeback
failures
cutter
warmed
amour
couscous
jew
quota
diseases
vet
isere
priest
shithole
arnd
alberto
buckles
clemont
twittering
printing
fardy
snowy
mart
volunteer
60th
engaging
channeling
#me
expects
centenary
tighter
sitch
conservative
brumby
owns
00pm
bernie
aquarium
#bulk
sio
bolster
reporter
mchappy
rmhc
#ch
balloons
collision
archive
occur
aust
memo
renew
733
899
mccabe
#gobrumbies
gobrumbies
fib
griffith
applications
#greens
uc
monitor
administration
upward
urges
canberrans
etienne
120kg
rmc
#fb
kimlin
#hatsoff
hatsoff
#well
no3
posters
scarfs
#sloth
bruz
moggy
canteen
sq
shaves
bearer
easts
527
locally
ita
equal
fxpro
radar
frwd
1314
eighth
loosehead
timeout
protest
royalty
#freezing
fijians
scarface
#20000atbruce
20000atbruce
1915
infringement
1415
159
berrick
aac
tatafu
ticketing
edmunds
nib
reluctant
#superstar
ammanford
logos
tycroes
#goodeffort
goodeffort
#tweetyourpetsunday
tweetyourpetsunday
#tweetyourdogsunday
tweetyourdogsunday
playground
#pleasehelp
pleasehelp
competion
#drovers
drovers
uplands
wrexham
#morefollowersplease
morefollowersplease
#shitday
shitday
oakwood
#onlyonewinner
onlyonewinner
#thatsmyboy
thatsmyboy
#tennis
sucking
nipple
cwm
uruguay
#waw
#heatwave
heatwave
hotter
#joking
protector
#prayforlewismighty
prayforlewismighty
#cheersbuddy
cheersbuddy
#sweets
#pipedown
pipedown
texted
furnace
strapping
#chocolate
rosslyn
cwtching
#goodfilm
goodfilm
asses
pringles
definate
nig
traitor
rents
ewan
conservatory
rhodri
#sa7s
sa7s
#brotherlylove
brotherlylove
#key
eyeing
flower
belongs
tomos
magners
boxed
audi
preps
rubs
disclaimer
16s
commits
number1fan
pys
aberavon
prayer
boyos
#touch
5year
machynlleth
shells
waxed
rhods
woodward
#irbsevens
irbsevens
2419
#7
heals
goldcoast
maintenance
mackey
jessy
lawns
3210
llandarcy
mumbles
hillman
bridgend
☀☀☀
cymru
#rugbyleague
rugbyleague
#neath
issued
slush
#proudtobebritish
proudtobebritish
#heroes
farrah
narbonne
doos
pendleton
#takethestage
takethestage
hitched
sparky
denmark
futures
caerphilly
pob
moscow
365
6k
pewts
prowler
crawls
messin
mccusker
dagg
taibach
shinny
hitter
slots
motivator
bryanston
iawn
westy
££££
edd
#comeonwales
comeonwales
tuohy
serevi
rehabbing
raf
strawberrys
waterproof
fineside
tavern
iiiiinnnnnooorrrmmme
gr20
payés
maxim
handover
specialized
rugbyaide
chrismas
grabs
remercie
seals
centers
”u
dash
homez
implants
dwaine
oily
407
gange
lancaster
claude
ttes
cupa
tote
he’ll
#enorme
2008
gangstas
hayman
paddle
lighter
cylinders
#magpies
urging
risks
steff
textbook
placement
wada
speights
iran
lamar
underarm
#walkabout
eastern
#browny
gregan
rgn
traditionally
embonpoint
aimer
#41
jolie
branding
steeds
buite
essayé
doigt
couteau
chasse
mole
seeds
superfood
oasis
surplus
chipping
fosters
cooker
itw
workshops
twitte
cools
earplugs
deano
harden
#rugbyaide
corsica
soi
altogether
13h
thé
handstand
slightest
devient
âpre
brennus
#toulon
hospitalisés
bluff
var
cortisone
huddo
#notbad
notbad
princesse
naturally
snot
unnecessary
#onetakehurricane
onetakehurricane
truckers
medic
réaliser
rêves
chairman
bières
créé
aide
difficulté
aidez
gums
bling
wor
jupiter
viewers
mase
bending
#news
officers
chesney
dagger
reruns
smokey
dogging
nuclear
iraq
esprit
#gettothechopper
gettothechopper
vache
espagnole
”that
southbound
canceled
chucking
stump
trys
nato
madonna
inbetween
matrix
humid
embarking
forming
garth
magpie
auditions
meteor
reffing
mania
roadie
doco
floats
stings
tomahawk
lamont
coals
headbutts
walters
sto
carries
beginners
650
#simple
candidate
earthquakes
gerald
missiles
takeoff
sunderland
clog
rolex
#rolemodel
rolemodel
goodguy
masturbating
snaking
rape
#bighelp
bighelp
#ngd
astonishing
#suarez
changeup
teenage
#angryman
angryman
#tits
stink
aahh
gilly
alvin
beefcake
watkins
#fightnight
fightnight
#retweet
hahahahahahahahaha
necklace
emoji
cinderella
moth
#worldclass
worldclass
productivity
brightened
#reliable
#betterlatethannever
betterlatethannever
#dull
gardner
600
210
#nationaltextyourexday
nationaltextyourexday
looooooool
30ish
#onetowatch
onetowatch
outlook
potion
pip
#scarystuff
scarystuff
dairy
2030
spartan
#noregrets
noregrets
accessories
howling
audley
loooong
endeavour
dibs
cigar
havoc
#inthebank
inthebank
bodybuilding
#legendarycheatmeals
legendarycheatmeals
dough
hiking
hafan
hosp
murs
curl
choices
hula
skates
poole
rocker
#alloverit
alloverit
dives
screams
twists
gestures
poodle
giraffes
listeners
#worrying
pursuit
#teamfollowback
teamfollowback
intensité
eur
#shotgun
#pasfo
pasfo
oooooh
paupiette
voeux
joie
lorsqu
désolé
demifinales
auront
nantes
tuer
20ans
briller
demandé
#psg
tribunes
marseillaise
#dublin
arrivés
asmca
mmarena
commenté
#zlatan
règle
numéro
prêter
téléphone
allé
puy
chu
acte
valentin
#capique
capique
tjrs
punaise
combien
#cabiche
cabiche
kel
historique
#allbleus
allbleus
recup
#rugbysevens
rugbysevens
86
légende
précieux
roues
seeeee
porte
poisse
1msg
téo
4ans
messieurs
signer
skrela
frustrant
exploit
rend
cru
numero
inghilterra
#❄
édition
asmsos
moscato
médailles
tekori
rubrique
convivialité
merveille
boubie
#cavapiquer
cavapiquer
motos
réponse
choses
couilles
rugbyrama
appelé
remplacer
575
enfance
signée
fanks
aaah
frontières
manquer
battent
échauffement
continu
pasar
hooooo
décédé
#foot
amical
puissance
quatre
fontes
candidat
présidence
directeur
nuance
#bikers
toc
officiellement
dira
médaille
tomber
apparement
forteresse
assuré
femmes
venu
ailleurs
#obama2012
obama2012
citizens
rabadan
communauté
belge
rmcsport
aziz
veuillez
beaugosse
pilotes
léon
exterieur
historia
#psgom
psgom
seeee
cuantos
américain
rugbyman
dynamique
état
agence
#dragonsden
dragonsden
inventions
motivating
exit
collège
sainte
baskets
maladie
soutenu
#cyclisme
cyclisme
dopage
titres
helmets
#beaugosse
mensaje
#idolo
canalsat
revenants
vachette
trés
disponibilité
complète
adress
unesco
bouin
grandiose
reconversion
fera
gueule
ibra
polos
casquette
banane
appui
#légende
retira
pourrai
raconter
moyen
pcq
pareil
faux
#inchinch
inchinch
jaloux
#pt
#mf
#st
#médaille
merde
enquête
donnera
annoncé
volontaires
chouette
prénom
contente
feuille
énerve
saluer
abord
regardez
physicality
merecen
manques
dulce
leche
ressembler
épouse
blaze
vélo
pdt
hollande
pesos
jaunes
primeros
pedir
cartons
rompela
amendonne
dico
jalousie
marion
rigolade
scalla
plucked
kathy
ufia
decembeard
hotdog
forgiveness
porno
highschoolrugby
#backinwhite
backinwhite
”catch
heheheehe
slater
#specialday
specialday
yesterdays
#clouds
#tablemountain
tablemountain
suiting
kidney
js
”what
dunhill
ambulance
#braaiday
braaiday
prg
”awesome
bigman
limavady
trump
aloud
#support
25m
ect
”how
hendrik
#deserved
operated
toil
”this
#tabletennis
”congrats
u17
baildon
jaguar
#player
walk4matt
seniors
zak
#eatriplea
eatriplea
creator
nld
royston
middlesex
baldness
maklik
#1st
lgs
bandits
soppy
augusta
neef
#embarrassed
rof
#rugb
derick
awol
suffolk
mids
snout
wentzel
#beentolong
beentolong
hoeveel
pram
erin
caprice
frase
#goodpeople
goodpeople
ancient
#thankgod
thankgod
#connachtrugby
connachtrugby
upc
#dick
moley
tribal
plumber
muddled
scoresheet
#wedge
#rocknroll
rocknroll
accidental
buggered
peppermint
cures
multitalented
bubs
toilets
lily
99c
brushed
mcclaren
oils
#nocarbs
nocarbs
#whatever
#greateffort
greateffort
enable
gforce
#surething
surething
inlaws
delo
bish
hostel
#zoo
cramped
crow
perro
messenger
purposes
casualties
rashers
addis
ababa
ethiopia
naka
#godbless
godbless
youthful
mearsy
#nextyear
nextyear
margins
#gaa
gaa
barge
mediterranean
imaginary
24hour
punto
immensely
#clever
cigarettes
proportions
bucketing
dyl
keown
misread
knighted
#it
mankini
#boysdayout
boysdayout
associate
sambo
nigerian
1xv
creams
#average
kensington
informative
salts
wilder
seriousness
protien
waldrom
ferris
repertoire
clare
#annoying
bears
h4h
yukon
fussed
gathered
#boo
#cheerup
cheerup
1919
#eamonnkeegantheguywholickedacroatsbreast
eamonnkeegantheguywholickedacroatsbreast
#onlyjoking
onlyjoking
#galway
game”
#lovesascrum
lovesascrum
#happyman
happyman
swainston
872
2619
#tearitup
tearitup
disappear
#noshow
noshow
#marchingontogether
marchingontogether
bury
#anothergold
anothergold
hollyoaks
#thuglife
thuglife
symphony
#spewing
#20s
#manchesterderby
manchesterderby
#armedforcesday
armedforcesday
industrial
#40
resumes
#leedsleedsleeds
leedsleedsleeds
6n
sapped
4u
403
427
rovigo
sledging
m62
busting
#sickening
#physio
fiance
£300
hendy
squishy
glam
perfected
heaters
heiniken
motorbike
#7inarow
7inarow
lacking
#onwards
derrick
930
lisburn
manawatu
destroying
#kaizen
kaizen
hopeful
derry
270
#unbeatable
unbeatable
1610
you’d
getaway
rivers
twitters
#wishmeluck
wishmeluck
hackney
148
marcus
astronaut
#luckygirl
luckygirl
nev
keg
pacha
#gottawork
gottawork
ls
#nekminute
nekminute
#veddydumb
veddydumb
prowlers
yessssssss
rondo
quest
bilbo
thnk
#queenslander
#stateoforigin
stateoforigin
lakers
#mia
understatement
zma
#prettyplease
prettyplease
japland
tnt
contagious
#makeitspecial
makeitspecial
#drawsomething
drawsomething
drawings
sux
scales
watering
#truepro
truepro
#soa
cutters
pitches
#stopkony2012
stopkony2012
braidy
pixie
lookn
firm
gumshield
icecream
ret
myp2p
kaino
skycity
lin
#linsanity
linsanity
handedly
shush
harvard
#superbowl
birchy
acknowledge
wolfhound
mauls
organ
mvg
#fattymatty
fattymatty
sully
#scenes
sardis
#ladsontour
ladsontour
#bumfluff
bumfluff
#babyface
babyface
filo
lacey
theo
#veryimpressed
veryimpressed
cuddly
ath
godzilla
regretting
#elclassico
elclassico
tallafornia
pontypridd
jinx
#bigtimer
bigtimer
#embarassyourbestfriend
embarassyourbestfriend
#braai
biology
mower
bray
#ted
#creditcardroulette
creditcardroulette
#lostintranslation
lostintranslation
turbulence
#homealone
homealone
#onesie
mcds
reunited
horn
#cookies
unseen
#bignight
bignight
#relentless
#nowwerebulking
nowwerebulking
#jwc2012
jwc2012
humping
sheppy
#shitswig
shitswig
#bulkingnotsulking
bulkingnotsulking
stare
#poorform
poorform
banters
#mr
dwyer
#varsity
saffa
goughy
#007
lockout
stallion
#facup
facup
#dominos
melon
#21jumpstreet
21jumpstreet
#prayformuamba
prayformuamba
#sapper
#birthdayboy
birthdayboy
#ginge
#on
audition
#noodlearms
noodlearms
feminine
hahahahahahah
#comebackkings
comebackkings
#shredded
#keep
persuaded
supermarkets
”nah
surround
dogg
tipper
matai
maunganui
nugget
“be
#laaaaughing
laaaaughing
#steamteam
steamteam
”get
800
stocky
”not
retallick
#penthouse
sniffer
whitening
#showandgo
showandgo
sicko
types
teef
gyms
cal
#eh
#what
sins
wireless
#biggame
biggame
#getin
getin
#myhero
myhero
keyboard
spotless
#liability
cryer
stallone
sharon
#pacman
wham
lindsay
carol
hospitals
#bigfuture
bigfuture
boyle
#allezwasps
allezwasps
baboon
bigs
veneto
#prettyboy
prettyboy
shiner
seoul
rotation
#allthegearnoidea
allthegearnoidea
cy
#knackered
trt
#gangamstyle
gangamstyle
alway
#onceawaspalwaysawasp
onceawaspalwaysawasp
#rugbybanter
rugbybanter
#greatbritishbakeoff
greatbritishbakeoff
#longseason
longseason
#game
#fixfactor
fixfactor
#wasps
mulberry
handbag
#iceicebaby
iceicebaby
psy
edited
#slacker
slacker
amazes
trev
looool
cries
mare
storage
webbs
dwell
pokemon
grape
dawsy
2boys
sim
org
simo
perception
#chin
chatty
messa
#sorryboutthat
sorryboutthat
plums
vicks
#meow
meow
#plug
taster
sweeney
despair
nostalgic
establishment
grea
drafted
ruth
morriston
jarvis
#ad
leigh
cheeks
crynant
#hobbit
motorbikes
disappeared
bricks
#play
canc
cwmbran
3k
bums
#ibrahimovic
ibrahimovic
fester
#lvcup
lvcup
39th
gough
inexperienced
brewery
sonnnnn
189
ente
croeso
rygbi
lark
optional
rtweet
servicing
repairs
enterprise
regan
jarvo
#keptthatquiet
keptthatquiet
#unsunghero
unsunghero
☀☀
warne
bedwas
macmillan
looong
aberdare
lambert
#recover
crockett
runnings
elbows
festa
clamp
osc
merchants
#dexter
natt
#alfieslaw
alfieslaw
cruelty
ticke
cristiano
towels
alu
campers
#nowweregaming
nowweregaming
geting
#speedyrecovery
speedyrecovery
⚽⚽
lynx
wale
#hopefully
1972
1992
#billtong
billtong
#redarmy
redarmy
sangria
jogged
thieves
smackdown
pencilled
alcatraz
dusters
#afc
afc
trails
#soundcloud
stealth
#2k
cereal
negatives
armitage
tasks
#surprisesurprise
surprisesurprise
blitz
solutions
file
pdf
emailing
#networking
soliders
context
persons
deeeeecent
sparkler
sutton
epsom
mane
#bullied
bullied
islander
#crossfit
#chesty
#londontown
londontown
pinched
faan
decks
#deadmanwalking
deadmanwalking
#lovely
#2012londonolympics
2012londonolympics
writes
boooop
#thebeast
cretin
#bbc2012
bbc2012
foolish
#gomo
gomo
celebrities
claygate
suzi
alphakin
#naaat
naaat
provoking
runways
nicking
canary
#treviso
#newzealand
newzealand
créer
lobo
#ibiza2012
ibiza2012
antonia
trait
#drogba
#maybe
multitasking
creatine
colostrum
ethos
brom
rugbynews
201
#superman
1945
nazis
surrendered
cnn
desu
osaka
diddy
kimmy
tents
cofounder
kyoto
occasionally
yabbie
crushing
aki
outward
#patience
selfdiscipline
#chucknorris
chucknorris
rupa
#heat
#escarpade
escarpade
phoenix
#honeybadger
honeybadger
playon
cocky
bub
#trainhard
trainhard
messaged
peck
subi
emus
kimo
#sleeping
abandoned
deserted
#tigerwoods
tigerwoods
#toughlove
toughlove
#paralympics2012
paralympics2012
hodgo
#backonthehorse
backonthehorse
moron
lacing
drip
reducing
coopy
sundae
#stickaforkinme
stickaforkinme
cbd
designer
soonish
waits
cordon
irreplaceable
kol
crusher
bruiser
chubbs
cellar
pitched
oink
extract
marquee
digest
planking
anc
looker
dogged
aunt
performers
#mermenassemble
mermenassemble
shell
#positive
#greattv
greattv
participate
#anidiotabroad3
anidiotabroad3
5days
#sap
tomz
cena
#fishandchips
fishandchips
2minutes
regent
greatfull
#pickandgo
pickandgo
wootton
#belief
#thursdaynightlights
thursdaynightlights
#promise
#youknowit
youknowit
#there
welfare
janner
#getfit
getfit
#highlife
highlife
cheep
#lonely
skydive
#grassroots
critic
laziest
nerve
#girl
outrageously
versa
hazy
#instagram
#closingceremomy
closingceremomy
#matchday
#undefeated
pinkie
31mph
#admin
#upgrade
#sad
winded
cushion
adjust
#callmemaybe
callmemaybe
ama
stepper
104pm
#cheapshot
cheapshot
#popcorns
comic
#swimming
nyt
#beach
#blisters
#penalties
#angry
#hartpuryoldboys
hartpuryoldboys
distraction
cheeseburger
concerts
”amen
cyprus
flock
witnesses
#soexcited
soexcited
boats
minions
woooo
coleslaw
#manvsfood
sav4
#sinking
#enthusiast
various
tug
désole
eff
pulu
kaea
waffles
#allezbayonne
allezbayonne
bayonnais
fetes
carrillo
éveillé
conserve
aucune
séquelles
aua
#followback
followback
protection
#cycloneevan
cycloneevan
afflelou
#steelersnation
steelersnation
wainui
midwives
kansas
apparent
bruh
#hurryup
hurryup
aloha
#eoyt
montpelier
neemia
#throwback
throwback
fades
40am
pisupo
#noplacelikehome
noplacelikehome
aviron
#life
#pedicure
pedicure
have2
soooooo
maturity
#mancave
mancave
#jammin
jammin
shines
#humble
prada
evacuate
hahahaha”
loa
moe
#good
#doxbrothers
doxbrothers
tail
clocking
fea
iai
lol“
#teamdoxbrothers
teamdoxbrothers
#happyfathersday
happyfathersday
knw
ships
haha“
oohhh
mayne
#laaaaaaaaaaaughing
laaaaaaaaaaaughing
troubles
amolemole
#nsw
falagi
#ofaatu
ofaatu
hava
#bayonne
anglet
hahaha”
20kgs
cornbeef
qt
terraces
dah
motu
#kefs
kefs
sup2
definitly
ney
oga
wainuiomata
#sillykid
sillykid
3weeks
#frontrowclub
frontrowclub
fobs
#samoamosamoa
samoamosamoa
#castres
malosi
rapper
kaeao
crimes
#honour
kidd
dauger
fruean
absent
#dogs
kau
#baabaas
txts
pelu
#getit
getit
vili
#yeahright
yeahright
milesker
tsunami
howz
physiques
barbecue
clement
reppin
vanmiddag
entitled
bakery
#brasserie
glace
magret
pleut
koud
grocery
zzzzzzzzzzz
ipad3
aanstelling
bes
probeer
leprechaun
batt
mcqueen
pedrie
récup
courbatures
oomblik
definitief
tigerwoodspgatour13
powernap
sti
freakin
sadness
matric
hehehehe
mafia
prépa
liedjie
cousine
tolouse
divan
jetting
saucisse
pancake
pego
holloway
mallorca
lists
dictate
wba
entertainer
creeps
lasagna
slicing
pegs
explosion
beginner
scottie
experimenting
zee
m5
ooooosh
dues
#rockstar
wispy
rav
timepiece
#tweetfail
tweetfail
330
mule
totes
sparklers
smuggler
swinno
prehab
tues
topper
californication
sail
twitchy
fortunately
#tigertiger
tigertiger
mistress
cyber
canvas
stripped
francesco
blairs
#oasis
synchronised
equalled
belarusian
headbutt
lanes
beaters
atmos
waterproofs
breathes
oddball
heavily
#balotelli
circulation
#wimbledon2012
wimbledon2012
finesse
contenders
sexton
#maroons
forth
lynsey
jeem
desired
wands
concentrating
sailed
cain
#nervesofsteel
nervesofsteel
agaisnt
benj
squeezed
batty
costco
#gamer
#movemeber
movemeber
isa
patter
combats
bbqs
unaware
hewitt
melody
visible
witnessing
#theapprentice
theapprentice
sugars
landan
#carving
#greatnight
greatnight
#jokes
sixth
fags
yin
temporary
dalglish
ffs
ballesteros
skite
#missionimpossible
missionimpossible
#edinburgh
nob
milking
scrapper
relying
wednesdays
postmatch
partial
refuel
#backintheday
backintheday
#benice
benice
#nodaysoff
nodaysoff
depend
explosive
musto
fisher
maximuscle
lucozade
graze
clichés
nikki
benchmark
fuller
refurbished
warranty
bravery
doom
windmill
#poser
poser
#tunein
tunein
pressup
sherlock
overweight
lorry
giver
#nightclubfails
nightclubfails
slope
thong
msn
teresa
focussed
nietzsche
bursary
15kgs
#jimmyhigham
jimmyhigham
positively
ov
nutritionist
berkshire
tights
rows
stig
cravings
brightens
smug
souls
smelt
fats
budda
cyclone
groundsman
submit
tuesdays
shrunk
pyramid
villain
#cheatmeal
cheatmeal
complicated
smoker
offence
offend
gobeithio
fod
sion
gyd
#revengewillbesweet
revengewillbesweet
rash
#lies
pasting
#tampin
butty
#shaved
#xmastime
xmastime
patchell
#itchy
mayhem
scrambled
#keepitup
keepitup
#caffeine
#officialpartner
officialpartner
tattooed
#charity
hobbsy
skinning
#sonof
sonof
#welldonebutt
welldonebutt
baaba
trevett
brawd
fau
suspects
#wa
513
dew
warby
stodds
#rabo
rabo
krispy
kreme
#homecoming
homecoming
amazin
disciples
#cantbeatit
cantbeatit
squirrel
#bigstart
bigstart
connaught
#harshbutfair
harshbutfair
inni
strongly
1015
luc
mousse
#stupid
#tightascramp
tightascramp
#batman
skateboard
fathead
greedies
#londonwelsh
londonwelsh
9am5pm
02920
302030
inclusive
drinkers
#stolen
envious
#erictheeel
erictheeel
sonic
stable
porthcawl
#greedy
tanx
computers
ng
vry
kaizer
rhule
md
eerder
suport
plekke
dik
waardeur
bees
butchery
hahahha
gomez
wimpy
mut
viljoen
zyl
vrystaat
jaaa
goe
ghd
verlo
sias
speler
verloor
trotse
automatically
sync
dropbox
hule
boeta
ebersohn
soveel
liebenberg
swak
consistency
roundhouse
eke
rp
idee
cheetah
sponser
kidz
bal
dinsdag
moeg
polokwane
voorle
pours
shimlas
sweeet
gholf
jbay
leker
darm
vani
#proteas
montecasino
slaan
truie
gegan
#sweet
tog
oos
rond
reel
spel
genade
ervaar
porta
oef
6hrs
minded
forsure
verjaardag
voorbereiding
solly
swings
heinrich
goeies
moeilik
skryf
benoni
high5
kapow
bosch
#legendary
#irbawards
irbawards
gator
klara
gn
koue
koster
samo
geen
grasshoppers
#awsome
021
budd
gj
gelyk
toughness
ondersteuning
ioane
kabamba
wynand
jano
kam
bai
aru
25min
natuurlik
ordeal
#edge
cravenweek
hed
yeap
mossel
vroulief
yeaa
medinah
sheridan
fricking
essentially
nipped
preaching
weatherman
satisfying
walshy
breaker
roost
expat
leisurely
atelier
angles
sketching
supersub
nutshell
bakkis
apologize
bids
slopes
spells
cadbury
twas
#allforagoodcause
allforagoodcause
appreciating
calenders
kinder
mistaking
truffles
leftover
chefs
workers
auditioning
choked
cornflakes
butties
floods
10ft
insects
#atlast
atlast
barrow
spectacles
walnut
accusation
england’s
clover
browse
compares
southwell
1940
wakefield
xxx”
sliced
attributes
concerns
tricep
bleeding
superhuman
paperback
likey
chinny
detailed
tubs
iranian
chec
brooke
nack
jagger
remonter
perte
garçons
pedigree
aren’t
purchases
baabaa
“a
ordinary
#wrugby
wrugby
handlebar
trimmings
rehearsals
mcgrath
madigan
kearney
59
buckley
poolman
ronan
loughney
conn
vainikolo
browne
keatley
temporarily
dubarry
yachvili
benoit
balshaw
#amlincc
amlincc
pandy
icup
cooney
opted
harinordoquy
barraque
heaving
elwood
ispcc
westhuizen
fetu
duffy
greig
€20
nimmo
leach
cathal
marsh
darragh
healy
interpro
newsletter
bernardo
contributed
secured
fotuali
biggar
mata
#rabodirectpro12
rabodirectpro12
rte
henshaw
guides
maintaining
superbly
outhalf
bergamasco
halangahu
tonetti
opts
organizing
67pm
railway
await
irfu
vacancy
hitters
cronin
nacewa
€25
€5
avail
ticketmaster
surge
2217
glas
clarity
wight
#scotstoun
waterboys
perrier
#rm92
rm92
carizza
benoît
torse
cherches
anoeta
convalescence
15h
gray
préparer
boxe
mascotte
#ab
meilleures
#soleil
sensations
corps
août
goût
tirage
#repos
montée
laurence
présenter
kou
régale
vraie
contepomi
chanceux
boucherie
radius
prochaines
vécu
#vacances
déchirure
pu
pire
#soutien
lire
spécialiste
irm
préfère
sortie
tiens
#stade2
stade2
battu
278
affronteront
spéciale
haute
aventure
hein
21h
soirées
changé
doucement
veille
papé
épreuve
rendu
parles
outnumbered
booby
recipient
pickled
onions
#soldout
soldout
needling
10years
middleton
#harsh
#keyboardwarrior
keyboardwarrior
tolerate
haribo
thrower
etihad
angriest
lacoste
#sand
excess
viva
#carcrash
carcrash
#character
ummmmm
#blackonblack
blackonblack
#gameready
gameready
rhondda
murdoch
universal
coral
#fine
#munster
carbohydrates
#someotherdudes
someotherdudes
standstill
attacker
cctv
gatland
#remembranceday
remembranceday
#medium
meads
fuji
#argentina
#tonga
pooch
glamorgan
intimate
£150
decades
placing
bounds
truely
mucka
ffos
#livestrong
naive
accused
bangor
stoddart
marking
hardware
#itsbeenawhile
itsbeenawhile
nhs

generations
#hmmm
economic
faultless
#schoolboyerror
schoolboyerror
boyce
#merci
farce
instructions
warriorsrfc
money4
12newdockst
#chumps
stalls
hrh
#suspect
wonderwall
kitbag
grt
pffft
formal
moods
#issues
£95
#naaaat
30p
honorable
abercrave
kennedy
pollution
#lightsout
lightsout
40th
curie
#faceforradio
faceforradio
#blingbling
blingbling
#headdown
headdown
hale
stubble
underwear
alterg
unscathed
#virgin
#tretretre
tretretre
hibernating
kdog
racking
arias
#beers
hotdogs
nearby
pecker
tredegar
#tuttut
tuttut
extravagant
kidder
vrs
halloumi
camembert
skeleton
exercising
thinning
collector
fridays
broadway
#topnause
topnause
aces
briefs
#cooldude
cooldude
georgie
ambition
#back
#ballsofsteel
ballsofsteel
gurner
#budget
#strange
#snap
karate
ellie
virgins
wong
camacho
irritating
leisure
mankind
#nowillpower
nowillpower
finances
modric
treorchy
gentlemans
honda
poop
#ledge
belarus
pitts
swords
kiddo
#shitshape
shitshape
bellamy
romanian
scoffing
scones
choohoo
strippers
carrington
peely
#poorgirl
poorgirl
cronk
stamping
#whatyousaying
whatyousaying
skirt
#party
ryanair
#nobiggy
nobiggy
masculine
liposuction
grapeskin
£0
perks
tickling
colossal
£29
beasted
compatible
sceaux
dunky
roc
#pause
destructive
#nye
preventing
grinch
kidnapped
breakers
depot
grosvenor
patrons
bercy
samson
convoy
punchy
nobu
scam
hotmail
attach
hhh
dashboard
#creative
helmand
hears
malaysia
#findcharley
findcharley
charley
iceland
spirited
rally
enroute
parisien
#onelasttour
onelasttour
wagging
grate
spine
cells
barnstaple
joyce
newby
stowe
cla
rowdy
gare
nord
rag
cirque
unsociable
slowed
shoreditch
lippy
biggsy
sante
glamour
lok
apartments
crescent
conflict
alight
noddy
#deephouse
deephouse
greenwood
filler
englands
rapide
icloud
calum
hawkins
swept
cared
estimate
procedure
stations
beet
miserably
berny
skyping
lambo
chanted
tabs
francés
chicas
translater
wkd
helpers
chiude
anno
mito
storia
paese
più
riposa
italiens
caro
barone
italiani
stessi
qualche
ahahahahaha
oggi
italiana
anni
vogliamo
essere
dei
cittadini
bisogna
edimburgo
appena
bambini
pagare
prezzo
così
felice
natale
buon
niente
giorno
aspettano
milly
settembre
figlio
faccio
capelli
coi
uguale
amici
fantastici
stasera
sorriso
comincia
aspetta
vedere
perché
giovani
buone
ragazzi
finalmente
nostri
rientrano
mesi
spero
vuoi
tutto
motorcycle
passa
ferma
gli
raga
ricordi
miei
❤❤❤
abbiamo
cuore
posto
auguro
feste
sostegno
giocatore
quarti
années
ore
diretta
manca
messaggio
ovvio
sempre
notizia
daje
prossimo
mie
facciamo
prova
nessuno
batte
cucina
spalla
aiuta
sarebbe
programma
devi
andare
direttamente
insieme
questa
penso
stai
giocando
avevo
detto
tanti
continua
battaglia
trova
avanti
stiamo
presto
sentire
vuole
cambiare
davvero
completa
possiamo
pensiero
ciò
intervista
sito
mille
francese
ritorno
lasciato
piedi
papà
fatto
venire
brividi
faccia
crisi
unico
capitano
capitan
domani
serie
ricordo
campioni
certo
venite
vicini
ovviamente
beh
bravi
revenez
piou
gregorio
campionato
portare
nostra
#racing
ideale
europeo
autunno
complimenti
sch
cose
vita
tutte
tuoi
30anni
vediamo
nonostante
riesco
sant
dobbiamo
saluto
giovane
miriam
carlo
compagnia
merda
volta
#oupas
oupas
riabilitazione
baro
consiglio
933
dormire
merciii
nazionale
passato
#unavitaditerapie
unavitaditerapie
buongiorno
vostri
andata
interno
birra
#forzaazzurri
forzaazzurri
azzurri
presente
vrais
portent
vecchio
vergogna
calcio
partita
#firenze
firenze
notte
città
enrico
vero
confermo
quanto
piacere
grandi
cicero
successo
seguire
suo
ringrazio
perchè
rosa
coverciano
tardi
nulla
gaza
delle
giornata
#rugby_pazzi
rugby_pazzi
onore
bestie
ferait
chaussettes
partite
famo
poi
quale
baffo
acqua
guerre
banda
brunel
mondo
sangue
mitico
saluta
pubblico
olimpico
coni
scusa
disturbato
mentre
eri
bagno
può
tifosi
palle
sarò
meta
bordo
contro
esserci
assolutamente
perdere
parla
vede
alcuni
convocati
#testmatch
testmatch
titulaires
#itavnzl
itavnzl
sessione
inno
retwitt
mirco
grandissimo
povero
piscina
qualcosa
fuori
tutta
serata
silenzio
piero
dotto
femminile
paga
gino
mona
fioi
pilone
italiatonga
linea
zanni
barbieri
direi
palla
stile
settimana
#brescia
brescia
fatta
migliori
pochi
pioggia
però
campione
gigante
appuntamento
sfida
rigamonti
sarà
nooooooo
petrarca
piace
#teamrm
teamrm
belli
figlia
mauro
mediano
personale
picasso
causa
avete
vostra
501
museo
anch
tuo
fratello
cambia
domenica
bacio
schiena
ottima
anzi
sardine
bourgoin
giocatori
eccolo
veramente
mese
seguite
aiutare
pneumonia
sai
livello
lunedì
nelle
numeri
aiuto
iniziativa
regalo
visita
macho
venga
leggi
sulle
italiane
presidente
bellissima
suoi
saubade
#calvisano
padre
fondo
pronti
chic
peroni
fob
relaunch
appalled
bens
carr
flavell
rad
#christmasparty
christmasparty
pek
neutral
killin
fairway
electrifying
#walvaus
walvaus
#sevensrugby
sevensrugby
reall
#90
crickets
runon
#xfactorau
xfactorau
#seriously
stingray
#relaxtime
relaxtime
asst
mahi
#spellcheck
45am
#fiji
#abs
rarotonga
3012
phenomenon
frenzy
mem
ketut
dismal
joondalup
#al
#toughgig
toughgig
pati
#missedout
missedout
#oneinallin
oneinallin
samu
#yoyotest
yoyotest
fmr
horwill
#cash
fta
strengthen
#truefan
truefan
4g
handset
claremont
connecting
vinaka
#foreveryoung
foreveryoung
1614
mainstream
warringah
fellah
#onetreehill
onetreehill
greyhound
emojis
lesbians
cob
#agreed
rearrange
rabbitohs
ch9
linking
checkmate
#goodbloke
goodbloke
8000th
#oldbull
oldbull
#sunday
harper
#onthemend
onthemend
#burning
shelby
homie
tah
newts
caz
sian
lyds
no5
#bodyisatemple
bodyisatemple
carly
wedi
neud
#underdog
#bingbong
bingbong
#liverpoolfc
liverpoolfc
#pud
#147
tondu
samantha
haverfordwest
✈✈
#4from4
4from4
district3
100kgs
burnsey
ond
cael
#twin
#signhimup
signhimup
ddim
heno
dydd
pwd
closeup
contacted
#ripped
dda
dweud
popeth
nawr
grandfathers
methu
nol
#headsgone
headsgone
campese
cowbridge
#toolong
toolong
pughie
#wideawake
wideawake
majorca
carms
nai
#farmer
velindre
belive
#newcomer
sweed
evicted
#lump
jib
#spaghettiarms
spaghettiarms
cakeywakey
makeawish
dent
saf
coll
ems
#drum
nesaf
codi
nes
absolutly
cais
edrych
cefn
#chillin
spa
#switchoff
switchoff
#grandslam
#cymruambyth
cymruambyth
gweld
chers
squint
halfs
garan
shingler
#exited
predictable
whitlock
#stellenbosch
elusive
putters
musculaire
#speed
#sfp
sfp
dreamed
entrain
#stadefrancais
stadefrancais
merv
#florence
#vibe
#somethings
somethings
#gasman
gasman
#focused
représenté
#nelson
umpire
lever
précoce
petites
hesitate
sarugby
#brightfuture
brightfuture
vitesse
choix
rosé
oubliez
parlais
representatives
rw
roach
belette
veulent
coucher
avc
fillol
bounty
gegaan
brache
bea
#wpjoulekkerding
wpjoulekkerding
mnths
forms
#friend
hans
institution
reminiscent
forrest
gump
dino
#wisdom
cent
highfive
webster
gutter
tovey
#newbeginnings
newbeginnings
#stanwright
stanwright
#eurosport
apprécie
#understatement
dev
remi
barracuda
kempy
achievements
doigts
#perspective
effet
résultat
#bigdogs
chiens
#heavy
#italianstallion
italianstallion
#tbag
tbag
jdv
#overdue
couldve
mysterious
bos
kentucky
#triplecrown
triplecrown
izak
géniale
bottes
downtime
#word
#bigone
bigone
thanked
rabah
justine
#alainelias
alainelias
intl
#slippers
pantoufles
niveau
commodore
flashing
2521
#shazam
shazam
headingley
#southafrica
nickel
killik
busts
#amped
#smash
”merci
zim
okes
19h30
igor
détente
#cantgowrong
cantgowrong
lancia
communication
adjusting
jouent
”very
triomphe
roundabout
jags
#proudlysa
proudlysa
bridget
commencent
apéros
#enfin
#posh
fronts
particulier
#whatalegend
whatalegend
habite
#japan
#coach
#mole
#rules
babaas
farewells
beginnings
day”
piliers
martyn
bst
organized
jeanmarc
baa
#impossible
#skipper
twitt
153
#timewilltell
timewilltell
#dim
mnet
#headsup
headsup
pensées
#allezlestade
allezlestade
#local
partenaires
tkts
luxembourg
crepe
expats
#salehistoire
salehistoire
ninjas
moët
undoubtedly
chateau
islanders
tourism
saddest
eminem
pisses
strutting
usos
organisations
kardashian
#cyclone
fishermen
#2011
funraising
apia
10000
supplies
reduced
harvest
#teampoly
teampoly
receding
#makesn
makesn
slavery
valea
reflection
dotcom
illegally
#limitededition
limitededition
sth
fishy
eaters
lote
#bullshit
samoas
oceania
talofa
financially
lobbe
oprah
critical
precise
mechanics
tuitupou
tuilagis
hopeless
eligibility
pieterson
gloss
ogs
object
expansive
nzru
divertido
tremendo
cómo
pena
buscar
irlanda
movida
vayan
preparando
confirmado
vía
hambre
será
hizo
todavía
ansioso
hablamos
anoche
teatro
restau
raro
haya
llamo
titulo
campeones
necesito
etapa
durisimo
días
atrás
ganamos
meterle
lpm
viejos
quieren
pancho
num
claro
sudáfrica
lindos
ambiente
cansado
salió
paella
ahi
medio
inglaterra
atención
vieron
juego
sorprende
lesion
unoriginal
#liftclub
liftclub
galloping
litres
#grafters
grafters
phd
subo
#worldie
worldie
#weapon
lurch
olazabal
#takeabow
takeabow
#oldskool
oldskool
asparagus
oopsie
autos
westies
turk
brollies
rayer
argent
hut
#versatile
versatile
#gooners
folly
stomp
#snapback
#seriousface
seriousface
demolish
trish
portuguese
#justwondering
justwondering
#jealousmuch
jealousmuch
puncture
#refuel
#mentaltoughness
mentaltoughness
convict
notorious
#naat
#salmon
graduates
morgans
bucky
planner
hinge
yooo
ooooooh
#newwheels
newwheels
#scrooge
vato
bris
#newera
newera
char
flexible
#upandatem
upandatem
#devastated
gabby
181
osprey
#ronaldo
#fag
#placetobe
placetobe
#slick
euromillions
entries
reetweet
#lifesaver
lifesaver
goalkeeping
dortmund
#missing
⛳⛳⛳
beckys
brynmor
roman
eclipse
catchathon
campaignplease
#bitter
bulb
waddell
#zzzzzzzz
homeboy
#hardwork
tpain
vaughn
☔☔
deemed
tensing
11s
mcflurry
whitehouse
tmz
wrk
tonyrefail
anelka
#ghostrecon
ghostrecon
uefa
£45k
croatia
€100
bendtner
toul
#shitbloke
shitbloke
caves
broadcasting
#bb
manuel
plough
#valleyskids
valleyskids
no10
#sa
#londonwelshforpromotion
londonwelshforpromotion
driscoll
gowerton
pupils
6p
dual
finalists
clicked
doghouse
scarlett
7yrs
criminal
0844
hotline
#mentalbloke
mentalbloke
#toughguy
toughguy
autistic
#followinginyourfootsteps
followinginyourfootsteps
holyhead
hiya
tday
ivanovic
#9darter
9darter
darter
babes
advent
katherine
#temptation
flicked
invaluable
emeli
commitments
critique
#knowledge
lively
#bond
2115
securing
#localboy
localboy
#bandicup
bandicup
shweather
dubious
granddad
emile
hoarder
mwa
#twitternause
twitternause
riviera
bms
#100m
produces
neo
#tanning
zidane
2825
prom
#shortbackandsides
shortbackandsides
balders
muhammad
xavi
iniesta
50000
lancashire
thrashing
routing
#fast
unmissable
callaway
routes
saully
lucks
#hacker
hacker
chamberlain
u21s
bales
#tvgold
tvgold
emmerdale
#eastenders
eastenders
originally
#rice
#topeffort
topeffort
#pissingmyself
pissingmyself
rehabs
halfpenny
#xmasspirit
xmasspirit
crickhowell
semipro
1600
jokin
#winter
trapped
emilio
valencia
burner
#coffeeclub
coffeeclub
kye
baltimore
humous
rebecca
#weather
hiiiiiiiiiii
0300
woodstock
#very
#mongo
#jammy
monmouth
newbridge
#top
cobs
principality
#lumper
lumper
#gdtimes
gdtimes
#arnie
rallies
heman
vets
#lookingforwardtoit
lookingforwardtoit
#fullasabull
fullasabull
stiches
#representing
rummy
agriculture
#norestforthewicked
norestforthewicked
snores
#bargains
abercwmboi
2yr
heyy
abergavenny
#handsup
handsup
trêve
réveillon
#attituderugby
attituderugby
#dieuxdustade
dieuxdustade
vérité
sors
défendu
barrage
eau
rousseau
tournage
ep3
dif
roland
garros
accord
tjs
utiliser
adieu
débarque
1987
pleurer
lâcher
poteau
verité
loup
suffit
deauville
dors
complet
speciale
auvergnat
craint
#espritbaabaas
espritbaabaas
vivement
différent
météo
locale
trouvée
beaujolais
publier
bouffer
#babaas
sélection
300ème
portraits
croisés
œil
accrocher
fallait
ouiiiiiiiiiiiii
#ffback
ffback
sempéré
également
prolonger
minuit
autour
docteur
partage
écouter
commentaires
portable
panne
essence
secours
chalet
cherche
#miam
miam
félix
telle
#incroyable
entier
régal
cèpes
attendent
rodrigo
fenêtre
conneries
conduire
accueillir
encadrement
cudmore
absents
20h30
#longtime
rassure
vague
leçon
rendre
laissent
blin
mirka
débriefing
occuper
garçon
propositions
reprends
#onveutlerugbysurfrance2
onveutlerugbysurfrance2
présentation
bosser
chier
tn
rejoint
étoiles
lune
coups
essaie
enculé
concentré
décollage
monté
peur
airfrance
#racingmetro
racingmetro
pseudo
quasiment
pompom
seigneur
anneaux
agnel
boire
verre
accompagné
réserver
éponge
amendonné
tombé
cheveux
côtes
douceur
sabre
assemblée
sait
manière
pétanque
entraineur
chauffe
ministre
ratez
spectateurs
4l
février
bière
soif
mythique
kiné
désigné
maintien
connaît
camion
gris
bègles
#renault
renault
#twizy
twizy
repars
bouteille
dz
ffr
anglaise
européen
paroles
amitié
perpignanais
karabatic
szarzewski
huîtres
chauffer
aiment
région
origine
aimé
giral
bretagne
dégustation
formule
faillit
mourir
mere
feux
levé
3h
fonctionne
sauvé
casier
chabal
recherche
genoux
tenu
3eme
dixit
colombes
caille
racingman
reconnaître
rouges
rappelle
armandie
envoie
mn
guitare
knox
basques
20h45
noter
pêche
mojitos
chili
poweringkindness
#makekaelemsdaygreen
makekaelemsdaygreen
ingrid
charitable
niamh
waggas
urinal
#ripnevin
ripnevin
sd
divil
shankill
gardai
#pethate
pethate
#pothole
⚡⚡⚡
coons
rehabing
mads
ciara
#eur02012
eur02012
tounge
leah
goner
#newman
#hd
maate
mambo
gonzaga
#bucketlist
bucketlist
fisherman
malley
leinsters
corminator
monkstown
kt
#autism
#noneed
noneed
fionn
handbrake
embroidered
previewed
builds
#youhavechanged
youhavechanged
€40
#celticfc
celticfc
kilcoyne
softie
tipp
flipflops
ever1
#dumbass
dumbass
weld
#22
#moneytalks
moneytalks
wrongs
#midlifecrisis
midlifecrisis
dineen
#combover
combover
cert
#noballs
noballs
mur
#lowbreed
lowbreed
simba
vouloir
hasard
profites
pourtant
cité
yannick
monter
#findumonde
findumonde
prochainement
cadre
concernant
devenir
fausse
escobar
exploser
impatience
poste
sudouest
réponses
radars
actif
monstre
période
parlez
scène
finit
défi
vent
inquiétez
retrouvailles
pronos
zeb
durée
retrouvé
collecte
banque
alimentaire
supermarchés
clément
ouais
reconnu
mino
avaient
magiques
effectif
obligé
collègue
mangé
régalez
payé
réseaux
tatanes
rapport
regardes
leclerc
roques
largement
bloqué
biensur
sauf
boîte
remercier
suivent
#cancerdusein
cancerdusein
#octobrerose
octobrerose
supportrices
dépistage
sauve
vies
méritait
#content
durs
oscars
midol
florian
fritz
commentaire
imaginer
tombe
difficiles
recrute
cheval
chambres
#labase
labase
marrant
réunion
serbe
lacombe
retweetez
aimez
blond
régaler
braves
franceaustralie
disponibles
zeba
nyang
#méchant
méchant
aimerai
oooh
ernest
capitole
hummer
#murderball
murderball
#paralympiques
paralympiques
fauteuil
serons
clerc
installation
gamins
comptes
bonifiée
chambrer
sœur
cultura
attendu
soient
plu
profitez
rentres
pompadour
exactement
affaires
doivent
marcher
#adp
adp
exclusivité
arracher
gavé
bouilhou
boite
plomb
tagueule
changement
histoires
changent
comprendre
disent
rocher
verras
animation
apparemment
répondu
candidature
justement
entreprise
wal
indulgent
impressionnant
exceptionnelle
montrer
reprenne
crêpes
hé
chinois
approche
devait
réponds
pète
côte
paradis
españa
brioche
riz
lait
docu
paraît
déménagement
bio
dirai
obligatoire
musée
16h00
croire
viviès
surnom
rappeler
oly
caniche
mayas
voulais
10h30
accroche
parmi
belgique
astérix
veste
bouchons
débarquer
prit
ferai
chevet
embrasse
croissant
edimbourg
ogre
soucis
invit
quizz
racingmétro
sarkozy
pers
attends
aurillac
inquiet
debout
bof
sortir
tué
température
émue
défaut
île
exceptionnel
digne
sébastien
serré
soigne
championnes
ouest
commande
attendait
finalement
epoque
ariégeois
privé
pamiers
seule
accepte
cartes
longues
20h50
fiston
meute
saverdun
sequel
roue
victime
coquito
capitale
tendance
hôtes
antoine
#4nations
4nations
principe
barça
christiano
bobo
réseau
alexis
noirot
maîtrise
interdit
koala
adios
bosseur
deuil
pape
lavillenie
ghezal
passent
estanguet
6h
périple
lausanne
2h30
entendu
pourvu
17h30
descons
boules
faudra
rolland
ouf
dodo
alvaro
camara
étape
souvent
#lionsyear
lionsyear
resolution
species
traditions
crowley
matchup
wycliff
heaslip
year’s
sentiment
mouthwatering
exists
gals
howley
1989
farr
#dominating
#bigbash
bigbash
cian
doubts
hopefuls
aedt
reactions
reflects
captions
1214
benn
129
tapuai
dropgoal
charteris
beal
monumental
milestones
nationally
35mins
nzl
2412
#greenandgold
greenandgold
openside
producer
paws
fiercely
contested
describes
mckibbin
1922
ghiraldini
giazzon
pavanello
orquera
1322
622
beanbag
fortuna
sitaleki
pill
capture
#cookcup
cookcup
1414
restarts
#twickenham
prevail
waugh
unveiling
#ausvsa
ausvsa
batsman
forestier
166
30m
9mins
anthems
walvarg
sharples
355
brrrrr
23pm
#jemceremony
jemceremony
replicate
#teamdigby
teamdigby
addresses
edging
kearns
#johnealesmedal
johnealesmedal
meagher
inducted
deputy
carrol
ballymore
rewards
broadcaster
#ausvnzl
ausvnzl
penalises
ashleycooper
spills
fifth
fina
156
slices
warnings
taumalolo
mofo
#dubz
mw2
chaser
woooooooo
byres
fellaini
shepherd
luscious
spandex
dickie
ronaldinho
styled
#kaymer
flicking
kirsten
gangs
sofas
2get
garnets
capitalise
#glasgowwarriors
glasgowwarriors
fowler
#motd
bushy
345
strut
wander
parliament
#next
blindfolded
tracky
dramatically
infamous
alonso
cult
woooooo
cucumber
wandered
vman
pecs
swung
#roryreturns
roryreturns
cech
shove
grad
intellectual
wooooo
hedges
jonathon
vinny
almighty
mojito
ehhh
jingles
invitational
sheer
linebreak
sunroof
lana
fried
amused
vain
wrestlemania
tak
ned
honkers
fusaro
slash
firefighters
concerning
taffs
treble
budgy
emo
barny
pinned
intimidated
grubby
rhubarb
crumbles
tanker
globetrotters
dunbar
foxes
torso
shaggy
turnbull
loveable
forwa
mast
tavis
knoyle
163
personnel
wythnos
valiant
upbeat
steenson
ysgol
easterby
£99
vow
composed
eich
616
aplenty
136
johnstown
emlyn
nesa
1219
1912
169
kirby
45m
fenby
maule
#growagrav
growagrav
amman
ymlaen
medics
1400
heddi
homepage
2216
1916
doyle
mawr
intercepted
ym
milford
johnathan
previews
613
mlan
2213
tito
tebaldi
schalkwyk
repetitive
splinters
£350
#driller
driller
mexes
fatherhood
#likefatherlikeson
likefatherlikeson
spooning
debating
automatic
#torchbearers
torchbearers
waterford
literacy
pensioner
deb
☀☀☀☀
groats
landsend
lazar
xxxx
wiv
pes
bearman
alzheimers
parry
nant
conwy
#greats
#partystarter
partystarter
#entrepreneur
joely
brudda
#wearered
wearered
pyrenees
#cancer
frisby
kotobuki
instincts
rippers
dunks
furious
leroy
thelucky13challenge
307
enquire
volcano
#captain
unfinished
bustrip
wooly
verity
sculpture
#redorblack
redorblack
recordbreaking
harvester
#spellingpolice
spellingpolice
mashed
breakfasts
2922
voyce
510
concentrate
jackle
stripes
#childplease
childplease
onze
kenneth
servants
grassfed
squadfather
#toptweeter
toptweeter
adaptation
bucko
ejit
decrease
mindset
paracetamol
apron
quarry
potatoe
inflatable
boogie
bcaas
lido
grannies
mukka
devils
meatloaf
lurker
#obsessed
chases
nippers
orite
#englanddchookup
englanddchookup
#chilly
#o
bec
#firstclass
luk
ple
ps1
tm
imessage
yellows
#boomtime
boomtime
cripes
davy
#greatview
greatview
plasma
psa
#toppundit
toppundit
easing
#greatweather
greatweather
partially
homesick
#sunsout
sunsout
#scuttler
scuttler
smelliest
yosushi
redone
#bleak
#mullet
#restup
restup
nagle
kelso
laughable
muir
#raging
#fifastreet
fifastreet
#greatlook
greatlook
laddie
trivial
quirky
#hypocrite
#turncoat
turncoat
pandas
swanny
muz
annie
flatmate
probleem
margate
#manu
graad
tingling
enjoyin
#ynwa
ynwa
strengthens
immune
interim
firstteam
elder
kindness
contain
punctuation
windies
brussow
#relieved
#absacurriecup
absacurriecup
bou
roche
gooooooo
#hopeful
kaka
expense
rené
fs
mugg
moeite
werd
#thedarkknightrises
thedarkknightrises
bewys
carteblanche
piper
jabez
melk
naaste
andres
espana
toying
#yourbetterthanthat
yourbetterthanthat
quarterfinals
god’s
restricted
#topgear
topgear
moses
mabhida
gekom
renovations
ana
gehelp
bayern
kwaad
#soblessed
soblessed
#epl
bedoel
coenie
intent
shootout
#elclasico
elclasico
cr7
liga
genoeg
#ucl
ucl
discouraged
#ipl
hyt
daniller
safest
vermeulen
brood
hoek
taai
punte
barnett
firsttime
displays
confess
cannons
wether
warfighter
#massivefan
massivefan
maesteg
mosley
howells
#goodfriend
goodfriend
gues
gwyn
modest
novice
#3from3
3from3
egypt
manor
shotguns
#standupfortheulstermen
standupfortheulstermen
holed
painkillers
peugeot
reasonably
1on1
aii
bevs
#units
assassins
#prem
skysports1
#medalofhonour
medalofhonour
#stag
tendon
#dancarter
dancarter
alf
#cunt
reff
#dubai
crunchie
#tiger13
tiger13
froze
#worldofpain
worldofpain
ssx
disappearing
inconsistent
#tooold
tooold
#ssx
gnome
singlehandedly
#tank
abercrombie
gervinho
spl
#goodone
goodone
gags
ite
#varsity2012
varsity2012
”can
proudlock
rained
hennessy
schumacher
#bigweekend
bigweekend
yeahh
gacky
scouse
marland
destiny
magnetic
bosssss
#power
apes
talksport
disciplined
#killedit
killedit
startin
bronson
lynn
lollipop
southampton
hotspur
#voiceofanangel
voiceofanangel
deecent
#comedinewithme
comedinewithme
saul
#bossedit
bossedit
#bouncebackability
bouncebackability
blaney
ridin
caesar
#stitchedup
stitchedup
beatdown
rozay
#expectingbigthings
expectingbigthings
madejski
#freshers
jayz
purdy
celery
#congratulations
sturridge
#freshstart
freshstart
cashing
cheques
boiiiiii
embarassed
lumpy
£30
arizona
#nobodycares
nobodycares
#sharkweek
sharkweek
shiz
eastbound
leas
60yard
dugout
divot
£17
lyf
featherweight
#parma
#effort
#gawa
gawa
ulsters
mcb
leck
floodlights
dungannon
examiner
tiddler
vocabulary
#helpme
helpme
chadler
#we
#felix
diver
30ko
#bonuspoint
bonuspoint
#teamoscar
teamoscar
#parttimer
parttimer
comforting
5yearold
#europe
#5points
callaghan
#verified
norn
8s
#moneywellspent
moneywellspent
socceram
armagh
#backtoschool
backtoschool
zinc
3s
retake
yeti
lj
guided
neilly
#easportsrugby
easportsrugby
#workhardplayhard
workhardplayhard
brisket
motorists
#skoda
skoda
#greatplace
greatplace
#windy
#noodles
porch
trumpet
angeles
existence
tyrone
youl
bollocks
checkup
#topoftheleague
topoftheleague
#banker
buckfast
#leo
all”
chunka
nibble
#caveman
caveman
#victory
redevelopment
wounds
#hardworkpaysoff
hardworkpaysoff
crutch
#action
gg
#floreatarmachia
floreatarmachia
sorrow
#bruiser
#toostrong
toostrong
strumming
#chrisbrown
chrisbrown
mcallister
#bleeptest
bleeptest
editor
comforts
#thespecialone
thespecialone
edgar
seating
#delish
masseuse
#silky
veggies
darnell
melvin
wha
mcdavid
tues@10
#4points
4points
#holla
#hardenup
hardenup
methody
#100caps
100caps
glazed
#sonsofanarchy
sonsofanarchy
wrecks
we’re
endorsement
prospects
imagined
motive
they’ll
plugs
sleepout
57802
€2
dublins
colouring
aisling
shakespeare
wouldn’t
tissue
tomatoes
dint
thy
slabs
€10
416
maguire
tuition
#4moreyears
4moreyears
we’ll
establish
ritual
estimated
€1
hannibal
ateam
helpin
hermitage
intervarsity
sistas
taxes
feckin
donners
naas
actors
#movemberireland
movemberireland
moing
straussy
sighted
assembling
pyjamas
rudolf
foggy
#tightbreezy
tightbreezy
#gentleman
axe
czekaj
rhiwbina
nissan
#stepbrothers
jrs
fighters
#whereami
whereami
signage
aaaa
breathtaking
dona
safa
sweeny
stroking
#madiba
#twoleftfeet
twoleftfeet
#comedygold
comedygold
tester
#irish
rockies
#championshipfinal
championshipfinal
warbs
dyer
hosepipe
chewed
nest
gandhi
#finalsday
finalsday
swalec
#likeit
likeit
proverb
pos
breeding
invaders
#playoffs
lantern
classroom
#youngtalent
youngtalent
suicidal
#earthhour
earthhour
britains
nar
gage
heavyweight
lamborghini
carefull
colwyn
commences
hoooo
#besafe
besafe
mutant
tera
kanko
decs
#shoutout
resembles
ganging
influential
dorothy
blanca
cotter
#plasticsurgery
plasticsurgery
enuf
#spice
hayo
flush
delon
yam
#machines
maka
yey
bhuti
elders
“and
#clubchamps
clubchamps
exe
wishful
mika
ichiban
kae
ova
ntt
kamaloa
kefe
challenger
afu
malulu
fika
pese
clapping
oki
#talented
ivory
lonesome
fua
sirens
kuli
maaa
sessh
precisely
vaivai
saad
meke
stain
leegoo
maan
substitute
barks
mah
#wellington
aunties
laga
hunters
otara
afta
azonto
fiu
”sorry
#goodtime
goodtime
jimmys
#laaaaaaaaaughing
laaaaaaaaaughing
leva
hansie
fout
donderdag
problemo
measuring
eggheads
eiffel
neem
cotton
ideally
dus
moray
pittodrie
mouthguard
nav
hahaaaaaa
tailor
ovation
willem
fanzone
immediate
pipeline
viss
barclay
proposed
#nailbiter
nailbiter
maguia
sao
pei
lele
belvo
critter
competed
laulala
manukau
#fantasyrugby
fantasyrugby
tralee
hatred
#goat
ann
weighing
dv
tialata
tagicakibau
heymans
chisholm
councillors
guku
kei
nug
0845
cleavage
timers
shenanigans
5000th
rb
bricking
“i
northeast
112
ccs
columbia
lifeboat
defines
aimed
faamalosi
cheshire
robbing
1027
merthyr
abercynon
#tsunami
quake
awesom
anzac
#christchurch
motivate
frankly
20minutes
u19
rugbys
bjorn
basson
kitshoff
kolisi
gudluck
#loverugby
loverugby
#goosebumps
cheethas
rhapsodys
punish
sympathies
motherwell
sustain
equipped
pampered
#bradleymanning
bradleymanning
899th
horizons
offending
simulation
regulation
quo
highlighting
praised
mockery
confucius
famously
abrasive
sentenced
steals
beading
collapses
fukushima
rods
exaggeration
goldman
superpower
confessions
perkins
python
ponder
iowa
dalai
postpone
unbreakable
quitter
possibilité
criticize
native
etat
libya
osama
laden
civilians
gaddafi
1million
maze
trams
assholes
zimbabwe
forecast
#brickingit
brickingit
#ghost
richest
shindig
hovering
overlap
600th
merchiston
marbles
man’s
clues
#celtic
goliath
frequent
sulking
sympathetic
goof
serves
#tebowtime
tebowtime
#greatwin
greatwin
carricksmith
#awaywin
awaywin
#rylan
#dragon
#worthafollow
worthafollow
shoey
#exeter
#chiefsfamily
chiefsfamily
#teambo
teambo
#handsomeslightyrugged
handsomeslightyrugged
16gb
torpoint
#rfuchampionship
rfuchampionship
byebye
#stinking
penzance
#physics
physics
hubster
#houseneverwins
houseneverwins
thunderstorm
#euromillions
185
#gottobeinittowinit
gottobeinittowinit
fullmoon
mozambique
#rejectedolympicevents
rejectedolympicevents
gre
wang
burt
#prisonbreak
prisonbreak
tlac
#pikey
#gravy
perfume
#cornwall
unwanted
#tearup
tearup
#endofanera
endofanera
specimens
cangu
pz
#four
hayfever
#biglove
biglove
player”
#chief
mennaye
apologised
ivy
brfc
derived
#braves
stirlo
sturgess
#unbereal
unbereal
#zimbabwe
#themasters
themasters
bmt
maiden
muldowney
2721
#letsdoit
letsdoit
#fourright
fourright
#sixnations
sixnations
shea
slams
lis
#strength
#pirateshonour
pirateshonour
#coyp
coyp
tondi
healer
powerhouse
oap
#teamds
teamds
#tomahawkchop
tomahawkchop
#digdeep
digdeep
#funbus
funbus
#nighttrain
nighttrain
rabbits
firstever
brennan
membres
librairie
dds
sak
koos
skop
goodwin
chameau
pumps
peyper
3balls
longueur
#pafo
pafo
gv
#storify
storify
quoted
bureaux
rou
versfeld
#allezlefogs
allezlefogs
2720
grapes
chopping
besse
mezzo
nogsteeds
gladi
#bbq
#weekend
#bandofbrothers
bandofbrothers
ric
mariage
#backtoreality
backtoreality
#brotips
brotips
wardeer
okey
#tweetprécédent
tweetprécédent
retourne
château
koffie
avenir
qualifie
commiserations
#lovingit
lovingit
lutte
#lastmanstanding
lastmanstanding
sipping
yogurt
soin
explore
#nocomment
nocomment
#willbewatching
willbewatching
steamed
neighbors
panicking
vossie
#thatawkwardmoment
thatawkwardmoment
vraag
hoef
noa
hercules
skrik
boomerang
911
luister
insists
julius
malema
ogni
prende
#happychristmas
happychristmas
gio
venuto
passare
tranquillo
abbraccio
trovato
stampa
qualcuno
#nasty
fucker
silverback
pfffff
parola
placcaggi
giusta
scelta
cazzo
pepperoni
beatles
letto
giocato
sona
cmq
ormai
stessa
telefono
lavorare
errore
calci
sabato
prefect
mushroom
risotto
ridi
napoli
sappiamo
puoi
michele
tanta
roba
rugbista
arrivati
facce
braaaa
arrivano
peccato
soli
eravamo
freddo
pratichetti
dalla
tommaso
uomo
partenza
verona
380
epilepsy
bello
emilia
presentazione
#rock
forse
ieri
pensate
direzione
spagna
libero
colazione
apice
squadra
pomeriggio
quelli
amore
canale
dallo
parisse
impegno
messo
trovare
volevo
sarai
addio
fava
simone
favaro
sii
testa
meno
allenamento
sicuramente
continuare
nott
buonanotte
pullman
aeroporto
macchina
bortolami
dublino
vedo
voglio
morisi
aspettiamo
livelli
inutile
sondaggio
andato
medico
torna
nooooooooooooooo
andiamo
palestra
vinto
prox
ragione
amo
indovinate
ricomincia
facendo
viadana
neve
disastro
spettacolo
pieno
pensare
nonna
messaggi
gonzo
piccolo
londra
inglese
incontro
questi
ufficiale
rivedere
gianluca
vedi
vengono
aver
gioca
discute
pensa
stanco
mattina
sala
pepe
pesce
mani
allenamenti
parlare
interviste
claudia
ciccio
pranzo
massimo
tempi
giro
inizia
altra
sento
scusate
avventura
momenti
importante
sbagliato
saranno
masi
viaggio
guido
forma
raduno
shuffling
moro
piccola
giorni
finisce
inizio
già
stagione
cosi
neanche
posizione
visto
raccomando
quanti
solito
ero
ospedale
difesa
erano
hahahaa
minuti
professor
comunque
tiro
perso
compleanno
pazzesco
venerdì
categoria
pari
famiglia
uscita
juve
battuta
dalle
commento
benissimo
andando
settimane
fiata
moglie
chie
jimenez
lavora
intanto
pausa
milano
nell
mago
vengo
coppa
ahhhhhhhhhh
cristo
bestia
qualunque
tieni
incredibile
passera
dici
vorrei
sapere
riposo
volo
preso
leoni
tifare
finita
concerto
mono
punti
davanti
mette
quella
portato
crede
torta
riparte
saremo
serio
pago
ringraziare
reso
esce
pulcino
supplier
cooks
#theroyaldoesstrictly
theroyaldoesstrictly
ramada
£2m
marvelous
#maaate
foo
jamaicans
marshy
rainey
u19s
councillor
whitten
distracted
striped
giteau
paints
wii
bogan
tortoise
bumper
deflecting
thursdays
#caolan
trimby
pedro
tracked
glee
aloe
charlize
snickers
jamies
cadel
tanned
homebase
transform
bridesmaids
pres
sharapova
mating
cliffs
biebers
macas
pollo
#oldhead
oldhead
#bringbackthemullet
bringbackthemullet
affrique
wexford
mcguigan
auctioned
lenny
bosco
congats
bodyweight
mending
windscreen
smacked
sashimi
hugging
olde
passports
picturing
5kg
114
poirot
ingredient
#nyc
nonchalant
chargers
huntsman
puku
fatboy
interactive
peppa
slaughter
#lovemyjob
lovemyjob
spectator
pentathlon
rewind
weddings
#girlsclubcork
girlsclubcork
#openingceremony
openingceremony
trex
219
watchful
morrow
#moobs
how’s
tyne
#queenstown
no12
alliance
ww
scuba
approaches
headin
feelin
ooohhhh
milkman
#bogan
sharpest
gorge
interrupting
tellin
layla
yaa
2414
#butterflies
#getinthehole
getinthehole
57pm
gors
#takeabowson
takeabowson
daws
1712
cabot
u9s
u11s
#bubba
#periperi
#film
duh
grogg
#carveitup
carveitup
dippy
handmade
#houseparty
houseparty
#goodfeed
goodfeed
evs
groggs
#frozenplanet
frozenplanet
cei
#trickortreat
trickortreat
youuu
foots
meech
casualty
frightened
skelton
toenails
#beef
#schoolrugby
schoolrugby
2help
#checkitout
checkitout
wian
overreaction
quinny
deccie
3312
mails
hoppers
#thelittlethings
thelittlethings
motoring
#wwhd
wwhd
#playnice
playnice
astray
qualifiers
awh
tor
fanpage
kilkenny
scoreless
#happyout
happyout
goth
fading
hightower
a1
ec
oc
benassi
sash
#torture
possibilities
notion
nostalgia
penney
today”
#forfeit
#erc
rockwell
consequence
upfront
involve
axel
immaculate
illiterate
starved
whey
exaggerated
deasy
shipment
clutching
straws
#ihope
ihope
#nflplayoffs
nflplayoffs
wahlberg
script
ugh
cub
boardwalk
#foodpoisoning
foodpoisoning
fla
tullamore
lemons
#rte
bottomless
slating
unbearable
factual
switching
#teamsf
teamsf
connaissance
rapidement
mhr
franchi
moyano
parisiens
porical
manoir
trinh
duc
réaliste
bustos
#mhrsf
mhrsf
raté
montpelliérains
affronte
normalement
prenez
soins
charléty
plisson
fainifo
flanquart
#stats
effectivement
#amlinchallengecup
amlinchallengecup
#breakingnews
breakingnews
bêtisier
manquez
durant
#biarritz
haie
avt
jl
auteur
délocalise
bonmatch
délocalisation
megastore
sondage
avezvous
épisodes
imposent
arrière
marquant
espoir
diffuser
sinzelle
chaîne
étranger
#grenoble
abonnements
poule
tgv
waterpolo
diffusion
lavalla
refaire
incline
machenaud
dupuy
manquée
milieu
reprennent
bonneval
entrer
supporteur
prêts
loge
affrontera
primaire
#telethon2012
telethon2012
participez
infirmerie
martín
4ème
253
marqués
20h40
série
#solide
musculation
saurezvous
dievx
#tpmp
tpmp
#d8
d8
18h15
réflexion
honoré
membre
prochains
délocalisé
agenais
enbut
adverse
volée
mené
repasse
compteur
démarre
h1
adoption
livetweet
recette
dinosaures
#ilfautgagner
ilfautgagner
croise
cache
quinze
disputera
sérieusement
idem
désolée
sincèrement
ayant
1812
numérique
choisir
devoir
prolonge
arrêtez
suspens
restez
esprits
dangereux
neuf
poussent
manqué
matanavou
capitaines
mahony
hinch
bundles
shoppers
mcfadden
velze
provinces
256
relishing
preliminary
14pm
916
admission
gilroy
monigo
struck
balsamic
fillers
interpros
portadown
1419
#fullhouse
fullhouse
tics
outdone
#rabodirect
atop
#tryfest
tryfest
stretches
fitzpatrick
fitz
rumbles
richardson
seventh
andreu
teulet
cancels
withdrawn
thumbsup
det
rescheduled
threatening
#100club
100club
#larnerfc
larnerfc
larne
clarion
respectively
dirksen
1810
lansdowne
#beauty
summed
donnybrook
grindstone
kzn
#eat
#womensrugby
womensrugby
retaining
bette
employ
pistorius
castletroy
assets
woolworths
hoot
#louisoosthuizen
louisoosthuizen
thrash
#knowshisstuff
knowshisstuff
#rugbychampionship
rugbychampionship
knowledgable
eloquent
fourie
#100mfinal
100mfinal
#londonolympics2012
londonolympics2012
yohan
rum
ss4
puddings
spank
#superrugbyfinal
superrugbyfinal
accomplishment
westville
listing
missy
aft
qualifies
apt
overtake
umaga
#final
deg
#olympic
zurich
tremor
#rolandgarros
rolandgarros
kaapstad
#barbarians
#notachance
notachance
collegians
skaap
spars
connell
marcos
spared
#organic
#easter
hon
masses
motherland
jervis
hump
overcoming
outback
sweetie
trout
selfies
psychological
birdy
chiropractor
operations
wombat
prepped
jude
1012
precinct
lipdog
workhorse
comrade
changeroom
pretraining
wad
sunburnt
warmth
rebelution
tray
relatives
waiters
equation
450
grounding
trug
outeniqua
naldo
#humour
coughlan
stander
chatted
geared
2years
adapting
#specialplayer
specialplayer
parrie
ales
voorspoed
againts
boere
maand
lynnwood
cappie
fatal
bymekaar
languages
pleases
housewives
treatments
verander
ontbyt
verloof
bloubul
2hour
sodat
gateway
zimbali
3days
dogter
#bulls2012
bulls2012
afrikaanse
nogals
snaaks
#blind
supposedly
leef
sulke
hose
waterfall
generic
collectors
seth
flanagan
danced
renting
gambler
sweated
chlamydia
lending
gots
pennies
prominent
otley
foreseeable
brotherly
stereotype
crimewatch
threats
putts
joly
boxset
curb
refrain
dawn
kiddie
#sorebody
sorebody
2mo
waist
cloths
ummmmmmm
whaaaaat
indulge
brief
#nothankyou
nothankyou
12hour
arranging
48hours
chills
”hope
mickelson
contention
pieta
longe
layoff
#greatachievement
greatachievement
gimmie
beings
bitterly
steenkamp
leeus
trui
drains
flog
#aprilfools
aprilfools
segment
jetsetter
repaired
#rafa
inadequate
melanie
robdog
tedious
defined
gra
cultural
geo
#worldchamps
worldchamps
giles
gimmies
potro
#overrated
lampard
#sorrybro
sorrybro
#justathought
justathought
swifts
maynards
brailsford
warwick
#lovesundays
lovesundays
oldfield
arrangements
toothbrush
sony
ashy
moulton
suppliers
anal
dubs
premature
deliveries
descent
usc
survives
becker
kin
homeward
gregg
#liveandlearn
liveandlearn
waterstones
fodes
yoo
#mess
buttered
#slad
slad
#shitlid
shitlid
obscure
kiddin
whistling
techno
studded
swingers
booed
neots
362
woeful
circuits
1”
#protectourheroes
protectourheroes
#bathfriend
bathfriend
veggie
bonds
isaac
cursed
#seve
welcom
soles
hardman
cookery
perseverance
1997
busier
lege
apprenticeship
barman
qc
moodos
corbs
foden
burg
£3000
coats
ruh
congratulated
illusion
lagging
4a
buildings
#ta
beech
palmanewport
parenthood
warden
rave
lotus
nobby
thommo
horans
vaguely
#badsanta
badsanta
spits
merman
buckby
cresent
#warfighter
roundup
#thatshowweroll
thatshowweroll
#golden
aul
jaysus
mooj
hanrahan
#maddennfl13
maddennfl13
muns
hurley
croker
meff
mbu
#outofsightoutofmind
outofsightoutofmind
tram
journeys
involves
#barry
avb
tanks
brews
thomo
#cork
shovel
dara
12min
#hope
corks
freaks
waz
waller
pension
aspects
#tinytestimonial
tinytestimonial
racked
nought
heathens
scouts
clontarf
quiets
grady
nsb
manoa
stynes
abseiling
abdos
#go
yaaa
hormones
parachute
totalement
cour
castre
yaaaaa
débat
coquin
robby
dubbel
potjie
langs
whe
#competition
steins
fajita
louth
#forgetful
forgetful
#rattler
rattler
#youngpup
youngpup
jackal
socialise
printer
#rubberarm
rubberarm
socialising
appealed
overpriced
#blackcard
blackcard
#fuel
categories
leamy
cords
nutty
2a
circling
drico
rs
emerald
refined
interviewer
#mtvema
mtvema
weekend’s
boucher
glitch
southwest
gmac
cull
hollow
sled
calders
#knockout
equivalent
119
leaking
bristow
johno
hibbs
puzzle
surgeons
balds
seasoned
conditioned
u7s
hooks
grappling
jeep
falloir
portaient
feront
8h
margot
disparition
évoluent
#mérité
doussain
fous
bisou
talentueux
failli
midiolympique
merveilleuse
stadeleicester
#instamessage
instamessage
#foodporn
foodporn
merveilleux
cantina
#rugbyfeminin
rugbyfeminin
réserve
organiser
#inbetweeners
nowell
favouriting
leave”
goldy
#cornish
redruth
bey
straightened
#teamjacob
teamjacob
woodbury
#albialbialbi
albialbialbi
beautysleep
tex
#cake
sonnybill
kernow
#standup2cancer
standup2cancer
fronchies
nervy
endured
facials
#skinny
twiggy
#deal
#perks
nighter
sturge
#topwork
topwork
pastys
#loudo
loudo
cody
#diet
bleddy
overflowing
console
#justchillin
justchillin
chlorine
#topfilm
topfilm
storyline
#easiersaidthandone
easiersaidthandone
stilton
#dickhead
kitchens
#tighterthanaducksarse
tighterthanaducksarse
twix
#theoffice
theoffice
damon
ymca
publish
shellard
hp
disorder
desperation
wt
playmaker
#saveourrings
saveourrings
ioc
boa
dreamers
#fistpump
fistpump
caernarfon
prezzie
females
#mfl
mfl
wellys
copying
argentinos
último
próximo
mariano
hermoso
imagino
olimpia
llama
areco
palos
fer
paro
debe
hecho
cerrar
queda
farid
jajajajaja
beli
bienvenida
tortilla
aprendi
poquito
#gracias
mejorar
quedamos
m15
nuestro
paraguay
apoyo
broo
ídolo
genioo
arrancamos
m19
tablada
veco
disfruten
nuevamente
interior
salud
leila
padece
neurodegenerativa
progresiva
afecta
ayudar
02241570311
sorteo
noviembre
prensa
medios
volvio
breve
decir
están
rer
destino
montpe
medias
queres
infantiles
necesitamos
escuela
sgo
estero
tema
amiga
recuperacion
pensar
juvenil
vestuario
m17
espera
entro
bijou
saco
pasame
concurso
vota
agustin
conmigo
jajajajaj
rapido
hiciste
venis
necesita
lujo
arrancar
legui
parar
pase
lista
titular
regalos
casamiento
perdi
aunque
juaaa
aviso
realmente
senti
nro
ultimos
durante
estos
octubre
estadio
logramos
ayuden
vamossss
presencia
vengan
firma
#lpm
rogar
conoce
haceme
caminar
chango
nahuel
dejando
sueño
gustaria
miren
zapping
apoyar
orgulloso
momentos
manda
seguirlo
plis
zelanda
gustan
sé
pecho
ningun
barbara
laburo
darle
junto
amie
entrega
serafo
jaaaa
nave
darias
twiter
oficial
gimnasia
pases
hombre
mandas
padua
junio
termino
preguntan
estuve
frío
logaritmo
cambio
pasas
canchas
ratito
hagamos
mendoza
escuchando
visitar
laburando
tomar
corcho
tigre
estudiantes
pampa
tala
pilar
obvio
atletico
suma
terminando
patagonia
doy
mujeres
clima
graciasss
muchisimas
matar
futbol
musica
santiago
tucumán
marcelo
abuela
poty
pacino
improvisation
seeks
brim
ghee
baloney
mcalisterluke
lolly
newer
#arrow
georgey
#yeeeeooowwwww
yeeeeooowwwww
1990
harrington
northamptonshire
#recoverisation
recoverisation
#jft96
jft96
scarborough
ngh
gosset
therapist
yarmouth
mcmillan
#chubbs
#muffintop
muffintop
mobility
orchestra
thoughtful
algarve
#topper
206
lytham
#northampton
ramsay
logic
toure
pitching
brookes
#whatgoesontourstaysontour
whatgoesontourstaysontour
wrfc
mainy
makin
aga
stingy
bowel
viagra
tab
#butters
applaud
gullible
bouncers
disastrous
salsa
contar
comienzo
pipi
raul
duda
pendejos
jaaaaaaa
bola
boca
siii
podría
risa
terminar
segunda
vio
gon
uar
ayudan
uhhh
mirando
argentins
afuera
despedida
recuperare
razón
hubo
estudios
viviendo
plumazo
rica
enero
tremenda
seguido
anguila
lejos
palabras
empieza
perfecto
encuentro
1617
2do
cazadores
busca
acordate
aprende
pedo
aire
esquina
locos
programa
llevo
regresiva
empezo
invita
manga
pasaje
comparto
tratando
robo
pasó
llegó
increíble
cartel
papá
próxima
puedan
estás
había
tas
sabelo
acompaño
femenino
universitario
posible
alegría
noticia
algún
niño
cine
hombro
choco
quería
juli
enano
padres
problemas
justo
#fo
twanking
gen
scalps
carcass
judy
#nameandshame
nameandshame
#raborebels
raborebels
”is
gup
bendigo
nicholson
heavyweights
upgrading
bradbury
gillard
rudd
cleans
ovarian
waiter
extravaganza
#earlystart
earlystart
241
sided
297
236
refollow
offends
#milestone
shipperley
fy
thom
90s
clipboard
#fatboyslim
fatboyslim
nintendo
arsed
#outnumbered
#rowing
slaps
#silence
vulnerable
#saviour
#bestofluck
bestofluck
#realworld
realworld
bosingwa
grabbed
haaaaa
2612
yorks
#herewegoagain
herewegoagain
relegated
bose
ooof
consequences
pear
generosity
banning
intercepting
#londonmarathon
londonmarathon
denying
scent
wetter
morally
xxxxxx
advertisement
1813
#wal
macc
#lookingforward
lookingforward
1985
threatened
bulked
ieuan
southerndown
£39
£24
reform
llanishen
#hook
#aintree
hedge
forluca
bravely
#comedy
grandparents
instore
youv
#goodlucklads
goodlucklads
invitations
davids
#ithink
ithink
cyncoed
#gangster
moz
introduction
pence
gordito
tranquilos
padova
encontrar
fetched
4pts
teo
sri
lanka
waca
100s
grandfinal
2924
ballot
ode
deliberately
scholarship
#beingliverpool
beingliverpool
#jets
manti
ep2
‘code
reds’
aest
shitload
#ewok
ep1
bathurst
#heavienation
heavienation
#heavies
heavies
#carnheavies
carnheavies
#heaviesup
heaviesup
#heavieshill
heavieshill
quantum
#madmonday
madmonday
brisvegas
#fsn
fsn
#conspiracy
#vitd
vitd
#moneyball
moneyball
paining
morahan
#setitafua
setitafua
chibba
brakes
otherside
appleby
seti
tafua
#ourmatehalley
ourmatehalley
mortal
redstv
#verymanly
verymanly
towing
emporium
megamind
geraldine
#greatcoffee
greatcoffee
werner
#notideal
notideal
bung
#bigunit
bigunit
landry
corporation
#exhausted
overkill
paula
randwick
essendon
assists
twoyear
ignatius
#thebest
thebest
serenity
dillon
#goodstart
goodstart
exposing
philippines
poisoning
beagles
#perfectsunday
perfectsunday
#shipsanity
shipsanity
#smashthem
smashthem
#doppleganger
doppleganger
rendition
”all
176
yeeeah
prestige
debts
slum
newborn
picky
ants
firstly
blitzbokke
goons
peculiar
davidson
newlyelected
jonsson
moor
genetic
external
antibullying
macaroons
perm
dogfight
veins
£400
donat
c63
amg
accents
2000th
paulo
friendship
precision
4days
woolies
hamburger
accommodate
ridden
todolist
astley
lwazi
crowne
surfers
#ultimatepro
ultimatepro
#thankyouverymuch
thankyouverymuch
#sharksrugby
sharksrugby
strangest
maaan
heavens
1of
holeinone
shaka
barbershop
awaited
☺”
initials
#casual
botanical
carver
waitress
mongoose
rewarding
bakkie
fielding
genetics
fittest
#notafan
notafan
evident
knysna
137
#ginger
emperor
#eyes
#eyegym
#curriecupsi
curriecupsi
bolla
cement
swd
#eyecandy
eyecandy
mentalist
#naughtyboy
naughtyboy
#floods
dosent
❄⛄
cameraman
2611
50mph
#topgamer
topgamer
#jls
#blownaway
blownaway
youu
#tv
#granddesigns
granddesigns
boyy
mee
⚽⚽⚽⚽
#xfacfor
xfacfor
creases
kidwelly
fletcher
#taylormade
nawww
namaste
seller
tossers
#milf
milf
chubb
boyyyy
evra
wount
183
dribbling
#shitcrack
shitcrack
#tips
nop
jugs
sparked
snitch
#30
mirrors
cips
shifted
australasia
nathansharpe5
croydon
yaya
toughy
that”
taped
debates
#prowler
coupon
pissin
#ripoff
ripoff
#specsavers
specsavers
stateside
thirty
#getagrip
getagrip
airing
4x100
boughton
criteria
athens
#panic
nominee
honourable
papier
#nofun
nofun
#rugbynause
rugbynause
lloydy
recreate
haughton
#raiders
#eyeopener
eyeopener
burglary
burglar
iver
#funpolice
funpolice
tgif
kasabian
#ontothenextone
ontothenextone
carillo
entouré
malin
amuser
qu’il
examen
grandir
hauteur
bouche
restons
dominguez
folie
dessin
quai
connaitre
brindos
regardant
émouvant
étienne
lac
guazzini
demie
#restos2012
restos2012
kiki
parfaitement
plateau
vide
physiquement
connu
natation
colle
montois
avent
paillaugue
bourhis
communiqué
embrasser
ble
moga
affiches
gratuite
siège
caballero
mdm
castraise
pesage
#chatnoir
chatnoir
l’
l’équipe
#basket
bordelais
effondre
dominé
botte
boniface
conrad
n°10
tenté
gunther
niekerk
#j02012
j02012
bête
désormais
superbes
doute
finisse
reporté
csbj
annulé
armand
gagnants
revivez
timoci
lendemain
nominé
stamina
#bouncing
pupil
thrill
undergoing
timescale
finland
194
cana
#hank
tonight’s
booing
allstar
hock
climbs
prestigious
justify
£250
#looksyounger
looksyounger
bollinger
limoges
shanklin
#cafe
50k
lydia
ponsonby
clearer
#fight4life
#mhr
appetit
#mainman
mainman
pd
#scholar
scholar
#changes
#bonne
telephone
rnb
#time
2easy
#salemhr
salemhr
chds
mantis
#moustachu
moustachu
gulp
balader
minit
#blastfromthepast
blastfromthepast
#suckers
suckers
telo
niggas
howd
1211
#legggooo
legggooo
#boots2asses
boots2asses
hookups
leggoooo
wendys
probz
omar
changements
pregnancy
matavesi
grillade
petanque
rookies
superleague
hape
#bulls4life
bulls4life
lufi
yas
skooled
wai
#youcandoit
youcandoit
malia
blur
cupid
nighthawk
#precious
#brotherfromanothermother
brotherfromanothermother
stethoscope
ainslie
centra
gills
reasoning
you…
fiery
depths
lough
crossbreed
cease
weirdness
righteous
10oz
alevel
headstart
payton
hittin
researc
tali
benidorm
ushuaia
westlife
#bff
notifications
awwwww
r8
defenders
hammers
#allezco
allezco
bornman
dolph
heeeey
sparing
999
tiles
refill
971
#fire
kendrick
tings
265
dawkins
muslim
75m
1m
200904
#apple
talisman
bedrooms
#kefe
#sharpshooter
sharpshooter
equality
#ontheup
ontheup
porté
spec
suivis
participer
850
banc
remplaçants
surement
boudjellal
perdues
dingue
toulonnaise
cri
laporte
dossier
teeshirt
geoffrey
dévoilé
revue
supplémentaires
rapproche
aujourd’hui
#now
commenter
selon
produits
fonce
quarts
620
hymne
dévoiler
9h
irl
rajoute
climatiques
juin
unité
bastareaud
intérieur
12e
réalise
gallois
leighton
grenoblois
communique
moyenne
valise
rossouw
mermoz
20112012
reichel
tiennent
masse
saintandré
retraite
xiii
geste
cardona
2421
elysées
franchir
barre
lequipe
charnière
intouchables
remplaçant
stupide
îles
débutera
revoilà
#ndr2012
ndr2012
peine
environ
enchaîne
présence
aperçu
590
durand
attendiez
yield
investments
bono
document
#nogirlsallowed
nogirlsallowed
#dadlad
dadlad
conditioners
connects
carey
tfif
ramore
sneaks
luce
h2o
setpiece
bateman
brooksy
cleanest
tropical
#pimpin
divers
#cashback
cashback
readers
#skillstopaythebills
skillstopaythebills
gizzy
#rnv
rnv
#princess
#blackandyellow
blackandyellow
carlyrosesonenclar
scribe
horan
#meansalot
meansalot
#ever
#motivation
#haveto
haveto
#cutie
booty
#gotmegood
gotmegood
#willsmith
willsmith
#gorgeous
#greentea
greentea
#diy
shouldve
#lunch
iphone4
staged
casserole
breather
tatt
nieces
forgiving
droppy
freakish
#refreshed
binding
longboard
groves
#wholechicken
wholechicken
#lemon
landscaping
llan
#parttime
parttime
on”
furyk
dufner
#breaksme
breaksme
#hangingman
hangingman
fedex
eleanor
simmonds
toffee
#toogood
toogood
breezey

suitcase
gerwyn
dockers
22h
puff
fathersday
#euro
#atmosphere
chepstow
#cantwalk
cantwalk
spire
161
salmons
wher
loft
#picasso
outsiders
sinker
nadia
2xl
#jackofalltrades
jackofalltrades
#rammed
#oneoff
oneoff
#record
tenby
reincarnated
unde
mayb
#needed
#mudbath
mudbath
#redwine
redwine
bacchus
waun
resounding
#serious
nbsp
containing
#sneaky
#happyfeet
happyfeet
#manunited
manunited
#topboys
topboys
montages
scousers
persistent
#sunset
#gary
#thisisthelife
thisisthelife
#reg
#re
#jelous
jelous
postcode
expenses
pidge
millenium
#tacklejackle
tacklejackle
spuds
skyplus
#death
#traffic
loool
franc
#asmab
asmab
république
réunis
cf
inviter
avoue
decu
explique
réveille
#leinsterrugby
leinsterrugby
savez
rugbystore
#asmsos
béquille
préparé
opéré
passee
ré
trophées
12h
nostalgie
nain
partagez
#sosie
#codblackops2
codblackops2
plaiiit
regardé
rigoler
risquent
échapper
#entrainement
galère
débuts
bouge
ema
cabello
modèle
courte
trouverez
plais
clermontferrand
retourner
rado
prenne
16h30
lapandry
mienne
pratique
indice
espérer
aplatir
fr2
greyling
sûrement
#gv
choule
palisson
travers
aaahh
malheureux
jeanpierre
fasse
racontent
forcément
loulou
sache
felicite
aubergine
blague
touchée
compassion
rit
#lameute
lameute
imminent
#arena
#doc
#grossac
grossac
vainqueurs
haj
clés
#lesrevenants
lesrevenants
#canalplus
canalplus
terres
arrivent
montes
purée
canard
savais
sable
w9
coffe
ludo
#chef
plaisante
jeunesse
échappé
afin
réservations
valeurs
complique
boule
marché
allait
poles
arous
#racingaducoeur
racingaducoeur
louper
saut
prévenir
27ans
fougasse
gourmet
montmartre
lumière
citroën
endormir
mémoire
déclaration
progresse
ibou
goûter
différence
#lacitedelapeur
lacitedelapeur
poisson
#handball
#midol
inquiete
pièces
dirigeants
chanter
maki
passerai
atterrissage
associé
couche
cierra
attendra
pierro
remporté
resté
souffrir
#striptease
striptease
récupèrent
#babaas2012
babaas2012
restera
devrais
folle
chavancy
remis
#pluie
pdc
auprès
enfer
accès
clim
mouvement
agendas
copine
caché
existent
église
opérationnel
opgewonde
cliffhanger
parched
shopper
atmospheres
zizzi
parody
damme
2418
#illbeback
illbeback
musketeer
wallop
#oktoberfest
#notguilty
notguilty
weirder
#result
#comeon
comeon
#bijou
professionally
platter
vroeg
oggend
suffers
#wattbike
#henryfraserfoundation
henryfraserfoundation
pets
overseeing
sopas
ss2
miyagi
bubbly
dana
#tokyo
ongelooflik
enthusiasts
verby
1ste
panasonic
woodhill
21s
irene
caslon
orphan
welgedaan
rugby15
megane
instructor
moonboot
sabbatical
handyman
wheat
#boroughmarket
boroughmarket
continental
5s
5fm
bleep
internationally
truer
#justdoit
justdoit
perez
shallow
baaaaa
pommy
#winteriscoming
winteriscoming
crotty
spade
operating
heidi
tintin
dea
desmond
grams
mime
styling
orphans
renamed
refuses
preorder
h20
rhcp
whatsoever
barbacoa
steakhouse
dukes
lite
matchplay
engines
3a
consistently
prague
#carlton
postal
tuxedo
inspection
bambi
tsn
weaker
canucks
#ausvarg
ausvarg
nudity
cincinnati
superheroes
ultrasound
functions
halifax
thighs
#canada
laced
snipers
conceived
madagascar
slang
lateral
boarder
taboo
#wind
#qpr
#safetravels
safetravels
#ateam
quoting
#blitzbokke
wowza
#forever
#beautifulday
beautifulday
#faith
#ss
115
blunt
labor
“we
loudly
stalled
conundrum
sinks
canaries
undone
s3
sunlight
falcao
#stayblessed
stayblessed
rohn
aaahhhh
instalment
degeneres
harp
#chickenlegs
chickenlegs
#onlyinamerica
onlyinamerica
317
selective
kittens
usi
enj
#getonboard
getonboard
#sotired
sotired
#hardman
niki
utah
stockings
dehydrated
#whispers
shokki
#moggymoments
moggymoments
#playersunited
playersunited
#punish
#brumbysongnames
brumbysongnames
dumplings
#hothothot
hothothot
tourney
fleet
shaky
beliebers
tumble
poults
niko
#olympiclegacy
olympiclegacy
chuds
milton
keynes
#screech
detour
towed
#toughday
toughday
treading
pussay
powerade
crusader
#stopkony
stopkony
#god
#lifestyle
cinco
desayuno
fiestas
quede
poulets
figura
gordos
imagen
campeón
última
levantar
deportista
podés
zona
cargo
festejar
2da
extrañamos
pierde
vo
nuevos
distancia
faltan
demasiado
limites
necesitan
invitado
quedó
clásico
volvió
siesta
pagar
julio
seleccionado
ao
gana
resta
betis
trata
ganen
gesto
arbitro
kingsley
kh
fundamentals
kruger
providers
#highfive
geloop
elected
nm
kirkie
nedlands
kaartjies
fabric
#blackberry
geskenk
savings
outlets
suid
kuiertjie
huisgenoot
jewellery
roadtrippin
resorted
spree
exceed
reduction
gesels
laas
klomp
nwk
fusion
rephrase
fondant
sneezed
pryse
#thumbsup
braaivleis
jeffreys
staduim
tafel
hitte
daarvan
ralepelle
bible
fears
expressing
admiration
gratitude
hbd
ukulele
nowt
greeted
curling
icc
cutey
bex
ruins
petty
skydiving
newark
repacking
#agony
callipers
roasts
inverness
auz
c4c
marr
#playoffpush
playoffpush
helensburgh
clumsy
sami
impeccable
heid
fp
clinched
cale
juggle
swine
enya
attitudes
#vanessariddleappeal
vanessariddleappeal
troon
vinnie
prints
napoléon
diplome
voulu
imma
hummmm
société
glacial
partis
pourri
efficacité
sanchou
casser
revenus
pouvait
zéro
puisse
catalans
#rugbyfauteuil
rugbyfauteuil
étonne
affûté
teste
récupéré
#86messifut
86messifut
deposit
homosexual
30hrs
#shitbanter
shitbanter
carley
tweetin
treacle
#onefortheladies
onefortheladies
oiiiii
kn
pse
alllll
t4
#lookalikes
uo
nippy
mw
tidying
#badday
badday
catchin
craner
somethin
#justme
justme
thicker
chavs
#soannoying
soannoying
#happynewyear
happynewyear
compensation
beauxis
defaite
attaquer
heureuse
devinez
#magique
#expressionrugby
expressionrugby
courent
barbe
trouves
relève
assurée
conseils
ciné
confirmer
#test
antidopage
fouass
disant
gerber
#énorme
preneur
essaye
shirley
okok
nô
gaffe
osé
tienne
entraîner
sanction
bloquer
carré
connait
fufu
sage
aoife
cubs
#tuuuuunes
tuuuuunes
flashback
simplicity
complement
seeding
civic
idle
#sk
sk
#water
shhhhhhhh
finbar
collidge
eileen
journo
solely
#2leftfeet
2leftfeet
genes
donkeys
1998
#sketch
wrapper
lumps
#nohope
nohope
sams
jez
#delboy
#christmascountdown
christmascountdown
sane
dramas
#facetime
#veryproud
veryproud
felinfoel
#whoopwhoop
whoopwhoop
damo
coed
prego
#custardguts
custardguts
gainline
#helpplease
helpplease
peachy
ethan
nomas
cualquiera
8km
#selloutscotstoun
selloutscotstoun
£35
£100k
brodie
munchies
scarred
pish
marble
#warr
warr
certainty
gymnast
#nails
flipper
#comeo
comeo
duncs
sizing
residency
#bula
kayak
suncream
hahaaaa
”quality
scotlands
shepherds
#champagnerugby
champagnerugby
southport
1514
#hellosailor
hellosailor
apache
bramble
protects
differently
#rugbyunion
rugbyunion
#intense
#trysaver
trysaver
#chiefschiefschiefs
chiefschiefschiefs
dosage
pooh
134
scripted
#feetupfriday
feetupfriday
feelgood
hanksy
#meatfeast
meatfeast
whits
#calmbeforethestorm
calmbeforethestorm
olddog
#falconsfightback
falconsfightback
#yehboi
yehboi
pilgrim
eugene
#nobant
nobant
#italianjob
italianjob
monobrow
#snapped
#exeterchiefs
exeterchiefs
#largeportions
largeportions
#welcometothejungle
welcometothejungle
#blundellsbully
blundellsbully
sleek
atom
#pepperpig
pepperpig
travellin
bespoke
#bestboots
bestboots
utility
stewardess
#biscuit
#nightmares
#menweare
menweare
#extortionate
extortionate
#powwow
powwow
johnogroats
pinball
similarity
#premrugby
premrugby
glute
#hobnob
12yrs
#jtc
jtc
thes
rrp
billie
durin
#funinthesun
funinthesun
#vitamind
vitamind
#lobster
#horses
#looseasagoose
looseasagoose
buisness
dismantled
howay
#feelsick
feelsick
#chillax
effected
#bantercino
bantercino
#europeanrugby
europeanrugby
brewin
#holidaysarecoming
holidaysarecoming
crumbled
manned
korean
dummies
#cashmonies
cashmonies
riley
rapidly
#roomy
soothing
#nat
avicii
appreciates
#players
berwick
#lean
#cancun
#prep
ub
hibs
speedsters
pittsburgh
#silverlining
silverlining
#rank
thigh
#bringhomethebacon
bringhomethebacon
#ebay
subscribed
keepgoing
enda
#donate
#tookind
tookind
spca
viper
#tintin
cleanly
gerry
profiler
eatery
#brokenhearted
brokenhearted
#tyson
walnuts
#13
nationality
poem
fiver
#coybib
coybib
carlow
#anytakers
anytakers
weightlifters
danielle
#yoda
meath
insulting
tayto
booo
#preach
meatheads
#watchit
watchit
#zzzzzzzzz
zzzzzzzzz
#reunited
ut
goats
staple
finking
#rugbybdays
rugbybdays
jerrys
#feast
electro
#towielive
towielive
pantomime
#carnival
#powernap
pheasant
whirl
vegetarian
prosecuted
rugby”
divulge
singles
#gobig
gobig
#bestman
bestman
tonks
#sundayroast
sundayroast
#grandfinal
lasting
midland
#notsobad
notsobad
#paralympic
disabilities
leone
#thosewerethedays
thosewerethedays
#bleedgreen
bleedgreen
rnd
#superleague
brewed
5minutes
glow
dispute
disciplinary
fuelling
hails
u12s
macleod
gopperth
50s
harshly
wth
chooses
3115
bundled
hauled
aftr
pokes
linebreaks
tapped
fringes
#falconsfamily
falconsfamily
reiterate
calming
authority
grubs
increasingly
indepth
indiscipline
hallam
tane
pushes
pinged
bind
epi
admits
sipi
tau
tai
bursts
#lovesport
lovesport
bulletin
spinetingling
farcical
freshie
nedbank
nooooooooo
#romney
saintstv
vleis
euston
indicator
lekka
graan
faculty
menlyn
minder
caddie
beeld
bereik
pro20
storie
tnx
waarmee
ens
komatipoort
kyknet
gesit
tikka
tyibilika
uncut
#takeaway
hoffman
gosling
#munchies
#rat
#lipstick
#newcastle
iou
mascara
governed
monaghan
ravers
harpoons
mayonnaise
dud
#late
monk
prevails
vindaloo
teenager
divided
#spam
#baa
redsox
enniscorthy
#rugbylegend
rugbylegend
satellite
barking
texans
kyler
brigade
tks
gibson
#esbelectricirelandteamb
esbelectricirelandteamb
€30k
phillip
bodybuilder
lockyer
#hein
pollock
settles
menswear
122
egyptian
befo
#snapdance
snapdance
#swatchmtvemas
swatchmtvemas
emas
fw
#worldcup
worldcup
#whataday
whataday
skyline
anxiety
uq
blueberries
#prematchmeal
prematchmeal
2fm
recommending
snag
sssshh
appropriately
203
irupa
goldstar
cashier
wile
backflips
#christmascameearly
christmascameearly
vending
#spoofer
#l4l
l4l
kirkland
#2from2
2from2
#dreamjob
dreamjob
spanked
#freshtodeath
freshtodeath
#steady
joh
shi
#copyright
yorkie
mosaic
hup
argy
medalists
lifters
poxy
#greenarmy
greenarmy
gaffer
keano
#weddingcrashers
weddingcrashers
#euros
#u
#league
#eurovision
chine
occupy
#ghetto
dunne
#tearjerker
tearjerker
touchy
patricks
resorts
#bigw
bigw
leanne
payday
#whatareyousayin
whatareyousayin
#feelthelove
feelthelove
#neuroblastoma
neuroblastoma
#comfortzone
comfortzone
wonka
screwdriver
refused
#badhairday
badhairday
roscommon
augustine
brucey
pierreantoine
polly
contributing
#committed
#nostalgia
#dj
2c
puke
hunk
beep
#bruce
#teamblair
teamblair
chit
#nomore
nomore
gigi
prems
ballsy
esq
gman
cheerin
godders
layout
#safetyfirst
safetyfirst
danica
#shredder
shredder
audrey
prat
badminton
#guns
entrevista
sauver
atterrir
caisse
meravigliosa
diventare
ahahahaha
canne
manaudou
#bulldog
#missfrance
missfrance
gad
palazzo
particolare
sportivo
congratulazioni
intéressé
strada
dégoûté
aile
vittoria
favori
blagues
null
miglior
naaaa
benvenuto
iniziato
clubes
frattura
sconfitta
brutta
azzurro
dall
intervento
continuiamo
tornare
#firstcap
firstcap
iannone
minto
arriviamo
pouvais
#coverciano
salaud
padovani
recibir
recupero
jupi
migliorare
pensi
risultato
emozioni
ultimi
paura
amicizia
terapia
gruppo
infortunio
cariparma
tenuto
rizzo
“paranormal
3”
verso
#italiatonga
stagiaire
#ctm2012
ctm2012
dedicata
gori
positiva
mete
morte
preparazione
galleria
fotografica
interattiva
completamente
donare
servizio
aperto
ruta
1710
abusé
sgarbi
noms
écrit
#nostalgie
exhausting
diners
destined
maldives
nec
connie
karoo
suburb
#dhlwp
dhlwp
#dhlstormers
dhlstormers
nippon
aquila
rondebosch
allister
vodies
stace
sheesh
1918
#bmw
pounding
strained
xkeys
melons
yippee
#bighitter
bighitter
timings
#dcpc
dcpc
creed
sky1
scherzinger
sadie
feo
survivors
parís
diga
retarded
hacia
tantas
foward
recuerdo
corazón
corrientes
presenta
diciembre
organizado
dirait
colombia
#photo
patricio
patrice
festejando
#toujoursplus
toujoursplus
dedicado
seguimos
pierdan
trasplante
ayudemos
idéal
tenés
pierdas
creevy
chubut
bsas
lp
nacional
policia
línea
nene
marca
mu
septiembre
détails
genios
cañumil
matías
cardozo
silla
ruedas
lindas
talento
ganaron
valle
faudrait
mhrc
nelio
#worlddomination
worlddomination
sightings
triumphs
savior
#te
cocozza
bullseye
blackadder
tkt
sculpting
lonsdale
#country
dimes
clashed
wilmslow
#toolate
toolate
#gypsy
softcock
bogof
#bodyontheline
bodyontheline
#come
#fastboots
fastboots
brainfart
#rugbyunite
rugbyunite
jes
swerve
geese
mank
#bold
buzzed
paudie
mcmahon
bleach
#lazysunday
lazysunday
#greatstart
greatstart
arklow
peru
#hugegame
hugegame
#pot
#safe
devizes
woodenspoon
20c
uplifting
#douche
offiah
2mor
pube
twt
#whataplayer
whataplayer
dewi
baps
✊✊
stabilisers
txting
reebo
#wankers
trasformata
2618
mischia
metri
possibile
conferenza
sportitalia
mancano
alessandro
manici
piazzola
occasione
formazione
#leicester
clancy
azione
harries
2713
276
ottimo
faranno
gioco
ospiti
sostiene
stanno
pali
nuove
biglietti
convocato
#connacht
ripresa
seconda
cambi
terza
partire
ricordare
venezia
2617
vanno
2310
esordio
stagionale
#highlights
metà
panchina
ultime
orgoglio
doppietta
pallone
arriva
vinta
farmhouse
#liberty
dwain
broody
rockin
numpty
#hashtags
lazer
ridgeway
waspies
narraway
#sportrelief
sportrelief
ambush
lancs
405
bizzle
pleads
warrant
1993
cheerio
businesses
demanding
folder
resilience
lucrative
sunbed
skillz
uiha
#tweetfromyourseat
tweetfromyourseat
stickers
r4
stun
haywood
elliott
cato
northamptonsaints
nites
#comeonyousaints
comeonyousaints
bigg
influences
gaskell
50mins
#saints
glynn
2316
dorian
jewell
snatches
voisins
nichol
#godamanu
godamanu
#francesamoa
helm
asmrct
privat
ballbags
rendent
#hotstepper
hotstepper
proposé
fiere
#greatplayers
greatplayers
chacun
pnc
poki
dailymotion
mairie
#lovedit
lovedit
chucky
dances
redneck
foles
stannard
lays
f#
carrier
uss
fremantle
taro
bianca
pepelo
kele
loku
siting
frenchie
afterparty
#easyjob
easyjob
#tricksters
tricksters
therapists
#shweather
#topgun
topgun
#50caps
50caps
#82
2m
wikipedia
ruggers
alt
#onrepeat
onrepeat
psychology
lazier
#holidayblues
holidayblues
#sharethelove
sharethelove
onnnnn
appraisal
#funnyman
funnyman
#touchwood
touchwood
podcasts
#braveheart
earlynight
embraced
wary
nicked
#justkidding
justkidding
☔☔☔
#skinnyjeans
skinnyjeans
ashes
#koalabear
koalabear
majors
costly
ulsterman
frampton
staat
#justasking
justasking
#walkinthepark
walkinthepark
#shank
shank
tryscorer
photographic
clooney
geelong
vru
madam
#rebelution
presale
plyr
higgers
massey
sanctum
gosch
hegarty
roff
#sportinglegendsdinner
sportinglegendsdinner
indonesia
luncheon
communicate
payment
castrol
philosophy
blimey
secondhalf
#zzz
boob
#blackops2
blackops2
#prospect
verification
#fancydress
fancydress
#rainbow
onepiece
downgrade
#inlove
inlove
obliterated
lukas
chilcott
ths
dzeko
oii
duff
#bathlegend
bathlegend
debenhams
brtv
eastmond
decorated
#socute
socute
unbelivable
oldies
maidstone
hoodoo
#opportunity
activate
rounded
repeating
booooop
dependant
#manchester
espec
froch
#texas
rackets
stale
skeate
#mindset
attract
antarctica
gurl
hiphop
#itm
reliving
siege
kahui
watchng
schwalger
débute
boutiques
ouvertes
prolongation
l’album
bodega
comm
coulisses
défilé
pourrez
coinche
14ème
organisent
catalane
horaires
rebollal
étonnant
décalée
raphaël
semisi
blancs
prévention
jeanpaul
cliquez
tentez
léo
raconte
boyet
spedding
bordeauxbègles
rassemblés
sudafricain
viendra
fortes
sélections
ecole
arbitrera
suspendu
rejoignent
sponso
peopl
hake
#all
mou
#daddydaycare
daddydaycare
#trending
inu
alves
moonie
oku
ene
fanga
bolts
fayre
#nekminnit
nekminnit
sambuca
mau
famili
keu
marrying
#keepfighting
keepfighting
kole
seau
climax
€50
ikale
lotu
siana
#ikaletahi
ikaletahi
toms
u7
#honest
matausi
conflicts
begs
crowded
jaa
#laaaughing
laaaughing
lua
waaay
#curious
frontrow
nosh
hardluck
vise
5hrs
thunderbirds
#cracked
blushing
celine
hof
robocop
relaxation
30s
medication
steeno
#hardtobeat
hardtobeat
jcb
dipped
tourn
#ir
yessssss
ste
drowned
x10
dbl
#nothing
pleeeeease
professionnel
decembre
#freshprince
freshprince
mumm
#tag
squids
scooters
énormément
#traitor
screenshot
excel
#bollywood
bollywood
tomiki
couldn’t
#tgif
hailing
ohhhhhh
meeeeee
#copain
foire
#compliquéelasituation
compliquéelasituation
#allezlesgars
allezlesgars
planches
completement
#scandale
coïncidence
mostert
#po
massages
#chiefsswag
chiefsswag
#doyourthing
doyourthing
#alofaatu
alofaatu
chiefs2013
#dinner
#newcar
newcar
cece
frey
shizz
bundee
albany
#finals
#catchupsoon
catchupsoon
ummmmmm
statues
34th
tiffin
knick
kagawa
#gobblegobble
gobblegobble
#onlythebest
onlythebest
silk
1914
#topdad
topdad
wipeout
cocaine
arctic
alison
alice
dosani
#lookatthebigguy
lookatthebigguy
gooner
metrosexual
reuben
jaeger
russel
richly
2my
jrod
#fifa13london
fifa13london
vern
artisan
acid
snuggled
swallowed
#amen
grinder
grainger
mufasa
#falcons
#seewhatididthere
seewhatididthere
lolling
zeppelin
alzheimer
2for1
jesmond
versions
beavis
butthead
jordi
tenants
removals
grfc
chéri
expliquer
joies
j4
gardé
couille
#facile
bruxelles
brrrrrrrrr
devraient
soupe
sagesse
racingmetro92
battre
moindre
bruit
ligue1
croix
amicaux
20km
refait
roussillon
lunettes
tir
chiant
élite
mérites
agit
épais
frontière
fédérale
qualifié
#ldc
ldc
nrj12
arrêter
chouchou
chronic
#makeadifference
makeadifference
sanity
retwee
howie
klap
gosforth
males
homies
pumpkins
wld
rebuilding
kimbos
smurfs
alec
#winterishere
winterishere
#leaveityeah
leaveityeah
newcomers
#giant
horrors
#nothingbetter
nothingbetter
#rocky
cupboards
#miserable
lunchbox
gtown
intellect
#initiation
foreigners
#supersub
#relaxing
335
bledd
afar
algebra
allegedly
hunts
nth
kibworth
radcliffe
370
a4
#topdrawer
topdrawer
drifting
activation
ives
questioned
scalp
mismatch
#manvfood
manvfood
tydfil
aroma
confession
anxious
whitelock
sportscenter
stafford
proverbial
#madeit
madeit
pti
greyhounds
ewwww
eternally
theresa
cavan
moons
portlaoise
wbu
freckles
tallaght
gallon
lowry
demands
#lance
paintings
#madstad
leicestertigers
non23
yarde
entertainin
upped
ofisa
allinson
✂✂✂
hitz
#wwelondon
wwelondon
shapeless
eto
#li
#marquee
akona
#hoodrat
hoodrat
garvs
#ios6
#beatdown
compi5
#racingmetro92
#reprise
embarquement
générale
bianchin
grasse
imanol
valait
#pasinvité
pasinvité
chute
régalé
efficace
915
moustachus
tarder
rassurer
pilote
lève
marrons
#accroche
ducalcon
intéressant
boue
#première
arrières
toit
radisson
sorties
voitures
rayon
cuisiner
voler
#zoneinterdite
zoneinterdite
diablo
#capital
carpe
gardien
relever
8eme
batterie
toucher
#bonmec
bonmec
jouez
#escroc
escroc
#bordeaux
f2
réalisateur
vibration
#fougassemachine
fougassemachine
copines
aprés
couverture
#lamourestdanslepre
lamourestdanslepre
papy
indien
tendu
subit
ordre
agressivité
balancer
calmer
collègues
costaud
#impatient
engagé
raisons
contacter
montagne
truffe
orthographe
chti
contraire
rumeurs
priorité
jefferson
catt
titulaire
veau
reve
volant
exotic
crab
#hooker
trojans
concluded
susie
resemble
keenan
lectures
#gymdj
gymdj
inverdale
#hotstuff
hotstuff
reining
brows
#helovesit
helovesit
conservation
declared
blogger
night”
100ft
ozzy
overuse
rvi
stockport
#foodcoma
foodcoma
#differentclass
differentclass
#rmch
rmch
cocks
fitzgerald
croke
eire
og
brokeback
#handyman
gradually
lastly
rtenews
#katietaylor
katietaylor
d4
headers
cornetto
garda
#superhero
madman
killian
navan
lorraine
melanoma
allireland
13s
crayons
leitrim
interprovincial
prosciutto
cotto
#sweetdreams
sweetdreams
boof
#bizarre
maglie
ayuda
clara
veces
#slow
cantine
nazioni
sostenere
cadres
presenti
ascenseur
#allpink
allpink
#waiting
privée
nazionali
mezzi
parigi
racconta
courageux
risultati
adversaires
sinistra
monahan
guardando
compagni
#olimpico
torino
gavazzi
giugno
federazione
#larochelle
larochelle
heyyy
busquets
lunga
turno
ecr
playhouse
vidi
#monster
overflow
marang
megaupload
puricelli
piste
#in
marg
rebranded
#batmo
batmo
spesh
chomping
suzanne
fuzz
#apologies
#moron
#positivethinking
positivethinking
#silverware
#dontpanic
dontpanic
hilux
wonky
#britishsummer
britishsummer
gaps
burgerking
squabbling
guinea
enigma
radike
calibre
cougars
malta
#doubletrouble
doubletrouble
#ele
#controversial
tilly
horny
helper
slimmer
dork
duex
dawes
admiring
topshop
#rematch
badboys
penn
giggsy
martial
coughed
whisky
jackfrost
buzzer
lapping
qualities
hitch
ergo
renegade
sega
competiton
#inittowinit
inittowinit
400g
flashbacks
voudrais
féliciter
lightly
snipes
jackman
sebastien
dislocation
eyeball
changers
jenks
schwarzenegger
groupie
mixture
écrire
sj
promotions
compex
#pumpingiron
pumpingiron
dumbells
#inandout
inandout
marvel
phrases
slave
authorities
destroys
progresses
#mission
740
meniscus
cankle
2112
sp12
#watchyourback
watchyourback
channel4
0”
#chick
135
#gothemanu
gothemanu
inbred
freshness
#bleedblue
bleedblue
gillet
prematurely
intentionally
#broadwaybuffalo
broadwaybuffalo
#horseplay
horseplay
127
#iwillfindyouandiwillkillyou
iwillfindyouandiwillkillyou
blended
#aase
197
#itv4
marra
friendlies
dressage
equestrian
jasmine
#nopunintended
nopunintended
#girth
#frightnight
frightnight
foundations
mottram
bakers
suze
helpless
charisma
fortunes
ahha
#wetweatherrugby
wetweatherrugby
#spicy
#jpmorgan7s
jpmorgan7s
jugo
capitán
profesional
tobago
naciones
cornal
hendricks
diferencia
río
página
lapasset
#rwc2015draw
rwc2015draw
jornada
#aus
sede
arrancó
cierre
khalifa
tristes
falla
ganando
gonzalez
tiesi
agulla
reddan
donncha
richardt
donnacha
#rterugby
rterugby
1230
festeja
quién
top10
quinta
30hs
dulin
picamoles
strokosch
apporté
#squadfather
fanpic
#barcelona
hooky
aioli
squatted
dickinson
#factor50
factor50
m8s
remorse
dimension
pastry
ctr
cancers
lambs
leavin
kildare
philadelphia
90th
sexto
doherty
jct
#bridge
randoms
chubbo
speller
veddddddy
#quack
quack
butlers
plett
#so
umpires
dippenaar
ondersteun
scelzo
oefening
10minutes
nr1
fisio
noticing
reen
#flintoff
7’s
1hour
tboss
voycey
reacher
gloucesters
#bri
bri
haddington
wedgie
haydn
#preseasondoms
preseasondoms
#soaked
#cantcomplain
cantcomplain
£18
#yeah
linkin
musician
#spiderman
#og
cabs
handicaps
lbs
shaver
ukraine
relationships
drizzy
papillon
recrue
3421
compter
mamuka
3°
lignes
gorgodze
roumieu
thibaut
hérault
7e
5e
ledesma
yvesdumanoir
herault
naissance
détour
réchauffer
connaissais
ouverts
besson
pis
titularisation
disait
#amazingrace
amazingrace
restes
parko
#braus
braus
#samsung
saia
braz
#longtrip
longtrip
mckay
#fts
fts
schatz
inclusions
flaunt
well”
#secondhome
secondhome
simmons
saturday’s
#moneymayweather
moneymayweather
#bestsupporters
bestsupporters
quadey
#no1fan
no1fan
#unlikely
pushups
bruss
dales
infected
bafana
nc
#technology
ak
whining
clayton
#chump
sophia
#dday
salisbury
admittedly
glastonbury
jésus
harmony
suivant
qualité
marcelmichelin
273
#supporters
#bonus
probable
jeandauger
cédric
montré
#acc
uniquement
horsjeu
marmouyet
potgieter
billet
sm
bienvenus
véritable
8e
2919
2219
entame
bagarre
égalité
rentrent
objectifs
cotés
souffre
langue
entraîneurs
survie
frustré
3min
dégager
31min
valable
6min
remonte
20e
planté
méritent
apprennent
cuisse
graine
1112
mêmes
croyais
branleur
#le
appeler
parlour
feather
reversing
dicky
mingle
mewn
sterk
r2
scarves
mccaws
peti
espérons
#london2012olympics
london2012olympics
there”
bulletjie
hector
skade
90mins
#smiles
#weddingbells
weddingbells
#gottaworkbaby
gottaworkbaby
shhhhh
hackers
airnz
whoooop
#skux
gloomy
favs
mwilling
vatos
#hashtagbaby
hashtagbaby
hike
sob
amalosi
sanka
couches
hilltop
ramp
asthma
13pm
1911
secures
faingaa
sidelined
245
3216
3022
2019
1910
533
3120
306
entree
2422
2415
2912
ryno
suntory
#carlinisles
carlinisles
#futureisbright
futureisbright
4rm
3214
#allyoucaneat
allyoucaneat
#nrlgrandfinal
nrlgrandfinal
2522
collisions
bothers
#lifesgood
lifesgood
thanku
nbc
stanford
#workhorse
2be
havefun
#score
#knowledgeispower
knowledgeispower
cardif
josé
calamari
denver
#racist
#5togo
5togo
#onlyinfrance
onlyinfrance
enforce
exclude
snakey
1718
#nzolympics
nzolympics
1815
westpac
backlash
kirkpatrick
267
12mins
2420
179
327
#roomies
#judo
#cakeywakey
evospeed
#pys
arian
pistachio
hur
fforestfach
#hublot
hublot
#bigkids
bigkids
#blow
£16
#firsttime
#bigsmoke
bigsmoke
spor
specialises
#bondi
sain
slurp
scorpion
kaaloga
mistletoe
loyds
container
poly
mangere
#valea
skynews
princesshay
miranda
#vinaka
dol
3310
citing
lemi
jps
sweettooth
#christmasiscoming
christmasiscoming
germs
jaffa
#fa
minors
defibrillator
majesty
thn
mmmmmmmmm
revolutionary
nominate
mmmmmmm
#xmasshopping
xmasshopping
#woodenspoon
millzy
#rockandroll
rockandroll
me…
kylie
dra
affordable
#wall
#englandrugby
englandrugby
loooove
lounging
conker
tint
#butcher
carmel
#ldh
#dodgeball
#stiff
#arty
arty
frenchman
#gooddayattheoffice
gooddayattheoffice
4m
#killmenow
killmenow
#crush
goalkeeper
investigating
#y
#someman
someman
357
unpack
puppet
maynooth
iceman
#bluebirds
bluebirds
amelia
rounding
#farmlife
farmlife
moroccan
recycled
#car
tonne
#wine
greenwich
tewkesbury
#feedem
feedem
#happyholidays
happyholidays
#mint
frankfurt
#spa
#knicks
freaked
jlo
2hours
#argie
#bad
2k12
predators
leeegooo
deff
veeda
ibrahimović
#stitchup
stitchup
atp
gorey
portman
#sickfilm
sickfilm
#gonzo
#desperatetimes
desperatetimes
dominates
parramatta
#cooked
dori
cheerleader
#yeahboy
yeahboy
steffensen
eni
pinnacle
1212
followin
caldwell
frantic
attwood
claassens
switches
slippy
18mins
#superstars
dismissed
firsthalf
rokoduguni
applies
infringe
adamson
halt
6mins
#frasam
frasam
sfr
forfait
poitrenaud
concorde
afp
#top14orange
top14orange
ait
validé
ras
fifi
tte
cryo
moonwalk
chaussure
tango
#bonretablissement
bonretablissement
#honneur
ado
#suspense
tempête
#watchthethrone
watchthethrone
pauvres
vend
mariah
#santaiknowhim
santaiknowhim
#makingmemories
makingmemories
#v
pauline
insist
#enjoyit
enjoyit
abertillery
#greatcompany
greatcompany
#topsoff
topsoff
withdraw
funded
peacocks
pressures
#diamonds
faletau
pontypool
filton
reservoir
crosskeys
callin
taffy
bonded
slates
pleaseeee
#radio1
tampon
temper
yaki
#quinsstyle
quinsstyle
opta
#giveyourselfanuppercut
giveyourselfanuppercut
sainsbury
fulfil
#hackneyweekend
hackneyweekend
depeche
claassen
sag
#rctco
rctco
heeey
#roulade
barriers
geval
#therock
therock
#thebigeasy
thebigeasy
#stillwaiting
stillwaiting
#hurricane
millbrae
xxxl
#grumpy
superfan
#try
fomo
#whateverittakes
whateverittakes
nobel
weakest
reckoning
#cheapskate
cheapskate
heptathlon
vleisie
crooked
#baba
doz
awesome”
glowing
#feelinggood
feelinggood
jumanji
arrangement
poppin
ome
outbursts
#channel4
pips
swears
brisk
icy
demonstrate
ori
bails
transferred
estén
fuiste
respeto
jjoo
pasala
francesa
rorro
estuvimos
entiendo
estabas
4019
aun
conocen
regis
census
uz
relations
#bootstoasses
bootstoasses
#onedirection
onedirection
semifinale
mahonri
civilised
sooty
15h30
miagi
architecture
sniffers
educational
mangiven
conceit
selfgiven
twiddling
ata
morena
womb
appeared
bublé
psychic
#custard
#hair
searched
fig
conk
boing
headset
#trish
indians
sloan
brook
skittles
creek
investigation
varnish
wayward
computing
311
recruited
bodied
eton
snacking
#monbegdude
monbegdude
hambo
insignificance
wasn’t
#ripcampbellgillies
ripcampbellgillies
g8
infectious
equalling
sparking
barrels
feeder
resisted
precaution
subtitled
davo
crackin
#cutfromthesamecloth
cutfromthesamecloth
poetry
modus
#pokerface
pokerface
hesitation
tokens
time”
grafton
brow
avoca
zambia
days”
fecking
horseback
ob
wank
1lb
#bestfansintheleague
bestfansintheleague
vw
amarok
#ontopofthemoon
ontopofthemoon
#alicebucketlist
alicebucketlist
473
benfica
confirming
trades
#steve
kardashians
negotiated
assisted
riggins
satisfy
doritos
#leaveyourmark
leaveyourmark
#baguette
#gettinold
gettinold
cottrell
playn
hayley
bevy
roppongi
aircon
ruok
#thirsty
#homeandaway
homeandaway
#thecampaign
thecampaign
eatin
#giveusashoutout
giveusashoutout
incapable
yolks
haunt
lst
tweepz
#cowboy
snorky
raps
ahhhhhhhhh
#tahweek
tahweek
phibbs
ute
goit
postie
merrylands
#tour
choking
#nbaplayoffs
nbaplayoffs
#mvg
”just
dayer
allday
#yessir
frostbite
chang
bandaid
fleetwood
pogues
eek
#notimpressed
notimpressed
infernos
turnin
#truthhurts
truthhurts
#shaggy
tae
suave
alittle
charmer
#rm92sf
rm92sf
paraparaparadise
spitbraai
gekuier
traff
#ripdavid
ripdavid
#1stcap
1stcap
#sticktogether
sticktogether
racehorse
fink
#bighead
bighead
waistline
diem
#longtimenosee
longtimenosee
coronation
sprain
otters
watered
ccrfc
oblivion
greener
pastures
stegmann
#swede
#mofarah
mofarah
brownlee
1m23s
muzzdog
benneteau
678
burpees
natasha
rout
rioters
#londonriots
londonriots
minted
#goldenrule
goldenrule
harassing
blt
contraband
#babe
cmj
#educational
captures
soar
hopfully
#moveon
moveon
quin
bun
2go
rhod
combos
veal
abbs
assembly
flawless
wardrobes
loaning
100metres
982
13min
jongh
toonarmy
#toonarmy
eina
28min
peo
“it
terwyl
#magicmike
magicmike
chudders
framing
soaring
#needforspeed
needforspeed
#mus
#rgn
#thelads
thelads
#fatboy
millhouse
000m
#oldhabitsdiehard
oldhabitsdiehard
suede
rr
#cestbonca
cestbonca
regrette
pompes
bistrot
voyeur
colloc
gumbie
eust
alarms
#familyman
familyman
johnno
mylo
hummus
#ll
operators
#original
restless
pissy
serena
broski
#work
caviar
gammy
colère
attracts
voté
spécialistes
#fraarg
fraarg
présidentielle
parlent
mickael
produit
skier
dessins
parlait
kiffe
lemaitre
riner
devais
#romantic
#beard
#wr
lak
#aussie
munter
#notfair
notfair
coughing
tmoro
#excuses
gurning
chihuahua
uganda
wwf
#dissapointed
insert
siva
hunga
#funnyguy
funnyguy
neighborhood
nunce
flashmob
whineray
bradda
mkr
maaaaaan
blueys
snail
slurping
bulker
whitland
cockles
blower
motivé
456
voyant
lettre
tahiti
caleçon
phénomène
intersaison
montana
clôture
centrale
cravate
rallier
quitté
couette
sonne
clause
flirt
irwin
chickened
fergburger
flux
#sadact
sadact
#spoiler
sobbing
gant
ddnt
levu
rachael
wouldve
#fortress
quirk
grandmas
plzzz
bibs
hopefuly
keps
slammed
rigs
intel
pukka
eased
studo
phuket
ladyboys
waterlogged
scissor
kingpin
oppose
#frontrow
#full
clam
#toughpaperround
toughpaperround
714
helo
weldone
luciana
selfde
trademarx
goud
baai
hougaard
lekkerder
geoefen
#onlyinengland
onlyinengland
fol
blenheim
ukrunning
jurassic
tendence
telstra
#muddy
#bullet
battlers
congratz
sharpy
#massage
#goodgame
goodgame
shipperly
#debut
#drowning
unconditional
bosshunting
researching
#match4martin
match4martin
whitehall
livecan
alloys
#harlequins
#corrie
#luckyman
luckyman
laxing
htown
certified
shou
weetbix
jah
domesticated
wearin
stinger
sasha
intrigues
ferocious
aroused
#goodboy
goodboy
decked
#online
#child
gernika
styris
floss
paramedics
chassis
schnooks
achiever
twelfth
#beastbehaviour
beastbehaviour
#splash
#bigbrother
bigbrother
boyd
whistles
tamworth
#weneedyou
weneedyou
complimentary
contiki
#teamseal
teamseal
stallions
bratwurst
thorough
jeanette
intentional
scientists
recapture
findings
trauma
2me
disrupt
lbp
amarone
subbing
leveson
bartender
dollman
3020
7m
spilled
dorrian
012
#bloodytopbloke
bloodytopbloke
announcer
314
aly
trolls
girlies
flyers
#lovedup
lovedup
tandy
indestructible
abi
#hinthint
hinthint
fetish
blossoming
scratching
#maytheforcebewithyou
maytheforcebewithyou
#fool
bungalow
âge
chtis
mykonos
#realtalk
realtalk
#fifafriday
fifafriday
waster
quickfire
zebs
slogging
barbour
pims
whirlwind
#hakunamatata
hakunamatata
#chuckstrong
chuckstrong
kath
greene
coliseum
erased
7days
speciality
2025
“if
robertson
exploded
progrès
auras
amérique
kenyans
#hongkong
protéger
peuvent
peau
amoureuse
brin
11h
évidemment
inquiétant
professionnels
#quick
#haveagoodone
haveagoodone
stansted
#seesee
seesee
#delusional
senses
#lowblow
lowblow
x6
#wineclub
wineclub
#everywhere
spe
#vino
sampled
#thepits
thepits
#goodviewing
goodviewing
#sadface
sadface
dangle
crock
njoy
ryt
loooool
hallelujah
brownes
1926
#fortheusos
fortheusos
#bossman
chucks
#gymtime
gymtime
mundine
#number1fan
chartered
hamburg
starlight
cadburys
jaques
finite
britton
no15
coffey
bbulls
snails
specialists
be4
loosie
bradman
trickery
vrede
awakening
horreur
frappe
chaume
fray
tarot
nue
élection
#rage
ove
megs
casper
#rooney
prechristmas
springfield
owww
beleive
orgasm
#routine
#naked
objects
casting
#magnum
#flippers
freshest
#box
#ennis
aplon
ncaa
#beasting
naaaaaaat
#th
#hugo
toad
lawrenson
crippled
sutherland
tmoz
#netflix
#lifeisgood
lifeisgood
#greatlid
greatlid
chutes
eyeballs
#300
167
snowflake
dinning
#greatfood
greatfood
vein
#heartattack
heartattack
#rushdenrevolution
rushdenrevolution
rushden
kell
#chipandchase
chipandchase
familyday
blockbuster
cooke
#free
parkesy
joueuse
ris
gaël
201213
flicks
panto
inquiry
whooping
outline
ticketpros
fleck
aria
irpa
interns
3015
under19
duane
2621
hallucinant
mme
européenne
loges
#tweetprecedent
tweetprecedent
argentin
cérémonie
douloureux
humain
logique
accessible
dessine
billions
moulin
lotion
veterans
fang
hume
goblin
robyn
#mmmmm
#walesvnz
walesvnz
dps
#allezallezallezwaspwaspwasp
allezallezallezwaspwaspwasp
eventing
begles
#facetackle
facetackle
oclock
afters
#topgrub
topgrub
#brick
#veryjealous
veryjealous
primetime
#robocop
antibiotics
#mindgames
mindgames
kakari
#goodjob
goodjob
#adamspark
adamspark
#waspsfamily
waspsfamily
roompa
poff
#brrrrrr
brrrrrr
pragtig
swart
#underdogs
incentive
1921
lebowski
it…
#sodasunday
sodasunday
mirren
fooling
293
timetable
weeken
crackered
taco
genesis
jeal
crawley
mantella
#semi
3hour
#1moresleep
1moresleep
hegs
deceiving
butchering
fru
#manmountain
manmountain
rivaliser
lancée
#touche
télécharger
foule
suture
#basketball
faure
olympiques
yerself
chix
believable
oj
undercard
hakka
mercenary
moat
wildfire
#earlynight
haaate
famine
collections
jewellers
poite
garryowen
gla
physiotherapy
constitution
clonmel
1317
renzo
traje
mirar
recipients
toner
mahogany
lc
lisp
#deadlineday
deadlineday
hodge
fot
luka
maurie
277
succumbed
leota
tupou
betham
digicel
1020
#whereitallstarted
whereitallstarted
#burglar
#playstation
hellooo
#cissésport
cissésport
reconduits
mentale
guiry
filer
913
cusack
volkswagen
terenure
romp
strongbow
#howl
howl
paige
donk
cals
rai
#boktour
boktour
plattekloof
#willpower
willpower
tvnz
#captainsrun
tawera
floors
heinke
17min
pragtige
#teamtonga
teamtonga
maa
sixfields
salesi
retract
#impact
deadlock
gti
bridesmaid
sportivi
xxv
aprile
intervistato
aspetto
trasferta
skysport
vieni
scorso
immagini
iniziata
tribuna
passeggiata
prestazione
berbatov
sogno
ritiro
calendario
emergenti
giocano
marchiol
reggio
stata
pubblicato
vincono
scottys
mumsy
cheaters
gelato
#sweatitout
sweatitout
#kapow
#namibia
#christmasjumper
christmasjumper
#21st
meanie
60m
#goodwatch
goodwatch
#tragic
leak
#range
swem
waars
santry
gob
beadle
travolta
lescott
mansfield
#emirates
#redneck
#playhard
playhard
everyo
paddo
dated
#carlyrosesonenclar
harlem
elegant
squashed
#peacocking
2722
#beginnersluck
beginnersluck
#training
nazir
sprinted
#app
dellboy
humps
#sensible
pensions
gelukkige
incidents
who’ll
trilogy
hunted
#goteamgb
goteamgb
silenced
leics
#blackarrows
blackarrows
prostitution
pebbles
#shit
#cantfaultit
cantfaultit
fictional
vesto
barred
pretenders
drier
#noosa
kleenex
consulting
submission
#longnight
longnight
#de
hésitez
obtenir
#tusks
cheery
#laughs
grunter
ramené
22min
#clumsy
dere
#show
lyric
windhoek
agegrade
headguard
centipede
#problems
duim
4min
fonds
#gbbo
gbbo
coupure
bonnefond
wannenburg
lacrampe
marmoiton
ortega
faasalele
satisfait
voulait
retenu
#conflnr
conflnr
#compo
lakafia
seyne
80m
#upset
assos
conquête
undertaker
captained
breeds
#nojoke
nojoke
ina
2018
adjustment
wowee
imax
festivals
perds
disparu
82000
#newlungsplease
newlungsplease
impacts
#thebus
thebus
4me
4the
grog
4my
tomasi
#iloveyou
iloveyou
#confidence
p1
#province
certificates
hone
headfirst
silvers
2the
under18
813
bevington
#allypally
allypally
boys”
#knowledgeiskey
knowledgeiskey
oppo
contributions
hal
#itsforthekids
itsforthekids
#waspsminis
waspsminis
trader
vera
#prayfornewtown
prayfornewtown
plzz
hammies
#bigman
osbourne
pav
#lasttweet
lasttweet
bruda
snatching
24pm
#engvfiji
engvfiji
turnerhall
cinderford
closure
progressed
ribery
#ladiesnight
ladiesnight
#leicestertigers
#anzacday
anzacday
bowden
meanest
#sorepins
sorepins
#fru
#yourewelcome
yourewelcome
#brums2013
brums2013
#homo
#stayingstrong
stayingstrong
#teamnosleep
teamnosleep
wallabie
winery
balmoral
287
#buddies
lib
boooi
wildthing
7kg
#10k
zipwire
devices
meti
#tattoo
boosts
daryl
team’s
fax
insta
besties
hablo
jermaine
hout
scala
hightops
unplugged
#wiseman
wiseman
2k13
patriot
#swans
cuddy
#wrapupwarm
wrapupwarm
ssp
2518
2mro
#ffs
harem
36min
#beepbeep
beepbeep
wtc
#motivationalmondays
motivationalmondays
ww2
wass
westend
complains
#fta
moulds
“no
1904
1218
townsville
slickest
#horseoutside
horseoutside
under20s
#nomates
nomates
spooks
courrent
flume
302pm
grower
#brums2012
brums2012
arrivo
1011
atleti
eyre
agli
fase
vittorio
superpowers
compulsive
astro
unicorns
locations
floreat
#wizard
#tin
415
#cheerslads
cheerslads
snob
pushover
chobham
llegamos
homecooking
teddington
gilo
broaden
servi
seba
pensacola
andan
leguizamon
avei
separates
seke
#keepup
keepup
447
reignite
dozza
390
tup
cuckoo
rotate
#hooroo
hooroo
aulika
stupidest
#anyexcuse
anyexcuse
#loveadayoff
loveadayoff
#greatfeed
greatfeed
fozzie
kegs
gaybo
#they
#steelers
wykesy
sheeno
#cookie
medicare
seuls
solides
actes
fryer
#shitdog
shitdog
fueling
”looks
#usain
raphael
57m
prendere
puntata
vicino
portate
mdrrr
sacaste
#force
#redcard
redcard
#literally
corporal
rego
sandra
texte
4212
bulge
50pm
#lv
coastal
tattooist
doe
hahaaaaa
réalisme
concurrent
nullarbor
comers
hibbard
slagged
ribeye
medina
#qbe
#cmonbris
cmonbris
seeded
meehan
#aa
pleaseee
instruments
535
stair
pythons
draining
4620
68min
stokes
vicecaptain
utv
#onceawasp
onceawasp
exchanged
