# Supplementary material for: Dynamic guided metric representation learning for multi-view clustering
Source: PeerJ Comput Sci. 2022 Mar 8;8:e922. doi: 10.7717/peerj-cs.922 (PMC9044235; doi:10.7717/peerj-cs.922)
Supplement: Supplemental Information 2 [file peerj-cs-08-922-s002.zip › football/rugby/rugby-lists500.features]

54931087
65354410
51552782
4163517
29805715
68477940
30022695
64022395
49672100
79850198
70734549
46389183
65738425
41209950
76572175
72391749
42660232
13686434
54612183
65354397
51699160
36800745
76371265
59513780
48673527
34682533
64991780
52743124
41640243
47162364
58943859
21189677
74927916
19998939
59016403
58116979
82814407
6771002
9395605
55925576
26172233
79416348
21189811
66349712
2818231
50572615
43562564
79170819
55804660
41749320
77369485
57242091
68009111
1634121
3751293
52805006
76078037
73643300
75097731
58625599
75345924
81775086
76098753
77406958
64337495
36359335
36806272
45237430
73058353
8074848
79669124
69515982
65945591
65448144
71855193
33192280
82525060
40101353
21126526
40425241
65447464
80404777
54069555
75074241
6780990
66211200
78246211
82076711
42358402
68986580
69238057
57687529
74809473
40346477
13521871
13290298
29546894
69440719
68358131
77212951
64386698
66857045
54667248
79018664
51942409
65544837
49503128
5367576
25796968
30639602
51202782
61156458
50966920
71422124
74924176
57996137
55312370
64805711
49502990
55884121
66041139
36800727
6971748
70112062
64745859
51891063
73671442
81775013
36800751
52536690
56674643
53597446
58521660
63302622
72677294
349984
3032347
6780965
67697028
17680203
65238637
44038040
79466364
76662548
54530145
65449122
54462061
82690902
77994993
79728940
52866100
78253521
80826656
50414259
37101429
67199582
52233463
3873426
66833185
14401788
63224107
60233993
82179955
54533696
79730994
35092967
30527824
54550235
13384891
36885216
68420684
79191032
32678800
71666714
30166393
68628933
20150604
25889342
59434830
53758512
58660228
58444095
56410822
53303719
51697522
1658106
66215376
54635094
74652582
18104257
2340409
25330463
35194533
69272834
54151420
65608808
55180856
36391006
57607825
25760994
64813053
35336992
53922926
64784624
62135281
62400271
54159281
50949802
43642047
75801797
45243731
46705551
55361294
63560986
78028722
66755169
67934839
47833890
65730577
52791101
53319445
51156225
63224813
3235004
5185947
9439612
61428156
60082908
30706950
51855835
9616759
46637172
59643069
1975852
13855356
31142214
64457387
68125940
45240965
30619702
58219196
2083548
32565291
74924001
50254742
25646621
8393300
62902924
1969749
40769635
1069431
25399148
54898068
18541335
78878138
30513491
15557962
62672676
44699264
44023436
77029491
22793503
30250065
222259
37108727
59713287
31776976
41277084
25492682
33449005
55874500
36358070
32768294
1018886
7934062
33744853
71146875
66768903
6811046
21679281
41987159
8370649
46154010
48522506
30807696
35852976
36358560
32563286
52437583
17915440
32186945
45671266
56288377
58784613
15543747
5300704
69407291
41751762
33431955
60005601
23102843
42758659
35170397
11308669
55094995
71250177
6226847
65057931
59343183
48989769
65037629
57545673
68789591
55201756
33095018
35211010
56102233
58434277
76895126
78104013
76085082
19194755
57236723
55954477
60584943
7995881
36800760
71645156
69742631
70602734
79603605
65110145
57169003
52417028
73931664
65506365
30903061
26349149
53951646
43489862
69389770
68783863
65110004
23250166
43353989
68086297
59261600
68356060
2225905
73831669
61266906
69562913
75850961
25975065
66362150
79660980
45180439
56865590
53408860
55754218
56127434
68618168
65030356
44467328
67333812
69782605
59366188
70894263
68360991
6781153
69746533
71055710
45118093
50153262
70031630
41992679
80581936
67261583
59283810
53369966
36690183
56147389
66154718
66151601
51597654
33173080
72196507
76082550
46136278
81590529
67401648
73532519
42125418
72737200
81590542
63713963
55867787
58377090
4338323
76259358
63737630
10768612
82547807
13935914
80854043
56669625
66407022
54237833
54195638
64811611
61611031
51530976
69843270
81207803
53942162
66010412
54407943
69403180
63038662
63961302
34822576
80706376
45168423
81454554
56435530
646421
42120209
70883294
30095429
80036632
68473031
59880055
14316840
70545248
42717138
61497070
25570738
55107131
69838779
13829302
20388875
66856908
82645337
32233543
9411017
79775063
10966308
53848187
44052457
18076298
35247671
21694813
26426339
12517489
55041080
46279367
42950392
63055658
59087241
26344622
42422104
50453787
1838147
2702263
1015720
49644888
41407154
47417842
47109209
81097994
35197242
30442407
54078059
65451017
49809992
79496595
45603651
79675499
25365205
56511014
22336214
54334625
33921994
68298694
65772441
56815149
54757556
65366455
54132946
46563264
16985493
51392811
67978432
35345470
112891
62002136
81824148
79729206
58472412
35332540
52242559
46094870
13862992
53806691
31222389
2118528
50241438
81185303
66993589
77848144
45328007
74179518
58777565
76489983
65493650
64993535
30327495
56809386
67482303
66342088
448553
45828354
1863560
81463619
20372589
25890140
53999840
43585757
49185256
33934214
55422689
55376160
43742787
32886119
8888596
13795947
16396425
43423058
59189724
72025306
34832123
49408606
81471280
81515409
9423269
16436446
66648222
62079127
58302768
17492542
55508234
17828465
1014122
46807307
72336083
82542729
75718207
37169866
75086573
5673518
51632048
452308
41437331
65771661
73526410
16942922
8876003
71443453
54396874
61130057
62185416
21780306
11799566
67051229
41437387
66048671
43746630
21020324
70610173
5485574
56806267
26244190
16948409
37154144
74539071
63950177
55488719
65429593
61553652
82273724
54396819
45313720
6913202
415452
54664531
64427017
53938147
33184902
73422019
81774971
54034550
63880801
79018074
79385985
72596181
1750544
80907061
49044216
47954554
13627671
54000052
56825740
77494240
64172605
81444080
66465884
79060920
63220219
2748311
35175771
25392666
7269762
54860027
56894233
616669
14862832
22790
14116106
43014397
2419514
20921099
31549865
5564037
48790792
15320459
18194794
36390487
46955387
82182715
22625145
79420318
5870494
17654602
13648133
25160103
55319068
25392757
35221612
57485239
77152560
70993866
6550251
7203753
9389272
14674157
52233303
52023543
17860083
2794763
10126581
78787826
8703238
58521605
19380197
63207447
528095
30954792
7809859
14964201
10202676
11086435
12869870
13053609
139431
25322430
7310731
11206890
4231296
1803294
10202746
17481987
70225114
31515983
62464276
2788473
16462633
58298795
58681157
71255749
51954751
60434288
61300165
52319780
12818431
18094236
3234658
20444554
18114451
15406660
20830021
34603544
7005746
42478537
74921869
1766472
8172749
20325671
36058693
4865559
31221753
25392559
36124736
67491309
19437146
11289421
527814
25301303
937738
73787446
52209215
56792300
20921016
41155764
5419675
43992191
73992470
6077568
11745730
65528241
32939422
72848462
31843252
25154003
10894047
30089458
81764672
7872465
10546796
46389157
67871458
65583150
79020279
31039093
49285182
42752893
81443873
72926972
82621895
76622111
54398577
59053538
81093716
12622401
57310158
12561871
75907864
80770945
62736828
80921242
79547632
68718005
66847172
68333987
58110086
54770025
58521648
34713215
9051492
58523331
80616018
35173472
65449547
57900265
14446335
65834828
66836972
67079934
80886144
73513363
53767046
8248595
71976474
78884968
12423948
7752050
2701249
78439900
41415861
14207293
35100019
9584683
12361773
3346415
67027701
56659666
69866794
17679409
68643580
35345414
29497664
32917353
52976603
17902728
25324010
54208820
879512
18360671
53156722
33438102
54463491
35093010
17084497
55354516
6904759
48789469
68434209
25128422
17808425
3854922
72911848
13498315
6276642
81767281
46281093
60552839
54531078
72911575
30808384
18663026
59204071
35806595
51478471
41673664
53847476
45159736
233887
32934798
3371888
22736704
49177385
14919027
35584078
47009441
65450545
17526282
48849723
65459435
19833185
12557075
41861033
56810675
58444407
21724198
50388990
40091213
41293864
66857026
36912420
20904789
7751920
32708416
13280671
17685278
52895266
62024356
82074910
1036183
754570
30439826
64415562
5628121
78566503
72535763
79291499
62005906
41172169
18007546
61297744
62250707
22233818
54948004
13687249
37225437
59969065
48765326
53155510
33438103
75111585
25921085
13612097
48814195
19431626
63241663
15212649
81350020
74063902
2606544
19132851
67448393
35833849
25283305
61985280
25638979
21061193
20295076
11998742
8794381
80332784
76083062
75854193
40847005
58777348
23326427
29582271
1793647
10460431
79132926
64601120
62325297
64102355
42885111
79541061
59140021
14889246
69134546
54776591
52944884
41505958
77812025
56245165
34680582
77300242
11632234
78710720
78787744
57793251
56235282
49653970
57239495
25757109
42092565
68212215
77745365
32573000
72490638
4192582
9151963
44107328
40581557
53809634
12803928
21295890
30326653
55191940
4073966
46097209
64531212
81551368
76476744
66868374
21007800
66579666
68478228
19089920
34827341
58234861
56874235
62253760
60296153
17955674
16647277
23012295
60658486
74757370
1219223
44589975
63238162
18118310
59147702
26172179
52198046
79636492
31978588
78630035
64423903
19086802
74652985
11291995
65143500
61716652
37253990
5629890
22471925
56410167
45668353
49851896
11155600
54940572
4436366
17024885
29830821
59049047
21969384
64373702
64482430
64167135
40362044
4807716
8907269
76141992
81454980
73899430
15543613
34305250
56252155
31860246
60083306
51427597
65042326
79073417
44253663
28861735
40070545
82525864
26327549
66296217
55241996
16960398
34885958
60142969
75907436
53305128
59650997
1636878
7603848
80058319
52796966
77818869
58426920
76681651
12318330
15255157
25425662
25225211
8974616
40592304
23012123
79579242
80726133
69050711
59819402
70134923
82058396
45855985
70363006
990137
16022985
80328724
69791845
71658935
73701081
32206194
21348263
4435984
66124512
68685211
49589338
56271331
56488462
1658335
35124654
19396047
6590428
66921592
8734920
54538341
66726117
8785443
4436016
6362405
54366862
57335789
4078672
20922447
64964674
66920340
19079503
2327811
3914016
4120663
56501413
34527953
25873979
53526975
67381277
32121200
64338976
25200740
41185505
63765342
69856551
56806445
53570147
18812005
52094233
44700426
56467055
5193822
5472813
14996543
47909829
19085964
658030
57190965
54598788
11998949
8733414
72589892
21759820
21051952
34664709
58690559
1352905
70348958
15210820
55628918
56741097
58321729
64679343
66138485
6491654
76596745
72470938
13945977
5119947
7254086
21777750
25510895
65515229
70191645
41324082
15430434
7161035
72206106
47516088
35345641
2475847
436125
21058626
75680663
63521638
10202701
54598714
1667726
5760103
5204497
54397124
4670978
66185165
15662321
59032726
66163734
13515021
56834570
53647886
9079619
70384500
7022112
57120714
49085141
62457026
46161208
1766283
56542128
11207369
6923117
78352396
67505303
67432257
63551459
646144
31767468
65229555
525363
3064706
57099012
593075
19165067
6399935
3203079
54198306
42182673
67764607
41324436
9251746
14021692
22379108
1115205
53057628
41536431
65608634
21369603
50331712
56418217
6443203
77891193
64715829
26016276
65408055
51746127
47433065
1292519
10067710
2223676
71182584
74843779
40308696
13187792
23278871
54856381
41324510
65215322
7307456
16942898
16034107
69349621
12263304
31778642
35987109
705546
66374858
25310680
63747072
1034368
64607220
56443667
26340015
5618342
6780945
34383069
56734850
54406536
67033598
78666182
21093527
3921122
47235510
56811851
6497734
16990218
30996324
57338738
1028372
71173321
30330325
9144838
63598214
56807985
54419955
53079915
1810773
2379682
46557124
56615063
10202930
54572179
57591685
2672365
5421583
63950215
56558875
8922550
11584961
52114542
56703827
11374121
7660412
59049545
65746325
51590289
21010439
15211049
79010400
30584480
77263596
5842468
63956742
68281738
134943
27583
11358227
4139203
19005120
55374540
71182054
20153989
25014542
22414289
8792532
42423013
55877862
53694431
1418203
13850942
12935599
30634207
3829333
56741267
77485474
21369849
35652003
31193758
66950760
13003276
52662644
82300853
68172592
16101799
79177650
41749869
15778183
59674865
15477728
12645922
63121268
19917477
72191171
66857382
79625249
63874169
75609709
54069260
43042075
52959734
55034880
54155563
53854000
54533222
54590361
53930142
33457741
81775008
41792875
58728847
72854798
33689178
43646475
40024187
2352161
67724661
79390014
36211339
73331126
56211791
38273
33793937
65481001
58003083
29712101
74443582
56245528
21800582
71762636
19484137
1947099
30693803
53588002
78600685
72997706
9825417
22247798
79916145
44105377
58623475
62414194
1856583
65295483
37146894
21965250
53641167
37125811
31345873
54403662
40396429
81820140
61785209
31082750
17913686
25820631
7255155
64731681
20875082
19657641
45092914
23634043
54571402
77064324
32835831
23593739
2091075
52895275
46385525
71975959
64045053
49187080
7206598
31072969
45444238
54900295
62205231
5901375
53016167
42872915
82455861
44960156
60298809
37392637
54397240
7073500
44574553
67400307
32287220
67669160
79684397
40634637
36326882
8409195
34713503
56233745
32751665
17621852
3951270
3583404
45325915
14415993
81767925
50353935
3226475
34398459
1980287
12679191
53919785
10875798
2746021
46969275
40488528
12424359
57084483
25924266
29665111
58489466
15255125
67228554
48102115
51221539
52791171
30265231
59972800
15746786
71883213
30671189
49128629
15891739
21854525
65623839
32611861
41172195
61601755
43873468
47666729
49119091
55797848
40225123
44079738
6446432
19208854
53713068
53646920
35805155
2978140
54622253
42359266
34458575
1848486
78100646
40484441
13970198
35133496
6863427
68521007
11677608
31767503
37082467
61809663
36558896
32338024
54248863
54930237
30784215
22676997
7966385
58002450
62645003
9182062
67228804
45369278
15705566
30172523
58002503
33430832
53524594
55418980
15210800
30946743
43456461
7889431
67823670
5791771
56272536
1780300
54528164
40398912
22116041
25861865
20997320
25159900
35100285
36251607
77315617
36554959
34888027
7410482
17383287
6780938
13487162
16678761
25857926
13830164
37368304
18903999
12325343
37473579
34672152
35986532
59993450
12071922
25240138
17403381
30590638
6278519
6979142
35944672
54072334
20725444
35536817
31456228
56312736
25342027
70246295
40382496
17048764
82020001
2223331
4853717
6782200
67698107
19136645
13951408
68507036
31913669
20205041
41830117
36508679
36931861
1217930
79470342
54530919
12364507
56710047
31358300
1406839
65447646
40736021
1217062
8068646
4849122
10761056
50072606
80481833
10761130
31490751
36097962
52824238
74890926
63897618
57001027
12408035
68807647
61713437
16168956
16624976
75689333
62818988
58914441
54151353
80740096
75803396
54289839
46419635
75369932
26312691
31327246
71151954
60376736
55451178
4809813
78682565
8680811
65609446
59731729
54887429
30233250
62856094
74083883
67336051
443813
34614146
71716540
57171652
64940000
54858351
2485055
53888719
54398555
54680685
71042921
34949118
54528926
71864327
58402933
80317204
64195390
54064247
46213192
58715022
64100651
65294943
79048750
55164256
2321484
13460674
70980098
37075851
32166289
35267017
54310912
71867072
57469651
53222420
55456494
81086456
53584245
36894641
80858686
65056371
78353058
65239178
56946219
75525162
64806496
12020697
64558881
57379873
56834726
53298976
2397782
704064
57075341
50453297
53959101
60467997
58493413
81590571
73237635
63269666
70540376
57393296
63023331
53195025
53509603
76400599
74199957
57411367
57378976
52545077
2876854
65240091
68162159
60568991
57088537
66892944
52939927
62480360
80575784
53224810
76156619
34821222
53084965
56437900
34042644
65872368
52799199
55633221
54288191
59380954
80315704
68772696
66659534
60158094
65142611
35711465
54485636
61949964
73379368
63543230
66174178
43175300
66480537
72199916
57378268
76567513
63689950
76353701
76759747
56446340
76110540
75851692
45015754
74749070
53564122
76070774
56239510
52940614
53575242
55723478
60714798
66397639
56909959
64246787
60306497
58196897
53225994
62169755
156086
67282563
60318693
57415658
76110476
55668578
67705012
81775020
76259187
40804208
73357289
54341449
61341406
72445178
75692882
75778910
53737386
74198411
54609059
78978487
53642825
57306349
13601923
6780954
33369592
53258224
63159410
70979841
57271074
47211071
70876957
57178018
64661606
56970419
15605326
59931723
78008308
81194466
53716181
61135945
12864294
57862881
40666137
54082792
45306817
60850518
67400425
78201311
54702320
72729552
77965401
57614861
6790484
41732464
53656378
64650425
41488645
54372570
73690404
81423958
56808984
71700491
76648315
54336655
53898694
67089855
61310759
72118379
57709005
4956744
65501086
64466565
56601306
58497432
50094710
54036642
59366051
68390948
60647253
57380739
70703737
54461277
74539708
75863434
56349656
58152009
32451126
71472872
7496624
49952011
5231139
53718251
30057855
52128700
31605760
41019981
72647157
23094979
37376016
80420385
50669407
67342757
31768190
53393121
46135257
4123589
51833074
41722431
54808703
70488430
64915527
52642375
57686621
72959830
41105994
53684752
76510625
43632439
53007535
72734411
4123664
64758007
243661
41954436
60644078
55927636
81591840
43804267
69438803
61306815
30029947
21478591
19203438
21931179
78875970
37162769
70026617
79433061
69077409
79184709
69447842
57852297
69145144
63411192
77319345
49811989
74599879
59112850
75488105
21839365
66604665
74016425
80649267
65566822
71559613
69942225
66430397
71001078
77898506
45434127
72535211
50037806
76822702
67431915
50454382
75921349
81956753
71869207
70703578
72764880
66275562
72026869
80858170
66262412
75363668
65733546
69583765
76161061
59795479
69251635
78723634
71931957
58618815
81591079
71503052
67995957
71835879
78914961
45023933
81199577
69229883
63194053
81003949
71531330
71192035
35252783
74617186
80336512
76143742
80427406
58618829
49561997
64615545
74539907
77209936
64740056
63817899
62210268
81842568
71011298
70228405
77816736
69776710
75397423
79476405
23318742
82201451
80912092
80258210
68021305
65634585
80749095
72118062
66606777
65073165
53335599
57522806
41312125
63606668
56751313
53268546
70613948
62627799
65859795
72656282
70410858
80036771
10173341
79836767
66429665
67967738
75399472
72025367
67164062
82595134
50542041
77348270
82267540
70686277
80688216
76151088
78455629
69955556
71012592
75757414
66655441
54107103
69439119
77604293
76517675
77427153
76190506
72118854
53856971
75222000
46864029
80749243
20217479
21768877
71056763
57932721
61298049
75661453
79678762
67021879
22016863
75711927
40435862
53459040
73469762
75721839
71944214
79424134
34479728
79035698
72386611
78601422
70713521
73256260
71108862
54170265
50286999
68975362
77946410
72848615
19743027
79186305
79360090
58673489
66856902
72814466
79993900
42096513
73385481
68250410
52273497
75613032
79579112
78628598
76319952
76659235
81048779
77466298
70778664
69812569
36657209
67492642
68911856
65451318
77032070
53588183
80787745
77424380
54054003
69735646
71748099
73215792
72535089
72026181
77603574
79807050
71050451
54797275
59463837
66857392
80457672
17700419
23089363
68283970
37049499
69237969
11576698
80650800
48878386
42222153
50910274
46236714
8585200
18067363
75024377
77207373
35345971
61405442
72867602
48532754
54340650
50603270
76540411
55020229
56735032
41402571
55150273
54828417
56103855
54653385
54463613
47118058
79591610
53396086
42874697
75820380
55192344
52437363
55250712
47878500
67943042
57616735
53987252
18546377
67943102
4078191
35264253
73673756
53086513
55191814
43605585
47343543
55375818
60105316
53676109
37521015
78806727
18293412
53304435
70353921
21700275
54527471
54396493
67723304
69914039
56865771
55146563
45457513
61429374
74924434
46000805
81468132
7634657
79484853
54532195
2004835
16266395
55587239
57570946
14563882
52302159
7000730
82329574
68000776
78276717
1026517
45695760
43946979
66352564
40313581
46693858
58002873
52437528
66839692
54245320
56273977
37530888
54298326
42730263
74812248
53082779
60743890
54406436
44581841
61313703
67870122
65480769
56142931
67781522
31912484
35346268
58430905
58399321
65087546
45164631
54801276
56182215
58824942
55788303
56928562
81052949
54146156
56113868
53716173
13664082
51829147
74346436
48156546
55524836
55803529
8503937
984883
71463637
55014155
64555317
54453912
47428617
5530169
80829400
60384108
11350230
48764071
67245642
61236453
54000001
51534085
48896617
8143996
63591082
54851289
71836391
59214176
81923338
62414034
37438816
46008691
65036576
72063678
65534901
79230321
64333591
66413497
44826199
70847748
61733641
53889674
55882184
42492111
48896670
30340252
75809269
16947213
76567485
52113867
60887777
67386739
62283769
69110499
55069065
63076815
43336405
70776527
68474111
34042578
82030566
65992123
70760700
60323888
66839335
74987604
75201159
78002640
81053047
73622224
69444006
73203360
57721530
59499233
66212133
59304196
53001545
76343097
79054855
57379346
59853632
7726347
60844047
63808275
68831024
37108079
57435673
75695481
53508185
6645701
58919094
70211347
6780981
82095105
33540734
64370305
3970909
65835906
66857423
60506498
67218896
64479529
77665590
34749057
42715220
54336607
53240384
65476275
58060121
34122302
60573367
59109664
48163868
74151401
42872871
60303162
82307963
68191481
60379834
65739746
41404151
43254078
73754327
29070535
4998640
70815533
55375860
60302335
50371711
53753341
25204251
21222189
67887528
75883930
47426175
78231290
79884038
7885410
60319760
64233602
62230356
50468385
48822892
59689520
45894913
78466172
9789838
10616364
42094129
78439856
79334098
80235621
58030505
60350770
54822539
59476050
51078109
73318441
51669135
52685966
77965262
42250254
67819697
47818492
53593965
58029366
66029257
64585239
8699993
61179888
68098704
55392239
6410625
61055431
59789847
46684746
42786564
41573793
77108439
77366611
51304163
53820439
36449225
60721701
46959220
8961836
40178322
48753724
58604232
61313611
76013497
55385557
35171913
69022283
54589325
56978183
70990015
61304747
72158354
50870801
59076702
73102028
61180970
72092347
61878723
60187155
47380317
67079628
51475891
53463245
64226510
76628379
46997619
56802795
45826446
9252507
4669660
11882483
6200143
41654650
13605092
32380097
72305835
50349313
82474883
43737373
42686248
58061427
42709228
12938869
77213100
57383410
56703528
10120640
2451659
72416597
58159973
52796720
70870276
34735600
75526486
58556130
56370110
56606033
57510264
41062345
47862191
57382933
13824057
61304477
19086786
15163667
57756025
64337330
82460994
6363831
41698909
57343170
43655758
66177216
54251801
43257086
6819932
30699715
53089134
54608395
82348191
45516649
58060533
57096170
43447027
53455831
47521778
48240155
9840892
32417729
3743670
79142442
50229626
71696180
61121871
60879096
47838314
18150697
55379542
58747268
52491168
61344253
77032737
54680113
74531096
49747607
76556113
58060964
48880209
48642919
82196970
80226872
53436035
53440526
53812180
48001261
53812163
54367883
54163417
51365100
77233774
79844695
56043257
62518383
65322969
54365095
53498222
70865977
56028579
50503911
74655591
53387821
67697396
61106158
48437007
50316896
49586768
74919825
54996792
73209628
78102406
49610450
80696895
53171066
66106309
53728235
61300834
58051199
55625382
56292688
53643398
57564628
55672950
54743538
54470140
54812904
61602842
50216855
54165075
49861740
74098772
54038848
79675802
64292152
54276012
77630049
62231320
77630065
67373499
48150541
59666705
71082414
54667300
55667642
48672391
65559960
54234877
61117482
53219694
53983519
62755798
58324449
60768601
76818962
70048722
74925875
49633510
64105987
47950034
52540184
51503523
54140741
55489514
69822561
50992339
52420914
54692083
56745235
48087737
80056330
52998637
66408767
77683463
52958779
75050255
73355364
48473917
66060862
52991751
80662320
50454590
49959451
47822256
78246074
62814654
58403503
78192612
51739048
54340261
58890666
50769504
71125989
67314288
54196305
67994082
55803379
48723846
55019252
71997079
54797272
60645854
60022836
52044675
56028740
55491125
48028673
81483101
53817940
55163933
79320341
53360000
49202848
54360739
51533845
54437910
54224693
53291532
48445176
54272400
50877766
65155473
58039807
81512906
72570149
54307069
54534897
54007339
67214770
49330385
61867812
62478581
54029647
49846845
77400228
56737290
57007277
49330355
48147304
57563084
53084715
81102302
55609461
51959259
54404479
54311356
50014777
69989650
11998849
40293536
47683256
34241740
37332701
1802837
70252109
40467253
75942672
48800371
37208498
36530381
65202917
57261611
8680530
18821504
61409487
64519180
34413078
35986398
36331240
37568345
68129661
48800279
82477048
42250111
50101510
64486336
65367450
53773160
67203975
11010224
67303162
25451116
71976535
65260632
35173499
62855435
71695973
23249246
55152747
36188256
33780076
58173762
65447478
15032119
32833643
30684277
76394496
13115646
75058573
72308568
64140022
32524766
23504402
80025835
25890006
32186683
70535839
45043016
62166738
63182225
64140477
45236299
44901692
25754433
46861545
40051715
47936921
57385201
54461666
45403373
30754315
61756382
35390894
75644853
43388718
35244953
1309767
58082208
53160827
54200032
59158080
52238248
63899777
7629075
44632723
43229047
26450967
69385223
70926003
67853450
49212917
80271057
48896825
33180155
59319231
42768105
40292987
54617879
49502721
6781134
43324542
20788031
56113902
78623040
2648950
55707767
31767436
71479552
22470686
16943028
82862862
47762877
40359754
49119144
35177689
14093721
22834260
51679996
46815032
44899197
8794690
45762917
56332437
34160499
46589257
40889840
74811492
66294448
55024116
47457715
63642757
36774212
62463992
35384029
43602104
49709192
74041682
71660818
46782561
69508616
55633387
47980866
34034129
56675552
54576762
78885767
43183187
34893915
72385614
37521566
49238883
41799191
77858558
44733625
63364869
72265592
61117794
36714216
33110860
48498824
43291507
56901923
47343886
72510217
35266900
44458638
66989579
76628738
40453791
62451264
74052589
70234955
43541747
55543207
71575519
42377076
45890531
80929685
63023904
54146728
68715874
81750239
44025264
37372148
51887905
40235264
36509297
80930617
41602378
47084606
42749828
41943838
45887072
57048964
56865989
36244369
37222590
44632854
55148899
42442333
55901789
53626537
55169805
57905172
36927180
60322725
36668888
69921564
49733610
51747542
65483515
49641018
46791790
74083911
81289506
42789666
37207846
55816405
42137285
55178668
35414998
44787294
68274246
66541950
47355220
44470251
50241388
53784714
34373986
71356223
43586216
37328217
33215615
53665532
79370943
54388720
72709817
36435592
42304137
75527417
36982394
41169159
45390372
43780236
35756481
55814363
54341411
41444388
33619770
40798727
41146485
36284057
45666134
68571997
51961126
75637169
82361311
81747256
41349178
40430648
42705073
47345163
40447980
76137699
35541470
68565689
17701924
75973248
29599758
23298161
68371272
66206590
68715565
54674359
41474438
54454026
76022945
16092248
54703432
29034748
60148169
36269190
21870020
54135885
13176546
80662577
63211213
53593861
13927492
52996744
72579154
17525060
66435204
47243122
17685365
15605956
43333137
48262668
35404988
78775239
76495346
3787835
10539768
31454315
18067636
30459385
49125080
50786604
19106835
76408311
33834557
53453942
13846526
52725101
17709015
67132587
56227617
74094457
21918580
471075
76566989
50634482
16941389
77213210
1743897
79472108
49065658
18013499
15602301
30005778
51962928
9072482
25016079
30310793
72568397
18425149
19283320
36592767
82562153
23970220
18354230
16010782
30312775
68104343
36749573
17020974
51594620
70699879
67353083
56453006
18432059
51739953
20725853
22578166
20889175
36073953
12299483
14795524
76610871
54129260
53536158
60448116
32763265
54858298
55120628
21664699
16723975
11873790
52628749
58919888
53724416
56576577
54380011
20919631
36119248
64644639
65836016
18124566
64336964
65833587
5714632
11619126
50101447
18890309
81400423
58060697
6338237
57073652
17983670
21395599
16942736
343845
66407841
7185586
30349698
65236630
76772253
80256865
2701428
75428565
79106888
57354800
30073289
12437463
53821937
11075438
4444584
54664626
7412625
69094016
30933959
33892726
37201814
17809093
54894095
49001444
5519711
20812640
54129547
60343347
53341039
15511073
56919029
51589337
37332768
35896156
48240182
25375527
25845680
44750686
80220576
72551178
74759513
60391765
55882876
68997504
74969899
51147903
75399730
72684182
53813278
74800372
82442885
79057408
65341207
81690748
78080726
65483871
80512330
52869949
58191285
49856913
70354359
67484015
70599803
70589788
60936147
82697669
76196419
69559059
82479729
82828790
81590976
58469208
77470069
57444617
76217294
58679693
49181241
69695116
49284179
75584084
74942955
71536368
82186981
52804686
73903804
63936557
46852982
66373400
53002848
65238574
74638851
65291029
62050832
64596362
62294908
68128847
64925582
50402913
57168454
49179873
60850762
78409242
54277429
66401050
54148546
56205682
73167930
66706582
78864730
53010663
54141025
77530369
46948981
79907024
70100435
53577961
77325060
55282456
71668161
49720654
71073536
49872991
76892224
49156661
49721552
59744571
53957803
53897527
45600132
64331663
66400800
57378129
61284983
64482411
58637771
57899754
62953603
70732394
65990045
64640058
58438432
56642298
5400512
30780932
2018253
22680302
43143044
544251
53562212
1798070
15810855
48276691
58780385
8083846
17914937
40403669
1266147
50013608
585278
8619114
30296760
16828858
35343904
25263910
67655197
51786918
32295814
64386549
1407925
41060926
46077073
1394009
30311141
31736275
54099746
19603749
43662362
30623799
19545586
53075538
35096470
55905874
50406818
52437737
49642640
66650400
71108040
62114811
35172765
45535491
69728987
79171347
80755443
44466567
66225551
69047125
79143482
37456384
66168302
58968251
67156551
67820615
64960303
80586126
58945412
69215421
54862695
68277053
67716810
72709143
58060285
65162562
67854248
70327432
67336456
54555667
34495265
41176492
68475257
56226449
62432207
65101374
31825313
62527760
67258395
53830739
51891594
59154328
60184177
48414776
40143052
66509281
37257681
80361116
61880847
34698130
60992264
69578287
60730517
80955968
56896209
69947565
69082539
54732406
59013535
48089352
67259683
66218863
48320321
53105109
63291130
56324809
63809445
68827044
54273885
65234971
60324995
54340172
78963399
31472133
32658717
56870097
36962167
66045061
65147561
61011286
70742100
41658032
57005486
65739960
63365720
65549404
71721032
33542849
57424929
62346501
57387770
74919968
66360873
69889765
82496836
78763784
55362751
48984915
52796790
67680270
65349494
56564674
80384523
71861131
74915547
73494923
36137603
80194398
66944956
78358995
69867783
73793585
34312141
53720743
73340178
68237253
71332919
56497304
34860381
67203644
58494521
67459206
54342336
50252657
67091378
75669512
78297949
62408644
41814535
58423938
67446763
56497365
52625444
71758198
67671926
81774986
32962385
62528093
66045226
68415339
54501952
68282307
73649724
75545896
35138268
66151352
70281839
58874174
54903557
66561484
52539659
56921220
77404710
76825011
31110779
31235313
57588524
81465996
65163361
57152661
57654562
73346476
75834442
72977122
81086449
78652709
40105163
57608962
51759470
44962161
41463387
54386328
54040623
35294901
58679083
71854790
57414690
81112068
57684917
59547394
67303083
75585371
57002637
49123199
50484835
81203064
82788522
71976434
36058666
79780375
65449810
55543182
53726826
77185855
37246279
56104609
76352336
33719983
53445431
77767888
32312388
64888364
32541416
50249335
42339239
57659196
77185984
76737455
57152867
70068155
50295090
71513133
44535452
57378598
51105939
66601291
46097503
66865562
58573497
47168370
32195655
57517315
74328433
72599468
50264325
33561995
77030346
41157462
57148361
31398378
64167695
46878239
79271873
57276250
72420670
42097018
64978381
54589187
51868957
71976554
51708552
67409530
57411383
65212533
78736829
36760717
57711201
70031438
48055083
68200678
65640824
80405976
81775070
80116860
76417014
72171251
70985937
68610480
74334600
54585336
34918647
64147820
59271762
66857435
73583801
52102057
49697561
31135874
57454825
56807415
77187417
76796958
57395462
53556986
46034106
68610421
56761092
57949303
52755618
62505049
56260250
52555659
58521929
58000867
47877407
57521726
52490363
61101981
57960896
74539145
56930530
57446369
69784932
19206434
55837657
68383702
35345381
41091291
2313282
56122952
10496759
33934043
35856315
36244765
56175456
53967921
60147274
37473668
54342605
13596555
20928000
36906861
48019031
74928172
82610120
51961567
62118328
82080897
52437623
54803860
16872330
68495311
50025263
58002479
35345348
76966389
1248032
79172925
48317070
42171193
55000337
43069076
52267461
50441517
74223474
59761852
54527869
45076654
8776605
54271825
20879
52437809
50949616
63288258
34916476
44099382
78256099
25052718
20675462
25236027
53716967
40663002
75595234
43952735
77594833
54248387
65997634
65427529
77809808
25650152
40911187
81877456
71686162
76431311
56757548
63418523
54134153
30941970
55437725
65298434
79725684
58198285
56144323
64338742
64180220
16746282
58975046
31135910
18206296
55434988
54149421
58636193
68199749
26233144
53657438
60173257
996449
80477515
56802404
32057956
19585612
45815276
9042877
74223858
62895683
21346313
62356943
78708744
53337738
69270483
30114478
42868702
54469079
21792504
58003422
71772775
54694966
2223178
2222893
48348228
55022306
52437684
69790654
49007084
36232265
65450146
31236192
73208969
57927931
54425776
64460404
80517179
77369548
77035214
67551556
73661029
81590563
58763926
77842844
69996292
62558079
59809133
65346542
51433901
65488483
73744552
81078364
61839337
64087547
65426986
63983835
67117091
58821108
75754820
43264565
67256474
62607505
68027170
59967958
70044793
67363827
65179802
17700459
77920883
62416463
22880353
71687706
62261247
36426752
75883538
51627405
77214137
73024430
79363739
41347311
64482275
30567733
45820664
33645845
81590536
74868904
78224250
81392029
62897011
78571411
12825790
13623795
8113824
80002288
34745855
11429593
70387602
33337422
9213523
10070161
74599818
2347720
4145456
60418437
6046095
6796472
682564
51744618
66387047
64519155
45659059
44108963
3347148
3738580
24998286
15416587
70431396
74501110
17811269
35517578
6226461
1837273
75401588
45158023
13856257
64232086
35084091
47406900
69326803
458866
22615715
12215989
5184005
1926500
7199382
31203665
20897903
6508952
70523482
22670487
19164917
5711233
9230792
40887245
50106209
65251470
9924145
6833106
45709736
11480957
62527853
76427990
24764274
68831239
72255488
75874492
42105569
70544422
69575712
60358376
69431100
80439606
75534469
70822761
57941188
66978567
13829318
9761436
55907724
54897017
15890057
59245906
66041096
48896576
44137437
65092593
66581188
81618231
72769983
51077177
80388863
40366261
77262952
22090727
12420268
54615799
1879535
42952046
67734021
45288128
61777701
719738
52048791
81452886
40099882
35695303
60747877
46215212
33553046
21307770
30458214
12380185
31994925
14423095
23017769
63568856
65351132
70961067
18582063
31912991
30007693
18144573
65989482
18624270
12053475
14836071
15791149
20642211
56126731
18704691
33981097
12014991
68714981
19047839
33125902
12318323
30197004
61053629
17075848
42536579
18888283
60752462
19600120
24945551
30893739
15491656
44669029
13631205
54865204
18897201
74731843
41416442
60017346
51713660
50591800
70549910
15921712
29884937
19106752
25319192
18225741
55101739
19007510
14516128
17739791
81625390
51713720
11681310
77478924
2530047
4074772
4212743
67370135
31700398
14987911
1966918
19897747
21171064
16506762
36786052
10291582
22033292
1582401
2871503
13829307
22943439
30456609
3672594
1457538
16283554
31913596
18389351
30670753
19552539
13682620
12312920
29885581
24854977
7202487
19823968
10926590
23090531
37146706
16942962
20520840
62131008
25750613
19600331
40024808
24566307
45295880
22020189
82675079
63741895
40925726
53321884
34117339
35191061
36786080
30620067
20377062
55781043
35846884
35062263
20212922
53957279
22433217
37321017
54943758
21844987
37383701
21053992
31095529
65418476
54530076
53726519
52866208
48644618
61752265
23008630
57085288
71431025
35716369
76353758
20618691
48508977
60986907
24967098
24716598
65448346
36692122
36162712
20916659
66857056
76889679
44854539
43222072
56632102
73764254
67609800
43258826
81404539
29228056
37473459
57236701
42970514
58233474
36286291
19361113
77314827
46392613
29805792
9031032
55301393
33591305
66226091
54300869
19357284
61180535
3812716
35917437
82130394
12391582
71750815
50173314
67426321
65636093
40241775
22844420
40581532
13688173
33439858
60900251
66100871
19106844
55191953
22539757
64518726
55073193
56124256
10748353
6935365
67423475
81710473
72422865
16952285
73899822
66474050
62253798
46542662
56053584
13654435
37258149
79177369
40360720
65746253
66722951
75853651
82130452
13789922
50032281
30814794
43887471
43378995
42608980
53647324
47461662
62024985
68940392
58443841
12572849
33341507
43152805
34347214
43709983
20698100
59827843
43512540
48570500
31284006
6102117
66631934
6364109
12668644
458771
5300940
35021135
79321674
52437405
22367998
30226060
67331227
58004084
34241777
70534728
77413662
80953584
32960195
22115477
33410608
57966644
45035539
14766109
8574248
8685613
12330012
26111189
51904858
54097940
63394759
8566064
18906622
37474148
15543634
71113562
65088337
82054311
82681637
44802110
5369724
64579931
65294670
65341562
37437037
65587726
82264574
78609806
62273458
65141691
65246871
67093983
67334776
81775028
66994061
76141693
20377834
53961983
80212453
77468380
64483260
76517169
70782704
70463940
66316456
65766913
65746348
20671044
53940658
80943134
46567064
63985655
40903367
61704298
7889625
70243640
54881466
65089830
58693184
81775062
41392078
79124199
68056864
10501944
54931474
54651906
2121564
55072354
53718419
64615668
74482849
3730624
55865659
3902663
3881175
36882030
60043504
59252626
4237964
56457931
60051382
81372631
43897578
56152391
9970855
57894757
75392692
76654243
78024014
55417487
46341768
35219250
33519190
81775044
80360672
45123568
46134403
62281714
59491431
54396317
59997063
80747173
12534181
2124488
67556564
57107774
4089759
82250243
42182731
21296668
67390217
66167924
66111144
7813613
11086547
67228984
21345119
65359543
3034555
20353385
65736364
11925710
61120675
44380296
67563571
22529892
77896774
59871590
3756186
21724252
80460965
8749330
17455472
68947768
12811131
35764139
4502190
11087483
70549598
46128774
18008566
16019793
80433089
80406276
78406973
81297807
69456728
48896651
73560985
82590888
32524729
63358820
74901620
81851166
76483001
53027901
78063280
71040635
67437557
54131373
21837494
70545407
54203868
46846464
54131792
81590627
54465346
66914033
51378313
22959159
65752263
53474474
20288477
53741559
56621360
45419691
60707774
80743892
72790969
70523444
51803525
52643728
81816602
54385304
74908143
80208373
72179956
40511231
76562772
35753789
70922428
41835539
51009178
70384409
40581609
78027325
66746181
30700463
61230344
35507240
66153583
71129290
55213165
76864899
76249464
76585240
78468171
51436363
53626266
76350383
53819608
70573784
53694221
80096223
69477879
77026284
68117987
52928133
53098389
62511877
81142382
54765460
25161229
80354496
56869671
70241491
73057621
61428575
74987801
68069095
54515625
34741048
54238127
78740559
71244416
57562626
82252660
71424133
57601251
67459470
76169826
52035747
62253989
35938108
80988240
63288685
56186829
65517417
40268072
68587250
40735861
52976168
65046039
80741338
70570477
36055067
42401379
70488885
69643158
56871151
70431602
55911588
74691749
75003833
47191500
49330266
51906938
44691017
65833868
67226836
73346703
63740057
51805790
73973720
23302675
56404662
76078852
67513779
51670919
59656323
61441426
61625101
76025830
76599845
52696014
65858952
53569318
78702388
53488923
61098597
54426700
74451212
4384740
34305907
50073037
67370128
19005274
34713924
4435848
15767497
67773061
33038098
21975197
46695356
1895010
69301188
72201361
64518756
50967200
71814833
79799374
62252614
68525103
33748870
36739212
69729741
70778052
54135232
62006064
54431450
8978861
43350299
71173270
45367234
61011126
33028371
30369062
71767350
63112015
68442233
67026759
65450817
66856873
48817688
62634861
66224960
54530304
66976665
64231758
69276526
78676147
787587
5179455
1811352
3741325
16990703
7385277
8081793
58943888
20763086
60928700
55702381
16090885
41689671
56173723
44577065
53792916
69357929
60645587
78253100
58958514
56872527
75728143
14253572
69954156
56482437
14074438
54271789
81040148
63512861
59083804
53722768
61707549
57774703
4106349
50284817
47999303
54688880
53337533
48485912
53030716
53164215
30757823
62956546
78582079
45336682
56067035
46213346
47858458
66817858
65917293
51255464
45764533
76918296
68747754
82005228
74975497
56199633
52825374
80191096
53660586
82300899
54242688
42823367
8039573
54546523
55251532
64309308
34425443
55023914
50887703
36124965
77871297
56845992
54729640
50409211
50627362
54281595
81214385
64741223
35335786
26228822
59995231
44622484
34201619
70983592
44314846
49442490
19584106
70814700
63757856
77757006
72384971
63966076
20202419
62968390
47372994
44894684
67458085
74383133
34932247
55642573
35936888
78876678
20878830
65022511
59563016
55303249
53789797
48087401
55533732
57947876
25859782
59204789
31889000
54412757
56113398
55792171
56940778
46327446
74567520
57102673
46045709
62414484
53102714
82779809
55038499
16758004
66953084
49642310
64041493
65895815
31916619
52197889
54532453
37222588
70931789
5889660
23686678
56037567
69616587
35031887
54501419
56104501
54931960
3262122
76307666
65835360
66856886
55240466
60279772
73020363
61755665
75913658
9195515
53852152
63976835
74541238
4436323
64009135
37385436
6251919
55191995
74537947
45175623
2806183
54292800
81619396
80420368
54466222
78877856
61971188
77918421
59409440
53742000
65267819
46566751
54074303
64910477
71823601
65388455
69857650
79166205
59906781
59411958
33965281
40922402
52359179
54038377
63951271
25859581
73337200
33674787
69588197
74837057
72104288
46085387
58059900
54594754
34238448
63847313
41323414
48815406
54362816
53760711
53959284
36772784
46778554
54668831
56232867
4096853
670404
43228314
82458201
77158700
34263981
30028103
56674001
72804482
48426963
56895982
80939790
69998549
74766322
64994759
72418528
70792057
59963846
1131692
65246331
7946976
45367218
68769666
79997945
65505228
45684342
64740668
75761432
72034886
76143920
78403521
76590456
64919444
75853918
77603488
76567577
74920526
78787763
78611974
75394711
62875222
75553159
71270884
21284904
50192552
79591630
32566753
68060486
15486482
78386169
65882886
49187203
70286463
34095778
56326919
56911666
2260031
5077240
34638845
63439388
64739668
68308187
58155268
73118865
4075831
45931741
79345900
66508
72364857
63012707
76970071
69804076
7623883
82120373
30204102
65071289
66618
53941504
66655698
59427048
44011085
63255619
69033156
63699349
51554181
36521138
74155638
8132880
61602337
73739562
1329673
66827051
73734889
70233114
80696477
53590805
58125551
67432895
34209043
64042424
28641891
13744111
36979115
722663
14753803
1329632
20517708
19441798
8785637
25125237
78884867
17339011
15740447
48522505
17528656
12587185
10937406
79601191
31582700
41723755
19705807
30897385
17533400
59026352
76466693
55048255
72676780
70593428
53827572
81485921
34305322
7759730
50198817
47625702
47496544
77578799
80795075
71146915
59602681
65371313
58004252
2092169
40018890
70069782
49868496
71167714
70762847
53782139
46721188
78829164
51374904
46545104
48435606
5264079
48847153
32057797
45412648
45849007
5161827
1130829
57239540
67934826
75381528
73160529
60862556
62703154
25264058
45992578
54823012
22768760
30036875
35345330
71530172
4218198
22931221
52391441
58613527
36852296
8037378
56694068
53590982
46939755
41874083
19488605
80091682
35345293
60253006
7861657
9585135
72850017
728178
66987546
81306442
54026930
67771681
2862365
79365267
74282192
17753724
78801993
55866013
51452109
66771495
10684950
80341499
76009339
41123137
81268276
76832041
63871386
78119078
66004497
46470377
52835115
55438961
16225881
37515497
50574009
66778381
57241391
72379227
76919000
69139642
57563180
21939879
21965711
33876896
78068826
58773907
11827788
54451934
49652408
55396122
32634477
45158623
45116921
35588034
14887246
53990819
54747313
44940519
62992817
16014054
52903366
47109039
22199692
74351381
80780028
44931530
11644246
46810761
71433125
59429755
18103083
54237913
13526812
76910198
13901015
21135080
46115844
14739431
44607186
25502240
54123568
78978653
66115537
45120033
13600668
30114482
68926326
12016759
52015959
56013008
11527007
52043854
58590792
47108666
48443379
18994443
52122248
68463983
74928588
35651958
41840245
58236013
74065410
75196363
81227689
30414211
36129291
36129295
78738095
79587094
45840068
37081546
34376190
17647920
77872982
31224102
1829960
74863814
71318562
18964330
44854591
20764479
72678595
50174146
47496210
45208077
15018
74747208
48216073
545963
76872929
33500530
43181452
72110102
65443807
74764248
76190832
42716476
76086391
66522562
67387344
59049898
73728659
35320049
75852970
74457986
70845551
62812370
45140027
71260616
79450100
43792984
71301916
32566509
72077958
60850564
63716930
51246260
71816182
61341883
69476650
44232324
59386739
24957444
72039716
70412249
59586212
68717195
2310206
48607115
75933935
80262093
69939312
34540365
30293350
52372174
40446503
75663802
20458022
21785411
31328784
46425760
50140353
59334420
34099754
20448017
73619130
17648713
48147364
47699206
44645569
40183603
81113271
51830630
61429086
52782562
82047810
66413691
60768314
59448977
45678581
60041190
46284613
24316733
67390515
58854876
51922756
66857480
56772337
65448713
61817166
76486629
9393320
20803673
74155987
45087202
41402711
42332443
34240740
57899850
56145056
76931267
77295630
64339583
56211979
55872431
68780584
65116093
75921367
59564107
75390655
75653727
60803581
75616829
68579969
80999573
57719801
67555599
77457815
56091349
67488510
78047260
78680043
78680050
59223945
78681788
58013736
74056703
59361692
70762193
66727788
65353021
78663394
58858525
71971138
63806400
56230043
59895899
56348508
55790236
60927630
57524125
68993600
71035137
58879697
54950690
81270720
59224313
70876422
59991355
55529156
81870057
66345595
63154670
67499942
65876878
68681333
77920068
78666334
37233551
59017731
56633320
11359400
56769574
59800368
15895770
2842415
65565145
82310586
15457036
72519861
78841957
82013231
63950949
81184487
58235060
73330753
56839807
69791300
56254401
20043655
56135199
61761388
35104230
77602858
22704132
47888717
55193636
60283276
52432052
53748246
60283155
81590682
73061360
60871658
64882579
15362233
41833430
80093932
65488111
51145214
9858517
75607012
71640228
42679052
69293560
44854585
46700967
37004052
72760229
14940418
43344609
18562744
37015676
65651031
49175832
20794106
77398457
76919046
45853827
56238230
51681814
36229314
57024048
32778966
21232586
72346612
50410628
11189693
80012506
54219346
14888825
62105342
33910578
24570964
76048155
80437751
35574450
2968422
14389478
37309523
20409770
14119813
20453577
74421180
77151203
76028618
59166049
51079329
71982908
74351854
22053816
19049819
66587268
20927335
25224204
55107497
58772556
52797816
21038600
30748888
76138145
66152543
77748160
30375510
74062378
13051536
77098622
49590299
15323073
72367809
64972548
60749993
59940966
125811
7107845
62915050
5765551
5928765
81554001
13235463
75513990
71976564
66856964
65448565
65180621
49128376
31650078
71119915
63977689
71479604
53368373
54728117
1604806
65451656
46550744
37131767
40813957
3651480
44171297
25366142
78680046
30294065
54337237
3661040
25826734
3743310
46535026
44806860
69938629
37559645
34884642
74081224
65835375
61646347
43295172
72193944
53783241
31028889
41360117
40112496
41371534
43191606
48190594
30125139
70188450
926484
44477071
20283013
51092429
42140213
18095940
35060669
40298522
44022809
34688747
79173768
70519239
61965001
79535223
41325385
78201387
72900940
60214026
61891937
47752018
31865179
63670098
72047129
34026618
66006180
4789448
81104155
65027483
55992589
81591497
74699040
62418480
53617323
62571572
67312308
71986422
20400772
65856524
65614716
53761729
81912014
3802204
135016
31775836
78818134
52564091
62885057
25344854
23139388
60380640
56955451
19949568
58157166
31000208
55986934
12673200
55994608
45705688
55231176
78888763
34305953
21393959
47073207
75168780
20866382
30444642
46749787
62959790
53830079
78247706
82448381
54222341
72005605
72007757
31693670
18448864
56136891
19861370
17989028
53990522
44759181
81013024
15910055
53927654
50380804
81011141
15418963
53928228
62156185
26222148
34473455
73137798
52254386
66056071
33312353
42411674
33305132
60861322
61180347
68070240
57233579
48078128
81590822
45940900
49657143
71145101
56676718
62243816
72519837
81963924
17700267
66693841
45039658
79158729
6736215
80039105
42612021
68207234
52195709
70737368
74539796
71155589
5269539
4603446
62624745
8825527
13290978
23256890
82236079
69870789
54814060
78967148
69038550
60838260
66386928
74420529
82621775
34579992
42841048
57219986
57650777
70596622
80731372
30907609
59333351
72976439
67967353
65191034
44855372
76797020
53978846
60186746
3059044
61872974
58188777
42368482
65116522
40070234
36469793
2726316
81771159
75247419
50378667
62905936
1607394
8083573
9293190
8579374
7286572
9285245
6650634
3701400
8012280
52098192
15269036
10632417
1510511
9168491
73267231
35346095
12060183
66924670
2069094
73633573
56453759
68602290
20287886
17563348
2226687
73264893
80325458
81419477
54996969
2021193
51081146
59623605
40670775
81813081
29556926
52281928
6487031
33262076
19524318
14345893
41763598
35872818
58255261
58255306
66253572
43379643
5410152
74396016
54287320
58256687
45899470
68474859
19517012
58837567
37408741
59172829
18358582
55875022
50201386
66154938
65289984
76970880
9196616
74803254
36457783
15974491
20893569
15731579
22533778
60076166
51479020
23188741
21814551
37064204
14893387
25975136
31603993
30764496
18942033
17380705
18934183
49438416
55186571
19747524
62078959
46965672
17860595
14038067
32128867
17588404
15380064
79608538
19820124
41159204
24902937
47843426
81775108
55375307
36945275
47180303
35345739
21200313
34305380
80638250
56171015
75973113
19484191
31977796
47100001
44618890
7980120
23969197
52933081
50416980
68728585
4873152
82310604
482958
71977424
40781430
67117922
63135320
37520627
60170639
26033422
57447522
59676156
74985340
51357272
50517627
80860060
60778874
64020894
43890579
74486729
68706808
60146062
55604089
73502843
62951589
76624643
74330088
40938021
53547592
34060265
30629325
53593455
82555605
45684264
7385406
64906414
81745575
54530743
18702147
4445151
41239220
81565947
17814240
18776088
17817185
17700506
31913777
72864092
7497699
15606329
52489347
19925096
56732636
54734072
17708472
30893927
66857410
22140168
23361353
14843437
36814383
22925823
10184288
77145960
17486627
59094970
82497792
69300745
4537087
70484852
72039182
8780666
77548475
75422507
79403496
74413823
80835993
59834791
72202618
65330112
73682066
76234727
64127294
79461897
75979891
69187083
78643206
65352658
57083065
65934305
79185964
82307273
57523852
46641293
24341997
22207213
18912278
77126953
19058494
54306373
78306034
79905459
79448934
72221908
65107212
57566835
53684679
54658616
53723806
81959704
61822787
57104163
64535921
66373384
66406603
64415491
57631579
71804766
65632914
54336641
70680393
72745416
67334503
72558023
79580027
68878969
73345082
69240347
75801305
66899184
78459366
71999080
76025651
80243140
77081702
71839204
68769240
57146041
66104540
40323456
75921282
58303042
52235542
63926572
7714659
60718445
62537850
80150229
70530121
78229396
54022578
52905731
70240274
76139132
60720842
40723849
44405569
8911615
82132326
22844968
42751135
37538781
79376844
54801252
69802613
42575048
54903635
26406785
11289321
12644011
23890838
3533151
15075724
53995866
80463192
54929810
67385290
73538401
65564523
65169221
67052778
72016757
58623293
62308010
73396545
75029462
54064771
67614910
72396545
75247969
71672882
56481301
76334973
79756392
55072960
68379494
72945756
65853240
68082346
82659021
66454073
67934814
64126839
63748029
66116178
62296968
78206499
66468955
74277239
12260775
54667104
79420081
77494190
10597175
75280630
78501903
79884197
79560432
82296723
7860042
81371475
80405246
10386312
82508520
71976517
81370561
80704510
71587778
46140871
15873194
74652614
30649766
43081450
50050690
75641556
71252153
32980488
25654235
65059147
17810992
69367112
44304473
63971985
65459186
45055392
67448518
43258844
46862586
75850920
46442064
69637445
65932172
72167135
53185306
52031446
30781215
74388238
30966567
45786263
61897867
76446654
72335840
3678310
44246641
44776174
40449776
79669825
78914942
65468419
71090514
64518739
74559254
69300757
55791213
62253713
71542209
76510612
31269415
23050826
67541089
72240349
65398134
67155911
65175833
74336387
60812374
61156979
67314517
73162871
72487189
472312
70821632
43221164
54555128
80743081
69051140
70866823
56019496
52385000
55490262
26058520
5476361
44704193
4219980
54991918
57512
25554395
66494063
67550371
58830639
80944099
41796809
59721350
69225341
67456246
53741248
82307244
79198404
3961033
82593671
81951004
77995798
56028239
69906801
81350223
76020096
79262704
79830851
73618403
49269672
47252743
47668691
51752338
52023161
77468716
33748532
56247843
79293621
52806098
71182017
60080886
9859410
14051592
37152867
20254157
59203720
53220758
50693281
34306568
50896395
43955771
64593796
51622302
