# Supplementary material for: Dynamic guided metric representation learning for multi-view clustering
Source: PeerJ Comput Sci. 2022 Mar 8;8:e922. doi: 10.7717/peerj-cs.922 (PMC9044235; doi:10.7717/peerj-cs.922)
Supplement: Supplemental Information 2 [file peerj-cs-08-922-s002.zip › football/rugby/rugby-mentions.mtx]

854 854 33832
21415915 24429243 42
40894652 48048224 12
70483883 28128687 119
70483883 21927348 146
70483883 40691248 42
70483883 75611015 36
79413578 30009812 41
79413578 24429243 9
79413578 33029673 174
70483883 51371672 38
80373284 21927348 58
80373284 84403255 34
88227100 69315538 1
21415915 23505105 104
28128687 21927348 4
92473291 33029673 88
40894652 38633460 2
38633460 40894652 13
38633460 37649776 6
70483883 84403255 13
80373284 51371672 12
38633460 41795957 1
100597724 51371672 2
100597724 21927348 13
104147773 43399417 29
77726580 21927348 47
21415915 100597724 8
106766504 21695739 38
107123526 21927348 7
107123526 84403255 20
100597724 108064328 134
22128494 108064328 18
100597724 84403255 12
88126316 108896669 105
108896669 88126316 86
70483883 45398123 7
77726580 51371672 24
107123526 45398123 3
70483883 57794814 30
70483883 66484769 224
77726580 57794814 41
77726580 66484769 11
77726580 70483883 7
79413578 111690467 26
111690467 79413578 35
86739892 108675333 66
24598269 36292202 6
70483883 107123526 5
70483883 108064328 1
70483883 100597724 1
111690467 33029673 145
77726580 28128687 24
38081052 24429243 1
77726580 92975209 10
100480169 22128494 4
22128494 100480169 7
100480169 108064328 2
22128494 23505105 5
86739892 33029673 18
86739892 30009812 7
89308231 36292202 44
77726580 40691248 6
117757115 111690467 10
111690467 117757115 21
79413578 71487252 51
21415915 22128494 1
36612498 123084921 188
117757115 21437961 18
88126316 115605916 20
107123526 23505105 6
115605916 88126316 63
38081052 43399417 28
86739892 115605916 26
117757115 48376774 17
111690467 92473291 21
24598269 104799646 43
22926492 21508873 112
86739892 117757115 2
111690467 48376774 31
132902185 67657313 201
86739892 64017672 39
24598269 123084921 20
21415915 54513097 24
67657313 23505105 18
38633460 115605916 1
86739892 74224730 89
115605916 108896669 23
92473291 71487252 2
111690467 71487252 56
86739892 71487252 11
21415915 24868133 2
86739892 111690467 13
140083960 108675333 82
43399417 104147773 31
115605916 74224730 21
86739892 22249205 10
74224730 115605916 14
117757115 92473291 6
111690467 64017672 172
115605916 137434820 64
100597724 108675333 3
86739892 79413578 3
111690467 21437961 12
89308231 123084921 1
86739892 140083960 7
137471432 97492519 103
44765804 50093236 31
92473291 111690467 11
38633460 48048224 1
44765804 406980735 11
89308231 143037311 81
117757115 108064328 14
79413578 92473291 8
92473291 79413578 12
117757115 79413578 9
21770354 74224730 52
21770354 115605916 10
132902185 133406185 118
67657313 133406185 93
133406185 67657313 47
40894652 104799646 6
133406185 137396816 14
86739892 21770354 40
67657313 137396816 26
132902185 137396816 46
115605916 40894652 10
40894652 115605916 2
155874323 124272648 11
74224730 53384299 14
79413578 88910148 25
74224730 90430970 4
74224730 21770354 27
92473291 24429243 8
70483883 77726580 8
57794814 77726580 30
86739892 90430970 3
88126316 124272648 44
44765804 21593031 8
115605916 124272648 33
143037311 89308231 62
21770354 23505105 20
27798256 51039180 15
102781563 92473291 12
117757115 97492519 7
126040106 92473291 6
126040106 79413578 36
92473291 102781563 17
117757115 24429243 2
77688451 48048224 13
126040106 33029673 138
21593031 50093236 24
21770354 43399417 2
102781563 21437961 13
137396816 67657313 21
137396816 133406185 19
102781563 71487252 120
169894192 156951907 91
169894192 104799646 21
44765804 157197158 22
80373284 108064328 12
156951907 104799646 24
169894192 39723301 3
169894192 36544806 8
169894192 51039180 5
169894192 123084921 4
156951907 169894192 107
156951907 140264549 170
169894192 140264549 99
102781563 64017672 60
102781563 111690467 6
126040106 111690467 18
170909799 169894192 11
170909799 140264549 32
170909799 104799646 190
156951907 170909799 26
170909799 156951907 46
88126316 104799646 2
170909799 123084921 5
156951907 171251023 28
171251023 104799646 4
169894192 171251023 12
170909799 171251023 20
171251023 170909799 24
117757115 33029673 30
117757115 102781563 20
117757115 71487252 25
171251023 123084921 3
86739892 167906212 24
14599444 45398123 103
14599444 30009812 62
14599444 157197158 49
140083960 140264549 1
171251023 162621823 7
67657313 24429243 2
168345425 162621823 40
171251023 156951907 37
14599444 172453787 43
14599444 172453788 33
172453787 14599444 44
151755148 170909799 1
102781563 100597724 38
100597724 102781563 31
92473291 64017672 21
102781563 108064328 30
156890702 26761071 9
172453788 14599444 14
168345425 170909799 17
170909799 162621823 7
156890702 48048224 7
100597724 92975209 6
156951907 162621823 12
168345425 169894192 22
143037311 169894192 9
169894192 143037311 2
140264549 143037311 14
140264549 169894192 131
140264549 156951907 193
172453787 172453788 115
140264549 170909799 15
168345425 140264549 37
100597724 175458189 114
115605916 156890702 4
115605916 165076757 4
165076757 115605916 1
169894192 162621823 14
140264549 104799646 39
169894192 170909799 3
42895816 28128687 42
102781563 48376774 29
132902185 175458189 10
137471432 175458189 24
86739892 14599444 93
50799351 156951907 86
42895816 21927348 129
157091041 162815851 33
111690467 175155659 46
92473291 175155659 10
175155659 92473291 8
175155659 33029673 106
21415915 175458189 77
115605916 21770354 13
115605916 53384299 5
80373284 23505105 1
175155659 157197158 22
178457690 164729839 40
178457690 30009812 3
102781563 33029673 64
178457690 23505105 41
168345425 104799646 24
172453787 157197158 53
175155659 71487252 53
36612498 162621823 85
140264549 162621823 12
172453787 45398123 62
155874323 179127965 12
102781563 79413578 29
100597724 53267855 31
79413578 102781563 39
172453788 172453787 40
178457690 26761071 3
168345425 150611354 48
170909799 150611354 181
175155659 64017672 127
178457690 24429243 7
79413578 145721875 2
151755148 150611354 54
111690467 102781563 10
88910148 157197158 4
88910148 97492519 39
178457690 145721875 3
175155659 162815851 9
178457690 175458189 6
172453788 157197158 51
178457690 92473291 3
179872551 115605916 29
169894192 150611354 8
140264549 150611354 30
67657313 178457690 4
67657313 175458189 6
178457690 67657313 1
157091041 44765804 48
21415915 164729839 2
91155132 23505105 12
74224730 179872551 21
91155132 318581766 43
115605916 177496057 9
115605916 177900100 1
115605916 73084416 4
115605916 179127965 2
155874323 177496057 7
100597724 67657313 5
67657313 100597724 3
88910148 175458189 20
175155659 50093236 23
21437961 102781563 23
175155659 48376774 43
126040106 102781563 29
179872551 181662643 62
121567287 137471432 20
181662643 179872551 63
88910148 23505105 27
21437961 33029673 206
21437961 175155659 31
88910148 21437961 15
21437961 88910148 25
115605916 179872551 16
175155659 21437961 24
88910148 137471432 31
50799351 171251023 62
50799351 170909799 19
74224730 23505105 1
183374179 22926492 57
179872551 21770354 39
21770354 179872551 39
137471432 48376774 10
140264549 108064328 24
175155659 178077679 2
21437961 48376774 292
179872551 53384299 18
79413578 48376774 42
177900100 104799646 28
115605916 155874323 4
178457690 97492519 19
140264549 179127965 1
91155132 21695739 52
67657313 132902185 166
179935250 115605916 10
174191688 150774251 5
156951907 108064328 5
21437961 92473291 8
39045743 123084921 21
39045743 104799646 16
179872551 179676136 58
21415915 83928002 1
178457690 137471432 2
21437961 79413578 71
178457690 56343104 9
79413578 21437961 35
137471432 164729839 4
137471432 178457690 4
88910148 33029673 35
186190444 162793078 94
186190444 273602143 187
179935250 74224730 46
179935250 179872551 67
179935250 181662643 56
186190444 77726580 16
184372744 21695739 143
185646833 179935250 29
179935250 185646833 39
137471432 64017672 26
179872551 137471432 14
137471432 23505105 22
140083960 22249205 134
179872551 185646833 76
185646833 179872551 82
117757115 64017672 22
21437961 117757115 23
102781563 117757115 14
70483883 92975209 27
74224730 88126316 1
137396816 132902185 30
156951907 150611354 19
137471432 186547033 50
21593031 97492519 25
155874323 177900100 7
44336049 155874323 14
155874323 44336049 8
174191688 186547033 1
186190444 167906212 80
186190444 108675333 37
39045743 156951907 11
179935250 21770354 50
179935250 181913832 12
179872551 179935250 46
74224730 181662643 24
181662643 74224730 36
187255592 97492519 4
178457690 186547033 12
181662643 179935250 39
143037311 140264549 21
70483883 187658311 18
185646833 181662643 29
86739892 179872551 40
115605916 179935250 9
57794814 21927348 21
57794814 92975209 9
185826799 187658311 56
57794814 187658311 53
185826799 45398123 29
185826799 21927348 134
100597724 187658311 7
170909799 36292202 11
177900100 150611354 4
184372744 91155132 64
184372744 318581766 264
185646833 22128494 20
91155132 184372744 96
186190444 187038423 86
22128494 185646833 10
70483883 185826799 11
42895816 92975209 31
189209030 50093236 168
21593031 189209030 13
178457690 50093236 1
183374179 175458189 32
187038423 108675333 5
183374179 119466409 98
44765804 189209030 19
92473291 117757115 2
168345425 36292202 53
185826799 156951907 2
185826799 140264549 9
189209030 54198070 79
189209030 21593031 10
189209030 175155659 13
179676136 179872551 31
179676136 115605916 23
57794814 45398123 2
189209030 44765804 18
88910148 24429243 8
117757115 137471432 2
132902185 24429243 6
74224730 185826799 57
185826799 74224730 60
74224730 185646833 32
119466409 22926492 34
185646833 74224730 54
22926492 119466409 35
179935250 179676136 31
21415915 178457690 1
181662643 185646833 24
186190444 190383735 172
88910148 71487252 13
77726580 187658311 12
21770354 181662643 20
21770354 179676136 17
181662643 21770354 19
181662643 179676136 29
179676136 21770354 10
179676136 181662643 27
57794814 40691248 13
115605916 185646833 11
119466409 26761071 70
115605916 28774420 14
21770354 185646833 32
21770354 179935250 58
178457690 33029673 1
44336049 177496057 21
155874323 88126316 3
137471432 24429243 1
119466409 175458189 39
88126316 177496057 10
177496057 88126316 20
57794814 28128687 11
121567287 97492519 20
170649489 14599444 43
186190444 454280253 39
190813502 67657313 26
42895816 70483883 18
70483883 186791565 36
179676136 74224730 49
21770354 162815851 16
42895816 51371672 35
170649489 45398123 128
42895816 167906212 2
119466409 52305361 47
52305361 186547033 45
52305361 119466409 28
52305361 164729839 110
52305361 48048224 90
172453788 45398123 38
86739892 53384299 15
42895816 40691248 43
126040106 64017672 64
192149868 21695739 53
39045743 140264549 20
133406185 132902185 65
168459774 133406185 51
44336049 115605916 5
115605916 44336049 10
104147773 175458189 35
52305361 28774420 11
67657313 168459774 51
168459774 67657313 40
185646833 179676136 44
86739892 179676136 19
119466409 21508873 72
168459774 24429243 2
165076757 124272648 11
155874323 115605916 1
52305361 56343104 190
100597724 132902185 1
181662643 186134940 24
74224730 179935250 16
42895816 108675333 28
52305361 120858192 40
52305361 165076757 5
52305361 108896669 92
52305361 115605916 33
108896669 52305361 68
120858192 52305361 36
168459774 132902185 35
165076757 52305361 3
119466409 193425330 18
189209030 71487252 86
115605916 52305361 53
28774420 124272648 10
174191688 117058623 12
174191688 23505105 9
119466409 191898535 30
183374179 193425330 44
187288519 23505105 91
52305361 137434820 13
79413578 64017672 105
52305361 102781563 2
132902185 168459774 62
190813502 23505105 6
70483883 80373284 4
52305361 193425330 2
187288519 119466409 9
183374179 191898535 9
193208430 156951907 38
193208430 140264549 38
21415915 47914608 3
185826799 84403255 21
42895816 66484769 25
21770354 175155659 10
185826799 179872551 22
185826799 181662643 19
185826799 179676136 64
190813502 179244567 17
52305361 137471432 13
52305361 19761271 1
189209030 178077679 4
115605916 19761271 2
194757219 108675333 27
194757219 273602143 50
21437961 64017672 79
120858192 145721875 2
191060793 179872551 70
179872551 191060793 58
115605916 179676136 28
172453787 30009812 16
42895816 186791565 27
179872551 181913832 3
100597724 45398123 4
185646833 21770354 25
52305361 178457690 31
191060793 179676136 19
178457690 52305361 24
179676136 191060793 10
179676136 185826799 82
191898535 23505105 3
187276624 48048224 30
191898535 108675333 5
192149868 189209030 37
189209030 192149868 29
137471432 88910148 25
137471432 52305361 20
74224730 179676136 37
52305361 88126316 66
179676136 196957441 6
86739892 181662643 13
194757219 167906212 51
21437961 71487252 61
77688451 187276624 12
189209030 111690467 13
191898535 119466409 26
73084416 124272648 17
108675333 40691248 3
21415915 88910148 42
175155659 111690467 32
191898535 102781563 2
54513097 88910148 4
108675333 454280253 43
170649489 172453787 39
179872551 186134940 62
111690467 189209030 20
170649489 157197158 117
57794814 66484769 108
108675333 42895816 16
179676136 191058301 2
187276624 108896669 64
179872551 185826799 19
181662643 185826799 41
137434820 115605916 47
108675333 66484769 62
108675333 167906212 113
192149868 318581766 74
108896669 187276624 36
185826799 185646833 16
157091041 189209030 33
108896669 115605916 9
187276624 88126316 18
42895816 187658311 26
192149868 71487252 31
86739892 185646833 31
183374179 199295364 105
199295364 193425330 66
179872551 199295364 5
54513097 54596482 8
170649489 24429243 3
133406185 168459774 27
74224730 199295364 6
185646833 199295364 5
43399417 21770354 1
22926492 199295364 74
199295364 22926492 51
119466409 199295364 31
28774420 156890702 2
137434820 48048224 29
108896669 48048224 79
21770354 199295364 1
88910148 30009812 42
170649489 30009812 91
137434820 165076757 13
57794814 51371672 25
119466409 162815851 4
192149868 162815851 3
51371672 57794814 21
51371672 21927348 284
51371672 187658311 25
137434820 21770354 31
191060793 179935250 18
51371672 40691248 96
51371672 84403255 29
86739892 137434820 20
70483883 42895816 26
108675333 201041947 134
179935250 191060793 30
201041947 162793078 188
185826799 80373284 15
157091041 50093236 21
171251023 140264549 12
201041947 167906212 163
191060793 201679034 25
201679034 191060793 116
199295364 175458189 29
201041947 190383735 98
201041947 186190444 113
201041947 108675333 98
201041947 454280253 22
74224730 137434820 12
179872551 74224730 24
190813502 137396816 8
137396816 168459774 5
168459774 137396816 15
201679034 185661573 30
69315538 23543947 1
80373284 185826799 25
170649489 97492519 16
193208430 169894192 16
88126316 48048224 52
51371672 92975209 103
201679034 179676136 17
108675333 21927348 139
92473291 48376774 5
108675333 273602143 56
201041947 273602143 82
126040106 48376774 81
192517738 48376774 54
108675333 45398123 16
108675333 186190444 57
194757219 186190444 54
193208430 170909799 18
193208430 143037311 23
185646833 115605916 10
179935250 191058301 4
179676136 137434820 21
191060793 181662643 17
179935250 201657966 25
21415915 64017672 18
117757115 88910148 2
108675333 187038423 26
172453788 30009812 21
92473291 21437961 5
14599444 179872551 22
57794814 70483883 18
14599444 203916273 37
203916273 14599444 31
108675333 51371672 4
203916273 30009812 136
203916273 45398123 164
100597724 167906212 5
118408967 26761071 56
28774420 115605916 1
108675333 194757219 37
108675333 58759682 26
203916273 21927348 54
194757219 162793078 74
185826799 108064328 18
137434820 181662643 10
108675333 162793078 138
181662643 137434820 15
201679034 181662643 19
179872551 137434820 22
198112368 97492519 9
137434820 179872551 32
137434820 52305361 20
170649489 198112368 86
179872551 14599444 15
186190444 201041947 84
28774420 88126316 25
185826799 58758214 20
54513097 47914608 23
205231234 21927348 106
179935250 137434820 19
137434820 179935250 35
115605916 48048224 5
204911391 140264549 17
204911391 169894192 10
137434820 40894652 29
40894652 137434820 15
186190444 194757219 27
14599444 175458189 7
186190444 21927348 38
140264549 204911391 7
205231234 84403255 53
203916273 157197158 137
169894192 204911391 3
51371672 205231234 3
205231234 51371672 5
54513097 58759682 8
137434820 74224730 25
205231234 45398123 12
192517738 21437961 37
100597724 205383132 2
192517738 71487252 29
52305361 23505105 11
178457690 205383132 7
108675333 190383735 67
21770354 191060793 22
115605916 191060793 10
86739892 179935250 27
104147773 164729839 11
206185630 205383132 106
206185630 21695739 25
205231234 185826799 12
51371672 70483883 17
51371672 186791565 24
52305361 192473400 16
51371672 28128687 26
185826799 40691248 61
205231234 40691248 10
80373284 108675333 1
192473400 52305361 14
193425330 21508873 23
205231234 187658311 179
205231234 28128687 29
194757219 201041947 60
198112368 202719757 194
184372744 162815851 8
28774420 41795957 2
185646833 185826799 27
51371672 45398123 52
40894652 124272648 24
88126316 52305361 36
52305361 124272648 8
70483883 164729839 1
201041947 162815851 63
156951907 409911433 4
36612498 104799646 138
88126316 155874323 9
179676136 90430970 2
92473291 178457690 4
88910148 104147773 31
104147773 88910148 34
22926492 191898535 10
186190444 28128687 11
185826799 28128687 4
115605916 181662643 3
192517738 33029673 126
102781563 92975209 12
205376521 111690467 46
204911391 63253790 9
111690467 205376521 55
205376521 102781563 17
205376521 64017672 55
100597724 187038423 2
165076757 48048224 7
63253790 204911391 10
108675333 92975209 38
205376521 117757115 11
179872551 162815851 5
206185630 23505105 27
191898535 175458189 35
119466409 311108835 62
151755148 36292202 52
193208430 36292202 14
203916273 172453788 28
172453788 203916273 15
36612498 36292202 10
185826799 23505105 9
183374179 311108835 22
204911391 156951907 5
22926492 311108835 54
183374179 21508873 37
44765804 68526291 47
52305361 187276624 2
187276624 52305361 2
205665619 102781563 70
210442608 102781563 10
210442608 33029673 7
178457690 71487252 1
102781563 205376521 17
186791565 66484769 15
186791565 92975209 26
68526291 54198070 75
68526291 44765804 40
88126316 45364167 5
191898535 22926492 5
189209030 68526291 19
157091041 68526291 52
22128494 179676136 17
179676136 22128494 18
186190444 40691248 76
198494776 202719757 44
186190444 45398123 2
205665619 79413578 28
203916273 191898535 4
68526291 211848777 64
44765804 211848777 153
187038423 190383735 16
205448347 124272648 2
205448347 177496057 6
177496057 44336049 18
185826799 182470142 3
170649489 203916273 52
182470142 185826799 5
186791565 70483883 13
179676136 179935250 10
205376521 92473291 5
157091041 54198070 46
193425330 119466409 17
192517738 175155659 31
185646833 186221115 17
179676136 185646833 32
182470142 182456993 10
182470142 179676136 2
70483883 205231234 3
108675333 140083960 51
210551488 202719757 90
179872551 182470142 10
182470142 179872551 5
211848777 21593031 8
187255592 83928002 5
51371672 108064328 16
186791565 108064328 8
14599444 213240376 10
191060793 21770354 19
86739892 191060793 14
77726580 108064328 6
205665619 33029673 68
118408967 145721875 53
205376521 33029673 47
68526291 111005623 4
179935250 186221115 14
126040106 205376521 9
191060793 74224730 10
191060793 185646833 22
199295364 179872551 1
185646833 191060793 15
22128494 185826799 6
203916273 213240376 11
68526291 50093236 29
181662643 186221115 4
21770354 104147773 9
104147773 21770354 10
186791565 150611354 2
199295364 119466409 19
211848777 212381568 22
211848777 214483223 159
214483223 211848777 121
44765804 74224730 3
44765804 212381568 13
44765804 214483223 23
185826799 173493504 7
182470142 173493504 1
74224730 173493504 2
185646833 173493504 2
21593031 211848777 9
175155659 189209030 5
22926492 175458189 12
21770354 137434820 14
186791565 28128687 10
206185630 47914608 74
111690467 88910148 2
198112368 210551488 12
88910148 111690467 2
186791565 21927348 28
186791565 51371672 20
213579519 177900100 9
108675333 44765804 1
157091041 211848777 65
77726580 186190444 18
21437961 205376521 3
179872551 186221115 17
186791565 205231234 6
186791565 100597724 1
44765804 108675333 1
187038423 194757219 11
205448347 88126316 1
162793078 194757219 88
50799351 36292202 41
162793078 167906212 137
191060793 115605916 8
186190444 58759682 2
162793078 201041947 154
162793078 190383735 77
162793078 454280253 26
162793078 187038423 20
162793078 186190444 106
167865284 77726580 19
162793078 108675333 86
201041947 184372744 12
184372744 201041947 10
178457690 205278393 2
77726580 167865284 27
187038423 162793078 11
203916273 172453787 27
211848777 50093236 93
167865284 21927348 44
21593031 202719757 16
51371672 77726580 5
51371672 75611015 15
108675333 167865284 14
192517738 64017672 43
182470142 90430970 1
189209030 186134940 3
167865284 108675333 9
205376521 57675742 6
79413578 57675742 24
167865284 100597724 17
192517738 102781563 18
68526291 157091041 40
140083960 63253790 29
205376521 48376774 16
189209030 157197158 9
52305361 24429243 7
88910148 21415915 59
211848777 44765804 178
115180720 157197158 28
193425330 199295364 31
192149868 175155659 8
193425330 175458189 9
63253790 140083960 20
156951907 193208430 19
179935250 186134940 17
179935250 185826799 14
115605916 186134940 4
115605916 186221115 1
115605916 185826799 1
199295364 21508873 21
186791565 185826799 14
74224730 182470142 6
185646833 182470142 2
185646833 186134940 44
192517738 79413578 30
179935250 182470142 1
137434820 186221115 14
44765804 157091041 51
175155659 192149868 6
181662643 115605916 2
102781563 57675742 16
189209030 21415915 4
179935250 191069406 32
21437961 57675742 41
162793078 273602143 44
205376521 44765804 17
205376521 211848777 3
189209030 157091041 37
210442608 71487252 21
211848777 205376521 7
191060793 201657966 22
201679034 179935250 32
218621324 206185630 57
218621324 23505105 81
218664980 51039180 87
36612498 215576684 80
218621324 205383132 124
119466409 218621324 63
218621324 119466409 52
77726580 454280253 1
170649489 213240376 129
175155659 57675742 19
205376521 175155659 12
44765804 205376521 18
219091740 21927348 22
137434820 191058301 12
179872551 191058301 1
186791565 42895816 20
186791565 75611015 23
219091740 77726580 18
210442608 157197158 2
182470142 74224730 5
175155659 43399417 6
77726580 219091740 22
205376521 50093236 12
219091740 66484769 183
219091740 57794814 68
219091740 40691248 11
219091740 28128687 7
182470142 185646833 2
219091740 45398123 2
42895816 57794814 9
189209030 162815851 8
68526291 212381568 11
201041947 21927348 4
115180720 162815851 86
187288519 164729839 155
179676136 182470142 1
51371672 219091740 2
218664980 124272648 9
137434820 179676136 41
218664980 108064328 3
191898535 21508873 31
189209030 29666748 2
68526291 189209030 20
198494776 210551488 14
206185630 218621324 77
137471432 202719757 46
219091740 42895816 3
219091740 70483883 17
70483883 219091740 18
115605916 191069406 15
179872551 191069406 23
185646833 191069406 8
181662643 191069406 9
86739892 191069406 27
21770354 191069406 23
211848777 53150452 69
211848777 189209030 33
211848777 29666748 12
211848777 68526291 71
211848777 157091041 77
213240376 14599444 8
213240376 172453788 15
170649489 172453788 10
210551488 198112368 15
29666748 211848777 16
119466409 30009812 2
57794814 219091740 34
189209030 211848777 31
219091740 75611015 3
116524695 179872551 102
74224730 201657966 28
88910148 21508873 34
186791565 108675333 4
219091740 186791565 4
219091740 187658311 2
219091740 51371672 1
219091740 92975209 2
86739892 205376521 8
186791565 57794814 8
186791565 40691248 14
186791565 187658311 14
104147773 137471432 11
205376521 79413578 4
165076757 218664980 1
193208430 22128494 1
22128494 193208430 1
205231234 100597724 4
214483223 21508873 3
100597724 205231234 5
211848777 175155659 6
211848777 71487252 43
187288519 175458189 115
44765804 53150452 24
53150452 44765804 19
206185630 48376774 5
117757115 143037311 14
108445481 33029673 56
205665619 117757115 7
21437961 45624632 68
79413578 117757115 4
213579519 155874323 12
155874323 213579519 3
191069406 115605916 14
191069406 179872551 32
179676136 191069406 26
179676136 53384299 18
191069406 179676136 46
137471432 104147773 11
102781563 221517840 50
191069406 185826799 12
191069406 181662643 12
191069406 185646833 15
185826799 191069406 2
191072044 191069406 33
116524695 185646833 23
100597724 71487252 8
185826799 90430970 4
191069406 191060793 51
191060793 191069406 29
28774420 137471432 12
137471432 28774420 26
104147773 191898535 8
186190444 92473291 3
198112368 198494776 23
205448347 22249205 89
192149868 21593031 8
92473291 186190444 2
69307285 47914608 47
21593031 192149868 11
214483223 68526291 52
68526291 214483223 36
211848777 111005623 6
157091041 29666748 10
108675333 84403255 28
79413578 205376521 3
79413578 221517840 71
201041947 194757219 59
117757115 221517840 33
140264549 51039180 22
187276624 165076757 4
117757115 205376521 4
29666748 44765804 19
203916273 28128687 2
44765804 29666748 17
156951907 51039180 1
156951907 124272648 3
165076757 187276624 3
193208430 171251023 15
187288519 186547033 152
39045743 36612498 2
185826799 51371672 30
167865284 21415915 1
175155659 221517840 66
21593031 71487252 4
205376521 189209030 10
205376521 21593031 2
205376521 71487252 25
111690467 221517840 74
218664980 39723301 22
191060793 186134940 10
106841421 100597724 10
106841421 88910148 30
88910148 106841421 34
186190444 162815851 29
186190444 100597724 35
100597724 186190444 28
100597724 167865284 1
213240376 170649489 122
198112368 170649489 69
102781563 175155659 15
189209030 205376521 10
191069406 179935250 42
191069406 21770354 38
201657966 21770354 22
21770354 201657966 22
182470142 196957441 32
198112368 21593031 11
21593031 198112368 8
213240376 45398123 35
213240376 30009812 22
218664980 169894192 2
218664980 156951907 6
218664980 140264549 14
218664980 150611354 5
169894192 218664980 1
156951907 218664980 4
53150452 50093236 38
205376521 221517840 16
210551488 198494776 20
162793078 45398123 4
29666748 157091041 21
172453787 203916273 25
184372744 191007520 25
214483223 44765804 26
77726580 187450075 2
68526291 53150452 51
218621324 190813502 1
53150452 68526291 73
203916273 170649489 50
187255592 145721875 3
44336049 124272648 7
91155132 192149868 21
225398019 210551488 18
137471432 179872551 9
225398019 202719757 142
187288519 21415915 182
116524695 74224730 31
172453787 213240376 46
172453787 170649489 38
185646833 137434820 8
218664980 218649291 33
140264549 218664980 8
218664980 214251466 71
14599444 21927348 38
100597724 273602143 6
21437961 111690467 18
203916273 111690467 1
205376521 45624632 1
92473291 45624632 1
111690467 45624632 15
192473400 48048224 11
73084416 108896669 2
186190444 157197158 7
218664980 106255581 26
104147773 24429243 2
186547033 178457690 25
51371672 107123526 3
186791565 80373284 9
210551488 225398019 30
51371672 66484769 25
67657313 226691563 10
198112368 225398019 80
226691563 108064328 14
117058623 21415915 10
218621324 47914608 163
21770354 90430970 2
187288519 145721875 4
117058623 175458189 14
201041947 145721875 2
191069406 137434820 17
14599444 170649489 35
201679034 137434820 5
108675333 186791565 10
225398019 198112368 54
187288519 178457690 51
227699736 21927348 53
108675333 227699736 56
108675333 100597724 4
227699736 108675333 72
214483223 29666748 3
179676136 108064328 20
194757219 190383735 18
179935250 53384299 23
179935250 41795957 1
226691563 23505105 70
187288519 52305361 188
186791565 107123526 2
186791565 84403255 5
227699736 454280253 13
205448347 227764232 3
212381568 68526291 9
227699736 273602143 50
117058623 47914608 47
162793078 227699736 22
190813502 47914608 1
185646833 191058301 2
74224730 191069406 8
186547033 52305361 45
191069406 74224730 26
205665619 57675742 45
226691563 218621324 21
226691563 164729839 7
151755148 168345425 161
227699736 162793078 40
218621324 226691563 46
117058623 226691563 52
206185630 226691563 20
186547033 164729839 34
187276624 124272648 11
45398123 203916273 197
45398123 21927348 513
117058623 23505105 279
186547033 23505105 96
175155659 102781563 16
186190444 227699736 30
227699736 186190444 41
205665619 175155659 10
203916273 162815851 1
45398123 30009812 55
108675333 80373284 2
201041947 227699736 46
227699736 201041947 65
198494776 177135949 5
198112368 177135949 5
198494776 225398019 13
225398019 198494776 8
117058623 205383132 68
21415915 205383132 2
205665619 71487252 23
45398123 14599444 83
227699736 167906212 39
191069406 191058301 4
187288519 56343104 76
21415915 189209030 2
187288519 30009812 18
108445481 221517840 31
108445481 48376774 39
187038423 186190444 35
167865284 186190444 4
226691563 205383132 39
186190444 167865284 3
205665619 97492519 4
117058623 190813502 1
117058623 218621324 27
174191688 206185630 8
170649489 104799646 2
91155132 226691563 10
172453788 213240376 3
172453788 170649489 7
117757115 51371672 1
213240376 172453787 39
213240376 203916273 12
218621324 24429243 2
45398123 185826799 45
108896669 28774420 15
21437961 221517840 80
227699736 187038423 10
88910148 221517840 26
137471432 21593031 12
92975209 21927348 118
92975209 40691248 69
226691563 47914608 82
21593031 137471432 13
205383132 47914608 231
189209030 23505105 1
117757115 57675742 5
218664980 104799646 8
205383132 67657313 13
67657313 205383132 15
205383132 206185630 88
150774251 47914608 9
205383132 226691563 125
205383132 23505105 219
187038423 454280253 13
205383132 218621324 116
38081052 104147773 94
92975209 108064328 217
104147773 38081052 59
205383132 91155132 4
187276624 177496057 4
91155132 205383132 14
205376521 157197158 1
45398123 108675333 22
45398123 40691248 32
226691563 69307285 14
104147773 226691563 6
226691563 104147773 2
21593031 205376521 2
201041947 187038423 19
117058623 24429243 38
205383132 24429243 8
73084416 28774420 3
29553844 177496057 1
192149868 191007520 14
196957441 179676136 5
170649489 218621324 2
45398123 92975209 15
51371672 53267855 7
121567287 202719757 39
190813502 226691563 5
190813502 218621324 1
190813502 205383132 4
88126316 28774420 42
45398123 213240376 29
187288519 232961188 90
186547033 232961188 24
187288519 137471432 12
232961188 164729839 71
179935250 201679034 15
117058623 30009812 6
205383132 119466409 15
140083960 205448347 45
140083960 227764232 17
117058623 164729839 54
201679034 191072044 64
227764232 22249205 21
201657966 74224730 42
181662643 201657966 2
201657966 181662643 3
192149868 91155132 7
198494776 198112368 13
92975209 187658311 21
92975209 185826799 34
50093236 157091041 19
14599444 24429243 1
117058623 234388455 33
234388455 205383132 59
218621324 234388455 22
205383132 234388455 80
226691563 234388455 2
234388455 23505105 41
175155659 205376521 6
174191688 234388455 17
150774251 234388455 8
234388455 150774251 7
45398123 51371672 62
92975209 51371672 87
45398123 172453787 49
234388455 206185630 17
234388455 218621324 22
210551488 186547033 2
168345425 177823861 148
45398123 157197158 63
45398123 172453788 46
140083960 24429243 1
140083960 204911391 3
93737863 201041947 99
93737863 108675333 26
185646833 208490036 13
52305361 226691563 17
93737863 186190444 237
52305361 232961188 31
226691563 52305361 17
137434820 185646833 12
232961188 186547033 20
232961188 52305361 45
232961188 178457690 10
119466409 85077359 85
92975209 45398123 17
85077359 119466409 18
178457690 232961188 3
206185630 150774251 10
50093236 120858192 1
150774251 206185630 7
93737863 40691248 59
45398123 182470142 1
45398123 167906212 5
234388455 202719757 5
85077359 23505105 7
85077359 164729839 22
93737863 187038423 34
93737863 162815851 18
210551488 97492519 14
115180720 50093236 3
225914625 206185630 6
198494776 48376774 7
50093236 68526291 35
205231234 77726580 1
21415915 30009812 1
63253790 22249205 8
50093236 115180720 3
22926492 183374179 40
205665619 48376774 20
227764232 205448347 2
205665619 221517840 82
192517738 221517840 63
92975209 28128687 10
183374179 85077359 33
117757115 235926567 26
85077359 183374179 14
225398019 137471432 2
69307285 205383132 33
234388455 225914625 10
199295364 183374179 80
193425330 311108835 5
93737863 162793078 95
234388455 21695739 4
21770354 191898535 22
191898535 21770354 21
191067738 191069406 34
191069406 191067738 17
117058623 104147773 19
171251023 193208430 19
88910148 104799646 1
235284388 48376774 5
191067738 179935250 12
119466409 183374179 65
219091740 185826799 7
85077359 205278393 5
236986090 182456993 64
53150452 211848777 42
50093236 44765804 26
189209030 48376774 1
74224730 44765804 2
140264549 215576684 12
40894652 39723301 1
181662643 191060793 11
201657966 179935250 14
111690467 235926567 45
189209030 214483223 24
214483223 189209030 32
201679034 201657966 7
214483223 71487252 17
140264549 193208430 18
218664980 170909799 1
39045743 215576684 7
201657966 201679034 2
117058623 205278393 13
111690467 57675742 32
100597724 237266480 11
117058623 85077359 42
93737863 100597724 40
117058623 69307285 11
93737863 21927348 25
214483223 53150452 80
85077359 311108835 5
137471432 33029673 10
226691563 24429243 6
93737863 454280253 19
14599444 237885339 30
88910148 79413578 26
170649489 237885339 13
201041947 40691248 21
237266480 108064328 7
93737863 194757219 56
53150452 214483223 70
104147773 58749618 147
14599444 28128687 1
38081052 58749618 52
185646833 201657966 11
201657966 185646833 9
102781563 185826799 1
140083960 167096544 115
227764232 140083960 5
93737863 28128687 6
203916273 237885339 38
93737863 190383735 49
218664980 88126316 1
237885339 30009812 26
50093236 175155659 21
183374179 208490036 4
191060793 137434820 10
137434820 191060793 7
137434820 201657966 15
74224730 191058301 1
193425330 85077359 21
50093236 211848777 60
187038423 273602143 4
187038423 227699736 4
187038423 167906212 9
50093236 21770354 5
189209030 21770354 5
212381568 214483223 11
212381568 211848777 13
212381568 157091041 7
186791565 454280253 2
212381568 44765804 7
185826799 21770354 8
21770354 50093236 2
21770354 189209030 4
21770354 185826799 6
42570149 180329003 98
172453787 237885339 17
140264549 185826799 6
168345425 123084921 11
42570149 238736345 47
204911391 36544806 26
93737863 42895816 15
93737863 77726580 5
237885339 203916273 28
201657966 191060793 17
137434820 28774420 5
186791565 58758214 2
28774420 137434820 2
225914625 234388455 22
186190444 42895816 7
42895816 186190444 16
186547033 137471432 48
201679034 185646833 17
100597724 85077359 1
115605916 187276624 1
187276624 115605916 1
51371672 185826799 38
93737863 108064328 94
38081052 23505105 7
198494776 41795957 13
198494776 58749618 1
121567287 41795957 27
121567287 58749618 1
210551488 41795957 82
210551488 58749618 2
167865284 205231234 19
237885339 172453787 22
237885339 172453788 33
205231234 167865284 15
92975209 100597724 13
187288519 311108835 8
93737863 167906212 36
137471432 225398019 10
190383735 162793078 36
190383735 186190444 74
181662643 201679034 8
190383735 167906212 83
50093236 189209030 135
180329003 42570149 97
180329003 238736345 17
237885339 157197158 64
227764232 63253790 43
45398123 205231234 10
183374179 182456993 2
63253790 227764232 59
205448347 63253790 7
211848777 157197158 23
180329003 24429243 12
193208430 117757115 13
85077359 193425330 3
201679034 179872551 21
201679034 21770354 28
191069406 53384299 39
63253790 205448347 14
191069406 191082782 5
137434820 191082782 1
226691563 79413578 19
190383735 454280253 18
190383735 28128687 1
210551488 240388572 20
22128494 280430548 38
42570149 235189731 69
240663429 22128494 81
140264549 124272648 16
185826799 240663429 31
185826799 179935250 6
240663429 185826799 40
174191688 226691563 7
174191688 69307285 5
174191688 205383132 9
137434820 191069406 16
237266480 53267855 22
240663429 185646833 9
240663429 179676136 11
185826799 280430548 52
157091041 241120063 26
241120063 157091041 28
185646833 240663429 9
29666748 241120063 1
187276624 156890702 1
187276624 162621823 1
187276624 150611354 2
185646833 181913832 2
92975209 108675333 36
210551488 205278393 21
213240376 205278393 6
213240376 577155549 12
189209030 108064328 4
180329003 235189731 148
157091041 53150452 21
53150452 157091041 32
205231234 42895816 3
42895816 205231234 5
157197158 241266173 104
169894192 193208430 6
241266173 157197158 115
190813502 181627999 6
157197158 14599444 32
157197158 45398123 72
241266173 162815851 85
157197158 108064328 1
22128494 240663429 103
192149868 241266173 24
115180720 241266173 121
241266173 192149868 21
241266173 115180720 109
187288519 157197158 1
237266480 211555341 8
50093236 108064328 5
237885339 213240376 8
237885339 14599444 26
157197158 213240376 24
157197158 237885339 114
185826799 208490036 25
44765804 241266173 34
211848777 241266173 18
68526291 241120063 8
211555341 53267855 12
241266173 44765804 23
241266173 211848777 8
240663429 108064328 7
53267855 211555341 3
53267855 108064328 19
50093236 214483223 12
53150452 189209030 23
53150452 29666748 2
211848777 241120063 28
120858192 88126316 4
117058623 178457690 26
92975209 454280253 3
92975209 186190444 7
42895816 454280253 1
225914625 210551488 9
185646833 201679034 5
214483223 241266173 1
192517738 111690467 10
194757219 454280253 12
194757219 187038423 16
70483883 454280253 1
70483883 186190444 1
241266173 52305361 27
69307285 226691563 33
240663429 280430548 98
157197158 211848777 24
241266173 50093236 6
225398019 177135949 4
240258320 201041947 13
143037311 193208430 46
140264549 171251023 10
187038423 162815851 1
54513097 205278393 24
190383735 23971329 1
162793078 23971329 3
213240376 210551488 3
210551488 234388455 7
187288519 240663429 16
234388455 240663429 1
240663429 74224730 12
74224730 240663429 14
74224730 280430548 6
53267855 58747535 18
240663429 23505105 35
50093236 241266173 5
22128494 208490036 50
201679034 184374903 2
201679034 191082782 1
157197158 115180720 36
126040106 71487252 28
92975209 77726580 1
126040106 21437961 30
79413578 226691563 22
116524695 21770354 21
179935250 191067738 11
241266173 175155659 27
175155659 241266173 15
86739892 191067738 25
182470142 208490036 11
232961188 56343104 14
187288519 205383132 7
205383132 21415915 3
88910148 64017672 64
205383132 164729839 15
126040106 221517840 37
193425330 52305361 2
157197158 175155659 45
157091041 214483223 19
67657313 190813502 11
205383132 52305361 9
205383132 64017672 4
205383132 311108835 3
226691563 64017672 25
226691563 311108835 1
205383132 238736345 45
232961188 21695739 9
157091041 175155659 4
53150452 212381568 12
44765804 241120063 4
189209030 53150452 25
126040106 57675742 18
187288519 244154467 99
232961188 244154467 9
186547033 244154467 17
244154467 52305361 84
29666748 68526291 14
237885339 45398123 25
45398123 237885339 25
106766504 232961188 65
232961188 106766504 40
187450075 77726580 1
192149868 214483223 1
212381568 53150452 13
108445481 57675742 3
33861081 169894192 6
206185630 238736345 74
117058623 64017672 32
117757115 193208430 14
237885339 170649489 15
192517738 88910148 3
201657966 179676136 10
74224730 191060793 5
204911391 22249205 6
106766504 238169466 4
42570149 238169466 10
189209030 117757115 2
244876558 52305361 50
244876558 164729839 14
205383132 190813502 2
172453787 577155549 16
238169466 106766504 1
235284388 21695739 1
14599444 104147773 21
104147773 14599444 14
244876558 119466409 4
119466409 244876558 9
244876558 311108835 1
244876558 162815851 1
186547033 175458189 22
205376521 235926567 14
192517738 117757115 4
205665619 45624632 16
68526291 29666748 7
21415915 187288519 73
179872551 240663429 6
117757115 137373058 17
42570149 17248920 97
108445481 21437961 19
50093236 54198070 79
185646833 100480169 1
232961188 238169466 14
244876558 232961188 12
232961188 244876558 13
238169466 232961188 11
213240376 238169466 11
218664980 162621823 5
21770354 137471432 5
137471432 21770354 3
21593031 41795957 16
117058623 21770354 4
117058623 137471432 6
179872551 23505105 1
77726580 162793078 1
210551488 238169466 14
210551488 232961188 3
213240376 240388572 3
108445481 64017672 49
100597724 23505105 1
238169466 213240376 3
170909799 50799351 10
244876558 246739849 1
246766460 244876558 30
244876558 246766460 17
240663429 18761643 12
157197158 172453787 44
157197158 162815851 56
244154467 164729839 34
246766460 235189731 77
79413578 137471432 6
50093236 212381568 5
246739849 137471432 17
189209030 212381568 8
137471432 79413578 6
137471432 121567287 10
115180720 157091041 10
44765804 115180720 11
232961188 213240376 21
246172121 71487252 2
246172121 43399417 7
213240376 232961188 25
115180720 44765804 10
157197158 170649489 106
225398019 21593031 3
179676136 240663429 15
43399417 246172121 17
246766460 137471432 12
137471432 246766460 9
218664980 177900100 1
52305361 246760566 1
52305361 64017672 1
52305361 246739849 5
52305361 311108835 1
205665619 64017672 27
246172121 117757115 3
137471432 244876558 2
115180720 241120063 8
244876558 137471432 3
246760566 21508873 94
246766460 52305361 15
117757115 246172121 1
205383132 85077359 12
140264549 36544806 21
42895816 58758214 4
205665619 246172121 2
240388572 210551488 13
238169466 210551488 4
210551488 213240376 8
86739892 221517840 8
191898535 24429243 11
214483223 21437961 1
240388572 48376774 17
192149868 184372744 30
188683237 69315538 4
69307285 179244567 2
246760566 311108835 66
240663429 208490036 48
186791565 39723301 1
238169466 225914625 6
225914625 205278393 4
157197158 189209030 17
157197158 71487252 65
232961188 210551488 3
225914625 238169466 7
86739892 235926567 6
91155132 191007520 19
180329003 238169466 39
157197158 203916273 116
246766460 311108835 1
179935250 177496057 1
186547033 106766504 7
157197158 172453788 72
157197158 30009812 107
100597724 21415915 7
205376521 21437961 2
185646833 280430548 10
74224730 162815851 2
170649489 577155549 28
21593031 198494776 4
210551488 175458189 3
117058623 246172121 1
214483223 157091041 34
204911391 227764232 14
227764232 204911391 22
50093236 71487252 45
92975209 186791565 19
45364167 73084416 12
51371672 42895816 14
246760566 85077359 31
54513097 21415915 19
180329003 48376774 11
246766460 180329003 54
246766460 238736345 37
180329003 246766460 43
45398123 170649489 96
246766460 186547033 2
157197158 311108835 1
186547033 246766460 2
205383132 22249205 1
108896669 248148598 53
45364167 155874323 8
192149868 157091041 4
248148598 108896669 85
237266480 100597724 8
44765804 71487252 27
187288519 183374179 14
192517738 57675742 25
45364167 177496057 6
74224730 208490036 2
36544806 169894192 13
246760566 246739849 20
133406185 181627999 9
244154467 244876558 13
244154467 186547033 14
186547033 244876558 20
246739849 246760566 14
199633839 21415915 88
199633839 26761071 23
187288519 199633839 37
181627999 133406185 13
157091041 192149868 4
225914625 104799646 1
199633839 52305361 1
246766460 42570149 35
42570149 246766460 32
132902185 181627999 16
249710115 104147773 40
104147773 249710115 32
246172121 249710115 42
246172121 104147773 17
246172121 79413578 22
79413578 246172121 17
246172121 226691563 6
226691563 246172121 3
246172121 33029673 10
226691563 33029673 2
246172121 58749618 51
38081052 249710115 53
249794165 240388572 173
38081052 246172121 22
246172121 38081052 11
240388572 249794165 176
246172121 221517840 5
240663429 90430970 17
248148598 48048224 37
36544806 140264549 25
240388572 249824122 139
191069406 201657966 22
44765804 54198070 8
43399417 249710115 35
104147773 246172121 18
21770354 53384299 11
244154467 178457690 9
218664980 249710115 2
249794165 249824122 270
198112368 246739849 2
225914625 250361135 10
211848777 54198070 56
33861081 162621823 2
249710115 249707746 109
240388572 213240376 3
240388572 238169466 8
240388572 225914625 1
240388572 250361135 11
246172121 249707746 21
250373879 210551488 3
212381568 50093236 6
226691563 190813502 2
226691563 221517840 1
250373879 52305361 22
250373879 244154467 7
250373879 106766504 15
250373879 186547033 11
250373879 232961188 33
244876558 199633839 1
187288519 244876558 37
53150452 54198070 69
53150452 241120063 7
201041947 26761071 13
86739892 201657966 8
214483223 54198070 61
45398123 70483883 3
214483223 241120063 26
214483223 58747535 1
250373879 238169466 12
21593031 175155659 2
190383735 21927348 24
177135949 41795957 1
92975209 237266480 2
74224730 186221115 20
237266480 92975209 1
250373879 213240376 3
175155659 21593031 3
219138840 213240376 1
189638764 181627999 1
106766504 244876558 70
106766504 52305361 37
106766504 244154467 15
106766504 178457690 11
106766504 164729839 18
29666748 214483223 8
29666748 189209030 5
186221115 181662643 5
186221115 74224730 77
248148598 52305361 9
43399417 249707746 42
184372744 218621324 5
218621324 184372744 1
201041947 45398123 1
201041947 185826799 2
186221115 185826799 28
33861081 39723301 6
241266173 97492519 4
248148598 88126316 35
246760566 164729839 39
249710115 214251466 2
180329003 21695739 4
57794814 42895816 7
21593031 225398019 8
100597724 50093236 7
156951907 39723301 1
219138840 238169466 9
219138840 210551488 4
46351591 62223312 4
219138840 34279978 17
186221115 185646833 33
186221115 179935250 14
118408967 234317940 129
196957441 240663429 21
46351591 38081052 113
218664980 215576684 6
185826799 186791565 11
107123526 51039180 8
38081052 46351591 140
225398019 97492519 6
118408967 182456993 61
191069406 162815851 1
52305361 244154467 63
46351591 246172121 94
126040106 228099346 29
182456993 118408967 91
186134940 181662643 19
140264549 168345425 2
189638764 145721875 39
225914625 218621324 1
46351591 238169466 6
86739892 186221115 10
248148598 187276624 1
187276624 248148598 4
201657966 137434820 9
111690467 228099346 51
46351591 232961188 25
232961188 46351591 18
246172121 46351591 42
79413578 228099346 32
227699736 190383735 19
214483223 50093236 11
210442608 221517840 17
102781563 252673442 14
186221115 137434820 15
45364167 191058301 2
211555341 252673442 22
179244567 190813502 2
190383735 201041947 24
190383735 194757219 14
100597724 252673442 33
22926492 246760566 49
186221115 186134940 32
186134940 186221115 15
186134940 199295364 12
50093236 100597724 6
199295364 186134940 15
179935250 227699736 17
33841316 248148598 42
252673442 53267855 17
201679034 191077706 44
249710115 218664980 1
210551488 140264549 4
168345425 151755148 319
249707746 249710115 81
185826799 92975209 26
21770354 186134940 15
42895816 280430548 1
42895816 240663429 1
42895816 208490036 2
42895816 185826799 9
108675333 191898535 5
185826799 42895816 8
104147773 249707746 22
117757115 228099346 13
38081052 249707746 34
210551488 34279978 1
179676136 186134940 47
246172121 137471432 8
137471432 117757115 2
137471432 246172121 10
210551488 137471432 2
50093236 205376521 6
186134940 21770354 12
186134940 53384299 9
186134940 179872551 47
225914625 213240376 8
191069406 186134940 19
210551488 48376774 12
191060793 53384299 10
73084416 104799646 2
42570149 54596482 18
180329003 54596482 98
46351591 180329003 11
246766460 54596482 150
180329003 46351591 7
85077359 21508873 2
85077359 199295364 8
85077359 175458189 7
218664980 177496057 1
46351591 21695739 4
244876558 186547033 27
133406185 69315538 16
194511872 118408967 56
151755148 104799646 3
187288519 85077359 17
121567287 246739849 6
244154467 232961188 9
244154467 106766504 7
252673442 100597724 57
92473291 221517840 12
188683237 232232278 134
140083960 41795957 1
244876558 106766504 32
106766504 48376774 7
211848777 253491471 22
44765804 253491471 12
189209030 253491471 19
111690467 253491471 10
157197158 253491471 9
241266173 253491471 8
191069406 255572101 51
214483223 253491471 7
225914625 21695739 1
186134940 179676136 39
186134940 185826799 21
201679034 255572101 46
252695601 118408967 247
57794814 185826799 15
187288519 199295364 6
186134940 191060793 25
192517738 228099346 39
255572101 191069406 42
53267855 249707746 4
53267855 51039180 4
117058623 97492519 6
111690467 157197158 1
50093236 253491471 23
191067738 255572101 5
237266480 249707746 5
249707746 51039180 2
249710115 39723301 1
126040106 175155659 21
255572101 191067738 2
191898535 175155659 16
108445481 102781563 1
191067738 179676136 12
179676136 191067738 3
186134940 185646833 24
22128494 74224730 9
21770354 241266173 4
241266173 21770354 5
74224730 22128494 8
191072044 185646833 4
117058623 240663429 2
108675333 253491471 1
51371672 80373284 6
171251023 169894192 29
249710115 256696942 52
246766460 102781563 15
168345425 215576684 44
162793078 162815851 3
73084416 177900100 10
206185630 180329003 7
104147773 256696942 31
177900100 73084416 45
28774420 73084416 2
106766504 56343104 57
249710115 38081052 47
191072044 201679034 22
253491471 71487252 13
256696942 249710115 35
42895816 84403255 12
249710115 58749618 85
170649489 205278393 3
53267855 249710115 2
186221115 21770354 7
21770354 186221115 5
126040106 88910148 4
102781563 246766460 12
211172294 228099346 15
157197158 21927348 16
211172294 33029673 44
253491471 164729839 18
108445481 228099346 6
246550319 127903007 2
175155659 228099346 19
118408967 194511872 49
205376521 228099346 8
255572101 179935250 19
249707746 256696942 6
179935250 255572101 12
92975209 84403255 18
237266480 252673442 2
74224730 255572101 6
185826799 66484769 8
255572101 74224730 20
241266173 212381568 2
214483223 212381568 11
206185630 234388455 15
187288519 253491471 20
253491471 214483223 5
256696942 249707746 1
21770354 255572101 25
255572101 21770354 24
156951907 168345425 1
245770489 234317940 80
179872551 255114497 8
74224730 255114497 2
205383132 54513097 1
201657966 186221115 29
186221115 201657966 37
250373879 205278393 31
250373879 56343104 137
193208430 123084921 7
249707746 246172121 21
191060793 186221115 2
187288519 106766504 37
191069406 186221115 33
21437961 228099346 49
186547033 218664980 2
157197158 85077359 1
157197158 192149868 3
157197158 21593031 2
53267855 51371672 2
245770489 118408967 186
246760566 199295364 32
237266480 58747535 33
241266173 21593031 2
21593031 241266173 3
187450075 167865284 140
255114497 137434820 12
167865284 187450075 85
256133861 124272648 134
177900100 124272648 68
177900100 256133861 13
244547831 248148598 18
218641857 208490036 3
29553844 124272648 5
199295364 191898535 1
199295364 311108835 5
181913832 191060793 8
191060793 181913832 4
201657966 191069406 15
246760566 22926492 49
193208430 137373058 19
186221115 199295364 3
199295364 186221115 3
54513097 22249205 13
53150452 253491471 5
191898535 311108835 9
178457690 117058623 5
29666748 50093236 1
50093236 29666748 1
178457690 102781563 1
191067738 186221115 4
186221115 191067738 1
211603583 137396816 9
137396816 211603583 3
140264549 260062202 21
219138840 68526291 1
185646833 196957441 1
253491471 52305361 16
21770354 196957441 1
118408967 245770489 127
181913832 181662643 20
179676136 23505105 5
151755148 260062202 121
168345425 260062202 70
106766504 253491471 17
115605916 191058301 3
115605916 184374903 1
118408967 252695601 119
118408967 259865273 59
186221115 179676136 35
21770354 191058301 1
21770354 191082782 3
259865273 182456993 159
157091041 260778881 39
260778881 44765804 58
44765804 260778881 86
211848777 260778881 96
46351591 249710115 91
157197158 178077679 5
246766460 246739849 5
189209030 260778881 12
108445481 30009812 8
255114497 186221115 6
82332462 91155132 3
186134940 179935250 9
88126316 248148598 13
151755148 177823861 253
241266173 53267855 1
238169466 180329003 36
238169466 42570149 5
244876558 56343104 72
177900100 177496057 14
177900100 179127965 28
211555341 167906212 6
69315538 133406185 13
88910148 199633839 33
199633839 88910148 35
240388572 97492519 1
21437961 97492519 7
79413578 97492519 7
198494776 97492519 1
205376521 97492519 2
213829162 53267855 6
189209030 97492519 1
181662643 191058301 1
175155659 97492519 1
175155659 79413578 28
253491471 189209030 6
253491471 54198070 4
21770354 201679034 10
246766460 97492519 3
213829162 186791565 4
111690467 97492519 2
249710115 218649291 2
119466409 246760566 20
203916273 71487252 9
213829162 92975209 9
253491471 175155659 14
175155659 253491471 13
186221115 191069406 33
179872551 97492519 2
102781563 97492519 1
190383735 108675333 21
183374179 189660545 20
73084416 150611354 4
22926492 189660545 46
45398123 53384299 1
119466409 189660545 24
21770354 97492519 1
240663429 196957441 22
259865273 118408967 44
166670511 22249205 59
260778881 241266173 18
241266173 260778881 13
108675333 166670511 14
85077359 117058623 15
21593031 157197158 2
50093236 21593031 14
191898535 166670511 3
185826799 255114497 17
166670511 191898535 2
117058623 21927348 2
262307214 29666748 4
210551488 225914625 17
262307214 211848777 38
21415915 199633839 43
213829162 262622226 50
262622226 213829162 63
250373879 164729839 17
181913832 179935250 7
257078406 64490054 95
21770354 256696942 1
205448347 166670511 14
239482861 38081052 5
140083960 51039180 1
115605916 51039180 2
29985371 33029673 5
29985371 30009812 55
186134940 115605916 2
253491471 56343104 62
191072044 191077706 16
14599444 211172294 12
255114497 185826799 17
191077706 191072044 62
262639091 162815851 32
211172294 14599444 13
260778881 53150452 13
53150452 260778881 20
166670511 108675333 10
262307214 53150452 57
191077706 201679034 30
260778881 253491471 5
191898535 205383132 2
253491471 106766504 6
181913832 186134940 3
249824122 249794165 200
119466409 145721875 2
191898535 226691563 3
191898535 79413578 2
193208430 23543947 1
179676136 194511872 2
43399417 38081052 26
182456993 259865273 138
183374179 194511872 14
38081052 239482861 4
189209030 111005623 8
182470142 240663429 5
196957441 182470142 39
42895816 100597724 9
53267855 218664980 1
218621324 238736345 28
100597724 264200852 3
181913832 191101089 26
239482861 191898535 13
191898535 239482861 7
239482861 175155659 16
102781563 264200852 2
21770354 191077706 19
100597724 42895816 4
175155659 239482861 9
264200852 102781563 4
249707746 38081052 16
264200852 26761071 6
245770489 259865273 27
245770489 194511872 33
199295364 85077359 8
191077706 21770354 30
150774251 264745750 12
240388572 264745750 13
116524695 137434820 13
241266173 71487252 23
85077359 24429243 14
189660545 199295364 21
189660545 22926492 23
194511872 179676136 2
239482861 234388455 1
189660545 175458189 13
181913832 185826799 2
260814366 71815631 93
71815631 260814366 87
88126316 260814366 6
53267855 185646833 1
168345425 214251466 18
184372744 117058623 1
260814366 88126316 7
244547831 250569402 17
264745750 47914608 65
51371672 108675333 2
260778881 189209030 7
260778881 214483223 11
260778881 211848777 51
264745750 240388572 2
225914625 150774251 4
225914625 264745750 16
179935250 211848777 45
53150452 179676136 1
201679034 191069406 66
232961188 253491471 9
264745750 218621324 10
218621324 264745750 10
199295364 189660545 26
29985371 64017672 16
29985371 79413578 7
238169466 250361135 14
86739892 166670511 2
86739892 191898535 28
205665619 88910148 4
262622226 191007520 139
45398123 162793078 7
241120063 157197158 2
190383735 227699736 9
157197158 241120063 1
191077706 205376521 5
262639091 157197158 13
205376521 191077706 2
206185630 264745750 11
21593031 44765804 9
206185630 225914625 11
36612498 89308231 1
186221115 191060793 6
186134940 191069406 11
264745750 225914625 21
210551488 264745750 20
264745750 210551488 16
211172294 203916273 4
186547033 56343104 3
186134940 201657966 4
186134940 74224730 28
74224730 186134940 14
241120063 68526291 11
92975209 53267855 7
116524695 201657966 20
50093236 53150452 24
203916273 211172294 2
79413578 199633839 23
88910148 191898535 18
21770354 173493504 1
262639091 115180720 14
266618095 104799646 3
199633839 79413578 21
201679034 53384299 31
54513097 90430970 3
264745750 234388455 11
193425330 246760566 19
246760566 193425330 7
240388572 205278393 4
138428712 264200852 1
210551488 249794165 1
256696942 43399417 9
249710115 43399417 26
181913832 21770354 2
264745750 150774251 23
191898535 88910148 18
102781563 228099346 13
240388572 228099346 2
79413578 126040106 22
240663429 140264549 2
140264549 240663429 1
46351591 104147773 19
79413578 191898535 2
104147773 46351591 9
191072044 74224730 7
92975209 97492519 1
218621324 21415915 2
205383132 56343104 2
140264549 177823861 59
191077706 137434820 7
79413578 56343104 1
137471432 56343104 3
173493504 21770354 1
250373879 178457690 9
104147773 56343104 1
218621324 56343104 1
249710115 56343104 1
106766504 186547033 8
225914625 47914608 7
140083960 56343104 1
186190444 56343104 1
44765804 56343104 1
238169466 267814002 2
186190444 186791565 3
21437961 267814002 73
21437961 267822457 71
267822457 21437961 47
264745750 267814002 8
264745750 267822457 2
210551488 267814002 9
210551488 267822457 7
213240376 267814002 1
232961188 267814002 3
267822457 267814002 209
121567287 23505105 1
137434820 53384299 67
185826799 186134940 21
262307214 241120063 70
21415915 34279978 1
21415915 219138840 14
238169466 264745750 2
238169466 267822457 6
232961188 250361135 14
232961188 267822457 3
79413578 211172294 5
22128494 18761643 13
211172294 79413578 2
52305361 244876558 46
227699736 88910148 41
227699736 24868133 12
253491471 244876558 16
52305361 253491471 15
157197158 186190444 4
267814002 267822457 142
244876558 253491471 16
241266173 179676136 1
262639091 211848777 22
126040106 267814002 11
126040106 267822457 22
21437961 126040106 68
267822457 264745750 3
45398123 227699736 12
227699736 45398123 10
219138840 225914625 1
219138840 250361135 4
219138840 232961188 1
260814366 234501617 56
241120063 54198070 23
267822457 213240376 3
267822457 240388572 1
267822457 232961188 4
79413578 175155659 32
264200852 48048224 7
167865284 88910148 2
88910148 167865284 1
253491471 178457690 2
246760566 119466409 31
108445481 175155659 12
203916273 97492519 1
108445481 267814002 5
108445481 267822457 5
92975209 66484769 46
52305361 106766504 14
218641857 28136650 80
212586753 198221318 62
250361135 238169466 20
38633460 165076757 11
38633460 124272648 24
137434820 185826799 3
218664980 185826799 1
249707746 104147773 18
267822457 126040106 11
267822457 228099346 18
267822457 48376774 15
267814002 33029673 17
267814002 228099346 9
267814002 48376774 22
211848777 179935250 39
241266173 54198070 1
92473291 228099346 12
88910148 126040106 10
88910148 102781563 5
29985371 126040106 1
29985371 88910148 5
267814002 126040106 11
267814002 102781563 1
267814002 79413578 3
267814002 57675742 2
189209030 45624632 2
186190444 187658311 27
205231234 186190444 8
186190444 205231234 5
267814002 210551488 2
269051483 264200852 1
137471432 246739849 14
137471432 198112368 6
48949091 52305361 54
102781563 88910148 1
264200852 269051483 1
246766460 43399417 1
264745750 213240376 7
213240376 264745750 4
244876558 48949091 18
250373879 48949091 9
186547033 48949091 4
48949091 186547033 6
232961188 48949091 14
52305361 48949091 37
186190444 108064328 42
241266173 137434820 15
137434820 241266173 9
250361135 232961188 13
267822457 33029673 42
262639091 241266173 3
157197158 48376774 6
238169466 54596482 120
255572101 201657966 15
201657966 255572101 10
157091041 71487252 8
21770354 71487252 1
192517738 267822457 23
241266173 108064328 10
137434820 255114497 18
116524695 191069406 25
36544806 204911391 41
236986090 259865273 121
116524695 179935250 23
266514525 64490054 109
191077706 179676136 7
191072044 21770354 6
196957441 185826799 6
191898535 183374179 3
185826799 196957441 5
21770354 191072044 4
236986090 252695601 57
236986090 118408967 95
118408967 236986090 41
28774420 108896669 12
249824122 240388572 87
262307214 68526291 10
92975209 201041947 5
92975209 162793078 4
162793078 92975209 2
205376521 253491471 4
194757219 42895816 4
115180720 253491471 2
157091041 253491471 8
249710115 173493504 8
186221115 53384299 13
198221318 124272648 5
240663429 97492519 1
177823861 168345425 36
177823861 140264549 76
28774420 52305361 5
177823861 104799646 7
177823861 151755148 18
57675742 71487252 35
57675742 221517840 138
203916273 88910148 1
246172121 88910148 20
92975209 42895816 15
236986090 245770489 85
50093236 260778881 12
271550696 245770489 13
271550696 118408967 40
245770489 271550696 25
57675742 33029673 84
57675742 111690467 17
269051483 26761071 10
246550319 106255581 1
270063173 219138840 19
236986090 271550696 30
256696942 24429243 1
42895816 194757219 4
193425330 88910148 10
191898535 140083960 13
271550696 236986090 17
44336049 248148598 1
259865273 234317940 31
236986090 234317940 70
85077359 246760566 7
259865273 236986090 61
246760566 189660545 38
227699736 179935250 19
194757219 66484769 8
194757219 92975209 1
86739892 255114497 24
177823861 260062202 22
238169466 246766460 22
238169466 235189731 9
211555341 237266480 8
262639091 241120063 5
262639091 111005623 5
246739849 202719757 13
177823861 150611354 4
187288519 193425330 4
245770489 182456993 38
256696942 58749618 9
267814002 21437961 52
264745750 205278393 4
256696942 104147773 10
71815631 272101527 2
272101527 71815631 3
137434820 48949091 20
116524695 186134940 45
212586753 38633460 29
246760566 221517840 12
183374179 246760566 10
246760566 183374179 20
249710115 246172121 39
218664980 54596482 1
205231234 107123526 27
205231234 57794814 13
42895816 107123526 3
186221115 191058301 1
179676136 186221115 12
214483223 119466409 1
238169466 23505105 34
219138840 88910148 10
192517738 126040106 83
187450075 202719757 4
239482861 256696942 1
192517738 205376521 3
245770489 236986090 58
253491471 232961188 11
192149868 253491471 2
253491471 192149868 2
189209030 88910148 3
88910148 189209030 2
88910148 273033835 31
21415915 273033835 58
186224386 24429243 1
198221318 212586753 23
42895816 104799646 2
273033835 21415915 34
273033835 88910148 11
57675742 45624632 15
249794165 185826799 2
88126316 272101527 12
249707746 173493504 11
48949091 164729839 49
48949091 88126316 25
178457690 253491471 1
178457690 267804075 2
253491471 267804075 52
272101527 88126316 22
192517738 267814002 10
273033835 30009812 16
116524695 179676136 32
211848777 178077679 3
29985371 273033835 16
29267530 104147773 12
104147773 29267530 20
273461517 54513097 57
88910148 273461517 47
201041947 92975209 5
29267530 58749618 3
93737863 273602143 174
259865273 245770489 16
173493504 249707746 6
273461517 214251466 3
273602143 186190444 201
238169466 238736345 6
267814002 238169466 2
273602143 21927348 18
205231234 92975209 6
181662643 196957441 1
100597724 106841421 13
218664980 214266687 1
260814366 218649291 1
106841421 273461517 41
273461517 88910148 21
93737863 187658311 29
191072044 179676136 8
273602143 190383735 21
273602143 194757219 67
273602143 167906212 39
273602143 454280253 14
162793078 257078406 6
257078406 162793078 8
252695601 236986090 46
273461517 273033835 31
274053387 21415915 100
88910148 274053387 20
21415915 274053387 58
273602143 53267855 16
227699736 66484769 8
88910148 219138840 1
274053387 273033835 179
68526291 260778881 16
273033835 274053387 61
273461517 21415915 28
57675742 228099346 48
273033835 273461517 36
273461517 274053387 4
212381568 260778881 3
137396816 252834703 4
246766460 238169466 41
252834703 137396816 4
118408967 271550696 53
252695601 259865273 17
273461517 199633839 28
91155132 137471432 2
273033835 205383132 1
273033835 23505105 29
260814366 272101527 10
218621324 178457690 3
157197158 111005623 4
273602143 162793078 29
213240376 46351591 7
262307214 260778881 12
273602143 40691248 22
46351591 213240376 14
256133861 38633460 42
140083960 166670511 50
178457690 218621324 1
178457690 21415915 1
186547033 238169466 4
259865273 252695601 11
166670511 140083960 43
273602143 100597724 11
194757219 100597724 6
93737863 185826799 7
252695601 182456993 42
213240376 274674751 16
29267530 43399417 12
29267530 256696942 26
274674751 213240376 32
264745750 274674751 8
274674751 264745750 12
240388572 274674751 7
86739892 186134940 10
219138840 274053387 133
93737863 227699736 8
274674751 240388572 18
227699736 108064328 3
205383132 273033835 2
57675742 64017672 205
177823861 156951907 29
156951907 177823861 36
201679034 74224730 23
273461517 106841421 23
67657313 172668288 2
213240376 237885339 8
166670511 63253790 8
189660545 246760566 22
192149868 157197158 2
187038423 201041947 8
140083960 275191705 45
190383735 187038423 12
92975209 213829162 6
191898535 275191705 52
86739892 275191705 28
218664980 165076757 1
246172121 29267530 9
29267530 246172121 10
111690467 126040106 17
194511872 182456993 4
189209030 64017672 6
193208430 50799351 6
21415915 273461517 26
22128494 173493504 2
173493504 22128494 3
52305361 246766460 2
205383132 58749618 1
219138840 273033835 77
270063173 273461517 52
191898535 173493504 5
274053387 162815851 1
273033835 219138840 24
21415915 270063173 30
29267530 26761071 2
275040716 164729839 37
21770354 255114497 2
255114497 21770354 2
175155659 126040106 21
116524695 181662643 10
52305361 275040716 31
236986090 76679385 13
274053387 219138840 151
213579519 44336049 17
88126316 177900100 8
249710115 273461517 32
275040716 52305361 65
212586753 40894652 16
252695601 234317940 45
271550696 252695601 14
225914625 274674751 11
184372744 104799646 2
91155132 104799646 1
137434820 38633460 2
38633460 137434820 1
272101527 260814366 6
79413578 45624632 7
274674751 225914625 16
111690467 267822457 10
267822457 221517840 16
267822457 111690467 1
271550696 234317940 28
213829162 237266480 2
189660545 193425330 2
193425330 189660545 10
245770489 252695601 37
63253790 275191705 34
63253790 166670511 10
275191705 63253790 20
70483883 108675333 11
205448347 140083960 33
205448347 275191705 55
115605916 104799646 1
260778881 157091041 27
188683237 234501617 14
274674751 46351591 28
46351591 274674751 16
275040716 244876558 30
270063173 88910148 22
164729839 21508873 13
106766504 275040716 19
106766504 267804075 24
186547033 275040716 4
186547033 267804075 1
18900232 275155337 60
205665619 228099346 26
246760566 175458189 2
275040716 267804075 36
275040716 48949091 26
235284388 273461517 5
203916273 84403255 5
168345425 50799351 1
264745750 238169466 3
264745750 250361135 3
273602143 201041947 53
54513097 199633839 20
205383132 88910148 17
88910148 205383132 14
140083960 272144349 28
194757219 64490054 77
273461517 34279978 1
162793078 21927348 4
249710115 29267530 25
266514525 162793078 4
205383132 228099346 3
138428712 269051483 4
46351591 58749618 51
121567287 225398019 8
121567287 198112368 6
198112368 121567287 3
213240376 21695739 3
175155659 214483223 2
169894192 260062202 11
213829162 66484769 2
38633460 36612498 1
93737863 53267855 12
88910148 270063173 24
249707746 29267530 8
267822457 238169466 7
164729839 52305361 73
164729839 178457690 23
213829162 211555341 6
93737863 66484769 18
196957441 179872551 6
157197158 44765804 18
173493504 102781563 1
167865284 40691248 3
93737863 102781563 7
29666748 126040106 3
205376521 126040106 3
126040106 29666748 1
198112368 28774420 1
57675742 97492519 3
28774420 198112368 1
57675742 102781563 26
225398019 41795957 14
157197158 277727437 45
173493504 256696942 4
177823861 171251023 15
244876558 267804075 32
168345425 117757115 2
117757115 168345425 1
14599444 277727437 11
256696942 173493504 6
57675742 205376521 3
170649489 277727437 14
252695601 245770489 39
191898535 273461517 17
203916273 277727437 14
260778881 50093236 5
92975209 57794814 13
92975209 219091740 2
274053387 88910148 12
210551488 250361135 8
201679034 255114497 4
187288519 275040716 36
191077706 255114497 5
255114497 191077706 2
164729839 106766504 15
164729839 232961188 67
170909799 260062202 14
230315857 108896669 45
181913832 179872551 4
18900232 115180720 31
199633839 273461517 63
199633839 273033835 31
199633839 274053387 17
230315857 52305361 47
116524695 53384299 31
108896669 260062202 4
230315857 88126316 23
191067738 74224730 6
191067738 21770354 23
273461517 249710115 14
277727437 203916273 14
115180720 275155337 11
29666748 22249205 122
187365956 145721875 119
157197158 275155337 1
278482967 140264549 104
278482967 177823861 113
140264549 278482967 57
273033835 199633839 17
39045743 278482967 10
39045743 186221115 4
157197158 50093236 11
249710115 51039180 1
157091041 212381568 5
278482967 39045743 3
275155337 115180720 15
177823861 278482967 52
256133861 40894652 6
211555341 100597724 14
100597724 211555341 2
252695601 271550696 45
186221115 39045743 2
28774420 202719757 1
278482967 169894192 32
278482967 36544806 151
273461517 35952475 9
187365956 26761071 4
46351591 43399417 29
46351591 249707746 69
278482967 156951907 32
157197158 52305361 1
157197158 164729839 1
164729839 157197158 1
272144349 227764232 20
278482967 104799646 14
205665619 246739849 1
246739849 145721875 9
275191705 246739849 3
191069406 255114497 9
279968317 145721875 296
100597724 274053387 21
274053387 100597724 16
279968317 187365956 145
277727437 172453787 12
50093236 157197158 8
187365956 279968317 98
191007520 108064328 1
279968317 40691248 84
187365956 40691248 13
191007520 91155132 7
106841421 273033835 88
227699736 194757219 10
264745750 191007520 1
36544806 278482967 104
119466409 205383132 18
279949406 81073960 16
277727437 30009812 7
50093236 280403522 51
164729839 275040716 25
157197158 280403522 43
260778881 280403522 21
51371672 100597724 3
164729839 267804075 31
211555341 108064328 9
189209030 280403522 22
211848777 280403522 18
241120063 211848777 14
186221115 179872551 14
234388455 210551488 1
213240376 164729839 1
199295364 74224730 4
187365956 177496057 4
148842295 235189731 51
53267855 21927348 1
53267855 84403255 1
230315857 28774420 19
236986090 194511872 30
260814366 205278393 1
253491471 157091041 3
194511872 236986090 19
280403522 260778881 20
280403522 44765804 18
201041947 240258320 9
45398123 280571460 25
44765804 280403522 27
194757219 28128687 25
156951907 278482967 17
193208430 177823861 26
199633839 23505105 23
194757219 227699736 5
185826799 280571460 10
140083960 273602143 2
191007520 21695739 87
191007520 192149868 5
274053387 23505105 5
164729839 23505105 38
92975209 241266173 9
68526291 280403522 10
252695601 76679385 56
234388455 264745750 3
29985371 23505105 10
57675742 48376774 79
45398123 186190444 2
278482967 170909799 8
102781563 126040106 20
77688451 281992408 13
92975209 102781563 6
255114497 186134940 9
192149868 104799646 1
281992408 77688451 9
187288519 29985371 13
201679034 90430970 9
162793078 64490054 63
192517738 92473291 1
264745750 23505105 4
108675333 275191705 11
275191705 108675333 6
282067411 48376774 36
282067411 202719757 32
275191705 59142721 95
59142721 275191705 98
277727437 157197158 24
237885339 277727437 21
273602143 108064328 28
275040716 56343104 121
92975209 273602143 10
255572101 185661573 26
148842295 24429243 32
100597724 280571460 3
185661573 255572101 33
177823861 193208430 9
171251023 177823861 15
143037311 117757115 21
279968317 138428712 8
203916273 280403522 39
230315857 248148598 14
185826799 57794814 7
275040716 253491471 11
71815631 69315538 7
138428712 279968317 9
170649489 282067411 83
50093236 111005623 12
253491471 50093236 17
225398019 282067411 23
280403522 203916273 27
140083960 201041947 5
201041947 140083960 3
250361135 225914625 7
148842295 238736345 5
277727437 172453788 19
189638764 187365956 21
189638764 279968317 38
198112368 282067411 27
278482967 123084921 115
187365956 156890702 1
45398123 100597724 5
164729839 48949091 67
164729839 246760566 38
187288519 48949091 39
252673442 264200852 2
18900232 162815851 4
274674751 232961188 16
36612498 244474835 1
280403522 50093236 32
280403522 54198070 13
156951907 215576684 10
273033835 270063173 14
36612498 282819786 9
36612498 252993522 27
164729839 186547033 19
275040716 186547033 4
282067411 250361135 4
253491471 186547033 1
211172294 30009812 7
187288519 273033835 19
100597724 273033835 23
57675742 79413578 29
282067411 198112368 9
193208430 260062202 6
274674751 210551488 10
187288519 267804075 33
225398019 121567287 8
237266480 51039180 1
191067738 185646833 3
280574253 145721875 16
116524695 191060793 28
283690548 259865273 57
108675333 283713373 23
283713373 108675333 22
283713373 66484769 7
191007520 184372744 7
236986090 283690548 33
218641857 246550319 6
244876558 275040716 14
54513097 24868133 7
92975209 283713373 11
24429243 33029673 10
24429243 64017672 8
283690548 208490036 50
280574253 26761071 26
270063173 199633839 41
92975209 280571460 20
181913832 191077706 3
191077706 181913832 5
191077706 191101089 19
36612498 50799351 5
283690548 118408967 39
54513097 273461517 20
54513097 58749618 9
252673442 211555341 12
273602143 227699736 26
277727437 237885339 9
283690548 236986090 22
267814002 71487252 4
246766460 284945143 92
42570149 284945143 57
282067411 225398019 12
278482967 204911391 33
253491471 284510806 6
259865273 283690548 43
259865273 208490036 16
52305361 284510806 23
191077706 185646833 8
267814002 264745750 1
45398123 186134940 1
108445481 71487252 10
185646833 191077706 4
186190444 280571460 2
262639091 275155337 7
213829162 283713373 43
278482967 85077359 1
278482967 108064328 9
232961188 267804075 5
88910148 175155659 6
250373879 267804075 13
278482967 150611354 10
191077706 74224730 14
252695601 285544894 71
74224730 191077706 2
226691563 264745750 6
191069406 201679034 39
156890702 264200852 1
156890702 269051483 6
285709412 51820161 2
273033835 284945143 1
284510806 52305361 35
191101089 191077706 13
148842295 284945143 72
93737863 280571460 5
186190444 92975209 4
43702024 51820161 2
21770354 22128494 1
246760566 191898535 2
273602143 108675333 43
42895816 273602143 2
278482967 36612498 2
29985371 106841421 6
284510806 253491471 2
24429243 175458189 1
24429243 23505105 24
29666748 54198070 20
253491471 212381568 3
137471432 177135949 3
269051483 48048224 6
187038423 53267855 3
21415915 85077359 2
285544894 245770489 74
182456993 234317940 35
182456993 245770489 23
262622226 104799646 1
169894192 278482967 13
177823861 169894192 16
118408967 283690548 24
53150452 186190444 1
255114497 179872551 10
206342682 106255581 2
21593031 212381568 2
279968317 189638764 49
48949091 137434820 9
285544894 21415915 91
282067411 170649489 59
121567287 198494776 2
121567287 210551488 1
21593031 121567287 6
121567287 21593031 8
277727437 213240376 8
277727437 14599444 6
277727437 45398123 6
223869841 81073960 1
285544894 234317940 51
285544894 118408967 149
259865273 179872551 5
24598269 162621823 6
29666748 280403522 2
211172294 274053387 1
244876558 284510806 5
284510806 244876558 6
232961188 284510806 6
53384299 186221115 19
118408967 285544894 54
213240376 104799646 2
168345425 156951907 11
138428712 280574253 2
206342682 53267855 17
286597633 246766460 42
179872551 259865273 6
180329003 148842295 10
91155132 47914608 4
191007520 262622226 118
164729839 56343104 50
181627999 67657313 5
67657313 181627999 7
119466409 29267530 10
283053533 287104239 7
51820161 51697533 123
21770354 283690548 2
283690548 21770354 4
43702024 51697533 1
187365956 189638764 22
48949091 244876558 20
51697533 285709412 1
201679034 181913832 3
201679034 191101089 7
181913832 74224730 8
181913832 201679034 1
191101089 182470142 1
191101089 201679034 1
29267530 249710115 15
74224730 181913832 2
182470142 280430548 7
283894633 137373058 30
33029673 221517840 143
283690548 182456993 60
21770354 191067738 8
259865273 162815851 4
283690548 285544894 28
184372744 192149868 28
187288519 284510806 17
284510806 30009812 1
282819786 252993522 69
186190444 64490054 29
286597633 54596482 59
156951907 260062202 11
270063173 34279978 6
253491471 48949091 15
39045743 260062202 3
275040716 232961188 18
227764232 288273675 1
172453787 277727437 8
285544894 252695601 74
181913832 179676136 5
189660545 191898535 2
240663429 182470142 4
193425330 191898535 3
51039180 162621823 7
51039180 104799646 13
273602143 162815851 7
175155659 85077359 1
51039180 23543947 22
273461517 249707746 6
106841421 214251466 17
246766460 277019535 63
236986090 285544894 75
285544894 236986090 78
127903007 90430970 3
253491471 53150452 4
148842295 286597633 18
286597633 148842295 18
255114497 179676136 10
285544894 283690548 48
196957441 22128494 4
22128494 127903007 22
82332462 189660545 3
51039180 39723301 26
182456993 283690548 48
164729839 85077359 51
51039180 27798256 12
33029673 228099346 57
24429243 178457690 3
24429243 57675742 8
57675742 24429243 21
33029673 57675742 50
24429243 79413578 2
127212001 24429243 2
187288519 285544894 23
116524695 255114497 13
33029673 21437961 71
157197158 145721875 2
127903007 22128494 30
127903007 208490036 1
286597633 238169466 28
252695601 283690548 27
283690548 252695601 20
285709412 51697533 2
27798256 36612498 9
236986090 266119179 4
266119179 236986090 3
236986090 246550319 1
24598269 215576684 4
27798256 39723301 36
164729839 137471432 2
240388572 137471432 1
27798256 104799646 1
53384299 90430970 49
29666748 48376774 1
53384299 18761643 12
53384299 21858860 9
191898535 137471432 4
273461517 137471432 1
227764232 272144349 15
266514525 137471432 1
285544894 199633839 21
199633839 285544894 9
246760566 226691563 1
239482861 157197158 15
164729839 226691563 8
51039180 215576684 2
51039180 123084921 1
53384299 21770354 21
284510806 97492519 6
226691563 67657313 2
283690548 245770489 13
245770489 283690548 17
194757219 213829162 53
194757219 262622226 1
288273675 63253790 5
33029673 30009812 40
199633839 54513097 42
157197158 104799646 1
121567287 189660545 3
193425330 183374179 16
164729839 253491471 20
63253790 288273675 5
205448347 288273675 9
117058623 206185630 4
288273675 205448347 10
127903007 18761643 1
24429243 21415915 7
126040106 189660545 7
283894633 104799646 9
33029673 267814002 20
33029673 267822457 49
117058623 43399417 1
117058623 29267530 5
117058623 256696942 1
191067738 201657966 1
271550696 194511872 8
259865273 80373284 1
194511872 252695601 23
194511872 271550696 6
194511872 183374179 11
246766460 286597633 46
118408967 162815851 43
283690548 162815851 4
266119179 259865273 6
249710115 46351591 55
194757219 240258320 42
259865273 266119179 3
162793078 108064328 8
240258320 194757219 41
249707746 58749618 21
234388455 47914608 10
286597633 180329003 16
277019535 246766460 24
246766460 148842295 11
148842295 246766460 16
118408967 76679385 60
205376521 88910148 1
194511872 76679385 36
148842295 54596482 122
164729839 244154467 35
179935250 182456993 4
88910148 205376521 1
18900232 241266173 13
186134940 127903007 5
246760566 244154467 2
246760566 186547033 25
186547033 246760566 14
277019535 117058623 4
182456993 18761643 2
180329003 286597633 16
51039180 214251466 74
186190444 53267855 7
148842295 180329003 17
223611436 88910148 3
277019535 54596482 24
88910148 223611436 4
92975209 58758214 11
51039180 106255581 10
51039180 218664980 120
51039180 218649291 29
284510806 179676136 1
185826799 22128494 6
117058623 277019535 4
88910148 246172121 17
148842295 277019535 4
281992408 48048224 3
262639091 45112608 9
115180720 45112608 58
277019535 97492519 12
205665619 126040106 16
33029673 102781563 54
213829162 108064328 23
253491471 244154467 5
275155337 45112608 7
191072044 191060793 14
211555341 213829162 7
21415915 277019535 10
266119179 252695601 6
252695601 45112608 29
166670511 275191705 52
33029673 205376521 29
218664980 27798256 2
283894633 193208430 1
45112608 252695601 23
18900232 45112608 33
277019535 21415915 5
230315857 187276624 5
274674751 250361135 24
182456993 252695601 22
45398123 277727437 3
182456993 179872551 7
183374179 24868133 8
182456993 236986090 35
36544806 50799351 14
266119179 182456993 7
57675742 175155659 23
33029673 48376774 118
179872551 182456993 6
284510806 56343104 28
53267855 100597724 8
283690548 234317940 33
275191705 166670511 34
108896669 119202711 21
88126316 119202711 16
180329003 284945143 132
266119179 283690548 10
157197158 277019535 5
127903007 218641857 10
127903007 246550319 1
278482967 260062202 43
245770489 76679385 17
53150452 156951907 1
282819786 104799646 43
248148598 230315857 23
127903007 21858860 3
64456105 275040716 27
88126316 230315857 39
48949091 275040716 21
119202711 48048224 19
284510806 48949091 10
53384299 201657966 21
53384299 74224730 20
53384299 185646833 23
53384299 191058301 10
53384299 137434820 18
53384299 179872551 26
53384299 186134940 28
63253790 59142721 23
223611436 221517840 20
223611436 79413578 7
24429243 97492519 17
137434820 230315857 2
230315857 137434820 1
33029673 223611436 65
33029673 79413578 117
252673442 108064328 10
252673442 237266480 3
283690548 76679385 7
223611436 33029673 44
33029673 97492519 24
256696942 29267530 21
269051483 280574253 7
175155659 223611436 13
33029673 175155659 86
51697533 22249205 63
21415915 97492519 4
29553844 119202711 23
212586753 218649291 1
51039180 214266687 1
33029673 21415915 1
277019535 235189731 17
277019535 284945143 9
177496057 213579519 2
286067895 266119179 15
266119179 286067895 13
246760566 244876558 7
210442608 223611436 13
180329003 250361135 1
294817467 238736345 1
294817467 54596482 11
271550696 285544894 9
271550696 259865273 6
271550696 283690548 5
271550696 182456993 8
77726580 190383735 1
77726580 167906212 4
226691563 267804075 1
213579519 177496057 6
170649489 29985371 1
53150452 162815851 1
284510806 88910148 1
190383735 273602143 3
262639091 178077679 5
238169466 205278393 8
219138840 205278393 1
262639091 44765804 5
33029673 64017672 275
223611436 64017672 29
116524695 181913832 13
119202711 29553844 16
69307285 218621324 18
53384299 179676136 40
179676136 280430548 28
205383132 137471432 1
80373284 57794814 7
255114497 74224730 2
280403522 189209030 16
187365956 287826175 3
279968317 287826175 15
64456105 164729839 16
33029673 126040106 114
285544894 259865273 51
285544894 182456993 7
273461517 228099346 14
57675742 126040106 14
211172294 126040106 9
259865273 285544894 18
238169466 284945143 154
266514525 257078406 46
115180720 178077679 38
234388455 238169466 2
223611436 228099346 5
223611436 57675742 9
108675333 70483883 7
205383132 178457690 9
63253790 272144349 34
205383132 246172121 1
137434820 255572101 22
137434820 186134940 9
45112608 275155337 4
45112608 18900232 50
275155337 18900232 36
253491471 211848777 12
274674751 38081052 3
274674751 58749618 3
45112608 115180720 87
260778881 18900232 14
18900232 260778881 18
151816481 28774420 2
191069406 90430970 2
193208430 278482967 13
278482967 193208430 11
188683237 172668288 9
218641857 21858860 53
164729839 145721875 6
182456993 266119179 8
296510601 295917422 20
295917422 296510601 20
185826799 127903007 8
240663429 127903007 5
127903007 185826799 5
125971172 180329003 1
206342682 35952475 2
127212001 172668288 30
164729839 244876558 15
180329003 125971172 1
182456993 271550696 11
33029673 178457690 2
240388572 235926567 7
295917422 187255592 5
295917422 97492519 1
280403522 157197158 34
223611436 164729839 1
64456105 267804075 82
157197158 191898535 1
270063173 21415915 46
260778881 68526291 14
292813892 248148598 18
184372744 145721875 1
184372744 26761071 2
273602143 187038423 24
283690548 266119179 8
187276624 230315857 20
187288519 24429243 14
253491471 296487126 4
185646833 255114497 7
272144349 140083960 19
272144349 63253790 29
285230602 64490054 23
257078406 167906212 8
182456993 185826799 3
24429243 85077359 21
50093236 296487126 49
211172294 48376774 14
77688451 119202711 13
185826799 205231234 6
53150452 21593031 1
33029673 137471432 7
205665619 111690467 3
262639091 54513097 29
93737863 51371672 5
57794814 186791565 16
33841316 35952475 2
234388455 205278393 1
137471432 284510806 2
205665619 205376521 1
284510806 137471432 4
284510806 186547033 3
283690548 271550696 14
283690548 90430970 10
138428712 187365956 2
246760566 297853100 14
119466409 297853100 43
45364167 104799646 1
189660545 297853100 4
38633460 104799646 1
21437961 211172294 11
77726580 205231234 1
77726580 186791565 3
77726580 280571460 4
77726580 107123526 3
77726580 185826799 4
123084921 104799646 116
250361135 140264549 1
187365956 138428712 2
191077706 218649291 10
186134940 255114497 4
187288519 297853100 17
164729839 30009812 4
180329003 277019535 6
85077359 297853100 33
177496057 179127965 9
183374179 297853100 13
189660545 126040106 7
164729839 297853100 48
223611436 92473291 5
297853100 119466409 5
297853100 199295364 4
193425330 244876558 2
244876558 193425330 1
33029673 211172294 34
33029673 88910148 26
297853100 175458189 21
284510806 297853100 3
119466409 187288519 7
277019535 180329003 5
191898535 297853100 15
191898535 199295364 1
14599444 179935250 19
170649489 126040106 2
183374179 187288519 4
51039180 45624632 1
246550319 21858860 1
246550319 58758214 1
179935250 14599444 16
116524695 22128494 2
88910148 48376774 16
194511872 245770489 20
64456105 56343104 171
48949091 284510806 11
186547033 253491471 1
186547033 85077359 8
64456105 48949091 21
123084921 278482967 108
123084921 162621823 200
262639091 18900232 10
262639091 260778881 14
100597724 213829162 7
275040716 187288519 28
287826175 127212001 2
287826175 172668288 5
250373879 253491471 6
287826175 188683237 25
188683237 287826175 39
246766460 205278393 18
186221115 255114497 13
284139006 286067895 5
245770489 285544894 34
196957441 280430548 22
127903007 280430548 5
127903007 240663429 3
218641857 127903007 21
140264549 50799351 1
140264549 36292202 10
50093236 235926567 4
40894652 256133861 5
127903007 173493504 4
137471432 48949091 3
288273675 22249205 12
173493504 127903007 1
173493504 29267530 3
63253790 191101089 9
108445481 111690467 5
191077706 191060793 17
33861081 193208430 4
191101089 74224730 9
191101089 63253790 5
240388572 71487252 1
63253790 218641857 2
74224730 191101089 6
218641857 63253790 1
125971172 127212001 21
213240376 22128494 1
273461517 295917422 1
273461517 45112608 1
266514525 194757219 10
194757219 266514525 2
21593031 277019535 1
219091740 108675333 1
164729839 97492519 11
164729839 295917422 5
164729839 187288519 63
295917422 164729839 3
186547033 187288519 102
91155132 277019535 1
91155132 21415915 2
300202655 244876558 33
297853100 183374179 4
277019535 91155132 1
48949091 137471432 3
297853100 23505105 8
300202655 164729839 22
203916273 51371672 1
157197158 18900232 6
157197158 260778881 2
85077359 187288519 4
14599444 51371672 4
285544894 266119179 4
51039180 202234178 75
205448347 272144349 11
51371672 14599444 2
182456993 285544894 5
45624632 228099346 2
45624632 221517840 8
45624632 102781563 1
274053387 26761071 4
123084921 252993522 67
57794814 84403255 8
181913832 185661573 1
191101089 181913832 12
117058623 273033835 11
179935250 185661573 1
29267530 173493504 4
260778881 157197158 2
185661573 201679034 18
260814366 42570149 51
189660545 21508873 9
223611436 175155659 11
57675742 223611436 9
178457690 187288519 5
111690467 223611436 8
297853100 85077359 24
297853100 246760566 1
297853100 21508873 1
117058623 297853100 33
187450075 21508873 7
33029673 235926567 29
297853100 24429243 20
297853100 164729839 5
24429243 297853100 29
93737863 64490054 80
223611436 205376521 7
223611436 126040106 12
171251023 50799351 19
192517738 223611436 5
186221115 156951907 3
24429243 148842295 18
218641857 252695601 4
191069406 208490036 1
33029673 24429243 23
244547831 254940274 38
48949091 48048224 13
250361135 282067411 5
201679034 186221115 6
193425330 297853100 9
285544894 271550696 50
21415915 21593031 2
21593031 21415915 3
249794165 40691248 1
278482967 171251023 28
123084921 215576684 113
51039180 150611354 5
33841316 254940274 12
51039180 156951907 1
51039180 140264549 17
51039180 170909799 1
273461517 270063173 30
285544894 23505105 13
118408967 24429243 2
180329003 127212001 1
93737863 84403255 12
199633839 270063173 38
275040716 244154467 12
191072044 186134940 2
244154467 275040716 5
169894192 177823861 16
211555341 21437961 2
21437961 211555341 4
45624632 126040106 12
45624632 21437961 3
45624632 48376774 12
164729839 205383132 12
34279978 273461517 2
189660545 183374179 10
189660545 85077359 4
189660545 119466409 18
191101089 255114497 5
240388572 296510601 3
255114497 191101089 4
125971172 132902185 4
218621324 69307285 20
53384299 181662643 18
255114497 185646833 3
181913832 191067738 3
186547033 297853100 6
186547033 119466409 5
186547033 183374179 6
88910148 227699736 34
88910148 186547033 43
227699736 186547033 11
92975209 70483883 13
42895816 283713373 1
48949091 205383132 1
48949091 187288519 15
48949091 23505105 1
185661573 191077706 19
213240376 157197158 18
194757219 80373284 7
77726580 273602143 1
77726580 227699736 1
170649489 189660545 9
273602143 77726580 1
191077706 185661573 22
57675742 26761071 13
151755148 36544806 23
63253790 76679385 14
191101089 185646833 2
187288519 246760566 6
185646833 191101089 2
48949091 85077359 1
48949091 297853100 3
48949091 246760566 1
48949091 119466409 1
48949091 183374179 1
48949091 193425330 1
300202655 52305361 33
201041947 119466409 3
194757219 108064328 41
214483223 175155659 2
201679034 280430548 1
148842295 18761643 2
24429243 108064328 4
259865273 196957441 56
70483883 283713373 5
285544894 76679385 20
266514525 186190444 14
246739849 97492519 25
173493504 249710115 2
213829162 194757219 32
211848777 18900232 6
255114497 255572101 6
63253790 234313487 17
201041947 64490054 61
248148598 254940274 8
248148598 244547831 10
255572101 255114497 4
53150452 18900232 1
116524695 201679034 3
203916273 205278393 2
274601883 244474835 6
33029673 71487252 77
206134238 24429243 2
186190444 266514525 3
244876558 187288519 23
205376521 223611436 5
280403522 162815851 17
91155132 162815851 1
206134238 64490054 9
48949091 267804075 25
218664980 302559370 13
157197158 239482861 11
123084921 36612498 300
18900232 53150452 2
137471432 150611354 2
137471432 297853100 3
205383132 205278393 6
123084921 168345425 3
117058623 71487252 5
249794165 295917422 10
266119179 255572101 11
182456993 194511872 9
234313487 63253790 15
140083960 302559370 116
300202655 228099346 11
199633839 187288519 24
295917422 249794165 6
104147773 274053387 5
255114497 191060793 1
275191705 167096544 120
187276624 214251466 1
178457690 85077359 1
284510806 178457690 3
284510806 187288519 4
175155659 280403522 16
284510806 164729839 11
21593031 280403522 10
164729839 284510806 10
178457690 284510806 1
250361135 274674751 9
286067895 246550319 2
22926492 304022613 21
280403522 175155659 15
280403522 21593031 6
51039180 107123526 4
172453788 237885339 24
140264549 165076757 3
165076757 140264549 4
285544894 22128494 6
246760566 304022613 18
193425330 304022613 13
304022613 218664980 3
304022613 51039180 1
51039180 304022613 2
29985371 199633839 16
51039180 302559370 9
199633839 29985371 16
300202655 244154467 9
234313487 21770354 1
21770354 234313487 2
206134238 213829162 2
246766460 297853100 1
93737863 92975209 5
164729839 277019535 2
277019535 164729839 1
252695601 194511872 54
117058623 187288519 7
117058623 48949091 1
170649489 228099346 6
91155132 240388572 34
126040106 23505105 5
240388572 91155132 23
283713373 262622226 9
170649489 23505105 2
191007520 166670511 5
192517738 23505105 13
205448347 167096544 17
262622226 283713373 17
249794165 164729839 5
304022613 21508873 30
46252132 127212001 58
304022613 119466409 16
119466409 304022613 17
127212001 46252132 39
278482967 124272648 1
63253790 167096544 32
63253790 302559370 12
164729839 64017672 1
51697533 51820161 102
287826175 145721875 3
192517738 189660545 2
272144349 167096544 18
304022613 193425330 12
22926492 193425330 6
187288519 284945143 2
285544894 175458189 43
255114497 181662643 4
285544894 26761071 4
244154467 187288519 43
232961188 187288519 32
119466409 88910148 65
88910148 119466409 55
205448347 59142721 17
297652974 167096544 118
238169466 219138840 9
234313487 127903007 4
262622226 234388455 6
253491471 18900232 1
253491471 241266173 8
192149868 26761071 2
59142721 302559370 26
272144349 59142721 2
140083960 59142721 31
59142721 272144349 2
181662643 255114497 6
250361135 213240376 2
274674751 267822457 9
257078406 266514525 33
173493504 43399417 2
287826175 69315538 19
191101089 186134940 3
253491471 187288519 4
108896669 230315857 63
119202711 248148598 1
187255592 296510601 10
234313487 283690548 36
104147773 221517840 2
104147773 79413578 3
234388455 262622226 1
191007520 234388455 1
46351591 205278393 1
84403255 167865284 28
167865284 84403255 33
191007520 164729839 9
164729839 191007520 11
304022613 22926492 14
178457690 226691563 1
33861081 24598269 1
151755148 27798256 6
279504313 133406185 3
104147773 173493504 5
183374179 304022613 31
45624632 92473291 1
45624632 64017672 2
278482967 215576684 12
117058623 191898535 2
187288519 234388455 1
84403255 42895816 9
255572101 115605916 3
246172121 176861277 9
191007520 280574253 1
176861277 246172121 11
283713373 213829162 55
187255592 295917422 8
29985371 187288519 5
164729839 306224647 204
84403255 187658311 30
218664980 304022613 2
36544806 38633460 4
285544894 187288519 40
88126316 48949091 18
84403255 108675333 29
92473291 223611436 4
193208430 36544806 2
300202655 253491471 32
300202655 232961188 28
300202655 48949091 3
297853100 306224647 14
33029673 306224647 31
33029673 92473291 24
33029673 117757115 16
165076757 38633460 5
137671591 244154467 19
205383132 187288519 3
186547033 24868133 2
232961188 306224647 10
253491471 44765804 9
253491471 221517840 2
253491471 111690467 6
288273675 51820161 30
295917422 202719757 6
295917422 121567287 2
18900232 211848777 4
24598269 150611354 2
230315857 56343104 4
192517738 205383132 20
192517738 199633839 12
29985371 205383132 1
244154467 137671591 18
84403255 280571460 20
33029673 111690467 70
137671591 158469454 19
88910148 228099346 17
37649776 73084416 10
37649776 88126316 24
52305361 230315857 55
45112608 162815851 50
93737863 186791565 2
212381568 21593031 1
249794165 253491471 1
284510806 275040716 20
48949091 253491471 17
255572101 266119179 7
120858192 306791157 1
206134238 285230602 6
74224730 201679034 1
261114974 33029673 55
283690548 234313487 66
52305361 306791157 15
52305361 267804075 24
84403255 57794814 4
93737863 205231234 8
34279978 270063173 3
219138840 270063173 43
304022613 24868133 11
304022613 183374179 38
48949091 115605916 4
115605916 48949091 3
275040716 284510806 31
191069406 191077706 18
187288519 64017672 3
33861081 121849847 3
177496057 177900100 20
177496057 73084416 22
18761643 112257152 1
85077359 306224647 16
52305361 187288519 46
285544894 100597724 5
274053387 175458189 12
205231234 58758214 20
69307285 228099346 47
178457690 244154467 1
34279978 219138840 3
278482967 43399417 1
308721415 186190444 18
137396816 112257152 2
37649776 124272648 30
151816481 37649776 2
186190444 308721415 6
249710115 33029673 1
249710115 297853100 2
308721415 64490054 24
191072044 90430970 7
270063173 246172121 1
270063173 267822457 1
194757219 308721415 15
123084921 193208430 2
250361135 106766504 8
250361135 30009812 1
250361135 306224647 1
308721415 194757219 20
172453788 277727437 12
100597724 194757219 3
52305361 248148598 7
304022613 297853100 7
191007520 64017672 14
206134238 266514525 21
84403255 205231234 38
205665619 30009812 8
273033835 100597724 7
273602143 140083960 1
143037311 137373058 21
306224647 205278393 14
295917422 306224647 2
119202711 52305361 5
52305361 119202711 10
306224647 295917422 2
119202711 306791157 8
273602143 308721415 11
234313487 21858860 8
57794814 280571460 40
206134238 194757219 1
21770354 234317940 9
249710115 176861277 34
308721415 273602143 9
253491471 275040716 11
306224647 23505105 78
117058623 306224647 44
68526291 219138840 1
38081052 176861277 17
267822457 54596482 1
187276624 119202711 22
300202655 187288519 10
296510601 187255592 4
191007520 92473291 3
192517738 211555341 4
33029673 205383132 9
205383132 126040106 30
126040106 205383132 20
205383132 33029673 2
119202711 230315857 7
119202711 108896669 21
175155659 88910148 3
201041947 108064328 6
277019535 64017672 30
88910148 277019535 32
244154467 48949091 5
306224647 296510601 1
259865273 271550696 9
187255592 246760566 13
296510601 306224647 1
246760566 187255592 4
192517738 93438825 8
205383132 93438825 17
166670511 59142721 40
306224647 164729839 239
104147773 191007520 186
104147773 205383132 9
104147773 93438825 9
191007520 104147773 118
191007520 205383132 8
191007520 93438825 4
273461517 158469454 1
21770354 259865273 3
213240376 267822457 1
260814366 17248920 37
232961188 275040716 8
244876558 244154467 7
266514525 206134238 23
244154467 284510806 6
29553844 254940274 19
189209030 33029673 4
259865273 21770354 5
267804075 244876558 48
267804075 244154467 7
267804075 284510806 9
267804075 275040716 40
33029673 189209030 1
205383132 104147773 10
250361135 219138840 1
250361135 240388572 6
192517738 17248920 1
232961188 274674751 2
59142721 166670511 19
308721415 126040106 24
22926492 297853100 4
205383132 191007520 4
308721415 162793078 28
93438825 104147773 7
93438825 205383132 10
93438825 162815851 7
191007520 284510806 4
191007520 275040716 8
191007520 199633839 5
278482967 38633460 1
282819786 215576684 16
191898535 273033835 3
275040716 191007520 9
311108835 119466409 34
186190444 214483223 2
275040716 104147773 2
275040716 205383132 9
275040716 199633839 5
275040716 93438825 3
273461517 121849847 12
311108835 246760566 53
123084921 39045743 3
214483223 186190444 2
306224647 97492519 3
104147773 199633839 18
118408967 303371760 19
245770489 303371760 9
53384299 179935250 33
46351591 93438825 15
93438825 46351591 11
157197158 187450075 2
168345425 36612498 2
156951907 50799351 49
306224647 85077359 55
306224647 297853100 60
306224647 29267530 13
295917422 228099346 1
311108835 183374179 13
267804075 48949091 41
261114974 267814002 11
261114974 267822457 10
300202655 267804075 43
225398019 295917422 5
132902185 125971172 1
273602143 92975209 7
14599444 187450075 9
51371672 227699736 2
292813892 244547831 17
279968317 299112866 3
187450075 14599444 7
267804075 64456105 61
199633839 191007520 8
210551488 274674751 4
38081052 384094515 4
187288519 102781563 15
261114974 238736345 1
304022613 85077359 10
102781563 24429243 7
102781563 187288519 6
246760566 24429243 3
246760566 187288519 3
254940274 244547831 18
199633839 24429243 2
199633839 102781563 1
73084416 88126316 5
88126316 73084416 3
77726580 84403255 1
21415915 285544894 23
303371760 118408967 31
157197158 45112608 11
157197158 23505105 1
18761643 182456993 8
273033835 106841421 50
239482861 23505105 1
284510806 191007520 3
246739849 306224647 7
172453787 297853100 1
164729839 104147773 9
199633839 104147773 16
253491471 64456105 4
273033835 297853100 6
157197158 297853100 1
157197158 273033835 1
172453787 64017672 10
283713373 285230602 37
84403255 80373284 28
36544806 162621823 2
244154467 309948156 17
84403255 21927348 102
189660545 260062202 2
84403255 92975209 12
108896669 306791157 7
304022613 246760566 8
91155132 44765804 14
44765804 91155132 9
177496057 124272648 26
311108835 189660545 29
311108835 22926492 22
189660545 311108835 34
108675333 187658311 7
201041947 308721415 28
270063173 191007520 1
267804075 253491471 66
280948401 199633839 6
214483223 162815851 3
178457690 244876558 4
187288519 277019535 3
244876558 178457690 4
277019535 102781563 6
277019535 187288519 2
285230602 283713373 23
69307285 302559370 98
69307285 273461517 4
164729839 246739849 6
311108835 246739849 2
191007520 58749618 47
205383132 199633839 13
48949091 244154467 8
48949091 178457690 4
308721415 454280253 10
93438825 226691563 10
191007520 38081052 26
275191705 140083960 24
283713373 70483883 1
115180720 18900232 24
45364167 44336049 6
205383132 275040716 8
311114046 308721415 5
308721415 311114046 4
270063173 273033835 15
311108835 297853100 10
225914625 240388572 2
225914625 267822457 2
211172294 64017672 33
186190444 66484769 2
48949091 232961188 29
275040716 126040106 1
45112608 260778881 1
267804075 232961188 16
296146340 268844576 3
84403255 51371672 27
246760566 284510806 2
191007520 249707746 17
191007520 29267530 2
63253790 90430970 2
104147773 275040716 2
311108835 21508873 23
311108835 193425330 5
198112368 295917422 14
311108835 23505105 1
315035989 104799646 152
192517738 191007520 6
273602143 311114046 4
311114046 273602143 2
48949091 40894652 12
40894652 48949091 6
241266173 115605916 4
295917422 225398019 5
123084921 177823861 31
199633839 175458189 18
48949091 124272648 21
211172294 175155659 17
175155659 211172294 19
218664980 121849847 10
218664980 62223312 6
274601883 177496057 3
218641857 234317940 14
315035989 215576684 71
177823861 123084921 11
209549732 124272648 23
315035989 121849847 25
274601883 73084416 1
311108835 187288519 5
123084921 315035989 108
275040716 166670511 3
245770489 218641857 1
273461517 218664980 2
218621324 275040716 9
45398123 167865284 14
73084416 51039180 1
104147773 166670511 2
262639091 24429243 1
262639091 238736345 13
93438825 23505105 15
308721415 201041947 28
86739892 223611436 4
24429243 238736345 1
201679034 182456993 1
273602143 23505105 2
315035989 162621823 45
315035989 123084921 117
115605916 241266173 3
316113123 121849847 14
303371760 234317940 13
315035989 252993522 79
88126316 72277917 29
45398123 246172121 1
108896669 72277917 100
248148598 72277917 16
277019535 157197158 3
250373879 187288519 21
212381568 189209030 7
259865273 182470142 46
108675333 316530540 16
316530540 190383735 7
316530540 108675333 9
167865284 45398123 3
316530540 167906212 27
316530540 454280253 13
93737863 316530540 5
72277917 248148598 6
45398123 66484769 8
182470142 259865273 29
59142721 63253790 9
127903007 179676136 4
42895816 275096952 23
179676136 127903007 12
57675742 117757115 4
306224647 33029673 30
275096952 42895816 19
275096952 21927348 67
84403255 275096952 12
300202655 238169466 2
300202655 267822457 1
275096952 84403255 12
117058623 186547033 7
191069406 181913832 4
181913832 191069406 2
273033835 54513097 5
205665619 137471432 9
186190444 219091740 1
219091740 186190444 1
186221115 278482967 16
185826799 219091740 2
278482967 186221115 9
308721415 316530540 78
193208430 89308231 26
24598269 317113567 1
168345425 317113567 8
317113567 168345425 3
317113567 104799646 85
123084921 317113567 68
317113567 278482967 10
315035989 317113567 47
315035989 278482967 3
244154467 267804075 4
278482967 317113567 8
279504313 48048224 7
18761643 196957441 8
37649776 90430970 1
317113567 162621823 76
317113567 123084921 79
317113567 315035989 52
278482967 162621823 11
278482967 315035989 5
278482967 244154467 4
275096952 57794814 32
171251023 278482967 7
270063173 280948401 19
252695601 266119179 9
194757219 316530540 12
179872551 201657966 10
201657966 179872551 6
230315857 306791157 1
45398123 219091740 1
84403255 108064328 48
28774420 230315857 14
51371672 280571460 12
199633839 205383132 13
244154467 278482967 3
316530540 308721415 63
316530540 194757219 15
311114046 194757219 2
194757219 311114046 3
186791565 45398123 1
45398123 186791565 1
45398123 186221115 4
45398123 74224730 1
180329003 206185630 2
275096952 40691248 51
317966639 211848777 40
185661573 191060793 9
185661573 191067738 10
50799351 140264549 2
211172294 277727437 1
252834703 211603583 3
240663429 187288519 7
315035989 317475686 9
315035989 316113123 20
316113123 315035989 13
33861081 51039180 2
317475686 315035989 11
18761643 21858860 41
48949091 72277917 2
45364167 156951907 1
248148598 44336049 1
248148598 177496057 1
248148598 179127965 1
311114046 187038423 3
211172294 223611436 2
311114046 316530540 3
120858192 230315857 1
187038423 311114046 1
187038423 100597724 3
223611436 71487252 8
223611436 111690467 5
45112608 157197158 8
18900232 157197158 3
126040106 199633839 4
137671591 52305361 1
246766460 226691563 3
187038423 308721415 4
308721415 187038423 6
192517738 104147773 4
86739892 21927348 1
194757219 187658311 1
33861081 36292202 30
177900100 155874323 7
177900100 45364167 16
48949091 56343104 51
18761643 76679385 13
18761643 90430970 35
205665619 223611436 9
275040716 218621324 9
191007520 295917422 9
267804075 106766504 13
191007520 126040106 6
126040106 295917422 1
126040106 104147773 3
126040106 191007520 5
126040106 284510806 1
126040106 275040716 1
126040106 93438825 1
104147773 295917422 1
104147773 284510806 1
284510806 126040106 1
284510806 93438825 1
199633839 295917422 3
199633839 284510806 2
199633839 275040716 3
199633839 93438825 5
199633839 126040106 3
104147773 126040106 5
42895816 280571460 14
218621324 191007520 2
218621324 93438825 24
318581766 184372744 217
315035989 214251466 14
244547831 187276624 8
93438825 295917422 1
318581766 91155132 28
318581766 21695739 124
296146340 209549732 7
117058623 93438825 88
187276624 244547831 2
137471432 277019535 3
277019535 137471432 5
192517738 284510806 1
86739892 182470142 1
205383132 284510806 1
45398123 221517840 4
45112608 241266173 51
29267530 119466409 12
36612498 317113567 23
117757115 150611354 7
117757115 170909799 4
282819786 317113567 18
273602143 58759682 7
191007520 238169466 1
283713373 48376774 2
267804075 164729839 27
48949091 38633460 4
316530540 64490054 61
106766504 213240376 1
106766504 240388572 1
106766504 250361135 11
181913832 208490036 3
235284388 199633839 3
240388572 267822457 3
57675742 21437961 20
273602143 51371672 5
318581766 191007520 43
166670511 104147773 2
317113567 282819786 22
79413578 104147773 2
191007520 318581766 31
104147773 30009812 2
21437961 104147773 2
21437961 30009812 6
306224647 24429243 75
164729839 57675742 1
24429243 306224647 44
282819786 315035989 44
315035989 282819786 41
116524695 186221115 15
275096952 187658311 19
277019535 238736345 3
303371760 259865273 9
79413578 223611436 5
33029673 199633839 3
33029673 93438825 1
259865273 303371760 1
127903007 74224730 4
127903007 179935250 2
175155659 205383132 1
175155659 199633839 1
175155659 93438825 1
303371760 182456993 7
182456993 303371760 7
303371760 283690548 9
283690548 303371760 5
74224730 127903007 4
248148598 208649048 8
179935250 127903007 3
256133861 208649048 15
241266173 45112608 31
191898535 85077359 8
319920038 64490054 9
119202711 208649048 47
240663429 21858860 1
191069406 240663429 1
182456993 240663429 16
211172294 221517840 24
316530540 58759682 3
259865273 240663429 24
30009812 211172294 11
88126316 40894652 9
191069406 191101089 3
279504313 208649048 19
208649048 279504313 8
297853100 273033835 2
92975209 319920038 3
292813892 250569402 11
30009812 64017672 74
208649048 48048224 24
191077706 191069406 27
284510806 246739849 17
166670511 64017672 15
201041947 187658311 1
317113567 170909799 12
275155337 162815851 2
187276624 72277917 12
208649048 120858192 48
230315857 77688451 2
59142721 227764232 2
182456993 76679385 2
28136650 218641857 52
72277917 48048224 27
120858192 208649048 54
191101089 283690548 2
72277917 40894652 8
18761643 218641857 1
259865273 280430548 42
259865273 18761643 6
119202711 88126316 2
267804075 52305361 40
120858192 119202711 20
283690548 191101089 2
317966639 179935250 15
318581766 192149868 70
40894652 72277917 3
275040716 178457690 10
303371760 236986090 4
303371760 245770489 6
254940274 33841316 3
218664980 23543947 1
218664980 35952475 1
227764232 59142721 5
187658311 40691248 28
187658311 108064328 8
45624632 24868133 5
45624632 83928002 5
45624632 54596482 3
54513097 577155549 5
317113567 215576684 37
191898535 252993522 1
191898535 215576684 3
191898535 162621823 1
191898535 317113567 1
191898535 123084921 1
191898535 104799646 2
199633839 219138840 5
300202655 250361135 8
257078406 319920038 2
317113567 156951907 20
283690548 194511872 5
70483883 319920038 1
106766504 300202655 28
205665619 297853100 2
275040716 250361135 4
297853100 97492519 3
316530540 201041947 24
30009812 14599444 18
271550696 266119179 4
30009812 170649489 46
201041947 316530540 31
194511872 283690548 2
275155337 111005623 2
187365956 279504313 40
205665619 85077359 4
79413578 274053387 2
260814366 69315538 1
189660545 170649489 9
67657313 127212001 8
319920038 70483883 3
127212001 67657313 5
300202655 106766504 48
166670511 167096544 183
213240376 300202655 1
300202655 213240376 2
300202655 225914625 1
239482861 167096544 18
279504313 187365956 27
63253790 181662643 17
267804075 88126316 46
182456993 179676136 6
262639091 53150452 1
300202655 205278393 1
194511872 259865273 2
256133861 165076757 16
259865273 194511872 3
322180022 48048224 2
252673442 102781563 8
238169466 274674751 16
104147773 21437961 1
213829162 100597724 6
182456993 280430548 46
68526291 205383132 1
211172294 71487252 1
157091041 280403522 12
316530540 311114046 3
223611436 48376774 10
280403522 157091041 3
252673442 299925959 25
299925959 252673442 52
202719757 137471432 48
151755148 106255581 15
151755148 50799351 1
205383132 68526291 1
84403255 117757115 1
33861081 50799351 20
35952475 214266687 2
35952475 106255581 1
50799351 106255581 1
282819786 106255581 1
106841421 199633839 23
27798256 106255581 17
27798256 214266687 14
27798256 35952475 12
127903007 100480169 1
100480169 127903007 2
234388455 250361135 9
86739892 172453787 1
275096952 100597724 5
213829162 299925959 12
106766504 187288519 42
299925959 213829162 21
299925959 53267855 38
185826799 100480169 3
211172294 57675742 4
273602143 280571460 3
57675742 211172294 3
275096952 185826799 24
179676136 100480169 6
275096952 66484769 47
275096952 70483883 3
70483883 275096952 6
323300311 190383735 90
30009812 33029673 47
30009812 175155659 4
285544894 191101089 11
285544894 181913832 7
245770489 181913832 3
245770489 191101089 1
259865273 181913832 3
259865273 191101089 3
304022613 69307285 6
285544894 181662643 11
274674751 238169466 37
190383735 323300311 19
108675333 323300311 34
323300311 108675333 34
194757219 323300311 11
45398123 284510806 1
108675333 22249205 7
123084921 214251466 1
323300311 194757219 27
177823861 317113567 3
317113567 252993522 58
317113567 177823861 3
69307285 304022613 4
106841421 228099346 78
237266480 62223312 1
248148598 120858192 6
176861277 249710115 23
176861277 249707746 16
280948401 270063173 33
118408967 181662643 11
315035989 36612498 53
170909799 317113567 9
259865273 22128494 12
282067411 210551488 2
187658311 51371672 21
181662643 271550696 9
181662643 118408967 20
187288519 219138840 1
30009812 273033835 27
317966639 191067738 48
279968317 175458189 334
266119179 271550696 6
187365956 175458189 40
30009812 213240376 28
30009812 45398123 32
275096952 92975209 32
186791565 275096952 13
214483223 260778881 18
299925959 92975209 8
323300311 308721415 19
311114046 323300311 18
108675333 308721415 13
138428712 26761071 3
88910148 26761071 77
30009812 23505105 28
261114974 48376774 25
191898535 232961188 2
191898535 238169466 2
205448347 191898535 5
191898535 205448347 3
111690467 267814002 3
317966639 68526291 22
202719757 225398019 108
30009812 88910148 49
322180022 151816481 6
18761643 208490036 19
319920038 66484769 3
108675333 280571460 1
30009812 306224647 6
274674751 246172121 1
274674751 104147773 2
202719757 198112368 116
187658311 454280253 3
29267530 306224647 11
102781563 284945143 19
323300311 64490054 46
187658311 28128687 32
187658311 21927348 261
204911391 278482967 14
304022613 214251466 4
286597633 235189731 46
29267530 249707746 7
186791565 29267530 1
250361135 264745750 1
250361135 210551488 1
57794814 275096952 34
79413578 235926567 5
180329003 325696446 147
185661573 179676136 6
14599444 255114497 11
245770489 148842295 1
118408967 148842295 2
306224647 325696446 15
230315857 155874323 2
148842295 118408967 1
148842295 325696446 28
119466409 325696446 10
311108835 325696446 30
164729839 325696446 35
33861081 278482967 2
28774420 155874323 1
246760566 325696446 37
311114046 64490054 30
70483883 280571460 8
22926492 326055771 16
318581766 58757576 136
285544894 194511872 21
29267530 24429243 3
252673442 325619075 1
186134940 71487252 2
202719757 228099346 15
191069406 22128494 2
191069406 21927348 2
191069406 127903007 1
245770489 21770354 1
164729839 117058623 71
164729839 273033835 13
317966639 191069406 16
202719757 198494776 33
317966639 260778881 28
190813502 22249205 51
205448347 29666748 13
297853100 178457690 2
178457690 297853100 1
254940274 29553844 9
92975209 275096952 29
92975209 75611015 18
240388572 306224647 23
240388572 44765804 17
249794165 306224647 29
249794165 44765804 38
322180022 256133861 5
173493504 185826799 3
54513097 324307705 56
201679034 326820998 41
21415915 117058623 13
201041947 53267855 1
323300311 311114046 18
303371760 179935250 12
202719757 240388572 3
179935250 303371760 9
223611436 21437961 7
36612498 315035989 70
275040716 205278393 16
62223312 121849847 46
315035989 106255581 3
306224647 221517840 9
212586753 124272648 43
212586753 165076757 3
185826799 75611015 2
300202655 56343104 63
33861081 36612498 7
326820998 191060793 7
326820998 191069406 12
199633839 106841421 27
166670511 205448347 30
273602143 117058623 1
30009812 237885339 40
30009812 172453787 22
30009812 172453788 15
30009812 79413578 25
40894652 88126316 5
196957441 259865273 29
182456993 196957441 32
198112368 41795957 12
202719757 48376774 72
57794814 75611015 16
194511872 285544894 10
191898535 246760566 3
282067411 157197158 11
157197158 282067411 16
187658311 75611015 11
239482861 234317940 1
241120063 189209030 3
187658311 275096952 39
189209030 241120063 5
106255581 35952475 51
275191705 191898535 37
275191705 205448347 126
191069406 326820998 12
202719757 275040716 1
143037311 215576684 1
143037311 162621823 1
143037311 104799646 1
35952475 38633460 2
151755148 24598269 3
205665619 306224647 25
116524695 326820998 3
187658311 280571460 52
244547831 104799646 2
192149868 58757576 30
185826799 275096952 15
132067492 182650731 5
166670511 297652974 91
199633839 104799646 2
106255581 215576684 4
106255581 162621823 1
106255581 36612498 10
106255581 51039180 3
326055771 22926492 10
317113567 36612498 55
202719757 97492519 35
44336049 40894652 1
306224647 178457690 5
306224647 232961188 16
187276624 48949091 3
185646833 127903007 4
35952475 214251466 1
317113567 214251466 3
211603583 252834703 1
127903007 185646833 2
127903007 186134940 3
40894652 44336049 1
165076757 48949091 3
48949091 165076757 5
24429243 164729839 9
166670511 199633839 1
226691563 117058623 35
92975209 56406907 1
199295364 304022613 8
304022613 199295364 17
306224647 117058623 77
297853100 117058623 15
126040106 117757115 2
262622226 104147773 52
328239527 39723301 16
132067492 158469454 1
326055771 191898535 2
202719757 210551488 34
35952475 27798256 1
318581766 306224647 3
318581766 83928002 5
294817467 284945143 38
246766460 117058623 2
187288519 325696446 2
54513097 250361135 1
212381568 29666748 1
29666748 212381568 2
120858192 108896669 8
117058623 246766460 1
104147773 262622226 37
311114046 190383735 5
187658311 185826799 46
24429243 117058623 37
53267855 185826799 1
35952475 23543947 2
108896669 120858192 4
82332462 121567287 1
196957441 182456993 28
201657966 186134940 3
182456993 208490036 22
192517738 172453787 1
192517738 172453788 1
164729839 24429243 24
280948401 88910148 8
249794165 91155132 35
212381568 54198070 68
283713373 104799646 1
126040106 172453787 1
126040106 172453788 1
286067895 234313487 11
171251023 150611354 1
14599444 86739892 77
108896669 208649048 18
91155132 249794165 44
35952475 104799646 1
311108835 199295364 10
245770489 184374903 1
265245001 306791157 22
252695601 115605916 1
187276624 279504313 5
88126316 279504313 2
279504313 88126316 6
212586753 209549732 14
255572101 201679034 14
85077359 273033835 4
189660545 326055771 2
328239527 214251466 6
123208306 260062202 54
297652974 302559370 33
108675333 330234691 6
75611015 70483883 18
185661573 191069406 20
187658311 70483883 5
191069406 303371760 10
179676136 208490036 6
48949091 324907579 9
262622226 249707746 16
202719757 41795957 61
326055771 21508873 11
191067738 56406907 90
246172121 262622226 4
246172121 256696942 4
164729839 205278393 5
88126316 187276624 5
100480169 255114497 2
116524695 185661573 15
68526291 117058623 1
68526291 24429243 1
116524695 86739892 32
249707746 262622226 9
303371760 74224730 2
75611015 92975209 23
331112419 245007518 21
56406907 191067738 38
72277917 52305361 15
72277917 124272648 11
72277917 88126316 54
206134238 323300311 9
323300311 206134238 7
186221115 86739892 7
30009812 277727437 25
179676136 191077706 2
303371760 185646833 2
201679034 303371760 5
303371760 255572101 12
303371760 201679034 3
271550696 181913832 3
271550696 219091740 4
262622226 58749618 15
191898535 26761071 1
315035989 35952475 3
86739892 66484769 5
108675333 86739892 20
102781563 325696446 40
102781563 235189731 29
328239527 51039180 2
115605916 252695601 1
30009812 157197158 101
115605916 256133861 5
246739849 167096544 2
115605916 45364167 3
115605916 119202711 4
283894633 215576684 2
18761643 259865273 7
187658311 42895816 12
191007520 26761071 2
167865284 238736345 68
227764232 260062202 1
181913832 271550696 8
181913832 219091740 3
246739849 41795957 18
185826799 186221115 8
77688451 215576684 1
77688451 104799646 1
179676136 86739892 9
218621324 117058623 31
191072044 255572101 6
219091740 271550696 2
179872551 201679034 6
205665619 164729839 8
255114497 100480169 1
148842295 238169466 6
45398123 331699419 2
297853100 191898535 1
30009812 282067411 18
306224647 64017672 1
331699419 45398123 5
213240376 282067411 68
331699419 21927348 16
185661573 326820998 41
167865284 331699419 97
77726580 331699419 14
108675333 331699419 9
92975209 331699419 16
331699419 77726580 8
331699419 92975209 10
187450075 267194499 6
260778881 241120063 13
156951907 317113567 3
156951907 123084921 5
169894192 317113567 1
169894192 36612498 1
267194499 187450075 9
273461517 36612498 2
191072044 201657966 3
186791565 104799646 2
218621324 104799646 1
191060793 104799646 1
179935250 255114497 2
311114046 328548626 31
282067411 213240376 29
202719757 246739849 9
88126316 123084921 1
187658311 331699419 2
167865284 187658311 4
187450075 331699419 45
331699419 187450075 30
194511872 234317940 9
179676136 332334127 10
185661573 191101089 2
227699736 119466409 8
227699736 21508873 29
227699736 26761071 37
148842295 36612498 1
179676136 199295364 13
119466409 227699736 6
332334127 179676136 21
332334127 199295364 7
191101089 185661573 1
273033835 117058623 15
187288519 21508873 1
331699419 167865284 63
202719757 282067411 81
328239527 104799646 2
328239527 36612498 1
137471432 221517840 10
48949091 322180022 3
322180022 48949091 3
85077359 137471432 2
262622226 38081052 19
164729839 175458189 8
85077359 185826799 1
73084416 177496057 3
155874323 108896669 7
173493504 176861277 4
74224730 303371760 1
22926492 26761071 26
108896669 155874323 9
185826799 85077359 1
213579519 73084416 7
33029673 86739892 2
190383735 311114046 2
30009812 86739892 4
182456993 182470142 19
185826799 70483883 4
14599444 186221115 5
213579519 330255413 18
285171946 196957441 13
30009812 126040106 8
30009812 104147773 1
126040106 30009812 2
323300311 328548626 35
328548626 190383735 9
328548626 311114046 23
328548626 323300311 20
328548626 64490054 36
196957441 285171946 8
186547033 88910148 51
176861277 173493504 16
332334127 275191705 81
191069406 86739892 26
51820161 288273675 77
86739892 332334127 22
123084921 36292202 73
88126316 208649048 17
75611015 51371672 16
37649776 208649048 9
26761071 21508873 39
26761071 186547033 134
186547033 21508873 7
186547033 26761071 132
254940274 37649776 2
40894652 41795957 12
317966639 21770354 20
330234691 108675333 3
280948401 273461517 8
244876558 102781563 1
244876558 26761071 2
244876558 57675742 1
26761071 102781563 1
26761071 57675742 13
273461517 280948401 1
14599444 185646833 8
30009812 203916273 74
182470142 18761643 1
137434820 191077706 3
191898535 326055771 2
29985371 157197158 1
29985371 237885339 1
29985371 277727437 1
30009812 29985371 53
237885339 29985371 1
30009812 164729839 7
306224647 235926567 9
172453787 282067411 39
196957441 208490036 12
202719757 38633460 1
282067411 172453787 31
212381568 115180720 2
212381568 241266173 3
296146340 177496057 6
287104239 236986090 1
278482967 36292202 28
168345425 278482967 9
88126316 56343104 71
164729839 88126316 20
187288519 88126316 9
168345425 171251023 2
123084921 171251023 2
306224647 83928002 112
323300311 162793078 32
26761071 119466409 36
26761071 88910148 78
252695601 218641857 3
48048224 108896669 139
22926492 88910148 25
48048224 72277917 56
250373879 88126316 8
273461517 298641416 3
181662643 76679385 12
33841316 244474835 5
140083960 29666748 23
140083960 332334127 128
246760566 88910148 43
59142721 167096544 78
59142721 140083960 29
59142721 332334127 106
185646833 14599444 4
185646833 86739892 17
26761071 280574253 27
29666748 205448347 20
227699736 22926492 18
22926492 227699736 24
187658311 58758214 19
75611015 21927348 40
283713373 211555341 1
283713373 108064328 39
283713373 237266480 1
283713373 100597724 17
283713373 252673442 5
240388572 202719757 2
22926492 186547033 1
26761071 22926492 17
183374179 26761071 5
26761071 183374179 15
88910148 22926492 17
63253790 252695601 30
252695601 63253790 19
191060793 255114497 1
119466409 186547033 4
186547033 64017672 9
186547033 22926492 2
335221441 167865284 14
123084921 150611354 30
191077706 179935250 13
191077706 186134940 3
191077706 186221115 6
79413578 21508873 1
79413578 186547033 1
79413578 26761071 1
292813892 33841316 15
241093180 330255413 56
172453787 234388455 1
294817467 325696446 13
167865284 335221441 27
137671591 48949091 1
198927386 56406907 9
191898535 86739892 33
21770354 86739892 6
46351591 191007520 27
191067738 86739892 28
191007520 46351591 21
46351591 262622226 25
262622226 46351591 29
335507982 188683237 133
186791565 280571460 7
188683237 335507982 86
297652974 140083960 42
255114497 86739892 7
241120063 212381568 1
190383735 328548626 1
262639091 184372744 4
187658311 186791565 11
240663429 186134940 7
186134940 280430548 5
186134940 240663429 5
186134940 208490036 12
102781563 54596482 55
320121337 162621823 33
30009812 71487252 7
322180022 177496057 5
167865284 267194499 14
88126316 37649776 5
322180022 265245001 33
322180022 323356735 3
322180022 306791157 9
303371760 191069406 12
63253790 285544894 16
137434820 322180022 2
59142721 297652974 37
280948401 21415915 10
88910148 85077359 29
88910148 297853100 15
88910148 246760566 34
88910148 183374179 35
88910148 304022613 17
88910148 193425330 11
246760566 326055771 13
186547033 189660545 29
186547033 199295364 2
186547033 304022613 2
88910148 189660545 27
88910148 199295364 38
256133861 37649776 20
187658311 66484769 12
187658311 205231234 91
48048224 230315857 35
48048224 88126316 39
48048224 119202711 33
245770489 63253790 14
63253790 245770489 18
273602143 185826799 3
288273675 167096544 17
288273675 59142721 8
288273675 51697533 17
227699736 189660545 11
227699736 246760566 11
227699736 183374179 10
227699736 193425330 3
227699736 311108835 24
227699736 304022613 4
181662643 181913832 5
181662643 219091740 2
191101089 285544894 5
191101089 252695601 7
191101089 76679385 5
191101089 181662643 9
38081052 191007520 38
38081052 262622226 24
189638764 175458189 32
191007520 246172121 7
177496057 256133861 7
303371760 21770354 5
208649048 88126316 10
202719757 234388455 4
189209030 45112608 4
21770354 303371760 7
51371672 275096952 9
48048224 77688451 21
48048224 187276624 24
48048224 120858192 33
48048224 281992408 6
48048224 272101527 17
303371760 137434820 3
273461517 219138840 1
88910148 86739892 3
306224647 249794165 16
262639091 273461517 14
336130385 62223312 8
33841316 88126316 4
336130385 53384299 13
227764232 167096544 12
273033835 218649291 1
42570149 260814366 23
278482967 50799351 2
171251023 215576684 2
137671591 171251023 1
137671591 156951907 1
267194499 335221441 7
267194499 331699419 13
50799351 162621823 1
140083960 51697533 54
230315857 48048224 13
119202711 77688451 19
119202711 281992408 1
246760566 232961188 1
88126316 120858192 6
279504313 187276624 6
119202711 187276624 9
119202711 120858192 18
279504313 272101527 3
272101527 279504313 1
116524695 191058301 1
116524695 303371760 6
191072044 303371760 2
88910148 311108835 33
177823861 36292202 3
186221115 14599444 3
336463177 259865273 80
86739892 88910148 4
303371760 191072044 2
292813892 254940274 3
223611436 102781563 2
259865273 336463177 45
250361135 234388455 4
262639091 21415915 10
257078406 190383735 8
326820998 185661573 26
51697533 140083960 39
336717597 51697533 113
18900232 335997173 19
256133861 88126316 9
335997173 18900232 28
120858192 48048224 4
48048224 208649048 61
204911391 170909799 1
204911391 177823861 3
285544894 106841421 8
30009812 228099346 12
318581766 180329003 7
180329003 318581766 4
187450075 335221441 11
201679034 186134940 11
295917422 64017672 1
267194499 238736345 42
33029673 45624632 23
260778881 29666748 2
53384299 336130385 41
227699736 323300311 8
201679034 185826799 10
323300311 227699736 3
328239527 337544630 11
306224647 102781563 13
191898535 104147773 10
123208306 150611354 4
306224647 337231569 124
26761071 145721875 63
337231569 306224647 171
326055771 88910148 9
176861277 104147773 28
337231569 117058623 55
188683237 120858192 15
26761071 274053387 4
123208306 384094515 75
117058623 337231569 19
164729839 337231569 63
337231569 164729839 86
45398123 337231569 73
176861277 337231569 17
104147773 176861277 24
191898535 337231569 36
337231569 176861277 19
337231569 191898535 24
172453787 337231569 25
170649489 337231569 138
337231569 88126316 6
311108835 191898535 6
179676136 201657966 3
157197158 337231569 191
282067411 337231569 18
337231569 157197158 222
337231569 282067411 20
14599444 337231569 17
337231569 14599444 11
275040716 117058623 14
275040716 23505105 8
280430548 208490036 414
280430548 240663429 93
280430548 185826799 59
280430548 22128494 31
280430548 100480169 13
191072044 266119179 4
292813892 88126316 1
337231569 297853100 14
30009812 337231569 163
337231569 30009812 169
280430548 182470142 14
241120063 214483223 11
241120063 44765804 3
337231569 24429243 13
48048224 52305361 53
237885339 337231569 18
285230602 206134238 4
299925959 237266480 11
29267530 117058623 4
29267530 164729839 6
237266480 299925959 9
164729839 29267530 10
266514525 328548626 13
246766460 126040106 9
126040106 246766460 5
202719757 295917422 10
42570149 331273105 9
170909799 215576684 77
203916273 337231569 107
198221318 209549732 5
337231569 203916273 105
278482967 168345425 2
189660545 186547033 17
280430548 182456993 83
311108835 85077359 10
311108835 24868133 5
337231569 23505105 42
306224647 157197158 1
294817467 235189731 22
24429243 52305361 3
189660545 227699736 5
179676136 255114497 3
317966639 179676136 4
299925959 100597724 28
337231569 21927348 76
337231569 45398123 105
56406907 198927386 13
264745750 317475686 11
28774420 177900100 6
28774420 177496057 1
28774420 179127965 1
191060793 303371760 3
106255581 62223312 78
106255581 23543947 76
335997173 115180720 22
303371760 191060793 4
176861277 29267530 24
254940274 248148598 5
277727437 338617304 8
29267530 176861277 10
282067411 338617304 13
282067411 277727437 14
176861277 331112419 92
179676136 336130385 10
336130385 179676136 12
280948401 106841421 7
54513097 106841421 52
106255581 121849847 109
106255581 218664980 14
53384299 58749618 11
240388572 83928002 41
337231569 170649489 147
320121337 338939548 39
338939548 162621823 40
338939548 320121337 46
40894652 212586753 2
168345425 338939548 68
338939548 168345425 62
254940274 256133861 3
338939548 150611354 2
338939548 104799646 1
317113567 338939548 1
317113567 320121337 9
320121337 140264549 17
320121337 150611354 3
320121337 51039180 7
320121337 104799646 6
88126316 337231569 1
88126316 162621823 2
151755148 384094515 25
256696942 176861277 19
176861277 256696942 32
48048224 124272648 3
317475686 264745750 10
206185630 317475686 5
336463177 280430548 29
280430548 336463177 26
53384299 86739892 8
186134940 336130385 5
219091740 194511872 3
256133861 254940274 2
194511872 219091740 1
317475686 206185630 4
75611015 187658311 17
283690548 21858860 29
186134940 86739892 6
53267855 252673442 2
277019535 88910148 9
183374179 227699736 8
338617304 145721875 41
93438825 117058623 46
187365956 338617304 11
338617304 187365956 6
238169466 234388455 3
332334127 29666748 19
332334127 167096544 75
332334127 59142721 96
332334127 302559370 47
332334127 140083960 127
332334127 297652974 31
336130385 186134940 6
338939548 260062202 17
336463177 22128494 14
336463177 240663429 15
336463177 182456993 35
182456993 336463177 15
181662643 285544894 5
181662643 245770489 1
250361135 56343104 17
336463177 18761643 10
187255592 338617304 17
210551488 177135949 4
177823861 338939548 8
36544806 36292202 19
331273105 42570149 7
338939548 177823861 43
140264549 338939548 4
278482967 338939548 4
338939548 140264549 9
338939548 278482967 3
260814366 331273105 11
331273105 260814366 5
151755148 338939548 63
338287336 117757115 44
117757115 338287336 21
338287336 89308231 53
69307285 106841421 21
169894192 36292202 7
257078406 206134238 13
320121337 151755148 42
168345425 384094515 7
123084921 338939548 1
123084921 320121337 1
63253790 51697533 1
26761071 189660545 21
279968317 338617304 38
338617304 279968317 28
338939548 384094515 8
320121337 278482967 8
175155659 45624632 21
278482967 320121337 5
177823861 320121337 2
320121337 132067492 3
92473291 246739849 6
248148598 33841316 11
280430548 179676136 28
335997173 53150452 9
53150452 335997173 13
337231569 172453788 39
120858192 248148598 1
172453788 282067411 3
48048224 19761271 5
191060793 86739892 7
187276624 120858192 43
91155132 295917422 1
336130385 121849847 36
187658311 77726580 8
273033835 29985371 7
106255581 151755148 17
211848777 45112608 14
335997173 45112608 43
48949091 272101527 2
45112608 211848777 9
44765804 45112608 11
45112608 44765804 7
132067492 23543947 6
132067492 320121337 3
176861277 320121337 1
320121337 176861277 1
260062202 193208430 3
33861081 23543947 7
151755148 37905642 36
338287336 215576684 16
324907579 256133861 26
168345425 37905642 25
37905642 168345425 53
275040716 85077359 6
275040716 24429243 6
106255581 214251466 100
338287336 156951907 2
284510806 205278393 6
338287336 143037311 20
337231569 64017672 194
227764232 191898535 2
317966639 179872551 2
21415915 145721875 4
337231569 221517840 77
260062202 156951907 20
260062202 162621823 3
315035989 150611354 20
315035989 320121337 1
336463177 208490036 19
280430548 259865273 28
143037311 338287336 10
240663429 259865273 9
240663429 336463177 7
206185630 93438825 12
315035989 58757576 3
169894192 215576684 3
199295364 88910148 32
249707746 53267855 18
33029673 337231569 39
337231569 33029673 68
205383132 117058623 92
275096952 280571460 11
252695601 191101089 6
185661573 201657966 3
185661573 186221115 2
337231569 79413578 21
18761643 240663429 20
187450075 21927348 1
26761071 118408967 25
262307214 214483223 21
331699419 108675333 6
75611015 57794814 18
140083960 297652974 55
140083960 288273675 16
62223312 46351591 1
22128494 58758214 1
320121337 193208430 1
193208430 104799646 2
322180022 297850671 20
120858192 187276624 21
337231569 277727437 21
191077706 201657966 5
323356735 104799646 12
335997173 104799646 1
202719757 28774420 3
279968317 337231569 82
260062202 88126316 2
245770489 150611354 1
299925959 283713373 19
335221441 187450075 5
283713373 299925959 11
299925959 285230602 24
191898535 235189731 3
191898535 176861277 12
116524695 191101089 2
219091740 191101089 3
191101089 219091740 2
86739892 191101089 1
337231569 279968317 60
74224730 86739892 11
191101089 86739892 1
169894192 168345425 6
176861277 191898535 6
317966639 326820998 3
169894192 50799351 17
267804075 187288519 20
249710115 88960749 13
338287336 104799646 2
317966639 115605916 2
275096952 51371672 8
191077706 185826799 4
205665619 205383132 1
199295364 325696446 2
331699419 51371672 8
175458189 100597724 54
175458189 186547033 20
46351591 88910148 1
208649048 124272648 9
185826799 191077706 2
205665619 337231569 16
311108835 326055771 1
326055771 311108835 3
125971172 46252132 15
37905642 384094515 55
280948401 33029673 31
252673442 187038423 1
193208430 338287336 19
338287336 193208430 44
260062202 36292202 64
202719757 121567287 20
287826175 279968317 10
246760566 26761071 47
26761071 246760566 36
46252132 125971172 16
82332462 337070381 3
330255413 213579519 39
181662643 191101089 6
331699419 205231234 6
179872551 191101089 1
185661573 303371760 9
26761071 269051483 9
100480169 280430548 3
51371672 454280253 1
175458189 279968317 244
175458189 187365956 44
137671591 138428712 2
138428712 137671591 2
181662643 63253790 6
187038423 40691248 5
272101527 177496057 1
106255581 27798256 54
330255413 177496057 45
337070381 82332462 2
252673442 339165240 10
175458189 145721875 158
74224730 336130385 3
336130385 74224730 4
156951907 338939548 2
116524695 336130385 14
338939548 156951907 6
304022613 227699736 1
304022613 311108835 5
304022613 26761071 4
311108835 227699736 17
311108835 26761071 18
311108835 304022613 4
26761071 227699736 35
26761071 311108835 29
26761071 304022613 4
280430548 127903007 14
280430548 186134940 10
157197158 137471432 1
172453788 337231569 13
214483223 21927348 11
148842295 294817467 6
18761643 336463177 19
191069406 14599444 21
246461105 336463177 24
14599444 191069406 20
115605916 208649048 8
280430548 74224730 16
336463177 246461105 40
191898535 284945143 13
191060793 185661573 2
191060793 326820998 2
246739849 275040716 3
191101089 191060793 1
191101089 179935250 2
280430548 185646833 14
333467661 182470142 11
259865273 246461105 4
249794165 83928002 39
182470142 333467661 8
280430548 333467661 5
33029673 246172121 3
333467661 208490036 7
338939548 342697022 13
284510806 340363309 3
255572101 326820998 11
246172121 205278393 2
333467661 280430548 2
206134238 338611428 108
206134238 141204703 197
331112419 176861277 58
246461105 259865273 10
246461105 333467661 9
337231569 172453787 31
202719757 337231569 5
320121337 342697022 13
342697022 162621823 27
342697022 320121337 10
286597633 284945143 42
119466409 340363309 50
338287336 23971329 1
295917422 41795957 1
338611428 206134238 116
75611015 275096952 8
75611015 66484769 13
157197158 88910148 3
30009812 277019535 1
30009812 253491471 1
277019535 253491471 1
277019535 30009812 1
340363309 24868133 12
88910148 253491471 1
205231234 331699419 14
179935250 191101089 4
179872551 336130385 11
191060793 191101089 1
250613093 295917422 4
253491471 157197158 3
253491471 277019535 1
253491471 30009812 1
253491471 88910148 1
241266173 92975209 12
340363309 23505105 1
244876558 300202655 4
335221441 24429243 1
336463177 236986090 26
183374179 340363309 18
116524695 14599444 16
340363309 85077359 27
340363309 117058623 14
117058623 340363309 17
175458189 189638764 27
340363309 205278393 10
336463177 333467661 19
191898535 231460377 5
337231569 40691248 32
250613093 202719757 9
175458189 117058623 25
175458189 164729839 10
175458189 297853100 15
106255581 214266687 58
187288519 117058623 19
198927386 271324754 8
342697022 215576684 16
338617304 175458189 5
123084921 140264549 7
183374179 30009812 1
240388572 340363309 1
306224647 340363309 16
202719757 199633839 1
189660545 26761071 21
164729839 340363309 16
175458189 338617304 4
236986090 336463177 26
275096952 211848777 13
187288519 340363309 15
211848777 275096952 8
328548626 266514525 7
311114046 266514525 7
316530540 323300311 37
323300311 316530540 47
29666748 275191705 38
236986090 182470142 41
182470142 236986090 18
253491471 280403522 3
63253790 118408967 21
187658311 186190444 15
118408967 63253790 8
239482861 272144349 39
280403522 253491471 7
187365956 297850671 2
252673442 280571460 4
127212001 205278393 1
63253790 181913832 22
48048224 248148598 11
205665619 162815851 1
338611428 141204703 110
340363309 297853100 35
317113567 171251023 2
24429243 226691563 9
22926492 340363309 26
249824122 83928002 23
343887622 214251466 17
117058623 108064328 18
85077359 275040716 1
306224647 249824122 2
265245001 296146340 1
266514525 190383735 12
266514525 311114046 15
29985371 282067411 1
285171946 208490036 24
175458189 137471432 14
337231569 175155659 42
187658311 167906212 15
175155659 337231569 33
262639091 157091041 2
42895816 331699419 1
344751090 235189731 64
116524695 255572101 20
45112608 189209030 2
344751090 325696446 38
296146340 265245001 1
33841316 37649776 3
255572101 179676136 15
179676136 255572101 11
244154467 253491471 5
320121337 214251466 5
205448347 256133861 1
205448347 73084416 1
205448347 179127965 1
304022613 340363309 11
280430548 196957441 22
137471432 117058623 10
186221115 140264549 1
205448347 302559370 24
280430548 23505105 25
249710115 191007520 9
191007520 249710115 5
283713373 267822457 1
205231234 273602143 1
260814366 137671591 8
338617304 178457690 4
252673442 167096544 2
187658311 167865284 2
51039180 337544630 4
345725724 42570149 64
211172294 280948401 4
297850671 187365956 2
272101527 48048224 20
261114974 126040106 24
77688451 120858192 20
208649048 77688451 4
175458189 21415915 108
117058623 57675742 7
57675742 117058623 14
337231569 97492519 7
120858192 77688451 16
285171946 280430548 11
332334127 185826799 12
185826799 332334127 4
42570149 345725724 32
275191705 29666748 50
77688451 208649048 10
137434820 324907579 10
260814366 345725724 35
14599444 21770354 13
191898535 58749618 18
246461105 236986090 10
340363309 343941412 13
324907579 137434820 4
283713373 92975209 6
345725724 17248920 115
292813892 140264549 1
186224386 46252132 2
186224386 127212001 6
72277917 108896669 129
52305361 72277917 21
181662643 234317940 12
92473291 205376521 3
179935250 86739892 6
166670511 302559370 21
206134238 105576032 9
345725724 53150452 14
30009812 85077359 2
126040106 85077359 3
126040106 164729839 4
53150452 345725724 11
33841316 244547831 19
255114497 14599444 1
50093236 347943805 116
191898535 227764232 2
345725724 54198070 132
260062202 104799646 40
260062202 150611354 64
177496057 155874323 18
297853100 337231569 2
338287336 177823861 3
104147773 117058623 19
234313487 240663429 4
240663429 234313487 4
306791157 265245001 58
306791157 323356735 41
338611428 271324754 92
265245001 322180022 24
91155132 83928002 62
241120063 260778881 5
246766460 273033835 6
337231569 71487252 37
337231569 213240376 39
213240376 337231569 28
21770354 337231569 12
337231569 85077359 8
337231569 21770354 16
295917422 137471432 6
30009812 221517840 20
203916273 282067411 4
21770354 14599444 11
257078406 316530540 17
45398123 21770354 1
137434820 181913832 1
21770354 45398123 1
105576032 206134238 8
331699419 335221441 9
246760566 340363309 13
260062202 169894192 30
72277917 115605916 1
186791565 273602143 2
187658311 273602143 5
48048224 40894652 7
246461105 238271382 46
337231569 173493504 5
280430548 173493504 1
236986090 333467661 10
48048224 48949091 6
273602143 186791565 2
267822457 261114974 9
37905642 151755148 105
24429243 337231569 2
48048224 156890702 13
299925959 339165240 213
339165240 299925959 133
206134238 257078406 8
83106176 117058623 65
336463177 182470142 17
157197158 54596482 1
260814366 158469454 3
182470142 336463177 7
338617304 277727437 16
333467661 259865273 9
189209030 347943805 56
226691563 93438825 6
117058623 83106176 38
275191705 332334127 61
275191705 337231569 14
347943805 50093236 134
347943805 71487252 34
187255592 277727437 7
338617304 187255592 10
234313487 182456993 3
337231569 275191705 5
182456993 234313487 1
192149868 347943805 20
202719757 124272648 1
202719757 88126316 1
246739849 52305361 4
29553844 293643103 9
293643103 29553844 7
18761643 182470142 10
175458189 104147773 16
189638764 287826175 6
285544894 273033835 18
316530540 162793078 13
316530540 186190444 5
190383735 316530540 6
162793078 316530540 14
347943805 241266173 43
241266173 347943805 24
306791157 119202711 19
244876558 23505105 3
300202655 275040716 10
164729839 126040106 3
181913832 137434820 2
191898535 117058623 5
345725724 280403522 16
75611015 186791565 54
42570149 158469454 3
236986090 208490036 13
317966639 255572101 21
181913832 194511872 7
164729839 300202655 16
52305361 208649048 23
118408967 173493504 1
330255413 44336049 56
240388572 234388455 1
191898535 274053387 1
51039180 121849847 6
51039180 22128494 1
51039180 280430548 1
51039180 18761643 1
51039180 208490036 1
337231569 237885339 25
175458189 285544894 17
175458189 187288519 77
175458189 119466409 6
300202655 284510806 1
40894652 209549732 1
209549732 40894652 1
88910148 246739849 5
151816481 306791157 9
33029673 29985371 5
275040716 106766504 13
88910148 29985371 4
176861277 38081052 14
26761071 48048224 7
48048224 26761071 7
230315857 119202711 2
191898535 256696942 9
85077359 126040106 2
21770354 117058623 2
273033835 85077359 7
273033835 340363309 5
273033835 24429243 5
273033835 205278393 2
306224647 126040106 3
306224647 273033835 11
18761643 236986090 12
345725724 211848777 24
92975209 299925959 3
211848777 345725724 30
208649048 37649776 7
345725724 158469454 2
340363309 273033835 4
340363309 24429243 17
119202711 72277917 8
337231569 202719757 4
192517738 175458189 1
246461105 196957441 10
91155132 238736345 1
273033835 126040106 1
273033835 226691563 1
88910148 178457690 1
88910148 145721875 1
88910148 57675742 6
92975209 23505105 1
179872551 86739892 23
253491471 111005623 13
201041947 318581766 1
201041947 21695739 1
280574253 269051483 15
324907579 48949091 7
88910148 117058623 14
180329003 20351239 1
226691563 85077359 1
226691563 126040106 2
226691563 273033835 1
205383132 175458189 1
262639091 201041947 2
91155132 296510601 5
193208430 283894633 2
119466409 184372744 2
29985371 274053387 5
184372744 119466409 3
235284388 273033835 7
26761071 201041947 7
33861081 215576684 3
252673442 283713373 4
338287336 123084921 1
261114974 175155659 10
261114974 71487252 11
261114974 111690467 4
240388572 284510806 2
347943805 45112608 34
238169466 117058623 10
238169466 273033835 1
234388455 275040716 1
185826799 118408967 1
317966639 189209030 7
317966639 74224730 2
317966639 185646833 5
317966639 186221115 1
262307214 189209030 6
320121337 260062202 12
157091041 45112608 6
192149868 118408967 2
266119179 118408967 8
192149868 111005623 3
187276624 306791157 3
323356735 306791157 23
236986090 234313487 8
306791157 52305361 37
299925959 108064328 77
299925959 28128687 14
306791157 187276624 2
306791157 322180022 21
167865284 108064328 1
184372744 58757576 52
345725724 260814366 31
181913832 63253790 32
266514525 273602143 6
50093236 137471432 1
50093236 121567287 1
88910148 280948401 1
198112368 137471432 9
108896669 124272648 8
347943805 162815851 104
45112608 111005623 15
285230602 299925959 10
296487126 50093236 33
118408967 192149868 2
246172121 64017672 1
208649048 52305361 15
338611428 191067738 10
350372131 325696446 94
187450075 191898535 4
344751090 54596482 83
202719757 244876558 1
297850671 322180022 22
140083960 325696446 1
140083960 350372131 22
333467661 336463177 7
166670511 272144349 2
272144349 297652974 1
272144349 166670511 5
337231569 187658311 1
118408967 186221115 8
190383735 257078406 1
148842295 350372131 12
137471432 350372131 19
106766504 48949091 14
57675742 178457690 2
57675742 145721875 2
57675742 88910148 8
350372131 137471432 28
350372131 148842295 8
336130385 39723301 6
350372131 54596482 16
86739892 45398123 3
21593031 214483223 1
111690467 214483223 1
187288519 100597724 2
306791157 108896669 4
343941412 340363309 35
343941412 24429243 59
192149868 54198070 2
333467661 236986090 8
337231569 234317940 4
337231569 92975209 1
337231569 280571460 1
187038423 92975209 1
191067738 338611428 8
150774251 41795957 1
150774251 58757576 1
150774251 56343104 1
350372131 284945143 38
350372131 235189731 85
191067738 271324754 39
187658311 187038423 4
187038423 187658311 2
187038423 108064328 4
323300311 186190444 7
186190444 323300311 5
344751090 284945143 40
92473291 337231569 2
191898535 186547033 1
153825675 215576684 1
153825675 150611354 1
153825675 170909799 1
153825675 104799646 1
24429243 205278393 3
246461105 182470142 13
52305361 300202655 10
337231569 92473291 2
246760566 344751090 33
280430548 90430970 18
297853100 205278393 3
157197158 347943805 51
219138840 273461517 11
280403522 347943805 64
344751090 180329003 35
191898535 340363309 7
167865284 270063173 2
347943805 157197158 41
173493504 337231569 1
311108835 340363309 15
100480169 208490036 1
111423790 267228287 45
22128494 90430970 7
118408967 79413578 1
118408967 57675742 1
306224647 79413578 1
306224647 57675742 1
337231569 57675742 54
57675742 306224647 2
37649776 177496057 18
208649048 177496057 5
330255413 37649776 36
266514525 100597724 1
275040716 246739849 3
285544894 246739849 7
164729839 344751090 20
344751090 164729839 25
306224647 344751090 25
186221115 118408967 7
186134940 181913832 1
189660545 228099346 4
79413578 29985371 9
14599444 191060793 11
53384299 191060793 8
170909799 278482967 5
260062202 215576684 23
260062202 170909799 21
260062202 278482967 30
265245001 297850671 10
297850671 265245001 13
116524695 63253790 1
116524695 234313487 1
116524695 283690548 1
264745750 219138840 1
191072044 53384299 10
283690548 63253790 1
191069406 191072044 26
53384299 191072044 3
63253790 283690548 1
244474835 330255413 16
340363309 306224647 8
345725724 241120063 2
338611428 56406907 23
256133861 162621823 1
205383132 179244567 1
177900100 88126316 8
244006526 235189731 7
262639091 175155659 2
124272648 22128494 3
124272648 208490036 1
111423790 120858192 31
198927386 338611428 3
338611428 198927386 15
186134940 191101089 2
285171946 74224730 5
123084921 260062202 19
296487126 347943805 49
330255413 296146340 11
57675742 191898535 1
124272648 162621823 5
124272648 88126316 87
344751090 246760566 45
342697022 278482967 2
124272648 212586753 15
338617304 213240376 27
338617304 282067411 17
338617304 170649489 10
119202711 187365956 1
119202711 279504313 2
323300311 167906212 50
308721415 323300311 14
213240376 338617304 26
347943805 192149868 8
257078406 323300311 20
323300311 257078406 19
316530540 187038423 5
266514525 187038423 5
124272648 40894652 33
328548626 187038423 13
295917422 344143174 5
256133861 44336049 2
83106176 23505105 42
262307214 345725724 9
308721415 266514525 6
137471432 344143174 15
337231569 145721875 22
337231569 187365956 8
29666748 59142721 8
29666748 302559370 28
29666748 140083960 22
29666748 166670511 9
330255413 244474835 63
198112368 344143174 36
248148598 292813892 28
176861277 58749618 36
187658311 190383735 4
296146340 330255413 6
179872551 344143174 26
148842295 223869841 1
297652974 59142721 39
306224647 352370223 9
340363309 126040106 3
185646833 344143174 29
264745750 69307285 26
344143174 185646833 37
148842295 344751090 30
37905642 150611354 16
37905642 104799646 1
182456993 22128494 12
273602143 275040716 5
69307285 264745750 27
37649776 28774420 4
37649776 177900100 19
37649776 45364167 4
211848777 347943805 26
273602143 213829162 5
244154467 56343104 34
246760566 227699736 14
75611015 42895816 22
42895816 75611015 21
185646833 182456993 1
132067492 36292202 1
137671591 39723301 2
137671591 140264549 1
137671591 88126316 2
241120063 192149868 2
306791157 297850671 23
246739849 40894652 5
330234691 272144349 1
330234691 239482861 2
282819786 150611354 7
30009812 577155549 19
306791157 120858192 1
59142721 22249205 92
297850671 306791157 3
273461517 302559370 9
294817467 180329003 19
286597633 294817467 11
238169466 294817467 5
344143174 179872551 38
191067738 181913832 6
259865273 76679385 2
240388572 267814002 2
180329003 294817467 29
82332462 352370223 2
256133861 177900100 22
256133861 73084416 9
256133861 177496057 11
330255413 177900100 67
330255413 350739777 18
72277917 120858192 43
120858192 72277917 20
323300311 201041947 21
201041947 323300311 15
250373879 244876558 15
250361135 244876558 3
296510601 83928002 5
295917422 83928002 1
21593031 344143174 4
344143174 21593031 2
260062202 123084921 16
335221441 267194499 4
51820161 22249205 33
137055424 115605916 1
331273105 17248920 27
338287336 162621823 6
83106176 47914608 44
272144349 330234691 2
239482861 330234691 2
249707746 46351591 45
239482861 205448347 5
328548626 108675333 2
328548626 167906212 5
266514525 104799646 1
295917422 198112368 6
282067411 237885339 9
196957441 236986090 11
196957441 336463177 15
336463177 196957441 23
211172294 237885339 1
124272648 177900100 79
92473291 117058623 1
272144349 205448347 9
272144349 239482861 40
260062202 74224730 4
338617304 237885339 21
74224730 260062202 2
26761071 191007520 1
45112608 355136751 78
237885339 577155549 8
306791157 151816481 20
282067411 45398123 9
282067411 203916273 5
335997173 355136751 36
342697022 171251023 3
330255413 304022613 10
52305361 241266173 9
123084921 169894192 10
355136751 45112608 85
180329003 102781563 18
180329003 344751090 31
344143174 41795957 19
102781563 180329003 20
102781563 344751090 47
18900232 355136751 35
337231569 175458189 2
285544894 337231569 9
337231569 285544894 5
355136751 18900232 29
344751090 102781563 71
170909799 137373058 41
137471432 40894652 30
338287336 137373058 33
40894652 137471432 12
344143174 137434820 15
338287336 170909799 16
340363309 187288519 4
137434820 344143174 13
338287336 313621459 4
355438543 36544806 37
219138840 23505105 3
236986090 246461105 13
304022613 330255413 1
187365956 337231569 4
48048224 269051483 18
326820998 255572101 7
64456105 52305361 20
285230602 53267855 4
202719757 89308231 1
173493504 246172121 1
246172121 173493504 3
282067411 187255592 5
164729839 71487252 6
194757219 21927348 4
194757219 84403255 5
194757219 280571460 1
198494776 295917422 2
84403255 100597724 4
124272648 256133861 140
198927386 194757219 7
194757219 198927386 7
191067738 344143174 6
188683237 46252132 1
188683237 296712899 13
355438543 39045743 56
193208430 317113567 1
227764232 302559370 3
317966639 241120063 9
36544806 355438543 28
278482967 355438543 47
39045743 355438543 59
275096952 186791565 22
151755148 320121337 34
344143174 191067738 4
279968317 140264549 1
157197158 140264549 2
199295364 179676136 10
104147773 350372131 7
208649048 119202711 40
186547033 117058623 24
100597724 117058623 1
350372131 180329003 24
350372131 104147773 7
176861277 117058623 1
285171946 117058623 2
124272648 73084416 42
344143174 179676136 30
74224730 196957441 1
196957441 74224730 5
91155132 117058623 2
53384299 54198070 10
187255592 282067411 4
347943805 189209030 58
264745750 206185630 4
355136751 335997173 23
280948401 64017672 29
347943805 44765804 33
347943805 211848777 16
85694890 333467661 7
272101527 156890702 3
234388455 83106176 26
21437961 280948401 18
280948401 21437961 21
344143174 115605916 2
111690467 280948401 4
156890702 272101527 1
273461517 140264549 1
30009812 187255592 13
191898535 22249205 7
83106176 234388455 20
266119179 219091740 14
344143174 202719757 22
36544806 348265432 26
202719757 344143174 23
137471432 41795957 36
219091740 266119179 13
278482967 348265432 15
282819786 123084921 7
320121337 36544806 3
306791157 44336049 1
227764232 36544806 54
306224647 203916273 2
203916273 306224647 1
187658311 84403255 15
117757115 36292202 3
117757115 126040106 2
117757115 100597724 1
338939548 215576684 2
326820998 201679034 20
53267855 237266480 4
338287336 150611354 23
353689773 278482967 86
330234691 56343104 1
106841421 54513097 73
63253790 219091740 13
63253790 266119179 16
180329003 350372131 15
191077706 179872551 2
191077706 184374903 1
191077706 181662643 4
187255592 337231569 14
187255592 237885339 24
21437961 246172121 3
124272648 177496057 40
124272648 208649048 33
280948401 48376774 38
293643103 212586753 18
285230602 100597724 4
212586753 293643103 14
344143174 40894652 5
344143174 137471432 19
335997173 275155337 16
340870023 279504313 7
177496057 58749618 1
275155337 335997173 19
337231569 232961188 3
280430548 18761643 33
187276624 340870023 3
344751090 117058623 8
209549732 212586753 3
92473291 202719757 13
106841421 272101527 1
106841421 310215915 5
106841421 302559370 127
106841421 260814366 1
106841421 23543947 1
151755148 182650731 30
168345425 182650731 2
106841421 21415915 23
330255413 48949091 26
29666748 332334127 7
191007520 43399417 5
21415915 106841421 15
203916273 577155549 4
298641416 54513097 15
337231569 577155549 15
297853100 340363309 14
63253790 234317940 9
124272648 119202711 15
205383132 250613093 1
124272648 254940274 1
124272648 115605916 4
51039180 324907579 3
51039180 188826656 23
254940274 292813892 5
43399417 29267530 44
28774420 265245001 9
317113567 150611354 10
265245001 28774420 14
244547831 292813892 32
185646833 255572101 7
317966639 201657966 2
353689773 348265432 22
353689773 204911391 31
324907579 188826656 4
64456105 244876558 22
44765804 347943805 24
138428712 279504313 2
108675333 332334127 11
332334127 108675333 6
282067411 172453788 5
117757115 283894633 2
53267855 273602143 1
279504313 138428712 1
202719757 40894652 10
40894652 202719757 3
340363309 275040716 2
271550696 76679385 10
338617304 157197158 19
106841421 270063173 55
148842295 21858860 2
275096952 45398123 1
106841421 53267855 9
106841421 275040716 1
185646833 184374903 1
275155337 241266173 2
241266173 275155337 2
353689773 36544806 131
348265432 353689773 23
320121337 123084921 1
320121337 215576684 7
348265432 36544806 16
343887622 218664980 3
44336049 330255413 10
332334127 22249205 201
218641857 90430970 1
45398123 187255592 22
187255592 45398123 33
277727437 337231569 14
241266173 189209030 1
357660257 172668288 7
203916273 23505105 5
157197158 205376521 1
256133861 209549732 19
166670511 29666748 14
166670511 332334127 92
191898535 185826799 1
209549732 256133861 7
203916273 189209030 1
203916273 205376521 1
203916273 253491471 2
203916273 347943805 1
203916273 44765804 1
203916273 111005623 1
344143174 246739849 10
48949091 340363309 1
294817467 21858860 1
277727437 358726571 42
279968317 340555061 5
340555061 279968317 3
59142721 358726571 40
297652974 22249205 68
140083960 358726571 78
177900100 330255413 15
358726571 22249205 88
358726571 59142721 33
358726571 140083960 34
59142721 277727437 1
358726571 277727437 46
277727437 170649489 3
282067411 358726571 3
332334127 358726571 71
272101527 208649048 12
272101527 119202711 8
191060793 255572101 6
335221441 331699419 9
187255592 203916273 15
288273675 302559370 9
288273675 297652974 6
295917422 240388572 4
240388572 295917422 1
330255413 73084416 46
206134238 271324754 60
172453788 187255592 4
157091041 111005623 5
296510601 246760566 3
296510601 240388572 4
296510601 249794165 2
244006526 172668288 12
235284388 106841421 20
199295364 255114497 3
36544806 353689773 78
106841421 182650731 1
330255413 24868133 20
137671591 214251466 6
340870023 272101527 3
237885339 187255592 16
205231234 275096952 8
205231234 66484769 3
84403255 40691248 21
203916273 187255592 12
80373284 40691248 15
140083960 51820161 34
359256640 302559370 80
124272648 39723301 2
124272648 214251466 6
124272648 218649291 3
124272648 99002197 3
166670511 358726571 84
166670511 277727437 1
66484769 205231234 4
323356735 214251466 4
264745750 56343104 1
187255592 157197158 12
126040106 308721415 20
293643103 156951907 1
157197158 187255592 8
30009812 21927348 19
104147773 297853100 3
30009812 338617304 18
179676136 118408967 4
33029673 41795957 2
338617304 30009812 9
118408967 179676136 5
187255592 172453787 23
201041947 328548626 7
66484769 21927348 194
66484769 275096952 47
297652974 358726571 90
297652974 166670511 51
297652974 277727437 2
66484769 40691248 66
66484769 51371672 30
344143174 198494776 3
344143174 295917422 4
66484769 57794814 84
262639091 71487252 7
106841421 274053387 25
272144349 359256640 1
272144349 332334127 3
249824122 296510601 1
168345425 359750805 64
124272648 306791157 4
151755148 359750805 60
359750805 151755148 47
359750805 168345425 52
37905642 359750805 27
39045743 359750805 25
359750805 39045743 12
332334127 359256640 44
117757115 167906212 2
274053387 106841421 31
125971172 340555061 8
52305361 64456105 4
340555061 125971172 3
255572101 185646833 7
255572101 186134940 5
255572101 186221115 4
44765804 111005623 5
30009812 246172121 3
213829162 273602143 5
280430548 108064328 9
64456105 106766504 4
106766504 64456105 5
79413578 267822457 30
246172121 30009812 3
335997173 241266173 5
241266173 335997173 3
187288519 64456105 7
250373879 284510806 6
360108672 38081052 43
46351591 360108672 89
347943805 111005623 4
64456105 284510806 5
275040716 64456105 13
97542362 59142721 18
117058623 79413578 1
38081052 360108672 72
345725724 189209030 7
345725724 50093236 10
345725724 214483223 28
345725724 44765804 5
266119179 234317940 6
260062202 140264549 32
278482967 353689773 75
358726571 350372131 26
355438543 359750805 20
355438543 169894192 5
359750805 355438543 11
278482967 311867325 1
175458189 274053387 20
97542362 264745750 34
337231569 104147773 7
311867325 278482967 3
359256640 358726571 28
123084921 170909799 5
239482861 58758214 1
340363309 246766460 1
246766460 340363309 3
344143174 74224730 26
344143174 280430548 1
57675742 337231569 36
328548626 186190444 5
360108672 46351591 61
273033835 246766460 5
162793078 323300311 24
358726571 167096544 165
44765804 345725724 9
186190444 328548626 4
272144349 360738565 186
248148598 37649776 1
351798435 52305361 31
351798435 48949091 9
14599444 53384299 12
50093236 345725724 10
306791157 28774420 19
40894652 37649776 3
347943805 260778881 3
347943805 157091041 5
212586753 256133861 16
191077706 191067738 7
360738565 137471432 30
338939548 359750805 24
355438543 278482967 48
322180022 124272648 3
322180022 28774420 20
322180022 40894652 2
37905642 338939548 34
37905642 361065588 138
151755148 361065588 24
168345425 361065588 33
74224730 344143174 12
205231234 190383735 1
230315857 177496057 1
361065588 168345425 56
338939548 37905642 27
108896669 177496057 10
30009812 187288519 10
185826799 29267530 1
203916273 33029673 2
203916273 57675742 1
48048224 279504313 5
205665619 203916273 2
36544806 28774420 1
186221115 344143174 1
97542362 104147773 5
51697533 205278393 5
360108672 191007520 8
191077706 53384299 17
191007520 360108672 4
179872551 255572101 4
206134238 330439783 94
124272648 198221318 3
350372131 294817467 11
337231569 45624632 2
267822457 71487252 7
267822457 88910148 1
203916273 45624632 1
358726571 166670511 39
358726571 297652974 82
93737863 80373284 3
361241032 306224647 25
306224647 361241032 61
262639091 117058623 3
246739849 361241032 7
337231569 361241032 37
164729839 361241032 23
53384299 191077706 5
308721415 190383735 12
308721415 108675333 5
117058623 361241032 7
88910148 337231569 16
255572101 191060793 18
255572101 179872551 11
255572101 303371760 13
337231569 88910148 27
332334127 166670511 84
111690467 361241032 6
88910148 361241032 20
137471432 167096544 2
137471432 360738565 33
246172121 191007520 10
106255581 99002197 165
344751090 148842295 39
361241032 167096544 1
85077359 361241032 4
330255413 155874323 18
239482861 360738565 39
330255413 40894652 7
330255413 306791157 1
306791157 40894652 1
306791157 330255413 1
160887563 97492519 203
361065588 151755148 37
252695601 181913832 18
48048224 56343104 6
359750805 193208430 17
226691563 206185630 3
226691563 238736345 1
48949091 76679385 1
361812003 104799646 37
275040716 76679385 1
361241032 297853100 6
361241032 273033835 2
175458189 273033835 3
175458189 306224647 7
273033835 164729839 4
237885339 338617304 19
179872551 196957441 5
48949091 64456105 3
29267530 297853100 1
29267530 273033835 1
340363309 361241032 2
24429243 340363309 22
24429243 273033835 2
337231569 273033835 5
97542362 234388455 8
337070381 240388572 13
337070381 83928002 6
33029673 344751090 2
126040106 361241032 21
350739777 244547831 14
192517738 337231569 2
282067411 577155549 14
240388572 337070381 22
360738565 272144349 51
344751090 33029673 2
59142721 350372131 10
350372131 59142721 8
293643103 184372744 8
184372744 293643103 11
350372131 358726571 24
361812003 170909799 5
213829162 186190444 8
193208430 359750805 9
342697022 317113567 3
317113567 342697022 3
361812003 260062202 2
151755148 123208306 58
338939548 123208306 18
361812003 39723301 18
361812003 252993522 4
361812003 99002197 22
53384299 47914608 2
306791157 311867325 1
306791157 48048224 2
273602143 57794814 6
234388455 137471432 1
123084921 156951907 13
189660545 337070381 9
104147773 284945143 10
175458189 350372131 5
175458189 284945143 13
280948401 57675742 5
342697022 193208430 5
205665619 357660257 1
193208430 342697022 2
53384299 23505105 1
64456105 187288519 11
361241032 108064328 20
30009812 45624632 4
249707746 191007520 31
361812003 273559646 2
183374179 360738565 17
344751090 119466409 1
344751090 21508873 1
271550696 181662643 2
269051483 273559646 4
57675742 361241032 49
273602143 187658311 2
360738565 183374179 14
317966639 53150452 11
337231569 340363309 6
342697022 338939548 16
274674751 54596482 44
97542362 69307285 39
219138840 21415915 25
219138840 199633839 9
97542362 117058623 21
344143174 186134940 12
186134940 344143174 4
102781563 119466409 1
102781563 21508873 1
172453787 187255592 19
187255592 30009812 10
157197158 54198070 2
53384299 255114497 5
297652974 359256640 44
92975209 227699736 3
111690467 111005623 10
157197158 338617304 18
140083960 359256640 52
132067492 37649776 3
213829162 57794814 3
213829162 227699736 1
213829162 108675333 1
213829162 51371672 1
201657966 191077706 1
42570149 252993522 7
260778881 362747745 11
241266173 362747745 5
115180720 362747745 21
362747745 115180720 31
123208306 338939548 26
282819786 170909799 2
156951907 252993522 2
359750805 320121337 3
359750805 177823861 51
320121337 359750805 3
140264549 123084921 2
157197158 189660545 1
350739777 248148598 13
140264549 273559646 19
106255581 36292202 1
345725724 331273105 31
116524695 344143174 16
211848777 362747745 29
33029673 343941412 38
324907579 322180022 10
270063173 274053387 2
57675742 297853100 1
57675742 164729839 1
84403255 28128687 3
344143174 225398019 4
272101527 72277917 6
272101527 108896669 21
272101527 187276624 15
272101527 120858192 15
322180022 324907579 9
317966639 344143174 9
347943805 253491471 3
212381568 253491471 1
212381568 111005623 2
253491471 347943805 2
337070381 352370223 7
53150452 280403522 3
119466409 343941412 14
45624632 361241032 6
362747745 211848777 28
53150452 362747745 10
46351591 173493504 2
250569402 324907579 10
38081052 29267530 6
324907579 250569402 6
175458189 85077359 10
30009812 117058623 16
279949406 46252132 2
330255413 340870023 6
137434820 250569402 7
306224647 175458189 2
176861277 273559646 20
260062202 123208306 36
260062202 151755148 44
168345425 320121337 17
359750805 260062202 18
359750805 338939548 31
340870023 330255413 3
359256640 99002197 4
30009812 274053387 10
317966639 50093236 11
317966639 214483223 10
187365956 340870023 5
274053387 30009812 5
348265432 278482967 9
42570149 215576684 8
205383132 83106176 30
83106176 205383132 23
340870023 187365956 5
363295003 294817467 12
260062202 108896669 2
273461517 52305361 1
273461517 180329003 1
273461517 48048224 1
21437961 361241032 41
201679034 182470142 1
350739777 292813892 15
66484769 280571460 24
323300311 187038423 3
246172121 361241032 8
106766504 318581766 1
30009812 361241032 3
33029673 361241032 29
187038423 328548626 4
187038423 323300311 1
46252132 279949406 1
79413578 361241032 8
340274242 357660257 14
208649048 256133861 6
214483223 345725724 27
124272648 37649776 36
363915528 194757219 141
361241032 88910148 14
188683237 357660257 8
175458189 235189731 1
361241032 24429243 8
24429243 361241032 12
361241032 164729839 14
319010188 191007520 2
343941412 33029673 38
343941412 64017672 56
343941412 221517840 28
343941412 297853100 25
343941412 306224647 8
250569402 137434820 3
362747745 260778881 20
335507982 172668288 19
335507982 357660257 3
137434820 191067738 2
66484769 186791565 15
66484769 92975209 23
241120063 53150452 6
344143174 97492519 38
270063173 106841421 32
344751090 350372131 4
308721415 328548626 5
350372131 344751090 4
42570149 36612498 1
296712899 273559646 49
249707746 176861277 14
273461517 342697022 1
280403522 345725724 15
175458189 191898535 13
332334127 74224730 2
250361135 150611354 1
66484769 58758214 7
206185630 364772998 18
205383132 364772998 19
218621324 363295003 20
48048224 177900100 5
187276624 208649048 38
45398123 282067411 6
76679385 271550696 34
192517738 29267530 1
250361135 327333087 3
244876558 64456105 7
121567287 337231569 1
14599444 74224730 2
14599444 186134940 6
14599444 179676136 4
363915528 273602143 14
363295003 218621324 36
56406907 330439783 33
227699736 92975209 1
360738565 85077359 4
360738565 297853100 1
69307285 363295003 63
264745750 363295003 22
363295003 69307285 38
26761071 343941412 71
88910148 343941412 105
264745750 83106176 22
342697022 273461517 1
297853100 304022613 1
361241032 71487252 20
355438543 140264549 18
315035989 273559646 27
72277917 177900100 6
272144349 365122161 54
51820161 167096544 8
275040716 300202655 3
46351591 150611354 1
46351591 170909799 1
250361135 198927386 11
363915528 28128687 11
359256640 350372131 16
360738565 365122161 11
191101089 194511872 8
256133861 119202711 14
187288519 300202655 2
316530540 28128687 1
76679385 194511872 39
76679385 245770489 8
76679385 118408967 53
194511872 191101089 6
311867325 124272648 16
311867325 40894652 13
311867325 256133861 8
350372131 359256640 19
364772998 206185630 14
363295003 226691563 48
69307285 93438825 1
124272648 311867325 16
182470142 246461105 5
187450075 238736345 5
48949091 306224647 2
48949091 273559646 4
64456105 253491471 19
256133861 311867325 5
337231569 72277917 5
164729839 273559646 45
100597724 58747535 3
351798435 232961188 36
102781563 45624632 1
295917422 191007520 3
191007520 58757576 3
191060793 191077706 4
191060793 191072044 5
198927386 250361135 8
306224647 273559646 61
320121337 317113567 10
24598269 36612498 1
284510806 85077359 1
284510806 24429243 2
284510806 246766460 1
284510806 361241032 2
361065588 359750805 71
72277917 337231569 1
246766460 284510806 1
111423790 273559646 62
317966639 86739892 8
30009812 273559646 3
359750805 71487252 1
24429243 343941412 26
51039180 99002197 43
338617304 45398123 9
45398123 338617304 10
89308231 170909799 51
360392279 170909799 14
167865284 343941412 11
100597724 299925959 2
52305361 343941412 3
256133861 28774420 1
363295003 206185630 9
92473291 295917422 2
92473291 343941412 5
279968317 221517840 1
175458189 221517840 2
337231569 246172121 4
191069406 344143174 5
299925959 366017781 250
241266173 58747535 1
262307214 362747745 21
272101527 124272648 3
37649776 272101527 1
303371760 186221115 1
303371760 53384299 3
88910148 205278393 1
187276624 192473400 16
37649776 40894652 2
255114497 53384299 1
124272648 187276624 3
124272648 192473400 5
255572101 53384299 26
170649489 202719757 21
260778881 54198070 25
337231569 273559646 8
294817467 277019535 1
350372131 277019535 11
244154467 126040106 1
244154467 297853100 2
244154467 92473291 1
157091041 115180720 4
157091041 241266173 3
156890702 88126316 1
343941412 167865284 6
343941412 52305361 4
277019535 325696446 5
277019535 294817467 1
277019535 350372131 4
175155659 361241032 26
29666748 260778881 2
355438543 361065588 9
315035989 170909799 4
106255581 38633460 9
137671591 165076757 4
335507982 287826175 7
345725724 111005623 5
335997173 58747535 1
335997173 111005623 15
361065588 355438543 7
218641857 115605916 22
218641857 77029876 1
362747745 54198070 30
117757115 189209030 2
115605916 218641857 14
115605916 246550319 1
115605916 77029876 1
343941412 186547033 33
350739777 254940274 10
210442608 111005623 1
69307285 117058623 29
69307285 234388455 4
69307285 23505105 37
340870023 187276624 6
360108672 238169466 1
193208430 22249205 1
223611436 117757115 2
366562500 295917422 13
275191705 297652974 27
66484769 227699736 6
86739892 185661573 13
66484769 45398123 9
240388572 366562500 22
326055771 246760566 3
332334127 366684284 110
337070381 189660545 9
79413578 337231569 14
359256640 140083960 44
343941412 88910148 87
170649489 244876558 1
296510601 366562500 3
29666748 366684284 21
366684284 29666748 11
366684284 332334127 56
284510806 64456105 3
111690467 256696942 3
108675333 366684284 4
359750805 361065588 55
124272648 215576684 7
315035989 124272648 3
315035989 88126316 1
342697022 168345425 1
168345425 342697022 1
111423790 296712899 86
274674751 284945143 42
246739849 121567287 7
246172121 337231569 4
250569402 292813892 8
250569402 244547831 10
250569402 350739777 5
244547831 350739777 10
366684284 108675333 7
262307214 212381568 5
338617304 189638764 1
362747745 335997173 6
335997173 362747745 5
185661573 344143174 3
97542362 350372131 47
48048224 28774420 1
205448347 358726571 7
181913832 76679385 18
338617304 337231569 30
338617304 577155549 14
175458189 21508873 5
175458189 199295364 8
175458189 22926492 1
71815631 273559646 13
175458189 199633839 18
175458189 23505105 21
366684284 205448347 12
191077706 344143174 5
72277917 187276624 12
72277917 119202711 24
344143174 185661573 1
344143174 191077706 3
365122161 205448347 6
365122161 360738565 56
365122161 272144349 51
365122161 239482861 31
191067738 191077706 7
191067738 181662643 1
191067738 191101089 1
332334127 205448347 42
332334127 272144349 3
336130385 273559646 39
76679385 252695601 30
317966639 362747745 13
59142721 205448347 35
108896669 272101527 14
366017781 53267855 38
300202655 178457690 2
300202655 327333087 5
283713373 105576032 6
68526291 362747745 10
69315538 273559646 4
69315538 83928002 1
51820161 59142721 4
51820161 140083960 30
26761071 199295364 15
350739777 250569402 6
283713373 53267855 11
252673442 366017781 10
355438543 353689773 29
108675333 64490054 30
311108835 88910148 14
343941412 117058623 29
359256640 59142721 11
241266173 212586753 5
212586753 241266173 6
272101527 230315857 4
363295003 23505105 58
77688451 230315857 1
246760566 343941412 23
117058623 343941412 17
358726571 332334127 38
343941412 246760566 7
227699736 343941412 15
343941412 23505105 42
359256640 297652974 46
14599444 343941412 3
343941412 14599444 1
191072044 344143174 1
273461517 205383132 1
273461517 23505105 1
255572101 191072044 9
255572101 344143174 2
296712899 120858192 23
343941412 227699736 5
211172294 343941412 3
359256640 367354478 23
140083960 367354478 49
358726571 367354478 41
166670511 367354478 69
186547033 343941412 59
367080568 260778881 2
191069406 336130385 48
211848777 367080568 13
336130385 191069406 32
187255592 344751090 14
363295003 205383132 22
59142721 366684284 33
284510806 108064328 1
363915528 316530540 6
363915528 311114046 8
363915528 328548626 17
350372131 22249205 4
202719757 170649489 21
202719757 187450075 1
30009812 26761071 4
117058623 238169466 7
117058623 88910148 4
236986090 196957441 32
193425330 326055771 3
26761071 30009812 2
360738565 239482861 5
202719757 36292202 1
363915528 213829162 46
92473291 340363309 1
213829162 28128687 5
317113567 36292202 4
342697022 36292202 5
177823861 212503529 1
342697022 252993522 5
359750805 368086280 18
89308231 338287336 24
185646833 336130385 4
214483223 367080568 31
337231569 244154467 1
326055771 189660545 3
21415915 26761071 5
368086280 212503529 22
37905642 368086280 120
368086280 37905642 59
26761071 21415915 9
88910148 326055771 8
212503529 368086280 15
368086280 260062202 23
212503529 260062202 5
368086280 151755148 46
212503529 151755148 10
175458189 88910148 6
37905642 212503529 11
368086280 359750805 20
212503529 359750805 16
212503529 37905642 9
168345425 368086280 55
306791157 368228652 6
72277917 208649048 34
165076757 137671591 2
198494776 215576684 1
324907579 311867325 4
66484769 100597724 2
306791157 230315857 5
187255592 213240376 6
187255592 170649489 9
272144349 22249205 4
57675742 343941412 8
294817467 363295003 4
360108672 104147773 9
311867325 324907579 5
239482861 365122161 29
104147773 360108672 5
157197158 22249205 1
59142721 29666748 10
59142721 51820161 4
74224730 100480169 5
89308231 150611354 65
212503529 177823861 8
212503529 150611354 2
330255413 246760566 4
285171946 186221115 3
162815851 115180720 53
332334127 191077706 15
340870023 213579519 2
189660545 88910148 12
369094144 104147773 14
369094144 175155659 37
369094144 176861277 63
369094144 337231569 27
369094144 21770354 33
337231569 369094144 22
76679385 285544894 20
21770354 369094144 20
104147773 369094144 10
38081052 369094144 3
56406907 338611428 10
111690467 23971329 1
175155659 369094144 23
102781563 238169466 14
361241032 337231569 13
361241032 64017672 9
176861277 369094144 35
109269644 211555341 42
213829162 109269644 20
363915528 109269644 24
194757219 109269644 94
246760566 29267530 1
323356735 368228652 8
211555341 109269644 65
369094144 43399417 26
176861277 43399417 50
189660545 340363309 6
368228652 323356735 3
92975209 109269644 11
85077359 340363309 22
327333087 106766504 5
369094144 256696942 4
369094144 249710115 9
369094144 185826799 3
91155132 249824122 24
369094144 234317940 10
369094144 249707746 2
249824122 91155132 13
337070381 296510601 1
167865284 266618095 92
76679385 58759682 4
338617304 40691248 6
266618095 167865284 69
252673442 58747535 7
333467661 246461105 6
249710115 369094144 4
191077706 332334127 13
350372131 367354478 10
367354478 350372131 8
266119179 63253790 6
266119179 181662643 4
274674751 350372131 3
360108672 48376774 3
366684284 275191705 15
63253790 194511872 5
181662643 266119179 3
337231569 284945143 9
359750805 205278393 1
361065588 37905642 108
88910148 256696942 2
88910148 185826799 2
177823861 368086280 15
177823861 359750805 18
177823861 205278393 1
43399417 176861277 67
140264549 176861277 12
176861277 140264549 16
88910148 340363309 34
53384299 191069406 5
223611436 343941412 4
273461517 97492519 2
213829162 369727211 30
109269644 369727211 30
296510601 91155132 4
340274242 368246503 11
357660257 340274242 8
205231234 194757219 1
332334127 367354478 69
368086280 361065588 146
367354478 366684284 38
367354478 332334127 51
212503529 361065588 30
369094144 218641857 54
361065588 212503529 32
162815851 111005623 47
59142721 367354478 25
63253790 358726571 1
351798435 164729839 29
369094144 283690548 30
218641857 369094144 75
262622226 360108672 8
100597724 285230602 4
359750805 37905642 23
249707746 369094144 2
360108672 262622226 7
316530540 257078406 10
108675333 257078406 6
257078406 108675333 5
92975209 369727211 4
205665619 361241032 41
273602143 64490054 40
33029673 26761071 2
26761071 33029673 2
343941412 26761071 38
184372744 370162043 6
283690548 369094144 42
369094144 21858860 34
102781563 361241032 26
157197158 577155549 8
262639091 270063173 18
262639091 199633839 14
218641857 283690548 14
262307214 54198070 91
262307214 21858860 1
338611428 330439783 108
370162043 21695739 35
337070381 366562500 6
340363309 304022613 3
257078406 308721415 3
266514525 308721415 12
283690548 218641857 13
368246503 340274242 7
193425330 340363309 3
366562500 337070381 10
56406907 271324754 10
189660545 304022613 4
46351591 106766504 4
180952975 104799646 3
352370223 306224647 16
352370223 44765804 2
106766504 46351591 3
194511872 63253790 3
361241032 102781563 16
361241032 117058623 8
278482967 359750805 10
359750805 278482967 18
273033835 187288519 10
186134940 173493504 1
109269644 213829162 9
347943805 369727211 14
267804075 56343104 202
24429243 145721875 11
212586753 88126316 21
126040106 370162043 2
126040106 340363309 2
37905642 177823861 38
119202711 124272648 3
42570149 23543947 1
273461517 69307285 2
175458189 24429243 5
43399417 360108672 24
42570149 369727211 4
360108672 43399417 15
369727211 347943805 6
369727211 42570149 3
370560376 81073960 46
106841421 187288519 4
363915528 369727211 61
194757219 369727211 70
366562500 186190444 4
28774420 370611197 6
187288519 106841421 3
191067738 330439783 9
244876558 277019535 1
244876558 284945143 2
230315857 370611197 5
241266173 370611197 6
370652255 223869841 11
370652255 202234178 6
370652255 340274242 7
370652255 232232278 19
370652255 267228287 47
213240376 250361135 5
108896669 370611197 10
370162043 58757576 59
189638764 338617304 3
275155337 370698806 8
335997173 370698806 35
162815851 201041947 33
355136751 370698806 71
294817467 148842295 1
18900232 370698806 21
187276624 370611197 3
370698806 260778881 5
162815851 370698806 31
370698806 18900232 14
274674751 294817467 8
274674751 148842295 10
274674751 235189731 38
202719757 167096544 7
366684284 22249205 29
308721415 167906212 24
57675742 340363309 1
214483223 111005623 13
132067492 111005623 3
317966639 157091041 8
368246503 172668288 3
262639091 219138840 11
137471432 119466409 1
137471432 340363309 1
137471432 29267530 1
208490036 280430548 325
208490036 185826799 28
275040716 340363309 8
76679385 90430970 19
192517738 361241032 21
166670511 190813502 9
187658311 369727211 2
22926492 85077359 3
64456105 205278393 2
111690467 261114974 6
315035989 21695739 1
295917422 273461517 1
43399417 369094144 14
66484769 187658311 20
241266173 280403522 15
59142721 359256640 9
164729839 64456105 11
371265403 23543947 1
370698806 275155337 7
370698806 355136751 41
371265403 273559646 1
311108835 186547033 17
246461105 66484769 3
66484769 246461105 2
186547033 311108835 22
64456105 232961188 12
232961188 64456105 2
185661573 86739892 13
232961188 327333087 3
187288519 327333087 26
211172294 45624632 6
219091740 76679385 7
106766504 327333087 19
275191705 359256640 4
327333087 187288519 14
327333087 232961188 5
76679385 266119179 11
76679385 63253790 6
76679385 181662643 13
76679385 191101089 8
232961188 300202655 11
241093180 179127965 5
208490036 236986090 2
250373879 327333087 3
363915528 266514525 8
306791157 104799646 4
143037311 36292202 11
212503529 170909799 2
187276624 28774420 1
187276624 137671591 7
306791157 88126316 2
370647017 340274242 32
137434820 37649776 1
21437961 157197158 1
30009812 21437961 2
162815851 119466409 2
246739849 246766460 1
104147773 361241032 2
186791565 194757219 4
186791565 109269644 4
368246503 335507982 20
137471432 58749618 1
370162043 238169466 1
306791157 370611197 32
275191705 358726571 30
162815851 262639091 24
337231569 48376774 41
33029673 238169466 1
350372131 297652974 2
277019535 238169466 8
244876558 88126316 6
370162043 293643103 5
295917422 21593031 1
366017781 299925959 111
210551488 21593031 6
350372131 238169466 6
295917422 366562500 4
370647017 368246503 41
88126316 244876558 6
359750805 36292202 3
368228652 306791157 3
368246503 370647017 43
368246503 287826175 5
359750805 244474835 1
208490036 186134940 13
162815851 241266173 77
100597724 369727211 2
306791157 215576684 2
323300311 273602143 4
26761071 97492519 2
318581766 370162043 20
370162043 318581766 29
30009812 186547033 6
370611197 52305361 6
186547033 170909799 1
186547033 104799646 1
246172121 183374179 1
186547033 30009812 4
369094144 183374179 12
183374179 369094144 10
46351591 371419587 59
273602143 283713373 2
92975209 252673442 1
211172294 267822457 6
66484769 108675333 35
252673442 92975209 1
267822457 211172294 6
57794814 173493504 1
57794814 170909799 1
283713373 273602143 1
66484769 42895816 17
338939548 151755148 107
172668288 357660257 3
172668288 188683237 1
172668288 370647017 3
33861081 156951907 6
340870023 19761271 1
369727211 100597724 4
212503529 140264549 8
140264549 212503529 3
287826175 368246503 3
169894192 212503529 6
212503529 169894192 32
372693245 212503529 2
369094144 191898535 15
168345425 372693245 9
372693245 168345425 13
369094144 58749618 8
297652974 350372131 3
169894192 355438543 2
260778881 370698806 4
372730170 151755148 14
361065588 372730170 43
372730170 361065588 9
372730170 372693245 2
168345425 372730170 20
265245001 230315857 2
265245001 370611197 21
212503529 372693245 3
370698806 115180720 10
370698806 162815851 16
344751090 273559646 17
191077706 336130385 9
162815851 118408967 45
340274242 370647017 17
336130385 191077706 5
190383735 308721415 5
190383735 58759682 1
162793078 58759682 11
365122161 167096544 105
337070381 296381448 21
371419587 46351591 45
106255581 310215915 60
372988775 180329003 16
137671591 187276624 4
372988775 317475686 200
370162043 372988775 7
82332462 296381448 3
366684284 302559370 9
367354478 302559370 9
106255581 58749618 1
317475686 372988775 107
350372131 167096544 4
267804075 228099346 7
40894652 28774420 3
192517738 371419587 1
180329003 372988775 5
106255581 17248920 1
338939548 36292202 16
338939548 17248920 1
308721415 58759682 1
186190444 369727211 4
372730170 168345425 9
361241032 175155659 10
361241032 111690467 5
191060793 336130385 6
372988775 42570149 9
369727211 186190444 2
362708884 256696942 6
256696942 362708884 5
208490036 240663429 71
164729839 362708884 2
372730170 37905642 9
42570149 372988775 2
191898535 369094144 11
273461517 17248920 3
370162043 184372744 9
241120063 253491471 1
340363309 362708884 1
362708884 340363309 2
296381448 82332462 5
367080568 345725724 5
88910148 24868133 11
372730170 338939548 33
137434820 311867325 8
307953995 21858860 7
337231569 108896669 1
266618095 364772998 79
364772998 266618095 44
274674751 362708884 11
237885339 282067411 4
274674751 180329003 61
180329003 274674751 45
272144349 184372744 9
369094144 29267530 6
213240376 225914625 1
184372744 272144349 13
288273675 191898535 1
337231569 102781563 1
29666748 345725724 2
285544894 182470142 1
108896669 337231569 1
336130385 303371760 17
317966639 54198070 22
102781563 337231569 1
138428712 311867325 3
336130385 179935250 11
303371760 336130385 13
201679034 191067738 10
179935250 336130385 11
311867325 138428712 2
45112608 262639091 1
182456993 179935250 4
259865273 179935250 1
367354478 140083960 27
272144349 29267530 1
362708884 274674751 4
151755148 372693245 23
151755148 372730170 48
260062202 372730170 36
201657966 336130385 4
336130385 201657966 4
360108672 246172121 2
360108672 249707746 20
124272648 165076757 29
371419587 360108672 9
322180022 165076757 4
38081052 362708884 10
178457690 338617304 2
367354478 59142721 26
367354478 166670511 54
362708884 38081052 9
297652974 275191705 28
362708884 176861277 17
241093180 213579519 25
100597724 366017781 3
369094144 115605916 8
338287336 137671591 2
176861277 362708884 19
115605916 369094144 15
137471432 337231569 6
296381448 337070381 32
337231569 137471432 8
201679034 336130385 12
303371760 179676136 4
191007520 363295003 2
363295003 191007520 6
360108672 371419587 9
213240376 211172294 9
211172294 213240376 3
188683237 370647017 8
213579519 292813892 1
230315857 265245001 1
366017781 100597724 14
191007520 371419587 15
338287336 158469454 1
14599444 336130385 14
336130385 14599444 11
14599444 303371760 13
371419587 93438825 3
210551488 250613093 9
372988775 238736345 11
335507982 368246503 15
335507982 340363309 1
335507982 205231234 1
89308231 193208430 49
355438543 36292202 3
109269644 194757219 28
208490036 179676136 4
292813892 213579519 1
350739777 177900100 14
370611197 230315857 11
370611197 265245001 21
323356735 218649291 22
324907579 165076757 9
104147773 371419587 8
371419587 104147773 14
362708884 246766460 1
48048224 165076757 6
246766460 325696446 32
43399417 362708884 13
111423790 23543947 1
335997173 178077679 37
18761643 54198070 8
45112608 198221318 1
283713373 366017781 5
362708884 43399417 4
362708884 24429243 1
362708884 306224647 7
317966639 336130385 3
53384299 58747535 2
369094144 273559646 5
165076757 324907579 6
371419587 318581766 25
318581766 371419587 21
91155132 337070381 15
91155132 296381448 8
57794814 374495787 5
115605916 182470142 1
115605916 173493504 1
115605916 196957441 1
187658311 374495787 9
64456105 178457690 4
367354478 167096544 37
367354478 22249205 89
332334127 86739892 21
363295003 21508873 16
363295003 22926492 5
296381448 91155132 4
296381448 249824122 6
296381448 249794165 9
296381448 296510601 1
22926492 363295003 5
250361135 52305361 4
52305361 327333087 2
351798435 56343104 59
211555341 58747535 22
370698806 178077679 14
327333087 52305361 3
92975209 177135949 9
92975209 374495787 19
372988775 284945143 8
121567287 295917422 1
254940274 28774420 1
254940274 177900100 1
254940274 208649048 2
254940274 73084416 1
254940274 177496057 1
97542362 88910148 6
374739662 215576684 1
363915528 64490054 123
264745750 117058623 2
348265432 355438543 8
363915528 201041947 15
363915528 257078406 8
363915528 167906212 10
168345425 252993522 9
37905642 132067492 1
336130385 179872551 11
226691563 21415915 1
324907579 124272648 45
226691563 285171946 3
369094144 90430970 5
344751090 306224647 33
37905642 143037311 2
37905642 36292202 11
137471432 22249205 1
202719757 22249205 1
344143174 22249205 1
283690548 185826799 1
121567287 22249205 2
116524695 369094144 1
283690548 58759682 1
106841421 219138840 8
372988775 315035989 23
332334127 51820161 20
332334127 288273675 16
344143174 186221115 2
125971172 370560376 7
93438825 150774251 2
93438825 234388455 11
66484769 86739892 5
371419587 191007520 33
371419587 38081052 23
255572101 336130385 47
40894652 311867325 4
48949091 311867325 5
336130385 255572101 42
249707746 43399417 10
345725724 260778881 14
266618095 202719757 21
202719757 266618095 13
311867325 48949091 3
168345425 212503529 5
148842295 102781563 42
175155659 347943805 14
362708884 164729839 2
347943805 175155659 12
21770354 347943805 4
347943805 21770354 7
318581766 85077359 5
369094144 118408967 1
175458189 246766460 1
177496057 28774420 2
177496057 40894652 8
118408967 369094144 1
306224647 362708884 4
115605916 86739892 1
164729839 246766460 4
191007520 228099346 1
208490036 22128494 73
208490036 285171946 23
285171946 22128494 6
316530540 66484769 11
66484769 316530540 21
82332462 235926567 1
266618095 238736345 96
208490036 283690548 28
120858192 272101527 6
241093180 155874323 11
364772998 23505105 43
84403255 194757219 6
164729839 250373879 1
84403255 186190444 11
363295003 264745750 21
344143174 198112368 27
372988775 273559646 27
372988775 238169466 3
205383132 69307285 37
211848777 269051483 4
366684284 297652974 10
175155659 280430548 1
347943805 280403522 122
86739892 303371760 7
51039180 228099346 1
179676136 182456993 7
107123526 185826799 4
185826799 107123526 6
187658311 107123526 58
212503529 168345425 4
69307285 83106176 13
362708884 273033835 1
54513097 273033835 7
218621324 83106176 23
303371760 86739892 4
362747745 68526291 16
18761643 58759682 10
160887563 47914608 4
363295003 47914608 54
97542362 47914608 75
86739892 191072044 4
234388455 117058623 21
234388455 93438825 15
370611197 28774420 8
262307214 157091041 21
108445481 337231569 7
364772998 218621324 78
185826799 86739892 4
137434820 336130385 13
218621324 364772998 57
344751090 191898535 2
193208430 151755148 3
374739662 361812003 2
374739662 150611354 1
123208306 361065588 22
124272648 179127965 14
361065588 123208306 25
204911391 361065588 6
315035989 372988775 8
124272648 156951907 5
361065588 204911391 11
372730170 359750805 18
205231234 21415915 1
212381568 241120063 2
369094144 234313487 43
21770354 53267855 1
51371672 228099346 1
59142721 54596482 1
162815851 178077679 142
297652974 54596482 1
374495787 177135949 7
177135949 374495787 1
374495787 92975209 18
66484769 53384299 1
350739777 213579519 27
234313487 369094144 19
28136650 369094144 12
160887563 264745750 8
193208430 110551579 20
110551579 137373058 7
110551579 193208430 34
208490036 74224730 7
208490036 100480169 5
372730170 177823861 21
372730170 36292202 2
296487126 179676136 7
347943805 179676136 2
347943805 296487126 60
123208306 177823861 10
123208306 36292202 2
123208306 151755148 37
213579519 350739777 26
362708884 58749618 12
151816481 297850671 3
151816481 322180022 5
151816481 265245001 4
340363309 218649291 1
335507982 536437122 149
361065588 177823861 43
361241032 57675742 21
196957441 296487126 8
250361135 58758214 1
187276624 311867325 3
244876558 58758214 1
311867325 187276624 2
52305361 58758214 1
21437961 223611436 13
57794814 213829162 3
351798435 58758214 1
187288519 58758214 1
322180022 250569402 2
76679385 181913832 1
86739892 181913832 1
351798435 187288519 23
187450075 266618095 31
191067738 206134238 12
337231569 226691563 8
238271382 246461105 59
160887563 117058623 7
226691563 337231569 5
370611197 297850671 5
137471432 295917422 11
359256640 332334127 27
166670511 359256640 20
76679385 283690548 1
326820998 179935250 1
250373879 58758214 1
177823861 361065588 8
177823861 37905642 1
179676136 344143174 17
84403255 107123526 21
208490036 90430970 14
164729839 58758214 1
92975209 117757115 1
120858192 273559646 1
303371760 179872551 3
38081052 371419587 29
106766504 58758214 1
115605916 100480169 2
187365956 124272648 1
202719757 92473291 13
33029673 202719757 3
267822457 79413578 13
40894652 177496057 2
100597724 40691248 4
344751090 286597633 10
179127965 44336049 14
44336049 179127965 1
43399417 256696942 23
66484769 167906212 14
187255592 172453788 7
273461517 273559646 10
150774251 23505105 2
363295003 150774251 5
213579519 370611197 1
274601883 177900100 1
378171446 306224647 5
22926492 343941412 15
337231569 93438825 4
262307214 115180720 2
186190444 100480169 1
188683237 536437122 16
326820998 201657966 1
160887563 234388455 10
199295364 26761071 8
275040716 26761071 1
246172121 343941412 1
311108835 343941412 8
296487126 196957441 13
88227100 172668288 3
88227100 335507982 2
89308231 260062202 1
140264549 320121337 4
296487126 111690467 21
137671591 104799646 6
306224647 378171446 8
338287336 280430548 1
338287336 240663429 1
355136751 275155337 8
297652974 367354478 31
250361135 156951907 1
343941412 246172121 1
260062202 177823861 39
162815851 71487252 9
54513097 58757576 2
330255413 151816481 1
23505105 226691563 65
23505105 117058623 224
23505105 47914608 108
338287336 18761643 1
26761071 29267530 3
117058623 80373284 1
343941412 92473291 4
317475686 69307285 27
107123526 187658311 31
363295003 117058623 44
157197158 117058623 3
344143174 92473291 15
108675333 18761643 1
92473291 344143174 10
351798435 244876558 13
86739892 366684284 4
76679385 259865273 1
186547033 193425330 3
366684284 86739892 6
266618095 360738565 13
360738565 266618095 2
201041947 311114046 3
43399417 191007520 8
372988775 23543947 4
378171446 83928002 3
299112866 279968317 7
86739892 336130385 5
336130385 86739892 5
238169466 277019535 9
238169466 350372131 5
300202655 23543947 7
360108672 58749618 16
360738565 117058623 2
26761071 24868133 16
366562500 83928002 29
188683237 368246503 9
168345425 123208306 4
296487126 71487252 8
109269644 108064328 26
37905642 123208306 39
179127965 155874323 12
179127965 213579519 8
179127965 330255413 10
266514525 39723301 1
88227100 23543947 13
370560376 125971172 13
192517738 211172294 6
160887563 104147773 1
213579519 179127965 6
108445481 178077679 1
108445481 115180720 1
108445481 18900232 2
108445481 162815851 1
108445481 355136751 1
123208306 37905642 35
205448347 365122161 3
205448347 360738565 13
205448347 239482861 6
350739777 155874323 21
370698806 335997173 18
250569402 248148598 7
296510601 378171446 1
330255413 179127965 11
219138840 54513097 41
351798435 205448347 13
235284388 219138840 1
162815851 157197158 33
192149868 115180720 1
330255413 260062202 1
164729839 256696942 2
330255413 297853100 2
355438543 123208306 4
157197158 262639091 14
283894633 252993522 2
219138840 262639091 29
273461517 262639091 1
97542362 218621324 14
85077359 360738565 1
378171446 296510601 1
351798435 250373879 15
70483883 369727211 2
378171446 273559646 1
272144349 364772998 13
364772998 272144349 16
326820998 191067738 3
191067738 326820998 4
239482861 166670511 1
239482861 175458189 10
367354478 359256640 12
238169466 344751090 8
160887563 178457690 1
91155132 370162043 1
162815851 21770354 6
21695739 370162043 3
29553844 177900100 5
177900100 29553844 3
175458189 239482861 6
45398123 86739892 2
86739892 280571460 1
337070381 91155132 6
175155659 44765804 2
160887563 176861277 2
166670511 239482861 1
296487126 333467661 3
186547033 277019535 8
186221115 90430970 2
117757115 109269644 8
240388572 361241032 1
286597633 277019535 9
117757115 187038423 1
274674751 277019535 10
85077359 29267530 1
140083960 366684284 16
28128687 187038423 1
109269644 117757115 1
109269644 187038423 3
28128687 109269644 13
213829162 187038423 3
166670511 51697533 5
166670511 366684284 27
182470142 296487126 11
116524695 191072044 9
296487126 182470142 22
372988775 318581766 57
372988775 21695739 83
155874323 380310734 12
367354478 297652974 13
380310734 155874323 21
66484769 219091740 106
295917422 48376774 1
38081052 173493504 3
330255413 380310734 62
191072044 185661573 12
185661573 191072044 9
262307214 275155337 2
358726571 205448347 4
358726571 366684284 20
333467661 296487126 1
246760566 24868133 9
201657966 86739892 6
359256640 22249205 42
51371672 331699419 3
219138840 267822457 3
121567287 344143174 4
206185630 83106176 7
208490036 127903007 4
219138840 97492519 1
59142721 338617304 2
360738565 205448347 5
338617304 59142721 3
124272648 155874323 6
368086280 168345425 65
353689773 355438543 28
218621324 577155549 1
186190444 80373284 1
363295003 577155549 1
285230602 211555341 3
211555341 285230602 1
186547033 21415915 4
23505105 21415915 35
23505105 186547033 34
344751090 277019535 4
275191705 367354478 23
255572101 191077706 18
338617304 164729839 6
67657313 280948401 1
362747745 53150452 14
374739662 214251466 1
364772998 69307285 28
364772998 83106176 71
273461517 191898535 2
205383132 166670511 2
166670511 205383132 1
337231569 338617304 36
164729839 338617304 5
361065588 260062202 21
246766460 24429243 8
137471432 156951907 1
381346813 123084921 63
381346813 338287336 42
51820161 358726571 17
123084921 381346813 25
338287336 381346813 47
193208430 162621823 1
160887563 296487126 2
381346813 137373058 88
28128687 108064328 2
296487126 280403522 29
266514525 330439783 1
311867325 322180022 1
311867325 198221318 2
317475686 47914608 14
324907579 198221318 1
123208306 168345425 20
106766504 381515950 42
52305361 381515950 11
378162722 47914608 6
350739777 330255413 22
191077706 255572101 22
293643103 370162043 2
358726571 359256640 36
232961188 381515950 8
280948401 221517840 55
295917422 250613093 1
296381448 117058623 3
191069406 185661573 22
67657313 117058623 2
364772998 117058623 66
364772998 205383132 25
364772998 47914608 35
283690548 336463177 1
117058623 67657313 1
370560376 127212001 26
23505105 64017672 22
186221115 127903007 4
157197158 93438825 1
336463177 283690548 1
262639091 381448455 3
359750805 36612498 2
208490036 196957441 11
89308231 381346813 11
33861081 123084921 2
342697022 140264549 1
330255413 199295364 9
338287336 36292202 3
338287336 320121337 1
274674751 191898535 1
296487126 189209030 10
160887563 88126316 2
373612153 81073960 54
381346813 193208430 48
381346813 283894633 5
191898535 367354478 2
191898535 272144349 2
191101089 118408967 22
381515950 106766504 34
205448347 367354478 13
23505105 234388455 18
381515950 244876558 24
367354478 272144349 1
205448347 359256640 12
116524695 191067738 4
137434820 330255413 3
328548626 316530540 5
328548626 308721415 2
330255413 137434820 7
83106176 226691563 39
358726571 51820161 13
226691563 83106176 41
297652974 332334127 13
196957441 333467661 5
206134238 56406907 23
381515950 250361135 12
241120063 225398019 2
296712899 267228287 27
225398019 241120063 3
30009812 97492519 5
277727437 282067411 6
262307214 273559646 1
275191705 86739892 27
250361135 381515950 12
259865273 333467661 7
333467661 196957441 8
189209030 296487126 10
320121337 338287336 1
282819786 36612498 9
287826175 357660257 7
278482967 227764232 54
370647017 120858192 7
370560376 373612153 36
381346813 89308231 57
133406185 279949406 3
37905642 182650731 1
37905642 315035989 1
280948401 273033835 5
358726571 302559370 21
279949406 133406185 4
270063173 381448455 4
160887563 315035989 1
76679385 18761643 17
76679385 21858860 11
137471432 228099346 4
213240376 228099346 1
176861277 51039180 1
324307705 273033835 12
296712899 287826175 5
296712899 188683237 4
378745384 121849847 10
155874323 330255413 3
155874323 350739777 4
343941412 228099346 5
219138840 106841421 26
273602143 328548626 6
274674751 325696446 35
187658311 92975209 11
117757115 187658311 1
117757115 92975209 1
299925959 211555341 39
76679385 53384299 16
355136751 178077679 23
338617304 172453788 5
196957441 246461105 8
172453788 338617304 4
21770354 336130385 5
262639091 378745384 7
378745384 262639091 12
126040106 117058623 3
175458189 67657313 2
270063173 54513097 27
53384299 14599444 6
199295364 186547033 2
273461517 45624632 1
366562500 187255592 1
364772998 360738565 20
336717597 288273675 26
344143174 191069406 5
177135949 21927348 1
187658311 177135949 22
177135949 187658311 4
373612153 370560376 22
28128687 213829162 6
238169466 315035989 1
186190444 213829162 9
117757115 213829162 1
117757115 28128687 1
175155659 297853100 2
213829162 117757115 1
381346813 317113567 13
37905642 156951907 7
317113567 381346813 5
179127965 177900100 18
179127965 88126316 2
179127965 73084416 11
241266173 111005623 1
169894192 124272648 2
124272648 169894192 1
175458189 304022613 1
381295550 218649291 83
23505105 337231569 15
26761071 338617304 4
241093180 177496057 11
241266173 262639091 1
272144349 275191705 2
350739777 322180022 5
326820998 191077706 7
371419587 58749618 13
241093180 44336049 15
105576032 283713373 9
359256640 273461517 6
241266173 178077679 20
66484769 283713373 6
250569402 254940274 6
43702024 318581766 1
280574253 273461517 2
326055771 193425330 2
352370223 117058623 1
64456105 250361135 11
221517840 102781563 74
221517840 344751090 18
344751090 221517840 15
366562500 249794165 15
249824122 366562500 9
92473291 225398019 5
274674751 286597633 16
205383132 264745750 1
381515950 56343104 66
246739849 344143174 11
191067738 54198070 2
318581766 43702024 2
372988775 280574253 1
21415915 378745384 15
378745384 21415915 16
26761071 126040106 1
26761071 21437961 1
26761071 48376774 1
26761071 64017672 8
111690467 56343104 1
315035989 280574253 1
381295550 104799646 3
381295550 23543947 20
372693245 37905642 1
296487126 22128494 33
296487126 280430548 29
296487126 285171946 6
296487126 240663429 19
221517840 79413578 88
52305361 370611197 9
18761643 22128494 29
18761643 280430548 31
18761643 285171946 5
18761643 296487126 2
18761643 179676136 2
320121337 168345425 16
28128687 194757219 2
175458189 127903007 1
338617304 26761071 2
102781563 277019535 12
221517840 64017672 165
320121337 169894192 5
221517840 57675742 128
372988775 58757576 69
23505105 187288519 31
322180022 58757576 1
221517840 223611436 53
221517840 126040106 63
350739777 44336049 14
241093180 350739777 28
187658311 57794814 29
336717597 51820161 80
23505105 175458189 11
295917422 23505105 1
366684284 359256640 10
202719757 23505105 1
343887622 121849847 32
23505105 30009812 5
323300311 23505105 1
58757576 293643103 4
246739849 164729839 5
363915528 187038423 4
363915528 186190444 27
381346813 315035989 16
384094515 359750805 14
338939548 169894192 1
384094515 37905642 45
23505105 164729839 17
23505105 306224647 45
384094515 338939548 7
384094515 168345425 8
372730170 156951907 34
372730170 140264549 49
117757115 110551579 8
110551579 117757115 4
384094515 151755148 49
335507982 69315538 1
111423790 287826175 2
198221318 311867325 1
221517840 33029673 218
221517840 71487252 107
267814002 221517840 9
58759682 194757219 64
57675742 205383132 2
57675742 47914608 1
57675742 83928002 1
372730170 169894192 19
187288519 279968317 1
363295003 317475686 124
69307285 317475686 28
378745384 273461517 12
273461517 378745384 6
370698806 45112608 24
285544894 52305361 1
45112608 370698806 39
177823861 372730170 20
202719757 21593031 11
69307285 364772998 20
29267530 362708884 4
384094515 372693245 6
102781563 148842295 25
361065588 384094515 17
384094515 361065588 14
111423790 370647017 11
183374179 88910148 19
266119179 76679385 11
317475686 117058623 5
192149868 280403522 1
117058623 317475686 6
381515950 187288519 27
187288519 381515950 26
83106176 364772998 61
100597724 105576032 3
105576032 100597724 9
359256640 366684284 8
235284388 54513097 16
160887563 23505105 3
187658311 108675333 2
18761643 41795957 6
105576032 285230602 21
285230602 105576032 13
105576032 64490054 6
115605916 72277917 6
265245001 187276624 3
187276624 265245001 5
261114974 211172294 30
385003407 39723301 1
385003407 23543947 1
286597633 274674751 11
248148598 337231569 7
381448455 270063173 9
221517840 21437961 35
337231569 248148598 4
384094515 260062202 20
384094515 150611354 14
37905642 162621823 2
56406907 206134238 7
384094515 372730170 15
22128494 385340015 22
285171946 385340015 4
179676136 385340015 11
205231234 280571460 6
205231234 70483883 1
361241032 362708884 4
370162043 192149868 3
18761643 385340015 14
352370223 83928002 13
296381448 83928002 19
190383735 107123526 2
175458189 325696446 2
86739892 201679034 2
363295003 104147773 1
201679034 86739892 3
191067738 201679034 10
296487126 385340015 22
23505105 178457690 3
192149868 104147773 1
23505105 85077359 12
328548626 162793078 10
359256640 51697533 6
359256640 51820161 3
51697533 297652974 11
51697533 359256640 8
51820161 297652974 7
51820161 359256640 7
250569402 48949091 3
191898535 332334127 11
140083960 191898535 8
180329003 363295003 4
187255592 366562500 1
162793078 328548626 9
378745384 273559646 2
332334127 191898535 5
21770354 158469454 2
363295003 325696446 5
246739849 28774420 3
213579519 104799646 1
297652974 51697533 14
297652974 51820161 4
317475686 363295003 104
372730170 384094515 4
28136650 115605916 5
280430548 385340015 54
359750805 123208306 14
280430548 186221115 3
186221115 280430548 5
361241032 340363309 4
280430548 296487126 30
240663429 385340015 11
182456993 100480169 3
385340015 22128494 19
385340015 240663429 11
385340015 179676136 11
285171946 100480169 4
285171946 182456993 2
182456993 285171946 3
93737863 369727211 16
23505105 21927348 8
372730170 368086280 15
306224647 366562500 32
109269644 28128687 11
30009812 343941412 1
182470142 385340015 2
196957441 385340015 22
58759682 178077679 18
259865273 385340015 10
366684284 367354478 50
218664980 310215915 15
236986090 385340015 11
241093180 380310734 8
53384299 22128494 1
372988775 370162043 18
372988775 47914608 3
343941412 178457690 1
23505105 343941412 24
221517840 343941412 42
179872551 303371760 2
26761071 24429243 1
352370223 240388572 5
191067738 137434820 2
23505105 69307285 24
275191705 22249205 59
255114497 28136650 2
177900100 40894652 4
177823861 170909799 1
277727437 22249205 1
37905642 260062202 35
170909799 177823861 1
177900100 28774420 5
384094515 177823861 13
249707746 362708884 5
285544894 240663429 1
252673442 213829162 1
213829162 252673442 1
273461517 318581766 1
273461517 246550319 1
273461517 21695739 2
249824122 296381448 4
273602143 240663429 1
18761643 74224730 1
18761643 185646833 1
18761643 186134940 1
18761643 173493504 1
18761643 100480169 1
18761643 127903007 1
18761643 186221115 1
18761643 185826799 2
28136650 255114497 1
381295550 99002197 27
370611197 306791157 5
23505105 83106176 43
241093180 296146340 7
83106176 228099346 2
378745384 381295550 5
175458189 64017672 8
276971322 213829162 3
283713373 276971322 7
179935250 347943805 17
276971322 283713373 4
179127965 380310734 3
179127965 296146340 1
347943805 179935250 16
370652255 280403522 31
359256640 166670511 9
274674751 267814002 7
366684284 166670511 13
191077706 14599444 14
338287336 169894192 2
338287336 317113567 1
338287336 106841421 1
14599444 191077706 15
44765804 83928002 10
191067738 141204703 4
293643103 192149868 11
58757576 192149868 15
192149868 293643103 6
276971322 108064328 4
276971322 100597724 4
386637033 108896669 36
366684284 59142721 17
262622226 246172121 7
386637033 306791157 7
306791157 386637033 8
276971322 366017781 11
358726571 337231569 5
108896669 386637033 7
201679034 344143174 3
344143174 201679034 1
344751090 121567287 12
331699419 107123526 2
331699419 84403255 7
331699419 108064328 6
331699419 109269644 2
191067738 186134940 1
191067738 185826799 1
191072044 336130385 3
24429243 246739849 3
372730170 260062202 43
273602143 109269644 8
175458189 361241032 4
18761643 23971329 1
378171446 164729839 7
70483883 109269644 1
57794814 107123526 14
57794814 194757219 4
57794814 108064328 13
57794814 186190444 10
57794814 109269644 5
57794814 80373284 16
57794814 369727211 2
372988775 184372744 12
53384299 23971329 1
185661573 179872551 2
311867325 88126316 4
88227100 23971329 3
88227100 205278393 4
58759682 187038423 29
58759682 186190444 52
358726571 275191705 13
120858192 296712899 5
338611428 186190444 1
92975209 194757219 3
241120063 361241032 1
213240376 362708884 2
52305361 250361135 4
66484769 70483883 87
280403522 370652255 25
386637033 265245001 18
117058623 344751090 2
311867325 46252132 21
192149868 370162043 5
221517840 235189731 13
184372744 250569402 5
318581766 250569402 8
250569402 318581766 3
205383132 363295003 18
93438825 83106176 11
363295003 83106176 7
174191688 83106176 9
70483883 58758214 3
84403255 66484769 3
84403255 58758214 18
84403255 70483883 3
279504313 120858192 6
296510601 86739892 1
296510601 145721875 1
33861081 150611354 2
33861081 260062202 10
205448347 175458189 1
44336049 88126316 1
372988775 273461517 2
157197158 167096544 3
48949091 260062202 1
368086280 372730170 37
274053387 262639091 7
33861081 273559646 1
366684284 140083960 19
212586753 156951907 3
282067411 30009812 10
133406185 81073960 21
227699736 316530540 1
227699736 308721415 4
58757576 184372744 24
323300311 24429243 1
265245001 386637033 11
330255413 88126316 6
262639091 274053387 6
387735880 127212001 44
336463177 164746594 2
175458189 183374179 3
347943805 370698806 4
387735880 176861277 129
100597724 276971322 1
336463177 275096952 3
336463177 53150452 2
353689773 169894192 1
53150452 336463177 2
111690467 296487126 20
384094515 38081052 1
347943805 111690467 17
191898535 43399417 16
58759682 58749618 7
175458189 43399417 1
203916273 338617304 5
186547033 227699736 9
338617304 203916273 6
342697022 50799351 20
275096952 336463177 3
239482861 43399417 1
28136650 21858860 9
240388572 43399417 1
205376521 296487126 3
111690467 347943805 20
282067411 192149868 1
105576032 211555341 6
246172121 126040106 2
246172121 21437961 3
246172121 186547033 1
246172121 26761071 2
126040106 246172121 1
126040106 186547033 1
126040106 26761071 1
362747745 241120063 11
105576032 339165240 13
279968317 285544894 1
299925959 105576032 44
105576032 299925959 19
339165240 105576032 14
186547033 388400654 10
187288519 388400654 28
388400654 187288519 26
388400654 186547033 13
52305361 388400654 3
381515950 388400654 10
386637033 322180022 2
186547033 246172121 1
186547033 126040106 1
241120063 362747745 12
166670511 126040106 4
56406907 141204703 18
21437961 186547033 1
21437961 26761071 1
208490036 107123526 1
315035989 381346813 5
33861081 315035989 3
93737863 213829162 10
213829162 93737863 9
193208430 381346813 20
338287336 110551579 4
175155659 211848777 1
369727211 194757219 28
369727211 187038423 2
369727211 213829162 24
117757115 369727211 1
299925959 369727211 4
299925959 109269644 68
56343104 388400654 4
267804075 388400654 13
109269644 198927386 5
143037311 381346813 15
143037311 110551579 15
244876558 388400654 18
370162043 250569402 1
164729839 388400654 26
388400654 244876558 23
388400654 164729839 29
160887563 41795957 3
246739849 250613093 4
246739849 284510806 11
311114046 109269644 1
221517840 48376774 178
221517840 267814002 27
221517840 267822457 26
118408967 191101089 10
246461105 266119179 2
194757219 93737863 31
381295550 302559370 8
53150452 275096952 1
53150452 58758214 1
221517840 235926567 5
275191705 366684284 33
369727211 109269644 32
109269644 186190444 2
56343104 58758214 10
175458189 108064328 25
241120063 191072044 2
208490036 385340015 44
275096952 177135949 4
208490036 185646833 5
56343104 186190444 1
56343104 361812003 1
250613093 97492519 11
238764205 69307285 17
328548626 194757219 4
252695601 21927348 5
362708884 83928002 1
362708884 205278393 2
297652974 336717597 1
51697533 336717597 91
51697533 302559370 45
378162722 83106176 3
166670511 336717597 5
166670511 51820161 3
359256640 167096544 20
192149868 296487126 3
386637033 187276624 41
296712899 111423790 74
205448347 366684284 12
308721415 33029673 34
33029673 308721415 23
162793078 308721415 15
69307285 206185630 8
194757219 328548626 5
344143174 250613093 34
278482967 21858860 1
23505105 273033835 29
280948401 223611436 6
137671591 228099346 2
89308231 117757115 38
117757115 381346813 16
381295550 389751959 139
246760566 54596482 2
378745384 389751959 4
317475686 83106176 1
190813502 132902185 8
368086280 338939548 125
93737863 109269644 10
275040716 273602143 4
167906212 201041947 107
167906212 162793078 63
167906212 323300311 43
361065588 338939548 32
186547033 337231569 1
241120063 273602143 1
241120063 275040716 1
338939548 361065588 22
366017781 273602143 3
43399417 46351591 22
276971322 109269644 10
105576032 276971322 10
56343104 244154467 12
56343104 253491471 30
56343104 244876558 31
56343104 52305361 47
56343104 187288519 16
56343104 164729839 15
189638764 390100428 12
283690548 28136650 7
390100428 145721875 45
221517840 337231569 53
317966639 185661573 5
279968317 390100428 90
390100428 279968317 68
337231569 390100428 6
390100428 337231569 4
126040106 45624632 16
367080568 211848777 4
160887563 250613093 1
343941412 85077359 14
390100428 40691248 5
363295003 126040106 3
343941412 126040106 4
189660545 343941412 21
244876558 381515950 7
187276624 386637033 28
296487126 107123526 3
296487126 80373284 4
296487126 108064328 3
296487126 369727211 3
373612153 133406185 17
202719757 250613093 18
370652255 299112866 5
175458189 40691248 1
58757576 372988775 17
58757576 21695739 15
127212001 133406185 3
172668288 127212001 15
100597724 283713373 10
162815851 234317940 2
172668288 340555061 23
171251023 36292202 3
50799351 169894192 49
345725724 367080568 1
355438543 177823861 3
275040716 388400654 5
23505105 363295003 30
221517840 117757115 10
58759682 93737863 47
58759682 109269644 3
85077359 108064328 4
368086280 177823861 39
164729839 108064328 21
254940274 72277917 3
273602143 93737863 107
186190444 390669136 27
390669136 186190444 80
108675333 390669136 30
383687232 108675333 10
167906212 390669136 120
390669136 108675333 18
299925959 24429243 1
347943805 108064328 1
386637033 120858192 13
273602143 390669136 98
187658311 390669136 27
366562500 69315538 1
83106176 264745750 5
390669136 187658311 32
266618095 331699419 16
201041947 371419587 3
371419587 201041947 1
230315857 337231569 3
337231569 230315857 4
201041947 390669136 50
390669136 201041947 53
227699736 390669136 39
390669136 227699736 31
285544894 162815851 1
390669136 218621324 5
390669136 273602143 113
83106176 202719757 3
218621324 390669136 3
202719757 83106176 1
280403522 296487126 24
322180022 386637033 2
256133861 72277917 3
351798435 300202655 34
328548626 93737863 11
370162043 43702024 3
186791565 369727211 1
58757576 370162043 26
381346813 117757115 39
189209030 186190444 1
177900100 72277917 3
121567287 344751090 7
181913832 191072044 1
241120063 186190444 1
266119179 191072044 1
390100428 189638764 10
390100428 187365956 10
58759682 108064328 2
350739777 179127965 5
238764205 228099346 83
174191688 93438825 32
23505105 107123526 3
23505105 80373284 1
23505105 108064328 55
23505105 213829162 1
21593031 344751090 7
175458189 390100428 16
160887563 187658311 1
160887563 100597724 60
190383735 93737863 10
190383735 109269644 1
344751090 21593031 11
137671591 150611354 7
36292202 150611354 23
36292202 104799646 21
221517840 246760566 12
390669136 306224647 1
75611015 306224647 1
51039180 23971329 1
29666748 228099346 2
343941412 189660545 18
85077359 304022613 1
267194499 266618095 60
266618095 267194499 66
390100428 287826175 6
162793078 390669136 25
275040716 327333087 3
275040716 381515950 10
201041947 93737863 52
262622226 371419587 10
279504313 260814366 2
88227100 370647017 3
371419587 262622226 6
88227100 296712899 6
371419587 234388455 1
323300311 383687232 72
58759682 64490054 62
192517738 45624632 20
390669136 366562500 6
351798435 360543263 21
255572101 137434820 12
344751090 360543263 66
100597724 21593031 1
282819786 162621823 5
88227100 188683237 3
88227100 232232278 1
88227100 357660257 1
282819786 227764232 3
227764232 282819786 3
381295550 214251466 47
372988775 214251466 3
33029673 280948401 11
184372744 372988775 25
390669136 194757219 20
194757219 390669136 15
281992408 120858192 1
111423790 181627999 9
133406185 373612153 13
336130385 214251466 25
21593031 100597724 1
181627999 111423790 3
238764205 273033835 2
343887622 39723301 2
109269644 391968464 28
273602143 391968464 5
391968464 273602143 2
383687232 323300311 57
234388455 283713373 1
299925959 391968464 10
292813892 350739777 2
359256640 104799646 1
167906212 391968464 9
338611428 391968464 88
167906212 190383735 132
191072044 241120063 2
100597724 390669136 7
181627999 120858192 7
390669136 100597724 16
390669136 190383735 21
390669136 167906212 100
358726571 190813502 4
194757219 391968464 28
338617304 246739849 9
190383735 390669136 9
366017781 390669136 17
366017781 187658311 2
355438543 227764232 25
227764232 355438543 26
36292202 51039180 1
369727211 275096952 2
109269644 80373284 1
213829162 80373284 1
213829162 391968464 5
213829162 198927386 2
363915528 80373284 2
363915528 391968464 9
363915528 198927386 1
36292202 23543947 87
390669136 366017781 14
275096952 369727211 6
392480887 204911391 41
204911391 392480887 12
392480887 353689773 33
353689773 392480887 22
93737863 390669136 51
337544630 51039180 2
56343104 64456105 21
221517840 228099346 29
221517840 111690467 34
71815631 120858192 3
204911391 355438543 11
204911391 353689773 14
388400654 52305361 6
381515950 52305361 18
337544630 343887622 2
160887563 273559646 4
390669136 162793078 18
390669136 108064328 14
51039180 227699736 1
283713373 238169466 2
283713373 250361135 1
283713373 234388455 2
262307214 50093236 14
167906212 64490054 54
97492519 202719757 18
97492519 250613093 29
108675333 205231234 2
178457690 275040716 2
339165240 366017781 53
190383735 266514525 2
190383735 64490054 3
57675742 30009812 5
296487126 260814366 31
88227100 287826175 3
249794165 366562500 18
205448347 332334127 19
234313487 74224730 2
74224730 234313487 1
287104239 315035989 1
384094515 36292202 2
381295550 382076279 164
382076279 381295550 187
382076279 316113123 204
386637033 52305361 19
392480887 361065588 20
21695739 318581766 17
382076279 23543947 68
382076279 99002197 10
350739777 33841316 8
248148598 350739777 3
254940274 350739777 3
370560376 340555061 12
369727211 391968464 16
369727211 28128687 3
369727211 198927386 2
369727211 58747535 14
109269644 58747535 20
391968464 194757219 21
391968464 369727211 9
391968464 28128687 3
391968464 109269644 31
117757115 391968464 2
28128687 391968464 7
28128687 369727211 1
304022613 302559370 25
162815851 246760566 1
211555341 257078406 1
369094144 74224730 1
366017781 339165240 42
249794165 360543263 44
238764205 273461517 15
360543263 249794165 23
273461517 238764205 4
167906212 21927348 62
167906212 108675333 83
191060793 14599444 7
100480169 385340015 4
385340015 100480169 6
162793078 97492519 4
125971172 320782984 1
162815851 45112608 63
390669136 86739892 1
167906212 86739892 8
218621324 317475686 3
106766504 388400654 28
86739892 390669136 2
36292202 23971329 50
382076279 88960749 224
36292202 177823861 72
342697022 177823861 4
296146340 179127965 2
218649291 99002197 105
361065588 392480887 19
393300089 218649291 79
390669136 391968464 5
390669136 109269644 3
109269644 390669136 3
56343104 267804075 33
390669136 93737863 63
93737863 391968464 10
109269644 93737863 2
391968464 93737863 9
361065588 368086280 177
117058623 246739849 1
372988775 235189731 16
372988775 286597633 6
369727211 93737863 10
338939548 368086280 106
369727211 108064328 12
167906212 316530540 29
179935250 191077706 6
167906212 227699736 20
18761643 53384299 10
273461517 53267855 3
273461517 186547033 1
273461517 264745750 1
273461517 26761071 1
64456105 88126316 9
157197158 97492519 1
23505105 218621324 35
364772998 363295003 31
300202655 381515950 19
381515950 300202655 14
337231569 178457690 3
205383132 317475686 3
26761071 340363309 21
150774251 363295003 4
362708884 29267530 9
97492519 28774420 6
157197158 178457690 1
317475686 378162722 6
366684284 358726571 15
367354478 358726571 41
140083960 190813502 28
178457690 337231569 2
238764205 106841421 89
234501617 357660257 2
234501617 287826175 3
234501617 188683237 4
234501617 335507982 7
234501617 172668288 2
234501617 296712899 5
208490036 182456993 32
208490036 336463177 13
208490036 246461105 7
208490036 333467661 5
330439783 141204703 231
47914608 218621324 43
47914608 23505105 76
296487126 177823861 6
30009812 106841421 17
162815851 347943805 99
186221115 285171946 3
36292202 215576684 25
210551488 273461517 1
210551488 53267855 1
210551488 26761071 1
359750805 384094515 6
137671591 311867325 8
360392279 51039180 1
279504313 279968317 133
384094515 123208306 61
279968317 279504313 209
311867325 137671591 12
43702024 58757576 13
48048224 386637033 9
240663429 111423790 2
111423790 240663429 1
240663429 296712899 2
140264549 355438543 6
174191688 363295003 11
174191688 317475686 2
317475686 93438825 2
363295003 93438825 9
45112608 178077679 31
93438825 363295003 7
267194499 81112983 31
394614858 267814002 70
394614858 267822457 31
273033835 285544894 3
273033835 306224647 5
390669136 273033835 1
273602143 273033835 1
75611015 273033835 1
56343104 22249205 26
394614858 205448347 3
42895816 394745356 4
185826799 394745356 20
275096952 394745356 31
92975209 394745356 17
246739849 198112368 1
394745356 92975209 34
187658311 394745356 88
162793078 93737863 55
108675333 93737863 23
390669136 276971322 1
97492519 41795957 55
97492519 21593031 17
205448347 394614858 4
343941412 187288519 3
187288519 343941412 4
343941412 311108835 5
192517738 261114974 58
75611015 77726580 4
394745356 275096952 44
394745356 187658311 73
394745356 21927348 220
77726580 75611015 5
340555061 370560376 4
276971322 390669136 5
296712899 240663429 2
355136751 347943805 7
347943805 355136751 17
330439783 338611428 151
335997173 162815851 25
47914608 117058623 51
347943805 74224730 1
347943805 185826799 1
285171946 186134940 1
66484769 394745356 30
143037311 177823861 3
36292202 140264549 2
381295550 316113123 62
316113123 381295550 39
393727361 310215915 42
89308231 177823861 3
36292202 123084921 21
287248913 81073960 46
107123526 171251023 2
47914608 83928002 1
124272648 45364167 24
306791157 124272648 8
124272648 209549732 46
381346813 177823861 10
212586753 104799646 1
177496057 45364167 9
370647017 357660257 52
370647017 287826175 2
370647017 188683237 8
370647017 296712899 40
260814366 296487126 34
124272648 177823861 3
69315538 164729839 1
362747745 345725724 4
172453787 41795957 1
280430548 285171946 7
117757115 104799646 2
340363309 21508873 3
58759682 58747535 53
285171946 240663429 4
285171946 296487126 6
360543263 83928002 2
186547033 24429243 4
186547033 199633839 1
186547033 284945143 2
58759682 201041947 23
58759682 167906212 23
181913832 115605916 1
115605916 181913832 1
140083960 86739892 5
138428712 45364167 1
174191688 47914608 15
366017781 211555341 15
137055424 45364167 1
393300089 273559646 5
86739892 255572101 4
100480169 185646833 1
255572101 86739892 4
186221115 100480169 2
22128494 296487126 16
297853100 311108835 2
315035989 47914608 1
218649291 214266687 102
106841421 324307705 37
342697022 218649291 2
33841316 292813892 21
33841316 350739777 1
368246503 357660257 12
71815631 111423790 8
47914608 363295003 19
71815631 296487126 13
311867325 340555061 18
311867325 127212001 18
340555061 311867325 5
137055424 350739777 1
177496057 37649776 9
137671591 151816481 4
355136751 115180720 28
104147773 362708884 4
324307705 106841421 17
46351591 362708884 2
390669136 394745356 6
296487126 71815631 12
372988775 277019535 1
386637033 297850671 1
386637033 72277917 11
92473291 41795957 9
39045743 193208430 3
211848777 262639091 21
40894652 177900100 1
109269644 299925959 11
369094144 127903007 4
127903007 385340015 2
188683237 214251466 1
221517840 306224647 6
221517840 361241032 132
69307285 238764205 18
381295550 39723301 20
218649291 342697022 1
171251023 107123526 1
368246503 260062202 1
359750805 171251023 3
273033835 324307705 9
253491471 300202655 12
26761071 120858192 1
350372131 140083960 16
192149868 372988775 9
285544894 228099346 9
117757115 361241032 1
361241032 48376774 35
106841421 361812003 4
359256640 29666748 4
270063173 378745384 45
378745384 270063173 66
29666748 359256640 3
249707746 39723301 2
141911198 196957441 17
137671591 99002197 2
317475686 23543947 1
54513097 270063173 35
324307705 54513097 30
324307705 270063173 11
372988775 39723301 1
340363309 189660545 4
340363309 183374179 5
340363309 193425330 2
340363309 199295364 11
330255413 39723301 1
350739777 39723301 1
106841421 218649291 12
238764205 214251466 1
359256640 39723301 2
218649291 88960749 15
218649291 62223312 11
218649291 39723301 57
218649291 214251466 79
218649291 361812003 296
331699419 186791565 2
306791157 214251466 2
58759682 266514525 2
58759682 323300311 26
170649489 99002197 1
58759682 257078406 13
249794165 30009812 1
306224647 30009812 2
28128687 93737863 1
58759682 162793078 22
58759682 108675333 12
199295364 340363309 8
26761071 193425330 6
108675333 266514525 3
183374179 343941412 5
390669136 266514525 22
311114046 108675333 4
273602143 266514525 1
30009812 23543947 1
336717597 367354478 4
367354478 336717597 2
42895816 64490054 12
206134238 383687232 1
157091041 367080568 15
367080568 157091041 11
266618095 191007520 7
367080568 214483223 14
396758589 21695739 73
45112608 347943805 26
317966639 367080568 4
219091740 331699419 1
47914608 22249205 14
287104239 280430548 1
56343104 327333087 3
56343104 232961188 30
250361135 64456105 4
170649489 23543947 1
382076279 249710115 3
320121337 252993522 8
28128687 205231234 2
105576032 266514525 9
43702024 396758589 18
364819835 51039180 28
394745356 107123526 29
394745356 80373284 41
394745356 391968464 4
109269644 205231234 1
396758589 318581766 12
394745356 84403255 61
318581766 396758589 17
205231234 109269644 7
18761643 232232278 2
385340015 208490036 19
202719757 214251466 1
266618095 214251466 1
80373284 107123526 24
80373284 391968464 10
80373284 394745356 24
56343104 45624632 3
363915528 390669136 22
394745356 185826799 35
21770354 58749618 4
226691563 363295003 17
30009812 48376774 3
204911391 275191705 1
221517840 104147773 1
221517840 137471432 14
221517840 26761071 1
361241032 104147773 1
361241032 221517840 25
361241032 137471432 1
361241032 26761071 1
167906212 311114046 9
104147773 26761071 1
104147773 57675742 2
238764205 273559646 18
394745356 66484769 28
300202655 388400654 8
388400654 300202655 4
391968464 390669136 3
79413578 267814002 4
246172121 57675742 1
361241032 273559646 2
26761071 104147773 1
26761071 361241032 1
26761071 221517840 2
26761071 137471432 2
186221115 275096952 1
97492519 246739849 20
97492519 160887563 133
97492519 170649489 2
157091041 362747745 4
280571460 394745356 26
37905642 360392279 58
393300089 39723301 3
360392279 37905642 59
260814366 228099346 5
160887563 88910148 1
56343104 88126316 53
370652255 81073960 12
238764205 272101527 1
238764205 260814366 1
50093236 335507982 6
248148598 119202711 1
100597724 339165240 1
208490036 182470142 5
58759682 53384299 29
133406185 370560376 3
370560376 133406185 1
337231569 185826799 1
287104239 99002197 1
381515950 48949091 7
77726580 339165240 23
355136751 54198070 1
202719757 99002197 1
396758589 43702024 19
202719757 273559646 1
343941412 22926492 3
227699736 361241032 1
297853100 343941412 3
211555341 105576032 4
372988775 54596482 5
266618095 99002197 1
332334127 397569403 69
367354478 361241032 1
190813502 140083960 28
43702024 21695739 5
280571460 66484769 10
394745356 280571460 15
397569403 332334127 21
187658311 100597724 7
361241032 343941412 3
53384299 255572101 17
45364167 273559646 92
33841316 45364167 1
280571460 40691248 54
280571460 275096952 26
280571460 185826799 20
193425330 24868133 3
262639091 273033835 11
343941412 361241032 9
366684284 397569403 10
324307705 23505105 1
386637033 48048224 8
368802046 302559370 46
390669136 64490054 37
273033835 262639091 4
285544894 303371760 1
218621324 304022613 1
218649291 51039180 6
80373284 280571460 10
303371760 285544894 1
191072044 255114497 1
210551488 282067411 1
71815631 164729839 1
371419587 21695739 2
381515950 164729839 11
164729839 71815631 1
164729839 381515950 8
352370223 164729839 1
250361135 164729839 6
246172121 48376774 1
390669136 308721415 6
308721415 390669136 7
285544894 63253790 18
297652974 338611428 5
338611428 297652974 4
45112608 214483223 1
280571460 21927348 79
370611197 322180022 10
275155337 178077679 15
322180022 370611197 13
296510601 273559646 3
192149868 396758589 10
29666748 358726571 4
361241032 228099346 13
370698806 150611354 1
370698806 104799646 1
275191705 397569403 54
18761643 333467661 2
167906212 194757219 25
45398123 394745356 12
394745356 45398123 9
361812003 218649291 151
249707746 23543947 3
221517840 280948401 43
280571460 205231234 8
280571460 57794814 50
361241032 85077359 3
106255581 393727361 49
338939548 372730170 27
124272648 104799646 10
36544806 392480887 48
51039180 273559646 17
366684284 167096544 10
21415915 280948401 4
58757576 577155549 9
58757576 318581766 61
397569403 366684284 7
367354478 64017672 15
189660545 24868133 3
394745356 205231234 18
205231234 394745356 28
394745356 42895816 7
393727361 106255581 12
14599444 137434820 6
397569403 167096544 21
397569403 367354478 7
397569403 59142721 14
59142721 397569403 36
76679385 58747535 3
53384299 58759682 4
167906212 273602143 28
100597724 201041947 1
100597724 162793078 1
106766504 351798435 14
351798435 106766504 11
137434820 14599444 6
120858192 111423790 11
191067738 185661573 10
205231234 75611015 3
340363309 164729839 4
366017781 213829162 7
250613093 344143174 11
133406185 399580001 37
374495787 57794814 4
374495787 187658311 6
279949406 399580001 5
399580001 133406185 58
241266173 230315857 2
280571460 187658311 65
50093236 97492519 1
80373284 187658311 14
18900232 399604913 6
222559633 240663429 1
187658311 80373284 12
100597724 97492519 3
186791565 97492519 1
399604913 18900232 7
266618095 318581766 8
218649291 389751959 47
364819835 99002197 52
390669136 213829162 2
355438543 171251023 1
50093236 164729839 3
340363309 119466409 12
198494776 282067411 1
164729839 50093236 3
187658311 93737863 13
296381448 205376521 4
296381448 306224647 22
296381448 44765804 13
160887563 18761643 1
280571460 58758214 46
323300311 99002197 2
187038423 127903007 1
187038423 211848777 1
266618095 218649291 1
274674751 246766460 34
246766460 274674751 43
317475686 273559646 2
381515950 351798435 19
187276624 292813892 2
292813892 187276624 3
160887563 360738565 1
160887563 239482861 1
280948401 337231569 4
54513097 41795957 7
337231569 280948401 2
397569403 69307285 17
355136751 399604913 17
56343104 41795957 2
56343104 58749618 25
358726571 397569403 11
140083960 397569403 7
397569403 358726571 8
397569403 302559370 12
205665619 51371672 1
199295364 397569403 39
252673442 109269644 5
397569403 199295364 48
249824122 337070381 8
249794165 337070381 10
249794165 296381448 7
371419587 43399417 14
371419587 249707746 2
223611436 211172294 6
223611436 261114974 5
221517840 88910148 13
199295364 332334127 3
326820998 21770354 12
179676136 397569403 8
397569403 179676136 13
45364167 177900100 20
109269644 252673442 2
352569615 54596482 1
69307285 297853100 1
279949406 373612153 3
45364167 88126316 9
175458189 132902185 1
167906212 369727211 1
189638764 211603583 1
189638764 168459774 1
167906212 187658311 16
400344890 302559370 54
56343104 178457690 7
373612153 279949406 7
202234178 51039180 35
238764205 302559370 175
336130385 393727361 8
336130385 310215915 13
393727361 336130385 3
260062202 359750805 7
260062202 168345425 11
260062202 37905642 10
279504313 72277917 5
279504313 108896669 6
279504313 192473400 11
384094515 104799646 1
160887563 225914625 10
68526291 345725724 11
274053387 145721875 3
47914608 264745750 7
186547033 340363309 6
266514525 390669136 24
252673442 369727211 1
371419587 26761071 1
184372744 262639091 2
344143174 86739892 22
109269644 100597724 1
250569402 322180022 3
250569402 48048224 2
58757576 322180022 1
58757576 48048224 1
58757576 250569402 9
80373284 205231234 10
396758589 58757576 15
186791565 399954028 35
399954028 186791565 52
311867325 387735880 15
392480887 320121337 2
394745356 40691248 28
84403255 394745356 46
167906212 308721415 17
167906212 328548626 7
83106176 22249205 1
296487126 234501617 11
363915528 57794814 4
210551488 92473291 3
297652974 397569403 6
71815631 234501617 29
364819835 39723301 99
370698806 399604913 13
205448347 228099346 4
400344890 228099346 20
400344890 273559646 33
205448347 351798435 11
262622226 249710115 7
47914608 83106176 27
320121337 392480887 2
38081052 327333087 1
140264549 372730170 20
165076757 322180022 1
218649291 381295550 29
248148598 28774420 2
248148598 370611197 1
248148598 306791157 3
45112608 399604913 17
336130385 389751959 2
100597724 285544894 1
179676136 389751959 1
208490036 63253790 1
208490036 181913832 1
296487126 175155659 14
199295364 297853100 7
43399417 371419587 7
336130385 137434820 2
324907579 400549146 10
337231569 56343104 2
351798435 381515950 23
157197158 228099346 7
106766504 330234691 1
23505105 297853100 3
23505105 340363309 5
394745356 51371672 7
202719757 213240376 1
202719757 577155549 1
391968464 338611428 39
397569403 22249205 10
205383132 362708884 7
205383132 273559646 2
205383132 99002197 1
127212001 132902185 7
249824122 22128494 1
106255581 35254639 1
288273675 367354478 12
88910148 121849847 1
88910148 23543947 1
88910148 39723301 1
88910148 218649291 1
218649291 121849847 14
218649291 104799646 20
381295550 297853100 1
381295550 106255581 8
381295550 361812003 25
218649291 389265907 157
336130385 361812003 2
336130385 218649291 3
392480887 355438543 53
355438543 392480887 49
218649291 336130385 2
392480887 360392279 11
360392279 392480887 10
186221115 22128494 2
218649291 162621823 1
218649291 302559370 13
22128494 333467661 2
252695601 303371760 1
56343104 250373879 7
400344890 304022613 2
47914608 226691563 83
275096952 58758214 12
58759682 273602143 43
160887563 42570149 21
311114046 162793078 2
323300311 280571460 1
80373284 58758214 25
187276624 281992408 2
281992408 187276624 1
58759682 77029876 35
274053387 156890702 31
167906212 93737863 17
167906212 186190444 17
167906212 280571460 6
280571460 323300311 1
332334127 190813502 13
275191705 302559370 13
132902185 127212001 6
226691563 340363309 7
56343104 47914608 12
221517840 97492519 3
167906212 366017781 5
183374179 341332559 25
333467661 22128494 1
336130385 21770354 6
303371760 252695601 2
201679034 22128494 2
201679034 333467661 1
191072044 179935250 2
57675742 267822457 1
14599444 191072044 6
288273675 29666748 8
288273675 190813502 2
191072044 14599444 13
21437961 261114974 58
366017781 167906212 4
360738565 97492519 8
205665619 118408967 7
350372131 360738565 5
21770354 326820998 21
57675742 280948401 2
187038423 93737863 13
156890702 274053387 2
69307285 397569403 20
235284388 363860065 18
179935250 187038423 1
179935250 58759682 1
88910148 341332559 11
36292202 260062202 33
256133861 198221318 3
56343104 381515950 9
363860065 24429243 10
56343104 23543947 1
198221318 256133861 3
369727211 150611354 2
244547831 177496057 1
48048224 265245001 1
48048224 212586753 1
345725724 68526291 14
363860065 21415915 28
369094144 28136650 8
296487126 208490036 11
208490036 296487126 7
363860065 85077359 6
363860065 297853100 25
297853100 363860065 8
296487126 253491471 6
317966639 345725724 41
399604913 178077679 15
21415915 363860065 10
296381448 189660545 17
285230602 108675333 21
382076279 106255581 88
343941412 79413578 2
399604913 45112608 16
399604913 355136751 16
76679385 47914608 13
221517840 175155659 98
280571460 84403255 23
382076279 24429243 115
218649291 393727361 2
368802046 361812003 22
381295550 88960749 44
381295550 36544806 2
210442608 361241032 3
363860065 205278393 20
21415915 262639091 4
363860065 284510806 16
363860065 246739849 12
246739849 363860065 9
246766460 363860065 18
363860065 246766460 19
399954028 108064328 56
399954028 260814366 93
273461517 361241032 1
400344890 69307285 15
260814366 399954028 72
260814366 273559646 5
363860065 306224647 6
361241032 273461517 1
361241032 79413578 5
51820161 336717597 74
306224647 363860065 8
284510806 363860065 8
246461105 240663429 10
240663429 246461105 4
340363309 22926492 9
48949091 250361135 5
270063173 260062202 1
218649291 260062202 2
372988775 363295003 39
363295003 372988775 15
91155132 126040106 2
399954028 390669136 52
390669136 399954028 41
363860065 117058623 13
188683237 354435706 43
162815851 184372744 1
372988775 43702024 4
372988775 396758589 80
385340015 196957441 6
401744197 218649291 28
218649291 401744197 22
250361135 88126316 2
171251023 88126316 1
315035989 389751959 15
381346813 282819786 8
123208306 368086280 39
273602143 399954028 4
88126316 250361135 1
340363309 363860065 6
363860065 340363309 17
382489334 355438543 5
348265432 382489334 5
179127965 124272648 12
316113123 382076279 24
381346813 150611354 26
381346813 170909799 13
399954028 273602143 4
311867325 212586753 3
212586753 311867325 5
56343104 48949091 30
185826799 374495787 2
366562500 240388572 20
366562500 306224647 30
370560376 279968317 13
279968317 370560376 11
306224647 240388572 6
377915688 223869841 4
363860065 64017672 4
288273675 336717597 8
201041947 24868133 1
286067895 127903007 13
372988775 293643103 15
293643103 372988775 13
237266480 366017781 5
240663429 296487126 8
84403255 185826799 19
347943805 240663429 2
240663429 347943805 1
167906212 118408967 6
118408967 167906212 4
83106176 404357780 64
118408967 201041947 3
238764205 316113123 47
201041947 118408967 1
45364167 179127965 8
364819835 23543947 2
364819835 228099346 3
364819835 214251466 2
316113123 238764205 28
296487126 399954028 29
355438543 204911391 19
47914608 404357780 61
399954028 71815631 37
399954028 296487126 38
23505105 185826799 4
117058623 404357780 32
23505105 404357780 27
359750805 372730170 20
205231234 399954028 21
399954028 205231234 21
123208306 359750805 5
123208306 372730170 14
343941412 175458189 1
205383132 404357780 36
37905642 372730170 23
175458189 343941412 3
272101527 399954028 2
315035989 404357780 4
174191688 404357780 6
45398123 399954028 21
280574253 156890702 16
24429243 29267530 1
156890702 280574253 9
279504313 145721875 73
21415915 297853100 1
221517840 45624632 35
273461517 58749618 21
347943805 22128494 1
126040106 226691563 1
226691563 404357780 25
362747745 214483223 13
191898535 54513097 1
205231234 108064328 4
371419587 91155132 9
186190444 93737863 32
227699736 40691248 1
227699736 51371672 4
186190444 84403255 5
399954028 272101527 1
399954028 45398123 26
285230602 366017781 2
285230602 339165240 3
285230602 108064328 14
285230602 237266480 1
285230602 252673442 4
189638764 279504313 8
47914608 41795957 15
213240376 277727437 8
256133861 192473400 2
300202655 351798435 52
47914608 76679385 4
364772998 404357780 36
399954028 187658311 16
187658311 399954028 13
340363309 311108835 5
378745384 214251466 4
350372131 228099346 4
319010188 58757576 4
238764205 44765804 43
238764205 83928002 67
260062202 252993522 7
393300089 381295550 19
381295550 393300089 21
53384299 76679385 10
394614858 33029673 15
394614858 45624632 8
44765804 238764205 33
399954028 21927348 64
337544630 364819835 62
364819835 337544630 67
219138840 363860065 7
206134238 191067738 8
97492519 137471432 83
167906212 80373284 1
167906212 57794814 1
167906212 84403255 1
167906212 28128687 6
324307705 363860065 5
324307705 273461517 5
399954028 40691248 46
273461517 324307705 1
192149868 250569402 8
185661573 53384299 4
250569402 192149868 6
58758214 107123526 32
58758214 275096952 29
58758214 185826799 15
186134940 397569403 3
186190444 391968464 3
260778881 262639091 9
260062202 338939548 10
260062202 368086280 14
260062202 361065588 7
362747745 111005623 3
253491471 362747745 1
18900232 178077679 14
206185630 404357780 5
93438825 218621324 8
174191688 218621324 8
21415915 381448455 5
93438825 404357780 7
347943805 54198070 7
397569403 186134940 8
347943805 178077679 40
404357780 83106176 30
260778881 345725724 13
83106176 363295003 3
58759682 58758214 40
273461517 363860065 4
262639091 363860065 14
23505105 240663429 21
306224647 343941412 6
187288519 363295003 3
363295003 187288519 3
238764205 306224647 161
306224647 238764205 81
93438825 187288519 1
23505105 93438825 13
187288519 93438825 1
249707746 273461517 5
127903007 115605916 1
118408967 405604530 32
393300089 88960749 15
360392279 361065588 59
360392279 368086280 50
361065588 360392279 44
252695601 405604530 16
368086280 360392279 39
381346813 156951907 23
368086280 123208306 28
262639091 272144349 1
324907579 202234178 2
324907579 218664980 1
324907579 51039180 1
272144349 262639091 1
382076279 393300089 53
359750805 150611354 3
58758214 21927348 22
287826175 40691248 1
58757576 58749618 5
267814002 45624632 10
56343104 83928002 8
23505105 285171946 5
186547033 47914608 1
285171946 23505105 2
328548626 273602143 7
285171946 69307285 2
264745750 226691563 7
111690467 211172294 6
404357780 226691563 21
211172294 111690467 3
257078406 194757219 7
69307285 285171946 1
303371760 14599444 11
202234178 324907579 2
202234178 218664980 27
202234178 188826656 10
210551488 362708884 1
383687232 190383735 12
190383735 383687232 4
246760566 313621459 2
246739849 23505105 5
280571460 51371672 9
363860065 273033835 17
71815631 46252132 3
238764205 99002197 2
117058623 363860065 9
285544894 71487252 1
221517840 362708884 1
221517840 284510806 1
383687232 257078406 10
344751090 85077359 4
363915528 108064328 21
296487126 211848777 3
111690467 83928002 1
211848777 296487126 5
119466409 273033835 2
283713373 194757219 21
191007520 170909799 1
36292202 36544806 13
36292202 50799351 19
36292202 151755148 16
36292202 36612498 23
275040716 177823861 1
275040716 21415915 1
275040716 137471432 1
361065588 320121337 10
368086280 252993522 30
361065588 143037311 6
30009812 362708884 3
205383132 246739849 3
205383132 120858192 2
205383132 118408967 3
205383132 361241032 7
23505105 24429243 18
118408967 246739849 1
118408967 120858192 1
118408967 205383132 2
118408967 361241032 1
57675742 23505105 3
51371672 394745356 4
21437961 297853100 1
184372744 64017672 1
227764232 353689773 18
320121337 361065588 8
406886217 315035989 43
315035989 406886217 22
238764205 341332559 20
277019535 246550319 1
277019535 156951907 1
277019535 340363309 1
28128687 80373284 1
28128687 185826799 1
92975209 93737863 7
140264549 252993522 14
400344890 24429243 1
384094515 368086280 19
400344890 341332559 6
124272648 230315857 1
124272648 48048224 1
400344890 381295550 2
260814366 46252132 1
33029673 261114974 59
261114974 21437961 31
108675333 285230602 22
345725724 406980735 8
157091041 345725724 14
211848777 406980735 20
88126316 187288519 2
378162722 363295003 11
363295003 378162722 6
262639091 298641416 2
304022613 228099346 7
166670511 397569403 19
343941412 199295364 10
205383132 270063173 1
205383132 140083960 1
199295364 343941412 9
219138840 298641416 11
140083960 270063173 1
140083960 205383132 1
50093236 406980735 27
363295003 404357780 15
275040716 88126316 14
337231569 358726571 2
363295003 364772998 22
260778881 406980735 7
406980735 260778881 5
30009812 244876558 2
218621324 404357780 27
270063173 140083960 1
270063173 205383132 1
318581766 372988775 29
70654563 252993522 1
232961188 351798435 14
341332559 238764205 10
337231569 361812003 1
347943805 406980735 20
406980735 347943805 11
106841421 341332559 18
115605916 283690548 3
84403255 93737863 8
283053533 118408967 6
366017781 51371672 1
363860065 164729839 7
337231569 58749618 7
283053533 283690548 1
29666748 167096544 47
264745750 364772998 12
363860065 277019535 2
117058623 33029673 2
208490036 218641857 1
33029673 205278393 3
21437961 205278393 5
337231569 343941412 7
343941412 337231569 6
406886217 317113567 8
350372131 302559370 15
382489334 227764232 12
227764232 382489334 12
360392279 151755148 73
227764232 348265432 8
392480887 36544806 105
392480887 382489334 6
280571460 107123526 15
382076279 151755148 11
24429243 382076279 11
283053533 252695601 5
287826175 390100428 4
185646833 140264549 3
362708884 30009812 1
45624632 21858860 1
252695601 283053533 6
221517840 30009812 6
363295003 361812003 1
182456993 385340015 29
181913832 185646833 4
181913832 344143174 2
194757219 185826799 2
174191688 361812003 1
185826799 194757219 2
262639091 47914608 2
164729839 363860065 7
326055771 186547033 1
326055771 343941412 1
326055771 304022613 2
304022613 326055771 1
304022613 189660545 3
304022613 186547033 2
304022613 343941412 2
280571460 92975209 23
191060793 344143174 1
203916273 79413578 3
57675742 256696942 5
92473291 273461517 1
186547033 326055771 1
273461517 92473291 2
181913832 252695601 17
21437961 273461517 2
369727211 64490054 18
336463177 238271382 1
111690467 185826799 2
405604530 76679385 23
222559633 385340015 4
280948401 175155659 14
343941412 326055771 1
343941412 21508873 1
343941412 193425330 2
343941412 304022613 3
90430970 76679385 57
53150452 367080568 8
76679385 405604530 24
236986090 405604530 11
405604530 118408967 28
285544894 405604530 12
181662643 405604530 2
330439783 206134238 99
283713373 369727211 23
370647017 69315538 5
26761071 85077359 14
26761071 297853100 5
162815851 335997173 22
54513097 381448455 3
372988775 237885339 1
218641857 100480169 5
355136751 241266173 11
279579743 279504313 16
361812003 214251466 15
26761071 361812003 3
344143174 191060793 1
26761071 368802046 9
361812003 26761071 2
193425330 186547033 1
193425330 343941412 3
406886217 282819786 17
348265432 204911391 20
282819786 406886217 10
368802046 26761071 12
36292202 168345425 4
151755148 382076279 5
353689773 361065588 19
353689773 227764232 23
361065588 353689773 19
39045743 88126316 4
369727211 283713373 19
316530540 266514525 9
266514525 316530540 17
143037311 361065588 2
337231569 311108835 1
246172121 107123526 1
199633839 363860065 41
80373284 194757219 9
297853100 186547033 2
406980735 296487126 2
42570149 160887563 6
355136751 162815851 31
256133861 292813892 1
292813892 256133861 1
88126316 275040716 5
45364167 124272648 28
45364167 40894652 1
363860065 199633839 38
181662643 344143174 1
106841421 29985371 6
176861277 387735880 201
390669136 328548626 6
201679034 53150452 3
66484769 77726580 4
361812003 140264549 3
140264549 361812003 7
36544806 227764232 56
381346813 110551579 12
381346813 143037311 27
355438543 348265432 4
382489334 204911391 8
237885339 372988775 1
204911391 348265432 15
204911391 382489334 10
90430970 47914608 4
370647017 335507982 2
392480887 348265432 7
90430970 18761643 72
76679385 234317940 3
56343104 205278393 7
372988775 22128494 3
372988775 124272648 2
185661573 234317940 1
185661573 21770354 11
47914608 56343104 17
238169466 286597633 14
238169466 39723301 1
370652255 58759682 4
191067738 234317940 1
362708884 205383132 5
362708884 361241032 5
160887563 108064328 5
160887563 213829162 1
91155132 176861277 1
275040716 361241032 2
162815851 26761071 4
326820998 74224730 8
127212001 168459774 9
127212001 387735880 41
381515950 178457690 6
381515950 275040716 14
206185630 69307285 9
211848777 93438825 1
157091041 191898535 1
280571460 28128687 25
211848777 191898535 1
262307214 322045168 2
186190444 316530540 8
211848777 322045168 6
396758589 372988775 74
322045168 211848777 3
271324754 338611428 83
271324754 141204703 65
246461105 219091740 4
330439783 56406907 60
219091740 246461105 1
280948401 111690467 1
280948401 211172294 16
280948401 126040106 6
23505105 205383132 63
378171446 107123526 1
378171446 280574253 2
378171446 366562500 1
378171446 344751090 2
203916273 228099346 1
280571460 93737863 4
280571460 167906212 6
280571460 109269644 5
164729839 378171446 9
363860065 262639091 12
296510601 278482967 2
191007520 240663429 1
191007520 176861277 4
187255592 278482967 1
88126316 164729839 5
278482967 296510601 1
97492519 164729839 8
246739849 378171446 1
344751090 378171446 1
186547033 368802046 1
256696942 297853100 1
157091041 228099346 7
367354478 397569403 12
191898535 228099346 4
90430970 21858860 81
90430970 53384299 77
406886217 353689773 7
409042746 137396816 64
368802046 269051483 7
397569403 275191705 25
151755148 360392279 34
132902185 409042746 35
205376521 409911433 13
409042746 132902185 43
157091041 262639091 4
45398123 107123526 2
296381448 409911433 20
210551488 47914608 2
366562500 205376521 13
366562500 249824122 10
368802046 215576684 24
47914608 205383132 64
409970512 296381448 9
296381448 409970512 8
360738565 350372131 5
337070381 409911433 5
409970512 409982678 24
409970512 337070381 19
409970512 409911433 9
97492519 350372131 1
240388572 409911433 9
240388572 409970512 37
240388572 296381448 4
240388572 409982678 29
350372131 97492519 1
399954028 93737863 4
91155132 409911433 2
91155132 409970512 7
91155132 409982678 8
378745384 363860065 27
369094144 199295364 2
369094144 88910148 2
396718040 111005623 9
88910148 369094144 1
199295364 369094144 1
240258320 162793078 3
364772998 92975209 10
58759682 316530540 22
58759682 308721415 27
58759682 311114046 8
317966639 137434820 1
29666748 397569403 9
406980735 211848777 7
183374179 76679385 3
23505105 275040716 4
273461517 58757576 1
296487126 406980735 3
58758214 205231234 13
58758214 280571460 18
367080568 53150452 1
26761071 23505105 9
23505105 26761071 10
111690467 21858860 1
409982678 240388572 25
409982678 249794165 32
306224647 409911433 102
238764205 409911433 25
210442608 45624632 2
210442608 21858860 1
363860065 378745384 26
58758214 57794814 17
58758214 186791565 11
58758214 28128687 5
106255581 402540810 34
409911433 296381448 8
402540810 214251466 21
108675333 397569403 4
317966639 191101089 1
51039180 310215915 12
347943805 234317940 1
397569403 108675333 4
353689773 406886217 5
406980735 54198070 16
409982678 296381448 1
382489334 36544806 23
97542362 404357780 20
36544806 382489334 32
266514525 105576032 5
109269644 339165240 5
283713373 339165240 3
283713373 109269644 8
330255413 355438543 1
369727211 339165240 1
237266480 339165240 2
390669136 58759682 17
211555341 339165240 16
399954028 53267855 7
58759682 390669136 11
77726580 252673442 12
187365956 390100428 5
187365956 409042746 8
97492519 198112368 3
175458189 409042746 10
175458189 279504313 66
399954028 117757115 2
409042746 187365956 4
165076757 137434820 3
322180022 137434820 2
240388572 145721875 1
240388572 238764205 18
42570149 272144349 5
272144349 42570149 10
23505105 264745750 1
117058623 264745750 1
265245001 323356735 3
53384299 201679034 4
323356735 265245001 10
366562500 409911433 22
409911433 366562500 11
279968317 409042746 29
384094515 212503529 6
257078406 328548626 12
227699736 93737863 3
124272648 108064328 17
296381448 240388572 2
317475686 205383132 2
189638764 409042746 11
211848777 399604913 6
363295003 179244567 1
264745750 179244567 1
347943805 399604913 21
317966639 212381568 3
90430970 186134940 9
404357780 205383132 19
191898535 83106176 4
44336049 410218658 7
92975209 364772998 9
48949091 177496057 3
48048224 137434820 1
51371672 58758214 1
409042746 145721875 14
267804075 381515950 20
185661573 137434820 2
361812003 121849847 6
381515950 267804075 20
399604913 262639091 4
267194499 64456105 3
234313487 208490036 10
208490036 234313487 12
83106176 191898535 4
182456993 127903007 3
115605916 127903007 4
45364167 380310734 1
282067411 189660545 1
117757115 399954028 1
29985371 71487252 5
262639091 399604913 5
28128687 42895816 3
253491471 117058623 1
253491471 29267530 1
296381448 238764205 30
399954028 409911433 69
240663429 182456993 13
124272648 52305361 7
124272648 48949091 11
297853100 88910148 2
187658311 409911433 4
367080568 54198070 6
409911433 399954028 50
172668288 287826175 1
238764205 296381448 30
162815851 189209030 3
162815851 157091041 28
201679034 205383132 1
279949406 260814366 1
262639091 347943805 6
276971322 339165240 3
199295364 330255413 3
66484769 28128687 5
409911433 235189731 5
409911433 238764205 8
355438543 320121337 6
320121337 355438543 8
410218658 177496057 28
202719757 33029673 4
273033835 227699736 1
205376521 361241032 6
58759682 21858860 65
343887622 310215915 13
409911433 205376521 9
409911433 108064328 20
177496057 410218658 20
361241032 205376521 3
390100428 409042746 20
330439783 391968464 22
206134238 391968464 19
330255413 410218658 23
124272648 410218658 4
409042746 390100428 13
56343104 300202655 6
58759682 24868133 74
111690467 255572101 1
255572101 111690467 1
360108672 29267530 8
360108672 256696942 3
410218658 124272648 3
23971329 391968464 38
23971329 213829162 8
383687232 64490054 14
372988775 246766460 1
29985371 132902185 3
269051483 368802046 4
366017781 276971322 2
88126316 246766460 1
299925959 276971322 16
275040716 246766460 1
43702024 319010188 1
132902185 29985371 6
361241032 92473291 2
184372744 43702024 1
276971322 299925959 10
409911433 361241032 7
361241032 409911433 6
162815851 355136751 44
102781563 409911433 8
102781563 85077359 2
102781563 306224647 9
221517840 92473291 18
205665619 409911433 3
412490976 218641857 9
409911433 85077359 2
409911433 306224647 63
409911433 102781563 6
221517840 21858860 1
412490976 234313487 33
412490976 208490036 6
399604913 162815851 7
409982678 409970512 29
412490976 280430548 16
246461105 182456993 13
182456993 246461105 9
412490976 369094144 25
111690467 53384299 1
85077359 409911433 1
85077359 102781563 1
100597724 399954028 6
387735880 245007518 38
283053533 280430548 1
57675742 267228287 1
64456105 300202655 4
322045168 235189731 2
300202655 64456105 9
249794165 409911433 5
249794165 409982678 57
399954028 100597724 14
218641857 307953995 13
245007518 387735880 21
307953995 218641857 10
28128687 275096952 2
28128687 187658311 7
238764205 249794165 60
249794165 238764205 58
273461517 126040106 1
21593031 92473291 3
348265432 227764232 14
392480887 227764232 11
348265432 392480887 6
238764205 249710115 7
278482967 369727211 2
37905642 372693245 7
90430970 280430548 20
90430970 208490036 16
90430970 385340015 11
368086280 372693245 8
304022613 218649291 3
205231234 93737863 6
187658311 104799646 1
187658311 134584188 2
187658311 137671591 2
412490976 240663429 5
275096952 104799646 1
412490976 182456993 11
43399417 58749618 34
390669136 134584188 2
390669136 137671591 2
300202655 250373879 22
363915528 66484769 9
350739777 410218658 37
213579519 410218658 4
235284388 256696942 1
235284388 185826799 1
235284388 304022613 1
86739892 344143174 16
364772998 108064328 5
57794814 205231234 14
23505105 364772998 23
337231569 119466409 1
137396816 354435706 25
409042746 279968317 17
363860065 77029876 1
257078406 311114046 10
93737863 409911433 11
409911433 93737863 6
409911433 186190444 7
106841421 39723301 1
350372131 274674751 3
273602143 409911433 18
369094144 286067895 18
286067895 369094144 15
409911433 273602143 2
119466409 337231569 1
262639091 106841421 22
106841421 262639091 22
307953995 115605916 4
307953995 369094144 2
406980735 71487252 6
115605916 307953995 5
205376521 238764205 6
238764205 205376521 11
185646833 385340015 1
342697022 156951907 5
33861081 167906212 4
241266173 355136751 10
412490976 185646833 2
368086280 384094515 6
296487126 111005623 7
241266173 18900232 10
123208306 372693245 8
368802046 140264549 47
186190444 409911433 8
392480887 140264549 3
191898535 413508790 29
140264549 368802046 22
368802046 310215915 28
368802046 214251466 3
56343104 106766504 8
244474835 177496057 11
287826175 189638764 1
320121337 368802046 5
368802046 320121337 8
246760566 363295003 3
363295003 246760566 4
177496057 208649048 9
106841421 238764205 70
167906212 33861081 2
377915688 140264549 21
370652255 21858860 8
339165240 53267855 10
211555341 299925959 18
213829162 58747535 8
317475686 404357780 14
412490976 22128494 2
90430970 22128494 25
391968464 330439783 4
391968464 141204703 11
381515950 253491471 8
253491471 381515950 6
324307705 378745384 12
385340015 182456993 16
274674751 344751090 9
28128687 77726580 2
361241032 33029673 15
240388572 282067411 2
393300089 316113123 47
151755148 368086280 45
170909799 89308231 14
162815851 275155337 1
208649048 72277917 6
208649048 108896669 12
97492519 88910148 12
184372744 371419587 2
412490976 179676136 5
387735880 46252132 12
370560376 292275636 22
311867325 320782984 12
187658311 109269644 4
400344890 51039180 4
77688451 121849847 1
185661573 14599444 15
362708884 104147773 2
362708884 371419587 2
390100428 175458189 17
188683237 137396816 35
262307214 367080568 1
84403255 109269644 7
378171446 187255592 2
106841421 363860065 15
221517840 340363309 7
164729839 343941412 5
280571460 252673442 3
234313487 280430548 1
363860065 106841421 11
275040716 343941412 2
118408967 108064328 1
118408967 273559646 1
278482967 392480887 11
33029673 340363309 1
317475686 226691563 7
283690548 115605916 3
283690548 246550319 2
283690548 100480169 5
283690548 127903007 4
412490976 186221115 1
187658311 391968464 3
191101089 191069406 1
336130385 191060793 8
191101089 344143174 1
191898535 21927348 7
413508790 191898535 15
77726580 361812003 1
196957441 283690548 1
271324754 330439783 139
278482967 252993522 3
278482967 382489334 19
330439783 271324754 132
393727361 121849847 18
393727361 214251466 17
393727361 402540810 8
315035989 361812003 3
406980735 345725724 7
331699419 266618095 22
124272648 361812003 3
266618095 187450075 25
56343104 351798435 16
90430970 185646833 5
107123526 394745356 6
366017781 109269644 14
366017781 58747535 15
179676136 409911433 13
412490976 283690548 28
285544894 185646833 2
409911433 179676136 11
306791157 56343104 3
323300311 390669136 24
399954028 402870780 38
399954028 84403255 44
399954028 107123526 6
351253672 75611015 44
351253672 21927348 33
84403255 399954028 28
339165240 211555341 18
399604913 335997173 8
391968464 206134238 8
199295364 185646833 5
175458189 185646833 1
343941412 117757115 1
343941412 111690467 1
111690467 343941412 2
340870023 108896669 10
137471432 185646833 1
304022613 185646833 1
198494776 185646833 1
345725724 157091041 15
137396816 188683237 16
227699736 51039180 1
369727211 53267855 2
369727211 237266480 1
369727211 252673442 2
402870780 399954028 43
339165240 213829162 1
339165240 237266480 1
339165240 109269644 18
339165240 252673442 8
402870780 279579743 52
279579743 402870780 50
279579743 399954028 110
207505611 279579743 210
241120063 50093236 3
361241032 205383132 1
279968317 207505611 291
207505611 279968317 206
337231569 279504313 13
327333087 38081052 1
192517738 280948401 6
279968317 279579743 115
279579743 279968317 77
396718040 178077679 7
360543263 344751090 33
369727211 276971322 1
240663429 273559646 2
260062202 320121337 5
363295003 234388455 3
266514525 323300311 22
107123526 58759682 2
361812003 88960749 5
240258320 58759682 2
23505105 205278393 6
164729839 221517840 9
221517840 164729839 6
345725724 178077679 3
296381448 409982678 2
199633839 71487252 4
115180720 347943805 14
409970512 83928002 27
207505611 399954028 186
360392279 384094515 28
361812003 381295550 6
406886217 104799646 25
393300089 382076279 26
108896669 340870023 3
162815851 93737863 6
140264549 185646833 2
355438543 368802046 2
368802046 355438543 10
390669136 316530540 15
183374179 245770489 1
76679385 183374179 1
185661573 336130385 6
316530540 390669136 12
252695601 181662643 5
276971322 105576032 13
326820998 53384299 4
347943805 81073960 1
56343104 340274242 1
303371760 76679385 1
326820998 14599444 3
14599444 326820998 1
188683237 196244888 105
196244888 188683237 285
119202711 150611354 1
45624632 47914608 2
410218658 330255413 8
410218658 73084416 10
410218658 350739777 19
185646833 53384299 10
338617304 358726571 5
358726571 338617304 3
363860065 23505105 11
23505105 363860065 4
363860065 187288519 5
399954028 207505611 185
187288519 363860065 4
284510806 88126316 10
82332462 360543263 5
279579743 207505611 187
255572101 99002197 1
296381448 228099346 1
296381448 302559370 3
296381448 106841421 1
181662643 127903007 1
212503529 384094515 5
359750805 212503529 11
238271382 76679385 15
187365956 207505611 5
207505611 187365956 2
238169466 325696446 18
238169466 102781563 14
102781563 350372131 4
280948401 274053387 4
399954028 279579743 128
76679385 238271382 6
51820161 332334127 19
71815631 279579743 25
279579743 71815631 39
260814366 279579743 42
115180720 54198070 3
324307705 21415915 11
266618095 150611354 1
191898535 150611354 1
26761071 117058623 2
292275636 370560376 11
274601883 111423790 2
274601883 273559646 2
274601883 296712899 2
133406185 292275636 12
404357780 363295003 3
360108672 249710115 7
266618095 228099346 10
249710115 360108672 8
249707746 360108672 15
69315538 370560376 1
69315538 292275636 7
373612153 292275636 67
137434820 177496057 1
409042746 67657313 13
335997173 347943805 14
347943805 335997173 13
338611428 228099346 1
225914625 160887563 2
201679034 215576684 1
106255581 343887622 33
193208430 150611354 17
283713373 64490054 21
283713373 141204703 1
246760566 238169466 1
382489334 353689773 9
372988775 52305361 1
120858192 181627999 4
409042746 181627999 20
254990620 417097825 23
255114497 119466409 1
255114497 215576684 1
66484769 205383132 1
66484769 51039180 1
194757219 283713373 14
363915528 283713373 16
396718040 81073960 1
246766460 344751090 9
363860065 273461517 5
279504313 207505611 39
47914608 58757576 3
56343104 76679385 2
311867325 125971172 11
45112608 335997173 31
218641857 286067895 35
390100428 370560376 3
238169466 250613093 5
363915528 93737863 31
22128494 361241032 4
213829162 64490054 12
323300311 23971329 1
250613093 238169466 7
207505611 40691248 9
67657313 409042746 2
175155659 214251466 1
191007520 72277917 1
66484769 170909799 1
205383132 285171946 1
193425330 93737863 1
207505611 279504313 26
279579743 40691248 1
162815851 156890702 2
337231569 167096544 10
280571460 108064328 20
118408967 285171946 1
205665619 208649048 1
218621324 240663429 1
63253790 271550696 4
399954028 279504313 5
370162043 104147773 1
172453787 358726571 1
213240376 358726571 1
368086280 320121337 25
320121337 368086280 17
368802046 394244514 2
106841421 320121337 2
315035989 156951907 8
320121337 106841421 3
280430548 236986090 45
372730170 123208306 3
399954028 198927386 1
198927386 399954028 1
236986090 280430548 60
320121337 284510806 1
162815851 92473291 1
370560376 69315538 4
279579743 296487126 24
76679385 58758214 2
306224647 205665619 28
372988775 250569402 9
210551488 418803180 16
30009812 344751090 3
30009812 205665619 19
100597724 228099346 2
202719757 418803180 30
418803180 210551488 4
418803180 202719757 22
344751090 30009812 2
191898535 170649489 1
250569402 372988775 6
399954028 394745356 14
394745356 399954028 11
196244888 335507982 31
106255581 382076279 53
292275636 373612153 40
292275636 133406185 12
337231569 205665619 10
108896669 198221318 51
196957441 234313487 3
102781563 205665619 28
292275636 69315538 13
97492519 344143174 23
279949406 292275636 6
53150452 406980735 9
406980735 44765804 7
249824122 44765804 13
234313487 196957441 1
44765804 240388572 15
44765804 249824122 16
44765804 262639091 1
225914625 228099346 1
238764205 240388572 18
296487126 279579743 12
296487126 279504313 1
89308231 283894633 4
361065588 372693245 3
42895816 285230602 4
404357780 137471432 1
53150452 191072044 3
218649291 310215915 9
206185630 24868133 1
206185630 83928002 1
279504313 279579743 21
279504313 296487126 2
273461517 359256640 3
273461517 389751959 1
399954028 80373284 9
277727437 284945143 2
232961188 97492519 1
66484769 84403255 3
124272648 140264549 20
124272648 252993522 4
279968317 399954028 100
367354478 275191705 10
151755148 156951907 3
409911433 140264549 16
23505105 280430548 17
140264549 409911433 19
262639091 205278393 2
80373284 92975209 10
92975209 205231234 2
191072044 53150452 5
37905642 140264549 7
274674751 268363596 1
46351591 268363596 6
344751090 24429243 3
207505611 71815631 43
339165240 58747535 19
279968317 71815631 16
317966639 259865273 2
268363596 46351591 6
279579743 260814366 65
260814366 402870780 40
260814366 207505611 65
58747535 108064328 90
137471432 250613093 14
250613093 137471432 6
167906212 211555341 4
167906212 100597724 3
219138840 381448455 2
56343104 24868133 13
366017781 252673442 11
140264549 37905642 1
390669136 211555341 1
311867325 218664980 4
196244888 137396816 88
97492519 48376774 25
396758589 184372744 1
189660545 296381448 9
23505105 22128494 2
167865284 23505105 1
241266173 409911433 2
394244514 368802046 1
399954028 279968317 75
207505611 260814366 74
51039180 364819835 11
260814366 279968317 8
344143174 397569403 41
338617304 279504313 1
417708983 70654563 3
363915528 366017781 3
397569403 344143174 41
279504313 337231569 6
279504313 40691248 3
279504313 338617304 3
279504313 399954028 11
279968317 260814366 6
170909799 191060793 1
275191705 338617304 3
191060793 170909799 1
324307705 298641416 63
28136650 283690548 7
196244888 354435706 44
316113123 393300089 43
58747535 100597724 4
393300089 389751959 41
343887622 106255581 27
252673442 57794814 3
57794814 252673442 3
191007520 256696942 1
361241032 223611436 7
58759682 328548626 18
330255413 193208430 1
90430970 127903007 7
71815631 207505611 23
21593031 406980735 3
338617304 275191705 1
18900232 212381568 2
359256640 397569403 7
399604913 212381568 2
399604913 260778881 2
205376521 409970512 11
58747535 237266480 25
58747535 339165240 29
369094144 173493504 5
344751090 274674751 7
409970512 205376521 17
50093236 179935250 1
23971329 58747535 54
23971329 76679385 1
23971329 77029876 25
23971329 58758214 67
23971329 58759682 33
402870780 260814366 71
198112368 418803180 2
179935250 50093236 1
285544894 238271382 12
238271382 285544894 7
397569403 359256640 3
97492519 145721875 5
261114974 283713373 3
186547033 369727211 1
350372131 337231569 2
210551488 228099346 1
218664980 311867325 2
355136751 212381568 1
355136751 260778881 2
218664980 202234178 6
294817467 102781563 1
283053533 63253790 7
75611015 351253672 110
369727211 186547033 1
287104239 283053533 7
286067895 218664980 1
353689773 382489334 21
368802046 341332559 6
44336049 213579519 5
26761071 341332559 5
360392279 123208306 13
58758214 66484769 4
58758214 92975209 7
337070381 44765804 12
311867325 51039180 1
406980735 68526291 17
68526291 406980735 19
68526291 234316880 25
123208306 360392279 15
409911433 337070381 2
50093236 269051483 3
299925959 77726580 81
362708884 246172121 13
77726580 299925959 51
56343104 230315857 3
56343104 108896669 1
56343104 48048224 1
218664980 421024033 32
344143174 18761643 1
28128687 283713373 1
162815851 201657966 1
162815851 50093236 5
162815851 336463177 1
162815851 280571460 1
186190444 141204703 1
337231569 409042746 1
337231569 189638764 1
252673442 77726580 4
93737863 421024033 52
345725724 234316880 86
340870023 279968317 34
279968317 340870023 25
373612153 340274242 1
190383735 100597724 2
399954028 421024033 123
266514525 93737863 8
266514525 167906212 13
192517738 370162043 1
392132337 306224647 128
306224647 392132337 132
186791565 421024033 9
271324754 56406907 19
260814366 421024033 9
188683237 111423790 1
188683237 273559646 4
58747535 369727211 40
221517840 205665619 118
84403255 421024033 54
97542362 275191705 6
100597724 190383735 2
341332559 26761071 8
140264549 39045743 2
275096952 421024033 10
72277917 230315857 18
350372131 85077359 2
311867325 172668288 12
399604913 370698806 29
285544894 234316880 14
288273675 358726571 3
288273675 140083960 5
288273675 275191705 1
283690548 234316880 9
275155337 399604913 3
275155337 355136751 3
252695601 234316880 33
53150452 111005623 11
218641857 394244514 7
156951907 381346813 5
252673442 276971322 1
117757115 89308231 20
260814366 381346813 11
269051483 156890702 3
368802046 156890702 5
381346813 260814366 16
92975209 421743631 11
92975209 285230602 8
105576032 257078406 4
257078406 351253672 27
351253672 257078406 27
345725724 212381568 2
211848777 421499757 6
51371672 421024033 7
421499757 211848777 11
394745356 421024033 35
185826799 421024033 16
56343104 275040716 37
421024033 218664980 39
267814002 394614858 30
75611015 185826799 2
186190444 421024033 19
187658311 421024033 9
390669136 421024033 5
108675333 23971329 9
42895816 23971329 2
75611015 280571460 16
51039180 421024033 90
184372744 150611354 1
421024033 51039180 54
23971329 36292202 96
226691563 191898535 1
191898535 178457690 3
238764205 359256640 33
160887563 137471432 16
359256640 238764205 24
202719757 381515950 3
124272648 150611354 5
187255592 107123526 1
162815851 18900232 4
381515950 202719757 2
23505105 88910148 13
219091740 63253790 4
249794165 409970512 44
351798435 191898535 2
286597633 325696446 8
191898535 351798435 2
323300311 58759682 34
402540810 69307285 4
69307285 402540810 2
58758214 40691248 2
421024033 84403255 49
70483883 351253672 1
361241032 150611354 1
119466409 341332559 9
286067895 28136650 16
88960749 381295550 20
421024033 93737863 46
421024033 186190444 43
304022613 310215915 7
93737863 218664980 2
33029673 205665619 53
54513097 363860065 65
185826799 194511872 1
219091740 118408967 6
23505105 102781563 2
218664980 93737863 1
218664980 186190444 1
187288519 250361135 7
286067895 284139006 3
26761071 52305361 1
88960749 218664980 4
218664980 88960749 4
388400654 106766504 22
245007518 84352469 12
167906212 45398123 6
157091041 406980735 16
318581766 266618095 6
404357780 218621324 12
324307705 210551488 13
210551488 324307705 10
51039180 401390204 30
282067411 350372131 1
30009812 119466409 2
211848777 234316880 48
23971329 150611354 3
421499757 214483223 19
54513097 219138840 13
418803180 198112368 1
311114046 257078406 7
344751090 187255592 6
332334127 51697533 18
47914608 317475686 3
364772998 226691563 6
56343104 54596482 26
259865273 343941412 1
187255592 378171446 2
363860065 270063173 30
23505105 199633839 11
350739777 380310734 19
350739777 88126316 2
409911433 44765804 7
404357780 47914608 7
109269644 283713373 3
33029673 218621324 1
324307705 219138840 40
399604913 211848777 2
380310734 330255413 30
296487126 357660257 1
296487126 69315538 1
107123526 278482967 1
409970512 91155132 6
219138840 324307705 35
109269644 276971322 4
363860065 54513097 84
157197158 64017672 4
92473291 88910148 1
282067411 41795957 2
409970512 249794165 27
277727437 350372131 1
259865273 234316880 10
327333087 275040716 3
337231569 350372131 1
201679034 208490036 2
218649291 218664980 1
218649291 393300089 30
368802046 48048224 5
48048224 368802046 4
182456993 234316880 13
294817467 274674751 4
360392279 372693245 5
278482967 107123526 1
401390204 287826175 5
401390204 188683237 19
424179426 111423790 1
424179426 172668288 7
56343104 250361135 5
421024033 194757219 50
194757219 421024033 42
246766460 164729839 1
30009812 57675742 5
417097825 254990620 3
90430970 100480169 9
277019535 24429243 5
77726580 276971322 6
364772998 239482861 7
323300311 150611354 2
323300311 123084921 1
323300311 260062202 1
388400654 267804075 19
404357780 117058623 19
412490976 185826799 1
174191688 187288519 1
170649489 117058623 6
399580001 67657313 34
48048224 192473400 11
33029673 274053387 1
90430970 240663429 20
107123526 80373284 7
421024033 40691248 41
221517840 117058623 6
58747535 213829162 34
77726580 366017781 45
66484769 185826799 16
36544806 150611354 4
58747535 77029876 20
51371672 319920038 2
391968464 198927386 18
250373879 351798435 25
319920038 51371672 1
421499757 234316880 18
221517840 21927348 6
208490036 23505105 2
23505105 208490036 1
262622226 362708884 6
58747535 109269644 69
412490976 385340015 3
368802046 137671591 5
58758214 21858860 16
256696942 191898535 1
385340015 280430548 15
51371672 351253672 10
351253672 51371672 6
267194499 157197158 5
421024033 394745356 28
191101089 234317940 4
365122161 364772998 7
267814002 249794165 44
364772998 365122161 8
364772998 317475686 4
218664980 99002197 16
267804075 300202655 23
186190444 394745356 7
394745356 186190444 15
390669136 40691248 9
271550696 191101089 2
249794165 267814002 82
21415915 228099346 3
394745356 390669136 3
69307285 404357780 27
191101089 271550696 1
109269644 366017781 4
371419587 362708884 2
238764205 409970512 29
409970512 238764205 17
244547831 386637033 5
382076279 121849847 7
382076279 39723301 6
45624632 41795957 4
45624632 22249205 1
45624632 577155549 1
246739849 24429243 3
191072044 246461105 4
246461105 191072044 2
185826799 385340015 4
185826799 182456993 1
36292202 406886217 2
381346813 50799351 1
406886217 36292202 2
156951907 204911391 1
107123526 194757219 5
194757219 107123526 5
23971329 194757219 32
167865284 81112983 29
123084921 88960749 22
219091740 421024033 2
88960749 123084921 27
250373879 300202655 12
280571460 421024033 12
409042746 399580001 4
264745750 404357780 7
189209030 234316880 12
50093236 234316880 17
181913832 118408967 13
181913832 405604530 6
392132337 280574253 43
421024033 409911433 79
107123526 280574253 1
280574253 107123526 1
211555341 283713373 2
324307705 267814002 26
324307705 51697533 9
409911433 421024033 99
105576032 325619075 8
174191688 264745750 3
21770354 176861277 2
21770354 24868133 1
409970512 240388572 32
273461517 234316880 5
273461517 404357780 3
372988775 192149868 9
51697533 324307705 8
249710115 24868133 1
404357780 273461517 4
186190444 366017781 2
424179426 370647017 1
271324754 206134238 68
28128687 186190444 2
28128687 394745356 1
394745356 28128687 5
337231569 24868133 1
280430548 118408967 6
118408967 280430548 4
406886217 36612498 28
402540810 273461517 1
88960749 143037311 14
24429243 58749618 2
24429243 24868133 2
143037311 88960749 10
43399417 24868133 1
151816481 137671591 1
151816481 137055424 1
151816481 370611197 2
124272648 28774420 15
104147773 24868133 1
21437961 58749618 1
21437961 24868133 1
306791157 137055424 24
47914608 58749618 5
47914608 24868133 4
392480887 169894192 1
107123526 205231234 11
187276624 272101527 7
406980735 269051483 13
109269644 64490054 2
109269644 84403255 1
175458189 39045743 1
39045743 175458189 1
361241032 58757576 1
361241032 45624632 5
39045743 145721875 4
88910148 58749618 1
372988775 50093236 1
372988775 145721875 1
372988775 97492519 1
28128687 366017781 2
28128687 64490054 3
66484769 421024033 10
58747535 276971322 15
421024033 108064328 73
421024033 369727211 6
421024033 109269644 7
58757576 45624632 2
93737863 308721415 3
47914608 93438825 7
188683237 401390204 15
57794814 285230602 2
83106176 218621324 13
421024033 66484769 4
421024033 280571460 3
308721415 383687232 4
108675333 311114046 4
108675333 383687232 7
119202711 272101527 2
260778881 355136751 1
187288519 205278393 1
188826656 324907579 1
344143174 51039180 6
51039180 344143174 2
189209030 269051483 4
218649291 273559646 11
234313487 259865273 3
93737863 107123526 5
198494776 344143174 3
107123526 93737863 2
52305361 386637033 15
343941412 45624632 4
363915528 421024033 5
351253672 64490054 1
317475686 58757576 5
67657313 404357780 3
123084921 426101736 15
50799351 36544806 4
404357780 67657313 2
26761071 140264549 22
426101736 215576684 3
45398123 421024033 16
140264549 26761071 9
421024033 45398123 4
253491471 80373284 1
253491471 178077679 3
421024033 185826799 32
127903007 421024033 5
421024033 127903007 10
262639091 54198070 2
330255413 293643103 1
330255413 250569402 1
43702024 370162043 1
53267855 252993522 2
53267855 215576684 3
364819835 121849847 6
28774420 322180022 7
77726580 64490054 1
394244514 218641857 2
137434820 124272648 2
262307214 234316880 32
206134238 351253672 3
343887622 218649291 2
106255581 218649291 2
351253672 206134238 2
238764205 121849847 1
238764205 337070381 20
88960749 218649291 19
387735880 133406185 5
421024033 107123526 33
421024033 205231234 11
373612153 46252132 11
421024033 100480169 6
133406185 387735880 1
21593031 117058623 3
105576032 366017781 10
306791157 177496057 1
105576032 213829162 1
205231234 421024033 13
275096952 23971329 1
205231234 80373284 13
421024033 51371672 9
51820161 397569403 2
51820161 302559370 12
47914608 54596482 4
421499757 212381568 11
421499757 260778881 6
368086280 218649291 2
198221318 48048224 14
36292202 252993522 5
191898535 362708884 5
191898535 29267530 4
26761071 228099346 2
386637033 244547831 4
363295003 64017672 1
273461517 402540810 1
93737863 141204703 1
177823861 108064328 3
48048224 198221318 37
186190444 283713373 2
363860065 362708884 6
180329003 427605834 20
427605834 235189731 23
248148598 250569402 2
427605834 180329003 3
294817467 427605834 4
372988775 427605834 2
97542362 205383132 47
127212001 340555061 23
280574253 273559646 5
296487126 18761643 13
325619075 299925959 30
326820998 179676136 1
354435706 137396816 39
260062202 317113567 4
315035989 177823861 9
80373284 283713373 1
260778881 234316880 16
71815631 399954028 22
296487126 178077679 10
100480169 421024033 2
421499757 54198070 54
218664980 260062202 5
260062202 218664980 2
238764205 366562500 14
366562500 238764205 10
218664980 188826656 2
218664980 361812003 2
426101736 150611354 10
262307214 77029876 1
427605834 294817467 9
427605834 54596482 36
56343104 54513097 7
238764205 249824122 18
238764205 54513097 1
249824122 238764205 14
280571460 186791565 10
421499757 189209030 13
46252132 387735880 14
274053387 54513097 22
274053387 270063173 4
250373879 47914608 2
406980735 362747745 6
50093236 362747745 8
421499757 362747745 3
324307705 262639091 4
271550696 238271382 3
271550696 405604530 11
401390204 335507982 29
421024033 21927348 10
335507982 401390204 35
269051483 406980735 3
44765804 366562500 5
189209030 406980735 5
269051483 189209030 1
381346813 278482967 24
406980735 21593031 2
381295550 320557936 10
382076279 320557936 14
236986090 234316880 17
404357780 317475686 9
58759682 190383735 19
205383132 297853100 8
205383132 150774251 2
118408967 234316880 14
150774251 297853100 1
150774251 205383132 1
46252132 340555061 14
387735880 340555061 25
340555061 387735880 10
360108672 88910148 1
370162043 33029673 4
421024033 399954028 70
340555061 172668288 8
168459774 127212001 10
191898535 48376774 4
340555061 46252132 8
340555061 127212001 16
168459774 340555061 4
168459774 46252132 1
168459774 172668288 6
168459774 387735880 3
404357780 273559646 3
274674751 48376774 2
274674751 57675742 1
372988775 404357780 4
190383735 108064328 2
235189731 54596482 147
293643103 21695739 2
317113567 260062202 9
235189731 180329003 129
235189731 325696446 251
235189731 350372131 80
249824122 48376774 1
335997173 241120063 1
56343104 21858860 2
46420717 100480169 3
21770354 185661573 9
382076279 214266687 88
274674751 427605834 25
355136751 241120063 1
393300089 214266687 43
186221115 303371760 1
210551488 56343104 3
362708884 363860065 4
235189731 344751090 35
293643103 318581766 8
268363596 262622226 9
262622226 268363596 9
86739892 397569403 3
249794165 48376774 2
393300089 315035989 7
315035989 393300089 6
361812003 218664980 2
48048224 361812003 11
244876558 363295003 1
244876558 150774251 1
120858192 234501617 4
83106176 85077359 1
47914608 150774251 6
45112608 50093236 12
363295003 244876558 2
363295003 52305361 1
137396816 196244888 30
399580001 181627999 5
58758214 56343104 6
205376521 83928002 3
115605916 230315857 7
370611197 115605916 1
230315857 115605916 1
404357780 102781563 1
115605916 370611197 1
275096952 107123526 13
323300311 121849847 1
240258320 390669136 4
221517840 261114974 57
126040106 261114974 38
390669136 21927348 11
390669136 205231234 4
393300089 361812003 73
286067895 218641857 34
250373879 381515950 7
338939548 252993522 7
89308231 214266687 6
227764232 392480887 7
84403255 215576684 1
350739777 177496057 23
241093180 410218658 18
280571460 215576684 1
235189731 274674751 30
205376521 337070381 6
363915528 275096952 1
187255592 41795957 1
44336049 250569402 1
107123526 421024033 13
390669136 323300311 11
298641416 324307705 41
335997173 399604913 8
390669136 187038423 10
427605834 274674751 8
328548626 108064328 1
328548626 390669136 6
57675742 205278393 2
277019535 205278393 1
280948401 45624632 16
280948401 132902185 1
403594709 93737863 23
403594709 162793078 10
230315857 72277917 11
369094144 38081052 1
390669136 403594709 15
221517840 211172294 27
54513097 378745384 26
221517840 394614858 6
21437961 394614858 5
421024033 401390204 24
174191688 364772998 2
132902185 280948401 1
132902185 45624632 1
172453787 211172294 7
271550696 234316880 6
24429243 363860065 3
36612498 406886217 9
244474835 73084416 22
151816481 323356735 1
296146340 410218658 7
393300089 389265907 149
283713373 80373284 3
359256640 218649291 1
360392279 353689773 12
106841421 234316880 24
106841421 51039180 14
124272648 156890702 4
238764205 234316880 11
238764205 51039180 4
246739849 126040106 2
117058623 363295003 22
115180720 355136751 27
252695601 18761643 3
252695601 21858860 1
252695601 53384299 3
262622226 126040106 1
368802046 106841421 2
106841421 368802046 1
210551488 246739849 3
396718040 335997173 3
76679385 234316880 2
235189731 277019535 25
160887563 126040106 1
401390204 421024033 16
372988775 117058623 2
235189731 284945143 184
369727211 260062202 2
191067738 431573246 19
363860065 126040106 1
235189731 238169466 19
362747745 234316880 9
240258320 257078406 13
257078406 240258320 9
221517840 338617304 1
155874323 296146340 1
157197158 269051483 1
245770489 57675742 3
369094144 182456993 1
191898535 360738565 2
47914608 69307285 15
421104380 255572101 23
337231569 26761071 1
327333087 300202655 5
33861081 170909799 3
157197158 267194499 6
105576032 390669136 2
387735880 172668288 13
172668288 387735880 12
213829162 205278393 1
343887622 393727361 6
24429243 126040106 2
89308231 110551579 11
48048224 150611354 1
48048224 273559646 4
48048224 104799646 1
57675742 245770489 1
283894633 89308231 3
218649291 215576684 4
93737863 403594709 20
273602143 403594709 19
421024033 188826656 16
213240376 187255592 4
372988775 190813502 1
351253672 186791565 77
351253672 28128687 4
360392279 372730170 9
160887563 150774251 1
285230602 276971322 4
201041947 58759682 5
47914608 179244567 1
162793078 403594709 13
107123526 391968464 3
421104380 21770354 1
175458189 71487252 2
188826656 421024033 7
186190444 403594709 15
137471432 88126316 8
244154467 300202655 3
235189731 427605834 53
58747535 178077679 13
124272648 41795957 1
401390204 370647017 7
324307705 300202655 4
300202655 324307705 6
403594709 186190444 13
366017781 167865284 1
366017781 186190444 2
418803180 300202655 2
198927386 431573246 4
338611428 431573246 95
300202655 418803180 2
93737863 394745356 15
409970512 366562500 9
409970512 44765804 14
296381448 366562500 2
246461105 286067895 3
286067895 246461105 4
196957441 90430970 6
394745356 93737863 20
170649489 93438825 2
189660545 93438825 1
202234178 401390204 25
401390204 202234178 5
239482861 364772998 7
167865284 107123526 2
323356735 137055424 7
275096952 361241032 1
267194499 167865284 11
269051483 157197158 1
317475686 150774251 3
68526291 269051483 2
417708983 368802046 21
137434820 41795957 1
368802046 417708983 19
366017781 283713373 4
89308231 280826536 10
393300089 117902280 26
433102407 389751959 9
143037311 280826536 11
316113123 88960749 18
402540810 121849847 29
137055424 323356735 6
50799351 36612498 38
304022613 88910148 10
403594709 167906212 11
190383735 403594709 11
409042746 189638764 6
279504313 409042746 21
279504313 189638764 6
383687232 167906212 13
58758214 187658311 22
392132337 378171446 11
293643103 250569402 18
187276624 361299476 1
137396816 409042746 59
266618095 298641416 24
28128687 177135949 3
54513097 81073960 15
362747745 212381568 3
245007518 176861277 39
176861277 245007518 49
250569402 293643103 10
82332462 56343104 2
56343104 82332462 1
402870780 71815631 59
402870780 207505611 51
71815631 402870780 48
298641416 199633839 1
403594709 273602143 12
127903007 286067895 5
298641416 266618095 17
382076279 433102407 27
286067895 115605916 3
409042746 279504313 16
191072044 86739892 2
118408967 205665619 10
51697533 288273675 46
433683092 167906212 5
168459774 373612153 1
323300311 433683092 108
433683092 323300311 69
162793078 51371672 2
373612153 168459774 1
271324754 431573246 41
38081052 274674751 2
392132337 187255592 11
433683092 194757219 36
433683092 316530540 15
14599444 185661573 8
316530540 433683092 23
162815851 108064328 11
162793078 433683092 19
364772998 234388455 7
287248913 245007518 31
286067895 234316880 7
367354478 29666748 3
234388455 364772998 4
389265907 389751959 24
198494776 250613093 3
306224647 302559370 3
249794165 267822457 82
315035989 214266687 3
315035989 218649291 1
315035989 389265907 3
240388572 363860065 2
389265907 218649291 91
402540810 106255581 7
353689773 280826536 4
283894633 36612498 1
404357780 23505105 22
235189731 102781563 26
267804075 140264549 1
335507982 196244888 24
390669136 433683092 13
433683092 64490054 13
434998682 189638764 2
189638764 434998682 7
175458189 434998682 45
157197158 246766460 2
246766460 294817467 6
246766460 157197158 1
194757219 433683092 44
235189731 294817467 59
274674751 205278393 9
54513097 45624632 29
383687232 433683092 15
273033835 361241032 2
44765804 249794165 25
366017781 433683092 1
366017781 108064328 5
177823861 296487126 2
57675742 205665619 45
296712899 181627999 10
238764205 214266687 5
330255413 340363309 2
181627999 273559646 2
382489334 348265432 2
409911433 148842295 2
409911433 100480169 2
148842295 409911433 3
419565212 267228287 4
111423790 172668288 2
111423790 127212001 1
274053387 140264549 243
222559633 108064328 12
303371760 185661573 3
167906212 285544894 19
167906212 76679385 1
285544894 167906212 17
181913832 285544894 6
39045743 36544806 1
399954028 109269644 5
257078406 433683092 7
33029673 394614858 8
196244888 232232278 141
115605916 21858860 16
330439783 108064328 41
296381448 235926567 3
363860065 337231569 1
361241032 30009812 2
67657313 399580001 31
399580001 132902185 41
397569403 29666748 6
285230602 42895816 5
344143174 199295364 35
133406185 436060689 3
436060689 133406185 5
44765804 409970512 14
436060689 81073960 53
118408967 29267530 1
29267530 118408967 1
397569403 205448347 2
42895816 421024033 14
389265907 214266687 18
412490976 21858860 6
287248913 436060689 125
274053387 280574253 98
426101736 282819786 5
426101736 252993522 5
282819786 426101736 7
39723301 23543947 13
193208430 252993522 1
406886217 252993522 8
384094515 360392279 20
187276624 268844576 8
280948401 363860065 2
381295550 121849847 29
118408967 577155549 1
403594709 390669136 20
177823861 107123526 3
107123526 177823861 4
234501617 71815631 34
58757576 29267530 1
90430970 41795957 1
392480887 417708983 7
426101736 104799646 20
117757115 107123526 2
58758214 84403255 8
117757115 23971329 1
234501617 260814366 99
397569403 51820161 1
56343104 284510806 23
268363596 29267530 1
30009812 238169466 7
335997173 436851002 4
188826656 51039180 1
352370223 332334127 2
108445481 170649489 4
225398019 92473291 4
259865273 179676136 1
332334127 352370223 3
162815851 436851002 17
140083960 352370223 1
347943805 436851002 47
21770354 21593031 1
362747745 21593031 1
50093236 436851002 10
157197158 436851002 2
241266173 436851002 8
211848777 436851002 5
170649489 64017672 20
218641857 284139006 7
28774420 297850671 2
44765804 436851002 4
44765804 337070381 17
210551488 158469454 1
107123526 40691248 2
366562500 409970512 8
192517738 205665619 8
198112368 250613093 4
201679034 14599444 9
340363309 227699736 2
234316880 68526291 33
306224647 51039180 1
51039180 54596482 2
234316880 252695601 29
106766504 437557781 85
437557781 106766504 47
437557781 187288519 35
324907579 248148598 12
227699736 340363309 9
227699736 199295364 4
257078406 285230602 14
52305361 437557781 14
232961188 437557781 14
164729839 392132337 36
164729839 437557781 10
437557781 164729839 10
250373879 437557781 14
436851002 347943805 22
436851002 44765804 5
187276624 77688451 15
409970512 437557781 6
409970512 164729839 1
244876558 437557781 9
436060689 399580001 19
97492519 126040106 1
157091041 436851002 2
436851002 157091041 1
361299476 413508790 5
285230602 257078406 11
187288519 437557781 49
381515950 437557781 40
199295364 344143174 16
234316880 259865273 22
280430548 246461105 9
275096952 421743631 8
246461105 280430548 13
409911433 260814366 2
436851002 71487252 1
234316880 54198070 120
413508790 361299476 6
100480169 409911433 1
248148598 324907579 12
369094144 100480169 7
260814366 409911433 4
433683092 190383735 8
421743631 275096952 7
59142721 337231569 2
359750805 35952475 1
355136751 104799646 1
362708884 262622226 6
177823861 417708983 1
278482967 212503529 1
21437961 437557781 6
234501617 120858192 1
438159896 37905642 4
292275636 81073960 36
399580001 436060689 8
37905642 438159896 7
437557781 21437961 5
360392279 438159896 6
297652974 108675333 1
297652974 366684284 13
367354478 330234691 1
53267855 302559370 1
438159896 360392279 2
330234691 367354478 2
361065588 438159896 3
185826799 53384299 10
58759682 433683092 22
238764205 53267855 2
362708884 249707746 7
284510806 267804075 3
255572101 283053533 1
360108672 268363596 1
283690548 286067895 23
286067895 283690548 25
107123526 409911433 4
409911433 107123526 3
282067411 21437961 1
72277917 272101527 2
58747535 53267855 4
230315857 272101527 1
213829162 366017781 6
421024033 102781563 7
378162722 317475686 9
205376521 296381448 2
337070381 205376521 3
434998682 145721875 34
390669136 73084416 1
221517840 76679385 2
234316880 106841421 29
234316880 245770489 3
245770489 234316880 6
21415915 186547033 1
383687232 308721415 5
132902185 399580001 54
58747535 283713373 46
378162722 69307285 1
234316880 218664980 5
106841421 378745384 18
221517840 22128494 1
433683092 266514525 6
266514525 433683092 14
438159896 361065588 1
170649489 273461517 1
338939548 212503529 10
88960749 214251466 34
360392279 212503529 10
250373879 275040716 11
250373879 388400654 8
271324754 438537920 58
417708983 227764232 10
250361135 48949091 3
372730170 212503529 2
200444013 438537920 10
434998682 175458189 59
187658311 88126316 1
406980735 234316880 16
234316880 406980735 26
88126316 244154467 4
406886217 177823861 5
88126316 267804075 23
244154467 88126316 6
438537920 271324754 27
345725724 269051483 1
438537920 206134238 92
64456105 244154467 3
267822457 394614858 27
107123526 56343104 1
88126316 64456105 1
280571460 56343104 1
200444013 338611428 38
200444013 206134238 27
328548626 257078406 7
234316880 345725724 78
234316880 189209030 14
234316880 322045168 7
234316880 50093236 23
234316880 367080568 9
234316880 269051483 7
234316880 211848777 46
234316880 157091041 34
359256640 310215915 4
56343104 107123526 1
106766504 107123526 1
437557781 52305361 22
437557781 244154467 17
244154467 437557781 10
162815851 186190444 1
436851002 241266173 5
436851002 115180720 2
102781563 421024033 8
221517840 118408967 12
118408967 221517840 11
438406232 378162722 1
438406232 150774251 33
324307705 427605834 5
363860065 274053387 1
26761071 235926567 3
274053387 363860065 3
274053387 246766460 2
274053387 392132337 31
26761071 392132337 13
399954028 330439783 2
316113123 433102407 12
381295550 433102407 13
363860065 228099346 2
363860065 343941412 4
336130385 185646833 3
295071464 433102407 1
235189731 246766460 49
168345425 204911391 1
39723301 121849847 48
39723301 361812003 36
234316880 51371672 8
238764205 295071464 13
392132337 26761071 13
234316880 286067895 6
427605834 324307705 5
170649489 21927348 99
296487126 207505611 14
363860065 92473291 2
210442608 205665619 10
330439783 198927386 16
256133861 361299476 9
205231234 390669136 5
207505611 296487126 14
221517840 47914608 1
361299476 124272648 5
361299476 256133861 5
111690467 205665619 5
117058623 273559646 3
162815851 21415915 3
93737863 433683092 8
206134238 438537920 79
88960749 39723301 21
278482967 381346813 2
272101527 340870023 1
36292202 278482967 18
384094515 438159896 3
438159896 384094515 1
211555341 88126316 1
378162722 23505105 2
181913832 255114497 1
409970512 249824122 16
249824122 409970512 19
205448347 47914608 1
162815851 23505105 1
406980735 50093236 18
175155659 363860065 1
438406232 226691563 8
322180022 272101527 2
162815851 54198070 7
275096952 181662643 1
33029673 421024033 2
58759682 54198070 32
250569402 272101527 1
181662643 275096952 2
234316880 302559370 26
272101527 322180022 1
53267855 77029876 1
30009812 280403522 34
205448347 336717597 6
205448347 434947470 22
205448347 51697533 15
206134238 431573246 87
274053387 269051483 2
167906212 269051483 3
269051483 167906212 2
370560376 387735880 2
53384299 185661573 4
280403522 30009812 23
232961188 88126316 4
192149868 436851002 7
437557781 88126316 8
441208969 18900232 8
404357780 108064328 5
394745356 177135949 5
394745356 74224730 2
177135949 74224730 1
177135949 394745356 1
433102407 381295550 6
433102407 316113123 7
205665619 29985371 4
191007520 362708884 4
409970512 182470142 1
409970512 296487126 1
109299416 441208969 61
441208969 109299416 41
174191688 238736345 1
162793078 383687232 3
340870023 48048224 5
205383132 88126316 1
97542362 83106176 12
211555341 325619075 25
383687232 162793078 3
206185630 117058623 10
189660545 82332462 2
325619075 211555341 22
185826799 369094144 1
133406185 287826175 5
404357780 285171946 1
235189731 148842295 40
157091041 322045168 2
262307214 441208969 9
214483223 322045168 5
234316880 285544894 8
244154467 388400654 11
437557781 267804075 7
267804075 437557781 7
388400654 244154467 11
311114046 201041947 1
436851002 192149868 1
328548626 201041947 6
437557781 381515950 42
335997173 441208969 21
108675333 328548626 5
421024033 80373284 17
53267855 325619075 2
29985371 205665619 3
283713373 325619075 3
169894192 89308231 1
200444013 431573246 25
343887622 402540810 20
393727361 343887622 4
402540810 393727361 8
402540810 343887622 21
381295550 389265907 13
389265907 381295550 5
373612153 127212001 2
257078406 186190444 5
388400654 381515950 13
47914608 45624632 2
47914608 267228287 1
361241032 205665619 24
286067895 275096952 8
28128687 92975209 3
157197158 274053387 1
58747535 54513097 5
58747535 81073960 4
58759682 370652255 1
340363309 88910148 6
200444013 330439783 7
235189731 286597633 54
275096952 286067895 9
392132337 164729839 34
29267530 83106176 3
83106176 29267530 4
249794165 235926567 5
368246503 188683237 3
194757219 58759682 10
84403255 23971329 8
39723301 27798256 32
280948401 228099346 6
443078043 311867325 6
330255413 104799646 2
30009812 118408967 2
311867325 443078043 22
205448347 137671591 1
297850671 28774420 2
421024033 121849847 1
421024033 252993522 1
421024033 124272648 1
421024033 215576684 1
91155132 97492519 1
75611015 107123526 9
412490976 46420717 1
234316880 214483223 33
214483223 234316880 33
97492519 121567287 7
337070381 238764205 8
137396816 181627999 5
86739892 326820998 1
326820998 86739892 1
235189731 42570149 27
313621459 85077359 1
313621459 119466409 2
313621459 21508873 12
313621459 26761071 3
119466409 313621459 2
280948401 175458189 1
157091041 234316880 25
330255413 186547033 1
330255413 88910148 1
172453787 338617304 7
250373879 24868133 1
293643103 88126316 1
188683237 267228287 1
198927386 391968464 15
198927386 108064328 7
198927386 104799646 1
198927386 109269644 11
436060689 245007518 102
192149868 178077679 9
367080568 421499757 2
330255413 175458189 3
421499757 367080568 3
245007518 436060689 47
318581766 235189731 1
283894633 117757115 3
280826536 137373058 3
234316880 310215915 1
234316880 214251466 9
278482967 417708983 5
389265907 302559370 28
362708884 104799646 1
362708884 361812003 2
362708884 191007520 4
151755148 35952475 6
381346813 252993522 19
360392279 35952475 1
389265907 433102407 2
37905642 35952475 1
256133861 400549146 29
202234178 421024033 41
400549146 256133861 28
238764205 409982678 13
273461517 169894192 1
273461517 88960749 1
273461517 252993522 1
273461517 39723301 1
273461517 170909799 1
238764205 58749618 1
238764205 374739662 1
175458189 330255413 1
433683092 58759682 8
175458189 363860065 6
210551488 250373879 5
234316880 53267855 9
88960749 51039180 1
221517840 108445481 31
363860065 175458189 4
93737863 58759682 1
176861277 436060689 30
436060689 176861277 104
234316880 185661573 2
234316880 215576684 2
234316880 273559646 6
187288519 250373879 4
200444013 271324754 20
274053387 29985371 5
363915528 433683092 12
328548626 433683092 16
42570149 378745384 1
438406232 47914608 39
370560376 223869841 3
246760566 175155659 1
201679034 234316880 2
205448347 297652974 4
29666748 297652974 4
359256640 336717597 1
297652974 29666748 8
297652974 205448347 5
140083960 336717597 7
59142721 190813502 4
397569403 166670511 3
386637033 444720443 9
88126316 284510806 9
88126316 232961188 1
409042746 354435706 13
190813502 167096544 11
190813502 59142721 2
190813502 302559370 4
190813502 332334127 9
444720443 386637033 5
109269644 431573246 2
354435706 409042746 10
361065588 140264549 10
399954028 145721875 26
434947470 29666748 18
29666748 434947470 19
274053387 368802046 2
283713373 58747535 6
64490054 93737863 72
280574253 368802046 3
280574253 140264549 46
280574253 274053387 49
177496057 260062202 1
260062202 177496057 1
434947470 205448347 16
368086280 140264549 8
361241032 21437961 6
378162722 372988775 1
370698806 441208969 5
441208969 370698806 11
178457690 88126316 1
64490054 316530540 34
433683092 390669136 9
201041947 433683092 10
181627999 132902185 10
433683092 201041947 7
137396816 399580001 22
162815851 280574253 1
162815851 120858192 1
162815851 387735880 6
436851002 45112608 7
45112608 436851002 12
234316880 178077679 3
234316880 260778881 17
210551488 344143174 3
234316880 182470142 1
234316880 280430548 1
234316880 240663429 1
234316880 208490036 1
234316880 385340015 2
28128687 45398123 2
45398123 28128687 2
368802046 382489334 7
368802046 278482967 15
293643103 108896669 1
341332559 368802046 2
316530540 93737863 7
33841316 177496057 2
33841316 177900100 1
366017781 105576032 16
64490054 390669136 25
64490054 186190444 56
92975209 206134238 1
115605916 344143174 1
64490054 162793078 32
64490054 194757219 61
64490054 403594709 13
421499757 53150452 27
53150452 421499757 13
245007518 331112419 25
172668288 46252132 9
23505105 219138840 1
97542362 226691563 12
201679034 240663429 1
82332462 117058623 2
47914608 206185630 7
383687232 58759682 10
21437961 108445481 31
433683092 162793078 7
88910148 45624632 4
447026114 202234178 4
202234178 447026114 7
202234178 267228287 13
369094144 280430548 8
283713373 261114974 1
441208969 178077679 26
86739892 51371672 1
253491471 88126316 2
388400654 250361135 4
388400654 232961188 3
250361135 267804075 3
250361135 388400654 2
97542362 338617304 1
286067895 280430548 8
187255592 235926567 1
391968464 108064328 10
391968464 421024033 8
267804075 250361135 5
280403522 211848777 5
397569403 140083960 3
325619075 213829162 2
280403522 444720443 6
437557781 244876558 14
284510806 437557781 1
402540810 310215915 8
227764232 275191705 5
280826536 193208430 6
386637033 280403522 14
280403522 386637033 6
275040716 47914608 2
109269644 325619075 4
93438825 47914608 4
93438825 56343104 1
21770354 23543947 1
21770354 99002197 1
235189731 363860065 4
26761071 363860065 1
26761071 215576684 1
26761071 284945143 1
368246503 444720443 3
367354478 288273675 7
359256640 378745384 2
378745384 359256640 5
39723301 378745384 4
378745384 39723301 5
227764232 278482967 41
448605410 104799646 8
108896669 279504313 1
48048224 340870023 1
218664980 343887622 1
331699419 238736345 18
115605916 85077359 1
399580001 137396816 25
441208969 335997173 13
448605410 273559646 4
363915528 403594709 3
351253672 42895816 24
42895816 351253672 26
433683092 328548626 17
44765804 296381448 7
84403255 58747535 1
261114974 92473291 1
218664980 273559646 14
64490054 201041947 39
64490054 108675333 9
64490054 167906212 26
140083960 434947470 45
75611015 399954028 31
274674751 360108672 1
117058623 221517840 1
33029673 117058623 1
434947470 167096544 25
434947470 140083960 28
282819786 389265907 3
205448347 51820161 6
51820161 205448347 18
389265907 282819786 2
357660257 287826175 4
448605410 214251466 2
106841421 56343104 1
325619075 283713373 4
325619075 276971322 4
133406185 112257152 10
300202655 106841421 2
106841421 300202655 1
340363309 313621459 1
275040716 106841421 1
267804075 106841421 1
250373879 106841421 1
140264549 214251466 5
433683092 240258320 11
252673442 421024033 8
240258320 433683092 18
421024033 252673442 5
388400654 106841421 1
388400654 56343104 16
337231569 199295364 1
191067738 391968464 4
186190444 199295364 1
390669136 199295364 1
29666748 51697533 20
29666748 51820161 2
51820161 29666748 1
50093236 178077679 6
140264549 310215915 1
276971322 325619075 4
200444013 199295364 1
310215915 214251466 378
310215915 51039180 9
218664980 228099346 2
39723301 218664980 2
294817467 350372131 2
310215915 140264549 7
368086280 162621823 8
310215915 368802046 18
310215915 402540810 29
280826536 117757115 4
106841421 444790512 1
434947470 227764232 1
58757576 24868133 5
447026114 51039180 2
280571460 236986090 1
51039180 447026114 21
226691563 317475686 3
51039180 320121337 1
421024033 447026114 3
447026114 421024033 1
188826656 447026114 1
310215915 106841421 4
45624632 58749618 2
45624632 54513097 2
54513097 83928002 9
363915528 190383735 2
124272648 322180022 1
124272648 324907579 58
64490054 58759682 44
324907579 40894652 2
51697533 434947470 35
412490976 307953995 32
434947470 22249205 19
434947470 51697533 41
261114974 221517840 30
234316880 53150452 17
93737863 328548626 10
109269644 421024033 2
64490054 328548626 21
53150452 269051483 2
53150452 234316880 7
394745356 58758214 15
306224647 337070381 3
306224647 296381448 17
306224647 44765804 7
64490054 433683092 21
196244888 69315538 3
332334127 450794692 22
450794692 332334127 13
450794692 22249205 21
202234178 370647017 7
234316880 45112608 2
234316880 241266173 1
208490036 21858860 1
359256640 404357780 3
53150452 178077679 1
266618095 222559633 24
317966639 269051483 2
162815851 211848777 12
337231569 199633839 7
280403522 117058623 1
260778881 21770354 2
21770354 260778881 3
255572101 191058301 2
286067895 307953995 32
404357780 359256640 1
234388455 404357780 7
404357780 234388455 4
274674751 36292202 1
64490054 190383735 13
204911391 450794692 17
448605410 39723301 3
370698806 111005623 5
450794692 204911391 13
324907579 38633460 12
403594709 108064328 13
267194499 298641416 3
124272648 38633460 37
162815851 58747535 1
278482967 280430548 1
338939548 372693245 3
211603583 368246503 3
310215915 302559370 113
190383735 391968464 3
403594709 190383735 6
403594709 391968464 3
165076757 256133861 5
234316880 182456993 31
33841316 151816481 4
33841316 38633460 3
391968464 190383735 1
71815631 296712899 6
57794814 399954028 12
343941412 24868133 14
234316880 21770354 8
21770354 234316880 5
92975209 399954028 2
187038423 421024033 15
26761071 58757576 6
343941412 164729839 2
36292202 274674751 1
88126316 246739849 6
80373284 421024033 11
225398019 344143174 2
310215915 215576684 5
310215915 320121337 2
310215915 121849847 139
433683092 108675333 4
21437961 235926567 1
274053387 340363309 1
274053387 284945143 3
274053387 304022613 1
58747535 58758214 5
119466409 24868133 13
58757576 26761071 1
304022613 274053387 1
304022613 284945143 1
211603583 357660257 2
221517840 157197158 1
221517840 45398123 1
280571460 399954028 2
90430970 58749618 1
185826799 399954028 5
198927386 107123526 2
198927386 80373284 2
91155132 371419587 8
390669136 409911433 10
357660257 211603583 2
427605834 240388572 1
371419587 83928002 2
371419587 246172121 4
97492519 40894652 8
299925959 325619075 44
355136751 262639091 1
238169466 30009812 1
187038423 409911433 4
310215915 393727361 64
140264549 274053387 97
417708983 401744197 12
227764232 452834167 6
452834167 282819786 4
409911433 187038423 1
452834167 227764232 22
452834167 278482967 33
278482967 452834167 25
378171446 140264549 2
140264549 378171446 5
187255592 21927348 3
194511872 181913832 3
437557781 250373879 12
437557781 327333087 41
106766504 250373879 5
320121337 310215915 1
409911433 40691248 7
140264549 368086280 2
124272648 51039180 1
100597724 394745356 2
187038423 390669136 2
394745356 100597724 5
64490054 323300311 19
44765804 306224647 8
441208969 115180720 14
352370223 238764205 10
79413578 205665619 3
219091740 238271382 18
434998682 120858192 9
434998682 409042746 16
97492519 79413578 4
318581766 297853100 1
318581766 340363309 1
318581766 175458189 1
84403255 331699419 8
92473291 40894652 3
409042746 434998682 6
52305361 351798435 7
198112368 92473291 2
198112368 40894652 1
405604530 283690548 2
282819786 452834167 2
283690548 405604530 3
448605410 218664980 2
218664980 448605410 1
366684284 227764232 3
227764232 366684284 3
120858192 434998682 3
280571460 187038423 2
58757576 22249205 5
51039180 124272648 1
306791157 248148598 5
84403255 409911433 6
409970512 306224647 11
409911433 84403255 1
91155132 306224647 8
91155132 238764205 10
210551488 306224647 2
210551488 238764205 1
337231569 238764205 1
208490036 259865273 5
176861277 454059039 239
454059039 245007518 82
179872551 185661573 4
64490054 51371672 1
454059039 176861277 339
245007518 454059039 34
387735880 454059039 126
287248913 454059039 73
137434820 86739892 5
343941412 57675742 2
33029673 108445481 30
192517738 108445481 28
270063173 262639091 10
172668288 67657313 1
311867325 67657313 3
280574253 392132337 32
421743631 51371672 2
336717597 359256640 3
186221115 208490036 3
51371672 421743631 5
187038423 433683092 1
234313487 46420717 2
433683092 187038423 2
39723301 214251466 13
343941412 102781563 2
64490054 187038423 9
383687232 187038423 2
249794165 257522741 2
46420717 234313487 2
417708983 343887622 11
346391676 348265432 8
401744197 417708983 7
348265432 346391676 7
109269644 454280253 3
454280253 109269644 6
162815851 53384299 3
120858192 267228287 3
39723301 99002197 79
245007518 81073960 2
417708983 452834167 13
343887622 417708983 8
315035989 454736754 50
406886217 454736754 24
454736754 315035989 24
452834167 417708983 7
278482967 454736754 3
342697022 218664980 1
342697022 454736754 1
123084921 454736754 47
444720443 368246503 1
58758214 164704175 3
58758214 47914608 1
211603583 370647017 3
436060689 287248913 211
384094515 454736754 2
454736754 384094515 2
48048224 73084416 1
48048224 177496057 2
106841421 67657313 2
403594709 421024033 9
67657313 106841421 3
390669136 53267855 3
91155132 366562500 5
210551488 54513097 2
221517840 246739849 3
199633839 58747535 1
387735880 67657313 3
454280253 328548626 7
454280253 323300311 22
454280253 433683092 10
179676136 214251466 17
196957441 234316880 2
196957441 234317940 2
196957441 118408967 4
336463177 234316880 2
336463177 234317940 2
336463177 118408967 3
454059039 387735880 275
118408967 336463177 3
118408967 196957441 4
64490054 108064328 22
234316880 234317940 9
234316880 336463177 3
234316880 196957441 1
234316880 118408967 49
373612153 245007518 8
245007518 373612153 6
167906212 403594709 15
108675333 403594709 3
280571460 80373284 14
403594709 64490054 5
403594709 108675333 1
403594709 433683092 1
433683092 403594709 3
337231569 246739849 2
64490054 308721415 11
88126316 99002197 1
273033835 363860065 5
280574253 378171446 6
434947470 239482861 4
26761071 378171446 2
239482861 434947470 3
23505105 257522741 6
352370223 189660545 1
123084921 406886217 66
353689773 452834167 21
406886217 452834167 11
310215915 99002197 267
452834167 406886217 7
280574253 257522741 15
221517840 257522741 1
362708884 268363596 2
367354478 205448347 5
136249351 81073960 5
58758214 45624632 5
444720443 434998682 2
106841421 132902185 1
172668288 402870780 3
172668288 234501617 6
344143174 24429243 1
238764205 235926567 25
132902185 106841421 1
421104380 179872551 14
238764205 352370223 18
337070381 249824122 6
337070381 249794165 3
64490054 66484769 21
234316880 194511872 12
194511872 234316880 6
57675742 267814002 1
454280253 107123526 2
238271382 283053533 2
238271382 181662643 1
370647017 111423790 6
325619075 53267855 5
205376521 306224647 8
71815631 235926567 1
180329003 93438825 1
370162043 455974999 30
261114974 280948401 12
318581766 455974999 34
434998682 444720443 3
184372744 455974999 14
280948401 261114974 27
175458189 53267855 1
342697022 234316880 1
92975209 107123526 5
107123526 92975209 1
277727437 167096544 6
208490036 255114497 1
64490054 383687232 11
26761071 257522741 12
181662643 238271382 1
181662643 283053533 1
257522741 26761071 1
298641416 238736345 18
437557781 56343104 48
179872551 191072044 3
381295550 310215915 7
280826536 381346813 4
280826536 143037311 8
283894633 338287336 1
452834167 381346813 26
256133861 324907579 35
124272648 361299476 11
124272648 400549146 22
46252132 172668288 16
361299476 400549146 4
361299476 324907579 3
454903662 172668288 91
454903662 46252132 35
234316880 121849847 1
234316880 228099346 17
234316880 51039180 1
381346813 452834167 29
28136650 286067895 9
58759682 403594709 19
47914608 205278393 24
391968464 186190444 4
390669136 77029876 3
390669136 58758214 2
246172121 145721875 3
274674751 287846265 6
246766460 287846265 7
234316880 104799646 49
58759682 454280253 22
234316880 236986090 13
234316880 283690548 21
234316880 303371760 2
187658311 77029876 1
234316880 44765804 1
236986090 303371760 1
370162043 330234691 5
189209030 345725724 6
318581766 42570149 1
211848777 21770354 1
221517840 40894652 1
372988775 306224647 1
372988775 51039180 1
421104380 336130385 5
234316880 108675333 1
303371760 234316880 1
303371760 194511872 1
218621324 24868133 2
421104380 255114497 3
238764205 91155132 6
330439783 431573246 53
370647017 211603583 12
63253790 283053533 3
221517840 370162043 1
167906212 454280253 65
271324754 198927386 20
64490054 257078406 36
427605834 286597633 2
275040716 437557781 6
454280253 190383735 16
454280253 108675333 16
454280253 167906212 54
46420717 286067895 4
370162043 221517840 2
286067895 46420717 1
444720443 280403522 12
45398123 390669136 5
390669136 45398123 3
292275636 287826175 40
190383735 187658311 1
454280253 390669136 15
88126316 106766504 3
88126316 437557781 7
106766504 88126316 12
397569403 183374179 3
234316880 52305361 1
234316880 124272648 1
234316880 21415915 1
234316880 199633839 1
234316880 175458189 1
206342682 341332559 15
38081052 273033835 1
186190444 198927386 1
368246503 211603583 4
191898535 306224647 2
97492519 117058623 5
164729839 250361135 7
392132337 85077359 3
455974999 370162043 7
455974999 330234691 13
211172294 261114974 10
179676136 347943805 1
268363596 371419587 3
371419587 268363596 1
200444013 391968464 10
70654563 338287336 5
389265907 310215915 3
389265907 361812003 72
361812003 389265907 68
361812003 389751959 39
39723301 88960749 13
44336049 350739777 4
92975209 431573246 5
64490054 205278393 2
190383735 433683092 3
433683092 454280253 4
323300311 454280253 19
454280253 162793078 25
454280253 194757219 11
167906212 433683092 12
140264549 280574253 30
46351591 437557781 2
234316880 150611354 1
64490054 198927386 1
454903662 387735880 55
391968464 191067738 2
274053387 257522741 21
391968464 84403255 3
437557781 46351591 1
24429243 280403522 2
84403255 391968464 6
58747535 18761643 7
266618095 81112983 51
287248913 399580001 13
421743631 351253672 1
261114974 394614858 6
106841421 30009812 10
394614858 261114974 4
427605834 238169466 7
336717597 22249205 39
399580001 287248913 8
240258320 64490054 13
140083960 450794692 31
238169466 427605834 12
137396816 190813502 2
337231569 244876558 1
337231569 106766504 1
367354478 51697533 3
358726571 51697533 12
51697533 367354478 6
51697533 358726571 9
164729839 257522741 2
257522741 392132337 1
257522741 164729839 1
324307705 267822457 13
172668288 454903662 23
454903662 127212001 65
257522741 280574253 8
252834703 399580001 2
249824122 257522741 1
241266173 205376521 9
330234691 366684284 6
330234691 332334127 4
223611436 235926567 2
205376521 241266173 10
160887563 273033835 1
170649489 187255592 7
454736754 317113567 20
454736754 104799646 14
222559633 266618095 24
317113567 454736754 48
241266173 257522741 2
137055424 73084416 1
282819786 454736754 3
123084921 282819786 15
437368746 125971172 47
53267855 285230602 1
53267855 213829162 1
454280253 201041947 14
285230602 213829162 12
274053387 378171446 3
206342682 399954028 55
30009812 137471432 1
311867325 437368746 19
38081052 175155659 1
392132337 257522741 7
368802046 257522741 12
28128687 280571460 5
165076757 311867325 3
401390204 357660257 2
206342682 302559370 65
311867325 165076757 3
48048224 377915688 2
248148598 153825675 3
244547831 153825675 3
448605410 218649291 3
246172121 362708884 15
39723301 371265403 3
218649291 448605410 1
261114974 361241032 6
273602143 369727211 3
361241032 261114974 8
421499757 68526291 3
330234691 455974999 18
273602143 421024033 3
126040106 211172294 7
210551488 370162043 1
343941412 234388455 1
336463177 68526291 1
140264549 450794692 9
450794692 140264549 14
399954028 257522741 5
368802046 280574253 2
33861081 171251023 1
378745384 273033835 8
389265907 401744197 23
137055424 177496057 1
454736754 123084921 22
452834167 36544806 87
175458189 140264549 3
36544806 452834167 47
357660257 401390204 2
40894652 250613093 1
40894652 246739849 1
235284388 21415915 6
257522741 399954028 3
106841421 399954028 5
381346813 280826536 9
273602143 306791157 1
366562500 235926567 3
399954028 106841421 5
283894633 162621823 1
413508790 153825675 3
153825675 413508790 1
409970512 235926567 6
337070381 235926567 1
367354478 85077359 1
367354478 126040106 2
367354478 244154467 1
186791565 351253672 38
211848777 317966639 21
265245001 177496057 1
409911433 390669136 2
191077706 44765804 3
317966639 234316880 32
64490054 273602143 20
406980735 317966639 7
390669136 66484769 23
383687232 186190444 1
344751090 427605834 11
257522741 108064328 2
246766460 293643103 1
317966639 406980735 8
257078406 298641416 1
66484769 390669136 73
403594709 80373284 4
80373284 403594709 6
421024033 186791565 4
392480887 278482967 14
392480887 452834167 5
454736754 406886217 8
454736754 162621823 12
39723301 364819835 53
257522741 368802046 3
389751959 99002197 29
389751959 381295550 81
170909799 193208430 20
399954028 75611015 35
452834167 355438543 3
452834167 353689773 19
280826536 170909799 5
280826536 89308231 8
57794814 177135949 13
417708983 215576684 9
458449001 366017781 8
210551488 219138840 6
265245001 151816481 3
458449001 198927386 10
203916273 108675333 1
108675333 203916273 1
198927386 458449001 8
179935250 336463177 3
325619075 109269644 14
212381568 421499757 9
325619075 285230602 10
97542362 175458189 2
97542362 284945143 1
191060793 336463177 2
336463177 191060793 2
336463177 179935250 2
38081052 228099346 4
106841421 132067492 1
350372131 175458189 1
181627999 444790512 17
206342682 106841421 5
444790512 181627999 22
210551488 54596482 7
344751090 238169466 21
383687232 194757219 3
234316880 241120063 8
241120063 234316880 6
194757219 383687232 2
234316880 460456072 5
211848777 460456072 8
214483223 460456072 7
234316880 273461517 11
234316880 271550696 7
310215915 228099346 4
366017781 421024033 2
43399417 175155659 5
441208969 460456072 3
175155659 205665619 9
179935250 234313487 2
218641857 234313487 14
234313487 179935250 1
345725724 460456072 2
68526291 460456072 1
93438825 364772998 17
364772998 93438825 43
97492519 360738565 7
355136751 460456072 3
280403522 24429243 1
310215915 218664980 7
317113567 406886217 6
218649291 137373058 4
249824122 235926567 1
300202655 257522741 4
324307705 14319626 1
454059039 287248913 93
324907579 361299476 1
324907579 370005959 1
454059039 331112419 92
296712899 551188839 87
296712899 444790512 26
167865284 246766460 1
167865284 205383132 1
167865284 235189731 1
345725724 317966639 25
370162043 126040106 1
370162043 48376774 1
454280253 308721415 7
238764205 418254720 5
418254720 238764205 2
360543263 82332462 2
396718040 273559646 1
206342682 287846265 16
205376521 214483223 4
279504313 52305361 1
352370223 409970512 15
352370223 249824122 3
57675742 577155549 1
286067895 100480169 1
339165240 108064328 12
339165240 369727211 2
115180720 370698806 20
175458189 189660545 1
175458189 226691563 4
53267855 339165240 1
53267855 369727211 1
262307214 460456072 6
104147773 337231569 2
238169466 240388572 2
330255413 189660545 1
330255413 119466409 2
330255413 52305361 2
317966639 191077706 2
102781563 427605834 5
378745384 235284388 55
21437961 226691563 1
246766460 427605834 22
344751090 246766460 12
255572101 317966639 9
205383132 79413578 1
214483223 205376521 5
108445481 211172294 8
399954028 185826799 7
106841421 287846265 19
109269644 399954028 2
241266173 170649489 1
213829162 399954028 1
42895816 319920038 3
319920038 42895816 3
319920038 21927348 2
206134238 198927386 15
198927386 206134238 7
222559633 185826799 3
389265907 218664980 3
454736754 215576684 6
406886217 123084921 56
88960749 382076279 15
278482967 151755148 1
36544806 151755148 7
238764205 287846265 52
238764205 378745384 3
378745384 238764205 1
222559633 459637630 8
454903662 223869841 12
454903662 232232278 13
36544806 368802046 35
324907579 88126316 3
368802046 36544806 22
287248913 84352469 49
343941412 222559633 1
28128687 84403255 5
206342682 273559646 5
330255413 45364167 6
330255413 274601883 1
330255413 417097825 4
454903662 168459774 20
194511872 238271382 4
238271382 194511872 3
238271382 85694890 1
211848777 162815851 11
436851002 162815851 3
241093180 244474835 6
241093180 28774420 1
244876558 327333087 5
331112419 454059039 64
86739892 246172121 1
111690467 436851002 4
111690467 162815851 3
280430548 85077359 1
283713373 54513097 1
137396816 454059039 22
454059039 137396816 27
238169466 287846265 7
331112419 387735880 46
280430548 54198070 1
92473291 97492519 7
454059039 436060689 79
208490036 369094144 2
404357780 364772998 10
51371672 234316880 4
23505105 206185630 7
441208969 262639091 3
117058623 364772998 45
64490054 319920038 3
218664980 389265907 5
389751959 361812003 50
23505105 362708884 3
117058623 362708884 2
362708884 117058623 3
362708884 23505105 8
36292202 89308231 18
72277917 215576684 1
372730170 360392279 1
175458189 362708884 1
280948401 361241032 4
369094144 387735880 10
436060689 454059039 105
361241032 280948401 5
410218658 44336049 15
410218658 213579519 2
405604530 234317940 7
405604530 271550696 13
279504313 340870023 5
190813502 450794692 17
92473291 137471432 7
387735880 369094144 2
179872551 116524695 45
106841421 306224647 2
179676136 104799646 1
401390204 368246503 2
401390204 296712899 15
14599444 255572101 7
427605834 148842295 4
115605916 234313487 1
368246503 401390204 1
181913832 116524695 7
175458189 45624632 1
283053533 238271382 5
412490976 28136650 4
28136650 234313487 11
455974999 318581766 16
28774420 72277917 2
72277917 28774420 6
363915528 454280253 2
284510806 145721875 1
137471432 145721875 1
64490054 454280253 13
454280253 187038423 9
454280253 186190444 11
206342682 228099346 14
266618095 459637630 19
403594709 58759682 2
111690467 269051483 4
370647017 401390204 7
459637630 266618095 5
69307285 287846265 32
199633839 205278393 5
409911433 109269644 4
274053387 280948401 5
109269644 409911433 3
64490054 227699736 2
126040106 205665619 6
88960749 150611354 2
88960749 104799646 7
240663429 117058623 2
157091041 178077679 2
337231569 362708884 1
260814366 51039180 3
218664980 234316880 1
28136650 284139006 4
310215915 273559646 11
203916273 58749618 1
409911433 297853100 1
307953995 28136650 4
212381568 178077679 1
191067738 409911433 1
310215915 106255581 112
156951907 361812003 1
381295550 150611354 1
278482967 176861277 1
39045743 177823861 2
90430970 179935250 3
327333087 437557781 24
111423790 444790512 18
320121337 204911391 3
359256640 275191705 4
434998682 373612153 24
437368746 127212001 22
386637033 370652255 4
318581766 104147773 1
53384299 116524695 15
320121337 450794692 9
359256640 450794692 13
200444013 56406907 8
262639091 441208969 3
177823861 392480887 1
352370223 296381448 1
352370223 409982678 3
370652255 444720443 7
367080568 234316880 3
387735880 287248913 33
287248913 387735880 75
58747535 366017781 15
58747535 252673442 3
58747535 325619075 15
352370223 234316880 1
352370223 214483223 1
347943805 115180720 19
392132337 156890702 19
362747745 241266173 3
234316880 108064328 1
454280253 383687232 13
285544894 132902185 13
132902185 285544894 7
383687232 454280253 12
310215915 39723301 4
310215915 381295550 1
310215915 218649291 19
107123526 275096952 1
80373284 275096952 7
421024033 275096952 5
296146340 254990620 3
296146340 350739777 3
206342682 279579743 69
97542362 23505105 10
373612153 434998682 13
344751090 287846265 7
434998682 279968317 98
279968317 434998682 86
268363596 43399417 1
454059039 234501617 213
421743631 57794814 4
45398123 246766460 1
205231234 167906212 2
234501617 454059039 217
389751959 389265907 53
450794692 320121337 8
33841316 19761271 1
206342682 310215915 9
443078043 125971172 14
392132337 107123526 2
459637630 392132337 14
437557781 232961188 25
206342682 237266480 4
206342682 454059039 56
191069406 317966639 7
250569402 58757576 12
341332559 363860065 1
341332559 85077359 10
341332559 297853100 3
341332559 119466409 7
241266173 22128494 1
304022613 363860065 1
304022613 341332559 19
344143174 317966639 2
206342682 69307285 6
206342682 249707746 5
85077359 343941412 7
455974999 58757576 2
249710115 191898535 2
324307705 249794165 36
249794165 324307705 35
389751959 408214756 70
363860065 235284388 46
234316880 405604530 5
408214756 214266687 2
408214756 389751959 73
381346813 104799646 3
393300089 104799646 6
33841316 73084416 1
234316880 22128494 1
58757576 455974999 3
71815631 240388572 1
51697533 29666748 13
176861277 287248913 33
240388572 344751090 7
97542362 67657313 1
387735880 84352469 17
266618095 164729839 4
58747535 23971329 33
58759682 41795957 1
58759682 45624632 1
58759682 83928002 13
58759682 577155549 13
218664980 120858192 1
51697533 275191705 15
287248913 176861277 57
28128687 70483883 4
387735880 156890702 3
156890702 387735880 4
458449001 391968464 7
391968464 458449001 5
124272648 53384299 2
330234691 370162043 1
266618095 85077359 2
155874323 465399426 3
403594709 409911433 10
394745356 57794814 12
53384299 124272648 2
409911433 403594709 3
264745750 438406232 13
465399426 155874323 5
57794814 394745356 8
162793078 409911433 1
162793078 421024033 3
202719757 47914608 1
363860065 88910148 1
363860065 284945143 1
363860065 22926492 1
368802046 156951907 4
120858192 218664980 1
417708983 361065588 1
417708983 37905642 2
368802046 452834167 15
391968464 167906212 3
338287336 283894633 6
191007520 257522741 2
465399426 254990620 22
196244888 287826175 5
235284388 378745384 18
100597724 219138840 1
260778881 421499757 1
320121337 156951907 7
400344890 320121337 4
56343104 257522741 1
327333087 330234691 7
330234691 327333087 2
58758214 77029876 10
458449001 141204703 28
172668288 223869841 1
330234691 318581766 11
372988775 455974999 12
187038423 383687232 1
438406232 264745750 20
454059039 207505611 47
71815631 454059039 16
454059039 71815631 40
337231569 21508873 3
246760566 459637630 1
400344890 214251466 3
108675333 228099346 2
64490054 228099346 1
187255592 459637630 5
304022613 198927386 1
360738565 364772998 4
185661573 185646833 3
207505611 454059039 25
345725724 71487252 1
315035989 273461517 3
388400654 437557781 17
271324754 458449001 35
330255413 465399426 16
458449001 271324754 25
393300089 408214756 5
44765804 409911433 8
408214756 393300089 9
315035989 426101736 9
381295550 408214756 20
408214756 381295550 16
327333087 455974999 13
39723301 448605410 2
58758214 394745356 13
170909799 252993522 33
58747535 285230602 23
106841421 235284388 48
267822457 51697533 1
267822457 205278393 16
360738565 199295364 5
421024033 213829162 2
454280253 64490054 29
192473400 119202711 16
109269644 186791565 1
109269644 285230602 2
279579743 234501617 24
299925959 186791565 3
206134238 458449001 82
458449001 206134238 80
191007520 268363596 2
339165240 285230602 1
39045743 368086280 1
21415915 285230602 1
21415915 64490054 1
252673442 285230602 2
285230602 109269644 10
285230602 325619075 5
285230602 92975209 4
458449001 57794814 1
399954028 234501617 21
241120063 322045168 3
454280253 186791565 10
56406907 57794814 1
187658311 431573246 3
206342682 234501617 50
206342682 71815631 44
206342682 207505611 50
206342682 296487126 39
386637033 192473400 7
148842295 244006526 1
394614858 336717597 10
244006526 148842295 1
336717597 394614858 10
199295364 24868133 1
199295364 53384299 1
199295364 360738565 2
53384299 199295364 5
200444013 198927386 14
465399426 44336049 6
465399426 417097825 12
465399426 73084416 6
261114974 64017672 46
232961188 388400654 3
363860065 280948401 2
389265907 214251466 8
238764205 389751959 4
36544806 360392279 1
368086280 39045743 1
381295550 218664980 1
192473400 386637033 2
50799351 89308231 15
454903662 437368746 64
56343104 297853100 16
400344890 444790512 6
140083960 184372744 8
184372744 140083960 4
175458189 56343104 2
280574253 404357780 7
454059039 399954028 99
399954028 454059039 101
400344890 287846265 9
370647017 444790512 8
404357780 280574253 3
444790512 370647017 4
421499757 345725724 12
58759682 54513097 23
260814366 40691248 13
363915528 308721415 2
438537920 458449001 13
255114497 201657966 2
108064328 185826799 16
109299416 178077679 1
433683092 54513097 1
108064328 421024033 66
370652255 194757219 1
370652255 93737863 1
458449001 338611428 67
282067411 221517840 1
191067738 198927386 6
399604913 347943805 11
352370223 235926567 2
421024033 187658311 4
51697533 167096544 16
450794692 167096544 7
450794692 140083960 14
385340015 259865273 1
79413578 164729839 14
164729839 79413578 13
421024033 391968464 8
39045743 176861277 1
162815851 361241032 1
235189731 409911433 6
455319239 437368746 11
360543263 240388572 1
369094144 208490036 4
409911433 176861277 22
85077359 186547033 5
389751959 393300089 41
389751959 218649291 43
389751959 336130385 1
176861277 409911433 27
355438543 382489334 4
310215915 343887622 11
382489334 278482967 8
88960749 99002197 19
278482967 368802046 7
368802046 348265432 4
50799351 342697022 13
310215915 27798256 1
360392279 359750805 17
235189731 85790245 5
85790245 235189731 5
244547831 33841316 4
458449001 219091740 14
370652255 386637033 25
186224386 387735880 31
186224386 88960749 1
186224386 454059039 14
64490054 266514525 8
299112866 370652255 22
108064328 390669136 13
51697533 394614858 1
108064328 100597724 57
454903662 340555061 55
409911433 409970512 4
361299476 465399426 23
361299476 417097825 5
361299476 38633460 9
250569402 396758589 7
43399417 173493504 7
394614858 51697533 1
162815851 253491471 1
58747535 373612153 1
58747535 69315538 1
58747535 287826175 1
58747535 292275636 1
371419587 192149868 4
58747535 399580001 1
58747535 279949406 1
58747535 394244514 1
206342682 238764205 6
266618095 257522741 2
71815631 357660257 3
185826799 351253672 1
52305361 250373879 1
232961188 250373879 2
206342682 381295550 2
387735880 331112419 49
186224386 245007518 9
186224386 331112419 4
46420717 21858860 8
46420717 53384299 1
97492519 277019535 1
389265907 393300089 83
51697533 397569403 2
382076279 359256640 6
409911433 205665619 4
359256640 382076279 6
441208969 108445481 1
234316880 76679385 13
437557781 48376774 11
394614858 64017672 1
394745356 351253672 22
90430970 118408967 6
115180720 441208969 10
351253672 394745356 21
454280253 421024033 4
387735880 437368746 10
323300311 403594709 7
323300311 93737863 8
287104239 273559646 1
267822457 274674751 1
181913832 53384299 8
304022613 287846265 2
361241032 23505105 4
296712899 76679385 1
76679385 273559646 1
76679385 185646833 1
76679385 335997173 1
23505105 361241032 4
192473400 108896669 28
124272648 361278739 34
256133861 361278739 15
212586753 361278739 9
108064328 273559646 7
306224647 156890702 1
306224647 280574253 3
306224647 257522741 5
306224647 274053387 3
108064328 164729839 8
409911433 228099346 2
206342682 260814366 77
383687232 201041947 8
219091740 458449001 15
454280253 273602143 8
454280253 93737863 14
405604530 194511872 8
181662643 53384299 9
218664980 132067492 2
221517840 285544894 3
285544894 221517840 4
246739849 285544894 3
337231569 108064328 3
459637630 222559633 7
341332559 287846265 18
308721415 93737863 5
330439783 77029876 10
260814366 341332559 2
330234691 58757576 3
267814002 205665619 4
454059039 341332559 3
201679034 385340015 1
191069406 116524695 21
403594709 194757219 4
53384299 284945143 1
267194499 86739892 5
306224647 108064328 1
262639091 235284388 4
270063173 235284388 11
279504313 175458189 46
91155132 396758589 1
331273105 345725724 12
46420717 369094144 1
238736345 266618095 96
108064328 391968464 17
132067492 218664980 1
443043975 58758214 82
409911433 127903007 1
347943805 228099346 2
436851002 228099346 1
238736345 267194499 36
58758214 443043975 82
280571460 443043975 175
185826799 443043975 5
254990620 465399426 31
109269644 443043975 3
405604530 245770489 3
336717597 324307705 20
46252132 454903662 22
341332559 228099346 27
341332559 260814366 1
341332559 454059039 2
249794165 344751090 7
238736345 64017672 1
58759682 383687232 19
364819835 287846265 21
394614858 249794165 8
187255592 392132337 13
409982678 164729839 1
389751959 39723301 5
470069657 89308231 11
115605916 286067895 3
406886217 470069657 7
346391676 382489334 7
392480887 346391676 15
210442608 296487126 2
198221318 230315857 4
470915888 344143174 32
108064328 404357780 7
108064328 399954028 26
108064328 58747535 55
344143174 470915888 34
18900232 470500390 9
335997173 470500390 14
330439783 58747535 42
470500390 18900232 8
458449001 58747535 1
458449001 330439783 38
370611197 241266173 2
75611015 40691248 2
75611015 394745356 13
222559633 22128494 1
108675333 433683092 6
363915528 108675333 5
234316880 257522741 1
48048224 257522741 1
363915528 470234000 1
64490054 470234000 3
470234000 64490054 2
108675333 470234000 4
470234000 190383735 1
470234000 323300311 8
369094144 468809237 14
218641857 468809237 16
468809237 218641857 14
412490976 468809237 14
468809237 369094144 10
468809237 28136650 1
28136650 468809237 4
434998682 390100428 58
257078406 470234000 8
182470142 22128494 1
218621324 150774251 6
120858192 444790512 21
361241032 126040106 16
444790512 120858192 52
283690548 468809237 6
279968317 469680915 32
343941412 48376774 14
286067895 468809237 15
100480169 468809237 1
468809237 286067895 17
343941412 223611436 5
390100428 434998682 47
468809237 100480169 3
396718040 267228287 1
436851002 178077679 3
363295003 54596482 1
21770354 284945143 3
337231569 235189731 1
235189731 337231569 1
235189731 23505105 1
469680915 145721875 12
108064328 186791565 9
454903662 22249205 9
350372131 297853100 1
350372131 341332559 1
388400654 253491471 2
64490054 109269644 7
347943805 357660257 1
361241032 257522741 3
382076279 178077679 9
186221115 181913832 2
341332559 277019535 2
341332559 350372131 1
238736345 284945143 14
470915888 137471432 44
175155659 436851002 4
186224386 214251466 1
186224386 436060689 28
86739892 252695601 4
454903662 340274242 2
454903662 377915688 16
252695601 86739892 6
443043975 84403255 13
249794165 351798435 22
351798435 249794165 19
45364167 228099346 1
339165240 325619075 23
100597724 325619075 3
23971329 90430970 7
437557781 253491471 13
253491471 437557781 10
21593031 253491471 14
108896669 192473400 25
167906212 286067895 11
286067895 167906212 9
399580001 279949406 3
404357780 382076279 5
177496057 104799646 1
280574253 382076279 5
343941412 374739662 1
427605834 284945143 6
387735880 140264549 9
140264549 387735880 6
400549146 417097825 1
205376521 418254720 4
221517840 273033835 8
221517840 364772998 3
221517840 23505105 11
23505105 221517840 8
364772998 273033835 1
364772998 221517840 1
352370223 337070381 9
409970512 352370223 9
23505105 119466409 5
418254720 235926567 2
157091041 347943805 8
458449001 66484769 2
66484769 458449001 3
337070381 409970512 17
418254720 205376521 2
418254720 44765804 2
44765804 418254720 4
327333087 244876558 2
222559633 85077359 1
39045743 331112419 4
362708884 287846265 9
266514525 21927348 2
331112419 39045743 1
84403255 366017781 2
366017781 84403255 1
260062202 372693245 4
170909799 168345425 2
170909799 143037311 1
186224386 287248913 43
192473400 72277917 12
272144349 104147773 1
417708983 389265907 1
267194499 364772998 2
85694890 286067895 3
280571460 177135949 7
47914608 54513097 10
337070381 205278393 1
261114974 108445481 18
253491471 436851002 2
108064328 92975209 93
296487126 436851002 6
362747745 253491471 2
280430548 436851002 1
56343104 58757576 2
400549146 124272648 18
400549146 361299476 7
88126316 253491471 4
470500390 436851002 2
58758214 577155549 1
272144349 434947470 2
441208969 436851002 1
275155337 436851002 1
249794165 394614858 9
115180720 436851002 3
355136751 436851002 3
454280253 316530540 18
51697533 59142721 6
51820161 434947470 36
310215915 287846265 4
345725724 213579519 1
235189731 287846265 38
241093180 177900100 5
108064328 53267855 28
273033835 343941412 1
343941412 273033835 2
225914625 93438825 4
227764232 332334127 6
23505105 187658311 1
360392279 260062202 11
332334127 227764232 5
324307705 351798435 23
317113567 193208430 1
88960749 389265907 2
389265907 88960749 2
260062202 360392279 7
260062202 384094515 2
381346813 260062202 4
342697022 260062202 3
361065588 169894192 1
246172121 205665619 3
18761643 58747535 10
370560376 399580001 3
454736754 282819786 1
390669136 454280253 5
45112608 267228287 1
296487126 56343104 2
56406907 458449001 6
115180720 267228287 1
458449001 56406907 11
399580001 370560376 1
23971329 109269644 63
235189731 189660545 1
454059039 84352469 42
206342682 218664980 2
441208969 355136751 4
454059039 206342682 28
399954028 206342682 30
189209030 436851002 3
441208969 399604913 6
441208969 241266173 3
64456105 267194499 1
53150452 71487252 17
266119179 280430548 1
310215915 304022613 6
262307214 71487252 12
167865284 102781563 1
102781563 167865284 1
280403522 241266173 14
260814366 206342682 24
207505611 206342682 27
412490976 191069406 1
296487126 402870780 6
192473400 256133861 4
381515950 64456105 4
199633839 137471432 4
92975209 316530540 2
347943805 269051483 1
176861277 191007520 2
58759682 470234000 7
166670511 48376774 20
402870780 176861277 37
402870780 454059039 80
176861277 402870780 8
176861277 260814366 3
36544806 143037311 4
402870780 387735880 17
273033835 221517840 2
438159896 372730170 1
454059039 402870780 111
454059039 260814366 64
121849847 106255581 26
121849847 310215915 42
121849847 214251466 71
470069657 143037311 4
346391676 278482967 24
278482967 346391676 33
311114046 470234000 4
67657313 387735880 4
90430970 36292202 6
64490054 339165240 1
64490054 100597724 7
384094515 162621823 1
384094515 320121337 3
80373284 436851002 1
108064328 84403255 44
88910148 364772998 6
470915888 48376774 27
320121337 384094515 1
364772998 88910148 3
214483223 436851002 1
162815851 58758214 1
450794692 143037311 2
470915888 166670511 1
211555341 267804075 4
267804075 211555341 3
299925959 58747535 68
181662643 252695601 3
181662643 90430970 1
181662643 194511872 3
42895816 54596482 17
42895816 284945143 6
235189731 42895816 17
436851002 253491471 1
436851002 214483223 1
102781563 42895816 5
458449001 431573246 61
405604530 234316880 1
76679385 179676136 1
370647017 340555061 3
266119179 194511872 4
179872551 21858860 1
191898535 167096544 5
366562500 392132337 3
392132337 366562500 6
405604530 252695601 8
364772998 470915888 3
392132337 273559646 12
307953995 286067895 16
339165240 100597724 4
339165240 64490054 1
26761071 156890702 3
275040716 297853100 5
23505105 38081052 1
140264549 392132337 10
232961188 340363309 5
148842295 42895816 1
392132337 140264549 17
42895816 148842295 2
296487126 206342682 9
255572101 116524695 16
409042746 175458189 2
283690548 307953995 7
400549146 38633460 13
307953995 283690548 3
390669136 257522741 1
399954028 42895816 12
42895816 399954028 10
273033835 337231569 1
323300311 470234000 9
273033835 64017672 2
270063173 221517840 2
141911198 296487126 6
328548626 470234000 3
221517840 270063173 3
351798435 388400654 3
351798435 23505105 8
23505105 351798435 5
23505105 388400654 2
388400654 351798435 7
388400654 23505105 2
296487126 141911198 6
441208969 275155337 2
185826799 54596482 1
421024033 42895816 6
70483883 54596482 1
246172121 23505105 1
262639091 436851002 1
421024033 187038423 15
359750805 127212001 1
36292202 90430970 4
364819835 27798256 31
322180022 38633460 1
36292202 162621823 14
36292202 317113567 7
36292202 170909799 15
36292202 342697022 1
310215915 337231569 2
454736754 252993522 5
57794814 54596482 1
421024033 104799646 1
310215915 24429243 1
310215915 104799646 1
91155132 280574253 1
170909799 342697022 2
283690548 284945143 1
318581766 280574253 4
280574253 249710115 25
108064328 93737863 74
108064328 23505105 35
274053387 273461517 1
468809237 283690548 8
421743631 21927348 10
194511872 266119179 1
28128687 58758214 4
64490054 84403255 9
238736345 180329003 10
320121337 360392279 7
320121337 123208306 9
404357780 315035989 2
344751090 392132337 13
73084416 45364167 5
249710115 280574253 24
84403255 64490054 12
23505105 137471432 9
363295003 180329003 4
218664980 409911433 2
21695739 184372744 14
262622226 176861277 2
320121337 45364167 8
400344890 45364167 18
351798435 88910148 3
45364167 320121337 5
218664980 206342682 1
176861277 262622226 2
179872551 191077706 1
88910148 244876558 1
343941412 244876558 1
343941412 363295003 6
343941412 199633839 5
390100428 234501617 2
111423790 401390204 8
180329003 437557781 1
437557781 180329003 2
56343104 437557781 21
351798435 437557781 19
437557781 351798435 19
437557781 409970512 6
409970512 351798435 4
351798435 409970512 5
454903662 311867325 26
26761071 187288519 4
140264549 156890702 27
23971329 107123526 21
270063173 409970512 2
187288519 26761071 4
275040716 351798435 6
351798435 275040716 10
244876558 270063173 1
156890702 140264549 23
44336049 45364167 3
240388572 418254720 4
392132337 344751090 6
409970512 418254720 8
409970512 270063173 3
363295003 205278393 7
357660257 368246503 5
363295003 409970512 4
363295003 270063173 6
409970512 363295003 2
454280253 58759682 17
340870023 155874323 1
175458189 469680915 26
140083960 117058623 1
51039180 287846265 16
104147773 475896725 10
274053387 361241032 1
121849847 39723301 36
121849847 218664980 2
121849847 218649291 17
121849847 361812003 15
38081052 270063173 6
38081052 88910148 4
38081052 363295003 2
85694890 252695601 1
85694890 271550696 1
85694890 194511872 2
85694890 118408967 4
57794814 58747535 2
336717597 167096544 5
23505105 228099346 11
150774251 250373879 2
250373879 150774251 3
261112253 273559646 1
121849847 273559646 165
198494776 228099346 2
448605410 361812003 5
109269644 433683092 2
363295003 38081052 2
363295003 88910148 1
316530540 109269644 2
470234000 399954028 1
409970512 48376774 1
221517840 363295003 26
363295003 48376774 10
363295003 221517840 28
270063173 343941412 2
38081052 205278393 1
264745750 106766504 1
348265432 452834167 7
452834167 348265432 6
382076279 35952475 30
121849847 381295550 4
310215915 206342682 5
212503529 193208430 3
206342682 214251466 5
148842295 22249205 1
366684284 350372131 1
246739849 24868133 1
293643103 198221318 2
175155659 406980735 4
400344890 206342682 17
72277917 192473400 15
234316880 177496057 3
205383132 29267530 1
42895816 180329003 23
185826799 421743631 1
331112419 84352469 2
378745384 54513097 29
378745384 199633839 5
341332559 206342682 7
246172121 475896725 6
288273675 450794692 2
288273675 332334127 7
45398123 108445481 1
238736345 54596482 11
370560376 188683237 4
267804075 351798435 2
51697533 205448347 13
51697533 450794692 4
51697533 332334127 11
351798435 470915888 4
58747535 77726580 16
58747535 105576032 11
58747535 45624632 2
250569402 184372744 2
421104380 185646833 5
421104380 179676136 6
343941412 108445481 1
470915888 351798435 4
205383132 306224647 6
192473400 124272648 5
306224647 205383132 5
437557781 275040716 7
475896725 58749618 21
187365956 434998682 1
267228287 81073960 14
267228287 296712899 28
109269644 316530540 1
450794692 190813502 19
108064328 283713373 40
108064328 213829162 20
366017781 325619075 7
362708884 297853100 1
362708884 226691563 2
108064328 109269644 61
126040106 108445481 7
418254720 240388572 1
427605834 325696446 5
249794165 45624632 1
341332559 302559370 140
245770489 181662643 2
364772998 205278393 1
221517840 280574253 2
341332559 304022613 17
23505105 48376774 18
257522741 140264549 37
140264549 257522741 46
214483223 421499757 15
421743631 40691248 3
270063173 363860065 19
88910148 363295003 2
47914608 234388455 7
51039180 280574253 3
421024033 140264549 15
421024033 257522741 2
279579743 454059039 16
279579743 206342682 35
454059039 279579743 36
140264549 421024033 19
218664980 401390204 2
218664980 447026114 3
218664980 341332559 2
257522741 421024033 1
315035989 140264549 1
227764232 417708983 4
346391676 227764232 13
361241032 104799646 2
381346813 454736754 10
454736754 381346813 3
285230602 66484769 13
70654563 381346813 3
194757219 57794814 5
273602143 338611428 1
388400654 88126316 3
187038423 316530540 4
21437961 205665619 13
338287336 50093236 1
338287336 345725724 1
44336049 465399426 2
341332559 218664980 3
338611428 273602143 1
64490054 421024033 15
64490054 369727211 35
64490054 213829162 8
187658311 58759682 2
106841421 273559646 10
80373284 409911433 2
306224647 409970512 8
249794165 352370223 3
436060689 331112419 27
116524695 182470142 2
331112419 436060689 6
48949091 437557781 7
388400654 327333087 7
39045743 267804075 1
39045743 56343104 1
205376521 22128494 1
443043975 23971329 19
330439783 458449001 39
458449001 200444013 21
200444013 458449001 11
64490054 186791565 32
206134238 200444013 18
97492519 178457690 1
187038423 64490054 5
187038423 394745356 6
268363596 191007520 5
409911433 391968464 5
394745356 187038423 5
433683092 108064328 2
121849847 402540810 16
121849847 99002197 30
389751959 478310972 18
381295550 402540810 3
382076279 280574253 5
89308231 137373058 20
50799351 182650731 1
393300089 320557936 8
394614858 205278393 7
351798435 267814002 28
351798435 394614858 6
394614858 351798435 4
370652255 370647017 1
235189731 226691563 4
199633839 226691563 4
286067895 252695601 1
391968464 409911433 4
252695601 286067895 2
64490054 409911433 9
409911433 64490054 4
409911433 24429243 2
238764205 206342682 8
192517738 226691563 1
256696942 246739849 1
286067895 336463177 7
286067895 116524695 11
116524695 286067895 4
366562500 418254720 2
88910148 226691563 3
336463177 286067895 3
330255413 322180022 2
322180022 330255413 1
221517840 226691563 2
236986090 141911198 4
351798435 48376774 19
205231234 409911433 6
343941412 351798435 4
351798435 343941412 9
397569403 23505105 2
280430548 141911198 2
45398123 42895816 1
42895816 45398123 1
57794814 421024033 9
160887563 421024033 3
221517840 166670511 18
270063173 48376774 8
166670511 221517840 13
234316880 317966639 31
121849847 382076279 5
140083960 221517840 1
417708983 342697022 4
337544630 478310972 7
50799351 193208430 2
342697022 417708983 3
24429243 409911433 1
275096952 75611015 2
381346813 70654563 5
423225727 478310972 12
433102407 423225727 3
433102407 214266687 1
478310972 423225727 22
478310972 214266687 8
433102407 478310972 6
115180720 257522741 1
221517840 344143174 1
38081052 257522741 1
351798435 253491471 5
97542362 166670511 3
409970512 97542362 1
409970512 166670511 2
179244567 226691563 1
162815851 257522741 2
235189731 41795957 84
250361135 253491471 5
409970512 221517840 1
270063173 363295003 1
181662643 86739892 1
21437961 270063173 1
470500390 45112608 10
441208969 45112608 10
470500390 441208969 29
441208969 470500390 19
148842295 41795957 1
45112608 470500390 18
355136751 441208969 8
246172121 270063173 1
399604913 441208969 5
275155337 441208969 9
347943805 18900232 5
106841421 280948401 6
285544894 257522741 1
21593031 257522741 1
63253790 434947470 5
317966639 116524695 2
421104380 14599444 2
409970512 23505105 1
23505105 409970512 1
399954028 64490054 10
64490054 399954028 6
100597724 93737863 10
337070381 23505105 1
283713373 399954028 3
238764205 297652974 2
176861277 67657313 3
67657313 176861277 1
397569403 117058623 1
412490976 286067895 26
397569403 363295003 2
397569403 97542362 1
117058623 82332462 1
455974999 21695739 3
359750805 23543947 1
337231569 454059039 1
23505105 337070381 1
382076279 214251466 2
168345425 36544806 1
227764232 346391676 6
212381568 18900232 1
454059039 337231569 1
287248913 475768397 4
97492519 92473291 10
162793078 275096952 1
162793078 339165240 1
162793078 319920038 1
162793078 234313487 1
470915888 92473291 6
470915888 97492519 34
475896725 104147773 10
394745356 283713373 4
394745356 409911433 1
361812003 382076279 1
175155659 296487126 8
257078406 390669136 6
275096952 162793078 1
275096952 339165240 1
275096952 319920038 1
275096952 234313487 1
319920038 275096952 2
319920038 162793078 1
319920038 339165240 1
319920038 234313487 1
92473291 210551488 1
64490054 285230602 20
186547033 437557781 4
421104380 116524695 16
339165240 275096952 1
339165240 162793078 1
339165240 319920038 1
339165240 234313487 1
280430548 369094144 5
325619075 100597724 6
362708884 119466409 1
362708884 470915888 1
362708884 246739849 1
443540428 475768397 1
357660257 370647017 24
296712899 480499316 26
480499316 296712899 24
341332559 340363309 5
366017781 77726580 28
475768397 443540428 1
253491471 351798435 5
279579743 176861277 2
279579743 387735880 1
176861277 399954028 33
176861277 279579743 2
176861277 207505611 3
266119179 307953995 1
221517840 187255592 1
283713373 177135949 1
283713373 107123526 3
283713373 74224730 1
283713373 409911433 7
283713373 394745356 2
42895816 277019535 5
28128687 198927386 2
92975209 421024033 2
57794814 22128494 1
238736345 277019535 7
363860065 119466409 6
363860065 470915888 1
454280253 257078406 9
337231569 351253672 4
250373879 267814002 6
257078406 454280253 5
277019535 42895816 3
427605834 277019535 4
234388455 228099346 4
286067895 74224730 4
249710115 262622226 2
97542362 337070381 2
97542362 363295003 5
418803180 225398019 1
246739849 119466409 3
246739849 340363309 2
246739849 362708884 2
246739849 470915888 10
399954028 176861277 34
244876558 228099346 1
273602143 330439783 2
273602143 141204703 3
157197158 21508873 1
330439783 273602143 1
437557781 186547033 1
90430970 307953995 7
336717597 166670511 4
38081052 409970512 2
38081052 221517840 9
450794692 169894192 18
450794692 212503529 12
38081052 33029673 1
38081052 48376774 11
38081052 64017672 1
408214756 423225727 16
393300089 423225727 16
389751959 423225727 16
409970512 38081052 1
74224730 286067895 4
201679034 286067895 3
361812003 423225727 15
361812003 408214756 6
361812003 393300089 29
238736345 206185630 64
381295550 448605410 4
448605410 381295550 4
382076279 287846265 8
382076279 448605410 2
267228287 223869841 17
409970512 378171446 2
382076279 27798256 32
300202655 437557781 14
106841421 45624632 1
212503529 450794692 26
212503529 204911391 11
368802046 227764232 10
36544806 417708983 18
73084416 192473400 3
44336049 73084416 5
241093180 73084416 5
109299416 104799646 1
162621823 104799646 37
204911391 212503529 7
359750805 360392279 8
366017781 458449001 6
381515950 284510806 4
381515950 232961188 11
437557781 178457690 2
437557781 284510806 3
106766504 284510806 4
170909799 360392279 3
37905642 170909799 2
176861277 84352469 24
162621823 123084921 49
267228287 480499316 24
192473400 73084416 4
124272648 72277917 4
88126316 256133861 2
199633839 21927348 1
267804075 178457690 1
90430970 23971329 6
454280253 330439783 1
330439783 454280253 1
311867325 454903662 19
183374179 21858860 10
199295364 21858860 1
244876558 351798435 2
108064328 194757219 37
391968464 299925959 1
330439783 92975209 11
111423790 71815631 3
137055424 306791157 14
330255413 183374179 2
448605410 287846265 2
381346813 214266687 1
77726580 53267855 4
143037311 214266687 1
260778881 212381568 1
336717597 205278393 1
234316880 337231569 1
234316880 30009812 1
363860065 256696942 1
234316880 382076279 1
88960749 121849847 2
324307705 336717597 14
252834703 112257152 4
406886217 162621823 4
389751959 246766460 2
389751959 205383132 2
389751959 179676136 2
389751959 57675742 2
338287336 280826536 8
315035989 481649873 64
406886217 481649873 45
123084921 481649873 101
481649873 315035989 72
381346813 481649873 44
481649873 123084921 77
481649873 381346813 16
481649873 406886217 30
481649873 215576684 25
452834167 481649873 9
481649873 452834167 4
88960749 481649873 21
481649873 88960749 20
368802046 204911391 6
481649873 177823861 15
162621823 124272648 3
481649873 273559646 11
37905642 320121337 8
330255413 232961188 1
364819835 215576684 1
213240376 250373879 1
36292202 214266687 5
389751959 214266687 53
427605834 267822457 1
191007520 215576684 1
184372744 215576684 1
443043975 107123526 23
443043975 109269644 12
443043975 198927386 4
443043975 394745356 12
389751959 150611354 2
45364167 296712899 9
218664980 389751959 1
90430970 191072044 1
199633839 324307705 10
200444013 77029876 34
394745356 443043975 16
286597633 42895816 10
187038423 443043975 3
108064328 443043975 38
42895816 286597633 9
274674751 250373879 6
437368746 455319239 10
324307705 199633839 14
42895816 235189731 11
268363596 104147773 6
268363596 362708884 2
406980735 280403522 9
296712899 45364167 7
280403522 406980735 14
108064328 107123526 8
108064328 205231234 7
108064328 187038423 9
108064328 28128687 5
108064328 394745356 6
108064328 409911433 22
108064328 198927386 5
108064328 186190444 31
108064328 57794814 17
108064328 64490054 17
108064328 285230602 17
108064328 369727211 23
108064328 80373284 13
363915528 443043975 7
30009812 234316880 1
358726571 577155549 1
235189731 308721415 7
235189731 52305361 8
235189731 119466409 1
235189731 232961188 2
350739777 137055424 2
97542362 351798435 1
97542362 270063173 1
58747535 211555341 26
424179426 69315538 1
199633839 38081052 1
199633839 48376774 7
199633839 221517840 2
199633839 343941412 3
199633839 166670511 1
240663429 286067895 1
38081052 137471432 2
38081052 343941412 1
38081052 199633839 2
38081052 166670511 5
343941412 270063173 1
180329003 42895816 16
390669136 285230602 1
390669136 42895816 1
97542362 38081052 1
97542362 48376774 3
97542362 221517840 4
97542362 137471432 1
97542362 343941412 2
97542362 199633839 1
306224647 246739849 6
88910148 351798435 1
470915888 97542362 3
470915888 270063173 1
275096952 443043975 14
194757219 443043975 8
80373284 443043975 20
206185630 363295003 8
259865273 185826799 2
93737863 443043975 15
223869841 138428712 2
286067895 240663429 1
225914625 427605834 3
21415915 235284388 11
427605834 225914625 4
340870023 51039180 9
186190444 443043975 2
117058623 97542362 5
361241032 267814002 4
361241032 394614858 2
361241032 267822457 4
438537920 141204703 14
51039180 340870023 8
206134238 77029876 18
255572101 22128494 1
202234178 88227100 1
51371672 443043975 3
205376521 211172294 1
454059039 409911433 34
93438825 97542362 3
164729839 140264549 2
262639091 324307705 3
140264549 164729839 1
39723301 337544630 14
30009812 111005623 1
347943805 53150452 5
29666748 111005623 3
421499757 111005623 10
18900232 71487252 1
50093236 18900232 3
50093236 335997173 5
50093236 399604913 1
50093236 355136751 1
235284388 324307705 5
409911433 454059039 25
203916273 205665619 3
372988775 294817467 4
286597633 372988775 2
310215915 62223312 43
267822457 324307705 8
234316880 39723301 1
218664980 393727361 2
218664980 402540810 1
205376521 86739892 1
221517840 86739892 3
86739892 116524695 27
361812003 215576684 3
481649873 121849847 22
121849847 481649873 11
410218658 45364167 9
389265907 381346813 2
423225727 389751959 5
381346813 389265907 3
315035989 249710115 1
361241032 482704214 21
33029673 482704214 10
162621823 338287336 1
316113123 218649291 21
39045743 392480887 1
205665619 482704214 17
39723301 218649291 23
443078043 455319239 10
36544806 320121337 3
327333087 56343104 7
227699736 85077359 4
227699736 297853100 2
167906212 443043975 2
42895816 325696446 12
42895816 427605834 6
42895816 274674751 25
88960749 433102407 2
191067738 317966639 31
221517840 482704214 14
238736345 205383132 31
355136751 111005623 7
244006526 180329003 2
244006526 274674751 1
244006526 102781563 1
244006526 54596482 8
306224647 482704214 8
294817467 372988775 1
294817467 455974999 4
283713373 391968464 3
283713373 93737863 13
417708983 36544806 15
363295003 166670511 4
399604913 111005623 5
44765804 335997173 2
399954028 387735880 11
115180720 111005623 1
210551488 22249205 1
58757576 330234691 1
167906212 409911433 3
44765804 235926567 5
166670511 363295003 2
97492519 482704214 39
246739849 482704214 3
58758214 80373284 49
336130385 185661573 2
299925959 186190444 1
299925959 198927386 1
339165240 92975209 1
421743631 58758214 18
285544894 482704214 1
164729839 86739892 1
51039180 111005623 1
86739892 164729839 1
344751090 52305361 1
246760566 52305361 1
327333087 178457690 1
206342682 448605410 3
443043975 308721415 1
325619075 339165240 22
279579743 357660257 1
279579743 172668288 1
279579743 296712899 1
475896725 41795957 2
296487126 214483223 2
234388455 174191688 1
70483883 577155549 1
338287336 470069657 3
381346813 470069657 7
357660257 234501617 1
357660257 296712899 11
29666748 53150452 4
470069657 193208430 8
162621823 338939548 9
448605410 206342682 2
481649873 282819786 13
481649873 454736754 17
481649873 252993522 37
58747535 47914608 1
346391676 417708983 3
482704214 370647017 24
417708983 348265432 4
417708983 346391676 7
47914608 174191688 4
348265432 417708983 1
47914608 58747535 2
193208430 470069657 3
370647017 482704214 37
450794692 302559370 6
450794692 359256640 14
336717597 205448347 15
336717597 302559370 5
390669136 84403255 1
390669136 51371672 2
47914608 97542362 24
97542362 167096544 2
370647017 100480169 2
370647017 186134940 2
370647017 385340015 2
368086280 481649873 6
190813502 359256640 3
368246503 482704214 27
58758214 23971329 12
58759682 23971329 5
362708884 257522741 1
140264549 186190444 5
482704214 205665619 26
317475686 97542362 4
97542362 317475686 3
69307285 97542362 38
344751090 228099346 5
337231569 108445481 10
192473400 208649048 33
370647017 361241032 1
205383132 225914625 1
225914625 205383132 1
279504313 386637033 4
92975209 443043975 9
275040716 119466409 5
404357780 69307285 8
470234000 194757219 3
470234000 93737863 2
28128687 23971329 1
304022613 218621324 1
47914608 119466409 1
455974999 327333087 4
436851002 18900232 3
145721875 119466409 2
145721875 205278393 15
145721875 26761071 44
317113567 481649873 12
381295550 228099346 3
121849847 316113123 6
268363596 249710115 3
351798435 205278393 7
481649873 317113567 22
282819786 481649873 2
282819786 381346813 1
219138840 378745384 17
386637033 279504313 3
89308231 35952475 12
17248920 331273105 15
238736345 167865284 25
480499316 357660257 2
480499316 370647017 7
443043975 21927348 7
202234178 81073960 20
207505611 402870780 30
369727211 84403255 2
458449001 438537920 8
111690467 86739892 1
325619075 443043975 1
286597633 167096544 3
344751090 294817467 4
294817467 344751090 3
322180022 137055424 1
181627999 409042746 14
443043975 80373284 12
443043975 194757219 10
443043975 108064328 16
443043975 187658311 12
186791565 285230602 3
246766460 85077359 2
84403255 369727211 1
17248920 158469454 6
427605834 42895816 2
346391676 355438543 14
346391676 452834167 2
406886217 215576684 3
36612498 454736754 16
448605410 35952475 1
36612498 481649873 13
192473400 279504313 3
452834167 346391676 7
353689773 346391676 29
162815851 93438825 3
36544806 346391676 51
108064328 361812003 5
475896725 167096544 1
58758214 70483883 1
80373284 70483883 1
162621823 454736754 11
267822457 249794165 57
162621823 406886217 3
162621823 150611354 8
194511872 181662643 1
145721875 434998682 18
458449001 191067738 12
85694890 76679385 1
132902185 112257152 7
400549146 324907579 17
267228287 340274242 7
246739849 338617304 1
246739849 218621324 1
405604530 236986090 3
285230602 186791565 5
399604913 71487252 1
23971329 21927348 1
475896725 38081052 8
38081052 475896725 16
141911198 280430548 6
196957441 141911198 10
191067738 179872551 9
292813892 153825675 2
404357780 97542362 10
364772998 97542362 17
198927386 330439783 3
362708884 46351591 1
362708884 249710115 2
53150452 175155659 4
262307214 406980735 18
33029673 21593031 3
221517840 21593031 2
214483223 406980735 6
97542362 206185630 2
21593031 33029673 2
21593031 48376774 1
470069657 406886217 4
421104380 185661573 1
54513097 235284388 39
97542362 41795957 1
387735880 409911433 10
481649873 260062202 11
443043975 104799646 5
27798256 38633460 3
143037311 150611354 8
320557936 381295550 1
320557936 393300089 4
72277917 48949091 2
72277917 19761271 1
310215915 361812003 22
36612498 426101736 14
207505611 234501617 47
234316880 361812003 7
170909799 361812003 7
433102407 389265907 3
36544806 36612498 21
382076279 361812003 9
279504313 361812003 1
51371672 361812003 1
72277917 254940274 1
77029876 53384299 4
352370223 267804075 2
271324754 314096700 3
267822457 250373879 6
481649873 140264549 21
140264549 481649873 8
267194499 361812003 1
341332559 361812003 3
84352469 176861277 81
454280253 403594709 7
267814002 250373879 3
403594709 454280253 4
90430970 179676136 10
194511872 405604530 7
218621324 97542362 8
454903662 443078043 17
187276624 256133861 1
238169466 361812003 1
162815851 164729839 1
257078406 273559646 3
267804075 352370223 2
189209030 18900232 3
23505105 421024033 1
421024033 23505105 2
145721875 257522741 36
115180720 486840282 27
241266173 486840282 20
409911433 387735880 8
145721875 175458189 77
18900232 189209030 2
97492519 418803180 2
486840282 115180720 27
486840282 241266173 26
246739849 213240376 1
246739849 170649489 2
211848777 486840282 3
21858860 179676136 1
486840282 211848777 2
285544894 213240376 1
285544894 170649489 1
418803180 97492519 2
198494776 213240376 1
198494776 170649489 1
330439783 191067738 2
238736345 298641416 21
191007520 167096544 2
179676136 21858860 1
202719757 470915888 13
469680915 279968317 16
270063173 38081052 3
363860065 232961188 20
336717597 434947470 52
438537920 200444013 6
287846265 382076279 9
168345425 454736754 1
162621823 317113567 18
162621823 168345425 3
177823861 384094515 1
106255581 89308231 19
260062202 36612498 1
117902280 393300089 10
287846265 35952475 1
287846265 448605410 4
384094515 353689773 5
111423790 434998682 7
275191705 434947470 8
353689773 384094515 5
201657966 170909799 1
267228287 181627999 8
187038423 109269644 4
90430970 285171946 4
90430970 186221115 2
470915888 41795957 207
179244567 117058623 1
344143174 384094515 1
238169466 362708884 3
481649873 104799646 36
331112419 475768397 2
245007518 475768397 2
176861277 475768397 3
387735880 436060689 21
387735880 475768397 3
53384299 421104380 19
421024033 202234178 22
454736754 168345425 1
287846265 302559370 99
287846265 106841421 29
287846265 235189731 32
186224386 176861277 20
84352469 454059039 40
427605834 287846265 2
287846265 427605834 17
287846265 51039180 24
267814002 351798435 17
355438543 156951907 1
221517840 194511872 2
350372131 97542362 36
108064328 85077359 8
64490054 42895816 5
84352469 21858860 2
282067411 246739849 6
84352469 387735880 86
267822457 351798435 14
175155659 54198070 2
59142721 97542362 4
234388455 97542362 5
324307705 41795957 1
287846265 284945143 30
287846265 54596482 71
287846265 228099346 65
194511872 221517840 1
137055424 151816481 4
28128687 211555341 1
28128687 339165240 1
28128687 299925959 2
21415915 257522741 10
339165240 28128687 1
421104380 191077706 1
443043975 280571460 49
211555341 366017781 6
211555341 28128687 1
399954028 285230602 3
84403255 443043975 13
370611197 108896669 8
436060689 475768397 3
246739849 282067411 2
470915888 228099346 2
92975209 141204703 3
36292202 37649776 25
36292202 205278393 16
338611428 458449001 72
97492519 228099346 2
97492519 470915888 11
64017672 33029673 261
285230602 186190444 2
285230602 399954028 2
64017672 79413578 74
191069406 108064328 1
64017672 361241032 21
64017672 57675742 91
328548626 421024033 3
421024033 328548626 1
361241032 22128494 4
361241032 285544894 1
264745750 97542362 18
310215915 137373058 19
360392279 168345425 35
360392279 177823861 14
360392279 36292202 2
389751959 121849847 18
481649873 36612498 40
108064328 140264549 16
394614858 360543263 19
117757115 205665619 9
249794165 336717597 2
249794165 250373879 4
249794165 51820161 6
108064328 117757115 2
366017781 399954028 1
458449001 399954028 1
285544894 361241032 1
64017672 267822457 3
257078406 399954028 1
366562500 487963726 22
317966639 109299416 1
487963726 366562500 40
487963726 83928002 53
84352469 331112419 14
198221318 465399426 5
486840282 178077679 9
409970512 487963726 8
469680915 454736754 2
454736754 469680915 1
124272648 465399426 13
267822457 117757115 1
267822457 205665619 3
221517840 361812003 1
487963726 238764205 35
206342682 402870780 76
469680915 175458189 21
69307285 150774251 4
64017672 205665619 36
64017672 221517840 123
145721875 469680915 10
58747535 76679385 7
64017672 337231569 83
421024033 57794814 5
91155132 487963726 9
191007520 475896725 4
249794165 487963726 51
29666748 58749618 1
69307285 273559646 2
253491471 205376521 1
238764205 487963726 57
266618095 117058623 4
454280253 311114046 2
362747745 370698806 2
287846265 488571816 47
324307705 235284388 11
287846265 53267855 3
360543263 205278393 6
64017672 48376774 85
441208969 111005623 5
454903662 202234178 8
170649489 71487252 2
58757576 54513097 15
198112368 83106176 1
109299416 111005623 9
57794814 443043975 15
421024033 403594709 9
275040716 235189731 6
235189731 275040716 9
283053533 76679385 4
17248920 42570149 8
205383132 340363309 4
320557936 382076279 3
58758214 421743631 27
225914625 404357780 2
157197158 306224647 1
434998682 267228287 34
434998682 296712899 79
310215915 193208430 1
21858860 90430970 55
280826536 450794692 1
482704214 273559646 3
450794692 280826536 3
45364167 410218658 7
434998682 111423790 26
106255581 170909799 2
470915888 418803180 17
454903662 81073960 12
106255581 143037311 1
84352469 205278393 72
145721875 279968317 59
106255581 150611354 9
137471432 418803180 12
266119179 421104380 4
179872551 234313487 1
84403255 421743631 2
234313487 179872551 1
267804075 155874323 2
366562500 273559646 2
454736754 36612498 7
199633839 262639091 11
450794692 366684284 1
204911391 366684284 1
287846265 69307285 38
287846265 206342682 7
198221318 108896669 28
366684284 450794692 2
366684284 204911391 1
317113567 426101736 1
370698806 470500390 3
28774420 151816481 1
273033835 235284388 3
273033835 488571816 2
489343655 58757576 6
51820161 166670511 1
44765804 352370223 8
390669136 339165240 2
390669136 299925959 2
44765804 486840282 3
162621823 252993522 16
299925959 390669136 2
475896725 23505105 1
486840282 44765804 2
337231569 434998682 1
257078406 93737863 2
470500390 370698806 3
434998682 337231569 1
84352469 436060689 41
47914608 577155549 6
287846265 341332559 28
84352469 245007518 21
84352469 475768397 16
153825675 177900100 2
202719757 232961188 1
234316880 266119179 4
351798435 178457690 2
351798435 284510806 3
311114046 167906212 8
175155659 261114974 25
340870023 77688451 4
58757576 41795957 2
409042746 190813502 2
283690548 284139006 2
350372131 205278393 1
155874323 417097825 1
350739777 465399426 17
350739777 417097825 4
481649873 162621823 8
310215915 336130385 6
417708983 252993522 2
278482967 481649873 4
170909799 470069657 6
481649873 426101736 14
238764205 382076279 4
84352469 90430970 11
117757115 470069657 2
70654563 470069657 1
275040716 54596482 1
218641857 23543947 1
208490036 23543947 1
366562500 44765804 8
366562500 352370223 1
164746594 23543947 1
275191705 51697533 10
441208969 53150452 6
97542362 364772998 16
486840282 111005623 1
191898535 164729839 2
164729839 191898535 1
421743631 80373284 3
80373284 421743631 2
37905642 330439783 2
383687232 316530540 7
340870023 447026114 4
340870023 188826656 7
350739777 73084416 16
64017672 21437961 33
64017672 108445481 57
336463177 490590646 13
490590646 336463177 10
490590646 259865273 4
280430548 490590646 6
240663429 490590646 4
246766460 48949091 2
404357780 302559370 3
273602143 316530540 9
190813502 51820161 1
51820161 190813502 1
48949091 246766460 2
74224730 385340015 7
246461105 490590646 17
21415915 93438825 1
391968464 443043975 15
193208430 36612498 2
389265907 104799646 1
315035989 218664980 1
382489334 452834167 21
283713373 316530540 2
410218658 417097825 1
454736754 481649873 6
480499316 267228287 28
21858860 53384299 19
409911433 283713373 4
362747745 421499757 2
241120063 421499757 1
119466409 284510806 2
119466409 275040716 4
119466409 232961188 15
92975209 351253672 12
363295003 351798435 3
274674751 42895816 27
100597724 41795957 1
93438825 174191688 8
319920038 84403255 1
319920038 443043975 6
470915888 45624632 4
177135949 92975209 1
42895816 177135949 1
48376774 126040106 38
48376774 45624632 26
421024033 316530540 1
84403255 316530540 1
244154467 250373879 1
417097825 465399426 5
417097825 410218658 1
487963726 240388572 22
487963726 249794165 38
317966639 181662643 3
71815631 206342682 6
145721875 399954028 29
84403255 203916273 1
469680915 207505611 2
287846265 286597633 7
240388572 21508873 1
100597724 64490054 4
404357780 48949091 2
394745356 108064328 13
394745356 64490054 3
202234178 387735880 1
108064328 117058623 20
64017672 104147773 2
86739892 104147773 1
246739849 107123526 1
343941412 119466409 3
150611354 361065588 2
470069657 361065588 1
481649873 368086280 3
382076279 218649291 7
320557936 316113123 2
162621823 36612498 46
77688451 156951907 2
267228287 370652255 21
490590646 208490036 7
106841421 488571816 9
320121337 170909799 4
208490036 490590646 8
235926567 83928002 72
246739849 198494776 1
267228287 111423790 15
77029876 178077679 5
490590646 182470142 6
236986090 490590646 8
412490976 63253790 9
483853031 106841421 80
106841421 483853031 66
64017672 205376521 15
296712899 370647017 20
370652255 181627999 2
319010188 205278393 1
97492519 257522741 3
351798435 340363309 1
351798435 256696942 1
64017672 228099346 38
198221318 268844576 21
287826175 409042746 1
385340015 127903007 2
324307705 418803180 13
268844576 198221318 11
483853031 257522741 1
328548626 454280253 3
145721875 409042746 13
343941412 179676136 1
266618095 140264549 2
238736345 218621324 12
465399426 177496057 8
108064328 218664980 1
64017672 482704214 10
300202655 483853031 21
64017672 261114974 85
64017672 88910148 66
262307214 347943805 13
14599444 88910148 2
389751959 401744197 23
48949091 404357780 5
48949091 157197158 1
48949091 226691563 3
483853031 300202655 17
182470142 490590646 4
421104380 191069406 3
421104380 179935250 4
108896669 268844576 23
64017672 111690467 107
341332559 21508873 3
179127965 177496057 2
273602143 275096952 2
470915888 244876558 1
234388455 186547033 1
93438825 186547033 1
70654563 117757115 3
70654563 89308231 8
401744197 389265907 45
198221318 417097825 2
417097825 198221318 1
481649873 170909799 6
223869841 267228287 2
266618095 273559646 1
443043975 403594709 4
193208430 280826536 2
378162722 206185630 1
280826536 150611354 3
246760566 88960749 1
244474835 155874323 8
244474835 177900100 25
244474835 417097825 3
246760566 341332559 4
306791157 150611354 1
341332559 246760566 4
341332559 313621459 1
492369766 366017781 21
492369766 276971322 11
492369766 299925959 61
244474835 431640690 8
244474835 44336049 12
244474835 254990620 3
244474835 179127965 2
48376774 337231569 18
280430548 191060793 1
254990620 177900100 1
254990620 73084416 4
254990620 296146340 2
254990620 244474835 9
254990620 179127965 2
191060793 280430548 2
250569402 178077679 1
313621459 246760566 1
313621459 341332559 1
313621459 304022613 2
77029876 58747535 12
170649489 48376774 3
306224647 48376774 1
260814366 454059039 27
58759682 18761643 25
241093180 431640690 1
417097825 73084416 2
64490054 443043975 14
304022613 313621459 3
244547831 178077679 1
193425330 227699736 1
193425330 22926492 1
351798435 267804075 5
202234178 71815631 1
434947470 336717597 36
421024033 443043975 8
399580001 190813502 15
185826799 191060793 2
284510806 226691563 2
18761643 273602143 1
385340015 74224730 4
316530540 23971329 2
187038423 403594709 2
69307285 297652974 2
69307285 359256640 2
388400654 250373879 3
106841421 297652974 1
106841421 359256640 1
234316880 297652974 1
234316880 359256640 1
234316880 238764205 10
335997173 68526291 1
246461105 234313487 1
226691563 205278393 7
75611015 54596482 1
150611354 89308231 48
150611354 170909799 128
369094144 240663429 1
369094144 185646833 1
369094144 307953995 2
143037311 470069657 2
111690467 45112608 1
156951907 69315538 3
470915888 58749618 3
436851002 111005623 4
262307214 111005623 12
235926567 117757115 41
162793078 38633460 1
235189731 56343104 2
283894633 143037311 2
230315857 198221318 1
151755148 36612498 4
36612498 151755148 1
475896725 275191705 5
275191705 475896725 6
56343104 37649776 1
381515950 250373879 2
156951907 214251466 3
238764205 140264549 2
70483883 399954028 2
181627999 168459774 4
361278739 124272648 5
206342682 140264549 1
90430970 191077706 1
399580001 168459774 8
186791565 64490054 16
64017672 211172294 33
336463177 191077706 1
492369766 109269644 16
73084416 417097825 1
365122161 213240376 1
487963726 306224647 42
187038423 391968464 3
286067895 21858860 11
367354478 211172294 1
287826175 292275636 52
306224647 487963726 42
141911198 385340015 3
279504313 434998682 7
436060689 387735880 79
64017672 71487252 35
191898535 108064328 1
176861277 206342682 1
487963726 249824122 23
71487252 361241032 37
71487252 337231569 19
33861081 89308231 5
399954028 331112419 1
475896725 246172121 6
186791565 186190444 2
360738565 337231569 2
360738565 213240376 3
337231569 360738565 1
213240376 360738565 9
92975209 80373284 8
106255581 88960749 2
150611354 117757115 6
121849847 393727361 14
121849847 343887622 12
343887622 99002197 25
28774420 37649776 1
150611354 104799646 160
64017672 117757115 8
48048224 311867325 1
209549732 361278739 3
287826175 133406185 9
115605916 311867325 1
399580001 287826175 7
66484769 285230602 14
58758214 58747535 36
273602143 107123526 1
48376774 280948401 18
108064328 403594709 15
39045743 401390204 1
187658311 488571816 5
366017781 57794814 1
66484769 64490054 30
188683237 357339312 24
491150133 208649048 36
491150133 119202711 21
491150133 192473400 20
340870023 421024033 23
71487252 157197158 16
71487252 175155659 27
71487252 241266173 10
475896725 117757115 3
287846265 344751090 7
186221115 255572101 5
268363596 274674751 1
45112608 56343104 1
267822457 57675742 1
421024033 260814366 3
392132337 409911433 10
234316880 488571816 8
277019535 286597633 3
108064328 179676136 8
409911433 392132337 11
307953995 127903007 2
307953995 284139006 3
42895816 309948156 4
309948156 54596482 33
351798435 337231569 1
71815631 459637630 3
48376774 261114974 33
459637630 71815631 2
191067738 116524695 2
50799351 69315538 14
489343655 141911198 71
171251023 69315538 1
140264549 69315538 1
412490976 100480169 4
272144349 280948401 49
69307285 341332559 8
193208430 69315538 1
162621823 215576684 30
372730170 193208430 11
121849847 36612498 1
150611354 283894633 3
89308231 50799351 14
280826536 69315538 1
360392279 320121337 11
381295550 24429243 12
346391676 204911391 9
279504313 390100428 6
279504313 469680915 31
469680915 279504313 20
48376774 228099346 41
58757576 205278393 3
287846265 214251466 13
235926567 33029673 50
235926567 126040106 2
235926567 48376774 19
235926567 45624632 7
235926567 64017672 27
271324754 109269644 3
51371672 488571816 7
340870023 218664980 6
280826536 338287336 2
48376774 202719757 29
309948156 52305361 1
309948156 244154467 21
156890702 392132337 7
287846265 277019535 4
287846265 102781563 4
287846265 148842295 7
287846265 42895816 2
394745356 186791565 23
437557781 388400654 9
338611428 200444013 34
186791565 394745356 6
438537920 431573246 4
257078406 105576032 2
235926567 409911433 3
235926567 409970512 13
235926567 337070381 5
235926567 44765804 7
219138840 235284388 13
390669136 443043975 1
338611428 438537920 24
97542362 577155549 1
249710115 475896725 12
265245001 150611354 1
475896725 249710115 10
141911198 489343655 66
24429243 381295550 5
77688451 340870023 2
77688451 491150133 26
352370223 409911433 1
352370223 249794165 4
443043975 390669136 2
491150133 77688451 30
475896725 221517840 4
250569402 54596482 1
296489918 192473400 58
203916273 221517840 1
79413578 246739849 2
235926567 221517840 5
366684284 284945143 2
71487252 221517840 49
71487252 267822457 10
191898535 59142721 1
185826799 488571816 5
246739849 79413578 1
318581766 228099346 6
470069657 381346813 5
192149868 371419587 1
187288519 351798435 16
175155659 343941412 4
273602143 211848777 1
211848777 273602143 1
42895816 294817467 3
42895816 350372131 2
71487252 253491471 12
355136751 470500390 3
438406232 206185630 3
275040716 308721415 7
205383132 308721415 4
36292202 156951907 17
150611354 123084921 9
150611354 338287336 4
150611354 137373058 60
119466409 308721415 8
150611354 162621823 9
214483223 21593031 1
389265907 228099346 2
198494776 21593031 4
381346813 137671591 4
108064328 280571460 4
275040716 58749618 2
361812003 23543947 3
361812003 214266687 50
345725724 38633460 5
145721875 21415915 9
21593031 345725724 2
345725724 21593031 4
71487252 205665619 20
71487252 57675742 11
475896725 191007520 3
108064328 496918713 68
53267855 496918713 3
93737863 496918713 24
409911433 496918713 9
56343104 362708884 1
496918713 108064328 92
496918713 109269644 12
403594709 496918713 8
22128494 496918713 4
369094144 259865273 6
259865273 369094144 6
436060689 186224386 56
371419587 173493504 1
21593031 53150452 3
360108672 173493504 1
100597724 496918713 33
496918713 100597724 70
182470142 116524695 1
475896725 173493504 2
64490054 496918713 8
205448347 450794692 1
359256640 205448347 3
119202711 209549732 3
343887622 302559370 4
310215915 341332559 4
80373284 399954028 11
362708884 302559370 2
421104380 185826799 1
285544894 185826799 1
387735880 399954028 8
186791565 93737863 1
71487252 108445481 3
341332559 310215915 5
341332559 214251466 11
483853031 302559370 17
309948156 42895816 7
496918713 22128494 4
363860065 488571816 8
273602143 56406907 1
56406907 273602143 1
141911198 234313487 1
141911198 208490036 1
121849847 215576684 2
106255581 481649873 2
454736754 169894192 1
72277917 198221318 9
140264549 361065588 3
306224647 228099346 3
306224647 341332559 1
338287336 35952475 1
278482967 361065588 1
260778881 21593031 3
21593031 260778881 8
480499316 434998682 17
361065588 278482967 2
434998682 480499316 46
66484769 488571816 7
58757576 56343104 2
496918713 80373284 2
496918713 187658311 5
496918713 443043975 18
374495787 185826799 3
63253790 405604530 5
405604530 63253790 1
443043975 256696942 3
104147773 97542362 4
491150133 72277917 25
72277917 491150133 24
192473400 491150133 13
198221318 72277917 9
75611015 228099346 1
126040106 223611436 4
14599444 116524695 11
299925959 496918713 53
234313487 236986090 3
470915888 202719757 18
246739849 225398019 3
487963726 409911433 4
218664980 399954028 3
218664980 496918713 1
403594709 84403255 2
327333087 250361135 1
84403255 403594709 6
280571460 194757219 1
236986090 164746594 4
246461105 208490036 9
363860065 381448455 3
85694890 458449001 8
382076279 111005623 2
381448455 262639091 1
381448455 488571816 3
186190444 433683092 6
267228287 273559646 23
262307214 280403522 9
21415915 496918713 16
145721875 496918713 1
167906212 187038423 10
194757219 394745356 2
58747535 496918713 7
109299416 396718040 21
202234178 340274242 16
213829162 409911433 1
409911433 117058623 2
187658311 443043975 15
409911433 187658311 1
341332559 106841421 17
30009812 199633839 3
48376774 199633839 6
199633839 577155549 3
45398123 199633839 4
421499757 157091041 7
26761071 199633839 6
48376774 79413578 19
490590646 286067895 2
286067895 490590646 2
458449001 85694890 8
262307214 18900232 13
235284388 285544894 1
390669136 496918713 5
187658311 496918713 7
57794814 187038423 1
496918713 390669136 5
345725724 421499757 4
480499316 111423790 8
285544894 235284388 1
186221115 252695601 2
186221115 182456993 3
111423790 480499316 11
97492519 225398019 3
252695601 186221115 4
199633839 280948401 1
199633839 337231569 4
205231234 187038423 6
246739849 409911433 3
257522741 274053387 1
27798256 364819835 14
18900232 347943805 3
490590646 236986090 4
21770354 116524695 7
492369766 213829162 2
181662643 116524695 6
186134940 116524695 24
64017672 126040106 48
50799351 214266687 2
397569403 218621324 2
218621324 397569403 1
185826799 333467661 1
115180720 335997173 22
307953995 333467661 1
307953995 185826799 1
317475686 36612498 1
393300089 448605410 4
409911433 246739849 2
150611354 137671591 5
150611354 260062202 21
299112866 267228287 1
150611354 338939548 1
381448455 199633839 5
108675333 108064328 8
108064328 108675333 6
199633839 381448455 3
119202711 491150133 9
454059039 369094144 4
369094144 454059039 11
328548626 58759682 2
137373058 170909799 79
137373058 150611354 108
311114046 58759682 2
14599444 182456993 1
248148598 124272648 1
178077679 54198070 34
363860065 226691563 7
64017672 205383132 2
307953995 100480169 2
126040106 194757219 2
223611436 280948401 3
438406232 404357780 7
47914608 23971329 2
496918713 57794814 4
496918713 186190444 31
496918713 93737863 59
219091740 366017781 2
366017781 219091740 1
21593031 102781563 1
53384299 58758214 1
226691563 325696446 1
116524695 421104380 22
178077679 111005623 127
394745356 496918713 35
448605410 228099346 2
205231234 391968464 1
201679034 205278393 2
443043975 185826799 7
487963726 44765804 9
252695601 255572101 2
475896725 121567287 2
44765804 487963726 4
255572101 252695601 2
255572101 259865273 1
255572101 236986090 1
255572101 194511872 1
255572101 182456993 2
210442608 53150452 1
88960749 316113123 23
156951907 24598269 1
50799351 24598269 3
359750805 36544806 1
401744197 214266687 7
396718040 109299416 5
366017781 237266480 3
137373058 338287336 14
337544630 423225727 4
33029673 500112888 62
382076279 36612498 3
336130385 106255581 5
106255581 336130385 2
423225727 337544630 1
393300089 121849847 4
121849847 336130385 2
121849847 393300089 3
137671591 124272648 1
448605410 53267855 1
44336049 177900100 4
383687232 273602143 3
150611354 315035989 11
348265432 140264549 1
150611354 143037311 7
150611354 193208430 14
84352469 287248913 42
23971329 108064328 52
211603583 482704214 2
487963726 409970512 12
238169466 42895816 3
490590646 246461105 12
145721875 21858860 1
221517840 203916273 2
298641416 81112983 9
28774420 208649048 3
178077679 406980735 1
287846265 238764205 25
443043975 64490054 12
108064328 23971329 14
208649048 28774420 2
363915528 186791565 2
213829162 105576032 1
418254720 409970512 4
213829162 492369766 1
28128687 186791565 7
341332559 88910148 5
454280253 28128687 1
443043975 391968464 16
71487252 50093236 22
501002642 387735880 31
64017672 235926567 17
74224730 116524695 3
454059039 501002642 42
387735880 501002642 11
331112419 501002642 7
501002642 454059039 59
496918713 299925959 25
287846265 310215915 5
245007518 501002642 13
310215915 488571816 5
213829162 443043975 3
185646833 116524695 15
186221115 116524695 12
201657966 116524695 9
470915888 358726571 1
181913832 186221115 1
179935250 116524695 11
501002642 331112419 40
436060689 501002642 22
368246503 434998682 1
176861277 501002642 36
273033835 362708884 1
273033835 29267530 1
501002642 176861277 67
257078406 58759682 2
29666748 336717597 8
204911391 346391676 8
336717597 29666748 6
436060689 279949406 9
43399417 223611436 2
43399417 33029673 2
43399417 361241032 2
279949406 436060689 4
145721875 246739849 13
145721875 97492519 8
287846265 364819835 20
403594709 109269644 5
43399417 228099346 1
386637033 99002197 2
338611428 77029876 32
84352469 501002642 1
496918713 403594709 14
92975209 330439783 3
391968464 107123526 2
391968464 80373284 4
391968464 394745356 1
71487252 189209030 17
71487252 347943805 27
71487252 44765804 10
71487252 211848777 15
64017672 500112888 68
57675742 500112888 11
125971172 311867325 3
500112888 167096544 5
206342682 500112888 3
401744197 389751959 29
79413578 500112888 22
170909799 201657966 1
175155659 500112888 21
175155659 45112608 1
175155659 18900232 1
360392279 201657966 2
21858860 280430548 2
381295550 393727361 2
381295550 368802046 1
150611354 361812003 3
33861081 37905642 1
33861081 69315538 1
33861081 36544806 2
316113123 24429243 9
381346813 215576684 3
201657966 360392279 2
88126316 192473400 7
206342682 51039180 2
450794692 36544806 6
51039180 206342682 1
382076279 404357780 15
21437961 500112888 34
381295550 214266687 9
374495787 37905642 1
108064328 280430548 11
381346813 500386861 21
470915888 250613093 30
50799351 317113567 1
386637033 208649048 24
250613093 470915888 6
71487252 296487126 10
156951907 382489334 1
111690467 500112888 19
296487126 44765804 4
90430970 84352469 5
42895816 443043975 6
58747535 21858860 3
58747535 53384299 5
44765804 296487126 5
443043975 40691248 5
443043975 275096952 12
238764205 488571816 9
86739892 267194499 3
383689626 41795957 7
137373058 310215915 27
137373058 214251466 32
137373058 500386861 87
310215915 500386861 8
500386861 310215915 10
250373879 324307705 8
204911391 320121337 2
274674751 336717597 1
274674751 324307705 10
274674751 360543263 6
214483223 347943805 1
214483223 296487126 2
471858752 228099346 36
385340015 186134940 5
145721875 390100428 31
469680915 409042746 5
469680915 189638764 1
469680915 434998682 1
469680915 390100428 6
471858752 363860065 33
390100428 469680915 5
117058623 471858752 10
53384299 205278393 1
471858752 341332559 4
471858752 106841421 47
234316880 471858752 13
403594709 399954028 2
272101527 268844576 5
272101527 198221318 8
471858752 234316880 3
471858752 340363309 2
106841421 471858752 37
363860065 471858752 24
341332559 471858752 4
235926567 487963726 25
235926567 238764205 27
471858752 117058623 12
239482861 500112888 1
351798435 244154467 6
351798435 88126316 8
48376774 351798435 4
119202711 268844576 8
285230602 23971329 3
241120063 111005623 1
85077359 280430548 1
361241032 471858752 1
38081052 501887043 24
46351591 501887043 85
501887043 46351591 43
501887043 38081052 6
360108672 501887043 8
501887043 360108672 2
23971329 369727211 48
470500390 335997173 14
234316880 421499757 5
344751090 83928002 2
471858752 306224647 3
421104380 266119179 2
318581766 500112888 24
471858752 273461517 30
185661573 179935250 3
262639091 471858752 7
223869841 370652255 1
306224647 471858752 2
69307285 471858752 2
287846265 500112888 6
471858752 361241032 2
235284388 471858752 4
71487252 79413578 44
192517738 501887043 8
501994600 193425330 3
193425330 501994600 2
471858752 69307285 2
273602143 323300311 2
183374179 501994600 1
183374179 502000235 7
178077679 275155337 9
71487252 21437961 25
403594709 323300311 4
56343104 577155549 4
371419587 501887043 8
501994600 502000235 16
213579519 465399426 1
470915888 246739849 35
443043975 496918713 7
50799351 35952475 8
471858752 214251466 6
274674751 501887043 1
205278393 360543263 15
249794165 205278393 7
205278393 336717597 8
471858752 235284388 10
205278393 22249205 10
205278393 51820161 11
296489918 177900100 9
296489918 330255413 10
296489918 73084416 8
205278393 250373879 5
205278393 324307705 14
273461517 471858752 11
21858860 76679385 10
238736345 404357780 2
121567287 475896725 1
246172121 501887043 15
262622226 501887043 5
274053387 71487252 6
71487252 274053387 5
394745356 109269644 2
58758214 319920038 5
249710115 501887043 3
310215915 389751959 2
199633839 471858752 13
26761071 502000235 19
137373058 381346813 53
358726571 382076279 1
267822457 360543263 3
389751959 310215915 2
393727361 302559370 6
330255413 296489918 15
310215915 389265907 16
137373058 104799646 48
137373058 252993522 64
382076279 389751959 5
381346813 69315538 1
357660257 480499316 2
480499316 172668288 1
137373058 89308231 69
389751959 382076279 2
249710115 382076279 6
409911433 194757219 1
471858752 199633839 6
68526291 18761643 1
185646833 303371760 2
351253672 57794814 9
140264549 369727211 5
470915888 364772998 1
57794814 351253672 9
199633839 235284388 11
246739849 273461517 1
246739849 471858752 1
246739849 199633839 1
246739849 235284388 1
280948401 235284388 2
501887043 262622226 1
191067738 421104380 1
337544630 39723301 18
299925959 323300311 1
137055424 297850671 2
137055424 28774420 1
137055424 265245001 2
137055424 370611197 2
213240376 239482861 3
250569402 33841316 3
286067895 173493504 1
29553844 417097825 1
71487252 173493504 1
481649873 171251023 2
500112888 173493504 1
500112888 369094144 1
30009812 104799646 1
471858752 28774420 4
28774420 471858752 2
59142721 104799646 1
137373058 361812003 3
67657313 234388455 1
196244888 111423790 1
196244888 370647017 3
196244888 296712899 4
255572101 14599444 3
205278393 108064328 1
341332559 273461517 1
193208430 212503529 1
287846265 393727361 1
341332559 488571816 5
88910148 501994600 1
436851002 50093236 1
22128494 186221115 1
235926567 409982678 33
286067895 186221115 2
214483223 18761643 1
285230602 58747535 8
285230602 496918713 1
285230602 369727211 3
205278393 119466409 11
38633460 27798256 1
234313487 307953995 8
205278393 232961188 21
28136650 58747535 1
23971329 80373284 21
23971329 443043975 54
409982678 487963726 20
370560376 207505611 2
106841421 24868133 1
110551579 89308231 12
277019535 104799646 1
235926567 418254720 2
235926567 366562500 2
238736345 438406232 1
317475686 438406232 3
90430970 74224730 7
90430970 185826799 17
361812003 108064328 6
361812003 93737863 1
58759682 164704175 2
218664980 362708884 1
218664980 205383132 1
218664980 284945143 1
381448455 378745384 1
162621823 481649873 4
64017672 175155659 147
111690467 108445481 7
171251023 36612498 1
198112368 238736345 36
238736345 198112368 35
117058623 205665619 2
433683092 391968464 2
260062202 108064328 1
260062202 93737863 1
36612498 171251023 1
481649873 106255581 2
471858752 361812003 8
235926567 205665619 9
500386861 381346813 6
311867325 111423790 1
311867325 267228287 1
178077679 370698806 11
178077679 355136751 25
500386861 137373058 54
436060689 69315538 2
88910148 205665619 8
71487252 48376774 36
212586753 39723301 1
48376774 71487252 30
71487252 228099346 22
48376774 33029673 71
97492519 205665619 3
391968464 438537920 1
391968464 271324754 2
361241032 97492519 2
48376774 23505105 13
500112888 267822457 20
222559633 48376774 1
500112888 205665619 13
187038423 369727211 2
71487252 64017672 19
71487252 53150452 10
64017672 30009812 39
179244567 404357780 2
64017672 102781563 14
311114046 433683092 2
501994600 326055771 2
88227100 111005623 1
71487252 18900232 3
63253790 307953995 1
178077679 18900232 20
246760566 501994600 2
189660545 502000235 19
502000235 189660545 36
246739849 311108835 1
262622226 108064328 3
48376774 97492519 30
500112888 361241032 23
266618095 198112368 77
82332462 502000235 6
502000235 82332462 6
208649048 491150133 22
105576032 433683092 2
71487252 261114974 14
184372744 317475686 1
44765804 18900232 1
198112368 266618095 62
372988775 302559370 6
71487252 33029673 58
487963726 418254720 2
64017672 223611436 34
316530540 283713373 3
239482861 64017672 1
421743631 186791565 3
350372131 64017672 2
42895816 64017672 1
137373058 215576684 59
88960749 393300089 9
355438543 151755148 1
381346813 151755148 4
320557936 117902280 1
137373058 151755148 3
389751959 315035989 10
150611354 252993522 31
70654563 193208430 2
84403255 187038423 3
44336049 417097825 1
137373058 302559370 2
193208430 70654563 2
338287336 70654563 9
137373058 193208430 22
137373058 70654563 25
70654563 137373058 4
30009812 84403255 3
205278393 363860065 20
143037311 170909799 4
137373058 143037311 22
84403255 30009812 4
370560376 287826175 13
205278393 246739849 6
287248913 186224386 87
176861277 107123526 2
249710115 404357780 7
187038423 84403255 4
370647017 480499316 7
404357780 249710115 3
29666748 450794692 1
266119179 238271382 9
234316880 404357780 4
244154467 351798435 2
64017672 111005623 2
119466409 501994600 3
119466409 502000235 8
205278393 109269644 1
166670511 450794692 1
502000235 119466409 10
502000235 501994600 29
335507982 480499316 21
88910148 482704214 5
501887043 475896725 2
340870023 73084416 2
363295003 438406232 3
196244888 480499316 1
475896725 501887043 5
396758589 455974999 2
39723301 506215866 75
364819835 506215866 52
221517840 38081052 2
241120063 460456072 9
232961188 363860065 6
502000235 183374179 14
502000235 199295364 24
21770354 21927348 26
46252132 523484007 14
409042746 133406185 20
160887563 228099346 1
106255581 361812003 2
62223312 23543947 18
506215866 39723301 131
44336049 28774420 1
88960749 24429243 33
381448455 21415915 7
246739849 48376774 4
390669136 331699419 5
401744197 88960749 1
267228287 401390204 12
496918713 394745356 25
496918713 205231234 2
280571460 297853100 1
28774420 44336049 1
178077679 501994600 15
58758214 54198070 5
501002642 436060689 12
475896725 249707746 10
385340015 236986090 2
470915888 40894652 14
77726580 211555341 14
77726580 109269644 6
280571460 77726580 3
238736345 42570149 56
246739849 21927348 1
331112419 399954028 1
162815851 267228287 1
115180720 399604913 4
205278393 343941412 2
205278393 29267530 27
137434820 303371760 2
401390204 267228287 3
444790512 273559646 29
507778683 112257152 16
501002642 399954028 2
137434820 184374903 1
219091740 85694890 6
371419587 280574253 2
85694890 219091740 9
189660545 501994600 4
401390204 480499316 13
108064328 433683092 5
71487252 126040106 18
285171946 185826799 2
274674751 437557781 4
185826799 285171946 1
26761071 326055771 1
280574253 371419587 2
389751959 440602667 26
119202711 192473400 17
27798256 151816481 2
145721875 338617304 24
401744197 214251466 15
145721875 64017672 1
71487252 482704214 13
222559633 54596482 1
277019535 54513097 1
277019535 148842295 1
108064328 252673442 8
443043975 51371672 6
93737863 283713373 15
324307705 51820161 22
51820161 324307705 30
205278393 308721415 3
240663429 448196764 87
280430548 448196764 7
240388572 487963726 25
240663429 333467661 1
148842295 54513097 1
341332559 183374179 23
177496057 39723301 1
259865273 234313487 2
448196764 240663429 67
454280253 227699736 4
448196764 333467661 15
29553844 153825675 12
185661573 181913832 1
448196764 307953995 4
307953995 448196764 2
412490976 448196764 3
57675742 261114974 6
454903662 267228287 26
261114974 57675742 2
196957441 448196764 5
141911198 448196764 5
482704214 64017672 4
261114974 228099346 7
366562500 93737863 1
283713373 186190444 4
235926567 228099346 1
409042746 104799646 1
97492519 64017672 17
64017672 97492519 28
246766460 54513097 1
88126316 39045743 1
50093236 162815851 7
235189731 54513097 1
57794814 58758214 29
471858752 362708884 5
207505611 480499316 1
210442608 471858752 2
133406185 480499316 1
71815631 480499316 2
309948156 158469454 36
71487252 45624632 12
252673442 54596482 9
492369766 252673442 9
299925959 54596482 2
394745356 488571816 2
280948401 108445481 20
502000235 26761071 41
271324754 252673442 8
271324754 54596482 1
287248913 331112419 9
218649291 150611354 2
121849847 389751959 9
440602667 389751959 21
440602667 361812003 79
121849847 62223312 54
351798435 29267530 1
332334127 127903007 1
133406185 72277917 2
440602667 218649291 72
443043975 187038423 3
471858752 270063173 4
440602667 121849847 137
121849847 440602667 69
482704214 97492519 24
194757219 126040106 1
437557781 300202655 7
238736345 262639091 8
170909799 280826536 3
389265907 440602667 39
450794692 355438543 10
450794692 353689773 1
362708884 471858752 1
137373058 50799351 1
206185630 174191688 8
452834167 382489334 37
54513097 262639091 3
48376774 282067411 14
360543263 267814002 2
255572101 118408967 1
483853031 273033835 5
487963726 91155132 13
77029876 391968464 20
118408967 255572101 1
225914625 363295003 1
286067895 208490036 18
23971329 93737863 27
23971329 403594709 17
21415915 280574253 14
257522741 21415915 1
280574253 21415915 8
434998682 273559646 20
246760566 273559646 3
327333087 381515950 9
58758214 58759682 21
234313487 468809237 4
64017672 21415915 17
440602667 389265907 82
137471432 205665619 2
100480169 179676136 2
166670511 288273675 3
448605410 440602667 1
344751090 240388572 5
344751090 409970512 4
177135949 275096952 1
221517840 240388572 1
221517840 409970512 1
249824122 418254720 1
296510601 164729839 1
71487252 471858752 5
208490036 286067895 15
71487252 117757115 8
363295003 225914625 2
351798435 250361135 4
48376774 221517840 47
221517840 205376521 4
86739892 330234691 2
140083960 330234691 3
191898535 330234691 1
275191705 330234691 1
471858752 71487252 2
137373058 117757115 20
448196764 141911198 2
448196764 196957441 9
338287336 50799351 2
218649291 478310972 21
218649291 440602667 55
338287336 500386861 3
448605410 393300089 1
310215915 381346813 1
381346813 310215915 1
368802046 346391676 11
88960749 62223312 17
88960749 361812003 9
363915528 162793078 5
287846265 246766460 5
403594709 201041947 2
201041947 403594709 1
343887622 423225727 7
400344890 71815631 3
400344890 480499316 3
400344890 181627999 6
400344890 296712899 4
368086280 342697022 2
275096952 115180720 1
454280253 76679385 1
186547033 313621459 1
178077679 470500390 10
178077679 335997173 28
178077679 399604913 20
178077679 241266173 19
178077679 162815851 72
246766460 308721415 9
308721415 246766460 9
124272648 205278393 1
178077679 53384299 19
390100428 279504313 4
58759682 76679385 14
468809237 21858860 3
205278393 256696942 5
158469454 244154467 21
158469454 309948156 39
158469454 137671591 48
421104380 201657966 3
438406232 205278393 2
406980735 189209030 5
287846265 362708884 16
58758214 53150452 2
386637033 337231569 2
29985371 482704214 1
201041947 399954028 1
443043975 93737863 11
500112888 71487252 42
280430548 54513097 1
337231569 386637033 1
23971329 88227100 3
186190444 496918713 6
351798435 324307705 20
115605916 46420717 2
370647017 280430548 2
370647017 208490036 1
370647017 127903007 1
370647017 185826799 1
287248913 287826175 11
287248913 133406185 7
287248913 292275636 26
181627999 189638764 1
218641857 46420717 3
337544630 27798256 3
267814002 324307705 11
115180720 260778881 6
373612153 480499316 2
246760566 502000235 11
48376774 97542362 2
361812003 440602667 36
221517840 97542362 5
206185630 97542362 9
436851002 111690467 3
470915888 21770354 6
88910148 97542362 2
205278393 267814002 17
287826175 399580001 8
53384299 178077679 4
373612153 399580001 8
260778881 460456072 2
21770354 470915888 3
399580001 373612153 4
157091041 460456072 2
83106176 97542362 5
363860065 52305361 22
364819835 218664980 1
205383132 97542362 32
438406232 97542362 2
378162722 97542362 3
378162722 364772998 1
361812003 448605410 3
106255581 315035989 4
23505105 97542362 8
315035989 151755148 1
106255581 381346813 1
381346813 106255581 3
423225727 343887622 3
205665619 267822457 2
417708983 177823861 1
53384299 303371760 2
338617304 97542362 1
106255581 316113123 1
448605410 382076279 1
262307214 45112608 4
262307214 436851002 4
14599444 577155549 1
400549146 165076757 10
475896725 97542362 1
358726571 97542362 1
351798435 97542362 2
270063173 97542362 2
223869841 136249351 1
287846265 323356735 6
471858752 273033835 16
471858752 262639091 4
323356735 287846265 5
38081052 97542362 1
121849847 364819835 1
381346813 162621823 1
235189731 21415915 1
400344890 362708884 5
71487252 97542362 1
371419587 396758589 1
198221318 208649048 10
361299476 165076757 2
234388455 226691563 4
352370223 366562500 3
58747535 164704175 3
205278393 267822457 13
205278393 84352469 2
396758589 513279956 19
325619075 58747535 8
184372744 97542362 1
513279956 396758589 17
513279956 58757576 4
238736345 246766460 9
21858860 234313487 11
21858860 218641857 12
21858860 283690548 10
21858860 369094144 7
21858860 46420717 2
205383132 246766460 1
250569402 165076757 2
250569402 38633460 1
51697533 190813502 8
88126316 351798435 3
29267530 205278393 3
119466409 205278393 3
370647017 267228287 1
351798435 332334127 1
189209030 317966639 7
50093236 317966639 8
108445481 261114974 10
438406232 234388455 1
46351591 475896725 12
97492519 97542362 1
475896725 46351591 8
496918713 213829162 25
296489918 380310734 4
296489918 410218658 11
296489918 177496057 12
213829162 496918713 3
244876558 29267530 1
273033835 140264549 34
28774420 165076757 1
403594709 316530540 3
403594709 308721415 1
219138840 140264549 8
480499316 273559646 5
315035989 302559370 3
394614858 250373879 2
262639091 246766460 2
250373879 360543263 1
426101736 481649873 7
426101736 36612498 3
433102407 24429243 15
24429243 433102407 17
280574253 88960749 1
110551579 143037311 3
275040716 226691563 6
440602667 316113123 12
316113123 440602667 12
140264549 273033835 24
140264549 219138840 5
381295550 440602667 20
88960749 249710115 5
440602667 381295550 11
357660257 111423790 2
108064328 187658311 10
262622226 475896725 6
108064328 21927348 4
250361135 437557781 11
225914625 97542362 2
391968464 77029876 6
246766460 262639091 2
391968464 431573246 7
145721875 279504313 42
68526291 257522741 1
501994600 246760566 1
501994600 311108835 4
188683237 480499316 7
64490054 57794814 5
148842295 427605834 10
160887563 409911433 1
28774420 386637033 1
64490054 273559646 1
26761071 337231569 1
347943805 262639091 3
71487252 262639091 4
409911433 185826799 1
108064328 22128494 13
53150452 347943805 3
53150452 262639091 1
92975209 100480169 1
71487252 140264549 4
53150452 317966639 2
241120063 317966639 6
157091041 317966639 9
262307214 317966639 5
14599444 240663429 1
68526291 317966639 8
201679034 317966639 2
326820998 234316880 1
326820998 317966639 2
310215915 374739662 2
51371672 177135949 4
421743631 514679374 23
177135949 51371672 1
501002642 245007518 24
64490054 391968464 5
343941412 382076279 1
391968464 64490054 3
238736345 238169466 9
502000235 311108835 16
286597633 409911433 2
234313487 28136650 6
409911433 286597633 1
382076279 343941412 1
71815631 523484007 11
336130385 140264549 2
500386861 361065588 29
299925959 218664980 1
304022613 140264549 1
43399417 226691563 1
117757115 280826536 1
117757115 500386861 2
117757115 70654563 1
378162722 218621324 2
140083960 277727437 3
106841421 69307285 23
308721415 433683092 8
111423790 523484007 3
175155659 21770354 12
336717597 267814002 4
336717597 140083960 2
434947470 51820161 16
434947470 288273675 11
138428712 187276624 1
48376774 501887043 11
501887043 48376774 4
48376774 21437961 60
372693245 104799646 6
64017672 45624632 17
501887043 249710115 6
205278393 213240376 1
108064328 366017781 7
108064328 299925959 24
317475686 218621324 2
48376774 235926567 8
199295364 227699736 2
381515950 244154467 6
284945143 325696446 107
205278393 24868133 9
71487252 235926567 8
400344890 111423790 8
284945143 246766460 50
284945143 54596482 370
213240376 427605834 8
317475686 515663555 30
284945143 180329003 83
284945143 427605834 16
48376774 102781563 7
264745750 427605834 3
287846265 273461517 3
483853031 69307285 18
306791157 515440846 6
515440846 306791157 12
71487252 100597724 7
333467661 448196764 12
205278393 218621324 3
181627999 399580001 5
97492519 33029673 7
443540428 84352469 66
207505611 21927348 6
382076279 50799351 9
381295550 62223312 7
342697022 368086280 1
156951907 372730170 10
327333087 388400654 3
440602667 478310972 12
381515950 327333087 5
176861277 51371672 3
51371672 176861277 1
56343104 483853031 1
71487252 111690467 19
90430970 111005623 7
90430970 405604530 1
285544894 90430970 1
400344890 260814366 1
235189731 343941412 3
178077679 441208969 11
178077679 396718040 10
235926567 23505105 2
71487252 162815851 5
345725724 54513097 1
207505611 390100428 1
178077679 45112608 25
178077679 347943805 11
178077679 436851002 19
191007520 501887043 2
162793078 80373284 3
53384299 185826799 16
267228287 454903662 5
454280253 331699419 1
454280253 92975209 1
396718040 441208969 10
454280253 211555341 1
394745356 162793078 1
260778881 317966639 3
108064328 162793078 11
211555341 454280253 1
84403255 496918713 5
316530540 328548626 2
218649291 177496057 1
201041947 211555341 1
274674751 219138840 2
121849847 28774420 1
71487252 241120063 3
266618095 137671591 1
309948156 137671591 11
514679374 421743631 29
191898535 501994600 3
150611354 215576684 36
205278393 427605834 20
285544894 85790245 12
71487252 29985371 5
514679374 351253672 12
351253672 514679374 11
48376774 57675742 18
401744197 234316880 4
27798256 151755148 4
368086280 500386861 8
150611354 317113567 2
481649873 150611354 3
500386861 368086280 4
168345425 27798256 1
62223312 381295550 5
287846265 350372131 1
311867325 137434820 4
517335990 39723301 74
39723301 517335990 78
448605410 517335990 1
90430970 196957441 11
389751959 517335990 7
517335990 389751959 1
236986090 448196764 2
167906212 431573246 4
23505105 67657313 4
350372131 287846265 1
176861277 421024033 5
156951907 421024033 1
421024033 156951907 1
418803180 41795957 2
71487252 102781563 51
119202711 515440846 3
307953995 234313487 4
205278393 54596482 17
22128494 186134940 2
260778881 115180720 5
191077706 326820998 4
23971329 198927386 12
191067738 303371760 2
287846265 304022613 5
369094144 22128494 2
515440846 119202711 5
145721875 207505611 7
306224647 421024033 1
267228287 370647017 1
303371760 191067738 2
286067895 186134940 5
225914625 83106176 6
235926567 223611436 3
299112866 287826175 3
186221115 45398123 2
515663555 363295003 52
515663555 218621324 8
501994600 26761071 2
299112866 140264549 1
108064328 240663429 6
336717597 267822457 2
336717597 249794165 2
267822457 336717597 1
186221115 21927348 7
360543263 351798435 17
500112888 45624632 13
394614858 324307705 7
298641416 267194499 4
186134940 22128494 2
253491471 260778881 1
186134940 307953995 1
186134940 286067895 1
140083960 361241032 1
294817467 317475686 1
307953995 186134940 1
286597633 350372131 4
286597633 287846265 7
381295550 50799351 1
51820161 361241032 1
71487252 500112888 28
342697022 169894192 4
36292202 171251023 9
317966639 186134940 1
137055424 515440846 4
86739892 184374903 1
397569403 51697533 1
332334127 184374903 3
421499757 241120063 2
458449001 275096952 1
470069657 170909799 1
393300089 440602667 28
170909799 500386861 9
393300089 99002197 5
170909799 36612498 2
137373058 470069657 11
366017781 275096952 2
500386861 170909799 5
275096952 366017781 1
338611428 187038423 3
71487252 406980735 7
205278393 418803180 12
421024033 306224647 1
515440846 137055424 5
267228287 508986427 19
515440846 205448347 8
515440846 260062202 25
454903662 508986427 1
363860065 275040716 4
307953995 468809237 4
468809237 307953995 1
205448347 260062202 3
205448347 515440846 8
241120063 115180720 1
351798435 260062202 1
21858860 307953995 7
21858860 385340015 1
120858192 480499316 1
316530540 383687232 4
264745750 515663555 11
515663555 264745750 12
187038423 338611428 1
480499316 120858192 2
360543263 250373879 1
208649048 192473400 17
440602667 99002197 33
285171946 179676136 2
179676136 285171946 1
205278393 249794165 8
287846265 198927386 2
500112888 318581766 27
366684284 190813502 1
137373058 228099346 2
137373058 454736754 1
137373058 110551579 6
280430548 468809237 1
227764232 140264549 1
227764232 104799646 1
351798435 336717597 2
191067738 458449001 5
358726571 450794692 1
205278393 351798435 6
515663555 238736345 23
438406232 515663555 8
515663555 438406232 7
238736345 515663555 26
48376774 64017672 52
48376774 137471432 6
426101736 123084921 3
150611354 426101736 7
191077706 280430548 1
150611354 238169466 1
257522741 145721875 3
316113123 320557936 1
470069657 177823861 4
64017672 137471432 10
198927386 287846265 1
434998682 279504313 9
292275636 399580001 3
226691563 175458189 1
399580001 292275636 2
77029876 438537920 8
84352469 23971329 13
382076279 295071464 2
361812003 517335990 8
297652974 272144349 1
175458189 52305361 1
175458189 97492519 1
390100428 508986427 10
198221318 491150133 5
176861277 109269644 1
336717597 351798435 5
162621823 320121337 5
361812003 341332559 2
389265907 341332559 3
515663555 226691563 14
515663555 117058623 9
515663555 205383132 13
515663555 23505105 15
318581766 330234691 10
27798256 382076279 9
150611354 372693245 18
162793078 470234000 1
107123526 443043975 3
470234000 162793078 3
517335990 218649291 7
517335990 361812003 17
517335990 389265907 5
179872551 421104380 9
218649291 517335990 16
200444013 515440846 10
267194499 198494776 1
205383132 515663555 11
266514525 201041947 4
150611354 140264549 9
317113567 140264549 2
109299416 54198070 18
162793078 266514525 1
140264549 22128494 4
372693245 150611354 16
372693245 170909799 1
140264549 194757219 1
351798435 267822457 26
515440846 200444013 11
458449001 515440846 2
240191869 267194499 12
235926567 24429243 6
185661573 332334127 1
186791565 421743631 1
337231569 388400654 1
158469454 90430970 6
266618095 240191869 17
177900100 99002197 2
48376774 38081052 6
259865273 448196764 6
205231234 443043975 7
189660545 427605834 1
480499316 444790512 8
93737863 323300311 1
448196764 259865273 6
444790512 480499316 21
336463177 100480169 1
336463177 185826799 1
336463177 448196764 10
167906212 266514525 4
259865273 100480169 1
158469454 23543947 2
370652255 577155549 1
287846265 409911433 1
141911198 336463177 2
141911198 333467661 3
137671591 515440846 2
310215915 214266687 2
372693245 156951907 3
89308231 36612498 11
275191705 272144349 2
145721875 232232278 1
261114974 316530540 1
385340015 90430970 3
487963726 360543263 2
362747745 460456072 3
207505611 145721875 9
271324754 391968464 23
385340015 296487126 5
189638764 469680915 1
261114974 205278393 2
434998682 469680915 6
318581766 43399417 1
515440846 137671591 3
166670511 434947470 4
500112888 126040106 46
51820161 360543263 3
205278393 126040106 6
[truncated: 339,801 more chars]
