# Supplementary material for: Dynamic guided metric representation learning for multi-view clustering
Source: PeerJ Comput Sci. 2022 Mar 8;8:e922. doi: 10.7717/peerj-cs.922 (PMC9044235; doi:10.7717/peerj-cs.922)
Supplement: Supplemental Information 2 [file peerj-cs-08-922-s002.zip › football/rugby/rugby.ids]

331273105
270063173
465399426
317475686
470500390
123208306
409982678
337231569
108445481
218621324
296487126
272101527
232961188
19761271
381448455
248062776
193208430
382076279
56343104
207505611
84403255
198112368
370611197
252695601
23505105
368802046
201041947
252834703
357660257
211848777
187365956
285709412
198494776
480499316
361278739
70654563
37905642
249794165
370698806
172453787
172453788
14319626
449572339
29267530
28136650
138428712
397569403
508986427
381295550
18900232
266618095
160887563
219091740
273559646
189209030
88126316
246172121
106255581
179872551
177496057
326820998
170909799
120858192
33029673
338611428
108064328
46351591
39723301
202719757
241266173
486840282
267814002
211172294
246766460
350372131
340363309
235189731
93438825
285230602
284510806
266119179
323356735
265245001
294817467
506215866
556212681
475768397
399604913
353689773
444720443
151816481
211603583
225914625
85790245
36544806
470234000
108675333
280574253
200444013
402870780
48949091
285544894
360543263
336130385
514679374
433102407
286597633
57794814
177135949
320557936
199633839
212503529
192517738
51039180
45364167
157197158
275155337
24429243
319658757
77726580
292813892
784411766
76679385
581023706
273602143
366562500
97492519
436060689
338939548
433683092
311867325
228099346
179244567
575328602
275096952
250373879
391968464
46252132
448196764
429012068
551188839
287826175
36292202
260778881
58759682
186791565
426101736
500112888
351253672
441208969
244547831
70483883
298641416
201679034
191069406
280430548
211555341
491150133
310215915
162815851
53267855
431640690
269051483
45112608
205448347
279579743
331112419
501002642
201657966
173493504
118408967
369727211
46420717
454903662
53384299
115605916
338287336
241093180
240191869
322180022
48376774
297853100
246739849
183374179
569217694
417097825
186134940
187658311
523484007
51697533
394745356
399580001
311108835
137396816
280826536
319010188
213829162
189259082
406886217
108896669
198221318
257078406
520440498
562966986
427605834
340555061
419565212
399954028
191082782
471858752
255572101
30009812
377915688
14599444
328239527
366017781
283713373
234501617
370560376
275040716
179127965
230315857
42570149
306791157
218641857
346391676
327333087
371265403
460456072
354435706
44336049
406980735
776380530
191007520
401390204
22128494
194757219
438746633
262307214
455974999
59142721
355136751
236986090
502000235
58757576
213579519
186221115
63253790
405604530
280403522
454059039
165076757
385003407
330439783
181627999
352370223
296510601
412490976
252673442
164704175
277019535
24868133
206342682
359750805
545072012
244876558
179935250
89308231
210551488
26761071
117902280
223869841
304022613
402540810
179676136
320782984
389265907
262622226
52305361
513279956
198203577
292275636
293643103
51820161
249707746
240663429
591867735
261112253
390100428
91155132
385340015
387735880
268844576
447026114
475896725
255114497
257522741
318581766
487963726
249824122
335221441
112257152
111690467
259865273
248148598
126040106
325619075
232232278
512537775
317113567
296489918
418803180
357339312
202234178
399711344
190383735
279504313
99002197
24598269
137671591
21415915
27798256
363915528
302559370
362708884
488571816
57675742
381515950
333467661
276971322
45398123
330234691
316113123
437557781
320121337
41795957
88227100
125971172
443043975
198927386
394614858
206185630
279968317
109299416
541707952
186547033
344751090
133406185
400344890
492369766
117058623
83106176
205665619
235926567
196957441
85694890
212381568
191067738
360392279
192473400
204911391
378745384
520380645
240388572
287104239
21593031
421104380
390669136
250569402
166670511
577858627
86739892
238271382
102781563
71815631
490590646
281992408
240258320
440602667
186190444
373612153
116524695
29666748
282819786
267194499
157091041
73084416
273033835
315035989
226691563
218649291
208490036
213240376
210442608
156951907
88960749
22249205
92975209
455319239
106766504
307953995
234317940
288273675
227699736
245770489
434998682
438537920
203916273
29553844
378162722
361812003
322045168
178457690
155874323
570305910
306224647
180952975
374495787
358726571
267822457
365122161
360108672
239482861
88910148
223611436
296712899
299925959
38633460
127212001
244154467
180329003
363860065
291357807
458449001
64456105
254940274
335997173
77029876
438159896
68526291
150774251
380310734
355438543
295917422
545300937
260814366
205231234
285171946
423225727
21858860
190813502
80373284
182470142
343941412
182650731
254990620
444790512
90430970
115180720
208649048
472997480
754823287
33841316
352227498
313621459
505128137
167865284
443540428
191101089
401744197
309948156
351798435
21927348
188826656
330255413
274601883
469680915
370005959
383689626
33861081
246461105
336717597
191898535
496918713
317966639
187288519
119466409
277727437
43399417
50093236
164729839
123084921
335507982
237885339
326055771
192149868
547900635
43702024
286067895
580063106
29985371
396758589
410218658
184372744
468370073
370652255
219138840
172668288
140264549
319920038
191060793
167906212
69315538
363295003
424630506
218664980
256133861
482704214
178077679
561976148
352569615
359256640
314096700
574012776
77688451
191072044
300202655
21437961
92473291
241120063
273461517
452834167
500386861
244006526
64490054
134584188
212586753
79413578
44765804
297850671
53150452
409911433
81073960
23543947
137373058
283053533
338617304
400549146
177900100
185661573
297652974
343887622
316530540
438406232
393727361
83928002
206134238
150611354
552102770
162793078
367080568
100235911
40691248
267804075
342697022
287846265
279949406
250613093
548657860
187255592
184374903
773862752
348265432
450794692
231460377
174191688
181662643
137055424
393300089
311114046
396718040
140083960
214483223
227764232
560190998
404357780
337070381
763326908
168459774
215576684
181913832
296146340
66484769
225398019
193425330
468809237
21508873
40894652
388400654
82332462
188846349
278482967
175458189
50799351
222559633
275191705
434947470
454736754
325696446
341332559
515440846
368086280
413508790
340274242
237266480
280948401
532395996
28774420
368246503
14160276
577155549
268363596
176861277
188683237
132902185
370647017
470069657
549380971
481649873
264745750
124272648
54198070
205376521
252993522
361978254
111423790
93737863
838628065
121567287
424179426
284139006
332334127
512578944
143037311
324307705
501887043
54513097
328548626
104147773
296381448
209549732
97542362
386637033
267228287
372693245
187038423
169894192
339165240
371419587
336463177
550434469
778485938
522994958
162621823
370162043
383687232
187450075
361065588
119202711
177823861
191058301
437368746
392132337
378171446
372988775
205278393
42895816
74224730
39045743
136249351
158469454
23971329
145721875
246760566
308721415
409970512
350739777
489343655
137471432
431573246
35254639
106841421
238764205
347943805
384094515
361241032
17248920
175155659
421024033
105576032
62223312
21770354
905950542
221517840
58749618
303371760
168345425
47914608
271550696
182456993
260062202
381346813
110551579
171251023
141911198
283690548
69307285
403594709
22926492
337544630
369094144
367354478
409042746
394244514
382489334
253491471
153825675
210250049
280571460
235284388
287248913
71487252
205383132
470915888
368228652
271324754
364819835
262639091
121849847
127903007
20351239
361299476
45624632
36612498
345725724
164746594
266514525
250361135
507778683
344143174
35952475
109269644
364772998
75611015
104799646
454280253
295071464
181097218
214251466
282067411
478310972
256696942
408214756
214266687
483853031
85077359
272144349
606474884
137434820
536437122
100597724
120116959
151755148
544352394
111005623
191077706
234316880
553850703
264200852
421499757
366684284
249710115
185826799
515663555
601892509
234313487
58747535
100480169
374739662
417708983
360738565
170649489
132067492
246550319
38081052
323300311
141204703
64017672
51371672
81112983
67657313
196244888
517335990
626292287
443078043
117757115
167096544
372730170
194511872
261114974
54596482
18761643
570304837
389751959
185646833
274674751
340870023
199295364
244474835
362747745
299112866
501994600
459637630
84352469
72277917
107123526
324907579
186224386
156890702
148842295
234388455
392480887
284945143
48048224
283894633
238169466
28128687
187276624
245007518
56406907
418254720
37649776
405406664
189660545
436851002
58758214
21695739
421743631
34279978
189638764
331699419
274053387
238736345
448605410
