# Supplementary material for: Dynamic guided metric representation learning for multi-view clustering
Source: PeerJ Comput Sci. 2022 Mar 8;8:e922. doi: 10.7717/peerj-cs.922 (PMC9044235; doi:10.7717/peerj-cs.922)
Supplement: Supplemental Information 2 [file peerj-cs-08-922-s002.zip › football/rugby/rugby-retweets.mtx]

854 854 12472
40894652 48048224 2
70483883 28128687 49
70483883 21927348 59
70483883 51371672 18
80373284 21927348 11
88227100 69315538 1
28128687 21927348 1
40894652 38633460 1
70483883 84403255 6
38633460 40894652 7
88126316 108896669 13
77726580 51371672 7
70483883 45398123 3
77726580 70483883 2
24598269 36292202 4
70483883 66484769 60
77726580 28128687 3
38633460 50799351 1
27798256 51039180 2
22128494 100480169 1
89308231 36292202 17
77726580 40691248 1
88126316 115605916 4
38081052 43399417 8
38633460 124272648 6
24598269 104799646 10
24598269 123084921 8
38633460 115605916 1
80373284 51371672 3
80373284 84403255 6
111690467 33029673 6
117757115 21437961 2
89308231 123084921 1
38633460 48048224 1
21770354 74224730 2
89308231 143037311 17
133406185 67657313 1
86739892 74224730 3
74224730 53384299 1
115605916 88126316 8
70483883 77726580 7
115605916 124272648 11
77726580 21927348 4
151755148 168345425 94
169894192 51039180 1
172453787 14599444 2
151755148 150611354 23
168345425 151755148 202
172453788 14599444 3
169894192 156951907 6
169894192 140264549 5
168345425 169894192 2
156890702 26761071 5
50799351 156951907 20
80373284 23505105 1
21415915 54513097 8
170909799 150611354 15
111690467 64017672 5
92473291 64017672 5
140264549 169894192 8
91155132 23505105 4
21437961 102781563 2
21437961 33029673 25
21770354 179872551 6
42895816 28128687 1
91155132 21695739 2
140264549 156951907 16
169894192 104799646 1
178457690 56343104 5
21770354 86739892 1
117757115 33029673 2
70483883 92975209 9
74224730 88126316 1
185646833 179872551 5
70483883 187658311 6
70483883 57794814 4
57794814 21927348 2
57794814 92975209 5
170909799 36292202 3
91155132 184372744 6
70483883 185826799 1
178457690 50093236 1
186190444 273602143 12
88910148 24429243 1
189209030 50093236 11
115605916 86739892 1
77726580 187658311 1
189209030 54198070 8
155874323 44336049 2
178457690 23505105 3
181662643 179872551 12
119466409 183374179 6
115605916 179872551 4
186190444 167906212 14
186190444 190383735 2
115605916 28774420 1
185826799 21927348 14
179872551 181662643 3
181662643 74224730 2
170649489 45398123 15
52305361 164729839 5
179935250 179872551 8
179935250 179676136 1
115605916 177496057 3
115605916 185646833 1
115605916 74224730 2
67657313 168459774 4
155874323 115605916 1
52305361 56343104 16
189209030 71487252 2
155874323 124272648 4
185826799 187658311 4
70483883 40691248 8
115605916 52305361 7
21437961 48376774 32
170649489 117058623 6
186190444 162793078 12
187276624 48048224 7
191060793 179676136 2
86739892 181662643 2
185826799 84403255 1
42895816 108675333 2
50799351 170909799 2
179872551 185826799 1
181662643 185826799 3
108675333 66484769 6
115605916 179676136 2
86739892 179676136 4
185826799 185646833 2
168459774 133406185 1
187276624 88126316 3
156951907 150611354 3
170649489 24429243 2
74224730 199295364 1
185646833 199295364 1
187276624 108896669 4
88126316 177496057 2
193208430 156951907 3
108675333 201041947 3
201041947 162793078 12
201041947 93737863 11
185826799 80373284 2
77726580 57794814 1
179872551 115605916 2
117757115 108064328 1
108896669 48048224 4
69315538 23543947 1
80373284 185826799 5
170649489 97492519 7
201679034 191060793 6
108675333 186190444 6
179935250 185646833 2
179935250 201657966 1
70483883 186791565 9
51371672 21927348 4
57794814 70483883 2
108675333 58759682 2
185826799 108064328 3
168345425 104799646 4
185646833 179676136 3
178457690 164729839 3
36612498 123084921 34
21770354 191060793 1
115605916 191060793 1
108675333 167906212 5
42895816 40691248 1
170909799 104799646 22
80373284 108675333 1
205231234 185826799 2
42895816 187658311 5
170649489 30009812 12
51371672 28128687 1
181662643 185646833 2
178457690 117058623 2
40894652 124272648 4
88126316 48048224 7
70483883 164729839 1
185826799 74224730 4
92473291 178457690 1
40894652 137434820 2
185826799 28128687 3
21437961 192517738 3
21437961 126040106 10
151755148 36292202 15
193208430 36292202 3
168345425 36292202 18
132902185 168459774 3
186791565 92975209 9
108675333 162793078 7
155874323 179127965 3
181662643 21770354 3
183374179 191898535 1
203916273 191898535 4
179676136 74224730 2
185826799 182470142 1
186190444 454280253 5
192149868 21695739 2
21593031 121567287 1
28774420 124272648 1
187255592 97492519 3
185826799 45398123 3
68526291 54198070 21
199295364 179872551 1
21437961 79413578 6
181662643 179935250 1
21593031 50093236 1
186791565 150611354 2
21437961 88910148 7
179935250 74224730 2
182470142 185826799 1
74224730 185826799 4
185646833 185826799 1
186791565 28128687 1
186791565 21927348 10
186791565 51371672 4
205448347 88126316 1
206185630 47914608 27
179872551 191060793 10
162793078 454280253 2
178457690 205278393 2
77726580 167865284 8
126040106 48376774 5
162793078 167906212 15
186190444 108675333 7
21415915 88910148 4
199295364 183374179 5
156951907 169894192 8
193425330 183374179 1
179872551 21770354 3
21770354 185646833 3
181662643 137434820 3
115605916 179935250 1
77726580 108064328 1
137434820 179872551 4
162793078 201041947 8
181662643 115605916 1
185826799 86739892 3
184372744 91155132 7
108675333 273602143 3
68526291 212381568 1
186190444 201041947 7
36612498 215576684 6
218621324 205383132 35
115605916 191069406 2
219091740 66484769 30
179872551 191069406 2
70483883 219091740 6
179872551 185646833 1
86739892 185646833 2
57794814 219091740 10
21437961 64017672 7
219091740 21927348 4
186791565 66484769 7
119466409 193425330 2
199295364 193425330 1
162793078 186190444 3
183374179 175458189 3
183374179 193425330 4
199295364 175458189 1
193425330 175458189 2
21437961 205665619 3
179676136 191058301 1
179676136 53384299 5
102781563 205665619 3
186190444 40691248 2
191072044 191069406 4
185826799 90430970 4
185826799 179872551 3
205448347 22249205 14
68526291 111005623 2
211848777 111005623 1
206185630 205383132 22
218621324 206185630 12
80373284 108064328 1
104147773 88910148 4
205448347 177496057 5
117757115 221517840 2
42895816 51371672 10
186791565 70483883 1
206185630 48376774 3
39045743 36612498 1
185826799 51371672 8
210551488 202719757 32
218621324 119466409 10
182470142 196957441 1
201041947 167906212 7
42895816 21927348 16
42895816 186791565 2
218621324 23505105 16
185826799 23505105 1
116524695 86739892 2
172453787 170649489 1
21437961 111690467 5
203916273 111690467 1
92473291 102781563 1
189209030 157197158 1
186190444 187038423 7
218664980 51039180 15
178457690 186547033 1
170649489 203916273 5
218621324 47914608 23
162793078 273602143 4
170649489 172453787 6
179935250 191069406 1
186791565 108675333 2
21415915 23505105 2
179935250 41795957 1
185826799 58758214 9
108675333 93737863 2
186791565 84403255 1
117058623 47914608 17
190813502 117058623 1
190813502 47914608 1
117058623 226691563 7
206185630 226691563 2
206185630 117058623 4
91155132 58757576 6
117058623 23505105 28
218621324 117058623 6
198112368 198494776 2
184372744 58757576 7
45398123 203916273 9
187288519 56343104 8
86739892 137434820 1
170649489 104799646 1
170649489 14599444 7
170649489 172453788 2
45398123 21927348 49
92975209 40691248 5
205383132 47914608 127
227699736 167906212 4
206185630 218621324 13
206185630 23505105 4
44765804 157091041 1
205383132 226691563 18
187276624 177496057 4
179935250 191060793 2
91155132 226691563 1
186190444 100597724 4
201041947 190383735 1
117058623 24429243 2
205383132 117058623 16
205383132 24429243 3
170649489 218621324 2
21437961 108445481 2
38081052 58749618 9
191060793 201679034 1
232961188 164729839 5
150774251 47914608 4
186190444 93737863 6
187288519 186547033 14
210551488 186547033 1
205383132 23505105 63
186547033 232961188 4
187288519 178457690 5
45398123 167906212 1
187288519 21415915 12
219091740 42895816 1
93737863 187038423 3
38081052 104147773 17
92975209 51371672 15
88910148 21415915 4
183374179 199295364 16
93737863 162793078 7
162793078 93737863 6
140264549 104799646 2
36612498 36292202 4
88910148 104799646 1
85077359 205278393 2
36612498 104799646 13
36612498 162621823 9
74224730 90430970 1
156890702 48048224 2
137471432 64017672 5
214483223 189209030 3
93737863 186190444 20
88910148 79413578 6
226691563 47914608 21
74224730 86739892 2
74224730 201657966 4
74224730 185646833 4
218664980 106255581 10
183374179 208490036 3
74224730 191058301 1
42570149 180329003 5
168345425 123084921 2
50093236 68526291 3
88910148 228099346 7
191069406 179935250 1
226691563 23505105 10
218621324 234388455 4
198494776 41795957 5
121567287 41795957 10
210551488 41795957 41
88910148 117058623 2
150774251 234388455 1
45398123 205231234 3
91155132 205383132 1
201679034 179935250 4
227699736 108675333 8
187288519 174191688 1
189209030 211848777 1
21437961 117757115 1
108896669 88126316 14
54513097 88910148 2
210551488 205278393 11
213240376 205278393 3
205383132 206185630 24
234388455 205383132 6
234388455 206185630 2
93737863 167906212 3
140264549 193208430 2
168345425 150611354 3
187288519 157197158 1
237885339 14599444 1
157197158 14599444 5
157197158 237885339 5
214483223 44765804 3
53267855 108064328 7
44765804 214483223 1
211848777 214483223 4
42895816 92975209 7
225914625 210551488 3
214483223 211848777 8
194757219 187038423 1
54513097 205278393 14
190383735 23971329 1
162793078 190383735 1
162793078 23971329 2
186547033 178457690 3
234388455 240663429 1
53267855 58747535 13
70483883 42895816 9
205383132 234388455 11
115605916 108896669 2
232961188 56343104 7
115180720 157197158 5
241266173 157197158 2
45398123 185826799 6
205383132 164729839 3
45398123 51371672 11
218664980 121849847 6
211848777 212381568 1
53150452 212381568 2
157091041 53150452 2
214483223 53150452 5
79413578 205665619 3
232961188 187288519 4
108675333 186791565 1
88910148 126040106 1
201657966 74224730 1
206185630 238736345 14
193425330 85077359 1
204911391 22249205 1
119466409 85077359 1
189209030 117757115 1
187288519 23505105 3
205665619 45624632 1
21770354 179676136 1
218664980 214251466 9
92975209 108675333 2
213240376 210551488 1
210551488 232961188 1
244876558 164729839 4
170909799 50799351 5
206185630 21695739 3
240663429 18761643 3
246766460 244876558 4
218664980 104799646 2
42895816 58758214 2
246172121 205665619 1
137471432 205665619 1
246766460 205665619 1
210551488 238169466 5
187288519 164729839 10
88910148 21437961 3
214483223 21437961 1
240388572 48376774 6
157197158 175155659 4
198494776 202719757 6
225914625 205278393 2
240388572 210551488 4
244876558 246766460 4
186547033 23505105 17
121567287 97492519 2
74224730 181662643 1
210551488 175458189 3
186547033 175458189 5
214483223 157091041 5
212381568 157091041 2
45398123 170649489 7
205383132 22249205 1
117058623 178457690 1
210551488 213240376 3
74224730 208490036 1
219091740 77726580 2
218664980 218649291 4
104147773 249710115 3
246172121 249710115 6
88126316 28774420 9
108896669 28774420 1
240663429 90430970 4
14599444 45398123 2
36544806 169894192 1
44765804 189209030 1
43399417 249710115 1
21770354 53384299 1
249794165 240388572 4
157197158 203916273 6
156951907 140264549 15
219091740 57794814 11
244876558 199633839 1
214483223 54198070 4
74224730 186221115 2
92975209 21927348 12
168345425 170909799 1
187288519 137471432 2
246766460 42570149 2
201041947 45398123 1
201041947 185826799 1
92975209 185826799 3
190813502 23505105 1
174191688 23505105 4
74224730 179935250 2
210551488 97492519 9
38081052 249710115 6
214483223 68526291 2
46351591 246172121 8
211848777 157091041 3
189638764 145721875 15
246760566 246739849 1
192149868 58757576 14
111690467 228099346 6
179872551 74224730 1
210551488 137471432 1
186134940 53384299 1
191060793 21770354 1
191060793 53384299 4
218664980 177496057 1
178457690 187288519 2
191060793 185646833 2
137471432 186547033 4
201679034 181662643 3
183374179 85077359 1
246766460 137471432 1
188683237 232232278 45
140083960 22249205 11
21437961 57675742 8
172453787 45398123 2
53267855 249707746 3
53267855 51039180 4
218664980 99002197 1
237266480 249707746 3
249707746 51039180 1
249710115 39723301 1
246766460 54596482 9
119466409 218621324 4
210442608 205665619 2
68526291 157091041 3
186547033 187288519 17
191072044 185646833 2
118408967 245770489 22
196957441 240663429 1
179872551 179935250 3
249710115 58749618 11
170649489 205278393 3
249707746 249710115 7
53267855 249710115 1
249710115 249707746 6
185826799 280430548 7
137471432 97492519 9
201041947 108675333 13
45398123 237885339 3
179872551 255114497 1
74224730 255114497 1
51371672 92975209 2
187288519 52305361 1
186547033 218664980 1
53267855 51371672 2
186134940 199295364 1
237266480 58747535 12
177900100 124272648 16
53150452 157091041 6
119466409 311108835 4
50093236 157091041 1
205665619 102781563 2
178457690 102781563 1
185826799 208490036 2
179872551 240663429 2
185646833 196957441 1
21770354 196957441 1
106766504 178457690 1
249794165 249824122 16
246766460 246739849 2
45398123 172453788 5
88910148 199633839 2
203916273 45398123 6
186547033 244154467 1
156951907 193208430 3
249710115 218649291 2
246760566 22926492 5
203916273 71487252 5
213829162 92975209 3
108675333 92975209 4
259865273 234316880 3
190383735 21927348 3
117058623 21927348 1
184372744 21695739 10
262622226 213829162 4
29985371 30009812 6
118408967 26761071 3
178457690 26761071 1
199633839 26761071 1
201679034 86739892 2
181913832 186134940 1
193208430 23543947 1
115180720 162815851 5
241266173 162815851 3
232961188 46351591 1
118408967 145721875 5
185646833 173493504 1
53267855 218664980 1
198112368 202719757 12
38081052 46351591 11
151755148 260062202 23
246766460 238736345 1
192517738 228099346 4
213829162 262622226 8
264745750 47914608 16
53150452 179676136 1
201679034 191069406 7
262639091 162815851 5
126040106 192517738 2
227699736 21927348 11
262639091 178077679 2
201679034 53384299 10
54513097 90430970 1
264745750 210551488 4
213240376 232961188 2
175155659 57675742 1
240388572 228099346 1
193208430 123084921 1
210551488 250373879 6
168345425 140264549 2
240663429 196957441 1
232961188 238169466 1
213240376 238169466 1
206185630 264745750 4
232961188 213240376 1
121567287 23505105 1
210551488 225914625 3
201041947 186190444 5
210551488 267814002 5
267822457 240388572 1
108675333 227699736 2
108675333 190383735 1
50093236 71487252 1
250373879 106766504 2
238169466 232961188 1
241266173 97492519 1
206185630 225914625 4
137434820 115605916 3
210551488 264745750 4
250361135 238169466 1
186547033 250373879 1
225914625 250361135 1
29985371 88910148 3
203916273 237885339 5
45398123 92975209 1
175155659 48376774 4
238169466 54596482 22
249710115 104147773 6
116524695 191069406 2
187255592 145721875 2
185826799 196957441 2
187288519 240663429 1
227699736 186190444 7
203916273 88910148 1
246172121 88910148 6
177823861 151755148 3
191069406 185826799 1
193425330 88910148 2
236986090 259865273 3
259865273 236986090 2
194757219 92975209 1
262639091 211848777 2
256696942 58749618 2
50093236 54198070 11
264745750 225914625 4
225914625 264745750 1
212586753 38633460 2
218664980 54596482 1
42570149 54596482 1
186190444 227699736 5
42895816 205231234 1
214483223 119466409 1
238169466 117058623 1
199295364 22926492 1
219138840 88910148 9
88910148 235284388 2
183374179 22926492 1
192149868 191007520 1
92975209 108064328 24
236986090 245770489 9
193425330 246760566 1
171251023 193208430 3
57675742 33029673 7
249794165 185826799 1
227699736 162793078 5
205665619 33029673 4
186547033 137471432 6
203916273 157197158 14
203916273 30009812 3
246172121 58749618 5
273602143 93737863 7
205231234 92975209 3
93737863 273602143 22
106766504 244876558 8
181662643 196957441 1
218664980 273559646 3
106841421 88910148 2
88910148 97492519 9
91155132 137471432 1
245770489 271550696 2
260814366 71815631 4
157197158 111005623 1
170649489 157197158 16
273461517 88910148 4
186547033 238169466 1
194757219 273602143 4
274674751 264745750 2
218641857 21858860 5
227699736 273602143 15
210551488 198112368 4
190383735 201041947 1
28136650 21858860 3
53150452 214483223 7
218664980 165076757 1
193208430 50799351 1
240388572 264745750 1
100597724 21927348 2
180329003 235189731 9
219091740 185826799 2
115605916 137434820 4
42570149 235189731 2
225914625 274674751 5
38633460 137434820 1
218621324 238736345 8
273461517 199633839 4
186547033 106766504 1
264745750 213240376 2
250373879 178457690 2
244876558 48949091 2
88910148 175458189 1
168345425 260062202 4
264745750 250361135 2
205383132 88910148 8
53150452 211848777 4
203916273 84403255 1
162793078 21927348 1
266514525 162793078 1
57675742 71487252 2
250373879 56343104 24
274674751 46351591 7
57794814 66484769 14
85077359 117058623 4
115180720 178077679 10
50093236 44765804 1
213829162 211555341 2
196957441 179872551 1
164729839 52305361 5
88910148 273461517 4
181662643 201679034 2
227699736 179935250 1
108896669 230315857 9
181913832 179872551 1
199633839 273461517 10
191069406 179872551 4
74224730 179872551 1
179676136 179872551 3
186134940 179872551 2
116524695 53384299 3
52305361 108896669 1
191067738 21770354 4
21415915 199633839 1
157197158 172453788 5
157091041 162815851 3
74224730 191069406 1
203916273 277727437 2
170909799 156951907 8
273033835 199633839 1
211848777 189209030 2
53150452 50093236 5
168345425 177823861 2
162793078 194757219 2
201041947 273602143 8
53267855 234316880 1
93737863 201041947 5
172453788 157197158 7
157197158 277727437 4
191069406 255114497 1
191007520 108064328 1
219138840 250361135 1
266514525 206134238 2
186547033 117058623 6
46351591 274674751 2
140264549 36544806 2
187365956 177496057 4
278482967 36544806 22
260814366 205278393 1
191060793 137434820 1
45398123 280571460 4
266514525 64490054 1
274674751 225914625 3
201679034 90430970 8
264745750 23505105 2
59142721 275191705 28
275040716 56343104 21
273602143 108064328 6
230315857 248148598 1
42895816 66484769 1
88910148 33029673 2
50093236 111005623 3
45398123 14599444 6
227699736 194757219 1
201041947 194757219 1
189638764 187365956 7
189638764 279968317 12
187365956 26761071 1
194757219 186190444 4
201679034 255572101 5
282067411 250361135 1
100597724 21415915 1
282067411 198112368 2
193208430 260062202 1
187288519 267804075 4
273461517 249710115 1
273461517 54513097 8
115605916 156890702 2
170649489 213240376 8
230315857 88126316 3
186221115 201657966 1
54513097 273461517 7
170649489 577155549 4
38081052 249707746 5
240388572 249824122 21
205383132 218621324 11
227699736 201041947 9
274674751 240388572 4
182456993 259865273 6
111690467 71487252 3
278482967 85077359 1
278482967 108064328 1
232961188 267804075 1
278482967 156951907 5
250373879 267804075 6
278482967 150611354 3
191101089 191077706 1
181913832 191101089 1
272101527 260814366 1
246760566 191898535 1
273602143 194757219 6
185826799 92975209 3
42895816 273602143 1
93737863 227699736 2
18900232 178077679 3
186190444 280571460 1
275155337 178077679 2
273602143 100597724 5
262639091 115180720 3
14599444 170649489 2
157197158 30009812 3
191007520 184372744 1
285544894 245770489 11
206342682 106255581 1
282067411 170649489 3
189209030 212381568 1
189209030 44765804 2
115180720 253491471 1
246766460 235189731 3
148842295 235189731 1
223869841 81073960 1
284510806 244876558 1
53384299 186221115 9
46351591 249710115 17
100597724 108064328 5
191007520 262622226 11
219091740 70483883 1
198112368 21593031 2
278482967 140264549 2
253491471 164729839 1
39045743 260062202 1
275040716 164729839 1
187365956 145721875 7
106841421 214251466 1
212381568 53150452 2
50093236 53150452 5
22128494 208490036 3
42895816 100597724 2
246760566 199295364 1
85077359 199295364 1
259865273 283690548 4
51039180 27798256 3
33029673 57675742 1
24429243 64017672 1
226691563 205383132 5
266119179 236986090 1
27798256 39723301 7
164729839 137471432 1
240388572 137471432 1
244876558 137471432 2
29666748 48376774 1
236986090 266119179 1
191898535 137471432 1
273461517 137471432 1
266514525 137471432 1
226691563 117058623 1
186190444 64490054 8
118408967 283690548 1
245770489 283690548 2
184372744 162815851 2
250373879 164729839 6
183374179 189660545 2
156951907 278482967 2
117058623 29267530 1
256133861 124272648 22
244876558 52305361 5
186134940 181662643 2
234388455 47914608 6
115180720 262639091 2
118408967 236986090 3
164729839 244154467 3
189209030 53150452 2
191007520 21695739 2
185826799 40691248 1
191007520 91155132 1
173493504 256696942 1
253491471 244154467 1
266119179 252695601 2
274674751 250361135 4
183374179 24868133 2
236986090 182456993 2
181913832 179935250 1
274674751 232961188 4
182456993 245770489 3
127903007 90430970 2
284510806 48949091 2
201679034 191077706 7
266119179 234316880 2
246760566 189660545 1
191007520 58757576 1
269051483 280574253 2
273602143 108675333 5
245770489 118408967 9
252695601 118408967 8
279968317 145721875 10
264745750 218621324 4
24429243 21415915 2
33029673 21415915 1
189660545 199295364 2
187365956 279968317 5
21437961 228099346 2
184372744 191007520 4
137396816 252834703 1
201679034 21770354 1
284510806 88910148 1
157197158 115180720 1
238169466 205278393 4
219138840 205278393 1
53384299 179676136 19
157197158 170649489 7
201679034 255114497 3
140264549 278482967 2
33029673 126040106 4
57675742 48376774 2
284510806 56343104 4
53384299 137434820 10
51039180 218649291 2
46351591 38081052 7
274674751 38081052 1
74224730 179676136 2
206342682 35952475 1
246172121 104147773 4
157197158 162815851 1
140264549 204911391 1
184372744 26761071 1
187276624 230315857 4
187288519 85077359 1
93737863 40691248 3
280403522 203916273 5
70483883 75611015 9
274674751 210551488 3
234388455 205278393 1
284510806 137471432 1
246760566 183374179 1
38633460 104799646 1
21437961 45624632 14
164729839 30009812 1
180329003 287846265 1
88910148 104147773 6
278482967 206134238 1
33029673 88910148 3
274053387 88910148 2
274674751 213240376 5
48949091 284510806 1
186547033 253491471 1
250373879 253491471 1
246766460 205278393 5
191069406 53384299 7
260778881 18900232 2
22926492 189660545 3
45364167 177496057 1
219091740 108675333 1
297853100 175458189 1
277019535 21415915 1
45624632 228099346 1
201679034 185661573 5
164729839 56343104 7
157197158 71487252 2
33029673 205376521 1
273602143 167906212 8
46351591 21695739 1
93737863 64490054 20
236986090 118408967 5
192517738 79413578 1
194757219 93737863 2
257078406 167906212 1
53384299 21770354 7
273602143 162793078 2
171251023 177823861 1
240388572 296510601 1
199295364 189660545 1
53384299 181662643 1
191898535 175155659 9
181913832 191067738 2
116524695 181913832 1
214483223 175155659 1
116524695 179676136 1
24429243 108064328 1
70483883 283713373 2
213829162 194757219 3
150774251 264745750 1
203916273 205278393 2
274601883 244474835 6
186547033 275040716 1
280403522 157197158 3
117058623 206185630 1
300202655 244876558 10
280403522 162815851 1
91155132 162815851 1
18900232 262639091 1
123084921 36612498 174
300202655 228099346 10
69307285 47914608 6
164729839 23505105 1
199633839 21415915 12
280403522 175155659 1
280403522 21593031 1
18900232 260778881 2
88910148 221517840 1
282067411 202719757 2
192517738 48376774 4
170649489 228099346 4
170649489 23505105 2
70483883 108675333 3
193208430 140264549 3
256696942 173493504 1
218641857 127903007 1
48949091 52305361 15
33841316 292813892 5
186134940 74224730 1
250361135 274674751 1
274674751 267822457 2
21415915 64017672 2
253491471 187288519 1
283713373 108675333 5
33861081 162621823 1
33861081 24598269 1
88910148 246172121 2
194757219 454280253 1
264745750 267814002 3
116524695 179935250 2
169894192 36544806 1
186221115 53384299 4
201041947 26761071 2
100597724 92975209 1
295917422 202719757 1
278482967 123084921 3
230315857 52305361 4
29985371 273033835 1
184372744 201041947 2
37649776 73084416 3
249794165 164729839 1
48949091 164729839 3
116524695 179872551 6
93737863 205231234 1
184372744 218621324 3
33861081 121849847 2
18761643 112257152 1
21770354 191898535 3
22926492 191898535 1
249710115 46351591 1
240388572 249794165 12
273602143 186190444 14
186190444 108064328 3
278482967 43399417 1
137396816 112257152 2
308721415 186190444 1
191072044 90430970 1
118408967 76679385 7
190383735 167906212 4
306224647 205278393 6
210551488 225398019 6
53384299 90430970 20
234313487 21858860 2
213240376 21695739 1
192517738 221517840 5
218621324 226691563 4
119202711 230315857 3
119202711 108896669 5
88910148 277019535 2
191007520 104147773 11
213240376 267822457 1
267804075 244154467 1
244876558 56343104 15
205383132 104147773 5
22926492 297853100 1
285544894 283690548 1
205383132 93438825 4
88910148 270063173 1
22926492 311108835 4
273461517 121849847 1
189660545 246760566 1
53384299 179935250 14
156951907 50799351 7
295917422 228099346 1
205383132 228099346 2
300202655 267804075 12
279968317 299112866 2
186547033 244876558 2
157197158 23505105 1
18761643 182456993 3
246172121 79413578 1
239482861 23505105 1
191007520 284510806 1
172453787 297853100 1
171251023 50799351 10
33861081 193208430 3
36544806 162621823 1
189660545 260062202 1
284510806 275040716 1
191898535 273461517 3
270063173 191007520 1
214483223 162815851 1
244876558 178457690 1
186791565 42895816 4
119466409 26761071 3
225914625 267822457 2
267804075 48949091 2
187288519 244876558 2
191007520 192517738 1
205383132 191007520 1
192517738 191007520 2
179872551 179676136 3
241266173 115605916 1
255572101 266119179 1
274601883 177496057 3
33861081 99002197 1
100597724 99002197 1
315035989 215576684 9
274601883 73084416 1
273461517 218664980 1
93438825 23505105 5
46351591 180329003 2
273602143 23505105 2
104147773 191007520 1
315035989 162621823 6
316113123 121849847 2
93438825 205383132 1
45398123 246172121 1
250373879 187288519 7
108675333 316530540 2
283713373 213829162 11
236986090 234316880 2
178457690 244876558 1
117757115 193208430 2
227699736 24868133 6
92473291 33029673 1
275096952 21927348 9
191007520 93438825 1
315035989 252993522 14
317113567 104799646 13
315035989 123084921 13
260814366 17248920 9
317966639 234316880 2
123084921 104799646 1
18761643 21858860 3
120858192 230315857 1
205383132 199633839 2
192517738 199633839 1
104147773 199633839 2
126040106 199633839 2
275040716 199633839 1
93438825 192517738 2
199633839 191007520 1
199633839 126040106 2
199633839 104147773 3
57794814 51371672 7
318581766 21695739 7
48949091 48048224 1
119202711 48048224 4
179676136 185646833 2
273602143 58759682 2
93438825 104147773 1
164729839 48949091 2
48949091 267804075 5
106766504 250361135 1
187288519 48949091 1
201679034 74224730 4
232961188 250361135 1
273602143 51371672 3
79413578 30009812 1
184372744 318581766 37
164729839 57675742 1
24429243 306224647 4
252673442 108064328 1
318581766 184372744 14
191898535 85077359 1
24429243 117058623 2
191069406 240663429 1
182456993 240663429 2
316530540 58759682 1
259865273 240663429 3
179676136 240663429 2
93737863 187658311 3
108675333 187658311 1
186190444 187658311 1
306224647 164729839 10
259865273 182470142 2
205231234 167865284 3
137471432 225398019 3
157197158 241266173 4
100597724 93737863 2
24598269 162621823 1
218621324 93438825 3
317113567 162621823 12
257078406 64490054 6
106766504 300202655 2
108445481 71487252 1
187658311 93737863 5
249824122 240388572 8
79413578 274053387 1
36612498 252993522 2
36612498 317113567 2
218621324 69307285 5
300202655 205278393 1
30009812 170649489 10
104147773 274053387 1
33029673 48376774 4
225914625 47914608 4
275040716 267804075 4
179676136 185826799 3
267804075 275040716 2
33029673 223611436 1
300202655 106766504 3
48949091 275040716 4
157091041 280403522 4
137434820 179935250 1
123084921 214251466 1
106841421 228099346 6
237266480 62223312 1
315035989 36612498 8
187658311 51371672 2
187288519 273033835 1
67657313 132902185 2
30009812 45398123 1
275096952 92975209 5
186791565 275096952 4
282067411 225398019 1
311114046 323300311 5
262639091 111005623 1
18761643 208490036 3
186190444 266514525 1
306224647 297853100 2
30009812 306224647 1
213829162 100597724 1
127212001 46252132 11
187365956 175458189 2
164729839 297853100 4
323300311 64490054 3
88910148 71487252 1
123084921 162621823 6
186791565 29267530 1
57794814 275096952 3
249710115 176861277 2
33861081 278482967 1
164729839 117058623 1
92975209 273602143 2
292813892 248148598 4
33841316 248148598 15
218664980 62223312 1
253491471 56343104 13
317113567 123084921 10
179872551 186134940 1
185826799 173493504 1
179935250 303371760 1
275040716 205278393 7
92975209 75611015 2
33861081 36612498 6
191069406 191060793 2
119202711 208649048 7
326820998 191060793 2
326820998 191069406 3
273602143 117058623 1
40894652 88126316 1
191069406 191067738 1
198112368 225398019 1
177823861 171251023 2
201679034 326820998 3
202719757 275040716 1
106255581 273559646 1
116524695 326820998 1
106255581 51039180 3
24429243 23505105 4
205383132 178457690 2
282067411 48376774 8
24429243 85077359 1
185646833 208490036 1
240663429 208490036 4
185646833 240663429 1
193425330 244876558 1
306224647 117058623 3
297853100 117058623 1
317113567 252993522 1
205383132 119466409 3
35952475 23543947 1
283690548 234313487 2
186547033 246760566 5
283713373 104799646 1
85077359 205665619 1
317113567 315035989 6
256696942 29267530 3
297652974 302559370 1
164729839 205278393 2
88126316 187276624 1
116524695 185661573 1
72277917 48048224 2
186221115 185646833 2
191069406 191077706 1
30009812 14599444 3
179676136 191077706 1
303371760 185646833 1
206134238 323300311 1
187658311 280571460 8
246739849 41795957 2
36544806 278482967 21
37649776 88126316 10
201679034 191072044 8
275096952 66484769 3
255114497 137434820 1
185646833 186134940 1
283690548 285544894 1
88910148 26761071 9
88910148 189209030 1
88910148 227699736 5
236986090 285544894 1
167865284 187658311 2
332334127 179676136 3
262622226 191007520 6
250373879 186547033 3
45398123 167865284 4
106766504 164729839 2
179872551 186221115 1
88910148 191898535 5
14599444 186221115 1
79413578 191898535 1
22926492 183374179 1
167865284 331699419 8
56406907 191067738 1
40894652 41795957 2
182470142 18761643 1
170649489 282067411 10
296146340 177496057 5
236986090 252695601 1
328239527 99002197 1
168345425 278482967 1
164729839 88126316 3
187288519 88126316 1
306224647 83928002 44
92975209 66484769 4
26761071 88910148 7
250373879 88126316 1
116524695 137434820 2
181662643 76679385 7
21415915 187288519 4
187658311 58758214 3
127903007 21858860 1
283713373 211555341 1
245770489 236986090 2
26761071 22926492 3
88910148 22926492 2
186547033 21508873 1
186547033 119466409 1
241093180 330255413 13
206185630 234388455 1
119466409 145721875 1
239482861 191898535 1
119466409 191898535 2
322180022 177496057 3
88126316 37649776 3
188683237 335507982 11
202719757 41795957 6
256133861 37649776 12
187658311 21927348 25
273602143 185826799 1
273602143 92975209 1
191101089 63253790 1
167865284 100597724 1
88910148 86739892 1
33841316 88126316 4
111690467 189209030 1
278482967 50799351 1
171251023 156951907 5
156951907 171251023 2
50799351 171251023 3
292813892 244547831 6
88910148 189660545 4
185646833 86739892 1
33841316 254940274 1
292813892 254940274 2
256133861 88126316 3
30009812 228099346 6
30009812 88910148 9
201679034 179872551 5
295917422 64017672 1
260778881 68526291 1
187658311 185826799 5
201679034 185826799 1
188683237 120858192 4
256696942 249710115 1
164729839 275040716 1
164729839 306224647 11
85077359 306224647 1
285230602 206134238 1
254940274 37649776 1
311108835 24868133 1
245770489 76679385 3
252695601 76679385 3
191101089 76679385 1
285544894 76679385 4
170649489 337231569 11
201041947 227699736 5
28774420 177496057 1
303371760 191060793 1
53384299 336130385 18
187658311 42895816 4
282067411 277727437 2
278482967 171251023 1
54513097 106841421 25
106255581 121849847 31
186547033 189660545 5
118408967 252695601 2
256133861 254940274 1
227699736 323300311 3
53267855 252673442 2
192517738 21437961 4
338939548 162621823 3
117058623 164729839 3
169894192 36292202 2
104147773 58749618 7
189209030 234316880 6
30009812 157197158 11
132067492 320121337 2
123084921 36292202 30
284510806 205278393 3
227764232 191898535 1
199295364 88910148 5
280430548 208490036 19
245770489 285544894 1
226691563 218621324 5
48048224 272101527 1
48048224 187276624 2
337231569 21927348 2
52305361 187288519 1
320121337 140264549 2
151755148 338939548 29
202719757 28774420 1
157197158 172453787 1
191898535 235189731 1
275096952 51371672 2
186547033 64017672 1
318581766 306224647 1
227699736 88910148 7
46351591 88910148 1
88910148 186547033 2
306224647 337231569 7
205665619 337231569 2
119466409 88910148 11
337231569 164729839 2
205665619 164729839 1
125971172 46252132 5
33029673 337231569 1
57675742 228099346 1
287826175 279968317 1
280574253 273559646 2
186547033 26761071 18
202719757 228099346 2
272101527 177496057 1
330255413 177496057 16
205665619 306224647 2
337231569 306224647 5
338939548 156951907 3
118408967 182456993 3
18761643 336463177 3
48048224 208649048 4
115605916 208649048 1
191060793 115605916 1
257078406 162793078 1
46351591 191007520 6
187658311 275096952 4
246172121 205278393 1
320121337 151755148 6
202719757 337231569 1
320121337 162621823 1
203916273 337231569 6
167865284 187450075 3
340363309 24868133 7
88910148 157197158 2
191007520 318581766 1
253491471 157197158 1
311114046 64490054 5
116524695 14599444 1
340363309 205278393 6
191898535 231460377 3
335507982 188683237 28
211848777 54198070 2
175458189 164729839 4
164729839 175458189 1
117058623 175458189 1
123084921 278482967 6
88910148 30009812 6
183374179 30009812 1
240388572 340363309 1
157091041 54198070 14
318581766 58757576 11
198112368 41795957 1
193208430 338287336 1
191007520 46351591 3
127212001 205278393 1
14599444 86739892 2
205448347 124272648 1
317113567 278482967 2
226691563 24429243 1
26761071 145721875 5
175458189 145721875 30
279968317 175458189 14
42570149 284945143 4
21437961 30009812 1
259865273 196957441 1
186221115 156951907 1
187276624 120858192 2
187658311 205231234 10
187658311 167865284 1
106255581 99002197 19
249710115 88960749 3
273461517 21415915 2
120858192 208649048 5
193425330 191898535 1
210551488 198494776 4
240388572 205278393 2
283713373 108064328 13
292813892 140264549 1
186224386 46252132 1
172453788 282067411 1
140083960 332334127 5
175458189 279968317 39
30009812 164729839 2
93737863 42895816 1
33841316 244547831 9
345725724 54198070 20
249794165 83928002 12
91155132 83928002 5
292813892 33841316 12
30009812 277727437 2
202719757 137471432 1
295917422 137471432 1
203916273 170649489 1
30009812 337231569 6
33029673 97492519 1
48048224 281992408 1
280430548 185826799 1
187658311 273602143 2
280430548 173493504 1
226691563 93438825 1
151755148 37905642 12
202719757 88126316 1
175155659 71487252 2
18761643 182470142 3
273602143 190383735 1
191898535 297853100 1
175458189 100597724 10
259865273 182456993 4
151816481 306791157 5
24429243 164729839 1
182456993 236986090 2
191898535 256696942 1
273033835 205278393 2
18761643 236986090 2
208649048 37649776 3
33029673 235926567 1
33029673 64017672 3
205448347 302559370 10
337231569 191898535 2
166670511 302559370 3
292813892 250569402 2
253491471 71487252 2
88910148 297853100 2
262639091 201041947 1
193208430 137373058 1
184372744 104799646 1
199633839 104799646 1
26761071 201041947 2
234388455 218621324 1
320121337 260062202 4
210551488 267822457 3
42570149 238736345 2
303371760 259865273 1
264745750 205278393 2
311108835 246760566 6
48949091 272101527 1
42895816 186190444 1
137471432 121567287 2
50093236 137471432 1
347943805 162815851 3
45112608 178077679 9
280403522 44765804 1
202719757 244876558 1
92975209 100597724 1
52305361 244876558 2
57675742 145721875 1
172453788 45398123 4
186547033 164729839 1
111690467 45624632 2
189209030 214483223 2
117058623 205278393 5
198112368 170649489 1
186190444 323300311 1
191898535 186547033 1
153825675 150611354 1
108675333 323300311 5
24429243 205278393 2
297853100 205278393 1
22926492 199295364 3
219138840 273461517 5
280403522 347943805 1
191898535 340363309 2
167865284 270063173 1
236986090 182470142 1
262639091 184372744 1
343941412 340363309 2
241120063 262639091 1
345725724 42570149 9
252673442 100597724 4
57675742 205665619 4
118408967 205665619 1
306224647 205665619 2
33029673 79413578 1
337231569 205665619 1
53384299 116524695 18
37649776 177496057 13
208649048 177496057 2
320121337 278482967 2
108896669 72277917 5
330255413 37649776 17
123084921 215576684 2
230315857 108896669 2
213240376 282067411 3
199633839 270063173 3
172453788 277727437 1
270063173 88910148 2
24429243 148842295 3
106766504 48949091 1
51039180 39723301 1
317113567 282819786 2
79413578 29985371 1
273033835 29985371 1
88910148 205383132 3
14599444 191060793 1
33029673 45624632 6
57675742 45624632 2
211172294 48376774 1
264745750 219138840 1
283690548 90430970 3
340363309 306224647 2
262639091 175155659 2
88910148 193425330 1
227764232 204911391 1
300202655 232961188 3
54513097 199633839 4
330255413 296146340 2
117058623 191898535 1
57675742 191898535 1
111423790 267228287 31
338617304 170649489 4
119202711 279504313 1
323300311 167906212 6
187365956 279504313 4
106766504 187288519 6
187276624 244547831 1
279968317 189638764 2
256133861 44336049 1
137471432 48376774 2
317113567 36612498 25
237266480 53267855 1
330255413 244474835 41
296146340 330255413 2
279968317 187365956 2
106766504 52305361 8
182456993 22128494 1
205231234 84403255 7
282067411 172453787 5
183374179 304022613 2
48048224 40894652 1
59142721 22249205 19
238169466 235189731 1
286597633 294817467 1
238169466 294817467 1
250373879 244876558 7
250361135 244876558 1
210551488 48376774 4
175458189 117058623 1
311114046 328548626 4
179872551 344143174 1
37649776 177900100 6
124272648 177900100 8
92473291 117058623 1
315035989 104799646 7
306791157 151816481 7
282067411 337231569 2
244876558 106766504 4
306791157 265245001 10
26761071 246760566 4
42570149 17248920 6
241266173 178077679 8
164729839 126040106 1
79413578 45624632 1
282067411 187255592 1
38081052 246172121 2
151755148 320121337 11
157197158 140264549 1
187276624 306791157 1
116524695 201657966 1
155874323 108896669 1
53384299 201657966 12
264745750 206185630 2
30009812 187255592 3
273602143 201041947 3
171251023 169894192 1
187658311 84403255 1
198494776 48376774 2
21437961 104147773 1
187276624 340870023 1
92473291 202719757 1
92975209 275096952 3
179872551 182456993 1
148842295 54596482 14
29666748 22249205 8
275096952 185826799 3
280430548 90430970 4
280430548 18761643 11
186190444 21927348 1
185646833 116524695 2
175458189 187365956 7
199633839 54513097 9
185826799 179676136 2
253491471 111005623 2
338617304 157197158 3
347943805 178077679 5
275096952 45398123 1
167865284 21927348 5
337231569 203916273 1
37905642 151755148 19
187255592 337231569 2
166670511 332334127 7
294817467 54596482 2
53267855 237266480 2
294817467 284945143 6
330255413 44336049 10
232961188 52305361 3
208649048 124272648 1
172453788 187255592 1
296510601 246760566 2
185826799 255114497 2
295917422 296510601 1
199295364 255114497 1
330255413 24868133 6
124272648 88126316 10
79413578 88910148 3
201041947 328548626 1
33841316 244474835 2
246739849 137471432 5
124272648 306791157 2
205665619 126040106 2
111690467 126040106 1
52305361 64456105 1
255572101 201679034 3
117757115 57675742 1
106766504 56343104 11
30009812 246172121 2
106766504 64456105 2
246172121 30009812 2
187288519 64456105 2
191898535 23505105 1
186190444 53267855 1
53384299 186134940 7
117058623 79413578 1
148842295 284945143 1
283713373 285230602 3
338617304 279968317 1
189638764 175458189 8
246739849 306224647 2
342697022 215576684 2
246766460 273033835 1
256133861 177496057 4
282067411 213240376 4
191067738 56406907 3
230315857 177496057 1
108896669 177496057 3
337231569 33029673 4
30009812 237885339 6
203916273 33029673 1
203916273 57675742 1
180329003 284945143 13
157197158 45398123 4
203916273 213240376 3
337231569 45624632 1
203916273 45624632 1
308721415 108675333 2
175155659 45624632 1
191069406 255572101 2
29985371 23505105 1
193208430 169894192 2
48949091 56343104 2
117058623 57675742 1
306224647 361241032 2
361241032 273033835 1
175458189 306224647 1
48949091 64456105 1
234388455 97542362 2
29267530 306224647 1
201041947 162815851 5
300202655 244154467 1
191898535 24429243 1
187288519 244154467 2
106766504 244154467 3
186547033 88910148 3
137471432 360738565 4
48048224 77688451 2
175458189 104147773 3
280948401 57675742 2
53384299 191060793 3
30009812 45624632 1
86739892 255114497 1
219138840 21415915 5
79413578 71487252 4
180329003 54596482 9
189209030 111005623 2
53384299 191058301 2
53384299 255114497 2
157197158 347943805 2
111690467 111005623 5
213829162 273602143 3
344143174 41795957 3
272144349 167096544 6
50093236 347943805 3
57675742 337231569 1
187288519 106766504 1
185661573 326820998 6
262639091 71487252 1
192149868 71487252 5
283713373 262622226 1
157091041 68526291 3
46351591 104147773 4
359256640 358726571 2
175458189 285544894 5
330255413 340870023 4
246760566 311108835 2
202719757 295917422 1
213240376 30009812 1
48048224 120858192 3
212586753 198221318 2
21437961 361241032 2
340870023 187365956 1
88910148 361241032 5
201679034 182470142 1
350739777 292813892 6
246172121 361241032 3
106766504 318581766 1
88910148 311108835 2
151755148 359750805 8
340274242 357660257 9
208649048 256133861 2
175458189 235189731 1
297853100 340363309 3
187288519 340363309 2
59142721 167096544 23
92975209 241266173 1
335507982 172668288 2
186791565 40691248 1
308721415 328548626 1
33861081 51039180 1
51697533 51820161 6
306791157 108896669 1
53267855 211555341 1
66484769 21927348 18
218621324 363295003 6
46351591 360108672 8
205383132 364772998 2
76679385 271550696 2
106766504 250373879 1
264745750 83106176 8
337231569 157197158 4
124272648 40894652 1
88910148 246760566 2
187255592 246760566 6
48949091 273559646 2
230315857 48048224 2
164729839 361241032 5
246739849 361241032 4
306791157 52305361 14
111423790 273559646 25
30009812 273559646 2
137434820 201657966 1
45398123 337231569 4
337231569 172453788 3
51039180 99002197 1
157197158 337231569 2
295917422 121567287 1
337231569 221517840 1
37649776 45364167 1
279968317 221517840 1
175458189 221517840 1
37649776 124272648 10
37649776 272101527 1
37649776 28774420 3
37649776 40894652 1
337231569 273559646 1
115180720 241266173 2
219091740 266119179 6
345725724 111005623 1
335997173 178077679 7
210442608 71487252 1
274674751 54596482 17
306791157 323356735 12
193208430 22249205 1
191077706 21770354 1
306791157 322180022 7
337231569 30009812 2
170649489 244876558 1
296510601 240388572 1
111423790 296712899 13
186791565 280571460 1
246739849 97492519 7
14599444 337231569 1
191067738 191077706 1
336130385 273559646 1
252695601 236986090 3
76679385 252695601 8
69315538 273559646 1
170649489 277727437 4
255572101 191072044 2
296712899 111423790 13
48949091 244876558 2
59142721 366684284 5
260062202 151755148 9
275040716 218621324 1
187288519 30009812 2
344143174 202719757 2
274674751 284945143 6
93737863 108064328 2
48949091 253491471 4
177823861 168345425 5
317113567 36292202 2
342697022 36292202 3
89308231 338287336 9
368086280 260062202 5
212503529 260062202 1
368086280 151755148 6
212503529 151755148 2
368086280 359750805 2
212503529 37905642 1
212503529 359750805 1
177823861 104799646 1
137471432 88910148 2
198494776 215576684 1
57675742 64017672 9
284510806 187288519 2
89308231 150611354 6
212503529 177823861 2
368086280 212503529 8
241266173 115180720 11
323356735 306791157 4
340870023 213579519 1
350739777 254940274 1
38081052 360108672 5
345725724 234316880 4
363915528 213829162 4
48048224 72277917 3
151755148 177823861 21
359750805 368086280 1
24429243 340363309 1
85077359 297853100 5
252673442 58747535 4
176861277 273559646 2
181662643 63253790 1
88910148 256696942 1
278482967 36292202 4
177823861 359750805 3
137434820 53384299 10
367354478 332334127 4
162815851 111005623 17
59142721 332334127 47
359750805 37905642 1
45398123 172453787 2
262307214 54198070 31
257078406 308721415 1
201679034 116524695 4
368086280 37905642 6
213829162 109269644 5
50799351 36292202 5
33029673 71487252 4
37905642 177823861 3
119202711 124272648 2
71815631 273559646 1
273461517 106841421 1
76679385 58759682 1
57675742 221517840 5
202719757 198494776 2
370162043 58757576 3
57675742 24429243 2
250373879 232961188 3
205231234 187658311 12
368246503 172668288 3
137471432 119466409 1
275040716 340363309 1
76679385 90430970 7
262639091 44765804 2
306791157 230315857 2
295917422 273461517 1
371265403 273559646 1
255572101 185661573 1
106766504 232961188 1
76679385 266119179 8
76679385 191101089 3
76679385 63253790 2
241093180 179127965 2
205448347 275191705 15
33861081 36292202 11
212503529 170909799 1
30009812 126040106 1
306791157 187276624 1
246739849 246766460 1
104147773 361241032 1
368246503 335507982 4
66484769 51371672 11
306791157 370611197 16
370162043 293643103 2
295917422 21593031 1
210551488 21593031 2
359750805 36292202 2
181913832 63253790 3
306791157 104799646 2
26761071 97492519 1
162793078 108675333 5
255572101 317966639 5
157091041 317966639 2
227764232 63253790 1
170649489 198112368 6
37905642 168345425 8
338939548 168345425 15
124272648 37649776 13
322180022 306791157 2
330255413 48949091 7
140264549 212503529 1
188683237 287826175 6
157197158 577155549 1
191072044 191077706 2
192517738 371419587 1
30009812 29985371 8
338939548 36292202 7
137471432 40894652 1
199633839 88910148 5
230315857 28774420 2
257078406 266514525 4
372730170 37905642 3
323300311 108675333 2
88910148 24868133 4
283713373 66484769 1
137434820 311867325 2
170649489 237885339 1
241120063 54198070 5
260778881 54198070 1
46351591 232961188 1
317966639 54198070 6
179872551 259865273 1
182456993 179872551 1
338287336 89308231 6
306224647 340363309 2
170909799 278482967 1
175458189 187288519 5
241093180 213579519 4
111423790 120858192 8
189638764 287826175 1
210551488 250613093 4
40894652 37649776 1
351798435 52305361 4
362708884 246766460 1
283713373 299925959 3
18761643 90430970 7
362708884 306224647 1
296510601 91155132 2
369094144 43399417 2
250373879 52305361 3
64456105 52305361 2
300202655 52305361 5
358726571 367354478 3
120858192 111423790 2
296381448 91155132 1
250361135 52305361 1
56406907 330439783 3
37905642 143037311 2
137471432 41795957 7
283690548 21858860 7
106841421 273033835 4
164729839 340363309 1
368246503 370647017 9
193208430 143037311 2
344143174 137434820 1
257078406 323300311 4
93438825 234388455 3
71815631 111423790 1
371419587 38081052 2
273461517 235284388 1
93438825 46351591 1
335507982 368246503 1
175458189 284945143 2
273461517 234316880 3
219138840 274053387 20
187658311 186791565 1
14599444 336130385 1
330255413 213579519 9
364772998 23505105 6
237266480 299925959 1
208490036 280430548 30
160887563 97492519 25
18761643 58759682 3
351798435 56343104 1
191898535 140083960 3
344751090 191898535 2
208490036 22128494 5
205231234 21415915 1
212381568 54198070 7
340274242 370647017 13
64456105 56343104 2
236986090 196957441 2
162815851 178077679 65
178457690 52305361 2
259865273 252695601 1
66484769 58758214 1
28136650 369094144 1
160887563 264745750 2
372730170 338939548 5
372730170 36292202 1
372693245 168345425 3
347943805 296487126 3
211848777 347943805 2
123208306 151755148 9
370647017 111423790 2
76679385 181913832 1
187288519 351798435 1
102781563 284945143 2
160887563 117058623 3
115605916 369094144 4
92975209 117757115 1
193208430 89308231 5
33029673 267822457 2
115605916 100480169 1
350739777 137055424 3
33029673 202719757 1
100597724 273602143 1
57794814 186791565 4
344751090 102781563 1
232961188 300202655 1
205448347 167096544 7
205665619 175155659 2
186190444 100480169 1
26761071 199295364 2
79413578 33029673 3
260062202 150611354 3
330255413 151816481 1
187658311 40691248 5
83106176 205383132 2
218621324 83106176 4
86739892 366684284 1
117058623 234388455 2
366562500 83928002 1
188683237 368246503 4
177823861 36292202 1
160887563 104147773 1
175458189 119466409 1
273461517 273559646 1
44336049 241093180 1
213579519 241093180 2
205665619 57675742 1
330255413 179127965 4
241093180 155874323 1
192517738 57675742 3
57675742 361241032 5
68526291 260778881 1
84403255 205231234 2
326820998 191067738 2
350739777 155874323 4
358726571 22249205 11
238169466 284945143 17
21695739 370162043 2
86739892 108675333 1
323300311 201041947 5
296487126 196957441 1
186547033 246766460 1
240388572 361241032 1
273033835 219138840 5
26761071 343941412 2
28128687 109269644 1
157197158 282067411 2
369094144 191898535 2
187450075 191898535 2
338617304 282067411 2
296381448 337070381 1
363295003 218621324 2
219138840 97492519 1
170909799 317113567 1
340274242 368246503 8
160887563 176861277 1
299925959 100597724 5
137471432 156951907 1
246172121 117757115 1
76679385 194511872 6
40894652 311867325 1
21415915 285544894 1
264745750 97542362 4
23505105 47914608 21
236986090 246461105 2
21770354 337231569 2
364772998 117058623 12
364772998 205383132 5
370560376 127212001 3
42570149 252993522 1
262639091 273461517 2
274674751 191898535 1
370647017 340274242 10
177900100 177496057 1
160887563 88126316 1
373612153 81073960 20
166670511 140083960 2
205448347 140083960 10
205448347 367354478 7
140083960 367354478 8
48048224 248148598 1
332334127 367354478 9
297652974 358726571 5
296712899 267228287 8
225398019 241120063 1
338287336 193208430 3
189209030 296487126 1
330255413 350739777 2
381346813 89308231 9
37905642 315035989 1
194757219 213829162 2
160887563 315035989 1
296712899 287826175 1
362708884 176861277 1
187255592 237885339 2
219138840 235284388 6
355136751 178077679 3
199633839 23505105 5
175458189 199295364 3
330255413 199295364 2
272144349 360738565 21
364772998 360738565 3
187658311 177135949 1
238169466 315035989 1
30009812 21927348 2
372988775 315035989 2
21593031 344143174 1
272144349 63253790 1
21593031 157197158 1
338287336 162621823 1
280574253 273461517 1
249824122 366562500 2
205383132 264745750 1
275040716 106766504 1
286597633 284945143 5
372988775 280574253 1
366562500 249794165 3
164729839 29267530 1
315035989 280574253 1
381295550 23543947 6
361065588 37905642 2
372693245 37905642 1
18761643 296487126 1
320121337 169894192 1
166670511 167096544 4
350739777 250569402 1
363295003 23505105 3
350739777 44336049 3
240388572 83928002 8
175458189 23505105 2
295917422 23505105 1
202719757 23505105 1
343887622 121849847 8
323300311 23505105 1
58757576 293643103 1
137434820 48949091 3
177496057 88126316 4
338939548 169894192 1
177823861 156951907 1
38081052 176861277 2
384094515 37905642 10
199633839 106841421 2
33029673 102781563 1
208490036 90430970 5
221517840 102781563 1
18761643 76679385 1
332334127 358726571 7
29666748 59142721 3
330255413 155874323 3
246739849 52305361 1
285544894 52305361 1
205448347 358726571 4
350372131 358726571 2
213829162 363915528 6
187255592 83928002 1
102781563 54596482 5
266119179 271550696 1
192149868 347943805 1
241266173 347943805 2
196957441 336463177 1
30009812 187288519 2
235284388 54513097 3
79413578 21437961 3
344751090 148842295 3
342697022 162621823 4
384094515 260062202 3
278482967 177823861 3
37905642 384094515 5
260062202 169894192 2
267814002 48376774 6
56406907 206134238 1
70483883 280571460 1
205231234 280571460 2
205231234 70483883 1
352370223 83928002 6
296381448 83928002 7
249824122 83928002 5
102781563 325696446 4
180329003 325696446 11
148842295 325696446 2
175458189 325696446 1
344751090 325696446 3
274674751 325696446 4
232961188 178457690 1
237885339 203916273 1
237885339 187255592 1
26761071 186547033 6
187255592 45398123 1
191007520 58749618 3
364772998 83106176 7
180329003 363295003 1
296510601 187255592 2
249824122 249794165 13
21770354 158469454 1
191069406 201679034 1
213579519 104799646 1
124272648 177496057 7
124272648 22128494 1
212503529 372693245 1
37905642 359750805 2
48949091 124272648 4
179676136 280430548 2
57794814 77726580 3
175458189 21415915 16
29267530 256696942 1
306224647 366562500 5
274674751 180329003 11
218641857 28136650 1
77688451 281992408 2
255572101 179872551 1
352370223 240388572 3
275191705 59142721 1
255114497 28136650 1
260062202 36292202 9
277727437 22249205 1
22128494 240663429 2
384094515 359750805 1
249707746 362708884 1
285544894 240663429 1
273602143 240663429 1
175458189 64017672 2
179127965 330255413 1
205448347 59142721 6
44765804 83928002 1
318581766 192149868 4
240388572 91155132 5
79413578 337231569 1
191069406 14599444 2
372988775 318581766 3
297652974 367354478 2
282067411 210551488 1
378745384 235284388 1
370560376 81073960 10
162793078 323300311 3
347943805 71487252 3
372988775 184372744 4
205383132 69307285 4
100597724 50093236 1
311867325 88126316 2
88227100 205278393 4
104147773 46351591 2
58759682 194757219 3
115605916 137055424 1
186791565 187658311 1
274674751 58749618 1
174191688 206185630 5
84403255 70483883 1
205448347 175458189 1
372988775 273461517 2
304022613 21508873 1
227699736 21508873 6
275096952 187658311 1
33861081 156951907 2
33861081 273559646 1
212586753 156951907 1
201041947 308721415 3
133406185 81073960 11
227699736 308721415 2
318581766 371419587 5
84403255 93737863 1
306224647 85077359 2
338939548 151755148 49
384094515 151755148 18
191898535 43399417 5
175458189 43399417 1
46351591 43399417 4
299925959 108064328 7
51039180 23543947 1
342697022 50799351 9
239482861 43399417 1
240388572 43399417 1
187255592 157197158 2
69307285 363295003 1
279968317 285544894 1
186547033 30009812 2
255572101 116524695 5
370652255 280403522 18
56406907 141204703 2
37905642 162621823 1
89308231 381346813 6
370652255 267228287 19
267804075 56343104 11
23505105 21415915 4
337231569 237885339 2
369727211 194757219 3
344751090 284945143 4
362708884 83928002 1
283690548 208490036 1
186547033 388400654 2
140083960 205448347 2
264745750 69307285 4
241120063 275040716 1
366017781 273602143 1
189660545 126040106 1
331273105 17248920 2
123084921 381346813 1
372988775 23543947 1
370652255 299112866 4
206134238 338611428 6
162815851 118408967 1
172668288 340555061 2
191067738 86739892 2
37905642 156951907 1
37905642 338939548 3
221517840 117757115 2
368086280 177823861 4
246760566 340363309 3
191898535 176861277 1
323300311 186190444 1
383687232 108675333 1
266618095 167865284 2
384094515 177823861 1
201041947 390669136 8
273602143 227699736 3
219138840 270063173 8
189209030 186190444 1
241120063 186190444 1
350739777 179127965 1
189638764 390100428 2
175458189 189638764 3
36292202 150611354 5
350739777 213579519 7
167865284 186190444 1
277019535 97492519 2
221517840 246760566 5
240388572 337070381 2
390669136 306224647 1
75611015 306224647 1
117757115 48376774 2
189660545 343941412 2
102781563 33029673 2
97542362 47914608 5
187658311 390669136 3
88227100 370647017 3
88227100 23543947 8
88227100 296712899 6
323300311 383687232 5
390669136 366562500 1
57794814 187658311 9
280948401 33029673 2
88227100 188683237 3
88227100 357660257 1
48048224 108896669 4
388400654 244876558 3
359256640 104799646 1
358726571 190813502 1
279968317 390100428 18
167906212 190383735 5
187288519 381515950 4
260062202 74224730 1
36292202 51039180 1
363915528 109269644 1
36292202 104799646 5
191898535 332334127 3
56343104 64456105 15
160887563 273559646 4
162793078 108064328 1
56343104 244876558 10
311114046 266514525 1
359256640 273461517 1
390669136 273602143 9
57675742 30009812 2
273602143 390669136 5
88227100 287826175 3
275155337 18900232 1
66484769 108675333 3
66484769 92975209 3
246172121 46351591 1
164729839 246760566 2
342697022 320121337 2
84403255 108064328 2
117757115 381346813 3
369727211 58747535 6
109269644 58747535 9
363915528 391968464 2
347943805 370698806 1
162815851 246760566 1
382076279 381295550 78
350739777 330255413 8
167906212 201041947 6
320121337 215576684 2
86739892 167906212 1
363915528 194757219 4
109269644 391968464 3
56343104 267804075 19
23505105 218621324 1
340363309 187288519 1
150774251 363295003 2
26761071 227699736 1
219091740 187658311 1
317475686 372988775 9
47914608 218621324 21
188683237 234501617 2
174191688 226691563 1
30009812 175155659 1
186547033 21415915 3
360392279 51039180 1
183374179 340363309 1
174191688 97542362 2
18761643 385340015 3
100597724 273033835 2
390669136 273033835 1
273602143 273033835 1
75611015 273033835 1
246739849 198112368 1
394745356 92975209 5
394745356 275096952 3
394745356 21927348 38
187658311 394745356 11
394745356 187658311 5
187658311 57794814 3
340555061 370560376 1
36292202 123084921 7
30009812 186547033 1
23505105 226691563 5
88910148 340363309 2
36292202 140264549 1
46351591 249707746 3
77726580 331699419 2
213240376 172453787 3
273461517 249707746 1
221517840 57675742 5
332334127 22249205 24
115605916 181913832 1
126040106 267822457 1
370698806 355136751 2
277727437 337231569 1
192149868 318581766 9
156951907 260062202 2
368246503 357660257 3
47914608 363295003 13
177496057 37649776 3
92473291 21437961 1
390669136 187658311 5
330255413 73084416 4
56343104 253491471 17
368246503 260062202 1
137671591 244154467 1
315035989 273559646 3
285544894 228099346 1
361241032 48376774 12
241266173 175155659 3
164729839 388400654 2
283713373 48376774 1
244876558 388400654 2
330255413 39723301 1
350739777 39723301 1
106841421 218649291 1
274674751 350372131 1
28128687 93737863 1
355136751 370698806 8
183374179 26761071 1
311114046 108675333 1
270063173 378745384 2
186547033 343941412 3
186547033 311108835 1
275096952 211848777 3
59142721 29666748 4
287104239 280430548 1
177823861 372730170 3
382076279 88960749 95
382076279 249710115 2
320121337 338939548 5
315035989 121849847 2
213579519 44336049 1
306791157 214251466 1
260814366 42570149 6
282067411 338617304 2
345725724 260814366 2
80373284 394745356 3
106841421 302559370 3
238764205 273559646 1
21437961 246172121 1
192517738 111690467 3
119466409 340363309 8
322180022 151816481 2
361241032 273559646 1
282067411 30009812 3
259865273 208490036 1
394745356 185826799 5
393300089 218649291 6
260814366 228099346 1
205383132 83106176 5
160887563 88910148 1
56343104 88126316 12
370560376 373612153 7
194757219 162793078 2
287104239 99002197 1
390669136 201041947 5
175458189 361241032 2
202719757 99002197 1
202719757 273559646 1
160887563 100597724 11
227699736 361241032 1
266618095 99002197 1
367354478 361241032 1
140083960 288273675 1
190813502 140083960 3
394745356 280571460 3
133406185 132902185 3
187658311 100597724 3
280948401 48376774 1
340363309 361241032 1
33841316 45364167 1
280571460 275096952 1
332334127 366684284 8
71815631 260814366 4
190383735 64490054 1
218621324 304022613 1
28136650 218641857 3
201657966 186221115 1
213829162 108064328 2
394745356 66484769 3
296510601 273559646 1
192149868 396758589 4
18761643 333467661 1
273602143 308721415 2
249707746 23543947 2
262639091 273033835 2
332334127 199295364 3
280571460 185826799 2
393727361 310215915 2
367354478 59142721 1
394745356 42895816 2
109269644 211555341 2
59142721 397569403 7
79413578 226691563 2
106841421 273461517 1
21770354 234316880 2
205231234 75611015 1
191007520 43399417 1
187658311 374495787 1
273461517 273033835 1
50093236 97492519 1
88227100 172668288 1
100597724 97492519 2
186791565 97492519 1
186221115 137434820 1
191060793 303371760 1
266618095 318581766 1
53384299 58759682 1
186190444 213829162 2
369727211 108064328 2
370652255 81073960 4
83106176 47914608 3
323300311 99002197 1
266618095 218649291 1
246766460 274674751 4
274674751 238169466 3
273602143 64490054 3
54513097 41795957 2
140083960 358726571 3
167906212 64490054 6
371419587 46351591 6
266618095 360738565 3
84403255 275096952 1
167906212 108675333 2
69307285 117058623 2
191007520 249710115 1
167865284 266618095 2
390669136 186190444 4
47914608 264745750 4
23505105 186547033 2
266514525 186190444 2
364772998 218621324 9
54513097 235284388 5
185826799 280571460 2
109269644 100597724 1
58757576 250569402 6
137434820 250569402 3
297652974 59142721 3
194757219 64490054 4
165076757 137671591 1
186547033 183374179 2
246172121 33029673 2
368086280 338939548 19
394745356 84403255 9
340363309 199295364 4
205448347 228099346 4
260814366 158469454 1
47914608 83106176 9
117757115 137373058 1
322180022 137055424 1
45112608 370698806 2
179676136 336130385 1
250569402 324907579 4
306791157 28774420 3
167906212 162793078 2
126040106 21437961 2
191898535 246760566 1
59142721 367354478 11
85077359 311108835 1
85077359 340363309 3
202234178 51039180 15
46351591 262622226 7
219138840 199633839 5
51039180 202234178 10
345725724 17248920 16
397569403 367354478 1
249824122 22128494 1
288273675 367354478 1
238764205 400344890 2
199633839 235284388 1
279968317 279504313 15
56343104 250373879 5
311114046 162793078 2
363915528 167906212 2
157197158 338617304 1
366017781 390669136 1
303371760 21770354 1
86739892 21770354 1
201679034 333467661 1
218649291 121849847 2
167906212 366017781 1
185646833 21770354 1
186134940 21770354 1
249710115 38081052 4
345725724 189209030 1
88126316 56343104 11
283690548 234316880 1
36292202 260062202 9
26761071 21508873 1
56343104 381515950 4
384094515 123208306 6
218641857 369094144 6
244876558 187288519 3
283690548 369094144 5
399604913 178077679 7
285230602 108675333 5
381295550 389751959 17
37905642 260062202 3
21415915 262639091 1
338939548 37905642 4
338939548 368086280 8
37905642 361065588 4
382076279 24429243 49
246739849 363860065 1
317475686 363295003 6
273461517 270063173 1
270063173 260062202 1
218649291 260062202 1
167906212 186190444 3
205383132 275040716 2
36544806 355438543 5
218641857 283690548 3
179127965 124272648 4
382076279 316113123 99
56343104 52305361 24
124272648 212586753 1
360392279 37905642 2
56343104 48949091 6
280430548 296487126 2
390100428 189638764 1
371419587 104147773 8
377915688 223869841 2
221517840 337231569 3
390669136 108675333 2
330255413 177900100 9
394745356 51371672 4
362747745 234316880 3
237266480 366017781 2
199633839 187288519 1
111690467 57675742 1
164729839 178457690 1
267804075 106766504 2
218621324 364772998 11
364819835 228099346 1
187658311 66484769 1
21437961 221517840 5
280948401 221517840 4
201679034 234316880 3
23505105 178457690 1
117058623 21415915 2
381295550 218649291 4
241120063 68526291 2
279504313 145721875 8
296487126 260814366 1
399954028 260814366 6
187288519 343941412 1
362747745 214483223 2
164729839 253491471 1
227699736 51371672 2
189638764 279504313 5
340363309 311108835 2
350372131 228099346 4
238764205 83928002 10
194757219 109269644 2
181662643 191060793 2
151755148 123208306 34
393300089 381295550 2
47914608 41795957 1
175458189 108064328 5
160887563 42570149 6
64456105 267804075 8
106766504 267804075 3
279949406 46252132 1
370560376 279968317 2
362747745 111005623 1
221517840 361241032 7
93438825 174191688 3
23505105 404357780 2
175155659 111690467 2
47914608 117058623 15
47914608 23505105 21
366684284 297652974 2
214483223 111005623 4
58758214 21927348 15
264745750 226691563 2
86739892 303371760 1
86739892 14599444 4
202234178 324907579 2
210551488 362708884 1
252695601 283690548 1
199295364 397569403 1
330255413 304022613 4
140083960 275191705 2
283713373 194757219 4
14599444 303371760 1
205383132 118408967 1
92975209 374495787 4
56343104 187288519 5
66484769 187658311 1
187288519 145721875 1
33029673 261114974 1
264745750 363295003 4
88126316 187288519 2
237885339 172453787 1
219138840 262639091 13
50093236 406980735 3
56343104 22249205 14
115605916 283690548 2
366017781 51371672 1
264745750 364772998 7
117058623 64017672 1
21437961 205278393 4
315035989 317113567 1
360392279 151755148 25
227764232 348265432 1
23505105 83106176 5
359750805 123208306 1
260062202 140264549 4
362708884 30009812 1
373612153 370560376 5
275040716 187288519 1
190383735 93737863 1
244154467 187288519 1
53267855 100597724 3
273461517 92473291 1
21437961 92473291 1
111690467 185826799 2
405604530 76679385 3
280948401 175155659 1
90430970 76679385 15
240388572 366562500 5
201041947 316530540 3
355438543 36544806 1
381295550 382076279 24
48949091 232961188 1
191898535 215576684 1
246172121 107123526 1
256133861 292813892 1
199633839 363860065 8
241093180 296146340 1
66484769 77726580 1
53150452 68526291 9
47914608 76679385 1
90430970 18761643 8
76679385 53384299 2
56343104 205278393 2
50093236 211848777 2
351798435 244876558 3
275040716 205383132 1
326820998 191077706 2
18900232 355136751 3
206185630 69307285 3
157091041 191898535 1
192517738 33029673 8
211848777 191898535 1
48949091 186547033 1
186221115 191069406 2
280948401 21437961 3
57675742 111690467 1
280948401 64017672 6
57675742 21437961 2
280948401 192517738 1
280948401 111690467 1
280948401 211172294 1
280948401 126040106 1
361241032 228099346 1
203916273 228099346 1
306224647 378171446 1
343887622 214251466 3
296510601 278482967 1
381295550 316113123 3
143037311 89308231 13
246739849 378171446 1
344751090 378171446 1
26761071 368802046 2
157091041 228099346 6
56343104 164729839 3
191898535 228099346 3
280571460 21927348 11
118408967 405604530 4
267814002 71487252 2
186221115 74224730 2
360392279 368086280 2
45112608 115180720 2
151755148 360392279 14
168345425 37905642 1
157091041 262639091 2
47914608 205383132 19
372988775 370162043 7
409970512 296381448 4
53150452 345725724 2
409970512 409911433 2
399954028 93737863 3
372988775 235189731 2
396718040 111005623 6
187658311 186190444 1
308721415 167906212 1
257078406 316530540 3
106255581 214251466 17
36544806 382489334 7
37905642 360392279 4
283713373 109269644 2
299925959 109269644 1
104147773 246172121 1
249710115 246172121 1
58759682 390669136 2
77726580 252673442 4
240388572 145721875 1
299925959 105576032 5
191007520 38081052 3
53384299 201679034 3
221517840 64017672 4
330255413 246760566 1
162815851 347943805 9
76679385 285544894 5
175458189 191898535 2
48949091 177496057 1
181662643 271550696 1
105576032 339165240 2
115605916 127903007 3
282067411 189660545 1
252673442 339165240 1
45112608 241266173 3
50093236 296487126 2
186190444 92975209 1
162815851 189209030 1
201679034 205383132 1
262639091 347943805 2
273033835 227699736 1
360108672 58749618 2
372988775 246766460 1
338617304 237885339 2
299925959 366017781 11
337231569 338617304 1
262307214 234316880 4
267814002 45624632 3
166670511 59142721 3
184372744 372988775 5
221517840 33029673 8
399604913 162815851 1
409970512 409982678 1
262307214 211848777 5
214483223 234316880 3
57675742 267228287 1
249794165 409982678 7
45364167 177900100 1
280571460 187658311 2
24429243 343941412 1
273461517 126040106 1
21593031 92473291 1
90430970 21858860 29
394745356 205231234 6
241093180 350739777 5
304022613 218649291 1
205231234 93737863 1
274674751 235189731 8
187658311 104799646 1
275096952 104799646 1
186791565 104799646 1
97542362 404357780 5
91155132 318581766 1
350739777 410218658 11
235284388 256696942 1
58759682 24868133 3
344143174 250613093 2
57794814 205231234 4
194757219 369727211 3
331273105 42570149 2
342697022 218649291 1
342697022 338939548 1
56343104 106766504 3
52305361 48048224 1
250569402 318581766 1
377915688 140264549 8
363860065 199633839 2
213829162 58747535 3
317475686 404357780 3
179127965 177900100 3
90430970 22128494 3
201679034 191101089 1
274674751 344751090 3
300202655 64456105 4
361065588 123208306 5
151755148 368086280 16
170909799 89308231 2
88126316 72277917 6
390100428 409042746 1
119202711 306791157 1
21437961 71487252 3
208649048 72277917 1
208649048 119202711 3
303371760 336130385 1
390100428 145721875 2
249824122 91155132 2
47914608 226691563 22
336130385 255572101 1
304022613 193425330 1
372988775 58757576 1
382076279 393300089 17
218649291 214251466 2
330255413 410218658 4
44336049 177496057 4
241093180 177496057 4
366017781 58747535 5
323300311 390669136 4
399954028 108064328 6
84403255 394745356 3
187658311 107123526 4
286597633 274674751 1
370652255 21858860 4
116524695 191060793 1
399604913 335997173 1
279504313 279968317 7
199295364 185646833 1
175458189 185646833 1
137471432 185646833 1
304022613 185646833 1
246461105 182470142 1
198494776 185646833 1
225914625 234388455 2
111423790 400344890 1
108675333 21927348 1
396718040 178077679 3
296712899 273559646 7
54513097 381448455 1
58759682 64490054 2
115180720 347943805 2
205231234 107123526 6
316530540 64490054 2
105576032 276971322 1
54513097 270063173 11
43702024 58757576 2
53384299 185646833 7
160887563 47914608 2
53384299 58749618 2
279579743 399954028 19
198112368 344143174 1
115605916 218641857 4
315035989 406886217 4
244876558 267804075 9
188683237 196244888 21
76679385 238271382 4
51820161 332334127 2
279579743 71815631 7
363860065 21415915 5
307953995 115605916 1
279579743 207505611 27
369727211 252673442 1
84403255 107123526 1
370560376 292275636 3
133406185 292275636 1
48949091 88126316 3
69315538 133406185 3
69315538 292275636 1
137434820 177496057 1
133406185 373612153 3
108675333 283713373 1
338611428 228099346 1
315035989 316113123 1
36612498 315035989 5
279579743 279504313 2
45112608 335997173 1
218641857 286067895 4
213829162 369727211 1
323300311 23971329 1
106255581 393727361 2
277727437 172453787 1
172453787 358726571 1
106255581 310215915 5
372730170 123208306 1
320121337 284510806 1
162815851 92473291 1
370560376 69315538 2
279579743 296487126 6
338611428 330439783 4
100597724 228099346 2
238169466 180329003 1
279949406 373612153 1
225914625 228099346 1
241093180 44336049 6
399954028 84403255 2
279968317 370560376 3
80373284 107123526 5
262639091 205278393 1
344751090 24429243 1
279968317 207505611 7
390100428 279968317 6
58747535 108064328 48
262622226 104147773 5
97492519 48376774 4
338939548 320121337 6
182456993 234316880 2
191898535 337231569 1
33029673 205278393 1
337231569 279504313 1
201679034 185646833 3
58747535 100597724 1
409970512 83928002 6
330255413 193208430 1
210551488 418803180 1
399604913 18900232 1
58747535 237266480 14
58747535 339165240 17
279579743 260814366 16
88126316 230315857 4
370698806 45112608 1
210551488 228099346 1
218664980 311867325 1
366684284 140083960 1
106255581 218664980 4
218664980 202234178 3
283053533 63253790 3
337231569 230315857 1
109269644 108064328 4
279579743 279968317 10
382076279 106255581 25
384094515 372730170 2
218649291 214266687 13
189638764 409042746 2
390669136 316530540 1
88126316 52305361 7
280571460 58758214 6
218664980 421024033 2
344143174 18761643 1
28128687 194757219 1
76679385 118408967 8
56406907 271324754 1
58747535 369727211 8
221517840 111690467 4
237266480 100597724 1
363860065 23505105 2
283713373 363915528 7
166670511 367354478 6
381346813 156951907 1
59142721 358726571 13
350372131 337231569 1
127212001 387735880 16
105576032 64490054 2
56343104 275040716 13
394614858 267814002 11
47914608 404357780 15
48048224 230315857 1
45398123 100597724 2
335997173 162815851 1
18900232 335997173 2
174191688 69307285 1
212586753 124272648 9
304022613 183374179 7
237885339 45398123 1
286067895 28136650 1
381346813 260814366 2
54513097 363860065 16
93737863 84403255 1
306224647 409911433 4
160887563 363915528 1
205383132 238736345 7
296381448 409911433 1
245007518 84352469 4
370162043 192149868 1
399954028 279968317 2
218621324 404357780 1
205383132 404357780 4
363915528 64490054 14
48048224 269051483 2
269051483 156890702 1
48048224 156890702 1
269051483 48048224 2
270063173 21415915 2
59142721 350372131 1
282067411 350372131 1
344751090 350372131 1
323300311 58759682 9
97542362 350372131 3
54513097 219138840 1
311114046 257078406 1
320121337 252993522 2
368246503 287826175 2
364772998 226691563 2
115605916 44336049 1
241093180 380310734 1
363860065 273461517 1
350739777 380310734 4
56343104 54596482 14
211848777 45112608 1
207505611 279968317 3
409970512 91155132 2
92473291 88910148 1
409970512 249794165 1
277727437 350372131 1
337231569 350372131 1
201679034 208490036 1
186190444 390669136 1
300202655 56343104 15
252695601 182456993 1
336463177 246461105 2
401390204 188683237 2
417097825 254990620 1
157091041 189209030 1
267804075 64456105 5
175458189 279504313 12
175458189 274053387 4
262639091 274053387 1
211848777 406980735 2
174191688 187288519 1
210551488 250361135 1
21415915 270063173 1
33029673 274053387 1
279968317 260814366 2
206134238 330439783 3
221517840 21927348 1
240663429 280430548 2
412490976 280430548 2
196957441 280430548 3
259865273 280430548 4
236986090 280430548 6
182470142 280430548 1
364772998 317475686 1
300202655 381515950 2
300202655 253491471 6
241120063 262307214 2
214483223 262307214 3
382076279 39723301 1
156951907 204911391 1
381346813 193208430 7
208649048 48048224 1
167865284 81112983 12
280430548 240663429 2
219091740 421024033 2
260062202 156951907 4
280571460 66484769 2
275040716 253491471 1
198112368 137471432 1
50093236 234316880 3
202719757 225398019 3
350739777 241093180 3
50093236 189209030 6
323300311 150611354 1
404357780 174191688 1
76679385 181662643 5
93737863 190383735 1
238764205 302559370 8
280430548 118408967 2
390669136 167906212 17
367080568 157091041 3
219138840 298641416 4
186547033 52305361 2
213579519 350739777 4
393300089 273559646 2
393300089 389751959 4
280571460 93737863 2
151816481 322180022 1
280574253 156890702 1
332334127 359256640 4
28128687 64490054 1
124272648 256133861 12
21770354 201657966 1
412490976 283690548 1
186190444 328548626 1
108675333 308721415 1
372988775 273559646 1
273461517 363860065 1
119202711 120858192 2
187288519 205278393 1
234313487 259865273 1
308721415 273602143 2
167906212 316530540 1
253491471 44765804 1
372988775 192149868 3
53267855 252993522 1
53267855 215576684 1
241120063 211848777 3
362747745 211848777 2
317966639 211848777 3
137434820 124272648 1
106255581 343887622 11
267804075 52305361 4
189209030 269051483 1
409970512 240388572 8
38081052 384094515 2
105576032 299925959 4
58757576 370162043 16
226691563 363295003 4
51820161 302559370 3
36292202 23971329 5
26761071 228099346 1
162793078 390669136 3
267804075 381515950 5
21770354 326820998 1
255572101 326820998 1
255572101 21770354 3
354435706 137396816 4
315035989 177823861 1
29267530 249707746 1
274053387 262639091 1
219138840 54513097 3
324307705 262639091 2
188683237 137396816 5
280948401 21415915 1
336463177 240663429 1
105576032 100597724 1
315035989 404357780 1
46351591 371419587 7
360108672 88910148 1
191898535 48376774 2
168459774 127212001 4
274674751 48376774 1
274674751 57675742 1
326820998 201679034 2
361241032 57675742 1
187658311 92975209 1
205376521 111690467 1
249824122 48376774 1
337231569 57675742 1
273461517 378745384 2
274674751 427605834 3
394745356 107123526 4
210551488 56343104 2
262622226 268363596 1
249794165 48376774 2
393300089 315035989 1
381295550 361812003 1
221517840 126040106 2
83106176 191898535 1
205376521 83928002 1
115605916 370611197 1
275096952 58758214 4
192517738 71487252 1
323300311 121849847 1
283713373 64490054 2
390669136 205231234 1
36544806 227764232 8
300202655 250373879 4
350739777 177496057 10
241093180 410218658 8
58759682 323300311 4
390669136 58759682 3
187255592 41795957 1
44336049 250569402 1
164729839 64456105 1
328548626 186190444 1
364772998 404357780 3
57675742 205278393 1
277019535 205278393 1
177823861 140264549 4
296146340 410218658 4
108445481 48376774 6
359256640 218649291 1
90430970 240663429 1
74224730 240663429 1
192517738 126040106 4
174191688 93438825 4
246739849 126040106 1
115180720 355136751 2
45112608 355136751 5
174191688 117058623 1
262622226 126040106 1
18761643 41795957 1
210551488 246739849 1
396718040 335997173 2
219091740 194511872 1
85077359 126040106 1
160887563 126040106 1
58758214 56343104 1
235189731 284945143 4
118408967 186221115 1
363860065 126040106 1
249794165 238764205 5
23505105 363295003 3
369094144 182456993 1
106766504 275040716 6
47914608 69307285 8
390669136 64490054 2
218641857 412490976 2
105576032 390669136 2
213829162 205278393 1
324307705 298641416 3
24429243 126040106 1
185661573 14599444 3
306791157 119202711 4
306791157 124272648 1
360392279 361065588 1
285230602 276971322 1
90430970 53384299 18
186190444 194757219 1
133406185 168459774 2
97542362 205383132 10
186190444 409911433 1
186190444 167865284 1
366017781 167865284 1
366017781 186190444 1
337070381 296381448 3
182456993 182470142 3
280430548 182470142 2
267804075 253491471 3
317475686 150774251 1
58747535 109269644 19
230315857 72277917 1
151816481 265245001 1
234388455 117058623 5
253491471 267804075 1
120858192 187276624 3
53384299 191072044 1
28128687 177135949 1
399954028 421024033 14
111690467 296487126 1
45398123 421024033 3
108675333 285230602 2
56343104 82332462 1
246760566 186547033 2
298641416 54513097 3
286067895 115605916 2
72277917 108896669 6
162793078 51371672 1
93737863 194757219 1
394745356 421024033 3
393300089 214266687 1
218649291 389751959 5
367354478 29666748 1
240388572 363860065 1
273602143 409911433 3
69307285 23505105 5
404357780 23505105 3
280430548 336463177 1
306791157 137055424 3
187276624 311867325 1
280430548 259865273 2
274674751 205278393 4
274053387 23505105 4
211848777 234316880 3
366017781 433683092 1
88960749 381295550 2
419565212 267228287 1
111423790 127212001 1
47914608 22249205 3
399954028 207505611 10
23505105 205383132 3
226691563 174191688 1
115605916 21858860 5
80373284 187658311 4
21770354 191077706 1
66484769 275096952 3
273033835 274053387 5
366017781 252673442 2
370698806 335997173 1
42895816 421024033 1
412490976 218641857 1
412490976 21858860 1
39723301 23543947 6
177823861 107123526 1
250373879 205278393 8
117757115 23971329 1
208490036 182456993 2
176861277 387735880 17
234501617 260814366 9
56343104 284510806 5
30009812 238169466 3
84403255 185826799 3
50093236 21593031 1
74224730 116524695 1
21770354 21593031 1
362747745 21593031 1
426101736 104799646 11
393300089 382076279 2
97492519 41795957 7
30009812 106841421 2
179676136 86739892 1
238764205 44765804 1
157091041 211848777 1
306224647 51039180 1
227699736 340363309 4
241266173 44765804 1
232961188 437557781 1
409970512 164729839 1
68526291 234316880 1
97492519 126040106 1
232961188 381515950 2
324307705 300202655 1
421743631 275096952 1
381295550 88960749 3
198221318 48048224 2
297652974 140083960 1
53267855 302559370 1
238764205 53267855 1
240388572 238764205 2
284510806 64456105 1
282067411 21437961 1
124272648 208649048 6
58747535 178077679 9
18761643 240663429 1
53150452 54198070 10
21415915 186547033 1
53384299 179872551 6
364772998 363295003 3
125971172 370560376 1
58747535 283713373 12
157197158 262639091 2
51697533 336717597 5
170649489 273461517 1
250373879 300202655 3
267804075 88126316 5
438537920 271324754 4
76679385 405604530 2
280571460 107123526 2
257078406 328548626 1
53384299 255572101 4
56343104 107123526 1
106766504 107123526 1
53384299 14599444 4
336717597 51697533 13
88126316 272101527 1
382076279 433102407 2
39723301 121849847 16
88126316 244876558 2
105576032 285230602 3
315035989 282819786 2
30009812 64017672 3
238764205 51039180 2
189209030 175155659 1
205231234 390669136 3
394745356 186190444 1
274053387 219138840 25
102781563 71487252 1
250373879 351798435 4
367354478 366684284 1
280948401 273033835 2
274674751 277019535 1
378162722 23505105 1
438406232 226691563 3
322180022 272101527 2
108896669 272101527 1
340870023 272101527 1
250569402 272101527 1
427605834 54596482 7
280574253 269051483 4
424179426 172668288 1
394745356 40691248 4
274053387 269051483 1
53384299 185661573 3
105576032 325619075 3
104147773 262622226 3
232961188 88126316 2
226691563 83106176 5
437557781 88126316 3
33861081 260062202 2
372730170 260062202 3
23505105 117058623 10
187276624 272101527 2
205383132 88126316 1
256133861 38633460 13
97542362 83106176 6
404357780 83106176 2
64456105 88126316 1
383687232 162793078 1
275040716 88126316 2
404357780 285171946 1
441208969 109299416 3
117058623 205383132 4
339165240 109269644 3
202234178 401390204 8
53267855 325619075 1
89308231 283894633 2
168345425 215576684 1
58758214 185826799 9
109299416 441208969 12
92975209 28128687 2
296381448 205376521 1
125971172 127212001 4
18900232 115180720 2
83106176 117058623 1
218664980 124272648 2
368246503 188683237 2
39723301 27798256 10
332334127 397569403 1
330255413 104799646 1
193208430 381346813 3
205448347 137671591 1
412490976 46420717 1
48949091 311867325 1
90430970 208490036 6
221517840 48376774 7
388400654 187288519 5
337070381 238764205 1
202719757 97492519 1
198112368 97492519 1
119466409 304022613 1
332334127 185826799 2
182456993 208490036 2
181662643 118408967 1
330255413 88910148 1
368246503 340274242 4
54513097 21415915 4
388400654 267804075 5
437557781 381515950 13
318581766 235189731 1
274053387 100597724 1
280826536 137373058 1
406886217 315035989 2
51039180 273559646 3
202234178 421024033 16
69307285 404357780 2
235189731 148842295 2
234316880 53267855 1
88960749 51039180 1
344143174 92473291 1
363295003 47914608 2
279968317 287826175 1
200444013 271324754 3
111690467 221517840 1
438406232 47914608 7
359256640 22249205 3
297652974 22249205 14
366562500 240388572 2
367354478 22249205 7
200444013 330439783 3
397569403 22249205 3
275191705 22249205 8
51820161 22249205 5
190813502 22249205 8
166670511 22249205 4
37905642 140264549 1
433683092 323300311 5
296381448 238764205 3
59142721 97542362 3
21437961 223611436 1
441208969 370698806 2
86739892 344143174 1
57675742 223611436 1
330439783 271324754 10
369094144 176861277 1
234316880 54198070 22
210551488 344143174 3
293643103 108896669 1
363295003 244876558 1
33841316 177496057 2
33841316 177900100 1
366017781 105576032 1
57794814 107123526 4
266514525 316530540 2
64490054 186190444 4
64490054 162793078 1
97542362 218621324 3
286597633 325696446 1
157091041 234316880 4
47914608 206185630 3
202234178 447026114 1
202234178 267228287 1
369094144 280430548 1
86739892 51371672 1
47914608 97542362 7
179676136 116524695 1
286067895 280430548 2
97542362 174191688 1
47914608 174191688 2
30009812 117058623 2
325619075 213829162 1
106766504 437557781 5
244154467 52305361 1
59142721 227764232 1
58757576 318581766 18
274053387 106841421 2
97542362 117058623 6
83106176 364772998 1
162793078 328548626 1
235189731 363860065 1
378745384 363860065 3
235284388 363860065 3
39723301 378745384 3
280571460 92975209 7
441208969 335997173 1
175155659 361241032 3
274674751 360108672 1
133406185 112257152 7
272144349 239482861 3
205448347 272144349 4
275040716 106841421 1
267804075 106841421 1
250373879 106841421 1
280574253 140264549 8
227699736 199295364 1
388400654 106841421 1
200444013 199295364 1
218664980 228099346 1
304022613 310215915 2
227764232 278482967 8
202234178 188826656 4
64490054 363915528 11
324907579 124272648 3
45112608 347943805 2
347943805 45112608 1
238764205 296381448 1
274674751 148842295 3
394745356 58758214 3
311108835 199295364 2
64490054 433683092 1
433683092 64490054 4
202234178 370647017 3
205448347 366684284 3
57794814 108064328 3
167906212 93737863 1
399954028 409911433 8
21770354 260778881 1
234388455 404357780 3
42895816 285230602 1
21770354 14599444 1
370698806 111005623 2
381346813 278482967 6
33029673 306224647 2
403594709 108064328 1
202234178 218664980 9
267194499 238736345 3
339165240 105576032 1
57794814 185826799 2
390669136 433683092 1
447026114 202234178 2
433683092 108675333 1
21437961 235926567 1
337231569 45398123 3
311108835 88910148 1
58757576 26761071 1
304022613 88910148 1
238764205 106841421 2
45398123 157197158 2
240388572 409911433 2
280571460 205231234 1
56343104 45624632 1
418803180 210551488 1
299925959 325619075 6
387735880 133406185 1
280571460 51371672 4
234388455 225914625 1
187038423 409911433 1
366562500 238764205 1
44765804 306224647 1
352370223 306224647 8
219091740 238271382 6
167865284 84403255 1
198112368 92473291 1
93737863 100597724 3
179676136 409911433 1
390669136 308721415 1
304022613 69307285 2
240388572 306224647 5
409970512 306224647 2
191072044 53384299 1
409970512 366562500 4
210551488 240388572 5
187658311 28128687 2
64490054 51371672 1
58758214 28128687 2
111423790 181627999 1
166670511 358726571 1
167865284 88910148 1
39723301 214251466 3
39723301 99002197 17
387735880 176861277 13
91155132 306224647 1
39723301 218664980 1
196244888 188683237 23
118408967 196957441 1
235189731 42570149 1
64490054 316530540 5
86739892 275191705 2
454280253 328548626 2
167865284 343941412 3
33861081 23543947 1
221517840 257522741 1
361241032 205665619 3
240388572 235926567 4
30009812 577155549 2
338939548 123208306 5
308721415 316530540 3
97492519 250613093 1
267822457 71487252 2
205665619 64017672 2
192149868 250569402 2
137434820 344143174 1
71815631 235926567 1
287826175 69315538 1
342697022 234316880 1
277727437 167096544 3
280571460 394745356 5
437557781 267804075 2
381295550 214251466 1
454903662 172668288 43
454903662 46252132 13
234316880 214251466 2
47914608 205278393 9
390669136 77029876 2
274674751 246766460 3
187658311 77029876 1
51039180 214251466 2
180329003 42570149 6
318581766 42570149 1
211848777 21770354 1
21437961 280948401 1
211172294 111690467 1
221517840 280948401 2
330255413 137434820 1
280571460 108064328 2
108675333 45398123 1
167906212 45398123 1
187658311 190383735 1
454280253 190383735 1
191898535 273033835 1
18900232 370698806 1
337231569 170649489 5
183374179 343941412 1
64490054 205278393 1
421743631 351253672 1
358726571 167096544 9
205448347 332334127 9
51820161 358726571 2
454903662 127212001 20
160887563 273033835 1
393300089 389265907 15
389265907 389751959 8
241266173 257522741 2
137055424 73084416 1
219138840 106841421 8
454280253 201041947 1
285230602 53267855 1
240258320 201041947 1
311867325 437368746 2
51697533 288273675 4
227699736 66484769 3
30009812 71487252 4
51697533 140083960 5
336463177 68526291 1
33861081 171251023 1
378745384 273033835 1
406886217 454736754 1
175458189 140264549 2
36544806 452834167 14
162815851 157197158 3
285544894 199633839 1
175458189 199633839 2
273602143 306791157 1
337070381 44765804 1
240388572 44765804 2
93737863 108675333 1
194757219 108675333 1
186791565 351253672 3
64490054 390669136 5
371419587 318581766 3
249794165 44765804 1
66484769 42895816 2
185826799 107123526 1
160887563 23505105 2
39723301 364819835 22
280574253 368802046 2
225914625 97542362 1
89308231 170909799 1
33841316 38633460 1
454736754 315035989 2
210551488 219138840 5
167906212 187658311 3
202719757 210551488 1
97542362 104147773 1
38081052 228099346 1
210551488 54596482 1
241120063 234316880 2
364772998 93438825 3
283713373 100597724 2
97492519 360738565 1
315035989 454736754 3
454736754 162621823 2
361812003 218649291 6
389751959 381295550 5
300202655 257522741 4
454736754 123084921 3
396718040 273559646 1
206342682 287846265 3
352370223 249824122 1
66484769 57794814 3
433683092 58759682 1
383687232 58759682 1
267822457 267814002 5
21437961 226691563 1
174191688 218621324 1
51371672 185826799 1
335997173 347943805 1
241266173 170649489 1
213829162 399954028 1
454736754 317113567 5
454736754 215576684 1
88960749 382076279 3
246739849 145721875 4
117757115 338287336 3
454903662 232232278 2
260062202 108896669 1
287248913 84352469 20
28128687 84403255 1
246172121 249707746 1
172668288 454903662 15
324307705 54513097 7
264745750 404357780 4
106766504 88126316 2
409970512 249824122 2
238764205 249824122 2
184372744 455974999 2
235189731 54596482 11
454903662 387735880 28
227699736 390669136 8
362708884 23505105 3
46252132 387735880 3
58747535 54513097 3
67657313 133406185 1
454280253 167906212 4
237885339 157197158 1
206342682 228099346 1
199633839 205278393 1
274053387 280948401 2
363860065 205278393 3
277727437 157197158 1
191067738 409911433 1
278482967 176861277 1
90430970 179935250 1
437368746 127212001 3
318581766 104147773 1
200444013 56406907 1
352370223 409970512 4
370652255 444720443 1
234316880 182456993 1
406980735 234316880 4
234316880 345725724 10
234316880 214483223 4
234316880 211848777 8
241120063 214483223 2
367080568 345725724 2
352370223 214483223 1
347943805 115180720 1
26761071 340363309 3
409970512 235926567 1
250373879 381515950 1
58747535 252673442 1
310215915 214251466 14
198112368 210551488 1
421024033 107123526 5
206342682 279579743 1
97542362 23505105 3
244876558 381515950 2
268363596 43399417 1
421743631 57794814 1
123084921 406886217 12
426101736 150611354 3
58757576 372988775 8
437557781 164729839 2
59142721 205448347 1
438406232 150774251 3
106841421 378745384 3
234501617 454059039 20
241266173 22128494 1
332334127 275191705 5
249710115 191898535 1
387735880 454059039 18
33841316 73084416 1
266618095 459637630 4
119466409 162815851 1
344751090 246760566 3
283894633 89308231 1
58757576 455974999 1
71815631 240388572 1
240388572 344751090 2
97542362 67657313 1
266618095 164729839 3
58747535 23971329 28
397569403 167096544 1
370652255 223869841 8
330255413 175458189 1
181913832 185826799 1
46252132 127212001 7
266618095 85077359 1
53384299 124272648 1
264745750 438406232 1
162793078 409911433 1
227764232 36544806 4
234388455 23505105 9
191007520 257522741 2
137434820 21770354 1
320121337 156951907 1
64490054 323300311 6
57794814 28128687 2
174191688 363295003 2
205231234 45398123 2
246760566 459637630 1
64490054 167906212 3
108675333 228099346 2
64490054 228099346 1
187255592 459637630 1
84403255 280571460 1
345725724 71487252 1
157091041 71487252 5
93438825 404357780 2
115180720 45112608 1
262639091 45112608 1
297652974 166670511 2
93737863 403594709 2
403594709 93737863 4
299925959 285230602 1
267822457 205278393 10
279579743 234501617 4
186791565 109269644 1
69307285 97542362 1
458449001 206134238 7
162815851 355136751 4
51039180 218664980 5
262307214 68526291 2
336717597 394614858 4
199295364 360738565 1
53384299 199295364 1
363860065 280948401 1
88960749 39723301 2
56343104 297853100 4
400344890 444790512 3
421499757 345725724 3
311114046 308721415 1
109299416 178077679 1
370652255 58759682 1
282067411 221517840 1
279968317 434998682 13
352370223 235926567 1
30009812 172453788 2
97492519 164729839 1
80373284 421024033 1
64490054 194757219 2
170909799 162621823 1
286067895 234313487 2
366562500 409911433 2
33861081 169894192 1
167906212 454280253 1
299112866 370652255 14
272144349 364772998 4
361299476 465399426 3
361299476 38633460 1
92975209 364772998 1
275096952 363915528 2
58747535 81073960 3
292275636 373612153 2
191072044 185661573 3
266618095 257522741 1
238764205 228099346 4
267814002 394614858 2
88126316 267804075 11
46420717 21858860 2
51697533 22249205 8
90430970 118408967 3
234316880 118408967 1
21437961 261114974 4
369094144 218641857 3
186190444 403594709 1
219091740 118408967 1
64490054 273602143 3
287104239 273559646 1
244876558 186547033 4
278482967 353689773 2
76679385 21858860 2
76679385 273559646 1
76679385 185646833 1
76679385 335997173 1
76679385 18761643 1
361065588 168345425 6
361065588 177823861 1
212586753 256133861 2
206342682 260814366 7
234316880 228099346 5
454280253 194757219 1
403594709 194757219 1
53384299 284945143 1
306224647 344751090 1
345725724 211848777 2
132067492 218664980 1
199633839 273033835 1
167906212 390669136 2
187658311 167906212 1
363860065 273033835 1
347943805 228099346 2
436851002 228099346 1
58758214 443043975 40
300202655 250361135 1
84403255 421024033 3
336717597 324307705 4
249794165 344751090 2
267814002 249794165 6
364819835 287846265 2
394614858 249794165 2
454736754 406886217 3
169894192 50799351 6
326055771 246760566 1
286067895 283690548 3
286067895 369094144 3
234316880 257522741 1
255572101 336130385 5
308721415 266514525 1
454059039 399954028 7
412490976 369094144 2
296487126 178077679 4
369094144 286067895 2
28136650 468809237 2
396718040 267228287 1
279504313 72277917 1
97492519 28774420 1
299925959 339165240 9
58747535 18761643 1
218649291 302559370 1
148842295 102781563 3
355136751 115180720 2
408214756 389751959 1
88960749 214251466 2
137434820 28774420 2
206185630 83106176 1
339165240 299925959 10
340363309 21508873 1
280948401 270063173 3
51820161 51697533 7
335997173 115180720 1
100597724 325619075 1
108896669 192473400 1
250361135 381515950 2
370698806 115180720 1
364772998 221517840 1
306224647 23505105 2
21593031 97492519 2
272144349 104147773 1
337070381 205278393 1
337070381 83928002 1
192149868 241266173 1
347943805 436851002 1
51820161 434947470 3
51697533 434947470 3
345725724 213579519 1
317113567 193208430 1
454736754 282819786 1
361241032 88910148 2
441208969 241266173 2
266119179 259865273 1
387735880 84352469 6
79413578 92473291 1
199633839 137471432 1
370162043 221517840 1
394614858 267822457 4
262639091 260778881 1
58759682 470234000 2
176861277 402870780 1
273033835 221517840 1
394745356 351253672 1
394745356 57794814 1
84403255 21927348 6
206185630 174191688 1
121849847 106255581 6
363860065 340363309 4
372730170 140264549 5
317113567 454736754 5
36544806 392480887 7
88910148 364772998 1
26761071 257522741 2
454903662 340555061 22
267804075 244876558 3
352370223 337070381 4
299925959 58747535 35
184372744 370162043 1
26761071 156890702 1
232961188 340363309 4
399954028 257522741 2
400549146 256133861 2
400549146 38633460 9
186791565 75611015 7
390669136 257522741 1
328548626 323300311 1
221517840 270063173 1
57794814 399954028 1
70483883 54596482 1
246172121 23505105 1
221517840 343941412 1
340363309 189660545 1
218649291 361812003 7
57794814 54596482 1
119466409 205383132 2
246760566 88910148 2
468809237 283690548 1
421743631 21927348 4
176861277 43399417 3
238736345 180329003 7
317475686 315035989 2
404357780 315035989 1
214483223 345725724 3
234316880 262307214 2
111423790 401390204 1
56343104 437557781 3
56343104 351798435 6
454903662 311867325 20
287248913 81073960 15
280948401 199633839 2
358726571 275191705 1
270063173 409970512 1
357660257 368246503 1
363295003 409970512 1
140083960 117058623 1
23505105 361241032 2
421024033 51039180 4
274053387 361241032 1
378171446 306224647 1
124272648 108064328 2
421024033 108064328 5
51820161 336717597 3
261112253 273559646 1
198494776 228099346 2
470234000 399954028 1
93438825 117058623 11
207505611 279579743 2
427605834 284945143 2
264745750 106766504 1
221517840 261114974 2
280948401 261114974 4
364772998 69307285 1
234316880 177496057 3
221517840 21437961 2
331112419 84352469 1
267822457 21437961 8
181913832 405604530 1
93737863 53267855 1
234316880 104799646 2
437557781 275040716 3
137434820 336130385 1
267228287 296712899 6
317966639 336130385 1
249794165 267814002 5
221517840 280574253 1
244876558 23505105 1
468809237 100480169 1
93438825 226691563 1
399954028 296487126 3
47914608 234388455 1
51039180 280574253 1
279579743 206342682 5
454059039 206342682 2
369094144 100480169 1
346391676 278482967 4
368086280 140264549 4
454736754 381346813 2
70654563 381346813 1
388400654 88126316 2
373612153 292275636 10
124272648 324907579 9
64490054 84403255 1
238764205 409970512 1
306224647 409970512 1
137434820 40894652 1
350372131 325696446 1
93737863 109269644 2
382076279 23543947 48
338939548 372730170 7
382076279 280574253 2
165076757 137434820 1
358726571 332334127 7
182456993 185826799 1
443043975 23971329 4
350739777 322180022 1
30009812 33029673 6
234316880 218664980 1
236986090 141911198 1
59142721 140083960 8
454059039 245007518 22
387735880 245007518 7
57794814 421024033 2
176861277 331112419 7
176861277 454059039 12
140083960 221517840 1
50799351 193208430 2
204911391 36544806 2
409970512 97542362 1
221517840 166670511 1
394614858 336717597 4
390669136 421024033 1
192517738 175155659 5
454059039 387735880 31
100597724 186190444 2
283713373 399954028 1
92473291 175155659 1
346391676 227764232 1
280826536 381346813 3
470915888 97492519 20
117058623 174191688 1
361812003 382076279 1
175155659 347943805 1
360392279 372730170 1
221517840 175155659 3
454280253 58759682 2
21415915 106841421 1
249710115 280574253 3
368086280 372730170 6
106766504 186547033 2
260062202 372730170 6
363295003 221517840 1
369094144 412490976 1
21415915 228099346 1
279579743 402870780 13
350739777 244547831 3
266618095 228099346 7
221517840 363295003 2
234388455 228099346 4
394614858 205278393 3
470915888 344143174 8
468809237 412490976 1
246739849 344143174 1
97542362 275191705 2
90430970 307953995 2
38081052 221517840 3
344143174 470915888 2
280574253 392132337 2
381295550 99002197 1
381346813 283894633 1
300202655 388400654 1
36544806 368802046 7
244154467 56343104 4
266618095 81112983 9
276971322 339165240 1
88126316 256133861 1
202719757 48376774 4
205665619 48376774 1
79413578 48376774 2
366684284 332334127 3
311867325 454903662 2
249710115 43399417 3
330439783 108064328 10
238764205 273461517 3
253491471 244876558 2
267814002 267822457 6
186791565 194757219 1
102781563 48376774 2
23505105 48376774 2
336717597 51820161 10
363860065 164729839 1
286067895 307953995 4
121849847 214251466 7
121849847 310215915 3
177823861 278482967 4
162621823 124272648 2
478310972 214266687 2
364819835 215576684 1
389751959 214266687 12
191007520 215576684 1
184372744 215576684 1
90430970 191072044 1
200444013 77029876 16
54513097 324307705 13
211172294 45624632 1
280403522 406980735 2
370647017 357660257 2
51697533 324307705 1
210551488 274674751 2
318581766 266618095 1
58747535 211555341 11
299925959 77726580 6
88910148 351798435 1
198927386 109269644 1
259865273 185826799 1
328548626 266514525 1
275155337 241266173 1
361241032 33029673 7
206134238 77029876 1
272144349 42570149 2
30009812 111005623 1
29666748 111005623 1
50093236 18900232 1
205376521 86739892 1
221517840 86739892 1
361812003 215576684 1
106255581 382076279 8
260062202 123208306 4
162621823 338287336 1
39723301 448605410 1
39723301 218649291 10
191072044 241120063 1
58759682 273602143 7
108064328 58747535 2
58757576 330234691 1
296146340 241093180 1
399954028 145721875 2
58758214 80373284 10
58757576 58749618 1
399954028 234501617 1
213829162 299925959 1
454280253 390669136 2
360543263 249794165 1
480499316 296712899 4
207505611 260814366 6
191898535 117058623 1
211848777 262307214 4
210551488 234388455 2
234388455 174191688 1
64490054 201041947 5
262622226 234388455 1
198927386 363915528 1
421499757 234316880 6
357660257 234501617 1
50799351 169894192 1
434998682 279968317 7
47914608 58747535 1
336717597 205448347 2
390669136 51371672 2
48949091 244154467 3
427605834 274674751 2
344751090 228099346 1
331112419 454059039 5
454059039 331112419 4
234316880 273461517 3
108064328 421024033 1
145721875 205278393 11
106841421 235284388 3
378745384 121849847 1
268363596 249710115 1
219138840 378745384 6
205383132 126040106 3
162621823 104799646 10
64490054 58759682 8
325619075 443043975 1
111690467 175155659 1
286597633 167096544 1
350372131 167096544 1
324907579 256133861 3
288273675 167096544 1
117058623 93438825 2
17248920 158469454 3
427605834 42895816 1
481649873 215576684 4
448605410 35952475 1
162815851 93438825 1
36544806 353689773 14
80373284 58758214 7
162621823 454736754 2
145721875 434998682 4
206342682 234501617 5
53384299 76679385 3
381515950 56343104 2
132902185 112257152 6
108064328 92975209 6
42895816 54596482 4
399604913 71487252 1
260778881 406980735 1
21593031 406980735 1
285230602 108064328 1
191067738 179872551 1
105576032 211555341 2
421024033 84403255 2
53150452 175155659 2
214483223 406980735 1
394745356 100597724 2
387735880 409911433 2
38081052 475896725 2
389265907 393300089 12
287248913 399580001 2
48048224 361812003 1
196244888 232232278 38
331112419 387735880 6
287248913 176861277 1
189209030 406980735 1
176861277 84352469 10
90430970 179676136 6
119202711 72277917 1
160887563 225914625 2
238169466 287846265 1
162815851 164729839 1
234316880 361812003 1
246739849 164729839 2
246739849 170649489 2
285544894 170649489 1
198494776 170649489 1
191007520 167096544 1
227699736 187038423 2
336717597 434947470 12
438537920 200444013 1
382076279 287846265 3
177823861 384094515 1
372730170 384094515 1
123084921 260062202 1
470915888 41795957 110
344143174 384094515 1
245007518 331112419 2
387735880 331112419 4
84352469 454059039 11
84352469 186224386 1
189209030 157091041 5
421743631 51371672 1
324307705 210551488 1
137055424 151816481 4
339165240 28128687 1
390669136 194757219 1
399954028 21927348 8
280571460 84403255 2
332334127 166670511 4
176861277 399954028 1
191069406 108064328 1
360392279 168345425 3
382076279 214266687 16
481649873 36612498 7
260062202 368086280 2
177823861 368086280 2
238736345 167865284 6
280571460 399954028 1
366017781 399954028 1
458449001 399954028 1
57675742 280948401 1
257078406 399954028 1
487963726 83928002 13
465399426 73084416 1
84352469 331112419 2
198221318 465399426 2
390669136 399954028 6
77029876 53384299 1
124272648 465399426 1
69307285 150774251 1
339165240 58747535 3
363295003 117058623 2
157091041 260778881 4
384094515 361065588 1
266618095 117058623 4
454280253 311114046 1
186224386 454059039 1
297853100 343941412 1
360543263 205278393 6
64456105 106766504 1
198112368 83106176 1
162815851 241266173 3
64456105 244876558 1
280571460 57794814 2
274053387 21415915 18
388400654 56343104 3
351798435 205278393 2
17248920 42570149 1
287248913 436060689 10
205383132 340363309 2
57794814 280571460 6
227699736 246760566 3
434998682 296712899 5
363295003 317475686 1
186190444 421024033 2
21858860 90430970 30
58758214 421743631 7
299925959 211555341 2
260778881 157091041 3
156951907 170909799 1
337544630 364819835 5
175458189 434998682 4
106255581 143037311 1
274053387 273033835 14
51039180 421024033 2
273033835 363860065 1
205448347 29666748 3
162621823 252993522 1
299925959 390669136 1
366017781 299925959 2
475896725 23505105 1
75611015 275096952 1
257078406 93737863 2
64017672 33029673 7
360738565 272144349 1
160887563 421024033 2
311114046 167906212 3
58758214 84403255 6
350372131 205278393 1
155874323 465399426 1
27798256 214266687 3
350739777 465399426 4
381346813 137373058 7
282819786 406886217 1
481649873 282819786 1
278482967 260062202 6
218641857 23543947 1
167906212 273602143 6
208490036 23543947 1
168345425 384094515 2
164746594 23543947 1
267194499 331699419 1
338611428 458449001 7
361241032 30009812 1
18761643 196957441 3
206134238 458449001 2
280571460 443043975 12
84352469 176861277 3
84352469 436060689 8
137396816 188683237 5
244154467 88126316 1
280430548 236986090 3
330439783 92975209 5
206342682 302559370 5
481649873 315035989 7
280574253 249710115 4
481649873 252993522 4
454736754 252993522 2
454736754 481649873 2
480499316 267228287 3
315035989 481649873 10
362747745 421499757 1
241120063 421499757 1
200444013 363915528 1
319920038 84403255 1
48376774 45624632 6
421024033 186190444 1
487963726 249794165 4
437557781 351798435 6
240388572 21508873 1
100597724 64490054 1
394745356 64490054 1
202234178 387735880 1
389265907 218649291 10
246739849 107123526 1
249794165 363915528 1
162621823 36612498 15
77688451 156951907 2
126040106 45624632 1
246739849 198494776 1
196957441 236986090 1
208490036 236986090 1
381515950 244876558 3
296712899 370647017 3
319010188 205278393 1
191101089 181913832 1
268844576 198221318 1
483853031 257522741 1
266618095 140264549 2
238736345 218621324 2
465399426 177496057 3
368246503 482704214 7
14599444 88910148 2
211848777 345725724 1
388400654 381515950 2
470915888 244876558 1
123084921 481649873 14
452834167 36544806 6
39723301 361812003 3
189638764 434998682 3
248148598 33841316 5
223869841 267228287 2
266618095 273559646 1
246760566 88960749 1
306791157 150611354 1
186134940 191060793 1
465399426 254990620 5
492369766 276971322 1
52305361 230315857 1
179676136 191060793 1
280430548 191060793 1
254990620 244474835 2
250569402 178077679 1
64490054 213829162 2
170649489 48376774 3
241093180 244474835 2
157197158 48376774 1
454059039 176861277 24
244547831 178077679 1
213240376 170649489 5
202234178 71815631 1
185826799 191060793 1
438537920 206134238 11
287248913 387735880 3
205231234 51371672 2
185661573 191067738 1
64017672 48376774 2
266618095 202719757 1
331112419 176861277 2
288273675 51820161 1
310215915 99002197 6
280571460 177135949 1
406886217 282819786 1
283894633 143037311 2
280826536 143037311 2
36612498 151755148 1
238764205 140264549 2
70483883 399954028 1
481649873 140264549 1
399954028 390669136 3
206342682 140264549 1
300202655 351798435 15
381515950 351798435 2
90430970 191077706 1
236986090 283690548 1
336463177 191077706 1
367354478 64017672 2
279504313 434998682 2
162815851 71487252 2
364819835 39723301 13
105576032 206134238 1
71487252 361241032 6
316530540 93737863 1
33861081 89308231 2
360738565 337231569 1
88960749 121849847 1
343887622 310215915 1
382076279 27798256 1
209549732 124272648 2
187658311 488571816 1
235926567 83928002 14
18761643 22128494 4
271324754 330439783 7
267822457 57675742 1
86739892 53384299 1
97542362 264745750 3
106255581 402540810 3
50799351 69315538 3
171251023 69315538 1
234388455 364772998 1
332334127 227764232 1
69307285 341332559 1
193208430 69315538 1
372730170 359750805 1
150611354 283894633 1
89308231 50799351 2
280826536 69315538 1
406886217 481649873 5
348265432 452834167 1
353689773 355438543 2
287846265 214251466 1
364772998 108064328 1
58758214 187658311 4
443043975 390669136 1
345725724 280403522 2
250569402 54596482 1
366684284 167096544 1
366684284 284945143 1
268363596 104147773 3
318581766 228099346 2
108445481 337231569 1
191060793 179872551 2
221517840 205665619 2
260814366 331273105 1
71487252 253491471 1
341332559 302559370 6
438406232 206185630 1
310215915 121849847 8
193208430 280826536 1
338287336 280826536 1
150611354 338287336 1
353689773 392480887 2
214483223 21593031 1
198494776 21593031 2
145721875 21415915 5
145721875 279968317 11
29666748 126040106 1
286067895 218641857 6
21593031 53150452 2
360108672 104147773 2
363860065 262639091 1
234316880 53150452 2
343887622 302559370 3
310215915 302559370 3
187658311 80373284 1
88126316 119202711 1
388400654 327333087 1
42895816 309948156 1
287248913 245007518 3
234313487 63253790 2
208490036 234313487 1
141911198 208490036 1
106255581 481649873 1
33861081 50799351 11
389265907 214266687 6
88126316 155874323 2
71487252 210442608 1
75611015 228099346 1
246461105 182456993 2
470915888 202719757 8
259865273 246461105 1
363860065 381448455 1
92473291 246739849 1
280403522 345725724 1
481649873 123084921 6
361812003 214266687 4
382076279 151755148 1
287846265 382076279 1
84352469 90430970 4
182456993 280430548 1
454736754 104799646 3
109299416 396718040 9
283713373 409911433 1
187658311 409911433 1
213829162 409911433 1
187658311 443043975 1
104147773 371419587 1
421499757 157091041 3
57794814 186190444 1
27798256 364819835 7
347943805 18900232 2
77726580 366017781 5
140083960 184372744 1
355136751 18900232 1
162621823 123084921 10
181662643 116524695 3
140083960 450794692 1
280430548 74224730 1
338939548 361065588 4
299112866 267228287 1
150611354 338939548 1
287826175 172668288 1
175155659 50093236 1
223611436 280948401 1
496918713 57794814 1
364772998 266618095 1
178077679 111005623 36
394745356 496918713 4
448605410 228099346 2
344143174 97492519 1
280430548 182456993 3
53150452 210442608 1
401744197 214266687 4
396718040 109299416 3
219138840 238169466 4
448605410 214251466 1
406886217 36612498 7
106255581 336130385 1
282819786 36612498 2
310215915 336130385 1
45364167 273559646 6
36544806 140264549 2
383687232 273602143 2
348265432 140264549 1
162621823 317113567 6
211603583 482704214 1
235284388 106841421 2
162621823 215576684 4
298641416 266618095 2
238764205 287846265 1
108064328 23971329 8
275096952 186791565 2
58758214 275096952 1
211603583 368246503 1
390100428 434998682 6
310215915 287846265 1
310215915 488571816 1
470915888 358726571 1
368246503 434998682 1
120858192 434998682 1
74224730 186134940 2
257078406 285230602 1
287248913 454059039 2
48376774 202719757 4
371419587 43399417 4
64017672 500112888 1
57675742 500112888 1
206342682 500112888 1
79413578 500112888 1
331112419 501002642 2
33861081 37905642 1
382076279 404357780 9
23505105 199633839 3
90430970 84352469 1
286597633 180329003 2
469680915 279968317 2
191069406 326820998 1
119202711 268844576 2
285230602 23971329 2
145721875 399954028 5
436060689 331112419 2
234316880 421499757 2
318581766 500112888 3
501002642 454059039 4
436060689 454059039 9
470915888 246739849 8
111690467 500112888 1
267822457 249794165 5
205278393 22249205 1
273461517 471858752 1
175458189 469680915 1
145721875 175458189 6
238736345 404357780 1
246739849 121567287 2
434998682 175458189 7
382076279 359256640 2
330255413 296489918 1
480499316 357660257 1
137373058 89308231 11
199633839 471858752 3
246739849 471858752 1
280948401 235284388 1
274053387 140264549 55
299925959 323300311 1
150611354 104799646 11
181662643 194511872 1
500112888 369094144 1
30009812 104799646 1
59142721 104799646 1
252695601 271550696 3
393300089 361812003 1
246766460 284945143 1
221517840 223611436 1
285230602 58747535 2
359750805 193208430 3
421104380 116524695 2
364819835 27798256 5
110551579 89308231 5
277019535 104799646 1
383689626 41795957 1
45398123 108675333 1
108064328 93737863 3
421024033 194757219 1
162621823 481649873 2
214483223 421499757 3
246739849 470915888 4
235926567 117757115 3
436060689 69315538 1
335997173 355136751 3
391968464 271324754 1
106841421 363860065 1
361241032 97492519 1
30009812 97492519 1
140083960 302559370 4
221517840 267822457 2
88227100 111005623 1
471858752 363860065 3
140083960 297652974 1
332334127 297652974 3
262622226 108064328 2
219138840 23505105 1
21437961 97492519 2
500112888 361241032 1
105576032 433683092 1
184372744 317475686 1
387735880 436060689 2
239482861 64017672 1
252695601 181662643 1
350372131 64017672 2
42895816 64017672 1
370560376 287826175 5
186221115 90430970 1
267228287 480499316 4
29666748 332334127 1
361241032 45624632 1
266119179 238271382 6
410218658 44336049 1
234316880 404357780 4
64017672 111005623 1
352370223 249794165 2
350739777 73084416 4
335507982 480499316 4
124272648 73084416 1
201041947 64490054 4
340870023 73084416 1
433683092 201041947 1
363295003 264745750 1
64017672 228099346 2
175155659 228099346 1
166670511 275191705 1
297853100 363860065 2
214483223 241120063 4
160887563 228099346 1
389751959 361812003 2
39723301 506215866 27
361812003 389751959 2
246739849 48376774 2
23505105 69307285 2
401744197 88960749 1
332334127 140083960 14
353689773 278482967 6
145721875 409042746 3
387735880 501002642 1
454059039 436060689 4
436060689 176861277 2
192517738 45624632 3
230315857 370611197 2
167906212 21927348 1
187255592 170649489 1
126040106 33029673 3
355136751 399604913 1
115180720 399604913 1
441208969 399604913 1
285544894 246739849 1
255572101 137434820 1
219091740 458449001 2
186791565 64490054 1
244876558 437557781 1
205448347 51697533 5
274674751 437557781 1
119202711 192473400 5
27798256 151816481 1
280571460 421024033 1
277019535 54596482 1
317475686 264745750 2
443043975 51371672 3
162815851 370698806 5
240388572 487963726 4
267822457 261114974 3
391968464 194757219 3
221517840 71487252 4
71487252 261114974 2
366562500 93737863 1
283713373 93737863 1
235926567 228099346 1
88126316 39045743 1
363860065 471858752 2
309948156 158469454 10
71487252 79413578 3
221517840 79413578 2
203916273 79413578 1
207505611 399954028 5
299925959 252673442 3
123208306 37905642 2
450794692 280826536 1
353689773 280826536 3
288273675 29666748 2
238736345 262639091 4
170909799 280826536 1
170909799 193208430 9
162815851 262639091 3
399954028 71815631 3
283713373 58747535 1
480499316 434998682 4
501887043 46351591 5
409042746 145721875 2
207505611 71815631 2
77029876 391968464 6
202234178 81073960 6
111423790 434998682 3
234313487 283690548 1
234313487 468809237 3
325619075 211555341 2
344751090 240388572 1
240388572 409970512 2
221517840 205376521 1
350372131 360738565 1
191898535 108675333 1
48376774 228099346 5
46351591 501887043 5
401744197 389751959 6
150611354 193208430 6
106255581 214266687 4
106255581 215576684 1
179127965 73084416 2
421024033 218664980 3
72277917 124272648 3
372730170 156951907 3
201041947 399954028 1
500112888 71487252 2
496918713 108064328 2
496918713 186190444 1
394745356 390669136 1
181627999 189638764 1
115180720 260778881 2
30009812 203916273 2
421499757 260778881 3
286597633 235189731 4
378162722 364772998 1
378162722 83106176 1
53384299 303371760 1
440602667 389265907 2
399954028 206342682 2
367354478 166670511 1
262307214 18900232 1
260062202 360392279 1
72277917 192473400 1
205278393 84352469 2
51697533 190813502 2
370647017 267228287 1
438406232 234388455 1
382076279 448605410 1
244876558 29267530 1
434998682 267228287 4
205278393 267814002 2
205278393 360543263 2
287248913 186224386 12
137373058 500386861 2
110551579 143037311 2
330439783 338611428 6
470069657 143037311 1
53150452 260778881 4
227699736 26761071 6
306791157 215576684 1
427605834 148842295 2
175458189 409042746 1
70654563 193208430 1
470915888 92473291 3
188683237 480499316 2
84403255 64490054 1
160887563 409911433 1
257078406 273559646 2
347943805 262639091 1
71487252 140264549 1
53150452 234316880 1
50093236 335507982 1
234316880 317966639 3
189209030 317966639 1
211848777 68526291 1
326820998 234316880 1
234316880 68526291 4
501002642 245007518 4
199295364 332334127 1
234316880 266119179 1
124272648 140264549 2
88126316 208649048 3
336130385 140264549 1
97542362 88910148 3
340870023 218664980 1
299925959 218664980 1
304022613 140264549 1
43399417 226691563 1
58747535 164704175 1
111423790 370647017 2
501887043 249710115 1
351798435 191898535 1
338611428 271324754 13
175155659 369094144 2
56343104 244154467 1
205278393 24868133 2
63253790 76679385 1
249794165 267822457 5
400344890 111423790 3
284945143 54596482 60
284945143 180329003 9
156951907 372730170 3
393300089 448605410 1
77726580 299925959 4
56343104 483853031 1
90430970 111005623 4
285544894 90430970 1
235926567 23505105 1
191898535 104147773 4
53384299 185826799 9
69307285 302559370 3
201041947 323300311 2
66484769 64490054 4
266618095 137671591 1
48376774 261114974 6
501002642 331112419 1
501002642 387735880 3
36292202 252993522 1
170909799 252993522 8
150611354 317113567 1
36292202 168345425 1
151755148 27798256 1
406886217 353689773 1
236986090 448196764 1
64017672 45624632 3
399954028 187658311 2
156951907 409911433 1
418803180 41795957 1
119202711 515440846 1
185646833 303371760 1
205278393 54596482 6
260778881 115180720 2
23971329 443043975 16
369094144 22128494 1
145721875 207505611 1
140264549 51039180 2
21593031 211848777 2
225914625 83106176 1
235926567 223611436 1
299112866 287826175 2
436060689 81073960 14
205278393 256696942 1
267822457 336717597 1
351798435 360543263 1
48048224 192473400 1
360543263 351798435 3
201679034 186134940 1
342697022 169894192 2
37905642 123208306 2
317966639 186134940 1
393300089 99002197 2
84352469 245007518 4
84352469 387735880 6
363860065 54513097 19
205448347 515440846 3
351798435 267814002 2
71487252 296487126 3
50093236 262307214 1
347943805 262307214 1
307953995 468809237 2
280430548 468809237 1
187038423 421024033 1
235189731 325696446 3
205278393 351798435 2
140083960 51697533 2
97492519 137471432 2
110551579 193208430 4
227764232 353689773 2
218641857 115605916 2
434998682 145721875 7
310215915 343887622 2
348265432 227764232 1
361812003 341332559 1
421024033 394745356 4
107123526 394745356 1
267194499 198494776 1
84352469 23971329 1
496918713 394745356 2
351798435 267822457 3
515440846 200444013 2
211555341 58747535 4
158469454 90430970 2
266618095 240191869 2
246172121 38081052 2
80373284 443043975 2
394745356 443043975 1
205231234 443043975 2
391968464 443043975 2
57794814 443043975 6
124272648 165076757 1
496918713 213829162 1
390669136 266514525 1
261114974 316530540 1
279504313 175458189 1
145721875 390100428 12
469680915 279504313 6
469680915 175458189 1
285544894 405604530 3
383687232 64490054 1
318581766 43399417 1
434998682 279504313 5
137055424 340363309 1
308721415 340363309 1
364772998 199633839 1
399954028 252673442 1
238736345 198112368 10
317966639 68526291 1
345725724 68526291 1
186224386 176861277 3
235926567 45624632 1
296712899 480499316 2
64490054 328548626 1
205278393 394614858 1
317966639 157091041 1
317966639 345725724 3
121849847 99002197 1
119202711 99002197 1
383687232 323300311 2
311108835 502000235 1
64490054 383687232 1
205278393 51820161 3
42895816 443043975 1
331699419 21927348 3
507778683 112257152 5
205231234 394745356 1
361065588 320121337 1
64017672 169894192 1
58759682 454280253 1
77688451 208649048 1
382076279 177496057 1
340870023 177496057 1
403594709 390669136 2
205665619 88910148 1
202719757 88910148 1
175458189 390100428 3
84403255 187038423 1
88227100 81073960 1
249824122 238764205 3
274053387 104147773 1
64017672 482704214 1
227699736 502000235 4
436060689 245007518 9
64017672 104147773 1
514679374 421743631 4
390100428 234501617 1
106255581 404357780 1
500112888 88910148 1
360108672 249707746 1
69307285 106841421 2
137373058 389265907 1
280826536 156951907 3
50799351 260062202 1
92975209 496918713 1
235926567 33029673 4
186791565 496918713 1
274674751 41795957 1
299112866 188683237 2
100597724 496918713 13
97542362 317475686 2
284945143 235189731 8
372988775 284945143 1
338617304 284945143 1
208490036 74224730 2
187255592 284945143 1
381448455 199633839 1
378162722 317475686 1
29267530 249710115 1
64490054 421024033 1
255572101 490590646 1
298641416 88910148 1
278482967 214251466 1
401744197 23543947 1
381346813 36292202 2
88910148 205665619 1
58747535 77029876 6
347943805 406980735 2
378745384 51039180 1
437557781 187288519 4
167906212 323300311 4
235926567 205376521 3
364772998 92975209 1
454059039 84352469 15
266514525 167906212 1
513279956 318581766 1
437557781 244876558 4
440602667 218649291 4
150611354 89308231 6
33841316 37649776 1
88960749 520440498 1
71487252 221517840 1
387735880 140264549 2
123208306 384094515 3
77029876 58747535 3
192473400 48048224 2
176861277 58749618 5
483853031 244876558 2
279968317 508986427 2
394614858 324307705 1
249794165 324307705 1
196957441 182470142 2
51697533 275191705 4
225914625 219138840 1
393300089 478310972 2
268844576 187276624 3
279949406 436060689 1
357339312 196244888 2
264745750 515663555 3
299925959 409911433 1
340870023 48048224 1
470915888 205278393 7
515440846 260062202 6
77029876 200444013 5
369094144 259865273 2
47914608 93438825 1
515663555 93438825 1
205278393 250373879 1
93737863 185826799 1
104147773 475896725 2
390669136 227699736 2
111423790 45364167 2
234316880 157091041 6
478310972 389751959 1
45364167 155874323 1
141911198 489343655 2
403594709 23971329 1
400344890 45364167 2
515440846 206134238 2
515440846 458449001 1
200444013 515440846 4
271324754 515440846 1
515440846 271324754 2
320121337 361065588 1
426101736 156951907 1
36544806 214266687 1
90430970 205278393 7
66484769 443043975 1
245007518 370647017 3
324307705 351798435 3
410218658 350739777 2
36544806 348265432 2
500112888 33029673 6
210551488 324307705 3
205278393 274674751 1
205278393 210551488 1
64490054 105576032 1
339165240 108064328 6
77029876 23971329 7
64490054 23971329 1
515440846 218664980 3
394614858 274674751 1
77726580 105576032 3
266618095 298641416 5
262639091 241120063 2
46351591 475896725 4
123084921 426101736 1
106255581 38633460 1
261114974 211555341 1
436060689 84352469 15
300202655 106255581 1
357660257 480499316 1
238764205 240388572 1
90430970 185826799 4
26761071 338617304 1
170649489 164729839 2
338617304 358726571 1
205278393 226691563 7
198112368 358726571 1
90430970 47914608 3
364772998 272144349 1
262639091 238736345 1
23971329 257522741 1
205278393 297853100 3
205448347 48376774 1
371419587 475896725 2
371419587 164729839 1
246760566 164729839 3
36292202 89308231 5
199633839 257522741 1
27798256 23543947 4
145721875 257522741 3
72277917 491150133 1
88126316 124272648 10
382076279 273461517 1
471858752 470915888 2
297652974 275191705 1
323300311 257078406 2
123208306 360392279 1
116524695 185646833 2
324307705 249794165 2
324307705 250373879 1
320121337 123208306 2
320121337 168345425 1
320121337 37905642 1
320121337 360392279 2
368086280 168345425 16
490590646 257522741 1
267822457 351798435 2
249794165 351798435 3
39723301 215576684 1
191898535 369094144 1
51820161 205448347 2
188683237 296712899 1
246461105 66484769 1
297652974 338611428 1
262622226 501887043 1
200444013 338611428 5
394614858 223611436 1
14599444 157197158 1
246760566 104147773 1
366684284 272144349 1
64017672 88910148 1
238736345 266618095 16
201679034 68526291 1
378745384 404357780 1
267822457 45624632 1
219138840 404357780 1
438406232 404357780 2
500112888 199633839 2
437557781 250361135 2
240388572 296381448 1
48048224 52305361 1
97542362 206185630 1
306791157 369094144 1
225398019 198112368 1
202719757 198112368 2
137471432 52305361 2
225398019 202719757 3
320121337 177823861 1
115605916 192473400 1
207505611 234501617 3
21858860 127903007 3
48376774 215576684 1
83106176 226691563 1
434998682 480499316 5
210551488 215576684 1
421024033 64490054 2
338939548 359750805 4
93737863 496918713 2
23971329 107123526 4
268844576 108896669 3
426101736 36292202 2
426101736 406886217 1
36292202 426101736 1
162621823 406886217 1
71487252 30009812 1
23971329 387735880 1
470915888 137471432 16
69307285 400344890 1
97542362 221517840 1
23971329 194757219 4
88126316 162621823 1
200444013 206134238 3
63253790 218641857 1
56343104 83928002 1
21415915 97492519 1
53384299 191077706 2
198927386 391968464 2
285544894 97492519 1
262622226 58749618 1
360738565 350372131 1
23971329 421024033 4
46252132 454903662 8
324307705 205278393 7
125971172 454903662 3
332334127 336717597 1
471858752 246739849 1
332334127 191077706 2
218641857 191077706 1
397569403 191077706 1
405604530 97492519 1
515440846 150611354 1
227699736 150611354 1
23971329 150611354 1
286067895 191077706 1
48376774 71487252 2
84403255 23971329 3
310215915 137373058 2
150611354 381346813 1
389751959 150611354 1
84352469 287248913 9
137373058 104799646 5
436060689 287248913 10
191898535 21508873 1
150611354 520440498 9
454059039 501002642 4
454059039 234501617 24
77726580 100597724 4
235926567 520440498 2
56343104 232961188 3
140264549 22128494 1
202719757 282067411 1
57794814 80373284 3
38081052 88910148 1
339165240 257522741 1
397569403 205448347 1
437368746 387735880 5
280571460 257522741 1
191898535 306224647 1
156951907 214251466 1
199633839 42570149 1
262639091 42570149 1
352569615 42570149 1
137671591 302559370 1
338939548 177823861 1
348265432 368802046 2
71487252 192149868 2
140264549 170909799 1
200444013 391968464 1
23971329 391968464 5
21593031 192149868 2
23971329 409911433 1
23971329 80373284 5
186791565 391968464 1
434998682 120858192 1
444790512 120858192 11
241093180 296489918 2
399580001 133406185 3
104147773 43399417 1
320782984 454903662 2
199633839 29985371 3
284945143 337231569 1
205665619 482704214 2
299112866 370647017 3
400344890 228099346 5
180329003 318581766 1
399954028 42895816 1
284945143 246766460 8
205231234 21927348 6
330439783 56406907 1
150611354 260062202 3
89308231 117757115 2
328239527 27798256 1
150611354 372693245 5
364819835 99002197 2
89308231 193208430 13
405604530 18761643 1
145721875 246739849 7
361065588 368086280 11
234388455 83106176 4
287248913 532395996 3
123208306 368086280 3
287248913 133406185 2
367354478 358726571 3
306224647 228099346 2
181627999 133406185 1
23971329 108064328 5
23971329 22128494 1
23971329 283713373 1
196244888 137396816 7
23971329 369727211 4
48376774 21437961 6
252673442 299925959 2
127212001 176861277 1
264745750 274674751 1
180329003 274674751 5
160887563 274674751 1
396758589 513279956 2
470915888 228099346 1
111423790 444790512 5
68526291 228099346 1
471858752 273461517 2
471858752 106841421 2
427605834 225914625 1
365122161 364772998 2
27798256 106255581 2
268844576 120858192 1
72277917 88126316 10
89308231 151755148 1
260778881 241266173 1
426101736 282819786 2
366562500 390669136 2
42895816 180329003 3
58747535 58759682 3
71487252 280403522 1
71487252 273559646 1
381346813 170909799 1
406980735 54198070 4
77029876 178077679 4
335507982 196244888 3
22249205 29666748 15
299112866 196244888 1
443043975 280571460 3
515440846 77029876 21
71815631 459637630 1
522994958 136249351 1
364772998 459637630 1
515663555 23505105 5
421024033 202234178 13
137471432 459637630 1
344143174 459637630 1
287846265 228099346 3
405604530 285544894 2
340870023 202234178 2
515440846 330439783 3
515440846 56406907 2
252695601 285544894 3
361065588 359750805 1
206134238 200444013 3
77029876 206134238 8
470915888 48376774 11
310215915 393727361 1
324307705 520440498 2
23971329 185826799 2
23971329 205231234 1
23971329 187658311 2
23971329 58758214 6
23971329 58747535 5
470234000 257078406 1
436060689 532395996 1
325619075 299925959 5
238736345 240191869 10
47914608 438406232 6
71487252 45624632 4
254990620 410218658 3
36544806 382076279 1
22249205 332334127 21
330439783 391968464 2
51697533 450794692 2
191898535 86739892 1
22249205 275191705 6
21858860 76679385 3
48949091 137434820 1
158469454 137671591 11
106841421 54513097 13
399954028 454059039 4
93737863 218664980 1
205448347 239482861 2
501887043 268363596 1
176861277 268363596 1
121849847 39723301 2
328239527 39723301 3
454903662 437368746 18
191898535 199633839 1
36292202 372730170 1
238169466 23505105 5
160887563 215576684 2
24429243 88960749 5
330255413 241093180 5
454059039 207505611 3
205231234 496918713 2
279504313 207505611 1
515663555 363295003 6
347943805 50093236 2
57794814 488571816 2
174191688 264745750 1
340870023 207505611 1
189209030 108064328 1
299925959 92975209 1
260814366 399954028 5
318581766 257522741 1
454059039 108064328 3
23505105 270063173 1
249794165 257522741 1
185826799 488571816 1
234501617 402870780 4
317113567 481649873 2
389751959 218649291 2
480499316 273559646 2
409042746 189638764 1
285544894 271550696 2
145721875 118408967 4
339165240 211555341 4
205278393 23971329 1
296381448 502000235 7
271550696 405604530 1
454059039 218664980 1
249794165 487963726 7
481649873 170909799 1
361065588 151755148 14
121849847 218649291 2
382076279 170909799 1
396718040 370698806 1
187038423 23971329 2
363915528 443043975 1
391968464 338611428 9
234501617 279579743 1
192517738 211555341 1
111005623 54198070 8
234388455 250361135 1
187276624 386637033 4
382076279 89308231 1
22249205 167096544 18
421024033 401390204 1
284945143 325696446 11
170909799 520440498 28
167906212 227699736 1
23505105 520440498 4
145721875 361065588 1
502000235 296381448 5
234388455 226691563 1
196244888 69315538 1
170649489 21927348 14
158469454 309948156 11
487963726 238764205 4
234388455 515663555 2
48376774 482704214 1
409970512 238764205 1
29666748 275191705 1
350372131 97542362 3
42895816 104799646 1
483853031 106841421 4
270063173 199633839 3
81112983 23971329 1
23971329 108675333 2
176861277 107123526 1
29666748 367354478 2
186547033 69307285 1
350372131 367354478 2
51697533 367354478 2
58758214 23971329 5
444790512 181627999 1
64017672 367354478 2
86739892 186134940 1
296712899 444790512 8
188683237 357339312 2
75611015 51371672 3
181662643 275096952 1
397569403 366684284 2
434947470 366684284 1
157091041 50093236 2
272144349 434947470 1
227764232 368802046 3
33861081 170909799 1
278482967 368802046 2
367080568 317966639 1
36544806 417708983 7
274674751 351798435 1
399954028 279579743 1
186134940 116524695 1
125971172 437368746 2
470915888 121567287 1
145721875 121567287 1
21858860 286067895 6
238764205 235926567 2
326055771 24868133 2
109299416 421499757 7
200444013 235926567 1
500112888 332334127 1
186791565 185826799 1
66484769 185826799 4
58758214 514679374 5
319920038 92975209 4
56343104 41795957 1
36544806 38633460 1
238736345 206185630 8
487963726 344751090 2
58758214 186791565 2
186224386 436060689 4
58758214 394745356 4
58758214 205231234 8
338939548 260062202 1
198112368 81112983 2
284945143 287846265 3
111005623 178077679 8
168345425 368086280 4
38081052 202719757 1
145721875 187365956 3
39723301 337544630 2
481649873 36292202 3
137373058 150611354 6
208649048 187276624 3
198221318 187276624 1
347943805 253491471 1
252695601 90430970 1
280571460 53267855 1
196957441 448196764 1
53267855 71487252 1
178077679 162815851 5
357660257 482704214 1
370647017 482704214 2
187658311 421024033 1
454280253 273602143 3
234316880 271550696 2
201679034 191067738 1
344143174 191067738 1
115605916 191067738 1
137671591 158469454 2
62223312 121849847 16
393300089 408214756 1
39723301 88960749 3
238169466 308721415 1
372693245 338939548 1
515440846 100597724 1
541707952 45364167 1
364772998 140264549 1
249794165 91155132 3
167096544 140083960 8
167096544 22249205 37
178077679 347943805 2
373612153 279949406 2
487963726 409982678 7
106255581 62223312 20
89308231 137373058 3
470915888 58749618 1
299112866 335507982 1
272144349 218649291 1
42570149 218649291 1
365122161 218649291 1
536437122 377915688 2
515440846 156951907 2
437557781 244154467 4
158469454 244154467 3
352370223 487963726 1
194757219 391968464 3
250361135 253491471 1
382076279 320557936 1
205376521 238764205 1
121849847 62223312 8
316113123 382076279 2
276971322 366017781 1
256696942 176861277 1
360392279 384094515 2
57794814 391968464 1
88960749 316113123 1
544352394 223869841 6
85077359 502000235 1
106255581 104799646 1
178077679 241266173 5
77726580 325619075 2
235926567 71487252 3
262307214 157091041 3
402870780 399954028 1
196957441 385340015 2
280571460 351253672 2
213829162 64490054 1
545300937 296487126 5
515440846 36544806 1
36544806 320121337 1
368086280 353689773 1
361065588 36544806 1
368086280 36544806 1
238764205 177496057 3
115605916 386637033 6
30009812 284945143 2
470069657 36544806 1
470069657 193208430 1
441208969 178077679 2
361241032 482704214 2
205665619 137471432 1
246766460 309948156 1
246760566 344751090 3
238169466 309948156 1
279579743 522994958 5
181913832 86739892 1
454059039 522994958 2
350739777 244474835 22
299112866 536437122 3
515440846 48048224 4
365122161 239482861 2
22249205 140083960 10
454059039 260814366 5
368086280 505128137 2
47914608 317475686 1
244876558 244154467 1
246461105 238271382 4
260778881 211848777 1
212381568 211848777 1
64017672 337231569 1
64017672 30009812 2
97542362 397569403 1
178077679 54198070 2
22249205 367354478 8
115605916 412490976 2
26761071 502000235 1
29985371 199633839 1
361065588 260062202 2
137434820 48048224 1
306791157 386637033 5
322180022 386637033 1
264745750 475896725 1
175155659 261114974 2
382076279 99002197 4
355136751 45112608 4
272144349 150611354 1
291357807 514679374 1
192149868 470500390 1
267228287 273559646 5
324907579 38633460 2
277019535 309948156 1
279968317 536437122 2
351798435 38081052 1
382076279 295071464 1
421499757 214483223 4
273602143 109269644 1
421499757 54198070 16
262307214 228099346 1
319010188 228099346 1
399954028 186791565 1
126040106 361241032 3
30009812 283713373 1
267804075 437557781 2
345725724 244876558 1
514679374 275096952 1
170909799 214251466 1
170909799 137373058 5
433102407 85790245 1
53384299 181913832 1
317966639 191067738 3
91155132 249794165 2
352370223 51039180 1
267804075 51039180 1
340870023 51039180 3
350739777 51039180 1
192517738 93438825 1
508986427 58759682 1
536437122 545072012 3
48376774 23505105 3
191072044 326820998 1
508986427 279968317 2
515440846 51039180 1
206342682 399954028 2
90430970 185646833 1
71815631 296487126 2
427605834 350372131 1
351798435 267804075 1
53384299 74224730 2
203916273 280403522 3
106841421 471858752 3
437368746 455319239 2
225914625 404357780 1
137373058 310215915 1
441208969 296487126 1
137434820 324907579 1
536437122 287826175 6
279579743 454059039 3
392132337 545072012 1
246766460 287846265 1
325619075 280571460 1
200444013 198927386 2
50093236 260778881 2
238736345 298641416 4
48376774 102781563 1
262307214 436851002 1
421024033 399954028 4
454059039 287248913 2
126040106 64017672 1
309948156 325696446 1
33029673 228099346 3
240388572 274674751 1
167096544 228099346 3
480499316 370647017 1
309948156 244154467 3
24429243 520440498 4
400549146 124272648 2
353689773 36544806 4
14599444 185661573 1
240191869 81112983 13
202719757 81112983 2
309948156 235189731 1
280574253 274053387 7
28128687 280571460 1
536437122 188683237 1
274053387 536437122 5
283713373 107123526 1
234316880 471858752 5
105576032 252673442 1
198927386 409911433 1
308721415 64490054 1
287846265 389751959 1
391968464 198927386 1
309948156 246766460 3
280571460 109269644 1
454059039 550434469 25
368086280 360392279 5
350739777 45364167 4
280403522 45112608 2
234316880 212381568 2
150611354 137373058 3
280571460 273602143 1
271324754 77029876 3
183374179 88910148 2
401744197 121849847 1
77029876 271324754 8
77029876 338611428 9
77029876 90430970 1
77029876 58758214 2
77029876 84403255 1
266119179 76679385 3
58758214 374495787 3
77029876 369727211 1
77029876 443043975 1
77029876 421024033 1
157091041 347943805 2
283053533 76679385 1
333467661 246461105 2
550434469 454059039 21
350739777 33841316 4
550434469 206342682 4
515440846 137055424 2
515440846 338611428 3
515440846 108064328 1
515440846 84403255 1
515440846 443043975 1
515440846 369727211 1
515440846 421024033 1
515440846 194757219 1
344751090 427605834 1
267194499 167865284 2
234316880 252695601 1
187450075 167865284 6
551188839 267228287 14
370652255 544352394 1
470234000 454280253 1
205448347 475896725 1
550434469 234501617 15
186791565 319920038 1
202719757 167096544 1
202719757 261114974 1
70483883 205231234 1
274053387 392132337 3
257078406 454280253 1
234501617 550434469 19
207505611 454059039 3
283053533 150611354 1
178077679 100597724 3
284945143 244876558 1
515440846 306791157 5
431640690 37649776 1
71487252 33029673 3
205448347 52305361 1
172668288 127212001 4
325619075 58747535 5
324307705 274674751 2
234501617 545300937 11
145721875 26761071 2
75611015 58758214 4
318581766 489343655 1
471858752 273033835 1
167096544 297652974 4
454059039 279579743 1
515440846 256133861 4
84352469 158469454 4
205448347 297652974 1
172453787 157197158 1
39723301 62223312 2
364819835 106255581 1
260814366 550434469 2
277019535 520440498 2
213240376 203916273 1
244876558 520440498 1
238736345 246766460 3
206342682 550434469 4
345725724 520440498 1
370611197 230315857 2
222559633 150611354 1
389265907 440602667 3
71487252 228099346 7
29666748 228099346 1
102781563 205376521 1
191067738 201679034 1
218649291 440602667 1
41795957 250613093 1
175458189 228099346 5
64017672 170649489 1
284945143 238169466 9
105576032 514679374 1
30009812 213240376 3
427605834 325696446 1
318581766 325696446 1
515663555 69307285 1
238736345 69307285 1
273602143 403594709 1
191898535 475896725 3
84352469 443540428 5
273602143 443043975 1
338611428 431573246 1
330439783 206134238 6
36544806 89308231 2
550434469 522994958 8
58759682 257078406 2
544352394 370652255 5
340870023 421024033 3
326820998 53384299 2
450794692 332334127 1
93737863 421024033 3
22249205 297652974 8
423225727 218649291 1
268363596 371419587 2
58758214 280571460 3
58758214 57794814 6
273033835 262639091 1
280574253 145721875 2
274053387 280574253 16
482704214 145721875 4
24868133 26761071 31
24868133 88910148 10
515440846 205448347 1
274053387 545072012 6
71815631 545300937 2
350372131 262639091 2
48376774 221517840 8
22249205 190813502 12
443043975 92975209 1
350739777 279949406 1
358726571 277727437 4
48376774 57675742 2
22249205 302559370 8
284945143 42570149 3
470915888 475896725 1
448196764 240663429 5
118408967 475896725 1
280948401 500112888 1
208490036 18761643 3
186791565 23505105 2
483853031 64456105 1
24429243 54596482 7
200444013 177496057 1
249794165 177496057 1
18761643 280430548 6
170649489 64017672 1
548657860 389265907 2
366017781 177496057 1
363295003 438406232 1
191898535 84352469 3
284945143 158469454 1
515440846 323356735 2
381448455 270063173 1
475896725 501887043 1
284945143 277019535 1
545300937 550434469 15
167096544 191898535 1
21858860 28136650 3
441208969 262639091 1
160887563 443043975 1
370652255 377915688 2
309948156 186221115 2
45398123 282067411 1
50799351 89308231 1
77726580 92975209 1
309948156 284945143 5
369094144 21858860 3
279579743 545300937 8
198112368 238736345 2
298641416 238736345 4
179872551 53384299 1
339165240 325619075 2
545300937 71815631 8
500112888 126040106 2
267194499 198112368 1
255572101 115605916 1
298641416 198112368 1
124272648 115605916 1
345725724 115605916 1
276971322 299925959 1
39723301 517335990 22
454903662 556212681 14
272144349 365122161 2
198221318 77688451 1
551188839 296712899 2
160887563 123084921 1
332334127 167096544 4
360543263 409982678 2
366562500 409982678 1
273033835 54513097 1
325619075 198927386 1
353689773 227764232 1
544352394 508986427 1
553850703 218649291 2
401390204 202234178 1
71815631 392132337 2
262307214 280403522 1
470915888 24429243 4
392132337 24429243 1
421499757 189209030 3
551188839 273559646 2
58758214 399954028 3
124272648 44336049 3
58758214 421024033 1
553850703 214251466 1
351253672 75611015 6
30009812 370652255 3
205278393 306224647 2
550434469 296487126 5
550434469 402870780 12
454059039 296487126 4
325696446 294817467 2
279579743 550434469 7
325696446 42895816 1
338611428 56406907 2
338611428 77029876 10
77029876 56406907 4
206342682 545300937 7
127212001 168459774 1
125971172 168459774 1
325696446 284945143 25
267194499 266618095 5
192149868 455974999 1
213829162 280571460 1
310215915 252993522 2
212586753 150611354 1
150611354 156951907 1
381346813 520440498 1
452834167 520440498 1
92975209 58758214 3
66484769 70483883 5
57794814 58758214 5
39723301 150611354 1
145721875 338617304 4
238736345 331699419 7
444790512 267228287 11
325696446 54596482 13
500112888 111690467 1
252993522 124272648 2
158469454 56343104 1
23971329 205278393 1
193208430 39045743 1
235926567 111690467 1
111690467 235926567 2
378745384 54513097 2
275040716 48949091 2
325696446 102781563 2
178077679 115180720 2
383687232 316530540 1
267228287 181627999 1
316530540 383687232 1
551188839 405406664 1
175458189 24868133 1
165076757 400549146 2
145721875 482704214 8
246739849 284510806 3
355136751 108064328 1
470500390 441208969 3
23505105 206185630 1
48376774 126040106 2
172453787 282067411 2
244876558 88126316 2
443043975 391968464 2
481649873 406886217 1
284945143 24429243 6
167096544 367354478 5
500112888 318581766 1
21695739 318581766 3
64017672 189660545 1
403594709 102781563 1
378745384 189660545 1
58757576 489343655 1
192517738 189660545 1
40691248 443043975 1
325696446 235189731 23
337070381 189660545 1
325696446 350372131 1
180329003 350372131 1
296381448 189660545 3
325696446 189660545 1
350372131 189660545 1
338287336 381346813 1
41795957 344143174 4
267822457 189660545 1
176861277 245007518 2
54198070 111005623 18
515440846 104799646 1
184372744 41795957 2
487963726 91155132 4
487963726 296381448 1
296381448 487963726 2
487963726 366562500 10
366562500 306224647 4
381448455 363860065 2
121567287 246739849 1
214266687 440602667 70
83928002 337070381 2
210551488 470915888 1
487963726 306224647 7
487963726 337070381 4
275191705 86739892 1
296712899 551188839 11
487963726 235926567 2
238736345 81112983 21
257078406 273602143 2
184372744 192149868 2
81112983 238736345 10
325696446 306224647 1
140083960 167096544 5
205448347 360738565 2
454903662 67657313 1
168459774 125971172 1
41795957 97492519 12
381346813 123084921 4
252993522 123084921 6
246739849 475896725 1
140264549 120858192 3
475896725 58749618 4
41795957 470915888 17
366684284 302559370 1
367354478 302559370 1
275191705 332334127 8
167096544 332334127 4
336717597 302559370 1
178077679 486840282 1
359750805 168345425 2
434947470 302559370 2
317475686 302559370 1
252993522 104799646 57
58759682 316530540 1
318581766 337231569 1
350372131 235189731 1
338611428 391968464 10
80373284 391968464 1
84403255 391968464 1
327333087 437557781 4
271324754 391968464 3
239482861 157197158 2
191898535 140264549 1
244876558 284945143 1
454059039 402870780 5
273033835 483853031 1
24868133 343941412 3
245770489 63253790 1
62223312 310215915 5
246461105 196957441 1
302559370 404357780 2
206185630 404357780 1
240388572 391968464 1
361065588 215576684 1
368086280 137373058 1
470500390 178077679 2
296487126 399954028 1
359256640 404357780 1
137373058 169894192 1
156951907 137373058 2
37905642 150611354 1
390100428 508986427 5
360738565 47914608 2
252993522 256133861 2
175458189 508986427 2
368086280 124272648 1
318581766 180329003 1
405406664 480499316 1
24868133 304022613 6
24868133 119466409 9
287248913 257522741 2
37649776 187276624 1
22249205 166670511 9
22249205 336717597 3
22249205 358726571 5
50799351 23543947 1
454736754 36612498 1
252993522 215576684 39
320782984 437368746 5
368086280 123208306 4
317113567 215576684 4
267822457 500112888 2
434947470 359256640 1
22249205 359256640 2
219091740 285544894 1
37649776 296489918 2
252993522 310215915 2
280430548 561976148 4
402870780 206342682 2
71815631 402870780 4
491150133 192473400 2
545300937 206342682 4
399954028 402870780 2
201679034 108064328 1
207505611 550434469 4
185661573 186134940 1
275096952 394745356 2
262622226 371419587 2
350372131 274674751 1
454903662 443078043 2
378745384 273461517 3
273602143 316530540 1
252993522 282819786 2
320782984 443078043 5
368086280 156951907 1
235189731 274674751 1
150611354 140264549 1
37649776 431640690 1
470069657 140264549 1
223611436 361241032 1
29666748 297652974 1
275096952 28128687 1
441208969 115180720 1
235189731 277019535 2
238736345 277019535 1
58758214 75611015 5
261114974 211172294 1
475896725 228099346 2
206342682 454059039 3
162815851 280403522 2
363295003 284945143 1
181913832 118408967 1
70483883 107123526 1
214251466 99002197 13
140264549 274053387 10
363295003 515663555 2
92975209 80373284 1
92975209 443043975 4
186221115 86739892 1
160887563 108064328 2
24429243 235189731 1
544352394 522994958 1
261112253 81073960 27
270063173 363860065 1
219138840 363860065 1
81073960 261112253 19
37649776 108896669 4
361278739 124272648 1
207505611 545300937 2
202719757 368086280 1
350372131 284945143 2
561976148 448196764 1
208490036 448196764 1
182456993 448196764 1
206342682 522994958 1
273602143 80373284 1
218641857 234313487 1
48376774 437557781 1
545300937 402870780 2
213579519 52305361 1
238169466 52305361 1
545300937 234501617 3
283713373 92975209 1
21858860 234313487 5
350739777 248148598 3
506215866 39723301 19
39723301 389265907 1
39723301 440602667 5
506215866 364819835 19
214251466 310215915 8
50799351 35952475 1
214251466 124272648 1
53150452 406980735 2
245007518 69315538 1
448196764 182456993 1
14599444 90430970 1
196957441 182456993 1
41795957 121567287 6
81073960 287248913 4
214251466 218664980 1
275191705 191898535 1
191898535 275191705 1
74224730 326820998 1
218664980 260062202 1
399954028 23971329 1
369094144 385340015 1
178077679 50093236 1
421104380 255572101 3
107123526 58758214 1
266618095 267194499 7
93737863 443043975 1
454059039 137396816 2
307953995 234313487 1
273602143 363915528 2
323300311 433683092 2
212381568 362747745 1
553850703 361812003 1
368086280 361065588 21
550434469 71815631 2
206342682 71815631 1
413508790 361299476 2
302559370 228099346 15
121849847 273559646 8
325696446 392132337 6
287104239 296487126 1
296487126 177823861 1
368086280 252993522 9
118408967 194511872 2
118408967 285544894 1
53150452 262307214 2
444790512 551188839 10
381295550 404357780 1
261114974 267822457 1
246461105 228099346 1
267814002 238169466 1
201679034 421104380 2
192149868 228099346 1
53384299 21858860 2
522994958 202234178 1
522994958 172668288 1
522994958 454903662 1
275155337 296487126 1
252993522 315035989 10
232961188 244154467 2
238169466 520440498 6
515440846 137434820 1
192517738 261114974 6
81073960 287826175 15
250373879 244154467 1
192149868 111005623 1
545300937 260814366 4
277019535 64017672 1
260814366 296487126 2
36292202 278482967 4
137373058 170909799 1
280826536 170909799 1
137373058 520440498 1
361241032 192517738 2
121849847 440602667 8
85694890 246461105 1
235189731 150611354 1
360738565 137471432 3
125971172 387735880 1
344751090 294817467 1
246766460 294817467 1
500112888 150611354 1
42895816 294817467 1
318581766 150611354 1
179127965 177496057 1
160887563 150611354 1
385340015 296487126 2
443078043 387735880 1
443078043 320782984 5
324307705 228099346 1
63253790 275191705 1
181913832 285544894 1
487963726 249824122 5
211848777 367080568 4
59142721 166670511 6
186791565 291357807 1
22249205 205278393 3
22249205 397569403 1
297652974 397569403 1
215576684 36612498 4
337544630 39723301 3
58759682 23971329 3
41795957 246739849 5
41795957 58749618 1
551188839 45364167 1
550434469 279579743 2
64017672 283713373 1
211555341 366017781 1
23971329 84403255 1
365122161 360738565 2
41795957 21593031 2
402870780 172668288 3
105576032 366017781 1
470915888 21593031 7
133406185 287826175 1
205278393 249794165 1
291357807 75611015 1
327333087 140264549 1
277019535 246766460 1
388400654 140264549 1
240663429 561976148 1
167096544 434947470 8
137434820 140264549 1
41795957 418803180 1
274674751 42895816 1
227764232 382489334 1
218649291 23543947 2
62223312 273559646 3
66484769 75611015 1
551188839 361978254 1
369094144 234313487 1
388400654 351798435 1
160887563 178077679 8
363915528 108675333 1
178077679 160887563 2
381346813 117757115 1
262307214 240663429 1
551188839 434998682 6
350372131 54596482 1
359256640 450794692 1
350372131 450794692 1
235926567 54596482 1
332334127 450794692 2
71487252 111690467 3
454903662 377915688 2
367354478 450794692 1
205278393 54513097 2
90430970 45624632 2
292275636 81073960 8
361978254 296712899 1
562966986 178077679 1
325696446 286597633 2
66484769 394745356 1
201041947 363915528 1
215576684 520440498 1
384094515 168345425 4
399580001 190813502 1
275191705 367354478 5
253491471 300202655 1
335507982 136249351 1
409042746 390100428 1
81112983 205278393 2
381295550 62223312 1
520380645 81073960 2
77726580 394745356 1
202234178 340870023 2
267804075 300202655 2
366684284 367354478 1
157091041 214483223 1
97542362 363295003 2
198221318 72277917 1
268844576 72277917 2
22249205 203916273 3
318581766 205278393 1
81073960 133406185 2
470234000 162793078 2
454280253 323300311 1
58758214 92975209 4
458449001 330439783 1
252695601 86739892 1
241266173 562966986 1
330439783 458449001 3
501887043 192517738 1
249794165 352370223 1
351798435 249794165 1
441208969 54198070 1
81073960 292275636 10
470915888 198494776 1
137471432 228099346 2
186791565 140264549 1
212381568 421499757 2
536437122 140264549 7
21858860 283690548 8
21858860 22128494 1
21858860 218641857 6
21858860 369094144 5
21858860 108064328 1
21858860 185826799 2
283894633 140264549 1
342697022 171251023 1
368086280 171251023 1
353689773 171251023 1
162621823 150611354 1
272144349 227764232 1
246760566 102781563 1
238736345 267194499 3
196244888 50093236 1
274674751 246760566 1
470234000 246760566 1
284945143 273559646 1
350739777 296489918 3
108445481 45624632 5
108445481 192517738 3
133406185 279949406 1
184372744 327333087 1
219138840 228099346 1
81112983 77029876 1
480499316 444790512 1
81112983 266618095 5
81112983 206185630 1
81112983 48376774 1
167096544 397569403 4
235926567 502000235 1
211555341 77726580 3
286067895 468809237 1
492369766 366017781 2
81112983 363860065 1
81112983 343941412 2
227699736 343941412 2
287826175 335507982 1
350739777 37649776 7
206342682 341332559 1
21593031 45112608 1
81112983 167865284 2
288273675 205448347 1
137471432 45112608 1
176861277 246172121 1
81112983 198112368 7
252993522 406886217 1
137373058 117757115 2
145721875 274053387 5
434998682 274053387 1
454059039 570305910 4
275191705 397569403 2
81112983 267194499 4
81073960 560190998 7
361065588 450794692 2
238271382 252695601 1
58757576 396758589 1
111005623 406980735 1
454280253 383687232 1
406980735 45112608 1
58757576 513279956 1
143037311 338287336 2
338287336 143037311 2
421499757 211848777 3
191898535 58749618 2
51820161 288273675 4
482704214 370647017 8
372988775 513279956 1
54513097 378745384 6
133406185 532395996 2
459637630 489343655 3
502000235 489343655 1
24868133 341332559 3
291357807 23971329 1
105576032 496918713 1
299925959 496918713 4
266618095 489343655 1
417708983 140264549 1
187255592 489343655 1
36292202 193208430 1
117902280 440602667 1
24429243 150611354 1
249794165 360543263 1
84403255 443043975 1
57794814 84403255 1
317113567 140264549 1
275191705 358726571 3
475896725 360108672 1
570305910 545300937 7
454059039 545300937 11
350739777 177900100 4
421499757 212381568 1
58747535 496918713 1
287104239 271550696 1
48949091 437557781 1
69307285 515663555 2
21858860 58758214 3
108675333 64490054 1
207505611 402870780 1
330439783 198927386 1
206342682 402870780 6
514679374 280571460 1
179872551 116524695 2
299925959 56343104 1
88910148 64017672 1
483853031 238764205 1
132067492 205278393 6
252993522 137373058 10
24868133 183374179 2
358726571 297652974 2
444790512 111423790 4
126040106 221517840 2
443540428 287248913 1
438406232 178077679 1
106766504 388400654 1
373612153 133406185 1
58759682 311114046 2
59142721 297652974 5
288273675 297652974 1
574012776 235189731 5
480499316 188683237 2
399604913 115180720 1
262639091 199633839 2
393727361 121849847 3
393727361 106255581 3
254940274 33841316 1
45624632 218664980 1
368086280 215576684 4
260814366 522994958 1
53150452 421499757 1
262307214 421499757 1
434998682 390100428 7
299925959 330439783 2
178077679 58747535 1
384094515 368086280 1
268844576 292813892 1
273033835 471858752 2
244547831 33841316 1
574012776 284945143 5
48376774 38081052 3
244876558 253491471 2
199633839 378745384 4
137471432 482704214 1
284945143 274674751 3
500112888 21437961 2
286597633 244006526 2
574012776 244006526 1
246766460 244006526 1
397569403 54513097 1
42895816 64490054 1
274053387 205278393 1
235926567 205278393 2
145721875 205665619 3
177900100 179127965 1
53384299 191069406 2
336717597 332334127 3
59142721 51820161 1
253491471 221517840 1
42895816 280571460 1
24429243 340555061 1
157091041 421499757 1
168459774 172668288 2
168459774 340555061 1
345725724 38633460 2
48949091 404357780 1
384094515 353689773 1
62223312 361812003 4
62223312 140264549 4
325696446 574012776 2
62223312 51039180 1
325696446 180329003 10
218621324 97542362 1
64490054 257078406 2
397569403 190813502 1
307953995 218641857 4
339165240 366017781 3
500112888 221517840 1
88910148 23505105 1
22128494 23505105 1
421024033 23505105 1
137471432 23505105 3
361241032 23505105 1
343941412 23505105 1
370652255 30009812 2
180329003 574012776 3
370652255 202234178 2
85077359 23505105 1
238169466 42570149 1
30009812 21415915 1
175458189 30009812 2
302559370 24868133 1
207505611 127212001 1
240663429 448196764 3
27798256 382076279 1
39723301 328239527 6
315035989 389751959 1
482704214 28774420 1
145721875 28774420 1
570305910 454059039 4
570305910 234501617 6
88126316 48949091 5
482704214 205665619 3
238736345 284945143 5
545300937 454059039 3
238736345 42570149 14
550434469 570305910 10
260778881 111005623 1
400549146 209549732 1
306224647 235926567 2
92975209 280571460 3
409970512 406980735 1
421024033 188826656 1
431640690 256133861 1
108064328 109269644 1
58758214 108064328 2
81073960 373612153 4
53267855 496918713 1
317475686 238736345 1
406980735 262307214 1
262307214 406980735 3
81112983 240191869 5
97542362 364772998 2
574012776 238169466 4
421743631 92975209 1
514679374 92975209 2
470915888 221517840 2
62223312 99002197 7
359256640 99002197 1
400344890 302559370 3
302559370 400344890 6
320121337 400344890 1
421499757 44765804 1
168459774 400344890 1
174191688 205383132 2
262307214 345725724 2
402870780 400344890 3
574012776 344751090 4
235189731 574012776 1
172668288 550434469 1
206342682 400344890 2
328239527 364819835 5
299925959 219091740 1
252993522 381346813 2
167906212 311114046 4
42895816 344751090 1
363915528 311114046 2
108675333 311114046 1
574012776 180329003 7
162815851 201041947 1
24868133 21508873 13
24868133 246760566 4
361978254 551188839 2
97542362 438406232 2
438406232 264745750 1
327333087 300202655 1
38633460 400549146 2
168459774 190813502 1
421743631 443043975 1
137373058 470069657 1
500386861 470069657 1
62223312 106255581 4
252993522 36612498 3
227764232 355438543 2
192517738 235926567 1
167865284 238736345 2
238736345 574012776 2
184372744 272144349 3
205278393 132067492 2
184372744 360738565 1
218621324 275040716 1
434998682 181627999 2
470915888 225398019 4
550434469 279968317 1
30009812 57675742 2
308721415 205278393 1
97542362 343941412 1
337231569 117058623 1
206342682 570305910 1
45112608 175155659 1
275191705 366684284 1
545300937 172668288 2
27798256 36612498 2
478310972 361812003 4
570305910 550434469 27
201679034 186221115 1
252993522 481649873 9
97542362 234388455 1
29267530 205278393 1
393727361 273559646 1
250373879 275040716 4
125971172 311867325 2
205278393 363860065 4
145721875 508986427 14
187288519 29985371 1
393727361 302559370 1
482704214 361241032 6
409970512 270063173 1
106841421 270063173 1
378745384 270063173 2
257078406 470234000 1
431640690 244474835 1
62223312 517335990 6
62223312 218649291 4
433102407 389751959 3
45364167 267228287 1
389751959 517335990 1
361065588 360392279 3
569217694 274053387 2
70483883 58758214 1
569217694 536437122 3
77029876 42895816 3
252993522 393300089 1
574012776 325696446 4
24868133 501994600 1
317475686 218621324 1
299925959 53267855 2
24868133 311108835 5
24868133 22926492 5
172453787 577155549 3
167096544 358726571 9
23971329 77029876 5
444790512 361978254 1
186547033 227699736 1
24868133 326055771 1
536437122 368246503 1
581023706 172668288 1
284945143 30009812 2
396718040 83928002 1
280571460 514679374 1
343887622 106255581 4
244474835 410218658 4
27798256 36544806 2
452834167 278482967 2
283713373 421024033 1
254990620 140264549 1
322180022 324907579 1
574012776 54596482 5
121849847 393727361 1
54513097 38633460 1
306224647 487963726 3
369094144 29267530 1
198494776 198112368 1
186791565 257522741 1
544352394 54596482 1
336717597 351798435 2
448196764 280430548 1
46351591 93438825 1
235189731 311108835 1
337231569 390100428 1
166670511 221517840 1
30009812 520440498 3
267822457 48376774 3
581023706 340274242 4
284945143 574012776 9
266618095 306224647 1
172453787 30009812 1
21415915 280574253 2
351798435 106766504 2
255572101 191069406 6
21415915 274053387 3
364819835 506215866 1
252993522 162621823 1
124272648 38633460 3
364819835 328239527 2
544352394 106255581 1
206342682 310215915 2
62223312 214251466 8
234501617 296487126 2
24868133 199295364 1
443540428 468370073 1
205278393 275040716 4
246461105 280430548 1
492369766 100597724 3
102781563 344751090 2
400344890 106841421 1
205231234 409911433 1
249794165 205278393 4
316530540 390669136 1
351798435 187288519 1
336463177 259865273 1
336463177 182456993 1
296146340 244474835 1
214251466 62223312 1
372730170 193208430 5
115180720 370698806 1
62223312 381295550 1
36612498 454736754 2
252993522 454736754 1
223869841 48048224 1
123084921 454736754 1
23505105 108064328 3
76679385 141911198 1
21437961 500112888 1
137373058 143037311 2
212586753 400549146 1
137373058 212503529 1
36544806 150611354 2
515440846 38633460 2
383687232 454280253 1
487963726 240388572 3
470915888 21770354 1
326820998 74224730 1
202719757 280430548 1
323300311 162793078 1
331699419 81112983 4
550434469 172668288 1
71815631 550434469 3
347943805 335997173 2
287826175 296712899 1
48949091 324907579 1
276971322 108675333 1
274053387 547900635 6
211603583 340274242 1
252993522 452834167 3
246739849 202719757 2
452834167 123084921 3
310215915 106255581 1
382076279 440602667 1
249710115 23543947 1
399604913 370698806 4
120858192 52305361 1
551188839 52305361 1
165076757 52305361 1
137434820 52305361 2
443540428 84352469 11
581023706 370647017 2
238764205 389751959 1
127212001 52305361 1
177900100 361812003 1
45364167 179127965 1
324307705 267814002 4
266618095 198112368 5
470915888 85077359 2
470915888 88126316 10
53384299 326820998 1
470915888 162815851 3
288273675 51697533 2
381515950 327333087 1
205665619 361241032 2
317966639 344143174 1
351798435 232961188 5
88126316 45364167 1
454280253 162793078 1
88126316 192473400 2
58758214 51371672 1
249710115 273461517 5
296487126 280403522 2
116524695 255114497 1
347943805 280403522 3
262307214 214483223 2
187288519 117058623 2
300202655 164729839 4
39045743 156951907 1
262307214 347943805 2
364819835 310215915 1
426101736 481649873 2
444790512 296712899 8
120858192 72277917 1
256133861 324907579 6
206342682 296487126 2
581023706 402870780 1
443540428 245007518 1
249794165 483853031 1
127212001 454903662 5
577858627 454903662 1
396718040 399604913 1
392480887 278482967 1
443078043 437368746 4
336463177 448196764 2
246760566 244876558 3
93737863 454280253 1
93737863 391968464 1
344751090 360543263 2
64490054 66484769 1
246739849 21593031 1
388400654 275040716 1
421743631 514679374 3
351253672 421024033 1
470915888 273033835 1
235926567 409982678 2
240388572 418803180 1
193208430 470069657 1
384094515 24868133 1
496918713 100597724 8
235926567 577155549 1
85077359 24868133 1
245007518 436060689 1
175458189 54513097 29
54513097 175458189 11
296381448 117058623 1
211172294 126040106 1
26761071 193425330 1
256133861 267804075 1
240191869 238736345 4
550434469 260814366 4
183374179 360738565 1
284945143 185826799 1
167096544 97492519 1
140083960 199633839 1
575328602 338611428 6
577858627 172668288 2
483853031 132067492 2
440602667 214266687 1
440602667 215576684 1
536437122 390100428 1
252993522 140264549 5
205383132 97542362 1
470915888 250613093 2
117058623 97542362 1
208490036 561976148 6
111005623 162815851 2
577858627 437368746 4
371419587 184372744 1
394614858 275191705 2
172668288 454059039 2
317475686 205383132 1
174191688 515663555 1
574012776 42570149 1
81073960 399580001 4
117058623 515663555 1
239482861 360738565 1
47914608 515663555 8
351798435 327333087 1
277727437 358726571 5
412490976 468809237 1
575328602 262622226 2
551188839 444790512 2
81112983 574012776 1
81112983 270063173 1
27798256 89308231 3
320121337 372693245 1
434998682 551188839 16
21508873 475896725 1
262622226 475896725 1
198112368 475896725 1
58758214 74224730 1
275096952 74224730 1
81112983 443043975 1
90430970 280430548 2
180329003 475896725 1
344751090 180329003 1
246461105 18761643 1
151816481 370611197 1
117058623 471858752 1
259865273 18761643 2
370652255 232232278 1
21508873 502000235 3
294817467 180329003 3
545300937 111423790 1
186190444 433683092 1
158469454 84352469 2
389751959 58749618 1
44765804 552102770 1
434998682 287826175 2
440602667 361812003 2
88960749 481649873 1
394614858 250373879 1
167096544 63253790 1
550434469 207505611 6
328239527 506215866 2
214266687 389751959 90
214266687 328239527 1
106766504 351798435 1
577155549 172453787 4
325696446 427605834 1
574012776 427605834 1
381346813 121849847 1
340274242 581023706 1
515663555 83106176 1
325696446 238169466 4
437368746 46252132 3
577858627 443078043 2
363915528 369727211 1
459637630 164729839 3
264745750 174191688 1
218621324 174191688 2
214266687 361812003 14
48376774 166670511 2
370652255 386637033 3
64017672 261114974 2
245770489 266119179 1
145721875 287826175 3
151755148 382076279 3
205376521 64017672 1
107123526 187658311 3
570305910 260814366 2
24868133 193425330 1
145721875 117058623 4
117058623 71487252 1
190813502 179244567 1
517335990 99002197 1
355136751 111005623 2
465399426 330255413 1
66484769 219091740 1
218621324 264745750 1
106841421 368246503 1
459637630 266618095 1
399580001 287826175 1
574012776 205278393 2
58758214 515440846 1
71815631 370647017 2
30009812 221517840 3
14599444 30009812 1
14599444 221517840 1
71487252 280948401 1
577155549 30009812 1
577155549 157197158 3
186224386 84352469 6
591867735 270063173 3
214266687 218649291 59
454903662 581023706 1
252993522 389265907 3
252993522 170909799 6
62223312 440602667 2
214251466 39723301 2
170909799 140264549 4
361812003 62223312 1
296487126 550434469 1
27798256 50799351 1
393727361 39723301 1
393727361 214251466 1
328239527 337544630 2
92975209 205231234 1
368802046 26761071 1
170909799 110551579 1
181913832 74224730 1
419565212 202234178 2
574012776 238736345 4
234313487 74224730 1
496918713 64490054 2
222559633 299925959 1
304022613 302559370 1
328239527 214251466 1
48376774 337231569 3
48376774 97492519 4
53150452 111005623 1
90430970 37649776 1
240191869 167865284 3
219138840 140264549 2
194757219 363915528 5
175458189 591867735 15
140264549 421024033 1
261114974 205278393 1
397569403 140083960 1
88126316 351798435 1
14599444 191069406 2
160887563 283713373 1
172668288 437368746 2
244006526 136249351 1
172668288 136249351 1
361241032 71487252 1
470915888 362708884 1
483853031 471858752 2
500112888 261114974 1
471858752 302559370 1
215576684 36292202 7
88960749 104799646 1
150611354 36292202 9
514679374 443043975 2
482704214 71487252 1
88126316 275040716 1
137373058 36292202 3
454280253 64490054 4
325696446 23505105 1
48048224 177496057 1
297652974 167096544 2
51039180 71487252 1
400344890 402870780 2
363860065 297853100 1
108675333 390669136 3
211848777 362747745 1
591867735 363860065 1
240258320 167906212 2
520380645 69315538 1
351798435 324307705 3
45624632 311867325 1
112257152 67657313 7
214251466 389751959 2
50799351 27798256 1
75611015 186190444 1
214266687 553850703 6
36292202 215576684 5
58747535 285230602 5
177496057 244474835 4
53150452 189209030 1
286067895 208490036 1
214251466 121849847 6
344143174 198112368 1
64017672 104799646 1
198112368 266618095 2
81112983 298641416 1
71487252 46252132 1
392132337 547900635 1
299112866 402870780 1
178077679 399604913 1
275096952 42895816 1
299112866 296712899 1
108675333 454280253 1
70483883 394745356 1
186791565 399954028 3
306791157 515440846 1
58759682 363915528 2
252993522 368802046 2
143037311 193208430 3
214251466 252993522 4
252993522 214251466 3
214266687 106255581 6
88960749 62223312 2
266618095 222559633 1
219091740 76679385 2
119202711 386637033 1
232232278 188683237 39
109299416 111005623 4
48048224 88126316 1
331699419 84403255 1
66484769 399954028 2
64017672 175155659 2
137373058 36544806 1
248148598 88126316 4
272101527 88126316 5
58758214 21858860 1
52305361 88126316 2
21508873 228099346 2
45364167 400344890 2
387735880 186224386 1
373612153 188683237 1
246739849 23505105 3
308721415 162793078 2
177900100 88126316 3
389751959 62223312 1
93438825 341332559 1
426101736 260062202 1
90430970 182456993 3
84403255 51371672 2
162815851 335997173 2
106841421 483853031 1
214251466 343887622 3
402870780 234501617 4
88126316 246739849 1
299112866 545300937 1
24868133 205278393 1
246739849 166670511 1
214251466 69307285 1
69307285 214251466 1
275096952 205231234 1
156890702 387735880 1
299112866 386637033 1
162815851 387735880 1
70654563 338287336 1
249794165 394614858 1
360543263 394614858 2
240191869 270063173 1
324307705 418803180 1
266618095 270063173 1
370652255 547900635 1
66484769 58759682 8
84403255 80373284 1
214251466 273559646 4
81112983 228099346 1
23971329 285230602 3
106841421 51039180 3
246739849 117058623 2
240388572 427605834 1
112257152 84352469 6
106841421 88126316 1
483853031 51039180 1
71487252 311867325 1
30009812 23505105 1
400549146 165076757 2
90430970 412490976 1
232232278 196244888 29
326055771 394614858 2
383689626 228099346 2
53267855 88126316 1
357660257 340274242 2
45112608 50093236 1
53267855 311867325 1
106841421 71487252 1
214266687 478310972 7
214266687 393300089 24
112257152 133406185 4
137434820 179676136 2
37649776 241093180 1
470915888 471858752 4
483853031 341332559 1
437368746 340555061 1
63253790 181913832 1
214251466 520440498 5
244547831 88126316 1
214251466 88960749 3
280574253 26761071 1
405604530 181913832 1
168345425 372730170 2
157197158 253491471 1
300202655 483853031 2
21593031 33029673 1
326055771 249794165 1
347943805 241266173 1
63253790 22128494 1
157091041 111690467 1
170649489 361241032 1
363860065 232961188 1
280403522 296487126 2
208490036 196957441 1
150611354 121849847 2
244154467 137671591 1
483853031 273461517 1
363915528 186190444 1
317113567 260062202 2
168345425 361065588 1
372730170 361065588 1
296489918 192473400 7
172668288 120858192 1
29553844 192473400 1
274053387 218649291 1
90430970 286067895 1
64017672 136249351 4
58747535 222559633 6
255572101 191077706 1
437368746 536437122 1
577858627 536437122 1
227699736 22926492 1
245007518 454059039 2
273559646 45364167 6
437368746 172668288 1
172668288 536437122 1
26761071 48048224 1
100597724 178077679 5
339165240 222559633 1
84403255 167865284 1
84352469 17248920 3
115180720 18900232 2
214251466 51039180 2
214251466 218649291 7
36544806 346391676 4
90430970 561976148 1
137373058 193208430 2
378162722 218621324 1
185661573 255114497 1
441208969 45112608 2
58747535 601892509 1
437368746 335507982 1
507778683 181627999 1
280948401 228099346 1
238764205 205278393 1
409970512 487963726 1
26761071 199633839 1
62223312 88960749 5
389751959 393300089 1
382076279 389751959 1
517335990 121849847 2
206185630 180329003 1
44336049 410218658 2
124272648 410218658 1
577155549 459637630 6
199633839 140264549 1
257078406 108064328 3
108896669 37649776 3
459637630 577155549 2
330439783 399954028 2
591867735 54513097 13
591867735 21415915 6
369094144 90430970 1
14599444 21927348 2
400344890 320121337 1
42570149 81112983 3
52305361 205278393 5
48376774 175155659 1
112257152 132902185 11
454059039 551188839 1
112257152 137396816 2
323300311 266514525 1
97542362 515663555 1
112257152 354435706 2
402870780 127212001 9
246739849 275040716 1
84352469 112257152 2
333467661 448196764 1
299112866 127212001 1
253491471 280403522 1
514679374 42895816 2
241266173 280403522 3
54513097 591867735 22
219138840 591867735 5
205278393 23505105 2
185646833 186221115 1
364819835 361812003 1
284139006 21858860 1
352227498 553850703 2
187450075 14599444 1
273559646 121849847 3
257078406 23971329 2
214251466 302559370 4
187450075 267194499 2
502000235 22926492 1
326055771 22926492 1
285230602 64490054 3
300202655 23543947 3
23971329 36292202 5
382076279 178077679 2
187450075 266618095 1
42895816 148842295 1
90430970 255114497 1
137373058 215576684 2
167096544 43399417 2
77726580 280571460 1
481649873 156951907 6
330255413 124272648 6
205278393 591867735 1
296712899 405406664 1
156890702 140264549 1
111423790 405406664 3
328239527 104799646 1
483853031 228099346 7
351798435 249824122 1
341332559 69307285 2
218649291 88960749 2
360543263 249824122 1
452834167 227764232 1
48376774 361241032 2
175458189 246739849 1
90430970 23543947 3
205278393 238169466 1
267814002 324307705 1
33029673 370162043 1
166670511 205278393 1
58747535 330439783 11
166670511 119466409 2
226691563 238169466 1
41795957 205278393 2
88910148 363295003 1
443043975 84403255 1
100597724 262639091 1
255572101 218664980 1
175155659 337231569 1
351253672 514679374 2
88910148 341332559 1
577155549 337231569 4
296146340 209549732 1
302559370 341332559 4
145721875 140264549 1
41795957 137471432 7
54513097 21927348 6
219138840 280574253 4
515663555 206185630 2
274053387 257522741 3
178077679 355136751 2
111423790 551188839 3
212381568 241266173 1
350739777 24868133 1
112257152 399580001 6
280574253 547900635 1
205376521 409911433 1
162815851 262307214 2
274053387 591867735 7
280574253 273033835 1
219138840 273033835 8
206134238 438537920 3
63253790 90430970 1
302559370 22249205 4
194757219 421024033 1
205278393 324307705 1
318581766 396758589 2
470915888 418803180 1
318581766 280574253 2
17248920 331273105 2
284945143 148842295 2
21858860 205278393 1
208649048 88126316 2
351253672 42895816 4
380310734 330255413 4
257078406 351253672 1
351253672 257078406 2
238736345 515663555 6
205278393 267822457 1
328239527 440602667 2
240388572 205376521 1
506215866 328239527 5
238764205 361812003 1
250373879 267822457 1
232232278 377915688 3
187276624 515440846 1
124272648 515440846 1
232232278 83928002 6
282067411 45398123 1
285230602 363915528 1
238736345 148842295 1
75611015 51039180 1
162793078 41795957 10
77029876 311114046 6
266618095 191007520 2
380310734 177496057 4
72277917 177496057 1
137471432 88126316 3
208649048 108896669 3
124272648 108896669 4
72277917 209549732 1
226691563 205278393 2
431640690 177496057 1
335507982 377915688 10
17248920 345725724 5
372988775 317475686 1
214251466 553850703 2
400549146 324907579 3
115605916 230315857 1
382076279 361812003 2
454059039 69315538 1
127212001 125971172 2
111005623 441208969 1
275096952 280571460 1
421024033 57794814 1
280948401 337231569 1
202234178 551188839 1
418803180 249794165 1
459637630 392132337 5
178077679 441208969 1
124272648 209549732 1
308721415 275040716 1
438537920 338611428 1
326055771 351798435 1
267814002 351798435 2
21593031 137471432 3
418803180 351798435 1
235926567 48376774 1
41795957 235189731 15
41795957 198112368 1
299925959 99002197 1
54513097 21858860 4
316113123 23543947 2
262307214 162815851 1
591867735 137471432 1
214266687 423225727 3
137373058 162621823 1
214251466 393727361 1
508986427 347943805 6
68526291 406980735 2
454903662 125971172 5
137471432 202719757 3
370560376 71815631 3
170909799 215576684 14
299112866 279968317 2
167096544 202719757 1
150611354 170909799 3
189638764 545300937 1
59142721 302559370 8
137055424 23505105 1
172453788 337231569 1
591867735 297853100 1
500386861 218664980 1
421499757 111005623 1
117757115 41795957 1
151755148 372730170 18
382076279 228099346 4
309948156 137671591 1
117902280 423225727 1
157197158 228099346 1
64017672 71487252 1
330439783 299925959 4
338611428 299925959 3
140264549 143037311 1
271324754 273602143 1
150611354 278482967 1
401390204 335507982 3
401390204 196244888 1
90430970 99002197 1
21858860 99002197 1
254990620 296489918 2
54513097 58749618 1
396758589 250569402 2
205383132 238169466 1
46351591 238169466 1
244154467 158469454 2
581023706 545300937 1
121849847 336130385 1
235284388 378745384 1
339165240 77726580 3
326820998 185661573 3
46252132 69315538 2
316113123 99002197 2
381346813 143037311 1
191898535 143037311 1
111005623 189209030 1
127212001 279968317 1
118408967 90430970 1
352370223 470915888 1
352370223 221517840 2
117902280 517335990 2
184372744 262639091 1
176861277 175155659 1
97542362 226691563 1
235189731 41795957 5
112257152 181627999 6
175155659 21593031 1
21593031 41795957 2
575328602 206134238 5
284945143 294817467 1
37649776 192473400 1
37649776 361278739 1
37649776 410218658 3
177900100 108896669 2
421499757 53150452 1
205376521 366562500 1
214266687 23543947 8
218649291 99002197 2
58759682 66484769 3
137471432 246739849 2
108064328 316530540 1
267822457 33029673 4
48376774 33029673 4
364772998 215576684 2
205383132 52305361 1
606474884 33029673 1
90430970 86739892 2
123084921 137373058 1
218621324 205278393 2
267814002 205278393 2
75611015 280571460 2
330439783 141204703 1
454059039 409911433 1
37649776 208649048 3
37649776 465399426 1
37649776 179127965 1
37649776 72277917 1
458449001 390669136 1
262639091 591867735 1
72277917 120858192 3
292813892 37649776 1
318581766 370162043 1
205278393 340363309 3
335997173 18900232 1
389751959 205278393 2
361065588 280826536 1
440602667 316113123 1
137471432 140264549 1
90430970 196957441 3
396718040 441208969 1
118408967 162815851 1
274053387 145721875 2
227699736 454280253 2
279968317 71815631 1
384094515 320121337 1
181627999 444790512 1
175155659 79413578 1
22926492 502000235 2
201679034 336130385 3
350739777 88126316 1
106841421 21415915 1
299112866 370560376 1
244474835 37649776 14
324907579 37649776 1
591867735 285544894 1
167096544 64017672 5
547900635 280574253 1
189660545 24868133 1
324907579 88126316 1
21508873 22926492 1
397569403 14599444 1
547900635 373612153 1
580063106 14599444 1
24868133 340363309 11
53150452 157197158 1
157091041 157197158 2
506215866 389751959 27
363915528 454280253 1
117902280 393300089 1
273559646 517335990 1
196957441 90430970 3
304022613 26761071 1
246760566 26761071 3
350372131 137471432 1
44336049 324907579 1
21508873 137471432 1
21770354 369094144 1
175155659 221517840 2
402870780 335507982 3
246760566 205278393 1
205231234 363915528 1
275191705 167096544 5
458449001 191067738 1
441208969 396718040 1
56406907 338611428 1
268844576 119202711 1
77726580 330439783 2
54198070 211848777 9
389751959 27798256 1
21858860 412490976 1
506215866 27798256 2
99002197 364819835 2
145721875 296712899 1
38633460 361299476 1
214483223 355136751 1
323356735 316113123 2
381346813 406886217 2
167865284 205231234 1
235926567 23971329 1
304022613 228099346 2
304022613 24868133 1
178077679 228099346 1
77726580 58747535 6
255572101 421104380 2
283713373 496918713 4
191067738 77029876 4
239482861 501994600 1
77029876 239482861 4
64490054 93737863 3
272144349 205448347 1
330255413 108896669 4
257078406 42895816 1
365122161 22249205 3
203916273 22249205 9
212381568 234316880 1
272144349 64017672 1
575328602 191067738 3
206185630 515663555 2
342697022 193208430 2
389265907 150611354 1
36292202 177823861 3
36544806 36292202 2
496918713 403594709 1
403594709 496918713 1
390669136 108064328 1
36612498 481649873 2
386637033 72277917 2
245007518 287248913 1
361241032 311867325 1
267822457 250373879 1
191072044 201679034 1
271324754 206134238 6
338611428 206134238 6
177496057 108896669 1
284945143 102781563 2
79413578 221517840 1
112257152 190813502 3
465399426 108896669 1
591867735 273033835 4
285544894 273033835 1
126040106 308721415 1
358726571 302559370 3
21437961 308721415 2
240258320 316530540 1
54198070 17248920 2
77726580 108675333 1
178077679 182650731 1
23971329 186190444 1
157197158 280403522 1
137471432 235189731 3
296489918 410218658 5
21508873 183374179 2
238764205 218649291 1
205278393 85077359 5
454059039 71815631 1
202719757 238736345 2
24868133 502000235 3
24868133 313621459 6
167096544 29666748 2
399711344 335507982 5
225914625 93438825 1
250569402 192149868 1
341332559 228099346 1
38081052 48376774 3
18761643 83928002 4
296489918 177496057 4
279968317 127212001 2
71815631 127212001 3
112257152 252834703 3
361065588 338939548 3
234501617 335507982 2
201679034 137434820 1
308721415 52305361 1
108675333 108064328 2
399711344 120858192 3
54198070 331273105 9
330439783 100597724 1
205278393 52305361 5
177900100 73084416 1
335507982 472997480 1
219138840 324307705 4
335507982 401390204 4
402870780 550434469 5
325696446 21508873 3
338611428 575328602 6
482704214 88910148 3
86739892 116524695 2
86739892 179872551 1
273602143 53267855 1
117058623 343941412 1
515440846 192473400 1
448605410 404357780 1
33861081 381346813 1
137434820 14599444 1
508986427 145721875 7
232232278 536437122 1
218621324 343941412 1
218664980 111005623 1
270063173 591867735 6
234316880 285544894 2
201041947 40691248 1
108445481 33029673 2
145721875 367354478 1
175155659 108445481 1
545300937 370560376 1
160887563 45112608 5
338611428 191067738 2
71487252 205665619 2
271324754 246760566 1
335507982 536437122 17
316530540 433683092 1
402870780 176861277 4
162815851 115180720 1
157091041 115180720 1
45398123 213240376 4
391968464 409911433 1
241266173 71487252 3
399711344 434998682 3
287826175 188683237 1
66484769 190383735 1
280403522 71487252 2
203916273 205665619 1
53150452 71487252 1
191072044 71487252 1
108445481 175155659 2
48376774 210551488 1
286597633 148842295 1
264200852 48048224 2
347943805 157091041 1
160887563 210551488 1
160887563 48376774 8
330439783 77726580 3
392132337 140264549 1
492369766 77726580 4
372988775 238736345 2
121849847 389751959 1
591867735 29985371 1
280403522 189209030 1
36544806 143037311 1
601892509 443540428 18
443540428 436060689 1
265245001 306791157 1
172453787 338617304 1
97542362 14599444 1
577155549 187255592 2
470915888 64017672 1
193425330 338617304 2
302559370 218664980 2
185661573 191077706 2
48376774 119466409 1
46351591 104799646 1
296489918 465399426 2
465399426 296489918 2
21508873 189660545 1
189660545 311108835 1
297652974 332334127 1
454903662 547900635 19
262639091 471858752 1
298641416 270063173 2
331699419 238736345 2
214266687 382076279 7
24429243 382076279 2
417708983 452834167 2
62223312 423225727 1
406886217 452834167 1
227764232 452834167 2
238736345 202719757 1
278482967 452834167 1
24429243 433102407 1
506215866 99002197 11
137471432 205278393 2
392132337 54596482 1
256696942 104147773 3
21858860 56343104 5
437557781 549380971 3
205383132 205278393 4
119466409 205278393 1
88910148 137471432 1
23505105 205278393 3
335507982 287826175 1
591867735 117058623 1
137471432 343941412 1
29267530 117058623 1
64456105 164729839 1
48376774 394614858 1
211172294 394614858 1
108445481 394614858 2
180329003 246766460 2
470915888 343941412 1
513279956 192149868 1
287248913 287826175 3
373612153 287248913 3
591867735 175458189 4
117757115 500386861 1
70654563 89308231 1
353689773 193208430 2
121849847 481649873 1
53150452 335997173 3
436851002 335997173 1
157197158 335997173 1
335997173 436851002 1
482704214 340274242 1
287826175 287248913 2
119202711 187276624 1
21508873 88910148 3
483853031 88910148 1
187658311 606474884 1
316530540 606474884 1
331699419 267194499 2
213579519 24868133 3
235926567 88910148 1
64490054 496918713 1
266618095 88910148 2
192517738 500112888 1
489343655 191007520 1
150774251 515663555 1
318581766 250569402 1
150611354 143037311 1
470915888 198112368 4
591867735 157197158 1
170909799 500386861 2
198112368 235189731 1
266618095 520440498 3
100597724 399954028 1
199295364 304022613 1
42570149 205278393 1
238736345 205278393 1
198112368 205278393 1
66484769 167906212 1
127212001 71815631 1
175155659 500112888 1
199633839 262639091 1
331699419 205278393 1
399580001 112257152 3
352370223 409982678 1
363860065 270063173 2
214266687 117902280 5
175155659 157197158 1
218621324 179244567 1
44336049 350739777 1
14599444 116524695 1
438406232 23505105 2
337070381 240388572 1
591867735 199633839 3
45112608 162815851 1
38081052 199633839 1
88910148 296381448 2
482704214 199633839 1
21508873 304022613 1
24868133 296381448 1
296381448 304022613 1
500386861 193208430 2
506215866 218649291 1
478310972 88960749 2
244474835 177496057 3
514679374 421104380 1
30009812 361241032 1
184372744 293643103 1
48376774 137471432 1
38081052 137471432 1
63253790 285544894 1
181913832 271550696 3
203916273 29666748 2
246766460 180329003 2
167865284 443043975 3
421499757 50093236 3
306791157 296489918 1
547900635 340555061 1
192517738 501887043 2
292275636 287248913 2
502000235 26761071 1
123208306 338939548 6
199295364 26761071 1
279968317 560190998 1
145721875 560190998 1
536437122 560190998 1
577155549 306224647 1
117757115 520440498 1
458449001 575328602 1
575328602 458449001 1
267814002 104799646 1
285709412 437557781 1
386637033 230315857 1
272144349 175155659 2
443540428 601892509 71
90430970 385340015 1
401744197 218649291 2
437368746 370560376 1
438537920 239482861 1
214251466 106255581 5
506215866 389265907 5
206134238 575328602 1
421024033 51371672 1
66484769 316530540 4
515663555 317475686 1
338611428 323300311 1
140264549 257522741 2
108064328 390669136 1
437557781 327333087 5
21770354 262639091 1
54198070 50093236 7
106766504 327333087 1
27798256 506215866 2
46252132 390100428 1
30009812 205665619 3
179676136 21770354 1
373612153 480499316 1
298641416 240191869 1
54596482 180329003 5
75611015 66484769 2
347943805 508986427 1
397569403 475896725 1
145721875 347943805 10
577155549 170649489 4
88910148 21508873 1
227699736 45398123 2
179676136 191069406 1
193425330 170649489 1
214251466 341332559 1
181662643 191069406 1
429012068 191069406 1
433102407 24429243 1
23543947 382076279 1
23543947 214266687 8
238736345 54596482 1
21927348 399954028 5
273461517 58749618 7
75611015 70483883 1
167096544 157197158 1
295071464 316113123 1
381515950 437557781 2
373612153 46252132 2
54596482 277019535 3
234388455 360738565 1
286597633 277019535 1
97492519 88910148 1
330439783 325619075 1
283053533 181913832 1
167096544 277727437 2
140083960 277727437 1
332334127 277727437 1
66484769 273602143 8
104799646 36612498 6
249794165 205376521 1
246739849 210551488 1
77726580 211555341 1
177900100 155874323 2
296146340 155874323 2
470500390 115180720 1
471858752 188683237 11
230315857 56343104 1
169894192 481649873 2
306224647 392132337 1
372988775 180329003 1
382076279 315035989 1
381295550 315035989 1
186190444 140264549 1
97492519 482704214 1
104147773 482704214 1
470915888 482704214 2
286597633 574012776 1
127212001 443078043 1
221517840 482704214 1
21927348 591867735 5
170649489 591867735 1
21593031 71487252 1
261114974 71487252 1
53384299 34279978 2
50799351 214251466 1
104799646 170909799 9
481649873 381346813 1
150611354 406886217 1
300202655 104799646 1
151755148 361065588 5
368802046 214251466 1
179127965 72277917 1
46351591 71487252 1
179872551 14599444 1
325696446 252673442 2
308721415 261114974 2
21508873 325696446 1
180329003 360108672 1
104799646 88960749 2
370005959 324907579 1
267814002 33029673 4
440602667 401744197 2
108896669 248148598 1
470915888 162793078 3
277019535 363860065 1
115605916 279968317 1
191067738 515440846 1
198221318 230315857 1
339165240 421024033 1
373612153 287826175 2
140264549 219138840 1
160887563 219138840 1
198927386 250361135 3
200444013 250361135 1
58757576 71487252 8
365122161 140264549 1
104147773 273461517 3
280403522 30009812 1
104147773 167096544 1
306791157 279504313 2
100597724 45398123 1
45398123 390669136 1
88910148 502000235 1
482704214 502000235 1
434998682 373612153 1
30009812 279968317 3
46252132 373612153 2
188683237 471858752 12
232232278 471858752 5
250373879 257522741 1
570305910 71815631 2
399711344 370652255 1
279949406 81073960 1
320121337 273461517 1
120858192 399711344 1
298641416 81112983 2
75611015 443043975 1
21508873 311108835 1
319920038 443043975 2
338611428 200444013 3
214251466 137373058 6
23505105 232961188 1
214251466 315035989 1
21508873 246760566 1
238736345 51371672 12
296489918 73084416 1
515440846 73084416 1
401744197 361812003 2
178077679 601892509 2
245007518 54596482 5
54596482 245007518 4
373612153 54596482 1
545300937 399954028 1
54596482 287248913 1
39045743 355438543 1
574012776 140264549 1
71815631 279579743 1
271324754 520440498 1
296381448 88910148 3
238736345 277727437 5
104799646 361812003 12
440602667 389751959 7
275191705 106841421 1
37905642 368086280 3
54596482 24429243 10
252673442 325696446 3
54596482 325696446 10
58759682 383687232 1
311114046 77029876 1
200444013 239482861 5
601892509 77029876 2
191067738 239482861 4
105576032 330439783 1
54198070 234316880 2
59142721 106841421 1
330439783 58747535 16
42570149 266618095 2
276971322 330439783 3
328548626 66484769 1
29985371 54596482 2
30009812 54596482 1
54596482 29985371 5
145721875 30009812 1
145721875 88910148 1
36544806 204911391 1
515440846 198927386 2
343887622 417708983 1
364819835 218649291 1
145721875 279504313 6
378745384 591867735 2
266618095 41795957 1
106841421 175458189 2
311867325 127212001 1
490590646 259865273 1
240258320 228099346 2
272144349 192517738 1
272144349 33029673 2
234501617 207505611 4
272144349 261114974 1
123084921 140264549 1
123084921 177823861 1
252673442 54596482 1
214266687 401744197 17
23543947 401744197 1
177823861 169894192 1
214251466 389265907 1
177823861 123084921 1
54198070 260778881 1
57794814 330439783 2
330439783 57794814 1
186791565 520440498 1
389265907 361812003 2
454903662 112257152 4
402870780 545300937 3
42895816 399954028 1
550434469 545300937 11
54596482 205278393 12
351798435 326055771 2
325696446 246766460 1
66484769 390669136 9
54596482 284945143 29
42570149 228099346 7
148842295 246766460 1
34279978 14599444 2
303371760 14599444 1
339165240 330439783 3
274053387 471858752 1
575328602 213829162 1
178077679 18900232 1
39045743 544352394 1
360738565 117058623 1
240258320 323300311 1
366562500 117058623 1
249794165 117058623 1
66484769 323300311 2
351798435 273033835 1
214251466 361812003 5
591867735 106841421 4
187288519 285544894 1
372730170 169894192 2
71815631 399954028 1
381346813 106255581 1
340870023 188826656 1
123208306 361065588 1
58747535 45624632 1
232961188 306224647 1
70654563 260062202 1
240191869 42570149 3
481649873 121849847 1
185661573 97492519 1
21927348 205231234 5
104799646 252993522 15
361812003 214251466 1
296489918 306791157 1
580063106 164729839 1
88126316 181097218 6
273033835 591867735 3
108445481 211172294 1
268844576 77688451 2
212586753 88126316 2
127212001 402870780 1
77688451 120858192 1
208649048 198221318 1
238764205 366562500 1
302559370 106841421 2
64017672 574012776 1
250373879 250361135 1
431640690 124272648 1
232232278 81073960 1
104799646 150611354 16
104799646 315035989 2
306224647 520440498 10
127212001 311867325 2
240388572 520440498 1
381515950 253491471 1
21927348 54596482 1
261112253 373612153 6
191898535 302559370 1
64017672 157197158 1
358726571 366684284 3
370560376 394244514 1
126040106 500112888 1
140264549 26761071 2
337070381 409982678 1
502000235 343941412 1
199295364 343941412 1
252673442 148842295 1
337070381 244876558 1
23543947 39723301 6
145721875 361241032 7
24429243 361241032 2
24429243 145721875 3
64017672 361241032 1
261114974 33029673 1
292275636 46252132 1
470500390 100597724 1
106841421 591867735 4
54596482 148842295 6
59142721 203916273 3
201679034 14599444 3
434947470 51697533 2
203916273 366684284 2
30009812 591867735 1
125971172 547900635 1
280403522 370652255 4
162793078 205231234 3
162815851 399604913 2
296381448 26761071 2
42895816 206134238 3
268363596 262622226 2
426101736 315035989 1
198221318 108896669 1
58749618 104147773 8
104799646 215576684 10
299112866 399711344 2
21927348 157197158 1
191898535 157197158 1
58758214 601892509 2
399954028 550434469 2
238764205 337070381 1
409982678 487963726 2
345725724 37649776 1
48376774 211172294 1
230315857 275040716 1
100597724 71487252 1
500112888 192517738 1
273559646 140264549 1
211172294 192517738 2
396718040 100597724 1
108675333 23971329 3
387735880 127212001 5
39723301 140264549 1
23505105 306224647 2
344751090 306224647 1
205383132 306224647 2
364772998 306224647 1
23543947 62223312 1
59142721 365122161 6
88960749 99002197 1
88960749 143037311 1
501994600 186547033 1
235926567 89308231 2
41795957 162793078 6
186791565 80373284 1
240191869 335221441 2
402870780 207505611 2
45398123 338617304 1
45398123 392132337 1
577155549 392132337 5
262307214 241266173 1
372988775 396758589 8
203916273 140083960 2
21927348 100597724 2
326820998 14599444 1
187450075 51371672 1
299925959 75611015 1
475896725 249710115 1
62223312 23543947 1
214251466 168345425 1
21927348 108675333 1
84403255 108675333 1
302559370 69307285 2
21695739 328239527 1
88910148 591867735 1
320121337 355438543 1
227699736 421024033 1
325696446 311108835 1
285230602 194757219 1
250569402 396758589 1
340363309 88910148 1
203916273 365122161 2
326820998 54513097 2
200444013 438537920 1
601892509 21858860 4
186224386 601892509 28
165076757 324907579 1
42570149 240191869 1
18761643 259865273 1
591867735 378745384 4
97492519 160887563 1
252673442 274674751 2
381295550 39723301 1
214251466 402540810 1
343887622 99002197 1
580063106 58747535 4
343887622 402540810 2
515440846 370611197 1
21508873 227699736 2
200444013 42895816 5
347943805 145721875 2
313621459 88910148 3
214251466 228099346 3
553850703 214266687 1
335507982 547900635 2
21927348 228099346 4
21927348 394745356 5
54198070 178077679 2
344751090 83928002 1
351798435 381515950 4
164729839 187288519 1
21508873 164729839 2
186547033 277019535 1
211172294 175155659 1
21927348 378745384 2
172668288 46252132 1
434998682 401390204 1
267814002 175155659 3
54198070 280403522 4
214266687 548657860 2
214251466 500386861 1
117058623 404357780 2
54513097 285544894 1
56406907 77029876 1
325619075 28128687 1
239482861 458449001 1
235189731 162793078 7
397569403 86739892 1
326820998 591867735 2
394614858 126040106 1
267814002 21437961 9
308721415 126040106 1
370652255 279968317 3
316113123 218649291 2
324307705 591867735 2
88126316 212586753 1
358726571 59142721 3
366684284 59142721 2
198112368 51371672 7
42570149 51371672 5
331112419 245007518 1
591867735 21927348 2
372988775 71487252 2
41795957 188846349 4
232961188 275040716 1
601892509 186224386 13
77029876 515440846 2
327333087 267804075 1
275096952 57794814 4
381515950 275040716 2
21927348 54513097 5
77726580 338611428 1
75611015 42895816 2
119466409 246760566 1
470915888 351798435 1
246739849 482704214 2
419565212 340274242 1
308721415 280948401 1
214266687 408214756 1
168459774 112257152 1
591867735 24429243 1
440602667 39723301 1
440602667 121849847 1
249710115 273559646 1
246172121 192517738 1
46351591 192517738 1
104799646 39723301 1
368246503 556212681 1
21927348 270063173 2
21770354 270063173 1
454059039 172668288 3
249794165 306224647 4
454059039 556212681 1
577155549 54596482 1
210551488 591867735 1
352370223 238764205 1
340363309 64017672 1
273559646 296712899 3
240258320 93737863 1
140264549 181097218 2
264745750 205383132 2
185661573 86739892 1
199295364 116524695 1
482704214 273559646 1
336463177 18761643 1
198494776 471858752 1
210551488 471858752 1
409042746 181627999 1
167865284 107123526 1
21508873 520440498 1
75611015 92975209 2
601892509 84352469 23
348265432 36544806 2
344751090 235189731 1
179872551 199295364 1
214251466 104799646 3
54198070 83928002 3
441208969 100597724 3
338617304 337231569 1
577155549 172453788 1
577155549 282067411 3
418803180 470915888 1
338611428 201041947 1
389751959 408214756 2
41795957 202719757 2
162793078 202719757 1
366017781 211555341 2
62223312 104799646 1
362708884 191898535 1
267228287 551188839 5
88910148 177496057 1
213240376 577155549 1
577155549 213240376 5
46351591 62223312 1
215576684 228099346 1
454903662 320782984 1
401744197 177496057 1
547900635 437368746 2
194757219 58759682 2
273559646 176861277 1
192517738 205665619 2
188683237 545300937 3
183374179 21858860 2
373612153 560190998 2
261112253 560190998 6
249794165 366562500 3
274053387 270063173 1
245007518 344751090 3
54198070 189209030 4
326820998 298641416 1
272144349 205665619 1
275096952 399954028 1
118408967 234316880 1
372988775 302559370 2
267814002 501887043 3
549380971 253491471 2
246739849 43399417 1
273559646 111423790 5
145721875 97492519 1
482704214 97492519 3
140083960 272144349 1
203916273 302559370 8
167096544 203916273 12
335507982 140264549 12
33029673 199633839 1
184372744 140264549 1
232961188 244876558 1
344751090 286597633 1
444790512 547900635 1
23505105 187288519 2
300202655 187288519 1
140264549 545072012 3
368086280 193208430 1
273033835 140264549 7
191069406 116524695 2
23505105 83928002 1
351798435 275040716 1
191898535 38081052 3
175155659 108064328 1
117058623 83106176 3
221517840 38081052 1
506215866 337544630 3
344143174 199295364 1
370005959 361299476 1
167096544 302559370 5
140264549 273033835 1
24429243 124272648 1
252993522 278482967 1
260062202 36544806 3
218649291 215576684 1
482704214 306224647 1
378745384 399954028 1
180329003 102781563 1
450794692 302559370 1
273033835 302559370 1
234501617 145721875 1
119466409 232961188 1
252993522 150611354 8
219138840 302559370 1
397569403 459637630 2
205383132 33029673 1
18900232 241266173 2
275096952 107123526 3
180329003 21695739 1
21415915 520440498 1
21927348 390669136 1
21927348 227699736 2
396758589 372988775 9
93737863 390669136 2
132067492 23543947 2
315035989 36292202 2
119202711 77688451 2
187276624 198221318 1
406886217 123084921 4
261112253 287248913 4
444790512 480499316 3
176861277 104147773 1
112257152 311867325 1
112257152 454903662 4
372730170 171251023 1
267822457 108064328 2
54596482 606474884 11
212381568 406980735 1
238736345 117058623 2
394614858 221517840 1
575328602 198927386 1
458449001 77029876 1
54596482 287846265 3
184372744 119466409 1
318581766 501994600 2
117058623 364772998 1
97542362 93438825 1
394614858 33029673 2
388400654 106766504 3
270063173 324307705 1
626292287 51371672 6
187288519 297853100 1
547900635 454903662 9
214266687 389265907 9
252993522 193208430 1
108896669 198221318 1
198221318 268844576 1
547900635 234501617 1
360392279 274674751 2
338939548 212503529 1
58758214 107123526 1
21927348 275096952 1
21927348 58758214 2
413508790 84352469 1
179127965 296489918 1
235926567 178077679 2
267814002 274674751 1
178077679 235926567 1
381515950 212586753 3
308721415 201041947 2
66484769 201041947 4
108064328 273602143 2
273559646 325696446 1
363915528 201041947 1
363915528 273602143 1
83106176 218621324 1
157091041 269051483 2
235926567 238764205 2
373612153 335507982 2
386637033 140264549 1
277019535 24868133 1
235926567 459637630 1
412490976 429012068 1
397569403 48376774 1
396758589 21695739 6
208649048 120858192 3
517335990 39723301 2
168345425 359750805 1
88960749 361812003 1
214266687 36292202 1
168345425 338939548 2
402540810 228099346 1
205278393 606474884 2
361241032 221517840 2
262622226 520440498 2
370005959 187276624 1
491150133 119202711 2
24429243 71487252 1
280430548 196957441 1
182456993 196957441 1
205231234 162793078 2
273559646 551188839 3
302559370 275191705 1
167096544 275191705 2
545300937 390100428 1
508986427 279504313 9
232961188 388400654 1
178077679 436851002 1
235926567 44765804 1
219138840 244876558 1
245007518 252673442 1
54198070 212381568 5
120858192 127212001 1
273559646 520440498 1
287248913 127212001 1
444790512 127212001 1
273559646 389751959 1
54596482 254940274 12
162621823 137373058 3
388400654 164729839 1
311108835 164729839 1
238736345 164729839 1
340363309 164729839 1
601892509 245007518 2
381346813 280826536 1
100597724 591867735 1
54596482 235189731 1
434998682 292275636 3
250569402 254940274 1
294817467 274674751 2
454903662 56343104 1
211848777 241120063 2
273033835 164729839 1
273559646 401390204 2
36544806 33841316 1
41795957 210551488 3
544352394 377915688 3
275191705 166670511 3
212586753 361299476 1
470915888 235189731 13
162815851 100597724 1
575328602 239482861 2
48376774 235926567 1
234316880 259865273 1
286067895 412490976 2
179872551 201657966 1
262622226 249710115 1
185661573 255572101 1
517335990 316113123 1
151755148 212503529 2
234501617 71815631 2
437557781 300202655 2
399711344 472997480 3
162621823 214266687 1
444790512 273559646 4
14599444 213240376 1
351798435 186547033 1
157197158 199633839 2
109299416 362747745 1
54198070 362747745 2
50093236 164729839 1
402540810 389751959 1
260778881 241120063 3
234316880 241120063 3
287826175 81073960 5
399954028 40691248 1
471858752 228099346 2
81112983 41795957 3
160887563 241266173 2
338611428 42895816 5
336463177 280430548 1
323356735 151816481 1
458449001 363915528 1
52305361 267804075 1
275096952 443043975 2
88126316 21858860 1
212586753 300202655 1
54198070 421499757 2
337070381 363915528 1
187365956 469680915 1
214266687 302559370 1
214266687 140264549 1
482704214 368246503 3
389751959 382076279 1
145721875 24429243 2
548657860 389751959 1
24429243 214251466 1
214266687 214251466 1
214266687 316113123 1
54513097 21770354 3
151755148 384094515 5
372693245 123208306 2
137055424 254940274 1
517335990 215576684 1
45364167 111423790 1
545300937 127212001 1
274674751 501994600 1
381295550 24429243 1
214251466 214266687 2
238764205 214266687 1
104799646 214266687 1
214266687 27798256 1
77029876 575328602 1
219138840 267822457 1
77029876 438537920 2
274053387 199633839 2
547900635 556212681 4
30009812 280403522 6
279968317 280403522 2
145721875 280403522 2
58747535 299925959 3
187658311 514679374 1
368086280 481649873 1
93438825 363295003 1
227699736 64490054 2
57794814 64490054 1
378162722 264745750 1
549380971 244876558 1
21927348 45398123 11
21927348 51371672 10
24429243 26761071 1
88910148 64456105 1
346391676 348265432 1
469680915 145721875 3
471858752 196244888 1
591867735 23505105 1
244876558 88910148 1
93438825 83106176 2
392132337 344751090 1
344751090 392132337 1
347943805 279504313 1
66484769 93737863 7
311108835 392132337 1
30009812 386637033 8
361241032 261114974 1
331273105 317966639 1
443540428 176861277 3
180329003 294817467 1
606474884 275040716 1
323300311 283713373 1
115605916 256133861 2
279968317 256133861 1
212586753 177900100 1
361278739 177900100 1
254940274 287846265 3
108064328 117058623 1
279504313 469680915 1
189209030 443043975 2
88910148 273033835 1
387735880 547900635 3
402540810 500386861 1
177900100 37649776 4
482704214 33029673 1
330439783 492369766 1
211603583 33029673 1
191072044 14599444 3
235189731 205278393 1
192149868 33029673 1
145721875 33029673 1
21927348 84403255 1
200444013 458449001 1
241266173 108064328 1
21593031 108064328 1
198112368 108064328 1
392480887 570304837 2
577155549 205278393 2
250373879 549380971 1
325696446 108064328 1
260778881 157197158 1
203916273 108064328 1
421743631 75611015 2
361065588 123084921 1
308721415 85077359 1
306791157 297850671 2
536437122 335507982 4
235189731 606474884 1
59142721 336717597 2
64017672 111690467 4
206185630 93438825 1
254990620 155874323 1
250569402 48048224 1
254940274 54596482 12
30009812 145721875 1
108064328 369727211 1
399954028 205231234 2
222559633 108064328 1
458449001 198927386 1
360108672 38081052 2
270063173 273461517 1
198927386 458449001 1
273559646 24429243 1
482704214 24429243 1
433683092 383687232 2
591867735 148842295 1
48949091 106766504 2
234501617 536437122 3
21927348 280571460 2
18761643 370005959 1
36292202 151755148 3
260778881 44765804 1
459637630 337231569 2
64017672 277019535 1
271324754 51371672 1
256133861 177900100 4
180329003 286597633 2
58747535 213829162 6
275096952 330439783 1
73084416 124272648 1
549380971 388400654 3
297652974 203916273 1
405604530 271550696 1
54513097 22249205 1
58757576 192149868 2
363860065 606474884 1
370005959 124272648 2
201679034 199295364 1
273033835 335507982 1
192517738 482704214 2
306224647 482704214 1
167096544 23505105 1
536437122 480499316 1
351253672 80373284 1
145721875 469680915 1
235926567 441208969 1
401390204 340555061 1
296510601 81112983 16
140264549 335507982 5
239482861 271324754 1
261112253 287826175 6
354435706 196244888 1
327333087 381515950 2
452834167 315035989 2
123084921 315035989 2
45364167 88126316 1
270063173 21927348 3
286597633 21927348 1
45364167 551188839 1
324307705 21770354 1
401390204 536437122 1
192473400 208649048 4
273033835 536437122 1
162621823 36292202 1
267228287 444790512 3
304022613 311108835 1
547900635 311867325 2
332334127 59142721 5
170649489 215576684 1
205278393 284510806 1
361241032 21437961 1
297853100 232961188 1
545300937 370647017 1
46420717 286067895 1
75611015 28128687 1
383687232 66484769 1
75611015 351253672 7
93438825 162815851 1
24429243 275040716 1
213240376 45398123 2
336463177 520440498 1
387735880 311867325 1
381295550 506215866 2
238764205 249710115 2
88960749 23543947 2
33861081 317113567 2
177900100 465399426 2
175458189 482704214 1
254940274 148842295 1
399954028 75611015 1
21927348 324307705 1
54596482 344751090 7
30009812 273033835 1
29985371 344751090 1
373612153 261112253 2
162793078 470915888 3
249710115 238764205 1
400344890 551188839 2
506215866 381295550 6
141911198 561976148 2
18900232 262307214 1
212586753 230315857 1
278482967 481649873 1
123084921 452834167 1
481649873 452834167 1
601892509 24868133 1
192517738 104147773 1
306224647 24429243 1
108896669 187276624 2
322180022 88126316 1
111005623 335997173 2
491150133 208649048 1
296381448 340363309 2
626292287 454280253 1
58747535 580063106 4
240388572 409982678 1
160887563 235926567 3
54198070 53150452 4
492369766 580063106 3
111005623 109299416 1
76679385 22249205 1
601892509 454059039 3
198927386 200444013 1
203916273 332334127 2
427605834 438406232 1
302559370 332334127 3
111423790 536437122 1
29666748 203916273 1
274053387 30009812 1
383687232 190383735 1
191069406 201657966 1
170649489 199633839 1
33029673 205665619 1
378745384 381295550 1
316113123 381295550 1
570305910 402870780 6
171251023 36292202 2
388400654 244154467 1
205376521 262639091 1
83106176 404357780 1
366562500 205376521 1
167096544 365122161 10
190813502 67657313 1
71487252 205376521 2
211848777 317966639 2
199633839 591867735 3
339165240 100597724 1
280403522 241266173 2
205376521 280403522 1
244154467 388400654 1
30009812 108064328 1
475896725 140083960 1
54198070 406980735 2
180329003 437368746 1
330439783 285230602 2
199633839 71487252 2
187288519 327333087 1
360543263 344751090 3
388400654 400344890 1
160887563 18900232 1
219091740 271550696 1
273559646 302559370 1
24429243 33029673 1
162793078 225398019 2
175458189 239482861 1
238736345 205383132 1
50093236 111690467 1
501887043 137471432 1
273602143 66484769 1
244876558 117058623 1
21927348 325696446 1
270063173 325696446 1
160887563 137471432 3
267814002 192517738 1
210551488 24429243 2
45398123 108064328 1
361065588 500386861 1
470069657 500386861 1
320121337 500386861 1
150611354 162621823 3
150611354 124272648 2
232232278 454903662 3
140264549 500386861 1
214483223 260778881 1
211848777 260778881 1
262307214 260778881 1
575328602 363915528 1
325619075 222559633 1
33029673 30009812 2
212381568 260778881 1
502000235 340363309 1
100597724 45112608 2
245007518 287846265 1
244876558 33029673 1
330439783 211555341 4
371419587 273461517 4
38081052 273461517 1
24429243 30009812 1
249707746 273461517 1
361065588 402540810 1
124272648 104799646 1
177823861 260062202 1
112257152 90430970 7
162621823 353689773 1
313621459 26761071 1
201041947 85077359 1
421743631 58758214 2
591867735 324307705 1
75611015 107123526 5
319920038 107123526 1
215576684 252993522 2
215576684 104799646 3
280948401 108445481 1
285709412 253491471 1
370611197 380310734 1
194757219 51371672 1
275040716 244876558 1
272144349 221517840 4
44765804 260778881 1
372988775 21695739 3
421104380 86739892 1
226691563 515663555 1
53384299 86739892 3
368802046 227764232 1
119466409 235926567 1
223611436 33029673 1
308721415 33029673 2
112257152 37649776 8
234388455 69307285 1
184372744 205278393 1
119202711 256133861 1
409042746 132902185 1
178077679 58757576 1
292275636 402870780 1
249794165 561976148 1
105576032 283713373 1
366017781 77726580 2
59142721 359256640 5
36292202 315035989 2
187255592 482704214 1
591867735 482704214 1
409911433 399954028 2
21593031 482704214 1
215576684 137373058 1
104799646 137373058 1
26761071 311108835 1
196957441 74224730 1
577155549 338617304 2
117058623 520440498 4
318581766 85077359 1
140264549 156890702 1
437557781 180329003 1
38081052 111005623 1
203916273 275191705 1
352370223 366562500 1
191898535 413508790 3
77726580 339165240 1
235926567 111005623 1
170649489 58749618 1
249794165 111005623 1
252673442 245007518 3
137373058 214251466 1
46351591 58749618 1
338617304 58749618 1
200444013 575328602 3
279968317 386637033 1
234316880 260778881 1
44336049 520380645 2
178077679 335997173 2
354435706 188683237 2
41795957 205231234 2
357339312 188683237 1
261112253 472997480 3
397569403 450794692 1
482704214 221517840 1
387735880 402870780 1
238736345 520440498 1
322045168 214483223 2
235926567 562966986 1
591867735 273461517 1
172453787 193425330 4
234316880 302559370 2
626292287 520440498 1
21593031 296487126 1
482704214 57675742 2
51697533 59142721 1
145721875 57675742 2
522994958 71815631 1
58747535 77726580 3
150611354 361812003 1
45624632 221517840 1
296712899 45364167 3
384094515 150611354 1
239482861 316530540 1
330255413 370611197 1
192517738 308721415 1
287248913 261112253 4
287248913 560190998 1
273461517 38081052 1
261112253 370560376 4
57794814 351253672 2
221517840 308721415 1
81073960 370560376 6
335997173 45112608 2
569217694 547900635 2
500386861 140264549 3
361065588 140264549 1
170909799 361812003 1
246172121 475896725 1
38081052 371419587 5
22249205 365122161 4
205448347 359256640 1
302559370 359256640 1
88910148 274053387 1
399711344 30009812 3
317475686 515663555 1
325696446 459637630 1
547900635 120858192 1
302559370 167096544 4
492369766 109269644 3
80373284 351253672 2
36292202 156951907 6
364819835 320121337 1
171251023 162621823 2
210551488 361812003 1
198112368 240191869 2
167865284 240191869 1
162793078 240191869 2
331699419 240191869 3
370652255 763326908 17
172668288 547900635 1
30009812 763326908 3
267194499 240191869 1
24429243 404357780 1
51371672 240191869 1
21927348 240191869 2
544352394 136249351 1
167906212 240191869 1
37649776 330255413 1
392480887 355438543 2
340363309 119466409 2
198927386 23971329 1
21927348 66484769 2
80373284 66484769 1
92975209 227699736 1
85077359 119466409 2
417708983 368802046 2
205278393 117058623 4
470069657 137373058 2
373612153 69315538 1
417708983 353689773 1
562966986 459637630 1
235926567 100597724 4
112257152 177900100 1
21927348 363860065 1
239482861 365122161 1
421104380 186134940 1
577155549 193425330 5
185826799 186134940 1
244876558 64456105 2
455319239 443078043 2
137434820 186134940 1
368086280 500386861 1
282819786 123084921 1
426101736 123084921 1
515440846 187276624 1
297850671 322180022 2
232232278 522994958 2
347943805 157197158 1
69307285 317475686 1
14599444 421104380 2
54198070 241120063 1
338617304 205278393 1
175155659 280403522 2
266618095 51371672 5
92975209 107123526 2
205278393 244876558 1
54198070 345725724 7
211555341 109269644 1
245007518 238169466 2
156951907 315035989 1
368086280 170909799 2
162621823 171251023 1
36292202 317113567 1
156951907 36292202 4
64017672 306224647 1
299112866 763326908 11
359256640 59142721 1
145721875 280574253 3
39045743 306224647 1
59142721 434947470 5
340555061 387735880 1
381515950 52305361 2
454903662 52305361 1
64490054 100597724 1
286597633 54596482 5
520380645 181097218 1
58758214 58759682 1
274601883 296489918 1
437368746 547900635 2
443078043 454903662 1
120858192 536437122 2
75611015 421024033 1
112257152 23543947 9
536437122 234501617 1
140264549 536437122 2
536437122 547900635 3
273033835 547900635 1
120858192 547900635 1
487963726 520440498 2
409970512 520440498 1
434998682 454903662 1
36292202 162621823 2
360392279 320121337 2
320782984 137373058 5
287826175 373612153 3
99002197 361812003 1
36292202 23543947 1
72277917 208649048 1
338611428 108064328 1
42570149 140264549 1
111423790 71815631 1
53267855 361241032 1
299925959 361241032 1
140264549 280574253 2
102781563 24429243 1
104799646 218649291 2
127212001 437368746 1
478310972 401744197 1
547900635 387735880 4
179676136 108064328 1
207505611 361241032 1
207505611 145721875 1
256133861 209549732 1
72277917 361065588 2
48376774 160887563 2
21593031 241266173 1
21593031 225398019 1
268363596 273461517 1
450794692 273461517 2
54596482 238169466 8
21508873 24868133 4
267814002 228099346 1
245007518 102781563 1
287248913 601892509 2
437557781 56343104 4
160887563 355136751 1
556212681 127212001 3
487963726 409970512 2
83928002 409970512 4
272144349 274053387 1
443540428 186224386 4
362747745 253491471 1
203916273 246766460 1
83928002 487963726 5
137471432 198112368 2
63253790 246766460 1
112257152 124272648 2
315035989 170909799 1
317113567 156951907 1
459637630 199633839 1
778485938 547900635 3
46252132 402870780 1
320782984 381346813 1
80373284 100597724 1
108445481 267814002 1
454903662 778485938 7
298641416 378745384 2
167096544 166670511 20
280574253 21415915 3
280574253 536437122 3
234316880 406980735 2
274053387 776380530 2
219138840 335507982 1
219138840 776380530 1
296510601 238736345 3
120858192 140264549 5
335507982 21415915 1
547900635 776380530 1
383687232 167906212 2
212503529 39045743 1
46252132 368246503 1
335507982 120858192 11
21593031 235189731 1
48376774 108445481 1
46252132 778485938 4
137373058 156951907 1
562966986 347943805 1
279504313 347943805 1
117757115 235926567 1
117757115 343941412 1
254990620 361299476 1
175458189 347943805 1
351253672 57794814 1
108445481 500112888 1
244876558 42570149 2
570304837 355438543 3
45624632 361241032 1
104799646 156951907 1
235926567 246760566 1
369727211 23971329 1
38081052 501887043 1
22926492 246760566 1
352370223 246760566 1
21858860 54513097 1
21593031 280403522 1
280403522 111005623 1
591867735 471858752 4
311108835 205278393 1
274053387 221517840 2
24429243 221517840 1
313621459 238736345 1
284945143 221517840 1
26761071 221517840 1
93737863 179872551 2
186791565 179872551 1
283690548 183374179 3
311108835 183374179 1
438537920 515440846 1
369094144 183374179 1
340363309 183374179 1
391968464 64490054 1
489343655 228099346 1
271324754 64490054 1
200444013 228099346 1
406980735 228099346 1
286597633 344751090 2
160887563 399604913 1
23543947 754823287 9
361065588 372730170 2
151755148 121849847 16
104799646 406886217 1
368086280 121849847 1
252993522 156951907 1
104799646 389265907 1
33029673 754823287 1
210551488 754823287 6
127212001 556212681 2
389751959 99002197 1
454903662 773862752 3
545072012 140264549 1
550434469 232232278 3
512578944 536437122 1
172668288 556212681 1
536437122 776380530 9
577858627 370560376 1
368802046 545072012 1
778485938 387735880 2
778485938 172668288 6
127212001 172668288 1
437368746 125971172 2
240191869 51371672 4
443078043 556212681 4
544352394 81073960 3
83928002 22249205 2
111423790 480499316 2
250373879 238169466 1
536437122 273033835 1
274053387 784411766 13
496918713 784411766 2
140264549 784411766 3
273033835 784411766 5
273033835 21415915 3
545072012 784411766 1
21415915 784411766 2
591867735 784411766 4
754823287 99002197 2
33861081 88960749 2
754823287 62223312 3
62223312 754823287 7
53267855 62223312 1
53267855 754823287 1
232232278 778485938 1
208649048 272101527 1
268844576 272101527 3
177496057 187276624 1
42895816 427605834 1
754823287 361812003 1
322045168 260778881 1
77029876 601892509 1
285709412 327333087 1
212586753 327333087 1
106841421 21927348 3
266618095 238736345 3
778485938 46252132 2
97492519 119466409 1
326820998 21927348 1
145721875 606474884 1
57794814 514679374 3
57675742 88910148 1
316113123 39723301 2
372730170 368086280 1
364819835 337544630 3
39723301 754823287 7
41795957 22249205 4
75611015 514679374 1
296489918 515440846 1
170649489 193425330 2
192473400 296489918 1
271324754 200444013 3
80373284 92975209 1
323356735 218649291 3
502000235 189660545 2
44336049 177900100 1
83928002 306224647 3
353689773 360392279 1
189209030 88910148 1
297850671 137055424 1
191898535 192517738 1
773862752 454903662 1
309948156 54596482 3
360543263 574012776 1
577155549 397569403 1
42895816 200444013 3
18900232 275155337 1
106841421 234316880 1
300202655 275040716 2
194757219 167906212 3
54198070 68526291 6
175155659 33029673 1
186791565 57794814 1
92975209 331699419 1
778485938 454903662 11
778485938 437368746 12
81112983 296510601 7
570304837 773862752 1
124272648 370611197 2
417708983 228099346 1
83928002 520440498 20
175155659 296487126 1
373612153 547900635 1
21927348 421024033 1
100597724 51371672 1
181913832 283053533 1
83928002 366562500 6
202719757 274053387 1
58747535 76679385 1
322180022 265245001 1
185826799 53384299 1
296510601 331699419 2
97542362 69307285 2
339165240 496918713 1
71815631 335507982 1
120858192 335507982 2
205383132 363295003 1
180329003 244006526 1
454059039 164704175 2
362708884 256133861 1
421104380 179676136 2
389751959 506215866 2
54596482 784411766 2
459637630 237885339 1
41795957 577155549 1
280403522 279968317 1
335507982 273559646 1
83928002 235926567 5
91155132 240388572 1
316113123 754823287 1
54596482 427605834 6
266514525 70483883 1
53267855 115605916 1
70483883 266514525 1
83928002 249794165 9
83928002 249824122 1
21858860 115605916 3
81112983 42570149 1
373612153 390100428 1
105576032 77726580 1
117757115 71487252 1
83928002 240388572 3
187658311 399954028 3
244006526 54596482 1
277727437 81112983 1
377915688 536437122 6
235926567 347943805 1
213579519 88910148 1
22249205 455974999 4
434998682 45364167 2
427605834 246766460 1
54596482 246766460 3
549380971 205278393 1
77726580 369727211 1
145721875 235926567 1
190813502 112257152 6
212503529 384094515 1
344143174 397569403 1
238736345 626292287 1
81112983 284945143 1
58749618 249710115 5
570304837 392480887 2
58749618 256696942 1
58749618 38081052 5
244006526 545300937 1
58749618 273461517 4
358726571 166670511 1
366684284 166670511 1
556212681 437368746 2
137471432 470915888 1
332334127 51697533 1
22249205 51697533 3
58749618 249707746 2
58757576 184372744 8
367080568 362747745 1
475896725 46351591 2
198494776 520440498 1
201041947 108064328 1
42895816 108064328 1
410218658 177496057 1
219138840 520440498 2
332334127 302559370 3
100597724 162815851 1
262622226 360108672 1
33861081 39723301 1
33861081 754823287 1
393727361 754823287 1
274053387 156890702 4
361278739 177496057 1
205278393 119466409 1
26761071 119466409 1
112257152 754823287 4
83928002 91155132 6
235926567 409970512 1
179872551 191072044 1
294817467 325696446 2
360108672 46351591 1
238764205 249794165 1
778485938 335507982 1
455974999 302559370 1
399954028 64456105 1
308721415 21437961 1
43702024 396758589 1
176861277 361241032 1
160887563 361241032 1
21695739 396758589 2
238271382 246461105 2
100597724 361241032 1
249824122 108064328 1
33029673 331112419 1
193208430 150611354 1
278482967 193208430 1
39723301 316113123 9
62223312 150611354 1
402870780 71815631 4
402870780 260814366 4
274674751 361241032 1
221517840 331112419 5
309948156 344751090 1
325696446 344751090 3
123084921 156951907 1
492369766 299925959 3
330439783 222559633 1
372730170 151755148 1
211555341 237266480 1
211555341 299925959 1
211555341 222559633 1
76679385 601892509 2
215576684 278482967 1
151755148 171251023 1
325696446 164729839 1
246766460 325696446 1
238169466 325696446 3
252993522 177823861 1
580063106 222559633 1
64017672 57675742 2
283713373 105576032 1
492369766 58747535 1
492369766 211555341 1
330439783 109269644 3
320121337 106841421 1
252695601 245770489 2
54596482 309948156 4
219091740 245770489 4
501002642 102781563 1
331112419 221517840 5
100597724 115180720 2
246461105 76679385 1
148842295 252673442 1
285230602 228099346 3
338617304 92473291 2
205448347 434947470 3
140264549 776380530 2
327333087 351798435 1
59142721 228099346 2
549380971 232961188 1
170909799 24429243 1
36292202 37649776 3
196244888 778485938 4
353689773 168345425 1
246739849 108064328 2
502000235 501994600 2
754823287 39723301 2
273559646 267228287 4
366562500 337070381 1
187288519 232961188 1
77029876 458449001 2
338611428 239482861 2
496918713 399954028 1
458449001 431573246 1
222559633 58747535 1
194757219 28128687 1
378162722 119466409 1
325696446 21927348 3
58759682 108675333 1
48376774 331112419 2
140264549 252993522 1
249710115 382076279 1
198927386 51371672 1
117902280 389265907 1
105576032 58747535 4
104799646 278482967 1
54596482 41795957 1
218621324 273559646 1
370647017 387735880 2
325696446 606474884 1
399954028 443043975 1
330255413 380310734 4
246461105 490590646 1
340555061 778485938 2
170909799 287846265 1
362747745 54198070 2
470500390 18900232 1
317966639 50093236 2
42895816 239482861 1
48949091 256133861 1
21927348 21770354 1
331273105 50093236 1
284945143 137471432 1
262307214 241120063 7
441208969 241120063 1
178077679 108064328 1
44336049 37649776 2
137373058 110551579 1
296489918 244474835 3
601892509 90430970 1
117757115 89308231 2
276971322 58747535 2
83928002 71815631 1
235926567 71815631 1
283713373 339165240 1
58749618 22249205 1
141911198 108064328 1
249824122 409970512 2
191072044 116524695 1
271324754 438537920 1
174191688 47914608 1
286597633 238169466 1
42895816 325696446 2
486840282 355136751 1
51697533 167096544 1
443043975 185826799 1
378745384 21927348 1
601892509 76679385 2
58749618 450794692 3
112257152 454059039 1
366017781 198927386 1
170909799 256133861 1
36292202 143037311 1
235189731 470915888 1
399711344 280403522 3
296489918 45364167 1
54198070 367080568 1
62223312 336130385 1
112257152 36292202 16
501994600 162815851 1
294817467 309948156 1
112257152 205278393 1
137471432 238736345 1
24429243 226691563 1
235189731 198112368 1
520380645 311867325 1
23971329 112257152 5
591867735 284510806 1
58757576 21695739 4
240258320 266514525 1
214483223 280403522 1
368802046 260062202 1
214251466 156951907 1
38081052 191898535 1
365122161 167096544 5
58747535 325619075 3
317475686 69307285 2
104799646 317113567 3
212586753 56343104 1
331112419 48376774 3
324307705 378745384 1
362747745 115180720 1
262307214 115180720 1
314096700 42895816 1
773862752 355438543 5
112257152 168459774 5
444790512 45364167 1
266618095 754823287 1
88960749 754823287 2
382076279 754823287 1
81073960 279949406 2
287248913 279949406 1
370560376 560190998 5
191898535 88126316 1
109299416 88126316 1
151755148 193208430 1
434947470 275191705 2
175458189 88126316 1
23543947 106255581 1
167096544 59142721 1
282067411 360738565 1
23505105 88126316 1
280574253 106255581 1
500386861 361065588 1
547900635 125971172 2
340555061 547900635 1
443078043 547900635 1
169894192 450794692 1
170649489 100597724 1
366684284 358726571 1
137434820 255572101 1
317475686 273559646 1
235189731 344751090 1
137471432 344751090 1
33029673 344751090 1
81073960 202234178 5
444790512 387735880 2
215576684 140264549 1
26761071 235926567 1
210551488 344751090 1
210551488 238736345 3
591867735 88126316 1
273033835 88126316 1
343941412 246739849 1
137671591 311867325 1
81112983 335221441 6
81112983 187450075 2
21508873 296381448 1
433683092 403594709 1
162793078 403594709 1
71487252 235926567 1
284945143 309948156 1
194757219 23971329 2
54596482 102781563 2
54596482 360543263 1
23505105 228099346 1
288273675 302559370 1
93737863 66484769 2
71487252 347943805 1
421499757 370698806 1
71487252 83106176 1
280403522 83106176 2
34279978 191069406 3
171251023 481649873 2
452834167 368802046 2
249710115 369094144 1
111005623 71487252 1
417708983 343887622 1
550434469 120858192 1
396758589 71487252 1
205231234 28128687 1
225398019 205231234 1
225398019 28128687 1
198494776 205231234 1
198494776 28128687 1
235189731 205231234 1
235189731 28128687 1
227699736 108064328 2
21927348 175458189 3
396718040 132067492 1
470915888 363860065 1
475896725 205231234 1
475896725 28128687 1
234501617 522994958 5
575328602 200444013 1
421024033 403594709 1
249710115 145721875 1
246739849 285544894 2
88126316 437557781 2
52305361 437557781 2
117058623 340363309 1
399711344 480499316 1
286597633 71487252 1
54596482 574012776 2
54596482 274674751 1
89308231 162621823 2
232232278 223869841 1
162793078 188846349 2
443078043 127212001 1
100597724 160887563 2
363860065 591867735 3
454059039 46252132 1
260814366 234501617 1
285230602 316530540 1
327333087 56343104 1
57794814 316530540 1
58749618 191898535 3
210551488 23971329 1
179872551 201679034 1
287826175 536437122 3
190813502 133406185 1
440602667 517335990 2
140264549 215576684 1
601892509 178077679 2
198494776 250613093 1
186224386 178077679 1
137471432 188846349 4
202719757 235189731 1
181627999 112257152 4
249824122 44765804 1
191069406 124272648 1
205376521 44765804 1
208649048 192473400 3
316530540 162793078 1
421104380 186221115 1
254940274 250569402 1
773862752 223869841 1
39045743 140264549 1
249707746 46351591 1
260814366 207505611 1
296510601 83928002 2
363295003 308721415 1
166670511 359256640 1
29666748 53150452 1
363860065 378745384 2
240258320 194757219 1
182456993 118408967 1
561976148 118408967 1
403594709 273602143 1
240191869 296510601 3
213579519 502000235 1
392132337 397569403 1
304022613 340363309 1
359256640 166670511 1
104799646 162621823 1
124272648 119202711 2
470069657 89308231 1
45364167 244474835 1
21508873 26761071 1
515663555 47914608 8
137471432 47914608 1
170649489 187255592 1
282067411 157197158 1
157091041 175155659 3
234316880 175155659 1
330255413 119202711 1
470500390 111005623 2
344751090 175155659 1
296489918 119202711 1
437368746 311867325 1
137471432 246766460 1
306224647 47914608 1
364772998 47914608 3
77726580 222559633 1
259865273 336463177 1
232232278 370652255 3
104799646 520440498 5
104147773 249707746 2
487963726 164729839 1
409042746 67657313 1
108064328 187658311 1
93438825 515663555 1
64017672 244006526 2
317475686 58757576 2
544352394 454903662 1
93438825 360738565 1
257078406 280571460 1
569217694 335507982 1
137434820 185826799 1
162793078 137471432 1
452834167 381346813 1
37649776 181097218 1
274053387 335507982 5
496918713 21415915 5
436060689 472997480 1
274053387 108064328 1
345725724 157091041 1
184372744 71487252 3
368086280 545072012 2
178077679 45112608 1
83928002 47914608 1
112257152 507778683 1
274674751 294817467 1
196244888 401390204 1
201679034 286067895 1
210551488 262639091 1
51697533 203916273 2
166670511 203916273 1
358726571 203916273 2
179127965 754823287 1
156951907 545072012 1
402870780 387735880 3
355136751 100597724 1
359256640 332334127 1
58747535 105576032 4
287104239 76679385 2
189660545 277019535 1
381295550 545072012 1
279949406 560190998 1
186791565 238271382 1
51697533 302559370 2
108064328 391968464 1
106841421 400344890 1
115605916 21770354 1
394745356 238271382 1
183374179 21770354 1
238271382 194757219 1
352370223 194757219 1
434947470 140083960 1
46351591 256696942 2
85694890 754823287 1
85694890 63253790 1
85694890 194757219 1
85694890 266119179 1
97492519 344143174 1
223611436 210442608 1
64456105 253491471 1
75611015 214251466 1
119466409 404357780 1
482704214 391968464 1
401744197 214251466 1
470915888 404357780 1
295071464 381295550 1
308721415 210442608 1
240258320 21770354 1
330234691 332334127 1
352370223 404357780 1
352370223 344143174 1
298641416 210442608 1
340274242 136249351 1
24868133 85077359 7
23505105 52305361 1
261114974 308721415 1
54513097 210442608 1
500112888 308721415 1
280403522 399711344 1
81112983 449572339 1
30009812 399711344 1
397569403 237885339 1
552102770 54198070 1
591867735 104147773 2
124272648 52305361 2
64017672 97492519 3
270063173 404357780 1
164729839 22128494 1
84352469 601892509 3
160887563 111005623 1
180329003 344751090 2
205376521 97492519 1
402870780 296487126 2
205665619 97492519 1
250569402 97492519 1
93438825 520440498 1
181627999 267228287 2
64490054 275096952 1
266119179 90430970 1
532395996 287248913 1
438406232 225914625 1
187450075 335221441 1
365122161 272144349 1
296510601 198112368 5
776380530 335507982 3
266618095 470915888 1
240191869 198112368 1
221517840 92473291 1
323300311 66484769 1
36544806 260062202 3
34279978 191077706 1
297652974 455974999 1
436060689 186224386 2
153825675 465399426 1
387735880 778485938 3
23971329 90430970 1
575328602 77029876 1
296510601 51371672 2
348265432 50799351 4
137373058 252993522 2
164704175 90430970 1
164704175 53384299 1
266618095 449572339 1
436060689 90430970 1
238736345 449572339 2
81112983 83928002 1
196957441 561976148 2
294817467 574012776 1
274674751 574012776 4
279504313 208649048 2
507778683 399580001 1
227699736 228099346 1
246461105 82332462 1
70483883 390669136 3
402870780 570305910 1
776380530 536437122 6
275155337 335997173 1
550434469 399954028 2
34279978 53384299 1
299112866 377915688 1
140083960 434947470 2
402870780 454059039 2
180329003 29985371 1
198112368 42570149 4
71815631 570305910 2
267228287 81073960 1
121849847 343887622 2
353689773 260062202 2
50093236 100597724 1
363915528 23971329 1
205376521 191077706 1
42570149 267804075 1
240191869 277727437 1
70483883 167906212 1
160887563 486840282 1
39045743 278482967 1
21508873 267804075 1
45112608 486840282 1
115180720 486840282 1
246766460 102781563 1
97492519 188846349 1
371419587 262622226 1
189209030 345725724 1
434998682 273559646 1
370698806 520440498 1
108064328 51371672 1
168345425 156951907 1
482704214 51371672 2
29985371 547900635 1
45624632 175155659 1
45624632 48376774 1
240191869 228099346 2
232232278 544352394 1
23971329 109269644 3
337070381 487963726 2
357660257 545300937 1
186224386 245007518 1
21770354 106841421 5
117058623 187288519 1
231460377 84352469 1
91155132 487963726 1
71487252 111005623 2
205376521 253491471 1
361299476 76679385 1
175155659 253491471 1
355136751 486840282 1
187276624 208649048 1
496918713 93737863 1
406980735 175155659 1
227699736 213579519 1
67657313 754823287 1
36544806 36612498 1
273559646 51039180 2
273559646 218664980 1
193208430 110551579 1
21858860 77029876 1
311867325 556212681 1
455319239 556212681 1
66484769 458449001 1
59142721 51697533 3
162815851 501994600 3
520440498 238764205 1
83928002 238764205 8
339165240 580063106 1
501887043 188846349 1
284510806 246739849 1
270063173 100597724 1
83928002 319010188 1
68526291 211848777 1
240388572 282067411 1
254940274 309948156 1
85077359 26761071 1
199295364 185826799 1
399954028 185826799 1
115605916 186134940 1
286067895 186134940 1
205231234 21593031 1
57794814 21593031 1
115180720 117058623 1
179127965 137671591 2
115605916 28136650 2
338611428 81112983 1
175458189 185826799 1
459637630 246760566 1
199633839 48376774 1
266618095 42570149 4
58758214 330439783 1
85694890 181913832 1
296510601 240191869 1
296510601 267194499 5
417708983 392480887 1
277727437 240191869 1
359256640 754823287 1
210551488 99002197 1
838628065 388400654 1
214251466 23543947 3
51697533 754823287 1
97542362 48376774 1
475896725 71487252 1
270063173 48376774 1
237266480 330439783 1
21927348 337231569 1
58747535 366017781 2
547900635 778485938 2
337231569 48376774 1
45398123 48376774 1
162793078 235189731 2
191007520 273461517 1
42570149 260814366 1
520440498 48376774 1
286597633 427605834 1
580063106 276971322 1
296510601 335221441 3
330255413 267804075 1
140083960 59142721 1
261112253 532395996 2
211555341 330439783 2
335221441 267194499 1
496918713 536437122 1
57794814 291357807 1
287846265 54596482 2
238169466 246766460 1
104799646 234316880 2
401744197 389265907 1
215576684 150611354 1
520380645 287826175 2
434947470 22249205 5
452834167 481649873 1
212586753 64456105 1
57675742 21695739 1
455974999 21695739 1
443540428 387735880 1
380310734 73084416 1
200444013 325696446 1
434947470 336717597 6
48376774 214251466 1
279579743 218641857 1
470915888 179676136 2
234316880 50093236 1
191067738 191069406 1
350739777 181097218 1
109299416 53150452 1
210551488 30009812 1
260062202 515440846 1
496918713 278482967 1
28128687 278482967 1
241266173 24429243 1
465399426 410218658 1
515663555 438406232 1
188683237 370647017 1
352370223 275040716 1
175458189 210442608 2
483853031 106766504 1
21695739 71487252 4
21770354 210442608 1
363860065 175458189 1
254990620 465399426 3
124272648 181097218 1
213579519 119466409 2
109299416 241120063 1
515440846 44336049 1
58757576 24868133 2
254940274 284945143 1
437368746 778485938 6
221517840 235189731 1
246739849 235189731 4
261114974 21437961 1
296381448 119466409 1
331112419 45624632 1
409982678 249794165 1
391968464 23971329 3
754823287 316113123 1
294817467 235189731 1
459637630 45398123 1
267804075 205278393 1
260062202 137671591 1
150611354 137671591 1
371419587 176861277 1
83928002 409982678 1
196244888 354435706 1
76679385 245770489 1
601892509 53384299 2
332334127 203916273 1
100597724 241266173 1
57794814 109269644 1
160887563 162815851 2
361299476 370005959 1
359256640 302559370 1
177900100 256133861 1
48376774 308721415 1
167096544 455974999 3
51697533 358726571 1
250569402 91155132 1
140083960 51371672 1
358726571 51371672 1
277727437 51371672 3
179872551 191067738 1
267194499 51371672 1
366017781 339165240 3
21927348 170649489 3
238764205 85790245 1
492369766 339165240 5
397569403 21927348 1
280571460 325696446 1
492369766 330439783 4
381346813 481649873 1
246739849 280430548 1
109269644 369727211 1
570305910 522994958 1
271324754 42895816 3
186547033 520440498 5
286597633 254940274 1
501002642 176861277 2
429012068 28136650 1
330439783 237266480 2
271324754 198927386 1
296381448 24868133 1
354435706 399580001 1
254940274 102781563 1
137396816 354435706 1
188846349 104147773 6
167865284 51371672 4
273461517 104147773 1
283690548 182456993 1
362708884 302559370 1
48376774 79413578 1
454059039 754823287 1
75611015 21927348 1
190813502 399580001 1
402870780 754823287 1
302559370 455974999 2
59142721 455974999 1
81073960 773862752 1
434947470 166670511 1
465399426 155874323 1
437368746 454903662 4
402870780 522994958 1
482704214 520440498 1
287826175 370560376 1
254940274 24429243 3
274674751 24429243 1
784411766 54596482 1
335997173 421499757 1
109269644 23971329 1
125971172 443078043 1
591867735 187288519 1
267822457 520440498 1
44336049 267804075 1
266618095 30009812 1
205231234 246739849 1
522994958 763326908 1
337231569 577155549 1
45398123 577155549 1
778485938 196244888 7
111423790 545300937 1
71487252 241266173 1
501994600 100597724 5
250373879 838628065 1
492369766 53267855 1
330439783 366017781 1
496918713 140264549 3
368246503 581023706 1
38081052 100597724 1
108064328 100597724 2
109299416 54198070 4
117058623 108064328 2
348265432 392480887 1
232232278 763326908 2
838628065 306224647 2
361812003 389265907 1
205278393 235189731 1
202234178 138428712 1
268844576 208649048 2
279579743 37649776 1
237885339 392132337 1
346391676 359750805 1
160887563 41795957 1
227699736 311108835 5
218649291 389265907 1
180329003 238169466 2
45112608 470500390 1
160887563 470500390 2
378745384 106841421 1
234316880 331273105 1
377915688 335507982 6
437368746 443078043 1
88126316 297853100 1
212586753 108896669 1
362708884 360108672 1
21695739 184372744 3
212586753 297853100 1
37649776 244474835 1
502000235 199295364 2
296712899 523484007 1
238169466 286597633 2
140083960 21927348 1
196244888 471858752 5
323356735 54198070 1
601892509 54198070 1
80373284 374495787 1
235926567 189660545 1
300202655 23505105 2
454059039 54596482 1
387735880 54596482 1
109299416 367080568 1
54198070 262307214 2
38081052 23505105 1
24868133 227699736 3
260062202 278482967 2
137373058 278482967 1
54198070 552102770 2
336717597 203916273 2
145721875 784411766 2
274053387 71487252 1
239482861 311114046 1
119466409 199295364 1
291357807 187658311 1
361241032 308721415 1
361241032 126040106 1
784411766 776380530 1
340363309 246760566 1
387735880 454903662 5
212586753 187288519 1
361241032 280948401 1
81073960 472997480 1
286597633 246766460 1
372988775 42570149 2
763326908 232232278 2
23971329 58759682 3
370611197 330255413 1
284945143 29985371 3
245007518 387735880 1
773862752 392480887 1
45364167 296712899 2
353689773 368802046 2
507778683 168459774 1
320782984 311867325 2
364819835 137373058 1
212586753 267804075 3
393300089 343887622 1
169894192 212503529 1
366562500 520440498 1
266514525 257078406 1
319920038 369727211 1
387735880 45624632 1
351798435 300202655 2
100597724 53267855 1
21437961 394614858 1
83106176 784411766 1
33029673 784411766 2
778485938 188683237 7
211555341 784411766 1
188683237 778485938 2
54198070 115180720 1
203916273 167096544 2
284945143 104147773 3
93438825 364772998 1
246739849 277727437 1
201679034 22128494 1
271324754 369727211 1
344751090 311108835 1
397569403 199295364 2
361065588 212503529 1
475896725 166670511 1
370611197 108896669 1
232232278 354435706 1
763326908 370652255 1
250373879 388400654 2
21695739 58757576 1
48048224 26761071 1
107123526 23971329 2
266618095 277727437 3
249794165 308721415 1
261114974 45624632 1
280948401 45624632 1
392132337 337231569 3
238169466 267822457 1
381515950 205383132 1
189209030 280403522 1
196244888 370647017 1
191898535 118408967 1
119466409 24868133 1
285544894 118408967 1
285709412 267804075 1
108445481 21437961 1
88960749 478310972 1
167865284 42570149 1
296510601 42570149 1
71815631 390100428 1
778485938 340555061 3
577155549 58749618 2
256133861 119202711 1
186134940 208490036 1
387735880 287248913 1
397569403 392132337 1
298641416 167865284 1
551188839 370647017 1
335507982 545072012 3
370611197 37649776 1
417708983 260062202 2
452834167 260062202 1
265245001 37649776 1
205383132 520440498 2
56343104 285709412 1
56343104 300202655 1
212503529 156951907 1
763326908 522994958 1
437557781 253491471 1
358726571 140083960 1
302559370 140083960 1
203916273 434947470 1
267822457 126040106 1
64490054 108064328 2
170649489 397569403 1
325696446 274674751 1
296487126 280430548 2
784411766 145721875 2
778485938 127212001 6
80373284 23971329 2
45112608 111005623 3
544352394 267228287 2
18900232 562966986 1
275155337 562966986 1
284945143 188846349 2
287248913 373612153 1
234388455 188846349 1
482704214 311867325 1
70483883 201041947 1
271324754 575328602 2
323300311 363915528 1
151755148 137373058 1
368802046 257522741 1
306224647 238764205 2
137055424 323356735 1
284945143 344751090 3
23505105 515663555 3
601892509 58758214 1
179676136 90430970 1
363915528 390669136 1
399954028 58759682 1
773862752 136249351 1
58749618 191007520 1
181913832 76679385 2
64490054 75611015 1
175458189 378745384 2
296510601 266618095 3
187450075 81112983 1
255114497 201657966 1
778485938 125971172 7
387735880 125971172 1
552102770 241120063 1
260778881 262639091 1
342697022 260062202 2
323356735 754823287 1
51820161 205278393 2
21415915 273033835 2
145721875 273559646 1
186224386 287248913 3
176861277 501002642 1
244006526 127212001 1
58747535 276971322 2
275155337 441208969 1
222559633 339165240 1
208649048 268844576 1
239482861 206134238 1
434947470 51820161 1
399604913 355136751 1
335507982 776380530 3
160887563 115180720 2
438537920 191067738 1
252993522 320121337 1
351253672 443043975 1
273602143 21927348 4
238764205 316113123 1
273559646 444790512 2
560190998 46252132 1
119202711 330255413 2
434947470 59142721 1
337070381 249824122 1
286597633 45624632 1
172453787 392132337 1
181097218 140264549 8
273033835 545072012 1
175458189 545072012 1
187365956 85790245 2
244006526 172668288 2
454059039 145721875 1
22249205 205448347 2
323300311 454280253 1
160887563 441208969 1
133406185 127212001 1
386637033 280403522 1
267814002 79413578 1
127212001 133406185 1
45398123 227699736 1
241266173 205383132 1
459637630 205383132 1
109299416 205383132 1
443078043 46252132 2
351798435 164729839 1
287846265 205383132 1
286597633 262639091 1
241266173 100597724 2
580063106 205383132 1
66484769 100597724 1
309948156 205383132 1
249710115 256696942 4
92975209 45398123 2
441208969 262307214 1
262639091 520440498 1
355438543 570304837 4
48376774 371419587 1
119466409 371419587 1
198927386 371419587 1
108064328 371419587 1
23505105 371419587 1
394745356 75611015 1
482704214 205383132 1
245007518 254940274 1
89308231 110551579 1
443043975 58758214 1
238169466 574012776 1
385340015 561976148 2
285171946 561976148 1
218641857 561976148 1
175155659 344751090 1
212381568 262307214 1
192517738 267822457 3
235926567 306224647 1
369094144 561976148 1
549380971 187288519 1
238271382 76679385 2
240258320 390669136 1
338611428 390669136 1
544352394 202234178 6
37905642 36292202 1
496918713 107123526 1
275191705 205448347 1
560190998 390100428 1
21695739 372988775 2
325619075 351253672 1
235926567 241266173 2
575328602 219091740 1
536437122 496918713 1
187288519 437557781 1
323300311 338611428 1
244154467 437557781 1
250373879 437557781 2
350372131 275191705 1
85694890 238271382 1
151755148 372693245 11
368086280 372693245 1
556212681 547900635 1
320782984 89308231 1
235189731 344143174 1
294817467 344751090 1
208490036 490590646 1
256133861 215576684 1
21927348 344751090 1
75611015 344751090 1
57794814 344751090 1
23971329 93737863 2
249794165 520440498 1
394244514 81073960 1
296489918 330255413 1
218641857 81073960 1
280403522 68526291 1
205383132 838628065 1
206185630 51371672 1
361299476 266119179 1
201679034 246461105 1
54198070 269051483 1
252695601 405604530 1
331699419 51371672 1
81112983 454903662 1
421024033 205231234 1
58749618 29267530 2
360543263 238169466 1
254940274 238169466 1
162815851 45112608 2
280948401 272144349 4
81073960 21858860 1
421104380 179872551 3
246461105 266119179 1
523484007 434998682 1
227699736 296381448 1
21593031 21927348 2
241266173 21927348 1
119466409 296381448 1
240258320 363915528 1
235926567 50093236 1
21927348 42570149 2
71487252 108064328 1
273033835 187288519 1
48376774 88910148 1
167096544 51697533 1
517335990 440602667 1
167096544 280430548 1
225398019 162793078 2
170649489 459637630 1
246172121 262622226 1
240191869 187450075 1
360543263 284945143 2
403594709 363915528 1
198494776 210551488 1
397569403 358726571 1
545300937 570305910 1
58747535 83928002 3
262307214 111005623 2
279579743 570305910 1
184372744 513279956 1
399954028 51371672 1
370560376 261112253 2
186224386 127212001 1
397569403 183374179 1
245007518 246766460 2
71815631 373612153 1
119202711 296489918 1
364819835 51039180 2
606474884 205278393 1
57794814 75611015 1
239482861 272144349 1
513279956 140264549 1
454903662 81112983 4
270063173 140264549 1
283713373 140264549 1
196244888 335507982 2
22249205 235189731 1
22249205 361241032 1
544352394 54513097 1
210551488 188846349 1
544352394 39045743 1
314096700 198927386 1
311114046 42895816 1
309948156 51371672 1
298641416 21770354 1
81073960 544352394 1
167906212 383687232 1
190813502 367354478 1
219138840 21770354 2
234316880 269051483 1
591867735 219138840 1
72277917 500386861 1
392132337 838628065 2
164746594 22128494 1
245007518 325696446 1
355136751 396718040 1
400344890 69307285 2
330439783 339165240 1
560190998 261112253 3
454059039 273559646 3
246739849 205231234 1
330439783 283713373 2
271324754 140264549 1
270063173 784411766 1
212586753 241266173 1
336717597 22249205 2
104799646 124272648 1
188683237 536437122 1
191069406 156951907 1
399954028 273602143 1
187288519 784411766 1
238764205 306224647 1
111005623 370698806 1
280571460 390669136 1
255572101 303371760 1
46252132 437368746 1
160887563 404357780 1
71487252 58757576 1
46252132 340555061 1
46351591 191898535 2
33861081 168345425 1
167865284 754823287 1
123084921 193208430 1
111690467 244006526 1
262307214 552102770 1
211848777 552102770 1
421499757 552102770 1
282067411 41795957 1
150611354 252993522 1
302559370 260814366 1
378745384 210442608 2
273033835 260814366 1
402870780 279579743 1
507778683 137396816 2
316530540 323300311 2
333467661 82332462 1
561976148 333467661 1
239482861 515440846 1
287248913 99002197 1
192473400 108896669 1
58757576 205278393 2
351253672 520440498 1
323356735 265245001 1
267228287 523484007 2
410218658 155874323 1
274674751 286597633 2
244474835 380310734 2
187038423 167906212 1
53267855 21858860 2
194511872 245770489 1
465399426 177900100 1
335221441 187450075 1
177900100 330255413 3
205376521 337070381 1
126040106 191007520 1
436060689 97492519 1
54198070 157091041 3
370162043 191007520 1
361241032 191007520 1
343887622 389265907 3
338617304 104799646 1
366562500 191007520 1
97492519 24429243 2
48376774 191007520 1
58758214 22249205 2
140264549 496918713 1
496918713 23971329 1
57794814 23971329 1
267804075 187288519 2
176861277 191007520 1
170649489 235926567 1
325619075 330439783 3
24429243 97492519 1
71487252 100597724 1
273559646 454059039 1
336717597 59142721 1
137396816 507778683 2
354435706 507778683 2
48376774 470915888 1
137373058 302559370 1
123208306 372693245 1
459637630 170649489 2
270063173 175458189 2
238736345 335221441 1
23971329 213829162 1
21927348 262639091 1
58747535 377915688 1
254940274 286597633 1
455319239 437368746 3
577858627 127212001 1
335997173 111005623 2
471858752 778485938 1
205231234 399954028 1
601892509 340274242 1
261112253 394244514 2
399711344 763326908 1
190813502 390669136 1
378745384 324307705 1
363295003 205278393 1
286597633 24429243 1
234313487 412490976 1
283690548 412490976 1
307953995 412490976 1
186791565 108064328 1
296510601 275040716 1
271324754 77726580 1
75611015 77726580 1
237266480 77726580 1
483853031 275040716 1
454059039 536437122 1
409970512 337070381 1
170649489 574012776 1
337544630 506215866 1
106841421 389265907 1
85790245 320557936 1
500386861 402540810 1
72277917 177823861 1
358726571 404357780 1
338939548 99002197 1
244474835 241093180 2
109299416 189209030 1
85790245 381295550 1
404357780 249710115 1
206342682 85790245 1
378745384 359256640 1
297652974 77029876 1
299925959 77029876 1
299925959 69307285 1
402540810 218664980 1
22249205 51820161 2
284945143 175155659 1
244154467 230315857 1
500112888 175155659 1
323356735 214251466 1
340555061 46252132 1
267804075 838628065 1
104147773 362708884 1
46351591 362708884 1
244474835 431640690 2
137373058 228099346 1
500386861 143037311 1
92975209 391968464 2
287846265 42570149 1
156951907 481649873 2
170909799 481649873 2
353689773 481649873 1
249794165 140264549 1
381515950 549380971 1
167865284 140264549 1
358726571 397569403 1
172453787 213240376 1
366684284 22249205 2
249824122 337070381 2
81073960 97492519 3
178077679 21858860 1
112257152 17248920 1
37905642 372730170 1
244474835 44336049 2
244474835 296489918 1
21858860 330255413 1
21858860 241093180 4
335997173 100597724 2
370698806 100597724 3
72277917 241093180 1
338611428 314096700 1
399954028 45398123 1
124272648 241093180 1
470915888 117058623 1
21858860 183374179 3
838628065 520440498 1
324307705 219138840 2
254940274 344751090 4
124272648 754823287 1
440602667 754823287 1
212503529 140264549 1
53267855 286067895 1
88126316 370611197 2
381515950 64456105 2
190813502 166670511 1
378745384 21770354 1
106841421 21770354 1
280571460 228099346 2
232232278 550434469 1
250613093 238169466 1
225398019 198494776 1
345725724 228099346 1
198112368 626292287 1
250613093 137471432 1
189660545 22926492 1
754823287 88960749 1
246760566 326055771 1
266618095 206185630 1
21508873 326055771 1
88910148 326055771 1
162815851 175155659 1
340363309 326055771 1
421499757 175155659 1
275040716 381515950 1
401744197 228099346 1
482704214 175155659 1
156951907 348265432 1
246739849 175155659 3
421024033 175155659 1
108064328 167865284 1
536437122 545300937 2
259865273 175155659 1
162793078 64490054 1
478310972 343887622 1
523484007 545300937 1
54513097 47914608 2
249707746 22128494 1
370005959 22128494 1
237266480 325619075 1
337070381 306224647 2
54198070 175155659 1
140083960 51820161 1
330439783 252673442 1
70483883 194757219 2
45624632 192517738 1
545300937 287826175 1
520440498 186547033 1
244006526 64017672 1
244006526 111690467 2
37905642 545072012 1
71487252 175155659 2
205278393 29267530 1
88910148 57675742 2
137471432 57675742 1
437557781 106766504 1
46252132 311867325 4
89308231 37905642 1
763326908 223869841 3
212586753 838628065 1
111005623 253491471 2
185826799 255572101 1
38633460 37649776 1
166670511 297652974 3
580063106 109269644 1
434998682 523484007 5
205383132 515663555 1
381346813 260062202 1
296510601 187450075 1
475896725 43399417 2
21858860 601892509 1
274053387 54513097 4
266618095 29985371 1
491150133 77688451 1
232232278 773862752 2
270063173 262639091 1
241120063 50093236 1
345725724 50093236 1
23971329 754823287 2
577858627 261112253 1
763326908 544352394 2
344143174 235189731 1
140264549 377915688 1
412490976 307953995 1
30009812 444720443 2
454059039 133406185 1
280403522 444720443 1
180329003 46351591 1
157197158 262307214 1
271324754 239482861 1
92975209 93737863 1
440602667 548657860 1
62223312 343887622 1
478310972 214251466 1
249794165 22128494 1
336463177 22128494 1
773862752 232232278 1
296510601 459637630 1
377915688 202234178 4
213240376 459637630 1
471858752 232232278 1
237885339 459637630 2
332334127 455974999 2
192149868 296487126 1
48376774 205665619 2
234316880 905950542 2
256133861 400549146 3
186791565 514679374 1
492369766 285230602 1
436060689 279949406 3
191069406 21770354 1
186791565 58759682 1
57794814 58759682 1
170649489 51371672 3
444720443 280403522 1
235926567 838628065 4
69307285 83106176 1
296487126 175155659 1
287826175 292275636 2
391968464 191067738 1
360738565 23505105 1
83106176 23505105 2
340274242 482704214 2
267804075 228099346 1
776380530 274053387 1
206342682 53267855 1
104799646 36292202 1
377915688 120858192 6
472997480 261112253 3
198927386 206134238 2
274053387 235189731 1
267822457 272144349 1
249794165 250569402 1
21858860 307953995 1
773862752 85790245 1
319010188 191007520 1
324307705 210442608 1
219138840 210442608 1
549380971 267804075 2
238736345 286597633 1
520380645 250569402 1
191067738 54198070 1
167096544 42570149 1
21927348 167865284 1
24868133 213579519 3
167096544 192517738 1
454903662 168459774 2
394614858 45624632 2
45624632 394614858 1
346391676 382076279 1
280574253 382076279 1
328239527 382076279 1
763326908 386637033 1
45364167 523484007 1
483853031 267804075 1
54513097 262639091 1
181097218 279949406 1
330255413 279949406 1
340870023 279949406 1
244154467 164729839 1
344751090 54596482 2
246766460 29985371 1
337070381 409911433 1
905950542 157091041 1
274674751 104147773 1
246739849 54513097 1
905950542 211848777 1
323356735 23543947 1
316113123 433102407 1
168345425 372693245 1
423225727 433102407 2
153825675 177496057 1
186221115 208490036 1
46252132 523484007 1
86739892 199295364 1
54513097 83928002 1
192149868 370162043 1
108064328 404357780 1
254940274 246766460 1
267804075 42570149 1
282067411 358726571 1
397569403 193425330 1
285230602 211555341 1
162793078 121567287 2
500112888 167096544 1
59142721 193425330 1
212586753 106766504 1
205278393 218621324 1
300202655 437557781 1
212586753 437557781 2
350739777 21858860 2
88126316 324907579 1
386637033 124272648 1
386637033 324907579 1
386637033 88126316 2
275096952 100597724 1
330439783 105576032 1
396718040 162815851 1
399954028 387735880 1
120858192 776380530 1
262307214 905950542 1
434998682 400344890 2
137471432 350372131 1
402870780 369094144 1
22926492 296381448 1
205278393 232961188 2
92975209 421743631 1
75611015 421743631 1
89308231 470069657 1
246739849 784411766 2
763326908 136249351 3
324307705 270063173 1
292275636 120858192 1
199295364 340363309 1
338617304 577155549 1
262622226 38081052 1
601892509 58759682 1
219138840 175458189 1
838628065 164729839 1
79413578 192517738 1
273461517 371419587 1
267822457 192517738 2
436060689 501002642 1
591867735 167865284 1
365122161 51697533 2
501002642 344751090 1
109299416 262307214 1
118408967 208490036 1
286067895 266119179 1
249710115 29267530 1
191072044 179676136 1
201679034 179676136 1
515663555 404357780 1
104799646 260062202 1
274053387 475896725 1
246739849 350372131 1
36292202 50799351 3
784411766 475896725 1
64017672 340363309 2
109299416 50093236 1
338939548 278482967 2
124272648 260062202 1
482704214 475896725 1
36612498 406886217 1
238764205 487963726 2
71487252 475896725 1
384094515 83928002 2
184372744 475896725 1
150611354 83928002 1
370698806 399604913 1
210551488 81112983 2
191898535 51697533 1
264745750 234388455 1
545300937 279579743 1
275155337 470500390 1
190813502 167096544 1
387735880 437368746 1
184372744 371419587 1
18900232 470500390 2
185826799 561976148 1
57675742 81112983 1
275155337 115180720 1
238271382 108064328 1
42895816 438537920 1
314096700 438537920 1
175458189 106841421 1
137471432 520440498 2
350372131 520440498 1
359750805 278482967 1
517335990 393300089 1
23505105 119466409 1
83928002 250569402 1
201679034 369094144 1
255572101 369094144 1
335507982 373612153 1
183374179 369094144 1
191069406 179676136 1
280430548 369094144 1
201041947 23971329 1
338611428 520440498 1
191898535 371419587 1
48376774 176861277 1
108445481 176861277 1
300202655 88126316 1
285709412 88126316 2
210551488 162793078 2
296712899 550434469 1
330255413 256133861 2
501002642 309948156 1
208490036 283690548 1
351798435 88126316 1
111005623 421499757 1
508986427 390100428 1
162793078 97492519 1
28136650 283690548 1
119202711 37649776 1
186221115 179872551 1
569217694 120858192 1
267814002 221517840 1
194511872 76679385 1
548657860 483853031 2
192473400 177496057 1
208649048 177900100 1
137055424 297850671 1
358726571 520440498 1
187450075 42570149 2
401390204 296712899 1
437557781 21437961 1
22249205 520440498 1
280571460 75611015 1
306224647 71487252 1
24868133 22249205 1
254990620 177496057 4
363860065 106841421 1
58758214 291357807 2
296712899 120858192 3
106841421 219138840 1
21927348 203916273 1
219138840 274674751 1
252993522 754823287 2
371419587 191007520 1
22249205 63253790 1
181913832 194511872 1
401390204 434998682 1
506215866 440602667 1
340555061 437368746 1
186224386 124272648 1
215576684 170909799 1
106766504 381515950 1
54513097 274674751 1
344751090 164729839 1
58749618 205278393 2
37649776 119202711 1
443078043 311867325 2
443078043 125971172 2
328548626 273602143 1
186224386 387735880 1
192473400 28774420 1
330255413 208649048 2
308721415 323300311 1
455974999 275191705 1
268363596 38081052 2
177900100 45364167 3
57675742 51371672 1
232232278 267228287 2
112257152 23971329 10
189209030 111690467 1
90430970 194511872 2
115180720 335997173 2
186221115 179676136 1
246739849 162793078 1
544352394 763326908 2
109299416 234316880 1
454903662 260062202 1
330255413 324907579 1
210551488 22128494 1
21927348 626292287 1
30009812 626292287 1
352569615 520440498 1
355438543 392480887 1
188846349 162793078 1
167865284 117058623 1
188846349 41795957 3
115180720 160887563 1
69307285 238764205 1
105576032 222559633 4
179872551 421104380 1
280948401 308721415 1
235189731 225398019 1
381515950 106766504 1
123208306 177823861 1
232232278 357339312 1
552102770 754823287 1
335507982 444790512 4
178077679 754823287 1
241093180 21858860 2
377915688 274053387 5
77688451 198221318 2
125971172 536437122 1
210551488 140264549 2
170649489 227699736 1
275191705 336717597 1
520440498 280574253 1
21927348 280574253 1
252673442 287846265 1
340555061 127212001 1
401390204 547900635 1
784411766 606474884 1
179872551 561976148 1
264745750 93438825 1
606474884 340363309 1
362708884 205278393 1
236986090 194511872 1
160887563 93438825 1
433683092 21415915 1
338617304 392132337 1
377915688 784411766 4
399711344 778485938 1
472997480 120858192 1
377915688 545072012 3
64017672 186547033 1
137471432 167096544 1
335507982 234501617 1
64017672 189209030 1
156951907 405406664 1
377915688 280574253 1
249710115 274053387 1
377915688 776380530 5
34279978 88910148 1
236986090 234313487 1
91155132 520440498 1
162815851 157091041 1
342697022 156951907 1
337231569 392132337 2
280574253 221517840 1
181097218 274053387 1
226691563 404357780 1
386637033 248148598 1
454059039 186224386 1
492369766 237266480 1
205278393 427605834 2
151755148 278482967 1
120858192 370560376 1
406886217 158469454 1
382489334 417708983 1
346391676 417708983 1
452834167 417708983 1
359256640 367354478 1
187038423 443043975 1
51371672 296510601 1
434947470 29666748 1
64456105 48949091 2
235926567 48949091 1
92975209 48949091 1
337231569 21770354 1
21927348 92975209 1
287826175 97492519 1
223611436 175155659 1
260062202 481649873 1
472997480 97492519 1
112257152 260062202 1
556212681 387735880 1
168459774 260062202 1
763326908 30009812 1
763326908 280403522 1
93737863 285230602 1
324307705 51697533 1
400344890 273559646 1
205448347 203916273 1
212503529 193208430 1
330255413 88126316 1
120858192 402870780 2
335507982 402870780 5
287248913 402870780 1
482704214 784411766 1
227764232 417708983 1
23505105 784411766 2
88910148 784411766 1
226691563 784411766 1
24429243 784411766 1
575328602 325619075 1
449572339 238736345 2
24429243 232961188 1
285230602 325619075 1
365122161 330439783 1
363860065 52305361 1
205448347 365122161 1
394745356 45398123 1
386637033 30009812 1
199633839 45398123 1
399711344 188683237 1
370698806 178077679 1
298641416 219138840 1
66484769 45398123 1
338617304 172453787 2
475768397 84352469 1
396718040 228099346 1
246461105 164746594 1
336463177 164746594 1
490590646 164746594 1
370005959 164746594 1
196957441 164746594 1
275191705 302559370 1
273559646 400344890 3
302559370 273559646 1
478310972 218649291 1
48376774 117058623 2
88910148 111690467 1
340274242 784411766 1
172453787 246739849 1
361278739 37649776 1
64490054 443043975 1
81073960 763326908 1
396718040 160887563 1
419565212 763326908 2
261114974 221517840 1
273559646 440602667 1
362708884 117058623 1
104799646 273559646 1
52305361 24429243 1
48376774 282067411 1
246739849 92473291 2
48376774 363295003 1
23505105 88910148 2
246739849 363295003 1
520440498 381515950 1
137434820 185646833 1
483853031 106255581 1
267822457 117058623 1
402540810 106255581 1
500386861 106255581 1
249710115 381295550 1
59142721 381515950 1
336717597 455974999 1
773862752 377915688 1
211848777 192149868 1
336463177 490590646 1
210551488 273559646 1
221517840 45624632 2
360543263 180329003 2
180329003 360543263 1
205278393 24429243 1
383687232 470234000 1
470500390 71487252 1
46252132 125971172 1
252993522 260062202 1
459637630 213240376 1
363295003 21508873 1
58749618 246172121 2
784411766 205383132 1
273559646 405406664 1
221517840 267814002 2
21770354 54513097 2
21858860 18761643 1
302559370 58749618 1
381295550 58749618 1
162621823 405406664 1
212503529 405406664 1
246760566 24429243 1
577858627 778485938 1
577858627 125971172 1
302559370 381295550 1
193425330 459637630 1
360543263 102781563 1
219091740 575328602 1
210551488 266618095 1
167096544 48376774 1
48376774 64017672 1
443540428 754823287 1
340555061 570305910 1
75611015 186791565 1
77726580 496918713 2
21858860 41795957 1
410218658 187276624 1
336130385 53384299 1
123208306 83928002 1
394745356 108064328 1
372693245 83928002 1
205231234 108064328 1
374495787 92975209 1
112257152 81073960 1
205278393 36292202 1
26761071 296381448 1
211172294 308721415 1
362708884 249707746 2
241093180 283690548 1
167096544 288273675 1
275191705 288273675 1
48376774 272144349 3
366684284 434947470 1
206342682 238764205 1
335507982 754823287 4
338939548 384094515 2
227764232 346391676 1
338939548 505128137 1
368802046 320121337 1
353689773 346391676 1
355136751 501994600 1
26761071 267228287 1
417708983 346391676 1
340274242 267228287 1
37649776 265245001 1
219091740 63253790 1
402870780 444790512 1
192517738 267814002 1
358726571 434947470 1
33861081 24429243 1
265245001 48949091 1
175458189 235284388 1
70483883 273602143 4
325696446 42570149 1
23971329 273602143 1
323356735 506215866 1
23971329 280571460 1
300202655 838628065 1
547900635 400344890 1
454059039 400344890 2
71487252 400344890 1
160887563 436851002 1
54198070 214483223 2
549380971 381515950 2
37649776 48949091 1
549380971 437557781 1
235926567 24429243 1
205278393 177823861 1
71487252 102781563 1
205278393 246766460 1
199633839 392132337 1
508986427 175458189 1
601892509 23543947 1
471858752 838628065 1
106841421 838628065 1
267194499 42570149 1
322045168 317966639 1
45624632 267814002 1
199633839 838628065 2
342697022 359750805 1
342697022 481649873 1
520440498 238169466 1
23505105 238169466 1
520440498 23505105 3
140264549 21415915 1
50799351 348265432 1
196244888 444790512 1
104147773 140264549 1
120858192 444790512 1
121849847 168345425 3
350372131 140264549 1
211555341 325619075 1
100597724 275096952 1
331699419 92975209 1
626292287 267194499 1
58749618 46351591 1
299925959 580063106 1
238764205 206342682 1
483853031 274053387 1
274053387 483853031 1
252993522 53267855 1
199633839 483853031 1
274053387 69307285 1
388400654 483853031 1
359256640 203916273 1
570304837 156951907 1
203916273 455974999 2
75611015 754823287 1
365122161 203916273 1
77726580 754823287 1
84403255 273602143 1
302559370 88910148 1
22926492 273602143 1
210551488 363295003 1
124272648 28774420 1
172668288 335507982 1
104147773 188846349 1
63253790 245770489 2
235926567 175155659 1
318581766 455974999 1
44765804 175155659 1
51371672 267194499 1
175155659 210442608 1
106766504 838628065 2
402870780 480499316 1
104147773 450794692 1
436060689 387735880 1
387735880 234501617 1
249710115 450794692 1
214483223 296487126 1
274053387 249710115 1
181662643 14599444 1
241120063 157091041 1
106841421 140264549 1
371419587 117058623 1
377915688 763326908 1
471858752 784411766 1
29267530 475896725 1
450794692 475896725 1
249707746 475896725 1
175458189 311108835 1
234316880 273559646 1
335221441 240191869 1
284945143 475896725 1
360108672 475896725 1
421104380 280430548 1
328239527 361812003 1
21770354 591867735 1
501002642 601892509 1
210551488 108064328 1
391968464 93737863 1
69307285 397569403 1
126040106 261114974 1
64490054 266514525 1
369727211 266514525 1
184372744 381515950 1
286067895 116524695 1
361278739 370611197 1
267804075 306224647 1
178077679 470500390 1
549380971 306224647 1
71487252 48376774 1
360108672 191898535 2
286067895 421104380 1
286067895 185826799 1
255572101 412490976 1
121849847 151755148 7
162793078 210551488 1
108064328 283713373 1
80373284 280571460 1
46351591 170649489 1
23971329 23543947 2
30009812 335507982 1
127212001 754823287 1
513279956 455974999 1
79413578 64017672 1
298641416 591867735 1
358726571 51697533 1
57794814 366017781 1
421024033 366017781 1
399954028 58758214 1
213579519 330255413 1
241266173 92975209 1
84352469 23543947 1
246760566 501994600 1
377915688 508986427 1
213579519 177496057 2
111690467 553850703 1
421024033 93737863 1
21593031 198112368 1
483853031 178077679 1
256696942 43399417 1
214483223 109299416 1
368802046 547900635 1
50093236 198112368 1
465399426 350739777 2
591867735 205278393 1
345725724 260778881 1
292275636 335507982 1
145721875 454059039 1
205231234 80373284 1
284945143 228099346 2
117058623 275040716 1
351253672 92975209 1
193425330 262622226 1
160887563 370698806 1
75611015 319920038 1
324307705 361241032 1
250613093 41795957 1
784411766 361241032 1
483853031 48949091 1
300202655 48949091 1
191069406 186134940 1
261112253 437368746 1
64017672 23505105 1
210551488 235189731 1
601892509 36292202 1
399954028 100597724 2
351253672 394745356 1
272144349 280948401 3
246760566 838628065 1
214483223 367080568 1
249794165 838628065 1
185646833 181662643 1
343941412 64017672 1
350372131 42570149 2
366562500 273602143 1
339165240 53267855 1
63253790 350372131 1
140083960 43399417 1
160887563 85694890 1
244474835 88126316 1
58759682 77029876 1
444790512 188683237 2
266618095 59142721 1
275191705 203916273 1
37649776 44336049 1
127212001 545300937 1
279968317 545300937 1
246461105 370005959 1
46252132 545300937 2
64017672 92473291 1
365122161 302559370 1
237266480 580063106 1
46351591 273461517 4
400344890 181627999 1
179676136 421024033 1
228099346 400344890 3
252673442 344751090 1
205448347 234316880 1
401744197 478310972 1
784411766 421024033 1
763326908 399711344 2
358726571 365122161 1
472997480 335507982 2
332334127 365122161 1
296146340 465399426 2
287846265 400344890 2
354435706 232232278 1
520440498 421024033 1
351798435 88910148 1
361978254 523484007 2
21695739 23505105 1
330255413 45364167 1
545300937 523484007 1
434947470 205448347 1
51697533 205448347 1
199633839 175458189 1
471858752 21415915 1
21593031 21415915 1
221517840 520440498 1
284945143 246172121 1
109269644 64490054 1
905950542 50093236 1
475896725 249707746 1
106841421 199633839 1
109299416 335997173 1
127212001 523484007 1
127903007 286067895 1
106841421 66484769 1
106841421 51371672 1
191898535 520440498 1
362708884 48376774 1
283053533 405604530 1
335507982 257522741 1
210551488 121567287 1
284945143 23505105 2
226691563 275040716 1
59142721 338617304 1
335997173 253491471 1
244474835 73084416 2
433683092 328548626 1
212586753 244876558 1
273602143 179872551 1
273559646 188683237 1
373612153 97492519 2
280571460 309948156 1
399580001 81073960 1
392132337 459637630 1
37905642 89308231 4
175458189 21927348 2
544352394 419565212 2
601892509 18761643 3
523484007 267228287 1
335507982 156890702 1
54596482 250361135 1
444790512 434998682 1
776380530 402870780 1
361978254 267228287 1
754823287 140264549 1
378162722 363295003 1
358726571 228099346 2
252993522 342697022 1
244876558 205278393 1
496918713 109269644 1
187276624 164746594 1
350739777 520380645 1
361978254 46252132 1
205383132 48376774 1
18900232 399604913 1
71815631 551188839 1
100480169 179676136 1
275155337 399604913 1
449572339 51371672 1
255572101 280430548 1
64017672 188683237 1
26761071 140264549 2
180329003 252673442 1
193425330 577155549 1
21770354 324307705 1
351253672 754823287 1
397569403 228099346 2
58747535 58758214 1
372693245 177823861 1
140264549 228099346 1
92975209 177823861 1
401390204 551188839 1
520440498 117058623 1
219091740 496918713 1
369094144 468809237 1
184372744 396758589 1
561976148 196957441 1
126040106 205665619 1
336130385 199295364 1
283690548 53267855 1
151755148 140264549 1
307953995 53267855 1
284945143 274053387 1
331699419 205231234 1
577155549 47914608 1
124272648 330255413 2
228099346 71487252 1
507778683 133406185 1
53150452 140264549 1
433683092 240258320 1
763326908 419565212 1
480499316 551188839 1
360108672 501887043 1
238169466 274674751 1
245007518 176861277 1
286597633 372988775 1
238169466 754823287 1
574012776 754823287 1
145721875 58757576 1
53267855 400344890 1
523484007 444790512 1
29666748 365122161 1
57794814 58747535 1
905950542 280403522 2
132902185 67657313 1
273559646 218649291 2
338939548 121849847 2
545300937 46252132 1
315035989 156951907 1
81073960 532395996 1
267228287 434998682 1
86739892 255572101 1
86739892 421104380 1
390669136 255572101 1
390669136 421104380 1
232232278 202234178 3
297850671 330255413 1
399711344 296712899 1
331112419 33029673 2
273559646 344751090 1
201679034 201657966 1
187450075 277727437 2
421499757 109299416 1
172453788 172453787 1
405406664 260062202 1
205278393 48376774 1
274053387 120858192 2
399711344 386637033 1
496918713 283713373 1
300202655 274674751 1
273033835 120858192 1
365122161 140083960 1
405406664 193208430 1
302559370 203916273 1
48376774 232961188 1
284945143 245007518 1
210551488 226691563 1
33029673 205383132 1
117058623 363860065 1
267814002 205383132 1
508986427 536437122 1
211555341 51371672 1
279949406 44336049 1
191898535 501994600 1
350372131 28774420 1
358726571 28774420 1
282067411 28774420 1
184372744 260814366 1
482704214 64017672 1
93737863 283713373 1
238169466 427605834 1
170649489 262622226 1
257078406 433683092 1
205376521 241266173 1
22249205 228099346 1
37905642 372693245 1
267804075 84352469 2
560190998 287826175 4
381515950 232961188 2
378162722 360738565 1
419565212 544352394 5
318581766 71487252 1
492369766 51371672 1
244547831 275040716 1
240191869 331699419 1
170649489 318581766 1
88227100 90430970 1
64017672 400344890 1
238169466 238736345 1
302559370 50799351 1
344751090 79413578 1
606474884 117058623 1
387735880 267804075 2
273602143 79413578 1
88126316 386637033 1
377915688 83928002 4
361065588 355438543 1
245007518 284945143 1
225914625 515663555 1
763326908 267228287 2
465399426 380310734 1
202234178 522994958 2
284945143 81112983 1
186547033 24429243 1
85790245 355438543 1
267804075 232961188 1
388400654 232961188 1
63253790 238271382 3
368802046 140264549 1
170649489 392132337 1
121567287 260062202 1
550434469 111423790 1
121849847 517335990 1
228099346 302559370 1
37905642 320121337 2
500386861 228099346 2
393300089 517335990 1
121849847 320121337 2
245007518 156951907 1
190813502 455974999 1
267814002 126040106 1
117058623 284945143 1
205278393 47914608 1
244474835 330255413 5
88910148 520440498 1
205665619 261114974 1
292275636 547900635 1
547900635 292275636 2
361978254 547900635 1
208649048 181097218 1
386637033 181097218 1
181097218 120858192 1
450794692 43399417 1
22128494 412490976 1
522994958 234501617 1
302559370 190813502 1
221517840 272144349 1
210551488 412490976 1
332334127 190813502 1
324307705 199633839 1
192149868 178077679 1
784411766 274053387 1
249794165 409970512 1
183374179 286067895 1
53384299 24868133 1
412490976 183374179 1
117058623 21593031 1
219091740 64490054 1
222559633 213829162 1
626292287 298641416 1
359256640 214266687 1
218649291 517335990 1
117902280 401744197 1
763326908 54198070 2
311867325 387735880 1
455319239 320782984 1
92975209 421024033 1
319920038 75611015 1
514679374 75611015 1
202234178 544352394 1
776380530 569217694 1
536437122 569217694 1
536437122 120858192 1
335507982 569217694 1
472997480 292275636 1
140264549 569217694 1
601892509 47914608 4
350372131 117058623 1
368086280 352227498 1
374495787 443043975 1
280403522 145721875 1
280403522 273559646 1
500386861 352227498 1
280430548 22128494 1
267194499 81112983 1
394745356 399954028 1
350739777 254990620 2
776380530 120858192 1
183374179 21508873 1
164729839 838628065 1
273602143 399954028 1
205231234 225398019 1
381515950 838628065 1
763326908 24868133 1
320782984 125971172 1
296487126 335507982 1
92473291 225398019 1
97492519 279949406 1
41795957 92473291 2
385340015 280430548 1
561976148 280430548 1
58759682 22249205 1
377915688 156951907 1
391968464 77029876 1
239482861 438537920 1
267228287 400344890 1
104147773 191898535 1
246172121 191898535 1
193425330 188846349 1
175458189 399954028 1
397569403 179676136 1
331112419 261114974 1
387735880 370647017 1
429012068 369094144 1
454059039 370647017 1
238169466 202234178 1
536437122 550434469 1
234313487 369094144 1
245770489 405604530 1
338617304 193425330 1
362708884 273461517 1
323300311 391968464 1
297652974 365122161 1
287846265 205278393 1
287846265 344751090 1
427605834 344751090 1
433683092 105576032 1
145721875 337231569 2
361978254 480499316 1
492369766 92975209 1
270063173 106841421 1
470915888 106841421 2
58749618 362708884 1
500386861 72277917 1
370611197 124272648 1
265245001 124272648 1
297850671 151816481 1
280574253 257522741 1
48949091 381515950 1
124272648 179127965 1
46351591 29267530 1
286067895 246461105 1
226691563 360738565 1
167865284 277727437 1
47914608 360738565 1
208649048 52305361 1
454903662 522994958 1
223611436 205278393 1
285171946 280430548 1
237266480 108064328 1
561976148 385340015 1
560190998 370560376 2
191898535 106841421 1
626292287 42570149 1
547900635 46252132 1
364772998 206185630 1
552102770 388400654 1
556212681 125971172 1
556212681 46252132 1
577858627 46252132 1
577858627 547900635 1
188846349 284510806 1
496918713 273602143 1
124272648 150611354 1
302559370 382076279 1
350372131 51371672 1
549380971 88126316 1
213240376 262622226 1
280574253 784411766 1
401390204 444790512 1
192517738 361241032 1
77688451 491150133 1
373612153 434998682 2
277727437 338617304 1
392132337 338617304 1
550434469 357660257 1
260814366 402870780 1
345725724 260062202 1
362747745 260062202 1
218649291 39723301 1
214251466 215576684 1
401744197 215576684 1
238271382 219091740 1
283053533 219091740 1
427605834 252673442 1
175458189 273559646 1
175155659 239482861 1
350372131 266618095 2
399604913 235926567 1
228099346 280403522 1
388400654 117058623 1
520440498 388400654 1
238764205 280403522 1
776380530 140264549 1
311867325 46252132 1
370560376 387735880 1
69307285 228099346 5
106841421 69307285 2
121849847 123208306 1
23505105 107123526 1
443043975 189209030 1
238764205 69307285 1
24429243 574012776 1
336717597 288273675 1
335997173 470500390 1
285709412 205278393 1
271324754 458449001 1
100597724 501994600 2
205665619 71487252 1
520440498 240388572 1
108675333 266514525 1
45112608 501994600 1
276971322 109269644 1
105576032 492369766 1
276971322 492369766 1
389265907 401744197 1
108064328 409911433 1
335507982 23543947 1
21508873 21927348 1
364819835 389751959 1
280403522 763326908 1
336130385 186134940 1
83928002 44765804 1
358726571 455974999 1
496918713 274053387 2
223611436 30009812 1
351253672 186791565 1
262622226 337231569 1
284510806 106766504 1
88126316 106766504 1
363915528 328548626 1
246766460 360543263 1
421024033 21927348 1
296381448 85077359 1
520380645 48949091 1
184372744 21927348 1
71487252 368246503 1
108064328 368246503 1
249794165 368246503 1
360738565 69307285 1
172453787 237885339 1
261114974 192517738 1
33029673 192517738 1
175155659 205665619 2
234501617 570305910 1
24868133 189660545 2
365122161 297652974 1
85077359 343941412 1
275191705 365122161 1
228099346 106841421 2
520440498 106841421 1
184372744 108064328 1
213579519 181097218 1
560190998 373612153 2
626292287 30009812 1
626292287 386637033 1
626292287 106841421 1
396758589 58757576 1
359256640 29666748 1
308721415 390669136 1
487963726 108064328 1
388400654 437557781 1
203916273 166670511 1
241266173 366562500 1
459637630 366562500 1
266618095 366562500 1
365122161 166670511 1
482704214 30009812 1
240388572 335221441 1
68526291 241120063 1
421499757 241120063 1
53150452 241120063 1
392132337 30009812 1
175155659 203916273 1
266618095 225398019 1
261112253 97492519 3
547900635 172668288 2
776380530 172668288 1
120858192 172668288 1
434998682 172668288 1
387735880 172668288 1
191067738 575328602 1
283690548 115605916 1
283690548 286067895 2
137373058 124272648 1
79413578 267822457 2
244474835 350739777 1
359256640 455974999 1
71487252 145721875 1
283690548 53150452 1
246739849 56343104 1
210551488 100597724 1
137434820 252695601 1
317475686 93438825 1
244474835 177900100 2
274053387 218664980 1
21695739 191007520 1
177496057 350739777 1
252673442 284945143 1
156890702 784411766 1
601892509 164704175 3
434998682 81073960 1
202719757 92473291 1
287846265 24429243 1
238169466 344751090 1
267194499 364772998 1
266618095 364772998 1
106841421 754823287 1
34279978 179872551 1
275040716 167096544 2
123084921 754823287 1
198112368 277727437 1
299925959 237266480 1
276971322 237266480 1
323300311 108064328 1
472997480 394244514 1
244474835 155874323 1
244474835 465399426 1
244474835 254990620 1
325619075 77726580 1
29666748 434947470 1
299925959 492369766 1
366562500 323300311 1
449572339 267194499 1
156951907 381346813 1
350372131 175155659 1
370560376 188683237 1
399604913 100597724 1
262307214 50093236 1
63253790 219091740 1
378745384 42570149 1
288273675 22249205 1
157091041 97492519 1
455974999 22249205 1
367080568 54198070 1
141911198 194511872 1
260778881 262307214 1
331273105 262307214 1
397569403 186134940 1
43702024 71487252 1
372730170 545072012 1
300202655 106841421 1
17248920 260814366 2
387735880 399954028 1
454059039 361241032 1
235926567 361241032 1
222559633 97492519 1
249824122 361241032 1
580063106 97492519 1
387735880 137671591 1
108445481 126040106 1
156890702 269051483 1
141911198 252695601 1
252695601 141911198 1
277727437 167865284 1
350372131 167865284 1
283053533 238271382 1
198112368 167865284 1
344751090 238169466 1
88910148 85077359 1
104147773 38081052 1
399954028 394745356 1
227699736 394745356 1
277019535 145721875 1
352227498 158469454 1
296510601 57675742 1
198927386 575328602 1
394244514 292275636 1
560190998 97492519 1
491150133 72277917 1
106766504 230315857 1
362747745 406980735 1
350372131 366684284 1
362708884 38081052 1
21437961 267814002 1
784411766 273033835 1
547900635 127212001 1
335507982 274053387 1
214251466 140264549 1
167096544 175155659 1
560190998 394244514 1
108445481 272144349 1
381515950 187288519 1
48376774 501887043 1
137434820 181662643 1
362708884 175155659 1
24429243 344751090 1
287248913 202234178 1
287248913 475768397 1
455974999 358726571 1
454059039 202234178 1
189209030 241120063 1
157091041 241120063 1
389265907 215576684 1
776380530 208649048 1
437557781 52305361 1
170649489 399954028 1
230315857 388400654 1
370611197 265245001 1
388400654 52305361 1
323356735 99002197 1
323356735 322180022 1
323356735 104799646 1
189660545 501994600 1
222559633 105576032 1
225914625 23505105 1
46351591 23505105 1
45112608 100597724 1
402540810 177496057 1
302559370 177496057 1
483853031 177496057 2
266618095 177496057 1
234388455 520440498 1
314096700 77029876 1
28128687 58758214 1
50093236 214483223 1
350372131 267194499 1
394244514 127212001 1
378162722 205383132 1
302559370 273461517 1
64490054 187658311 1
360392279 48048224 1
170649489 338617304 1
369727211 64490054 1
272144349 64490054 1
162815851 64490054 1
81073960 377915688 1
108675333 205231234 1
93438825 64490054 1
64490054 205231234 1
71487252 838628065 1
250569402 238764205 1
157091041 345725724 1
121849847 361812003 1
235189731 88910148 1
344143174 88910148 1
208649048 140264549 1
202719757 470915888 1
214483223 212381568 1
50093236 162815851 1
380310734 297850671 1
37905642 320782984 1
275191705 92473291 1
296712899 127212001 1
121849847 773862752 1
437368746 556212681 1
455974999 330234691 1
449572339 81112983 1
449572339 187450075 1
905950542 228099346 1
296510601 449572339 1
228099346 287846265 1
