# Supplementary material for: Dynamic guided metric representation learning for multi-view clustering
Source: PeerJ Comput Sci. 2022 Mar 8;8:e922. doi: 10.7717/peerj-cs.922 (PMC9044235; doi:10.7717/peerj-cs.922)
Supplement: Supplemental Information 2 [file peerj-cs-08-922-s002.zip › football/politicsie/politicsie-mentionedby.mtx]

348 348 6318
122713304 6244782 8
22862620 6244782 4
21518722 6244782 3
28452279 6244782 1
133219169 6244782 2
239444226 6244782 4
21643123 6244782 5
84546428 6244782 17
120117254 6244782 5
18304985 6244782 2
262322667 6244782 4
93026497 6244782 2
18539902 6244782 6
66682393 6244782 4
22684776 6244782 1
172749267 6244782 1
21480666 6244782 6
39472243 6244782 2
20517600 6244782 17
87471023 6244782 1
94835912 6244782 1
219454029 6244782 1
135274322 6244782 3
21440665 6244782 1
109986944 6244782 1
21315916 6244782 1
69568655 6244782 1
248801998 6244782 1
23359147 6244782 1
212555476 6244782 1
21117425 6244782 1
21811630 6244782 2
6751502 6244782 2
48667895 6244782 1
54172831 6244782 4
75995713 6244782 1
111338251 6244782 1
28776227 6244782 2
6300152 6244782 1
360540613 6244782 1
120117254 6290752 14
6294502 6290752 34
6751502 6290752 12
133219169 6290752 3
16950676 6290752 3
17691386 6290752 23
116785133 6290752 1
227431311 6290752 8
350484600 6290752 2
84546428 6290752 4
89952215 6290752 1
104192882 6290752 2
11587032 6290752 3
148702848 6290752 3
415438778 6290752 7
10814042 6290752 1
95224854 6290752 1
322638688 6290752 1
262322667 6290752 4
29110219 6290752 1
111338251 6290752 1
39325505 6290752 7
312658372 6290752 2
22862620 6290752 1
21117425 6290752 4
236108605 6290752 3
385326089 6290752 2
215411682 6290752 2
18449501 6290752 1
39472243 6290752 1
99560321 6290752 2
22628924 6290752 1
702562776 6290752 1
144942878 6290752 5
84546428 6294502 109
39325505 6294502 11
19530527 6294502 1
23359147 6294502 10
6751502 6294502 8
133219169 6294502 6
19735329 6294502 8
95658167 6294502 17
120117254 6294502 9
33507131 6294502 7
17691386 6294502 22
6290752 6294502 78
16950676 6294502 35
29110219 6294502 37
39019643 6294502 1
21480666 6294502 1
104217808 6294502 15
144942878 6294502 1
23577405 6294502 2
75995713 6294502 1
109986944 6294502 7
19777265 6294502 1
10814042 6294502 1
104192882 6294502 29
238158030 6294502 2
150256527 6294502 2
350484600 6294502 5
77995220 6294502 1
21117425 6294502 1
28776227 6294502 3
371923186 6294502 1
415438778 6294502 15
246357421 6294502 1
239444226 6294502 1
227431311 6294502 2
89952215 6294502 1
316306021 6294502 1
237826875 6294502 2
215411682 6294502 1
99560321 6294502 1
76951150 6294502 1
94835912 6294502 11
262322667 6294502 2
135274322 6294502 1
39472243 6300152 9
23359147 6300152 54
19964133 6300152 5
21811630 6300152 2
19735329 6300152 17
21480666 6300152 8
229650437 6300152 1
87471023 6300152 2
18016160 6300152 11
19530527 6300152 19
118999126 6300152 2
21643123 6300152 32
144131076 6300152 1
135514272 6300152 16
227338733 6300152 1
120117254 6300152 3
153563285 6300152 1
122713304 6300152 6
6751502 6300152 1
85370909 6300152 7
228770219 6300152 1
98420900 6300152 1
21117425 6300152 11
6294502 6300152 4
70205816 6300152 1
23577405 6300152 6
48380272 6300152 1
239555645 6300152 4
29110219 6300152 1
6306972 6300152 1
219007038 6300152 50
75995713 6300152 1
262322667 6300152 6
25298765 6300152 3
127331013 6300152 3
22498248 6300152 7
166102184 6300152 3
20511634 6300152 2
19777265 6300152 10
219454029 6300152 1
18304985 6300152 1
22862620 6300152 3
236487406 6300152 1
231942475 6300152 1
327886319 6300152 1
110670932 6300152 7
63680662 6300152 4
21440665 6300152 4
104192882 6300152 2
104578228 6300152 2
410258761 6300152 1
60663002 6300152 1
197095842 6300152 9
415438778 6300152 1
104518517 6300152 2
21518722 6300152 1
347778813 6300152 3
456156740 6300152 1
69568655 6300152 2
392146152 6300152 1
372827446 6300152 1
109986944 6300152 2
26586771 6300152 1
20517600 6300152 1
32845471 6300152 1
54172831 6300152 1
111338251 6300152 2
19533838 6300152 2
6244782 6300152 1
239444226 6306972 1
10814042 6751502 43
144942878 6751502 10
133219169 6751502 8
17691386 6751502 9
11587032 6751502 41
77986665 6751502 26
90059455 6751502 61
120117254 6751502 99
116785133 6751502 2
33507131 6751502 23
89952215 6751502 16
22862620 6751502 4
74979783 6751502 9
95224854 6751502 5
37536209 6751502 2
202678255 6751502 8
25333950 6751502 1
19533838 6751502 5
20584338 6751502 5
21245586 6751502 1
78019662 6751502 39
39325505 6751502 24
22026991 6751502 2
84546428 6751502 58
19652551 6751502 1
224291356 6751502 1
76951150 6751502 1
95658167 6751502 2
135274322 6751502 15
77184360 6751502 25
39019643 6751502 9
219454029 6751502 1
23781227 6751502 42
231942475 6751502 12
6294502 6751502 2
70170285 6751502 3
77995220 6751502 12
226985646 6751502 2
116559835 6751502 12
77989626 6751502 10
116422140 6751502 13
150256527 6751502 2
191085626 6751502 9
19530527 6751502 6
233555616 6751502 44
228770219 6751502 1
104187193 6751502 2
238158030 6751502 18
244026999 6751502 5
236487406 6751502 13
215411682 6751502 10
304321790 6751502 10
312658372 6751502 17
115924018 6751502 12
46123918 6751502 18
104192882 6751502 27
75995713 6751502 4
237826875 6751502 1
109986944 6751502 1
19837405 6751502 1
239862568 6751502 5
58040765 6751502 6
6290752 6751502 3
236108605 6751502 5
322638688 6751502 22
21629133 6751502 2
19777265 6751502 1
371923186 6751502 3
37011115 6751502 2
19594736 6751502 1
246723037 6751502 1
6751502 10814042 142
17691386 10814042 18
19652551 10814042 1
21245586 10814042 1
89952215 10814042 15
6294502 10814042 10
22862620 10814042 6
95224854 10814042 10
144942878 10814042 5
133219169 10814042 11
135274322 10814042 5
120117254 10814042 38
46123918 10814042 4
22026991 10814042 2
74979783 10814042 3
169088826 10814042 6
77989626 10814042 4
37011115 10814042 20
371923186 10814042 17
232242473 10814042 1
239862568 10814042 1
350484600 10814042 2
227431311 10814042 1
39019643 10814042 1
11587032 10814042 33
233555616 10814042 27
39325505 10814042 34
6290752 10814042 14
45611369 10814042 9
33507131 10814042 3
78019662 10814042 6
322638688 10814042 6
76951150 10814042 1
77986665 10814042 2
84546428 10814042 5
163063814 10814042 2
215411682 10814042 2
18449501 10814042 5
28452279 10814042 1
23781227 10814042 6
116559835 10814042 2
22186312 10814042 1
69568655 10814042 1
312658372 10814042 1
90059455 10814042 7
19777265 10814042 1
116422140 10814042 1
360540613 10814042 1
270286972 10814042 1
236108605 10814042 1
144302254 10814042 1
231942475 10814042 1
19533838 10814042 1
75995713 10814042 2
19594736 10814042 1
77995220 10814042 1
77995220 11587032 42
17691386 11587032 6
21643123 11587032 1
39325505 11587032 8
84546428 11587032 3
22862620 11587032 5
104192882 11587032 83
19837405 11587032 2
39019643 11587032 2
46850377 11587032 2
166888604 11587032 2
133219169 11587032 4
238158030 11587032 5
46123918 11587032 5
322638688 11587032 15
135274322 11587032 1
144942878 11587032 1
19777265 11587032 4
6294502 11587032 1
371923186 11587032 1
22026991 11587032 1
6751502 11587032 20
350484600 11587032 3
21629133 11587032 1
89952215 11587032 13
304321790 11587032 2
244026999 11587032 1
75995713 11587032 4
191085626 11587032 1
25333950 11587032 2
18449501 11587032 1
120117254 11587032 2
236487406 11587032 1
233555616 11587032 11
95224854 11587032 5
10814042 11587032 16
78019662 11587032 1
77184360 11587032 1
6290752 11587032 3
95658167 11587032 2
19533838 11587032 1
150256527 11587032 1
270286972 11587032 1
239862568 11587032 2
22186312 14409739 2
99560321 14409739 1
243632271 14409739 1
19777265 14409739 2
262322667 14409739 2
19594736 16627544 1
28776227 16627544 1
21480666 16627544 10
6294502 16627544 1
28452279 16627544 1
23577405 16627544 2
22005625 16627544 6
20586381 16627544 1
135514272 16627544 1
118999126 16627544 1
19652551 16627544 9
21315916 16627544 4
104217808 16627544 3
350484600 16627544 5
19735329 16627544 1
375036621 16627544 1
104192882 16627544 1
262322667 16627544 3
116422140 16627544 1
232242473 16627544 2
21643123 16627544 1
246585659 16627544 1
20584338 16627544 1
415438778 16627544 4
19530527 16627544 1
21440665 16627544 1
19777265 16627544 1
6294502 16950676 23
120117254 16950676 3
84546428 16950676 8
6290752 16950676 3
233555616 16950676 2
39325505 16950676 2
18449501 16950676 1
25333950 16950676 1
150256527 16950676 2
17691386 16950676 2
135274322 16950676 1
144942878 16950676 2
133219169 16950676 2
238158030 16950676 1
350484600 16950676 2
104192882 16950676 14
11587032 16950676 1
75995713 16950676 1
39019643 16950676 1
95224854 16950676 1
23577405 17691386 1
133219169 17691386 20
11587032 17691386 3
6294502 17691386 13
135274322 17691386 19
20584338 17691386 3
70170285 17691386 1
203484133 17691386 1
350484600 17691386 7
10814042 17691386 14
231942475 17691386 4
6290752 17691386 26
115924018 17691386 5
84546428 17691386 10
232242473 17691386 1
144942878 17691386 8
22862620 17691386 2
150256527 17691386 1
23781227 17691386 2
46123918 17691386 1
6751502 17691386 8
312658372 17691386 1
120117254 17691386 8
6306972 17691386 1
246357421 17691386 9
39472243 17691386 6
18449501 17691386 7
25333950 17691386 1
18539902 17691386 4
39325505 17691386 1
95224854 17691386 4
322638688 17691386 1
25298765 17691386 1
244026999 17691386 1
77986665 17691386 1
21480666 17691386 2
239862568 17691386 3
109986944 17691386 4
236108605 17691386 3
262322667 17691386 1
33507131 17691386 2
270286972 17691386 1
37536209 17691386 1
104217808 17691386 1
19594736 17691386 1
361335767 17691386 1
80267704 17691386 5
75995713 17691386 1
360540613 17691386 1
116785133 17691386 1
19533838 17691386 1
78026748 17691386 1
21643123 18016160 31
19735329 18016160 18
20511634 18016160 6
21518722 18016160 7
120117254 18016160 5
122713304 18016160 3
25298765 18016160 1
39472243 18016160 3
29110219 18016160 1
21811630 18016160 1
95658167 18016160 4
93026497 18016160 1
84546428 18016160 1
20586381 18016160 1
19964133 18016160 7
28452279 18016160 1
6294502 18016160 2
227431311 18016160 1
74979783 18016160 2
6300152 18016160 4
229466877 18016160 1
99560321 18016160 1
78019662 18016160 1
19777265 18016160 5
415438778 18016160 4
228774722 18016160 1
90059455 18016160 1
219007038 18016160 1
496338650 18016160 1
110670932 18016160 1
228673882 18016160 1
237794265 18016160 1
75995713 18016160 1
109986944 18016160 1
76951150 18016160 1
135514272 18016160 1
19530527 18016160 4
118999126 18016160 1
21117425 18016160 4
39325505 18016160 2
6751502 18016160 1
70205816 18016160 1
23359147 18016160 2
114007914 18016160 1
18016160 18304985 1
19735329 18304985 3
262322667 18304985 2
21518722 18304985 4
19777265 18304985 1
21643123 18304985 2
6244782 18304985 1
87471023 18304985 3
135274322 18304985 4
39472243 18304985 3
19964133 18304985 1
239555645 18304985 2
21117425 18304985 1
74979783 18449501 3
17691386 18449501 17
133219169 18449501 15
10814042 18449501 3
22862620 18449501 3
6751502 18449501 5
84546428 18449501 1
116422140 18449501 1
78019662 18449501 1
77989626 18449501 1
78026748 18449501 1
233555616 18449501 1
16950676 18449501 1
215411682 18449501 1
304321790 18449501 1
25333950 18449501 1
104192882 18449501 8
18539902 18449501 1
6294502 18449501 1
94835912 18449501 1
375036621 18449501 1
144942878 18449501 3
75995713 18449501 1
23781227 18449501 1
231942475 18449501 1
25310399 18449501 1
95224854 18449501 4
19533838 18539902 18
17691386 18539902 21
21480666 18539902 4
33507131 18539902 2
74979783 18539902 1
20584338 18539902 9
133219169 18539902 2
120117254 18539902 6
18016160 18539902 1
84546428 18539902 8
22862620 18539902 10
116559835 18539902 1
18449501 18539902 2
144942878 18539902 3
135274322 18539902 3
6294502 18539902 1
77995220 18539902 2
104192882 18539902 14
37011115 18539902 2
25333950 18539902 2
322638688 18539902 3
6751502 18539902 11
20517600 18539902 11
215411682 18539902 1
6244782 18539902 4
153563285 18539902 1
304321790 18539902 2
244026999 18539902 7
236377912 18539902 1
68690605 18539902 1
23781227 18539902 2
239862568 18539902 1
37536209 18539902 1
39019643 18539902 1
202678255 18539902 1
90059455 18539902 1
28452279 18539902 2
19777265 18818981 4
95658167 18818981 3
360540613 18818981 2
236108605 18818981 1
239444226 18818981 1
22983594 19530527 2
18016160 19530527 107
227431311 19530527 23
19735329 19530527 37
135514272 19530527 227
232242473 19530527 7
229466877 19530527 43
237376611 19530527 49
153563285 19530527 8
6300152 19530527 3
19964133 19530527 8
88647325 19530527 1
244745254 19530527 1
135877820 19530527 12
238586884 19530527 2
29163101 19530527 6
104578228 19530527 4
144131076 19530527 1
212284694 19530527 1
243134164 19530527 1
243149702 19530527 1
21518722 19530527 34
118999126 19530527 82
198846028 19530527 1
98420900 19530527 16
236912210 19530527 2
95884790 19530527 4
39472243 19530527 30
232233165 19530527 3
191865710 19530527 1
240624439 19530527 29
227338733 19530527 15
83344114 19530527 3
232243716 19530527 1
109986944 19530527 20
228673882 19530527 28
179230072 19530527 3
228770219 19530527 1
20586381 19530527 12
231816917 19530527 1
181303066 19530527 1
223950593 19530527 2
237788848 19530527 1
20511634 19530527 4
242471796 19530527 1
243177419 19530527 1
106866759 19530527 2
226631830 19530527 17
228774722 19530527 7
137363410 19530527 21
87471023 19530527 13
227990753 19530527 2
242484816 19530527 1
94069743 19530527 1
70205816 19530527 11
234825661 19530527 4
228769095 19530527 1
242365407 19530527 1
242373942 19530527 4
163929486 19530527 1
63680662 19530527 11
21811630 19530527 2
127331013 19530527 3
168669206 19530527 3
29466305 19530527 3
122713304 19530527 20
229015331 19530527 7
22924705 19530527 2
242804165 19530527 2
110711910 19530527 2
6751502 19530527 6
21117425 19530527 74
236377912 19530527 1
327886319 19530527 15
382027035 19530527 4
110670932 19530527 8
347778813 19530527 1
36034936 19530527 3
316306021 19530527 11
18304985 19530527 5
32845471 19530527 28
233919401 19530527 16
245434042 19530527 9
22498248 19530527 12
166102184 19530527 7
242791873 19530527 1
239787466 19530527 13
415438778 19530527 6
19777265 19530527 30
22628924 19530527 2
372827446 19530527 6
303259546 19530527 2
23359147 19530527 2
69568655 19530527 120
21440665 19530527 18
237794265 19530527 3
67430174 19530527 4
21643123 19530527 7
60663002 19530527 1
90364806 19530527 3
577034468 19530527 4
234077156 19530527 1
92521829 19530527 12
456156740 19530527 1
93026497 19530527 5
393382369 19530527 2
239555645 19530527 2
322549346 19530527 4
360540613 19530527 1
244156314 19530527 2
258136924 19530527 31
192341330 19530527 6
253184868 19530527 1
393461982 19530527 1
90059455 19530527 1
198799377 19530527 1
111338251 19530527 155
85370909 19530527 1
19594736 19530527 1
410258761 19530527 1
21565240 19530527 1
28452279 19530527 1
10814042 19530527 2
22186312 19530527 2
25298765 19530527 1
121098050 19530527 2
318475037 19530527 1
392146152 19530527 1
17691386 19533838 20
18539902 19533838 12
6751502 19533838 29
74979783 19533838 3
16627544 19533838 1
21315916 19533838 2
21480666 19533838 5
133219169 19533838 3
33507131 19533838 1
6294502 19533838 3
19594736 19533838 4
202678255 19533838 1
135514272 19533838 2
20584338 19533838 6
19652551 19533838 17
144942878 19533838 27
20511634 19533838 1
16950676 19533838 2
236487406 19533838 2
239444226 19533838 2
231942475 19533838 4
90059455 19533838 1
75995713 19533838 2
22862620 19533838 4
116559835 19533838 1
239862568 19533838 1
77986665 19533838 2
115924018 19533838 1
135274322 19533838 5
236108605 19533838 3
120117254 19533838 7
25333950 19533838 1
421067231 19533838 1
215411682 19533838 1
66682393 19533838 1
37536209 19533838 1
6300152 19533838 1
23781227 19533838 1
19530527 19533838 1
244026999 19533838 1
39019643 19533838 1
243632271 19594736 8
80267704 19594736 2
237826875 19594736 1
67268150 19594736 97
32845471 19594736 2
99560321 19594736 85
94835912 19594736 31
326441880 19594736 1
29110219 19594736 7
32922034 19594736 55
22186312 19594736 28
148702848 19594736 3
39325505 19594736 2
231942475 19594736 1
197897890 19594736 55
195697781 19594736 12
172749267 19594736 97
133219169 19594736 2
120117254 19594736 2
19777265 19594736 2
114007914 19594736 100
6751502 19594736 7
90059455 19594736 2
148872468 19594736 1
516729176 19594736 7
77184360 19594736 1
524423189 19594736 50
213229979 19594736 3
562111567 19594736 1
54605067 19594736 11
296787019 19594736 1
330904433 19594736 6
244154060 19594736 3
249719099 19594736 3
63680662 19594736 1
579303202 19594736 3
36351009 19594736 1
234825661 19594736 1
430714461 19594736 1
81844092 19594736 10
111338251 19594736 1
432054563 19594736 6
21927925 19594736 2
19530527 19594736 2
227431311 19594736 1
504372104 19594736 1
226631830 19594736 1
18016160 19594736 1
14409739 19594736 1
211231464 19594736 5
16627544 19652551 108
6751502 19652551 11
21480666 19652551 94
22005625 19652551 96
10814042 19652551 1
21315916 19652551 95
17691386 19652551 3
74979783 19652551 5
104217808 19652551 7
26586771 19652551 1
21811630 19652551 1
19735329 19652551 1
246585659 19652551 2
39325505 19652551 1
19594736 19652551 1
190987689 19652551 2
39472243 19735329 20
21643123 19735329 6
18016160 19735329 13
135514272 19735329 7
30443497 19735329 1
23359147 19735329 76
98420900 19735329 1
21480666 19735329 7
122713304 19735329 8
74979783 19735329 6
6294502 19735329 12
25298765 19735329 1
17691386 19735329 2
120117254 19735329 4
21811630 19735329 3
21518722 19735329 16
190810251 19735329 15
22005625 19735329 1
48380272 19735329 1
20586381 19735329 3
85370909 19735329 2
104578228 19735329 1
144131076 19735329 3
95658167 19735329 4
109986944 19735329 6
237376611 19735329 1
26586771 19735329 1
227431311 19735329 1
239555645 19735329 4
239444226 19735329 4
21117425 19735329 9
19530527 19735329 3
166102184 19735329 5
66682393 19735329 1
135877820 19735329 1
90059455 19735329 3
231942475 19735329 1
243134164 19735329 1
18304985 19735329 2
238158030 19735329 1
6300152 19735329 3
19964133 19735329 2
16627544 19735329 1
84546428 19735329 4
19777265 19735329 2
371923186 19735329 2
219454029 19735329 2
350484600 19735329 1
77995220 19735329 1
236377912 19735329 1
20511634 19735329 1
197095842 19735329 2
118999126 19735329 2
69568655 19735329 1
236108605 19777265 15
135274322 19777265 4
22498248 19777265 1
6300152 19777265 5
110670932 19777265 1
21643123 19777265 1
18818981 19777265 11
95658167 19777265 76
249347954 19777265 2
33507131 19777265 13
21518722 19777265 10
11587032 19777265 1
18016160 19777265 10
89952215 19777265 2
22628924 19777265 7
415438778 19777265 3
36034936 19777265 10
360540613 19777265 30
77989626 19777265 2
74979783 19777265 2
66682393 19777265 5
90059455 19777265 2
109986944 19777265 1
166102184 19777265 1
233555616 19777265 2
190987689 19777265 2
237826875 19777265 7
253184868 19777265 1
39325505 19777265 13
99560321 19777265 5
20511634 19777265 2
19530527 19777265 15
238158030 19777265 1
322638688 19777265 10
262322667 19777265 19
121375039 19777265 1
228673882 19777265 2
327886319 19777265 1
21811630 19777265 5
85370909 19777265 1
21117425 19777265 15
39472243 19777265 1
115924018 19777265 2
246820781 19777265 1
32922034 19777265 3
32845471 19777265 5
14409739 19777265 9
312658372 19777265 1
54172831 19777265 1
238633165 19777265 4
350484600 19777265 5
69568655 19777265 20
84546428 19777265 6
227338733 19777265 4
68690605 19777265 1
144942878 19777265 2
239444226 19777265 1
191085626 19777265 3
21480666 19777265 2
120117254 19777265 4
76951150 19777265 1
262199169 19777265 1
322549346 19777265 4
239555645 19777265 3
19735329 19777265 1
20517600 19777265 6
135514272 19777265 1
67268150 19777265 1
77995220 19777265 1
16627544 19777265 2
148872468 19777265 1
111338251 19777265 39
330904433 19777265 8
19594736 19777265 5
372827446 19777265 6
316306021 19777265 1
6751502 19777265 1
19964133 19777265 2
144302254 19777265 1
258136924 19777265 5
25298765 19777265 1
20586381 19777265 1
92521829 19777265 1
87471023 19777265 3
133219169 19777265 1
361335767 19777265 1
54605067 19777265 1
202678255 19777265 2
270286972 19777265 1
21440665 19777265 1
17691386 19777265 1
120117254 19837405 7
144942878 19837405 23
16950676 19837405 2
262322667 19837405 14
116547221 19837405 1
77986665 19837405 3
104192882 19837405 4
135274322 19837405 12
236108605 19837405 4
233555616 19837405 1
244026999 19837405 2
6751502 19837405 1
17691386 19837405 4
133219169 19837405 2
22628924 19837405 1
20584338 19837405 1
116422140 19837405 1
238158030 19837405 7
237826875 19837405 1
77995220 19837405 1
322638688 19837405 1
90059455 19837405 1
80267704 19837405 1
10814042 19837405 1
19533838 19837405 4
11587032 19837405 1
22862620 19837405 1
215411682 19837405 1
39019643 19837405 1
21643123 19964133 17
21518722 19964133 10
28452279 19964133 10
122713304 19964133 17
39472243 19964133 20
30443497 19964133 3
85370909 19964133 2
18016160 19964133 12
70205816 19964133 9
6300152 19964133 3
191865710 19964133 2
46850377 19964133 4
135514272 19964133 1
19530527 19964133 8
229466877 19964133 2
227338733 19964133 2
22862620 19964133 4
166102184 19964133 1
87471023 19964133 7
98420900 19964133 2
21811630 19964133 2
23359147 19964133 9
18304985 19964133 4
245434042 19964133 2
137363410 19964133 1
19777265 19964133 7
19735329 19964133 5
21117425 19964133 14
110670932 19964133 1
29466305 19964133 1
25298765 19964133 1
327886319 19964133 1
21480666 19964133 5
84546428 19964133 7
20586381 19964133 2
135877820 19964133 1
135274322 19964133 1
120117254 19964133 1
104518517 19964133 1
197095842 19964133 5
243632271 19964133 1
239555645 19964133 8
228673882 19964133 1
372827446 19964133 1
26586771 19964133 1
60663002 19964133 1
239444226 19964133 1
258136924 19964133 1
20511634 19964133 1
226631830 19964133 1
21565240 19964133 2
32845471 19964133 1
168669206 20511634 1
18016160 20511634 8
21518722 20511634 1
19735329 20511634 3
23577405 20511634 3
6300152 20511634 4
19964133 20511634 5
21117425 20511634 7
6306972 20511634 1
21480666 20511634 2
236108605 20511634 1
21811630 20511634 4
95658167 20511634 12
239787466 20511634 2
87471023 20511634 2
135514272 20511634 2
23359147 20511634 1
21643123 20511634 2
39325505 20511634 1
19777265 20511634 1
77989626 20511634 1
92521829 20511634 1
33507131 20511634 1
18304985 20511634 1
39472243 20511634 1
63680662 20511634 1
109986944 20511634 2
21440665 20511634 1
55174364 20511634 1
392146152 20511634 1
46850377 20511634 1
84546428 20511634 2
135274322 20511634 3
85370909 20511634 1
19530527 20511634 6
118999126 20511634 1
90059455 20511634 1
239444226 20511634 1
22498248 20511634 1
69568655 20511634 1
111338251 20511634 1
150256527 20511634 1
19594736 20517600 2
66682393 20517600 16
237826875 20517600 8
228673882 20517600 1
122713304 20517600 3
16627544 20517600 1
20584338 20517600 18
84546428 20517600 9
239444226 20517600 5
262322667 20517600 2
6244782 20517600 7
19777265 20517600 5
6751502 20517600 1
10814042 20517600 2
39472243 20517600 1
19530527 20517600 6
18539902 20517600 3
248801998 20517600 1
21480666 20517600 4
32845471 20517600 2
28452279 20517600 4
77184360 20517600 1
46123918 20517600 2
74979783 20517600 1
22862620 20517600 4
144942878 20517600 1
231942475 20517600 2
19533838 20584338 6
6751502 20584338 30
10814042 20584338 6
6294502 20584338 3
21643123 20584338 1
17691386 20584338 17
22026991 20584338 2
39325505 20584338 1
95224854 20584338 2
89952215 20584338 1
133219169 20584338 9
19594736 20584338 2
22862620 20584338 7
77995220 20584338 2
66682393 20584338 39
115924018 20584338 1
76951150 20584338 1
84546428 20584338 14
104192882 20584338 56
20517600 20584338 62
18539902 20584338 7
75995713 20584338 2
80267704 20584338 2
231942475 20584338 4
116547221 20584338 1
23577405 20584338 1
122713304 20584338 7
120117254 20584338 6
46850377 20584338 1
371923186 20584338 1
90059455 20584338 2
244026999 20584338 1
22628924 20584338 1
236108605 20584338 1
116559835 20584338 1
11587032 20584338 2
412181399 20584338 1
46123918 20584338 4
77184360 20584338 1
312658372 20584338 1
33507131 20584338 1
116422140 20584338 1
16627544 20584338 1
77989626 20584338 1
144942878 20584338 1
78026748 20584338 1
78021401 20584338 1
6751502 20586381 1
135514272 20586381 9
19735329 20586381 3
122713304 20586381 2
18016160 20586381 1
19530527 20586381 21
46850377 20586381 2
39019643 20586381 2
21480666 20586381 3
350484600 20586381 1
69568655 20586381 3
223950593 20586381 1
21518722 20586381 1
166102184 20586381 1
21643123 20586381 1
93026497 20586381 1
21117425 20586381 1
21440665 20586381 1
327886319 20586381 1
258136924 20586381 1
74979783 20586381 1
19735329 21117425 12
23359147 21117425 8
21518722 21117425 5
39472243 21117425 1
19530527 21117425 132
22983594 21117425 1
118999126 21117425 14
6300152 21117425 2
166102184 21117425 4
135514272 21117425 21
137363410 21117425 1
109986944 21117425 2
87471023 21117425 1
327886319 21117425 3
28452279 21117425 1
66682393 21117425 2
18016160 21117425 23
25298765 21117425 10
67430174 21117425 10
231942475 21117425 1
95884790 21117425 1
219454029 21117425 2
20586381 21117425 2
69568655 21117425 38
312625958 21117425 1
237376611 21117425 5
242791873 21117425 1
32845471 21117425 6
223950593 21117425 1
19964133 21117425 1
21440665 21117425 1
347778813 21117425 1
63680662 21117425 1
239787466 21117425 1
245434042 21117425 1
240624439 21117425 3
577034468 21117425 1
70205816 21117425 8
6751502 21117425 2
236377912 21117425 1
30443497 21117425 1
95658167 21117425 1
239555645 21117425 7
227431311 21117425 2
77989626 21117425 1
19777265 21117425 6
242373942 21117425 1
524423189 21117425 1
111338251 21117425 31
32922034 21117425 2
239444226 21117425 1
624645567 21117425 1
99560321 21117425 1
120117254 21117425 1
144942878 21117425 1
6751502 21245586 99
37011115 21245586 7
10814042 21245586 13
74979783 21245586 11
17691386 21245586 15
77986665 21245586 14
21643123 21245586 1
118999126 21245586 1
33507131 21245586 1
135514272 21245586 1
95224854 21245586 1
120117254 21245586 1
84546428 21245586 1
231942475 21245586 2
104192882 21245586 6
238158030 21245586 4
16627544 21315916 15
19652551 21315916 8
22005625 21315916 12
21480666 21315916 17
78026748 21315916 1
22628924 21315916 1
17691386 21315916 1
21518722 21401635 4
94303891 21401635 3
21440665 21401635 1
18016160 21401635 3
19735329 21401635 2
23359147 21401635 2
19530527 21401635 2
77184360 21401635 1
21117425 21401635 4
21643123 21401635 2
197095842 21401635 4
137363410 21401635 2
21643123 21440665 2
21518722 21440665 1
46123918 21440665 2
19530527 21440665 4
122713304 21440665 3
29466305 21440665 1
135514272 21440665 2
21117425 21440665 1
90364806 21440665 1
98420900 21440665 1
229466877 21440665 1
67430174 21440665 2
22498248 21440665 3
18016160 21440665 3
118999126 21440665 1
262322667 21440665 2
93026497 21440665 1
95658167 21480666 1
237826875 21480666 17
239444226 21480666 4
48667895 21480666 1
21518722 21480666 4
16627544 21480666 5
23577405 21480666 3
236108605 21480666 1
46850377 21480666 1
22005625 21480666 27
19652551 21480666 29
120117254 21480666 1
20511634 21480666 1
21643123 21480666 1
21315916 21480666 15
19964133 21480666 8
135274322 21480666 44
19533838 21480666 16
39325505 21480666 1
29110219 21480666 1
20586381 21480666 3
350484600 21480666 1
6244782 21480666 2
58040765 21480666 1
60663002 21480666 1
54172831 21480666 1
19777265 21480666 1
26586771 21480666 7
28452279 21480666 2
198799377 21480666 1
262322667 21480666 2
32922034 21480666 4
23781227 21480666 1
17691386 21480666 5
36806703 21480666 3
66682393 21480666 22
20517600 21480666 2
6751502 21480666 1
93026497 21480666 1
144942878 21480666 4
227431311 21518722 4
21643123 21518722 23
21480666 21518722 6
39472243 21518722 6
93026497 21518722 23
122713304 21518722 9
87471023 21518722 6
144131076 21518722 1
135514272 21518722 6
19530527 21518722 16
85370909 21518722 2
74979783 21518722 3
120117254 21518722 10
19735329 21518722 19
190810251 21518722 2
84546428 21518722 15
19594736 21518722 3
104578228 21518722 1
191865710 21518722 1
327886319 21518722 1
137363410 21518722 3
238158030 21518722 3
19777265 21518722 11
20586381 21518722 5
239787466 21518722 1
23577405 21518722 1
219454029 21518722 12
98420900 21518722 1
18016160 21518722 4
21440665 21518722 2
135877820 21518722 1
19964133 21518722 5
21117425 21518722 9
118999126 21518722 11
32922034 21518722 4
135274322 21518722 5
262322667 21518722 15
115924018 21518722 1
237826875 21518722 2
39325505 21518722 2
144942878 21518722 2
110670932 21518722 2
104518517 21518722 2
239555645 21518722 3
6300152 21518722 1
77986665 21518722 2
21811630 21518722 1
67430174 21518722 5
60663002 21518722 2
229466877 21518722 1
77989626 21518722 1
90059455 21518722 2
233555616 21518722 3
36351009 21518722 7
69568655 21518722 4
198799377 21518722 7
23359147 21518722 1
192341330 21518722 2
22862620 21518722 1
32845471 21518722 5
70205816 21518722 8
78019662 21518722 1
6244782 21518722 1
109986944 21518722 2
524423189 21518722 1
95224854 21518722 1
121375039 21518722 1
197897890 21518722 1
322549346 21518722 2
94835912 21518722 4
239444226 21518722 6
215411682 21518722 1
228774722 21518722 2
258136924 21518722 1
111338251 21518722 9
432054563 21518722 5
121098050 21518722 1
95884790 21518722 1
21565240 21518722 2
6300152 21565240 1
19530527 21565240 1
111338251 21565240 1
93026497 21643123 59
18016160 21643123 3
19777265 21643123 8
21518722 21643123 10
109986944 21643123 5
58040765 21643123 17
262322667 21643123 6
135514272 21643123 13
135274322 21643123 6
19964133 21643123 8
39472243 21643123 1
110670932 21643123 2
6300152 21643123 3
67430174 21643123 15
60663002 21643123 19
415438778 21643123 7
19735329 21643123 2
239555645 21643123 13
19530527 21643123 9
23359147 21643123 3
87471023 21643123 2
144131076 21643123 1
84546428 21643123 9
20511634 21643123 1
21811630 21643123 1
95658167 21643123 4
219454029 21643123 15
6244782 21643123 2
74979783 21643123 1
378668608 21643123 1
245434042 21643123 1
456156740 21643123 1
36351009 21643123 16
98420900 21643123 2
198799377 21643123 8
122713304 21643123 4
95884790 21643123 2
120117254 21643123 1
21480666 21643123 1
21440665 21643123 3
118999126 21643123 5
233555616 21643123 2
20586381 21643123 1
393461982 21643123 1
124849627 21643123 1
197095842 21643123 1
239787466 21643123 1
227338733 21643123 2
137363410 21643123 3
68690605 21643123 1
237794265 21643123 2
227431311 21643123 2
239444226 21643123 1
179230072 21643123 1
121098050 21643123 1
54172831 21811630 1
19530527 21811630 16
135514272 21811630 5
85370909 21811630 1
19735329 21811630 1
84546428 21811630 1
262322667 21811630 3
239787466 21811630 1
18016160 21811630 1
456156740 21811630 1
21518722 21811630 1
6300152 21811630 1
19777265 21811630 1
118999126 21811630 1
25298765 21811630 1
87471023 21811630 1
6244782 21811630 1
116559835 21927925 1
39472243 21927925 1
46850377 21927925 7
120117254 21927925 1
296787019 21927925 2
28452279 21927925 2
19594736 21927925 5
46123918 21927925 1
21440665 21927925 1
6751502 21927925 1
22186312 21927925 1
524423189 21927925 1
229650437 21927925 1
32922034 21927925 6
36351009 21927925 1
239862568 21927925 1
19533838 21927925 1
14409739 21927925 1
87471023 21927925 2
114007914 21927925 3
144942878 21927925 1
94835912 21927925 1
21480666 22005625 1
16627544 22005625 4
350484600 22005625 4
74979783 22005625 10
19652551 22005625 17
21315916 22005625 3
104217808 22005625 1
54172831 22005625 1
236377912 22005625 1
262322667 22005625 3
191085626 22005625 1
237826875 22005625 1
19594736 22005625 2
89952215 22005625 2
32845471 22005625 2
22628924 22005625 1
144942878 22005625 1
36351009 22186312 1
19594736 22186312 35
94835912 22186312 4
399032673 22186312 2
99560321 22186312 9
28452279 22186312 1
54605067 22186312 1
24600451 22186312 1
524423189 22186312 2
67268150 22186312 1
197897890 22186312 2
114007914 22186312 1
172749267 22186312 1
330904433 22186312 1
32922034 22186312 1
19594736 22378020 36
39472243 22378020 15
99560321 22378020 5
19530527 22378020 2
94835912 22378020 50
23577405 22378020 2
46850377 22378020 6
327886319 22378020 1
29110219 22378020 10
179230072 22378020 10
21480666 22378020 3
6751502 22378020 2
133219169 22378020 1
239444226 22378020 1
22005625 22378020 1
19777265 22378020 2
14409739 22378020 3
120117254 22378020 1
21643123 22378020 1
153563285 22378020 1
104518517 22378020 1
54172831 22378020 1
36351009 22378020 1
20584338 22378020 1
77184360 22378020 1
262322667 22378020 2
32922034 22378020 1
114007914 22378020 1
135514272 22498248 2
19530527 22498248 14
166102184 22498248 4
29466305 22498248 2
20511634 22498248 3
238586884 22498248 1
382027035 22498248 1
23781227 22498248 1
19777265 22498248 1
316306021 22498248 1
415438778 22498248 1
239862568 22498248 1
270850017 22498248 1
21440665 22498248 4
39472243 22498248 1
90364806 22498248 1
233919401 22498248 1
69568655 22498248 3
109986944 22498248 1
232233165 22498248 1
118999126 22498248 1
135877820 22498248 1
229466877 22498248 1
68690605 22628924 46
148872468 22628924 37
212555476 22628924 18
82645739 22628924 6
66682393 22628924 25
219454029 22628924 27
26586771 22628924 15
219007038 22628924 19
6751502 22628924 5
19530527 22628924 1
386170620 22628924 2
48667895 22628924 21
496338650 22628924 4
246357421 22628924 1
238633165 22628924 2
228673882 22628924 1
27885779 22628924 2
350484600 22628924 1
19777265 22628924 1
229431792 22628924 1
258136924 22628924 1
95884790 22628924 1
78026748 22628924 1
19594736 22628924 1
219297099 22628924 1
231942475 22684776 1
135274322 22684776 1
21480666 22684776 3
120117254 22684776 3
84546428 22684776 2
74979783 22684776 5
78019662 22684776 1
6751502 22684776 1
80267704 22684776 1
144942878 22684776 2
262322667 22684776 1
17691386 22684776 1
6294502 22684776 1
385326089 22684776 1
20584338 22862620 13
84546428 22862620 15
120117254 22862620 6
6751502 22862620 43
6294502 22862620 1
18016160 22862620 1
19533838 22862620 1
77184360 22862620 2
90059455 22862620 3
191085626 22862620 1
74979783 22862620 2
18539902 22862620 9
238158030 22862620 1
23359147 22862620 1
11587032 22862620 4
39019643 22862620 2
270286972 22862620 1
104187193 22862620 1
39325505 22862620 6
19837405 22862620 1
135274322 22862620 2
236108605 22862620 6
33507131 22862620 2
17691386 22862620 4
116559835 22862620 5
19964133 22862620 3
77995220 22862620 2
219454029 22862620 1
10814042 22862620 9
304321790 22862620 1
104192882 22862620 39
21480666 22862620 2
133219169 22862620 5
66682393 22862620 30
95658167 22862620 1
327886319 22862620 1
215411682 22862620 1
46850377 22862620 3
46123918 22862620 2
77986665 22862620 3
26586771 22862620 2
23781227 22862620 2
375036621 22862620 1
20511634 22862620 3
78019662 22862620 1
36806703 22862620 3
144942878 22862620 8
237487471 22862620 1
172749267 22862620 1
350484600 22862620 5
244026999 22862620 1
22628924 22862620 1
19777265 22862620 2
116422140 22862620 1
89952215 22862620 2
228673882 22862620 1
88647325 22862620 1
60663002 22862620 1
246723037 22862620 1
239862568 22862620 1
76951150 22862620 1
20517600 22862620 4
21518722 22983594 2
168669206 22983594 1
39472243 22983594 1
85370909 22983594 1
135514272 23359147 17
19735329 23359147 102
39472243 23359147 16
122713304 23359147 10
6294502 23359147 32
6300152 23359147 15
21518722 23359147 3
120117254 23359147 13
29110219 23359147 14
21643123 23359147 4
190810251 23359147 8
19964133 23359147 8
18016160 23359147 11
118999126 23359147 4
93026497 23359147 3
17691386 23359147 6
22983594 23359147 1
116785133 23359147 5
21480666 23359147 2
87471023 23359147 3
21811630 23359147 1
19530527 23359147 15
212284694 23359147 1
30443497 23359147 1
25298765 23359147 1
6751502 23359147 3
21117425 23359147 5
227431311 23359147 7
382027035 23359147 1
16950676 23359147 2
239555645 23359147 8
104192882 23359147 1
19594736 23359147 3
109986944 23359147 1
77995220 23359147 1
104518517 23359147 1
350484600 23359147 2
22628924 23359147 1
95884790 23359147 1
270850017 23359147 2
69568655 23359147 7
20586381 23359147 2
191865710 23359147 1
197095842 23359147 1
137363410 23359147 1
213229979 23359147 1
111338251 23359147 3
229466877 23359147 1
246357421 23359147 1
95658167 23577405 1
375036621 23577405 1
46850377 23577405 1
23577405 23781227 1
104192882 23781227 43
238158030 23781227 3
77986665 23781227 5
120117254 23781227 8
17691386 23781227 5
46850377 23781227 1
6751502 23781227 34
144942878 23781227 6
133219169 23781227 4
236108605 23781227 2
95658167 23781227 4
74979783 23781227 1
90059455 23781227 5
22862620 23781227 4
116559835 23781227 2
75995713 23781227 1
215411682 23781227 2
246585659 23781227 3
25333950 23781227 1
350484600 23781227 1
84546428 23781227 1
22983594 23781227 2
244156314 23781227 1
516729176 23781227 1
244026999 23781227 1
21480666 23781227 1
322638688 23781227 4
10814042 23781227 1
37536209 23781227 3
19594736 24600451 2
330904433 24600451 7
21565240 25298765 1
21643123 25298765 4
21518722 25298765 8
19964133 25298765 1
17691386 25298765 4
39472243 25298765 28
21480666 25298765 2
20511634 25298765 1
22983594 25298765 1
19735329 25298765 2
18016160 25298765 2
191865710 25298765 1
30443497 25298765 6
19594736 25298765 1
19530527 25298765 5
19652551 25298765 1
6751502 25298765 1
22628924 25298765 1
166102184 25298765 1
16627544 25298765 2
70205816 25298765 1
23359147 25298765 2
87471023 25298765 1
237826875 25298765 5
262322667 25298765 11
93026497 25298765 1
23577405 25298765 1
227431311 25298765 2
46850377 25298765 2
21117425 25298765 9
239862568 25298765 1
245434042 25298765 4
20517600 25298765 2
239444226 25298765 2
83344114 25298765 1
39325505 25298765 1
19777265 25298765 2
118999126 25298765 1
54605067 25298765 1
21811630 25298765 1
258136924 25298765 1
111338251 25298765 2
385326089 25310399 5
270850017 25310399 3
36806703 25310399 4
18016160 25310399 1
6751502 25333950 2
77184360 25333950 1
95658167 25333950 1
104192882 25333950 1
75995713 25333950 2
116559835 25333950 2
11587032 25333950 2
23781227 25333950 1
18539902 25333950 1
116785133 25333950 1
270286972 25333950 1
111338251 25333950 1
10814042 25333950 1
39325505 25333950 1
135514272 26228880 1
46123918 26228880 1
21440665 26228880 1
6751502 26586771 5
219454029 26586771 4
68690605 26586771 97
22628924 26586771 176
66682393 26586771 15
219007038 26586771 20
120117254 26586771 7
212555476 26586771 24
219297099 26586771 30
224291356 26586771 2
118999126 26586771 1
17691386 26586771 4
19530527 26586771 7
19594736 26586771 13
74979783 26586771 2
231942475 26586771 4
202678255 26586771 1
166888604 26586771 5
21811630 26586771 1
21643123 26586771 3
22005625 26586771 3
21480666 26586771 7
82645739 26586771 3
238633165 26586771 1
27885779 26586771 2
54172831 26586771 4
16627544 26586771 1
262322667 26586771 1
67268150 26586771 1
375036621 26586771 128
22378020 26586771 1
104192882 26586771 8
327886319 26586771 3
46850377 26586771 16
23577405 26586771 1
240624439 26586771 2
242791873 26586771 1
109986944 26586771 1
229431792 26586771 3
48667895 26586771 9
22862620 26586771 3
87471023 26586771 1
77184360 26586771 1
39472243 26586771 1
124849627 26586771 1
133219169 26586771 3
148872468 26586771 4
19652551 26586771 4
246357421 26586771 2
233555616 26586771 2
253184868 26586771 1
90059455 26586771 1
32845471 26586771 2
19964133 26586771 3
135514272 26586771 2
63680662 26586771 1
239444226 26586771 1
249347954 26586771 1
32922034 26586771 2
78026748 26586771 1
114007914 26586771 3
386170620 26586771 2
22186312 26586771 1
396060099 26586771 1
496338650 26586771 2
430934081 26586771 1
22628924 27885779 66
219454029 27885779 8
212555476 27885779 20
148872468 27885779 8
375036621 27885779 4
66682393 27885779 6
68690605 27885779 14
219007038 27885779 2
26586771 27885779 10
48667895 27885779 2
496338650 27885779 6
6751502 27885779 5
262322667 27885779 1
361335767 27885779 1
18016160 27885779 1
19777265 27885779 3
135514272 27885779 3
21480666 27885779 1
32845471 27885779 1
238633165 27885779 3
19594736 27885779 1
219297099 27885779 1
133219169 28364382 2
19594736 28364382 2
114007914 28364382 1
87471023 28364382 1
94835912 28364382 1
21480666 28452279 8
148872468 28452279 2
19964133 28452279 4
211231464 28452279 2
16627544 28452279 1
39325505 28452279 2
81844092 28452279 1
46850377 28452279 15
237826875 28452279 10
11587032 28452279 2
6751502 28452279 2
77184360 28452279 2
239444226 28452279 9
18539902 28452279 3
54172831 28452279 2
327886319 28452279 2
23577405 28452279 1
94835912 28452279 10
166888604 28452279 1
39472243 28452279 1
378219674 28452279 1
22005625 28452279 1
19594736 28452279 24
229650437 28452279 1
375036621 28452279 1
262322667 28452279 5
296787019 28452279 1
21117425 28452279 8
231942475 28452279 3
326441880 28452279 1
99560321 28452279 2
67268150 28452279 5
22378020 28452279 2
197897890 28452279 2
29110219 28452279 5
32922034 28452279 26
421067231 28452279 1
19530527 28452279 2
18016160 28452279 3
135274322 28452279 8
385326089 28452279 1
39019643 28452279 2
78019662 28452279 5
20584338 28452279 2
172749267 28452279 2
22628924 28452279 1
36351009 28452279 2
248801998 28452279 1
76951150 28452279 1
120117254 28452279 2
66682393 28452279 2
83344114 28452279 1
21440665 28452279 1
21811630 28452279 3
524423189 28452279 1
215411682 28452279 1
20517600 28452279 6
114007914 28452279 9
233555616 28452279 1
516729176 28452279 1
77989626 28452279 3
10814042 28452279 2
22186312 28452279 2
69568655 28452279 1
87471023 28452279 1
54605067 28452279 1
14409739 28452279 1
253184868 28452279 1
144942878 28452279 3
236108605 28452279 1
19735329 28776227 1
21643123 28776227 1
16627544 28776227 1
248801998 28776227 1
46850377 28776227 2
240624439 28776227 1
77184360 28776227 1
104192882 28776227 2
23577405 28776227 5
6294502 28776227 2
415438778 28776227 1
95658167 28776227 1
350484600 28776227 2
6751502 28776227 1
19777265 28776227 1
18016160 28776227 1
6244782 28776227 1
19594736 29110219 20
6294502 29110219 39
21480666 29110219 8
67268150 29110219 2
39472243 29110219 13
133219169 29110219 4
23359147 29110219 17
120117254 29110219 7
18016160 29110219 3
16627544 29110219 1
190810251 29110219 4
296787019 29110219 1
94835912 29110219 8
46850377 29110219 6
20511634 29110219 1
16950676 29110219 1
22005625 29110219 4
32922034 29110219 5
6751502 29110219 14
21117425 29110219 1
237826875 29110219 1
246357421 29110219 9
166888604 29110219 2
104192882 29110219 3
23577405 29110219 2
375036621 29110219 1
378219674 29110219 1
99560321 29110219 3
22378020 29110219 2
197897890 29110219 1
28452279 29110219 3
172749267 29110219 2
233555616 29110219 3
76951150 29110219 1
19530527 29110219 3
118999126 29110219 1
248801998 29110219 2
350484600 29110219 1
415438778 29110219 1
239444226 29110219 3
227431311 29110219 2
20517600 29110219 1
6290752 29110219 2
78026748 29110219 1
6244782 29110219 1
116785133 29110219 1
219297099 29110219 1
36351009 29110219 1
84546428 29110219 1
144942878 29110219 1
87471023 29110219 1
231942475 29110219 1
114007914 29110219 1
135514272 29466305 3
19530527 29466305 5
127331013 29466305 1
39472243 29466305 1
110670932 29466305 1
18304985 29466305 1
104192882 29466305 1
69568655 29466305 2
19530527 30443497 6
19735329 30443497 1
39472243 30443497 23
21643123 30443497 8
18016160 30443497 2
153563285 30443497 2
23577405 30443497 1
25298765 30443497 7
120117254 30443497 1
6300152 30443497 4
19964133 30443497 6
85370909 30443497 1
135514272 30443497 1
23359147 30443497 1
84546428 30443497 3
239555645 30443497 1
21811630 30443497 1
166888604 30443497 2
21518722 30443497 1
76951150 30443497 1
415438778 30443497 1
262322667 30443497 1
18304985 30443497 1
20586381 30443497 4
237826875 30443497 1
21117425 30443497 1
245434042 30443497 1
109986944 30443497 1
29466305 30443497 1
19777265 30443497 5
118999126 30443497 1
93026497 30443497 1
21440665 30443497 1
95224854 30443497 3
18016160 32845471 4
153563285 32845471 3
32922034 32845471 7
236108605 32845471 1
23781227 32845471 1
262322667 32845471 3
19530527 32845471 53
6751502 32845471 1
19964133 32845471 8
84546428 32845471 3
104518517 32845471 4
74979783 32845471 1
19735329 32845471 3
90059455 32845471 1
228673882 32845471 1
21117425 32845471 11
118999126 32845471 4
26586771 32845471 1
87471023 32845471 8
21518722 32845471 9
195697781 32845471 1
327886319 32845471 2
237794265 32845471 1
67430174 32845471 2
69568655 32845471 5
135514272 32845471 2
233919401 32845471 1
226631830 32845471 1
227338733 32845471 2
93026497 32845471 1
137363410 32845471 3
235965948 32845471 1
702562776 32845471 3
19777265 32845471 8
21643123 32845471 1
39472243 32845471 1
303259546 32845471 1
120117254 32845471 1
197095842 32845471 1
244156314 32845471 1
115924018 32845471 1
98420900 32845471 2
524423189 32845471 2
19594736 32845471 3
111338251 32845471 15
258136924 32845471 3
229466877 32845471 2
63680662 32845471 3
229015331 32845471 2
20517600 32845471 3
70205816 32845471 4
95884790 32845471 2
78026748 32845471 1
22005625 32845471 1
89952215 32845471 1
22628924 32845471 1
20586381 32845471 1
6300152 32845471 1
21565240 32845471 3
262322667 32922034 3
17691386 32922034 1
19594736 32922034 49
94835912 32922034 17
22628924 32922034 1
144942878 32922034 3
99560321 32922034 9
21518722 32922034 3
90059455 32922034 4
148872468 32922034 1
6751502 32922034 6
29110219 32922034 3
120117254 32922034 1
39019643 32922034 2
135274322 32922034 4
28452279 32922034 11
229650437 32922034 1
67268150 32922034 2
114007914 32922034 20
22186312 32922034 2
22005625 32922034 1
21927925 32922034 2
524423189 32922034 4
14409739 32922034 2
32845471 32922034 10
249719099 32922034 1
19777265 32922034 3
360540613 32922034 1
23577405 32922034 1
421067231 32922034 2
21480666 32922034 1
33507131 32922034 2
21117425 32922034 3
372827446 32922034 2
18016160 32922034 1
63680662 32922034 1
195697781 32922034 1
229015331 32922034 1
172749267 32922034 2
39325505 32922034 1
135514272 32922034 1
26586771 32922034 1
6751502 33507131 23
6294502 33507131 12
21480666 33507131 5
19594736 33507131 2
39325505 33507131 16
120117254 33507131 15
84546428 33507131 10
236377912 33507131 1
10814042 33507131 2
77184360 33507131 2
90059455 33507131 1
74979783 33507131 5
202678255 33507131 2
135274322 33507131 4
39019643 33507131 3
17691386 33507131 3
89952215 33507131 15
95658167 33507131 8
104192882 33507131 9
133219169 33507131 1
16950676 33507131 2
23781227 33507131 2
20511634 33507131 2
19777265 33507131 11
371923186 33507131 1
20517600 33507131 1
99560321 33507131 1
36034936 33507131 1
212555476 33507131 1
26228880 33507131 1
22862620 33507131 1
19530527 33507131 1
322638688 33507131 1
118999126 33507131 1
69568655 33507131 1
11587032 33507131 1
17691386 36034936 2
6751502 36034936 2
19530527 36034936 7
19777265 36034936 8
99560321 36034936 2
95658167 36034936 2
39325505 36034936 5
20511634 36034936 1
33507131 36034936 2
19964133 36034936 1
135274322 36034936 1
26228880 36034936 2
32845471 36034936 1
118999126 36034936 1
69568655 36034936 2
262322667 36034936 1
148872468 36034936 1
21117425 36034936 1
21643123 36034936 1
111338251 36034936 2
92521829 36034936 1
18304985 36034936 1
18539902 36034936 1
232242473 36034936 1
21643123 36351009 26
21518722 36351009 8
46850377 36351009 4
19594736 36351009 4
21315916 36351009 1
504372104 36351009 2
94835912 36351009 4
237826875 36351009 1
120117254 36351009 1
28452279 36351009 2
172749267 36351009 3
32922034 36351009 4
249719099 36351009 1
421067231 36351009 1
219454029 36351009 4
67268150 36351009 6
93026497 36351009 2
60663002 36351009 4
258136924 36351009 1
22186312 36351009 4
21927925 36351009 2
124849627 36351009 1
20517600 36351009 1
198799377 36351009 3
144942878 36351009 2
114007914 36351009 3
6751502 36351009 1
19964133 36351009 1
25310399 36806703 7
19652551 36806703 1
22005625 36806703 5
219480393 36806703 1
270850017 36806703 54
22862620 36806703 1
228673882 36806703 1
58040765 36806703 1
361335767 36806703 1
6751502 36806703 1
77986665 37011115 12
6751502 37011115 17
135274322 37011115 1
33507131 37011115 1
10814042 37011115 40
18539902 37011115 1
104192882 37011115 6
133219169 37011115 4
46123918 37011115 2
233555616 37011115 4
84546428 37011115 3
77989626 37011115 6
116422140 37011115 1
74979783 37011115 2
215411682 37011115 1
89952215 37011115 4
371923186 37011115 2
11587032 37011115 4
95224854 37011115 2
169088826 37011115 1
45611369 37011115 1
120117254 37011115 5
39325505 37011115 1
191085626 37011115 1
19530527 37011115 2
90059455 37011115 2
75995713 37011115 1
144942878 37011115 2
21480666 37536209 26
6751502 37536209 30
74979783 37536209 4
6294502 37536209 3
19533838 37536209 5
17691386 37536209 15
120117254 37536209 8
10814042 37536209 6
77995220 37536209 2
77986665 37536209 31
78019662 37536209 1
21518722 37536209 3
22862620 37536209 6
68690605 37536209 1
33507131 37536209 1
135274322 37536209 13
19530527 37536209 2
219454029 37536209 3
239444226 37536209 2
144942878 37536209 4
11587032 37536209 3
104192882 37536209 5
23781227 37536209 4
238158030 37536209 5
46850377 37536209 1
37011115 37536209 2
19837405 37536209 1
236108605 37536209 4
89952215 37536209 1
18449501 37536209 2
133219169 37536209 1
215411682 37536209 2
25333950 37536209 1
18539902 37536209 3
231942475 37536209 2
244026999 37536209 2
262322667 37536209 1
39019643 37536209 1
84546428 37536209 2
137363410 37536209 1
412181399 37536209 1
77989626 37536209 2
20584338 37536209 1
150256527 37536209 1
6751502 39019643 17
39325505 39019643 3
202678255 39019643 4
84546428 39019643 6
135274322 39019643 40
6294502 39019643 2
33507131 39019643 6
74979783 39019643 2
116785133 39019643 1
89952215 39019643 6
120117254 39019643 2
22862620 39019643 1
20586381 39019643 1
262322667 39019643 20
77995220 39019643 2
238158030 39019643 11
19777265 39019643 20
236108605 39019643 8
18304985 39019643 3
322638688 39019643 8
244026999 39019643 4
11587032 39019643 4
104192882 39019643 5
20511634 39019643 1
18539902 39019643 1
133219169 39019643 3
237826875 39019643 1
77986665 39019643 2
82645739 39019643 1
109986944 39019643 1
115924018 39019643 1
248801998 39019643 1
6306972 39019643 1
195697781 39019643 1
360540613 39019643 1
19530527 39019643 1
28452279 39019643 2
78019662 39019643 1
58040765 39019643 2
19837405 39019643 1
90059455 39019643 2
219480393 39019643 1
22684776 39019643 1
67268150 39019643 2
215411682 39019643 1
77184360 39019643 1
350484600 39019643 2
16950676 39019643 1
75995713 39019643 1
99560321 39019643 1
54172831 39019643 1
19533838 39019643 1
120117254 39325505 8
371923186 39325505 3
6751502 39325505 12
89952215 39325505 2
20584338 39325505 1
191085626 39325505 2
19777265 39325505 5
322638688 39325505 2
33507131 39325505 6
236108605 39325505 1
75995713 39325505 1
95224854 39325505 1
624645567 39325505 1
304321790 39325505 1
6294502 39325505 2
385326089 39325505 1
239862568 39325505 1
270286972 39325505 1
84546428 39325505 3
415438778 39325505 1
6290752 39325505 2
21117425 39325505 1
215411682 39325505 1
10814042 39325505 1
249347954 39325505 1
19777265 39472243 8
262322667 39472243 3
87471023 39472243 14
19530527 39472243 61
19964133 39472243 6
239555645 39472243 7
19735329 39472243 9
23359147 39472243 9
227431311 39472243 8
382027035 39472243 12
109986944 39472243 10
21518722 39472243 9
70205816 39472243 5
98420900 39472243 5
104192882 39472243 1
93026497 39472243 3
21643123 39472243 2
30443497 39472243 2
135274322 39472243 3
245434042 39472243 4
25298765 39472243 2
327886319 39472243 7
197095842 39472243 1
18016160 39472243 5
18304985 39472243 4
179230072 39472243 4
243177419 39472243 1
22378020 39472243 5
29110219 39472243 3
248801998 39472243 1
110670932 39472243 1
228673882 39472243 1
231942475 39472243 1
229466877 39472243 1
118999126 39472243 3
17691386 39472243 5
135514272 39472243 8
69568655 39472243 6
16627544 39472243 1
115924018 39472243 1
258136924 39472243 8
166102184 39472243 1
20586381 39472243 4
153563285 39472243 2
21117425 39472243 1
32845471 39472243 1
54172831 39472243 3
6300152 39472243 2
270850017 39472243 2
137363410 39472243 2
372827446 39472243 4
111338251 39472243 2
104578228 39472243 1
236108605 39472243 1
21811630 39472243 1
18016160 40747039 2
238158030 40747039 2
212555476 40747039 14
22628924 40747039 14
6751502 40747039 2
386170620 40747039 1
54172831 40747039 4
236377912 40747039 1
219454029 40747039 2
238633165 40747039 1
68690605 40747039 5
26586771 40747039 6
237826875 40747039 2
246357421 40747039 1
148872468 40747039 3
496338650 40747039 1
228673882 40747039 1
219297099 40747039 2
48667895 40747039 1
66682393 40747039 3
10814042 45611369 14
17691386 45611369 2
6751502 45611369 5
95224854 45611369 1
11587032 45611369 4
233555616 45611369 4
371923186 45611369 2
18449501 45611369 2
120117254 45611369 1
99560321 45611369 1
6294502 45611369 1
78019662 45611369 3
169088826 45611369 1
270286972 45611369 2
231942475 45611369 1
144942878 45611369 1
39325505 45611369 1
84546428 46123918 12
270850017 46123918 1
78019662 46123918 19
104192882 46123918 11
133219169 46123918 2
23781227 46123918 2
39325505 46123918 2
120117254 46123918 6
39019643 46123918 1
144942878 46123918 3
77986665 46123918 10
90059455 46123918 3
17691386 46123918 2
11587032 46123918 6
37011115 46123918 2
74979783 46123918 5
76951150 46123918 1
116559835 46123918 6
10814042 46123918 3
39472243 46123918 1
238158030 46123918 21
116422140 46123918 1
95658167 46123918 1
22026991 46123918 1
26228880 46123918 2
6751502 46123918 32
20584338 46123918 3
18016160 46123918 1
21440665 46123918 4
135274322 46123918 3
77989626 46123918 3
22862620 46123918 1
36806703 46123918 1
233555616 46123918 1
115924018 46123918 1
95224854 46123918 1
22498248 46123918 1
239862568 46123918 1
87471023 46123918 1
21480666 46850377 1
19735329 46850377 1
19652551 46850377 1
135877820 46850377 1
19594736 46850377 1
82645739 46850377 1
6751502 46850377 1
21518722 46850377 1
18016160 46850377 1
21811630 46850377 1
78019662 46850377 1
90059455 46850377 1
243632271 46850377 2
226985646 46850377 1
77986665 46850377 1
120117254 46850377 1
234825661 46850377 1
227338733 46850377 1
168669206 46850377 1
104578228 46850377 1
19964133 46850377 2
103817716 46850377 1
74979783 46850377 1
228673882 46850377 1
29466305 46850377 1
87471023 46850377 1
78021401 46850377 1
77995220 46850377 1
78026748 46850377 1
77989626 46850377 1
106866759 46850377 1
109986944 46850377 1
22983594 46850377 1
228774722 46850377 1
243177419 46850377 1
243149702 46850377 1
110711910 46850377 1
127331013 46850377 1
63680662 46850377 1
20511634 46850377 1
39325505 46850377 1
16627544 46850377 1
20586381 46850377 2
68690605 46850377 1
231942475 46850377 1
229015331 46850377 1
237376611 46850377 1
228770219 46850377 1
22924705 46850377 1
240624439 46850377 1
232242473 46850377 1
22005625 46850377 1
21315916 46850377 1
236487406 46850377 1
19777265 46850377 1
23577405 46850377 2
166888604 46850377 2
104192882 46850377 2
21643123 46850377 1
20517600 46850377 4
375036621 46850377 1
21927925 46850377 1
19735329 48380272 1
28452279 48380272 2
135514272 48380272 1
21480666 48667895 2
22628924 48667895 4
124849627 48667895 1
219454029 48667895 4
386170620 48667895 1
219007038 48667895 3
66682393 48667895 2
135274322 48667895 1
238633165 48667895 2
26586771 48667895 6
231942475 48667895 1
234825661 48667895 1
40747039 48667895 1
212555476 48667895 4
496338650 48667895 1
228673882 48667895 1
68690605 48667895 2
236108605 54172831 5
237826875 54172831 21
238158030 54172831 1
262322667 54172831 3
190987689 54172831 7
66682393 54172831 1
219454029 54172831 1
385326089 54172831 4
253184868 54172831 10
21518722 54172831 1
144942878 54172831 1
239444226 54172831 17
236377912 54172831 3
248801998 54172831 8
68690605 54172831 7
74979783 54172831 1
121375039 54172831 4
120117254 54172831 2
22005625 54172831 3
135274322 54172831 2
39472243 54172831 5
84546428 54172831 1
361335767 54172831 2
116547221 54172831 1
249347954 54172831 1
128593925 54172831 1
33507131 54172831 1
197095842 54172831 1
202678255 54172831 1
6244782 54172831 6
19530527 54172831 1
36806703 54172831 1
293536395 54172831 1
19594736 54172831 1
60663002 54172831 1
127331013 54172831 1
246357421 54172831 5
19594736 54605067 25
94835912 54605067 1
19777265 54605067 1
67268150 54605067 2
22186312 54605067 1
172749267 54605067 1
114007914 54605067 2
326441880 54605067 1
421067231 54605067 1
504372104 54605067 1
144942878 54605067 2
92521829 54605067 1
227338733 54605067 1
20511634 55174364 5
19530527 55174364 1
245434042 55174364 1
21518722 55174364 1
23359147 55174364 2
109986944 55174364 1
21811630 55174364 1
39472243 55174364 2
21643123 55174364 1
135274322 58040765 136
17691386 58040765 6
21643123 58040765 21
39019643 58040765 5
21480666 58040765 7
77986665 58040765 5
237794265 58040765 1
19594736 58040765 2
246820781 58040765 1
19964133 58040765 3
6751502 58040765 35
11587032 58040765 2
33507131 58040765 1
21117425 58040765 2
236108605 58040765 1
6244782 58040765 1
74979783 58040765 1
120117254 58040765 3
219454029 58040765 11
6306972 58040765 3
37536209 58040765 1
19735329 58040765 1
93026497 58040765 1
36806703 58040765 1
66682393 58040765 1
20584338 58040765 1
244026999 58040765 1
21643123 60663002 11
219454029 60663002 2
21480666 60663002 2
19964133 60663002 1
21117425 60663002 1
36351009 60663002 3
82645739 63680662 1
21518722 63680662 1
243177419 63680662 1
144942878 63680662 2
120117254 63680662 2
19530527 63680662 1
347778813 63680662 1
98420900 63680662 1
20517600 66682393 92
26586771 66682393 11
212555476 66682393 18
20584338 66682393 56
122713304 66682393 42
116547221 66682393 1
219007038 66682393 11
219454029 66682393 46
74979783 66682393 1
262322667 66682393 5
22862620 66682393 32
22628924 66682393 28
21643123 66682393 5
124849627 66682393 2
68690605 66682393 11
233555616 66682393 1
90059455 66682393 2
95658167 66682393 3
46850377 66682393 1
6751502 66682393 11
6244782 66682393 3
115924018 66682393 2
135274322 66682393 147
84546428 66682393 43
19964133 66682393 2
21117425 66682393 4
228673882 66682393 1
21480666 66682393 14
19777265 66682393 7
99560321 66682393 2
219297099 66682393 2
237826875 66682393 1
19837405 66682393 2
6306972 66682393 1
32922034 66682393 2
94835912 66682393 1
18016160 66682393 5
239444226 66682393 6
32845471 66682393 1
19530527 66682393 1
120117254 66682393 2
39325505 66682393 1
39019643 66682393 2
496338650 66682393 1
215411682 66682393 1
385326089 66682393 4
270286972 66682393 1
36315404 66682393 1
36034936 66682393 1
22005625 66682393 1
93026497 66682393 1
148872468 66682393 2
153563285 66682393 1
229015331 66682393 1
10814042 66682393 1
48667895 66682393 1
27885779 66682393 1
28452279 66682393 1
238633165 66682393 1
624645567 66811109 1
21117425 66811109 1
19594736 66811109 1
22186312 67268150 3
19594736 67268150 35
19777265 67268150 9
120117254 67268150 1
84546428 67268150 4
77986665 67268150 1
74979783 67268150 2
135274322 67268150 10
95658167 67268150 3
94835912 67268150 2
233555616 67268150 1
237826875 67268150 1
342888740 67268150 1
231942475 67268150 1
28452279 67268150 1
330904433 67268150 1
504372104 67268150 1
516729176 67268150 1
99560321 67268150 3
32922034 67268150 1
197897890 67268150 1
39019643 67268150 1
562111567 67268150 1
243632271 67268150 1
36351009 67268150 7
21117425 67268150 1
87471023 67268150 1
118999126 67268150 1
219454029 67268150 1
249719099 67268150 2
114007914 67268150 10
81844092 67268150 2
213229979 67268150 1
19530527 67430174 27
135514272 67430174 2
118999126 67430174 8
21643123 67430174 12
166102184 67430174 3
21518722 67430174 8
18016160 67430174 7
22498248 67430174 2
21117425 67430174 15
303259546 67430174 3
98420900 67430174 1
87471023 67430174 3
19735329 67430174 5
104578228 67430174 1
121098050 67430174 1
23359147 67430174 4
228774722 67430174 1
327886319 67430174 1
153563285 67430174 3
237376611 67430174 1
69568655 67430174 51
39472243 67430174 4
372827446 67430174 4
20511634 67430174 2
237794265 67430174 1
70205816 67430174 1
137363410 67430174 1
19964133 67430174 2
228673882 67430174 3
30443497 67430174 1
577034468 67430174 2
122713304 67430174 4
21440665 67430174 4
229466877 67430174 1
135877820 67430174 1
144942878 67430174 1
115924018 67430174 1
238158030 67430174 1
229015331 67430174 1
393382369 67430174 1
19777265 67430174 1
60663002 67430174 2
93026497 67430174 7
227431311 67430174 1
192341330 67430174 2
322549346 67430174 2
109986944 67430174 2
6751502 67430174 1
396060099 67430174 1
22628924 68690605 56
219297099 68690605 2
212555476 68690605 11
26586771 68690605 19
219454029 68690605 4
6751502 68690605 2
375036621 68690605 6
87471023 68690605 1
104192882 68690605 1
148872468 68690605 5
66682393 68690605 2
48667895 68690605 1
237826875 68690605 1
496338650 68690605 5
21518722 68690605 1
27885779 68690605 2
360540613 68690605 2
17691386 68690605 1
95884790 68690605 1
253184868 68690605 1
246357421 68690605 1
144942878 68690605 1
67430174 69568655 35
21643123 69568655 6
21518722 69568655 7
18016160 69568655 37
135514272 69568655 70
19530527 69568655 146
23359147 69568655 9
21440665 69568655 6
21811630 69568655 1
226898857 69568655 1
6300152 69568655 4
382027035 69568655 1
227431311 69568655 1
98420900 69568655 2
312625958 69568655 3
87471023 69568655 20
227990753 69568655 1
166102184 69568655 6
19964133 69568655 2
21117425 69568655 35
20511634 69568655 1
137363410 69568655 4
239555645 69568655 3
327886319 69568655 3
19735329 69568655 5
118999126 69568655 42
20586381 69568655 1
372827446 69568655 25
303259546 69568655 14
22628924 69568655 1
95884790 69568655 2
109986944 69568655 10
122713304 69568655 4
228673882 69568655 5
226631830 69568655 4
121098050 69568655 4
153563285 69568655 2
237794265 69568655 3
223950593 69568655 1
347778813 69568655 1
233919401 69568655 1
577034468 69568655 3
237376611 69568655 9
227338733 69568655 6
322549346 69568655 2
63680662 69568655 1
238316092 69568655 1
240624439 69568655 3
19777265 69568655 33
39472243 69568655 4
95658167 69568655 1
39325505 69568655 2
168669206 69568655 1
32845471 69568655 1
192341330 69568655 8
111338251 69568655 74
229466877 69568655 6
198846028 69568655 1
456156740 69568655 1
92521829 69568655 7
18304985 69568655 1
36034936 69568655 1
120117254 69568655 1
318475037 69568655 3
258136924 69568655 4
10814042 69568655 1
22186312 69568655 1
33507131 70170285 1
6751502 70170285 11
246966794 70170285 1
150256527 70170285 1
244026999 70170285 1
19530527 70170285 1
135514272 70205816 2
39472243 70205816 1
104578228 70205816 1
21811630 70205816 1
19964133 70205816 3
327886319 70205816 8
109986944 70205816 3
122713304 70205816 3
135877820 70205816 1
98420900 70205816 1
19530527 70205816 7
110670932 70205816 1
69568655 70205816 4
6751502 70205816 1
18016160 70205816 1
21117425 70205816 6
67268150 70205816 1
118999126 70205816 4
20586381 70205816 2
237376611 70205816 1
227431311 70205816 1
21518722 70205816 4
111338251 70205816 4
232242473 70205816 1
6244782 70205816 1
21565240 70205816 2
32845471 70205816 1
77986665 74979783 4
116785133 74979783 1
19735329 74979783 2
122713304 74979783 4
6751502 74979783 3
18016160 74979783 1
33507131 74979783 1
262322667 74979783 2
144942878 74979783 2
120117254 74979783 4
26586771 74979783 1
371923186 74979783 1
84546428 74979783 6
16627544 74979783 2
67268150 74979783 3
66682393 74979783 1
22005625 74979783 1
246585659 74979783 3
20586381 74979783 1
270286972 74979783 1
6751502 75995713 30
10814042 75995713 1
23359147 75995713 9
109986944 75995713 1
76951150 75995713 3
18016160 75995713 3
77184360 75995713 2
39472243 75995713 1
236487406 75995713 2
144942878 75995713 4
133219169 75995713 5
33507131 75995713 1
95224854 75995713 3
17691386 75995713 1
236108605 75995713 1
84546428 75995713 2
16950676 75995713 2
104192882 75995713 15
23781227 75995713 2
39019643 75995713 1
262322667 75995713 1
11587032 75995713 3
116559835 75995713 1
135274322 75995713 1
19735329 75995713 1
322638688 75995713 1
21518722 75995713 1
415438778 75995713 1
249347954 75995713 1
116422140 75995713 1
120117254 75995713 1
233555616 75995713 1
25333950 75995713 1
330904433 75995713 1
39325505 75995713 1
10814042 77184360 1
19735329 77184360 1
29110219 77184360 1
6751502 77184360 6
135274322 77184360 1
33507131 77184360 2
202678255 77184360 1
133219169 77184360 1
84546428 77184360 1
74979783 77986665 3
17691386 77986665 1
78019662 77986665 1
6751502 77986665 14
89952215 77986665 2
244026999 77986665 2
33507131 77986665 1
238158030 77986665 10
104192882 77986665 2
23781227 77986665 3
19837405 77986665 3
144942878 77986665 6
21518722 77986665 2
135274322 77986665 1
157410826 77986665 1
227990753 77986665 1
95658167 77986665 6
46123918 77986665 3
37536209 77986665 2
36806703 77986665 1
19594736 77986665 1
95224854 77986665 4
22862620 77986665 1
77989626 77986665 1
10814042 77986665 2
16627544 77986665 1
16950676 77986665 1
231942475 77986665 1
37011115 77986665 1
215411682 77986665 1
322638688 77986665 2
163063814 77986665 1
75995713 77986665 1
11587032 77989626 1
11587032 77995220 10
17691386 77995220 6
16950676 77995220 1
22862620 77995220 3
22005625 77995220 1
6751502 77995220 3
10814042 77995220 2
236487406 77995220 1
104192882 77995220 26
84546428 77995220 2
89952215 77995220 2
116785133 77995220 1
236108605 77995220 1
19837405 77995220 1
322638688 77995220 1
21315916 77995220 1
87471023 77995220 1
39325505 78019662 2
77986665 78019662 2
95224854 78019662 4
6751502 78019662 89
135274322 78019662 1
6294502 78019662 1
17691386 78019662 1
104192882 78019662 19
116559835 78019662 2
77995220 78019662 1
46123918 78019662 17
115924018 78019662 1
28452279 78019662 3
10814042 78019662 4
45611369 78019662 3
270286972 78019662 2
233555616 78019662 1
26586771 80267704 1
104192882 80267704 2
133219169 80267704 1
46850377 82645739 1
22628924 82645739 4
219297099 82645739 1
219454029 82645739 1
26586771 82645739 1
135514272 83344114 1
19530527 83344114 2
120117254 84546428 52
104192882 84546428 43
6751502 84546428 112
21643123 84546428 11
6294502 84546428 59
20584338 84546428 20
11587032 84546428 4
133219169 84546428 20
233555616 84546428 16
19777265 84546428 17
116559835 84546428 2
74979783 84546428 11
322638688 84546428 8
90059455 84546428 11
23781227 84546428 5
20517600 84546428 42
350484600 84546428 4
17691386 84546428 20
215411682 84546428 11
122713304 84546428 14
77986665 84546428 3
144942878 84546428 26
236108605 84546428 5
10814042 84546428 4
19735329 84546428 5
39325505 84546428 9
33507131 84546428 2
89952215 84546428 11
16950676 84546428 4
95658167 84546428 3
238158030 84546428 6
77184360 84546428 2
109986944 84546428 9
46123918 84546428 13
21518722 84546428 10
19964133 84546428 1
66682393 84546428 20
67268150 84546428 4
19837405 84546428 2
6244782 84546428 22
37011115 84546428 2
135274322 84546428 4
21117425 84546428 3
32845471 84546428 4
20586381 84546428 2
20511634 84546428 1
116422140 84546428 3
6290752 84546428 12
231942475 84546428 3
304321790 84546428 1
236487406 84546428 1
77995220 84546428 1
22862620 84546428 7
78019662 84546428 1
115924018 84546428 5
239444226 84546428 1
360540613 84546428 1
77989626 84546428 1
75995713 84546428 1
19594736 84546428 1
137363410 84546428 4
25333950 84546428 1
18539902 84546428 1
190987689 84546428 1
95224854 84546428 2
624645567 84546428 1
262322667 84546428 2
54172831 84546428 2
18016160 84546428 1
28452279 84546428 1
244156314 84546428 1
270286972 84546428 2
116547221 84546428 2
21811630 84546428 1
20511634 85370909 2
6751502 85370909 3
22983594 85370909 3
135514272 85370909 5
19530527 85370909 16
25298765 85370909 4
21518722 85370909 6
118999126 85370909 1
153563285 85370909 1
109986944 85370909 1
21811630 85370909 7
39472243 85370909 5
240624439 85370909 1
212555476 85370909 1
87471023 85370909 3
227338733 85370909 1
19594736 85370909 1
70205816 85370909 1
135274322 85370909 1
127331013 85370909 2
33507131 85370909 1
83344114 85370909 1
234825661 85370909 2
6294502 85370909 1
23359147 85370909 1
237487471 85370909 1
148872468 85370909 1
21117425 85370909 1
239555645 85370909 1
19777265 85370909 2
98420900 85370909 2
19735329 85370909 2
17691386 85370909 1
122713304 85370909 2
21643123 85370909 3
25333950 85370909 1
18539902 85370909 1
19964133 85370909 1
75995713 85370909 1
20586381 85370909 1
327886319 85370909 1
95224854 85370909 1
67430174 85370909 1
39472243 87471023 6
19530527 87471023 24
237826875 87471023 1
19964133 87471023 2
239444226 87471023 2
236108605 87471023 3
19735329 87471023 2
21117425 87471023 1
237376611 87471023 1
227431311 87471023 1
122713304 87471023 2
137363410 87471023 2
227338733 87471023 1
114007914 87471023 1
144942878 87471023 1
21518722 87471023 1
135514272 87471023 3
18016160 87471023 2
166102184 87471023 1
386170620 87471023 1
197095842 87471023 1
23577405 87471023 1
32845471 87471023 3
67268150 87471023 1
109986944 87471023 1
69568655 87471023 2
111338251 87471023 5
242365407 87471023 1
77995220 87471023 1
6751502 89952215 29
19594736 89952215 1
19652551 89952215 1
10814042 89952215 9
39325505 89952215 22
120117254 89952215 5
33507131 89952215 15
6294502 89952215 5
78019662 89952215 4
77989626 89952215 6
39019643 89952215 4
231942475 89952215 2
246723037 89952215 3
84546428 89952215 9
16950676 89952215 3
304321790 89952215 2
19777265 89952215 4
92521829 89952215 1
227990753 89952215 1
36034936 89952215 1
20511634 89952215 1
135274322 89952215 1
77986665 89952215 3
114007914 89952215 1
148872468 89952215 1
37011115 89952215 3
133219169 89952215 1
46123918 89952215 4
74979783 89952215 1
11587032 89952215 12
322638688 89952215 4
95658167 89952215 3
169088826 89952215 1
239862568 89952215 4
77184360 89952215 1
90059455 89952215 1
95224854 89952215 3
6290752 89952215 1
22862620 89952215 1
17691386 90059455 2
6294502 90059455 1
133219169 90059455 3
84546428 90059455 5
116422140 90059455 2
23781227 90059455 3
6751502 90059455 46
19652551 90059455 1
89952215 90059455 1
75995713 90059455 3
48667895 90059455 1
120117254 90059455 1
233555616 90059455 1
22628924 90059455 2
148872468 90059455 2
191085626 90059455 1
39325505 90059455 1
249719099 90059455 1
135274322 90059455 1
244026999 90059455 1
19530527 90059455 1
10814042 90059455 2
236108605 90059455 1
11587032 90059455 1
322638688 90059455 1
95658167 90059455 1
18016160 90059455 1
46123918 90059455 1
21117425 90364806 4
233919401 90364806 1
327886319 90364806 2
18016160 90364806 3
19530527 90364806 26
118999126 90364806 2
239444226 90364806 1
227990753 90364806 1
67268150 90364806 1
135514272 90364806 5
69568655 90364806 10
22498248 90364806 2
33507131 90364806 1
22684776 90364806 1
110670932 90364806 2
111338251 90364806 16
19777265 90364806 1
67430174 90364806 2
87471023 90364806 3
6300152 90364806 1
120117254 90364806 1
6751502 90364806 1
19530527 92521829 2
111338251 92521829 5
21117425 92521829 1
21643123 93026497 86
21518722 93026497 30
23359147 93026497 9
67430174 93026497 10
19530527 93026497 9
18016160 93026497 1
87471023 93026497 1
21480666 93026497 3
39472243 93026497 1
166888604 93026497 2
122713304 93026497 1
240465601 93026497 1
6244782 93026497 1
124849627 93026497 1
36351009 93026497 1
60663002 93026497 3
70205816 93026497 1
227431311 93026497 2
219454029 93026497 1
197095842 93026497 1
58040765 93026497 1
396060099 93026497 1
153563285 94303891 1
19530527 94303891 3
19594736 94835912 45
22378020 94835912 4
46850377 94835912 1
99560321 94835912 6
32922034 94835912 17
296787019 94835912 1
133219169 94835912 2
10814042 94835912 1
39325505 94835912 2
231942475 94835912 1
67268150 94835912 6
197897890 94835912 4
29110219 94835912 6
28452279 94835912 3
6244782 94835912 1
77184360 94835912 3
66682393 94835912 2
87471023 94835912 1
330904433 94835912 4
327886319 94835912 1
14409739 94835912 1
114007914 94835912 12
22628924 94835912 4
25310399 94835912 3
36806703 94835912 1
22186312 94835912 3
195697781 94835912 2
172749267 94835912 2
20584338 94835912 1
179230072 94835912 2
135274322 94835912 1
81844092 94835912 1
248901045 94835912 1
36351009 94835912 1
211231464 94835912 1
21518722 94835912 5
422817442 94835912 2
6294502 94835912 9
19735329 94835912 1
6751502 94835912 3
144942878 94835912 1
21117425 94835912 4
19530527 94835912 1
120117254 94835912 1
6751502 95224854 47
10814042 95224854 20
90059455 95224854 12
77986665 95224854 6
17691386 95224854 8
16627544 95224854 1
39325505 95224854 7
89952215 95224854 8
6294502 95224854 4
33507131 95224854 2
77184360 95224854 1
75995713 95224854 5
84546428 95224854 3
120117254 95224854 10
233555616 95224854 14
76951150 95224854 1
104192882 95224854 3
133219169 95224854 4
350484600 95224854 2
16950676 95224854 3
163063814 95224854 1
312658372 95224854 1
371923186 95224854 2
21518722 95224854 3
239862568 95224854 2
322638688 95224854 1
11587032 95224854 7
236487406 95224854 1
99560321 95224854 5
144942878 95224854 3
270286972 95224854 1
191085626 95224854 1
115924018 95224854 1
37011115 95224854 5
77989626 95224854 1
46123918 95224854 3
6290752 95224854 3
150256527 95224854 1
18449501 95224854 5
78019662 95224854 2
45611369 95224854 1
85370909 95224854 2
30443497 95224854 1
231942475 95224854 1
135274322 95658167 2
190987689 95658167 2
350484600 95658167 3
54172831 95658167 6
19777265 95658167 64
18818981 95658167 5
74979783 95658167 1
36034936 95658167 2
262322667 95658167 10
28776227 95658167 7
33507131 95658167 2
322638688 95658167 2
360540613 95658167 9
120117254 95658167 3
39325505 95658167 5
6294502 95658167 2
77986665 95658167 6
23781227 95658167 2
227990753 95658167 1
236108605 95658167 3
14409739 95658167 1
84546428 95658167 1
19530527 95658167 1
6751502 95658167 3
18304985 95658167 1
23577405 95658167 1
21117425 95658167 1
238158030 95658167 1
144942878 95658167 3
20511634 95658167 1
66682393 95658167 1
11587032 95658167 1
77995220 95658167 1
133219169 95658167 1
78026748 95658167 1
80267704 95658167 1
78021401 95658167 1
213229979 95658167 1
135514272 95884790 2
153563285 95884790 2
19530527 95884790 4
239444226 95884790 1
135514272 98420900 6
21518722 98420900 8
19735329 98420900 2
21643123 98420900 7
39472243 98420900 4
103817716 98420900 1
23359147 98420900 1
21480666 98420900 1
22983594 98420900 1
198799377 98420900 3
118999126 98420900 7
135274322 98420900 2
19964133 98420900 1
122713304 98420900 2
109986944 98420900 3
327886319 98420900 2
382027035 98420900 2
25298765 98420900 1
87471023 98420900 3
115924018 98420900 1
238158030 98420900 2
104578228 98420900 2
19777265 98420900 6
104518517 98420900 1
21117425 98420900 9
95884790 98420900 1
19530527 98420900 17
245434042 98420900 3
69568655 98420900 9
166102184 98420900 1
67430174 98420900 1
237376611 98420900 1
456156740 98420900 1
32845471 98420900 3
137363410 98420900 1
239444226 98420900 1
21440665 98420900 2
229466877 98420900 1
111338251 98420900 4
262322667 98420900 1
236912210 98420900 1
67268150 98420900 1
19594736 99560321 32
18016160 99560321 1
6751502 99560321 4
94835912 99560321 3
135274322 99560321 19
22005625 99560321 3
10814042 99560321 1
219297099 99560321 3
22186312 99560321 4
19777265 99560321 8
77986665 99560321 1
32922034 99560321 6
233555616 99560321 3
350484600 99560321 3
67268150 99560321 4
262322667 99560321 2
360540613 99560321 1
23577405 99560321 1
238158030 99560321 3
39325505 99560321 2
16627544 99560321 1
14409739 99560321 2
95224854 99560321 3
29110219 99560321 2
120117254 99560321 2
6294502 99560321 3
229015331 99560321 1
504372104 99560321 1
111338251 99560321 1
342888740 99560321 1
197897890 99560321 1
114007914 99560321 1
39325505 104192882 2
6751502 104192882 10
120117254 104192882 10
236108605 104192882 2
17691386 104192882 11
20517600 104192882 1
77995220 104192882 11
22862620 104192882 3
11587032 104192882 6
19837405 104192882 1
304321790 104192882 3
84546428 104192882 8
144942878 104192882 3
16950676 104192882 2
233555616 104192882 3
133219169 104192882 4
115924018 104192882 6
215411682 104192882 1
322638688 104192882 3
37011115 104192882 6
20584338 104192882 5
10814042 104192882 1
78019662 104192882 1
75995713 104192882 5
312658372 104192882 6
116559835 104192882 1
80267704 104192882 1
6294502 104192882 2
23781227 104192882 3
238158030 104192882 1
21643123 104192882 1
77986665 104192882 1
19652551 104217808 79
16627544 104217808 31
21480666 104217808 7
22005625 104217808 44
21315916 104217808 7
28776227 104217808 3
19530527 104217808 3
135514272 104217808 2
82645739 104217808 2
17691386 104217808 4
6300152 104217808 1
94835912 104217808 1
23577405 104217808 6
6294502 104217808 22
232242473 104217808 1
150981180 104217808 1
236487406 104217808 1
229466877 104217808 1
104192882 104217808 3
6306972 104217808 1
46850377 104217808 3
135274322 104217808 1
20511634 104217808 1
6751502 104217808 2
166888604 104217808 1
246585659 104217808 5
95658167 104217808 1
262322667 104217808 29
415438778 104217808 1
22684776 104217808 1
74979783 104217808 1
361335767 104217808 2
249347954 104217808 1
75995713 104217808 1
18016160 104217808 1
109986944 104217808 1
76951150 104217808 1
350484600 104217808 8
219007038 104217808 1
219297099 104217808 1
144942878 104217808 6
87471023 104518517 2
228774722 104518517 1
19530527 104518517 1
22498248 104518517 1
21117425 104518517 2
39472243 104518517 2
135274322 104518517 1
228673882 104518517 1
227338733 104518517 1
70205816 104578228 1
135514272 104578228 3
19530527 104578228 5
229466877 104578228 1
111338251 104578228 2
21643123 106866759 4
18016160 106866759 1
6300152 106866759 1
135877820 106866759 1
29110219 109986944 1
21643123 109986944 4
39325505 109986944 1
46850377 109986944 1
18016160 109986944 7
19530527 109986944 2
19735329 109986944 3
122713304 109986944 1
70205816 109986944 1
327886319 109986944 1
382027035 109986944 5
258136924 109986944 1
137363410 109986944 2
135514272 109986944 2
242791873 109986944 1
120117254 109986944 1
239555645 109986944 1
23359147 109986944 1
22005625 109986944 1
350484600 109986944 2
415438778 109986944 2
6294502 109986944 2
21117425 109986944 1
39472243 109986944 3
228673882 109986944 1
118999126 109986944 2
192341330 109986944 2
69568655 109986944 2
87471023 109986944 1
17691386 109986944 1
21518722 109986944 2
238158030 109986944 1
84546428 109986944 3
456156740 109986944 1
21518722 110670932 4
6300152 110670932 3
135514272 110670932 4
63680662 110670932 2
229015331 110670932 2
36034936 110670932 1
231942475 110670932 1
228673882 110670932 3
32845471 110670932 1
19530527 110670932 28
18016160 110670932 2
109986944 110670932 2
118999126 110670932 5
69568655 110670932 6
233919401 110670932 1
39472243 110670932 1
19735329 110670932 2
22498248 110670932 1
229466877 110670932 2
122713304 110670932 1
111338251 110670932 8
19777265 110670932 1
318475037 110670932 1
39325505 110670932 1
135514272 110711910 2
229466877 110711910 1
19530527 110711910 3
18539902 111338251 1
95658167 111338251 1
135514272 111338251 11
19530527 111338251 109
19735329 111338251 2
21518722 111338251 4
118999126 111338251 3
18016160 111338251 5
69568655 111338251 60
21117425 111338251 19
109986944 111338251 2
232233165 111338251 1
240624439 111338251 5
360540613 111338251 1
227431311 111338251 1
25298765 111338251 2
30443497 111338251 1
190987689 111338251 1
226631830 111338251 6
32845471 111338251 1
372827446 111338251 5
19777265 111338251 4
322549346 111338251 3
67430174 111338251 3
258136924 111338251 13
227338733 111338251 5
229466877 111338251 7
393461982 111338251 1
29163101 111338251 1
110711910 111338251 1
228774722 111338251 2
137363410 111338251 1
239787466 111338251 1
6751502 111338251 2
92521829 111338251 4
179230072 111338251 1
229015331 111338251 1
226898857 111338251 1
90364806 111338251 1
87471023 111338251 8
78019662 111338251 1
20511634 111338251 2
83344114 111338251 1
577034468 111338251 1
23359147 111338251 1
624645567 111338251 1
39472243 111338251 1
121098050 111338251 1
318475037 111338251 2
120117254 111338251 1
231942475 111338251 1
32922034 114007914 1
19594736 114007914 10
22186312 114007914 2
67268150 114007914 3
95658167 114007914 1
227431311 114007914 1
197897890 114007914 3
36351009 114007914 1
18016160 114007914 1
219454029 114007914 1
6751502 114007914 1
172749267 114007914 1
944693640 114007914 1
133219169 115924018 3
17691386 115924018 7
120117254 115924018 2
6751502 115924018 4
76951150 115924018 1
104192882 115924018 14
144942878 115924018 1
23781227 115924018 1
19777265 115924018 2
116422140 115924018 1
66682393 115924018 1
78026748 115924018 1
75995713 115924018 2
231942475 115924018 1
135274322 115924018 1
84546428 115924018 1
244156314 115924018 1
32845471 115924018 1
6751502 116422140 9
133219169 116422140 1
46123918 116422140 1
104192882 116422140 3
20584338 116422140 1
78019662 116422140 1
20584338 116547221 1
236377912 116547221 2
36806703 116547221 2
84546428 116559835 2
6751502 116559835 8
28776227 116559835 1
212555476 116559835 1
19594736 116559835 1
77986665 116559835 1
23781227 116559835 1
17691386 116559835 1
236108605 116559835 1
135274322 116559835 2
120117254 116785133 11
74979783 116785133 2
23359147 116785133 3
6751502 116785133 2
227431311 116785133 1
78026748 116785133 2
77184360 116785133 1
11587032 116785133 5
29110219 116785133 2
39019643 116785133 1
77995220 116785133 2
16950676 116785133 3
233555616 116785133 2
144942878 116785133 3
21811630 116785133 1
23781227 116785133 1
116422140 116785133 1
236108605 116785133 1
350484600 116785133 2
19964133 116785133 1
412181399 116785133 1
6290752 116785133 1
21643123 118999126 1
166102184 118999126 2
237376611 118999126 1
67430174 118999126 1
144131076 118999126 2
77986665 118999126 1
21480666 118999126 1
74979783 118999126 1
23577405 118999126 1
19530527 118999126 2
135514272 118999126 1
21518722 118999126 1
70205816 118999126 1
6751502 118999126 1
231942475 118999126 1
21440665 118999126 1
133219169 120117254 8
84546428 120117254 16
148872468 120117254 3
68690605 120117254 2
33507131 120117254 4
10814042 120117254 5
90059455 120117254 8
23359147 120117254 1
6751502 120117254 55
6290752 120117254 81
215411682 120117254 12
11587032 120117254 5
75995713 120117254 4
312658372 120117254 38
95224854 120117254 4
26586771 120117254 1
233555616 120117254 9
16950676 120117254 2
104192882 120117254 36
262322667 120117254 2
116785133 120117254 2
350484600 120117254 2
95658167 120117254 5
80267704 120117254 1
21518722 120117254 2
166888604 120117254 1
78026748 120117254 1
304321790 120117254 2
77995220 120117254 1
39325505 120117254 13
109986944 120117254 2
89952215 120117254 8
19777265 120117254 2
22026991 120117254 1
115924018 120117254 3
6306972 120117254 2
163063814 120117254 1
360540613 120117254 1
135274322 120117254 2
23781227 120117254 5
237826875 120117254 1
116422140 120117254 1
77184360 120117254 4
237376611 120117254 1
99560321 120117254 2
104187193 120117254 1
116559835 120117254 1
236487406 120117254 1
95884790 120117254 1
624645567 120117254 2
191085626 120117254 2
270286972 120117254 2
6294502 120117254 3
17691386 120117254 1
236108605 120117254 2
6244782 120117254 1
77986665 120117254 2
111338251 120117254 5
239444226 120117254 1
172749267 120117254 1
69568655 120117254 1
234825661 121098050 1
29466305 121098050 1
21117425 121098050 9
18016160 122713304 12
21518722 122713304 37
21643123 122713304 8
19735329 122713304 12
23359147 122713304 13
135877820 122713304 3
19530527 122713304 43
39472243 122713304 6
84546428 122713304 60
118999126 122713304 10
19964133 122713304 14
74979783 122713304 9
6300152 122713304 1
135514272 122713304 9
6751502 122713304 1
66682393 122713304 42
116547221 122713304 4
6294502 122713304 1
98420900 122713304 5
104578228 122713304 1
109986944 122713304 2
20584338 122713304 5
327886319 122713304 5
20586381 122713304 8
87471023 122713304 6
238158030 122713304 3
20517600 122713304 10
21117425 122713304 11
93026497 122713304 3
63680662 122713304 1
25298765 122713304 1
21440665 122713304 12
215411682 122713304 1
104192882 122713304 1
116559835 122713304 1
29466305 122713304 2
104518517 122713304 1
6244782 122713304 9
244026999 122713304 1
95884790 122713304 1
166102184 122713304 6
69568655 122713304 3
239444226 122713304 5
237376611 122713304 1
137363410 122713304 3
70205816 122713304 1
242373942 122713304 1
111338251 122713304 2
229466877 122713304 1
32845471 122713304 1
93026497 124849627 1
36351009 124849627 1
386170620 124849627 1
219454029 124849627 2
22628924 124849627 3
228673882 127331013 1
19530527 127331013 30
166102184 127331013 1
135514272 127331013 6
153563285 127331013 1
19735329 127331013 1
21811630 127331013 1
137363410 127331013 1
212555476 127424923 2
22628924 127424923 1
17691386 133219169 17
29110219 133219169 4
22862620 133219169 3
16950676 133219169 2
77995220 133219169 1
10814042 133219169 12
120117254 133219169 2
21480666 133219169 1
19533838 133219169 2
39472243 133219169 1
6294502 133219169 1
89952215 133219169 2
6244782 133219169 2
219297099 133219169 6
84546428 133219169 6
135274322 133219169 1
18449501 133219169 4
18539902 133219169 1
20584338 133219169 2
215411682 133219169 1
144942878 133219169 3
75995713 133219169 1
244026999 133219169 2
104192882 133219169 2
90059455 133219169 1
322638688 133219169 1
236108605 133219169 2
231942475 133219169 1
115924018 133219169 1
39019643 133219169 1
37011115 133219169 1
11587032 133219169 1
246357421 133219169 5
19777265 133219169 1
239862568 133219169 1
95224854 133219169 1
95884790 133219169 1
77184360 133219169 2
36806703 133219169 1
6751502 133219169 3
39325505 133219169 2
94835912 133219169 1
6290752 133219169 1
11587032 135274322 1
39019643 135274322 7
219454029 135274322 114
236377912 135274322 6
66682393 135274322 46
58040765 135274322 32
6751502 135274322 33
262322667 135274322 3
17691386 135274322 22
253184868 135274322 4
6244782 135274322 2
133219169 135274322 25
19735329 135274322 1
21643123 135274322 4
219297099 135274322 11
67268150 135274322 3
330904433 135274322 3
48667895 135274322 1
21518722 135274322 1
95658167 135274322 3
120117254 135274322 2
115924018 135274322 1
46850377 135274322 1
19533838 135274322 1
99560321 135274322 24
238158030 135274322 4
14409739 135274322 4
19530527 135274322 3
68690605 135274322 1
239444226 135274322 5
19777265 135274322 2
236108605 135274322 7
39325505 135274322 1
54172831 135274322 8
19594736 135274322 17
524423189 135274322 1
116559835 135274322 1
32922034 135274322 1
6294502 135274322 1
114007914 135274322 4
21480666 135274322 1
496338650 135274322 1
19530527 135514272 22
98420900 135514272 2
19735329 135514272 5
21643123 135514272 2
39472243 135514272 1
21518722 135514272 1
118999126 135514272 2
87471023 135514272 1
19735329 135877820 3
21518722 135877820 2
46850377 135877820 1
135514272 135877820 9
19530527 135877820 7
74979783 135877820 1
232242473 135877820 1
238586884 135877820 2
39472243 135877820 1
19964133 135877820 1
246966794 135877820 2
29163101 135877820 2
249719099 135877820 3
70205816 135877820 2
228673882 135877820 1
21117425 135877820 2
236377912 135877820 1
227338733 135877820 1
327886319 135877820 1
234825661 135877820 1
179230072 135877820 1
228774722 135877820 1
75995713 135877820 1
18016160 135877820 1
135514272 137363410 4
327886319 137363410 1
21518722 137363410 2
122713304 137363410 1
382027035 137363410 1
109986944 137363410 1
118999126 137363410 4
19530527 137363410 6
166102184 137363410 1
197095842 137363410 5
226631830 137363410 1
228774722 137363410 2
18016160 137363410 1
84546428 137363410 3
6751502 137363410 2
21643123 137363410 1
135877820 137363410 1
228673882 137363410 1
111338251 137363410 3
245434042 137363410 1
19530527 140393380 10
240624439 140393380 1
21811630 140393380 1
135514272 140393380 1
181303066 140393380 1
21518722 140393380 1
19735329 144131076 2
21643123 144131076 5
227431311 144131076 1
21518722 144131076 1
104578228 144131076 1
118999126 144131076 1
6294502 144942878 7
74979783 144942878 5
75995713 144942878 13
233555616 144942878 9
17691386 144942878 16
77986665 144942878 22
115924018 144942878 7
76951150 144942878 1
238158030 144942878 28
84546428 144942878 20
90059455 144942878 7
120117254 144942878 23
19837405 144942878 11
11587032 144942878 4
19777265 144942878 7
77184360 144942878 1
236108605 144942878 34
16950676 144942878 1
116785133 144942878 2
6751502 144942878 63
104192882 144942878 26
350484600 144942878 3
10814042 144942878 7
18539902 144942878 2
89952215 144942878 3
133219169 144942878 12
19594736 144942878 4
135274322 144942878 22
219297099 144942878 4
116422140 144942878 5
77995220 144942878 4
23577405 144942878 1
237826875 144942878 1
262322667 144942878 6
46850377 144942878 1
116559835 144942878 10
78019662 144942878 2
23781227 144942878 16
25333950 144942878 6
382027035 144942878 1
18449501 144942878 5
95658167 144942878 4
68690605 144942878 1
63680662 144942878 2
82645739 144942878 1
19533838 144942878 20
244026999 144942878 12
20517600 144942878 1
22862620 144942878 7
304321790 144942878 5
77989626 144942878 1
80267704 144942878 1
20584338 144942878 1
231942475 144942878 4
6290752 144942878 2
32922034 144942878 1
58040765 144942878 2
104518517 144942878 1
239862568 144942878 7
87471023 144942878 2
191085626 144942878 2
148872468 144942878 1
36806703 144942878 1
270850017 144942878 1
21518722 144942878 1
46123918 144942878 2
322549346 144942878 6
312658372 144942878 2
33507131 144942878 2
386170620 144942878 2
95224854 144942878 4
39325505 144942878 1
98420900 144942878 1
215411682 144942878 8
239444226 144942878 4
228774722 144942878 1
111338251 144942878 2
270286972 144942878 1
163063814 144942878 1
322638688 144942878 2
21117425 144942878 2
246966794 144942878 1
37011115 144942878 1
219007038 144942878 3
40747039 144942878 1
104217808 144942878 5
150256527 144942878 2
371923186 144942878 1
19594736 148702848 22
326441880 148702848 10
420627114 148702848 15
99560321 148702848 2
421067231 148702848 1
6290752 148702848 2
114007914 148702848 1
22628924 148872468 12
68690605 148872468 5
21480666 148872468 1
135877820 148872468 1
82645739 148872468 3
33507131 148872468 1
219454029 148872468 2
239444226 148872468 1
54172831 148872468 1
347778813 148872468 1
99560321 148872468 1
190987689 148872468 1
39325505 148872468 1
19594736 148872468 1
496338650 148872468 2
95884790 148872468 1
135514272 148872468 1
27885779 148872468 1
6751502 150256527 13
350484600 150256527 2
6294502 150256527 2
415438778 150256527 1
11587032 150256527 1
46123918 150256527 1
144942878 150256527 1
148872468 157410826 2
224291356 157410826 6
219454029 157410826 1
26586771 157410826 1
212555476 157410826 2
219297099 157410826 2
22628924 157410826 3
90059455 163063814 2
17691386 163063814 1
22186312 163466066 3
19594736 163466066 10
19652551 163466066 1
99560321 163466066 3
240624439 163466066 1
6751502 163466066 1
25298765 166102184 1
118999126 166102184 3
18016160 166102184 1
22628924 166102184 1
19964133 166102184 2
21117425 166102184 2
19735329 166102184 4
122713304 166102184 3
6300152 166102184 1
318475037 166102184 1
18304985 166102184 1
21518722 166102184 1
33507131 166102184 1
87471023 166102184 2
39472243 166102184 1
30443497 166888604 1
21811630 166888604 1
104192882 166888604 1
19530527 168669206 5
237376611 168669206 1
6751502 169088826 34
10814042 169088826 42
78019662 169088826 2
39325505 169088826 9
17691386 169088826 4
133219169 169088826 6
120117254 169088826 13
89952215 169088826 4
19533838 169088826 1
77995220 169088826 4
90059455 169088826 2
23781227 169088826 8
77184360 169088826 2
20584338 169088826 5
25333950 169088826 1
84546428 169088826 4
231942475 169088826 1
18449501 169088826 1
144942878 169088826 5
22862620 169088826 2
104192882 169088826 28
236108605 169088826 1
33507131 169088826 1
37011115 169088826 2
238158030 169088826 2
215411682 169088826 1
46123918 169088826 1
75995713 169088826 1
371923186 169088826 1
11587032 169088826 11
95224854 169088826 3
45611369 169088826 5
233555616 169088826 4
6290752 169088826 1
6294502 169088826 1
304321790 169088826 1
19594736 172749267 30
191085626 172749267 1
239444226 172749267 1
81844092 172749267 3
114007914 172749267 4
944693640 172749267 1
22378020 179230072 13
23577405 179230072 1
19594736 179230072 3
6751502 179230072 1
39472243 179230072 4
98420900 179230072 1
104518517 179230072 4
237376611 179230072 2
227431311 179230072 3
110670932 179230072 1
93026497 179230072 1
118999126 179230072 1
109986944 179230072 1
168669206 179230072 1
69568655 179230072 1
19530527 179230072 2
248801998 179230072 1
21643123 179230072 1
74979783 179230072 1
21401635 179230072 1
21440665 179230072 1
94835912 179230072 2
20586381 179230072 1
415438778 179230072 3
144942878 179230072 1
23359147 190810251 10
39472243 190810251 7
21518722 190810251 5
19735329 190810251 4
29110219 190810251 3
21480666 190810251 2
415438778 190810251 2
110670932 190810251 1
21117425 190810251 1
23577405 190987689 1
385326089 190987689 2
237826875 190987689 7
253184868 190987689 1
74979783 190987689 1
239444226 190987689 1
248801998 190987689 1
6751502 191085626 6
19652551 191085626 1
231942475 191085626 1
22862620 191085626 1
77986665 191085626 1
39325505 191085626 1
104192882 191085626 1
17691386 191085626 2
227338733 191085626 1
39472243 191865710 2
19530527 192341330 7
118999126 192341330 4
228673882 192341330 1
109986944 192341330 2
456156740 192341330 1
69568655 192341330 1
410258761 192341330 1
226631830 192341330 1
19594736 195697781 3
237826875 195697781 1
39019643 195697781 1
19964133 197095842 6
39472243 197095842 3
19530527 197095842 8
226631830 197095842 5
198799377 197095842 11
6300152 197095842 9
21643123 197095842 5
109986944 197095842 2
228774722 197095842 5
21117425 197095842 4
18016160 197095842 3
23359147 197095842 3
93026497 197095842 3
137363410 197095842 18
227431311 197095842 1
54172831 197095842 2
87471023 197095842 3
94303891 197095842 11
32845471 197095842 1
360540613 197095842 1
111338251 197095842 2
21401635 197095842 5
239555645 197095842 4
190987689 197095842 2
415438778 197095842 2
179230072 197095842 2
19594736 197897890 2
114007914 197897890 1
98420900 198799377 5
118999126 198799377 4
240624439 198799377 1
21518722 198799377 8
19530527 198799377 6
197095842 198799377 12
21643123 198799377 5
21440665 198799377 11
21480666 198799377 5
60663002 198799377 1
322549346 198799377 1
93026497 198799377 4
36351009 198799377 2
229466877 198799377 2
69568655 198799377 2
237376611 198799377 1
67268150 198799377 1
238158030 198799377 1
32845471 198799377 1
144942878 198799377 1
392146152 198799377 1
21643123 198846028 1
33507131 202678255 4
74979783 202678255 2
144942878 202678255 6
17691386 202678255 1
19533838 202678255 3
10814042 202678255 4
6751502 202678255 25
84546428 202678255 1
120117254 202678255 1
39019643 202678255 3
135274322 202678255 4
104192882 202678255 7
115924018 202678255 2
244026999 202678255 3
116559835 202678255 1
133219169 202678255 1
236108605 202678255 17
39325505 202678255 1
18016160 202678255 1
304321790 202678255 1
90059455 202678255 1
322638688 202678255 1
371923186 202678255 1
37011115 202678255 1
238158030 202678255 1
231942475 202678255 1
19594736 211231464 1
94835912 211231464 2
262322667 211231464 1
36806703 211231464 1
330904433 211231464 1
32922034 211231464 1
28452279 211231464 2
577034468 211231464 1
19530527 212284694 33
135514272 212284694 6
22983594 212284694 1
21811630 212284694 1
148872468 212555476 14
66682393 212555476 12
27885779 212555476 3
22628924 212555476 54
224291356 212555476 3
127424923 212555476 1
219454029 212555476 33
6751502 212555476 5
82645739 212555476 1
238633165 212555476 2
120117254 212555476 2
26586771 212555476 23
219297099 212555476 12
68690605 212555476 21
19594736 212555476 2
54172831 212555476 2
375036621 212555476 32
124849627 212555476 10
144942878 212555476 1
48667895 212555476 9
19530527 212555476 1
219007038 212555476 2
496338650 212555476 4
386170620 212555476 1
229431792 212555476 5
361335767 212555476 1
40747039 212555476 2
246357421 212555476 2
32922034 212555476 1
430934081 212555476 3
133219169 212555476 1
19594736 213229979 4
6751502 213229979 2
350484600 213229979 2
16627544 213229979 1
239444226 213229979 7
29110219 213229979 2
114007914 213229979 1
172749267 213229979 1
95658167 213229979 1
144942878 215411682 1
6751502 215411682 11
120117254 215411682 7
74979783 215411682 1
233555616 215411682 2
95658167 215411682 1
84546428 215411682 3
22862620 215411682 1
104192882 215411682 5
135274322 215411682 2
133219169 215411682 4
39019643 215411682 1
90059455 215411682 2
219454029 215411682 1
75995713 215411682 1
191085626 215411682 1
236108605 215411682 1
316306021 215411682 4
393461982 215411682 1
26586771 219007038 14
135274322 219007038 4
6300152 219007038 5
19777265 219007038 1
375036621 219007038 1
66682393 219007038 3
22628924 219007038 6
219454029 219007038 8
496338650 219007038 2
262322667 219007038 2
68690605 219007038 12
212555476 219007038 1
95658167 219007038 2
237826875 219007038 1
148872468 219007038 1
238633165 219007038 1
6751502 219007038 1
99560321 219007038 1
18818981 219007038 1
360540613 219007038 1
22628924 219297099 36
82645739 219297099 2
148872468 219297099 8
68690605 219297099 8
224291356 219297099 1
77995220 219297099 1
6751502 219297099 5
375036621 219297099 2
87471023 219297099 1
26586771 219297099 8
66682393 219297099 3
48667895 219297099 1
212555476 219297099 5
219454029 219297099 1
133219169 219297099 5
77184360 219297099 1
99560321 219297099 3
19594736 219297099 3
135274322 219297099 8
246357421 219297099 1
68690605 219454029 9
22628924 219454029 31
21643123 219454029 35
212555476 219454029 12
135274322 219454029 242
66682393 219454029 35
219007038 219454029 9
237794265 219454029 1
19594736 219454029 13
22862620 219454029 1
120117254 219454029 1
375036621 219454029 8
327886319 219454029 1
219297099 219454029 12
21518722 219454029 6
233555616 219454029 1
396060099 219454029 7
19735329 219454029 2
99560321 219454029 11
496338650 219454029 2
322549346 219454029 3
238158030 219454029 1
21117425 219454029 2
58040765 219454029 2
6751502 219454029 5
246357421 219454029 1
239444226 219454029 1
148872468 219454029 2
215411682 219454029 2
36351009 219454029 3
93026497 219454029 4
197897890 219454029 1
26586771 219454029 1
67268150 219454029 1
19530527 219454029 3
48667895 219454029 1
114007914 219454029 1
39472243 219454029 1
237487471 219480393 2
270850017 219480393 1
22628924 224291356 4
6751502 224291356 8
82645739 224291356 5
68690605 224291356 5
148872468 224291356 11
219297099 224291356 25
29110219 224291356 1
21480666 224291356 1
120117254 224291356 1
17691386 224291356 1
219007038 224291356 1
19652551 224291356 1
26586771 224291356 2
212555476 224291356 1
133219169 224291356 2
135514272 226631830 5
21811630 226631830 1
19530527 226631830 6
95884790 226631830 1
23359147 226631830 2
19735329 226631830 1
197095842 226631830 1
228774722 226631830 1
137363410 226631830 1
245434042 226631830 2
316306021 226631830 1
18016160 226631830 1
69568655 226631830 1
122713304 226631830 1
111338251 226631830 4
19777265 226631830 2
229466877 226631830 1
21440665 226631830 1
236912210 226631830 1
197897890 226631830 1
19530527 226898857 200
237376611 226898857 4
69568655 226898857 62
118999126 226898857 9
21440665 226898857 1
18016160 226898857 10
228673882 226898857 3
233919401 226898857 28
21117425 226898857 18
245434042 226898857 2
393461982 226898857 1
23359147 226898857 1
110670932 226898857 1
135514272 226898857 27
22498248 226898857 3
67430174 226898857 6
229466877 226898857 3
21643123 226898857 7
312625958 226898857 2
21518722 226898857 4
32845471 226898857 3
244156314 226898857 1
258136924 226898857 4
322549346 226898857 2
39472243 226898857 2
18304985 226898857 3
29163101 226898857 1
20511634 226898857 1
229015331 226898857 1
226631830 226898857 1
63680662 226898857 3
137363410 226898857 5
135877820 226898857 2
227431311 226898857 2
240624439 226898857 2
327886319 226898857 2
234825661 226898857 1
70205816 226898857 2
109986944 226898857 2
372827446 226898857 9
19735329 226898857 2
303259546 226898857 2
179230072 226898857 1
111338251 226898857 8
228774722 226898857 1
19777265 226898857 10
135514272 227338733 2
239555645 227338733 1
21643123 227431311 9
21518722 227431311 5
144131076 227431311 2
39472243 227431311 9
21811630 227431311 2
18016160 227431311 1
135514272 227431311 2
237376611 227431311 1
23359147 227431311 4
70205816 227431311 2
6290752 227431311 16
415438778 227431311 3
6294502 227431311 2
179230072 227431311 2
120117254 227431311 2
197095842 227431311 1
93026497 227431311 1
21117425 227431311 1
350484600 227431311 1
19530527 227431311 3
29110219 227431311 1
135514272 227990753 3
19530527 227990753 16
153563285 227990753 1
135514272 228673882 2
19530527 228673882 2
18016160 228673882 2
109986944 228673882 2
69568655 228673882 1
19964133 228673882 1
118999126 228673882 1
135514272 228770219 2
19530527 228770219 2
135514272 228774722 6
19530527 228774722 35
237376611 228774722 2
63680662 228774722 1
327886319 228774722 1
77995220 228774722 2
219007038 228774722 1
18016160 228774722 6
496338650 228774722 1
20511634 228774722 1
21117425 228774722 5
21518722 228774722 3
19735329 228774722 2
122713304 228774722 2
23359147 228774722 1
347778813 228774722 1
233919401 228774722 1
19964133 228774722 2
69568655 228774722 6
118999126 228774722 1
223950593 228774722 1
144302254 228774722 1
226631830 228774722 4
137363410 228774722 4
197095842 228774722 4
39472243 228774722 1
111338251 228774722 12
372827446 228774722 1
135877820 228774722 1
75995713 228774722 1
229466877 228774722 1
36806703 228774722 1
135514272 229015331 1
19530527 229015331 20
69568655 229015331 6
111338251 229015331 9
21117425 229015331 2
19777265 229015331 1
63680662 229015331 1
375036621 229431792 1
219297099 229431792 1
66682393 229431792 3
22628924 229431792 6
6751502 229431792 1
148872468 229431792 1
68690605 229431792 2
21117425 229431792 1
19530527 229466877 4
227338733 229466877 1
240624439 229466877 1
18016160 229466877 2
179230072 229466877 2
135514272 229466877 1
168669206 229466877 1
19964133 229466877 1
21811630 229650437 4
19777265 229650437 1
262322667 229650437 1
46850377 229650437 2
104192882 229650437 1
32922034 229650437 2
504372104 229650437 4
524423189 229650437 3
22186312 229650437 3
330904433 229650437 3
19530527 231816917 2
229466877 231816917 1
135514272 231816917 3
6294502 231942475 4
17691386 231942475 18
95884790 231942475 8
46850377 231942475 1
6751502 231942475 19
18449501 231942475 18
39019643 231942475 3
19735329 231942475 3
19777265 231942475 1
10814042 231942475 1
262322667 231942475 11
77184360 231942475 8
75995713 231942475 3
244026999 231942475 1
133219169 231942475 1
104192882 231942475 2
21643123 231942475 2
19533838 231942475 3
19594736 231942475 2
39325505 231942475 2
371923186 231942475 2
22684776 231942475 1
237826875 231942475 1
135274322 231942475 4
215411682 231942475 3
20517600 231942475 8
89952215 231942475 1
22026991 231942475 1
238158030 231942475 10
33507131 231942475 1
115924018 231942475 4
191085626 231942475 3
84546428 231942475 3
135514272 231942475 1
110670932 231942475 1
21117425 231942475 1
19530527 231942475 5
236912210 231942475 2
46123918 231942475 1
21315916 231942475 12
37536209 231942475 1
227338733 231942475 1
120117254 231942475 4
236108605 231942475 1
26586771 231942475 6
144942878 231942475 2
45611369 231942475 1
6290752 231942475 6
135514272 232233165 2
135514272 232242473 3
19530527 232242473 2
135514272 232243716 2
109986944 232243716 2
153563285 232243716 1
231942475 233555616 3
120117254 233555616 22
133219169 233555616 5
116785133 233555616 5
16950676 233555616 2
21480666 233555616 1
84546428 233555616 7
75995713 233555616 1
77995220 233555616 4
77184360 233555616 2
215411682 233555616 2
144942878 233555616 1
89952215 233555616 1
327886319 233555616 3
6294502 233555616 2
262322667 233555616 1
6751502 233555616 43
104192882 233555616 16
78019662 233555616 1
244026999 233555616 1
322638688 233555616 1
350484600 233555616 2
66682393 233555616 1
135274322 233555616 1
95224854 233555616 1
19533838 233555616 1
246357421 233555616 1
29110219 233555616 3
90059455 233555616 2
360540613 233555616 1
116559835 233555616 4
67268150 233555616 1
23781227 233555616 1
39472243 233555616 1
21518722 233555616 3
77986665 233555616 1
10814042 233555616 3
11587032 233555616 4
19777265 233555616 1
19530527 233919401 40
22498248 233919401 12
228774722 233919401 4
23359147 233919401 2
99560321 233919401 1
95884790 233919401 1
135514272 233919401 5
69568655 233919401 4
21117425 233919401 2
118999126 233919401 4
226898857 233919401 1
19530527 234077156 4
118999126 234077156 2
166102184 234077156 1
135514272 234688647 2
135514272 234825661 3
21518722 234825661 1
135514272 235243434 3
19530527 235243434 6
18016160 235243434 1
19530527 235965948 1
104192882 236108605 36
120117254 236108605 14
75995713 236108605 4
238158030 236108605 11
202678255 236108605 10
133219169 236108605 8
20511634 236108605 3
144942878 236108605 21
77995220 236108605 3
135274322 236108605 14
28776227 236108605 15
10814042 236108605 8
20584338 236108605 6
17691386 236108605 8
90059455 236108605 1
115924018 236108605 2
116559835 236108605 3
16950676 236108605 1
19777265 236108605 26
87471023 236108605 15
54172831 236108605 8
11587032 236108605 5
77986665 236108605 2
233555616 236108605 3
84546428 236108605 5
22862620 236108605 5
46850377 236108605 2
23781227 236108605 6
95658167 236108605 12
6751502 236108605 20
19652551 236108605 3
32922034 236108605 2
39019643 236108605 5
371923186 236108605 1
237826875 236108605 2
195697781 236108605 1
231942475 236108605 4
262322667 236108605 26
239862568 236108605 16
327886319 236108605 1
22005625 236108605 2
304321790 236108605 1
238633165 236108605 1
104518517 236108605 3
77989626 236108605 1
19837405 236108605 2
6294502 236108605 2
19594736 236108605 2
39325505 236108605 2
212555476 236108605 1
248801998 236108605 1
23577405 236108605 1
118999126 236108605 1
21315916 236108605 1
77184360 236108605 1
89952215 236108605 1
116422140 236108605 3
236377912 236108605 1
36806703 236108605 1
32845471 236108605 1
81844092 236108605 2
166102184 236108605 1
78021401 236108605 1
258136924 236108605 1
19530527 236108605 2
19735329 236108605 1
67268150 236108605 1
270286972 236108605 1
99560321 236108605 2
153563285 236108605 1
215411682 236108605 1
361335767 236108605 1
148872468 236108605 1
190987689 236108605 2
111338251 236108605 2
6290752 236108605 1
312658372 236108605 1
239444226 236108605 1
150256527 236108605 1
78026748 236108605 1
40747039 236108605 1
237487471 236377912 9
22983594 236377912 1
135274322 236377912 3
23577405 236377912 2
385326089 236377912 2
54172831 236377912 1
248801998 236377912 1
116547221 236377912 1
219480393 236377912 3
190987689 236377912 1
361335767 236377912 1
270850017 236377912 1
360540613 236377912 1
6751502 236487406 11
22026991 236487406 1
116785133 236487406 2
10814042 236487406 1
6294502 236487406 2
17691386 236487406 4
133219169 236487406 2
33507131 236487406 1
84546428 236487406 1
39325505 236487406 1
77995220 236487406 1
219480393 237487471 13
236377912 237487471 218
22005625 237487471 1
39325505 237487471 1
18016160 237487471 1
85370909 237487471 1
270850017 237487471 3
6751502 237487471 2
109986944 237487471 1
22862620 237487471 2
144942878 237487471 2
135274322 237487471 1
116547221 237487471 1
361335767 237487471 8
77986665 237487471 1
82645739 237487471 1
36806703 237487471 2
253184868 237487471 2
248801998 237487471 1
120117254 237487471 3
25310399 237487471 1
242791873 237487471 1
17691386 237487471 1
54172831 237487471 1
133219169 237487471 1
135514272 237788848 2
135514272 237794265 2
21811630 237794265 1
110711910 237826875 1
19735329 237826875 1
83344114 237826875 2
148872468 237826875 1
231942475 237826875 1
19777265 237826875 1
262322667 237826875 2
74979783 237826875 2
190987689 237826875 9
238158030 237826875 3
239444226 237826875 2
21480666 237826875 5
54172831 237826875 4
385326089 237826875 1
116547221 237826875 1
248801998 237826875 1
39325505 237826875 1
76951150 237826875 1
21518722 237826875 2
246357421 237826875 2
144942878 237826875 2
236108605 238158030 17
231942475 238158030 27
120117254 238158030 18
21518722 238158030 8
262322667 238158030 3
233555616 238158030 3
144942878 238158030 27
19594736 238158030 7
84546428 238158030 21
244026999 238158030 19
36806703 238158030 20
6751502 238158030 80
39019643 238158030 12
80267704 238158030 1
21480666 238158030 8
116559835 238158030 9
16950676 238158030 2
19735329 238158030 1
6294502 238158030 2
22862620 238158030 4
21811630 238158030 1
239787466 238158030 1
270850017 238158030 3
135274322 238158030 10
98420900 238158030 4
77986665 238158030 16
77995220 238158030 5
19837405 238158030 6
104192882 238158030 29
46123918 238158030 32
215411682 238158030 14
133219169 238158030 1
74979783 238158030 4
21643123 238158030 1
54172831 238158030 1
11587032 238158030 15
46850377 238158030 1
33507131 238158030 5
23781227 238158030 7
17691386 238158030 3
19652551 238158030 1
10814042 238158030 2
77184360 238158030 3
90059455 238158030 14
237826875 238158030 3
78019662 238158030 8
68690605 238158030 7
202678255 238158030 10
219454029 238158030 1
6290752 238158030 2
18016160 238158030 1
66682393 238158030 1
322638688 238158030 30
239444226 238158030 21
89952215 238158030 3
304321790 238158030 2
77989626 238158030 2
99560321 238158030 3
258136924 238158030 5
40747039 238158030 1
115924018 238158030 3
116422140 238158030 2
19530527 238158030 4
19777265 238158030 2
95658167 238158030 2
37536209 238158030 3
39325505 238158030 1
191085626 238158030 1
122713304 238158030 1
312658372 238158030 1
20517600 238158030 1
28452279 238158030 1
350484600 238158030 2
524423189 238158030 1
109986944 238158030 1
75995713 238158030 2
36034936 238158030 1
111338251 238158030 6
22628924 238158030 2
32922034 238158030 1
22005625 238158030 1
118999126 238158030 1
190987689 238158030 1
18539902 238158030 1
70205816 238158030 1
19533838 238158030 1
19530527 238316092 33
135514272 238316092 3
54172831 238316092 1
382027035 238316092 2
46850377 238316092 1
69568655 238316092 1
19530527 238586884 2
237376611 238586884 1
240624439 238586884 1
68690605 238633165 3
375036621 238633165 1
236108605 238633165 3
22628924 238633165 5
19777265 238633165 1
212555476 238633165 2
66682393 238633165 6
20517600 238633165 1
26586771 238633165 1
48667895 238633165 1
219007038 238633165 1
219297099 238633165 1
28452279 239444226 1
385326089 239444226 1
213229979 239444226 1
237826875 239444226 1
227338733 239444226 1
227338733 239555645 9
19530527 239555645 17
39472243 239555645 17
21643123 239555645 20
19777265 239555645 6
21518722 239555645 3
87471023 239555645 2
23359147 239555645 6
19735329 239555645 7
109986944 239555645 7
85370909 239555645 4
21117425 239555645 13
18016160 239555645 9
19594736 239555645 1
19964133 239555645 4
32922034 239555645 1
25298765 239555645 1
32845471 239555645 1
69568655 239555645 6
239444226 239555645 2
18304985 239555645 1
415438778 239555645 2
227431311 239555645 2
6300152 239555645 5
229466877 239555645 1
122713304 239555645 1
93026497 239555645 1
372827446 239555645 1
303259546 239555645 1
197095842 239555645 1
137363410 239555645 1
120117254 239555645 1
496338650 239555645 1
135514272 239787466 4
21811630 239787466 2
19530527 239787466 19
84546428 239787466 1
77184360 239787466 1
77989626 239787466 1
118999126 239787466 1
21117425 239787466 2
18016160 239787466 1
229466877 239787466 1
69568655 239787466 2
227338733 239787466 1
111338251 239787466 2
104192882 239862568 4
90059455 239862568 3
22026991 239862568 7
26228880 239862568 1
166102184 239862568 1
120117254 239862568 2
6751502 239862568 14
78019662 239862568 1
11587032 239862568 3
89952215 239862568 9
236108605 239862568 3
18016160 239862568 1
144942878 239862568 7
312658372 239862568 1
10814042 239862568 1
624645567 239862568 2
95224854 239862568 2
133219169 239862568 1
80267704 239862568 1
39325505 239862568 2
6294502 239862568 1
17691386 239862568 2
16627544 239862568 1
262322667 239862568 2
6290752 239862568 1
258136924 240465601 1
98420900 240465601 1
111338251 240465601 1
25298765 240465601 1
22628924 241298933 7
68690605 241298933 1
262322667 242365407 1
19530527 242365407 1
239787466 242365407 1
111338251 242365407 1
87471023 242365407 1
135514272 242373942 1
135514272 242791873 2
242373942 242791873 1
135514272 242804165 2
135514272 243134164 6
19530527 243134164 1
135514272 243177419 2
19594736 243632271 6
10814042 243632271 1
33507131 244026999 2
6751502 244026999 7
18539902 244026999 5
77986665 244026999 2
22862620 244026999 1
77184360 244026999 1
238158030 244026999 8
304321790 244026999 1
17691386 244026999 3
6294502 244026999 1
39019643 244026999 1
133219169 244026999 4
104192882 244026999 4
10814042 244026999 1
233555616 244026999 1
231942475 244026999 1
23781227 244026999 2
116422140 244026999 2
135274322 244026999 1
19837405 244026999 1
144942878 244026999 1
89952215 244026999 1
11587032 244026999 1
46123918 244026999 1
120117254 244026999 1
116559835 244026999 2
19530527 244156314 1
135514272 244745254 1
19530527 245434042 9
135514272 245434042 2
25298765 245434042 2
30443497 245434042 1
135274322 245434042 1
18304985 245434042 1
66682393 245434042 1
236377912 245434042 1
95884790 245434042 1
39472243 245434042 1
98420900 245434042 1
166102184 245434042 2
23359147 245434042 1
229015331 245434042 1
110711910 245434042 1
21117425 245434042 1
69568655 245434042 2
118999126 245434042 1
372827446 245434042 1
322549346 245434042 1
21518722 245434042 1
32845471 245434042 1
19594736 246357421 11
74979783 246357421 1
219454029 246357421 13
233555616 246357421 1
22862620 246357421 1
19530527 246357421 9
244026999 246357421 3
212555476 246357421 10
22628924 246357421 25
18016160 246357421 2
6751502 246357421 41
17691386 246357421 13
19777265 246357421 1
219007038 246357421 1
20517600 246357421 3
66682393 246357421 9
94835912 246357421 1
68690605 246357421 17
21315916 246357421 1
21480666 246357421 2
237826875 246357421 6
150256527 246357421 1
231942475 246357421 1
124849627 246357421 2
133219169 246357421 7
148872468 246357421 3
26586771 246357421 6
90059455 246357421 2
270850017 246357421 2
21117425 246357421 5
48667895 246357421 5
27885779 246357421 1
99560321 246357421 2
6290752 246357421 1
135514272 246357421 1
39325505 246357421 1
236377912 246357421 2
54172831 246357421 11
239444226 246357421 8
29110219 246357421 4
40747039 246357421 1
421067231 246357421 1
111338251 246357421 1
219297099 246357421 1
36351009 246357421 1
23359147 246357421 1
238633165 246357421 1
215411682 246357421 2
224291356 246357421 1
361335767 246357421 1
22005625 246585659 18
19652551 246585659 26
21480666 246585659 11
237826875 246585659 2
166888604 246585659 1
16627544 246585659 4
104217808 246585659 2
74979783 246585659 3
22983594 246585659 1
21315916 246585659 8
23781227 246585659 2
39325505 246723037 1
19594736 246820781 1
84546428 246966794 1
17691386 246966794 1
6751502 246966794 1
227431311 247041300 1
87471023 247041300 1
19530527 247041300 2
18016160 247041300 1
135274322 248801998 1
54172831 248801998 3
39472243 248801998 1
385326089 248801998 1
237826875 248801998 1
116547221 248801998 1
361335767 248801998 1
190987689 249347954 4
237826875 249347954 4
128593925 249347954 2
239444226 249347954 2
237487471 249347954 1
253184868 249347954 2
75995713 249347954 1
248801998 249347954 1
54172831 249347954 1
385326089 249347954 4
36806703 249347954 1
361335767 249347954 1
236377912 249347954 1
293536395 253184868 2
135274322 253184868 1
249347954 253184868 1
90059455 253184868 1
246723037 253184868 1
54172831 253184868 5
239444226 253184868 3
236377912 253184868 1
198846028 258136924 2
327886319 258136924 1
20586381 258136924 2
109986944 258136924 1
21117425 258136924 1
6751502 258136924 1
238158030 258136924 1
239444226 258136924 4
19530527 258136924 5
39472243 258136924 2
111338251 258136924 2
21440665 258136924 3
21518722 258136924 1
32845471 258136924 1
19777265 258136924 1
262322667 262199169 1
19777265 262199169 1
19837405 262322667 3
21643123 262322667 7
19777265 262322667 17
21518722 262322667 3
39019643 262322667 11
144942878 262322667 4
87471023 262322667 2
104518517 262322667 14
20517600 262322667 1
21811630 262322667 5
95658167 262322667 6
135274322 262322667 3
322638688 262322667 1
236108605 262322667 11
32845471 262322667 3
237826875 262322667 7
18016160 262322667 2
28452279 262322667 11
22498248 262322667 1
19594736 262322667 4
202678255 262322667 1
322549346 262322667 1
23577405 262322667 1
104217808 262322667 18
244026999 262322667 1
22005625 262322667 3
231942475 262322667 2
14409739 262322667 2
25298765 262322667 1
16627544 262322667 3
48667895 262322667 1
239862568 262322667 2
6290752 262322667 5
120117254 262322667 1
36806703 270850017 16
17691386 270850017 1
219480393 270850017 3
25310399 270850017 1
238158030 270850017 5
22862620 270850017 1
46123918 270850017 1
361335767 270850017 3
120117254 270850017 1
68690605 270850017 1
236377912 270850017 2
6751502 270850017 1
253184868 293536395 24
262322667 293536395 1
237826875 293536395 5
36806703 293536395 3
28776227 293536395 1
54172831 293536395 14
239444226 293536395 6
19530527 293536395 1
21440665 293536395 1
21480666 293536395 1
68690605 293536395 2
496338650 293536395 1
236377912 293536395 1
385326089 293536395 1
19594736 296787019 47
114007914 296787019 4
148702848 296787019 2
29110219 296787019 1
22186312 296787019 8
87471023 296787019 1
94835912 296787019 2
95658167 296787019 1
21927925 296787019 3
32922034 296787019 2
524423189 296787019 6
219454029 296787019 1
504372104 296787019 5
36351009 296787019 2
342888740 296787019 4
579303202 296787019 1
67268150 296787019 2
326441880 296787019 1
944693640 296787019 1
54605067 296787019 1
6751502 296787019 1
21440665 303259546 1
19530527 303259546 3
67430174 303259546 2
87471023 303259546 1
21117425 303259546 2
372827446 303259546 1
19735329 303259546 2
69568655 303259546 1
228673882 303259546 1
39325505 304321790 1
6751502 304321790 3
80267704 304321790 1
89952215 304321790 1
104192882 304321790 2
133219169 304321790 2
116422140 304321790 1
19530527 312625958 28
67430174 312625958 2
318475037 312625958 1
22498248 312625958 3
23359147 312625958 1
69568655 312625958 72
18016160 312625958 2
327886319 312625958 1
118999126 312625958 4
110670932 312625958 1
233919401 312625958 1
228673882 312625958 1
21117425 312625958 1
137363410 312625958 1
135514272 312625958 3
245434042 312625958 1
90364806 312625958 1
87471023 312625958 1
372827446 312625958 1
135877820 312625958 1
393382369 312625958 1
111338251 312625958 2
120117254 312658372 118
6751502 312658372 47
104192882 312658372 13
46123918 312658372 1
215411682 312658372 1
6290752 312658372 22
133219169 312658372 1
115924018 312658372 2
78019662 312658372 1
89952215 312658372 3
77184360 312658372 2
33507131 312658372 1
84546428 312658372 2
17691386 312658372 1
233555616 312658372 1
6294502 312658372 1
74979783 312658372 1
10814042 312658372 6
233555616 316306021 2
19530527 316306021 7
118999126 316306021 2
69568655 316306021 5
21117425 316306021 1
21518722 316306021 1
20586381 316306021 3
237376611 316306021 1
19777265 316306021 2
234825661 316306021 1
215411682 316306021 6
258136924 316306021 1
18016160 316306021 1
111338251 316306021 4
87471023 316306021 1
166102184 318475037 2
23359147 318475037 1
6300152 318475037 3
110670932 318475037 3
22498248 318475037 1
18304985 318475037 2
19964133 318475037 2
69568655 318475037 8
135514272 318475037 1
67430174 318475037 1
111338251 318475037 8
63680662 318475037 3
21117425 318475037 2
19530527 318475037 1
109986944 318475037 1
144942878 322549346 2
95658167 322638688 12
19837405 322638688 7
17691386 322638688 1
39019643 322638688 2
19777265 322638688 17
84546428 322638688 5
77995220 322638688 15
6751502 322638688 84
312658372 322638688 1
89952215 322638688 10
135274322 322638688 4
74979783 322638688 2
104192882 322638688 83
133219169 322638688 4
11587032 322638688 34
166888604 322638688 2
46850377 322638688 2
23577405 322638688 2
78019662 322638688 3
46123918 322638688 1
236108605 322638688 2
39325505 322638688 9
215411682 322638688 2
77986665 322638688 2
237826875 322638688 1
270286972 322638688 2
202678255 322638688 1
238158030 322638688 6
116559835 322638688 1
33507131 322638688 2
22026991 322638688 1
77989626 322638688 1
233555616 322638688 4
19533838 322638688 1
21629133 322638688 6
135514272 322638688 1
75995713 322638688 1
95224854 322638688 1
94069743 322638688 1
6290752 322638688 1
231942475 322638688 1
10814042 322638688 1
144942878 322638688 2
111338251 322638688 1
23781227 322638688 1
39472243 324588341 2
382027035 324588341 5
21518722 324588341 2
227431311 324588341 1
242791873 324588341 1
90364806 324588341 1
239555645 324588341 2
316306021 324588341 1
135514272 324588341 21
20511634 324588341 1
23359147 324588341 2
109986944 324588341 5
63680662 324588341 3
19964133 324588341 1
110670932 324588341 1
21117425 324588341 6
137363410 324588341 2
19735329 324588341 2
87471023 324588341 5
166102184 324588341 1
258136924 324588341 3
98420900 324588341 1
347778813 324588341 3
118999126 324588341 1
21440665 324588341 1
234077156 324588341 1
36034936 324588341 2
245434042 324588341 1
110711910 324588341 2
168669206 324588341 1
104578228 324588341 1
122713304 324588341 1
229015331 324588341 1
228673882 324588341 2
240624439 324588341 1
237376611 324588341 1
232233165 324588341 1
18016160 324588341 2
303259546 324588341 1
104192882 324588341 1
18304985 324588341 2
19594736 326441880 8
148702848 326441880 14
20517600 326441880 2
420627114 326441880 14
109986944 327886319 6
70205816 327886319 12
20586381 327886319 1
21117425 327886319 6
118999126 327886319 2
39472243 327886319 8
87471023 327886319 5
63680662 327886319 1
21518722 327886319 2
137363410 327886319 3
233555616 327886319 2
122713304 327886319 4
135877820 327886319 3
120117254 327886319 1
237376611 327886319 1
29466305 327886319 1
19964133 327886319 2
19530527 327886319 14
382027035 327886319 1
393461982 327886319 1
98420900 327886319 1
228673882 327886319 1
240624439 327886319 1
18016160 327886319 1
95884790 327886319 1
135514272 327886319 1
245434042 327886319 1
25298765 327886319 1
234825661 327886319 1
69568655 327886319 2
111338251 327886319 2
19594736 330904433 2
24600451 330904433 20
524423189 330904433 1
229650437 330904433 1
22186312 330904433 1
504372104 330904433 1
99560321 342888740 22
19594736 342888740 8
504372104 342888740 16
296787019 342888740 10
627403720 342888740 4
163466066 342888740 4
579303202 342888740 6
81844092 342888740 6
22186312 342888740 5
14409739 342888740 1
94835912 342888740 4
114007914 342888740 7
195697781 342888740 1
562111567 342888740 1
32922034 342888740 1
421067231 342888740 1
944693640 342888740 1
19964133 347778813 1
109986944 347778813 3
95884790 347778813 1
135514272 347778813 2
19530527 347778813 4
21117425 347778813 3
67430174 347778813 3
18016160 347778813 1
118999126 347778813 3
20586381 347778813 1
227338733 347778813 1
327886319 347778813 1
21440665 347778813 2
226631830 347778813 1
21643123 347778813 2
111338251 347778813 1
258136924 347778813 1
16950676 350484600 2
150256527 350484600 3
6294502 350484600 1
120117254 350484600 3
104192882 350484600 1
133219169 350484600 1
19735329 350484600 1
135514272 350484600 1
16627544 350484600 4
116422140 350484600 2
415438778 350484600 1
17691386 350484600 3
22005625 350484600 2
19777265 350484600 2
262322667 350484600 1
99560321 350484600 1
28776227 350484600 1
116785133 350484600 1
95658167 350484600 1
6290752 350484600 1
6751502 350484600 1
213229979 350484600 1
104192882 360540613 2
116559835 360540613 1
68690605 360540613 2
95658167 360540613 2
19777265 360540613 1
270850017 361335767 31
36806703 361335767 28
237487471 361335767 1
82645739 361335767 6
236487406 361335767 1
385326089 361335767 30
190987689 361335767 6
54172831 361335767 5
236377912 361335767 11
219480393 361335767 33
248801998 361335767 2
74979783 361335767 1
17691386 361335767 1
90059455 361335767 1
23781227 361335767 1
231942475 361335767 1
246820781 361335767 1
116422140 361335767 1
6751502 361335767 6
89952215 361335767 1
144942878 361335767 1
116547221 361335767 1
253184868 361335767 2
128593925 361335767 1
121375039 361335767 1
19735329 361335767 1
293536395 361335767 2
215411682 361335767 1
249347954 361335767 1
104192882 371923186 2
77989626 371923186 1
109986944 371923186 1
16950676 371923186 1
77995220 371923186 1
89952215 371923186 1
133219169 371923186 1
17691386 371923186 2
16627544 371923186 1
6294502 371923186 2
33507131 371923186 1
75995713 371923186 2
22005625 371923186 1
19735329 371923186 3
21315916 371923186 1
19652551 371923186 1
11587032 371923186 3
74979783 371923186 1
77986665 371923186 1
116422140 371923186 1
90059455 371923186 4
6751502 371923186 3
231942475 371923186 3
10814042 371923186 5
22026991 371923186 2
37011115 371923186 2
39325505 371923186 7
372827446 371923186 3
95224854 371923186 1
45611369 371923186 1
39472243 372827446 20
98420900 372827446 1
21518722 372827446 1
20511634 372827446 1
19735329 372827446 4
21117425 372827446 2
19530527 372827446 10
22498248 372827446 1
303259546 372827446 17
393461982 372827446 1
19964133 372827446 2
318475037 372827446 4
238316092 372827446 1
85370909 372827446 1
135877820 372827446 1
239555645 372827446 1
67430174 372827446 6
18016160 372827446 8
227431311 372827446 1
36034936 372827446 1
6300152 372827446 1
109986944 372827446 3
23359147 372827446 2
371923186 372827446 6
20586381 372827446 1
135514272 372827446 2
228673882 372827446 2
32845471 372827446 3
95224854 372827446 1
69568655 372827446 44
239787466 372827446 1
322549346 372827446 1
192341330 372827446 1
67268150 372827446 1
22005625 372827446 1
19594736 372827446 1
19652551 372827446 1
577034468 372827446 1
227338733 372827446 2
19777265 372827446 4
111338251 372827446 5
822980144 372827446 1
26586771 375036621 2
386170620 375036621 1
219297099 375036621 1
219454029 375036621 1
212555476 375036621 1
104192882 375036621 1
60663002 378668608 2
21643123 378668608 2
21518722 378668608 2
69568655 378668608 1
148872468 378668608 1
19530527 382027035 1
258136924 382027035 1
109986944 382027035 1
237376611 382027035 1
237487471 385326089 1
36806703 385326089 4
361335767 385326089 9
54172831 385326089 2
148872468 385326089 2
25310399 385326089 1
18016160 385326089 1
219480393 385326089 3
236377912 385326089 1
375036621 386170620 5
22628924 386170620 34
48667895 386170620 4
219454029 386170620 6
157410826 386170620 1
219007038 386170620 4
68690605 386170620 4
212555476 386170620 4
19837405 386170620 1
26586771 386170620 1
66682393 386170620 8
82645739 386170620 1
133219169 386170620 2
17691386 386170620 1
6751502 386170620 2
361335767 386170620 2
496338650 386170620 1
120117254 386170620 1
172749267 386170620 1
148872468 386170620 3
248901045 386170620 1
19594736 386170620 1
21518722 392146152 1
20517600 392146152 4
20511634 392146152 1
21643123 392146152 1
21440665 392146152 1
95884790 393461982 1
135514272 393461982 1
19530527 393461982 3
21117425 393461982 1
69568655 393461982 3
111338251 393461982 1
22628924 396060099 17
219454029 396060099 4
212555476 396060099 2
148872468 396060099 3
386170620 396060099 1
6751502 396060099 1
67430174 396060099 1
93026497 396060099 1
68690605 396060099 1
48667895 396060099 1
496338650 396060099 1
124849627 396060099 1
523319035 396060099 1
22186312 399032673 11
330904433 399032673 1
67268150 399032673 1
99560321 399032673 1
19594736 399032673 4
211231464 399032673 1
236108605 412181399 1
144942878 412181399 1
262322667 415438778 2
227431311 415438778 12
18016160 415438778 10
19594736 415438778 1
19777265 415438778 5
23359147 415438778 7
190810251 415438778 1
29110219 415438778 2
109986944 415438778 6
350484600 415438778 2
87471023 415438778 2
150256527 415438778 4
6294502 415438778 10
21643123 415438778 4
239555645 415438778 3
19530527 415438778 4
39472243 415438778 3
20517600 415438778 1
28776227 415438778 2
16950676 415438778 5
20586381 415438778 1
69568655 415438778 2
118999126 415438778 1
75995713 415438778 1
16627544 415438778 6
237826875 415438778 2
6290752 415438778 8
111338251 415438778 2
85370909 415438778 1
372827446 415438778 1
21117425 415438778 1
39325505 415438778 1
245434042 415438778 1
179230072 415438778 2
239444226 415438778 2
19594736 420627114 4
148702848 420627114 11
326441880 420627114 4
99560321 420627114 1
67268150 420627114 1
24600451 420627114 1
330904433 420627114 1
29110219 421067231 1
504372104 421067231 2
67268150 421067231 1
330904433 421067231 2
562111567 421067231 1
19594736 421067231 4
32922034 421067231 3
524423189 421067231 2
94835912 421067231 1
114007914 421067231 3
21927925 421067231 1
81844092 421067231 1
22186312 422817442 20
19594736 422817442 28
114007914 422817442 13
94835912 422817442 4
99560321 422817442 8
172749267 422817442 1
67268150 422817442 1
330904433 422817442 1
524423189 422817442 1
6751502 422817442 1
432054563 422817442 1
21440665 424999238 1
69568655 424999238 1
19594736 430714461 1
21811630 430714461 1
233919401 430714461 1
330904433 430714461 1
82645739 430934081 3
246357421 430934081 1
22628924 430934081 3
219454029 430934081 2
21518722 430934081 1
114007914 430934081 1
66682393 430934081 1
148872468 430934081 3
93026497 430934081 1
212555476 430934081 1
68690605 430934081 3
19594736 430934081 1
219007038 430934081 1
233555616 430934081 1
54172831 432054563 1
19594736 432054563 5
114007914 432054563 2
239787466 432054563 1
110670932 432054563 1
67268150 432054563 1
87471023 432054563 2
21518722 432054563 3
69568655 456156740 1
19530527 456156740 1
22628924 496338650 9
99560321 496338650 1
190987689 496338650 1
29163101 496338650 1
212555476 496338650 1
197897890 496338650 1
26586771 496338650 1
68690605 496338650 4
148872468 496338650 1
293536395 496338650 1
54172831 496338650 1
135274322 496338650 1
19530527 496338650 1
6751502 496338650 1
120117254 496338650 1
27885779 496338650 2
430934081 496338650 1
19594736 504372104 106
67268150 504372104 10
99560321 504372104 5
32922034 504372104 4
22186312 504372104 37
516729176 504372104 1
94835912 504372104 1
172749267 504372104 4
229650437 504372104 16
421067231 504372104 6
135274322 504372104 1
330904433 504372104 17
562111567 504372104 15
524423189 504372104 14
579303202 504372104 12
342888740 504372104 14
399032673 504372104 14
239787466 504372104 1
296787019 504372104 13
326441880 504372104 16
114007914 504372104 5
54605067 504372104 5
81844092 504372104 4
197897890 504372104 2
14409739 504372104 1
19594736 516729176 56
67268150 516729176 5
195697781 516729176 1
32922034 516729176 2
524423189 516729176 4
21927925 516729176 1
211231464 516729176 1
248901045 516729176 1
118999126 516729176 1
197897890 516729176 1
22186312 516729176 5
236108605 516729176 1
22983594 516729176 2
23781227 516729176 2
244156314 516729176 2
36351009 516729176 1
99560321 516729176 2
116559835 516729176 1
6751502 516729176 1
430714461 516729176 1
114007914 516729176 1
172749267 516729176 1
94835912 516729176 1
22628924 523319035 1
32922034 524423189 3
19594736 524423189 7
114007914 524423189 1
106866759 533004742 3
77995220 533004742 1
14409739 533004742 1
322549346 533004742 1
21518722 533004742 1
67268150 562111567 8
243632271 562111567 5
21643123 562111567 1
19594736 562111567 10
296787019 562111567 1
18304985 562111567 1
195697781 562111567 1
32922034 562111567 3
504372104 562111567 1
524423189 562111567 1
421067231 562111567 4
330904433 562111567 1
81844092 562111567 3
22186312 562111567 3
420627114 562111567 1
148702848 562111567 1
114007914 562111567 6
68690605 562111567 1
94835912 562111567 2
422817442 562111567 1
342888740 562111567 1
153563285 568256634 1
172749267 579303202 1
19594736 579303202 32
342888740 579303202 8
94835912 579303202 3
22186312 579303202 2
32922034 579303202 2
99560321 579303202 4
627403720 579303202 2
504372104 579303202 8
296787019 579303202 5
524423189 579303202 1
163466066 579303202 1
114007914 579303202 8
54605067 579303202 1
326441880 579303202 1
22628924 616139585 15
219007038 616139585 1
229431792 616139585 1
68690605 616139585 6
48667895 616139585 2
19530527 616139585 1
6751502 616139585 1
67268150 627403720 1
19594736 627403720 3
238158030 627403720 1
524423189 627403720 1
258136924 627403720 1
14409739 627403720 1
32845471 702562776 3
120117254 702562776 1
237826875 702562776 1
6290752 702562776 2
22628924 822980144 2
371923186 822980144 2
372827446 822980144 2
22628924 878580698 1
22628924 917581650 7
68690605 917581650 3
219297099 917581650 1
19594736 917581650 1
148872468 917581650 1
212555476 917581650 1
19594736 944693640 21
114007914 944693640 12
36351009 944693640 1
197897890 944693640 2
29110219 944693640 1
20517600 944693640 1
211231464 944693640 1
120117254 944693640 1
6751502 944693640 4
386170620 944693640 1
239444226 944693640 2
172749267 944693640 2
231942475 944693640 1
163466066 944693640 1
144942878 944693640 3
54605067 944693640 1
92521829 944693640 1
227338733 944693640 1
14409739 944693640 1
66682393 944693640 1
