# Supplementary material for: Dynamic guided metric representation learning for multi-view clustering
Source: PeerJ Comput Sci. 2022 Mar 8;8:e922. doi: 10.7717/peerj-cs.922 (PMC9044235; doi:10.7717/peerj-cs.922)
Supplement: Supplemental Information 2 [file peerj-cs-08-922-s002.zip › football/politicsie/politicsie-lists500.mtx]

1047 348 15225
0 135274322 1
1 135274322 1
2 135274322 1
3 135274322 1
4 135274322 1
5 135274322 1
6 135274322 1
7 135274322 1
8 135274322 1
9 135274322 1
10 135274322 1
11 135274322 1
12 135274322 1
13 135274322 1
14 135274322 1
15 135274322 1
16 135274322 1
17 135274322 1
18 135274322 1
19 135274322 1
20 135274322 1
21 135274322 1
22 135274322 1
23 135274322 1
24 135274322 1
25 135274322 1
26 135274322 1
27 135274322 1
28 135274322 1
29 135274322 1
30 135274322 1
31 135274322 1
32 135274322 1
33 135274322 1
34 135274322 1
35 135274322 1
36 135274322 1
37 135274322 1
38 135274322 1
39 135274322 1
40 135274322 1
41 135274322 1
42 135274322 1
43 135274322 1
44 135274322 1
45 135274322 1
46 135274322 1
47 135274322 1
48 135274322 1
49 135274322 1
50 135274322 1
51 135274322 1
52 135274322 1
53 6244782 1
52 6244782 1
9 248901045 1
54 248901045 1
55 248901045 1
56 248901045 1
57 248901045 1
58 248901045 1
59 248901045 1
60 248901045 1
61 248901045 1
62 248901045 1
63 248901045 1
38 196551540 1
64 196551540 1
22 196551540 1
26 196551540 1
4 196551540 1
5 196551540 1
65 196551540 1
48 196551540 1
66 196551540 1
67 196551540 1
68 196551540 1
69 196551540 1
70 196551540 1
0 231942475 1
71 231942475 1
72 231942475 1
73 231942475 1
5 231942475 1
4 231942475 1
60 231942475 1
7 231942475 1
74 231942475 1
75 231942475 1
76 231942475 1
77 231942475 1
78 231942475 1
79 231942475 1
80 231942475 1
12 231942475 1
81 231942475 1
82 231942475 1
83 231942475 1
84 231942475 1
85 231942475 1
86 231942475 1
87 231942475 1
88 231942475 1
16 231942475 1
89 231942475 1
54 231942475 1
90 231942475 1
17 231942475 1
91 231942475 1
19 231942475 1
92 231942475 1
20 231942475 1
93 231942475 1
22 231942475 1
94 231942475 1
95 231942475 1
23 231942475 1
24 231942475 1
26 231942475 1
96 231942475 1
97 231942475 1
32 231942475 1
98 231942475 1
34 231942475 1
35 231942475 1
99 231942475 1
68 231942475 1
100 231942475 1
38 231942475 1
101 231942475 1
102 231942475 1
103 231942475 1
58 231942475 1
44 231942475 1
104 231942475 1
45 231942475 1
48 231942475 1
105 231942475 1
49 231942475 1
106 231942475 1
107 231942475 1
59 231942475 1
108 231942475 1
61 231942475 1
0 191085626 1
72 191085626 1
1 191085626 1
2 191085626 1
73 191085626 1
5 191085626 1
4 191085626 1
109 191085626 1
60 191085626 1
110 191085626 1
7 191085626 1
74 191085626 1
75 191085626 1
111 191085626 1
56 191085626 1
77 191085626 1
79 191085626 1
112 191085626 1
113 191085626 1
114 191085626 1
115 191085626 1
116 191085626 1
85 191085626 1
86 191085626 1
87 191085626 1
117 191085626 1
89 191085626 1
54 191085626 1
17 191085626 1
118 191085626 1
19 191085626 1
119 191085626 1
120 191085626 1
92 191085626 1
20 191085626 1
22 191085626 1
121 191085626 1
94 191085626 1
95 191085626 1
23 191085626 1
24 191085626 1
26 191085626 1
28 191085626 1
32 191085626 1
98 191085626 1
34 191085626 1
35 191085626 1
122 191085626 1
123 191085626 1
99 191085626 1
37 191085626 1
124 191085626 1
100 191085626 1
38 191085626 1
101 191085626 1
102 191085626 1
125 191085626 1
58 191085626 1
45 191085626 1
48 191085626 1
49 191085626 1
106 191085626 1
50 191085626 1
126 191085626 1
107 191085626 1
59 191085626 1
61 191085626 1
127 191085626 1
128 191085626 1
1 235965948 1
94 235965948 1
73 235965948 1
129 235965948 1
60 235965948 1
97 235965948 1
32 235965948 1
130 235965948 1
9 235965948 1
131 235965948 1
132 235965948 1
77 235965948 1
133 235965948 1
101 235965948 1
134 235965948 1
85 235965948 1
58 235965948 1
135 235965948 1
48 235965948 1
49 235965948 1
136 235965948 1
106 235965948 1
19 235965948 1
59 235965948 1
108 235965948 1
61 235965948 1
137 235965948 1
138 235965948 1
1 229466877 1
94 229466877 1
121 229466877 1
73 229466877 1
129 229466877 1
5 229466877 1
26 229466877 1
60 229466877 1
139 229466877 1
97 229466877 1
32 229466877 1
140 229466877 1
131 229466877 1
132 229466877 1
34 229466877 1
141 229466877 1
142 229466877 1
12 229466877 1
112 229466877 1
143 229466877 1
38 229466877 1
134 229466877 1
85 229466877 1
144 229466877 1
58 229466877 1
145 229466877 1
146 229466877 1
54 229466877 1
48 229466877 1
49 229466877 1
147 229466877 1
136 229466877 1
106 229466877 1
118 229466877 1
148 229466877 1
149 229466877 1
150 229466877 1
151 229466877 1
59 229466877 1
61 229466877 1
108 229466877 1
92 229466877 1
152 229466877 1
57 579303202 1
153 579303202 1
154 238316092 1
155 238316092 1
156 238316092 1
112 238316092 1
137 238316092 1
157 238316092 1
85 624645567 1
86 624645567 1
77 624645567 1
158 624645567 1
61 624645567 1
159 25310399 1
160 25310399 1
161 25310399 1
162 25310399 1
163 25310399 1
164 25310399 1
165 25310399 1
166 25310399 1
167 25310399 1
12 25310399 1
168 25310399 1
169 25310399 1
170 25310399 1
171 25310399 1
172 25310399 1
173 25310399 1
174 25310399 1
175 25310399 1
176 25310399 1
177 25310399 1
178 25310399 1
179 25310399 1
180 25310399 1
181 25310399 1
182 25310399 1
131 456156740 1
106 456156740 1
137 456156740 1
183 77184360 1
184 77184360 1
185 77184360 1
186 77184360 1
187 77184360 1
72 77184360 1
188 77184360 1
189 77184360 1
5 77184360 1
190 77184360 1
191 77184360 1
75 77184360 1
192 77184360 1
193 77184360 1
166 77184360 1
77 77184360 1
79 77184360 1
12 77184360 1
194 77184360 1
195 77184360 1
196 77184360 1
197 77184360 1
198 77184360 1
199 77184360 1
200 77184360 1
201 77184360 1
202 77184360 1
203 77184360 1
91 77184360 1
204 77184360 1
205 77184360 1
20 77184360 1
22 77184360 1
121 77184360 1
206 77184360 1
23 77184360 1
24 77184360 1
139 77184360 1
207 77184360 1
65 77184360 1
208 77184360 1
209 77184360 1
210 77184360 1
211 77184360 1
212 77184360 1
213 77184360 1
41 77184360 1
214 77184360 1
215 77184360 1
216 77184360 1
217 77184360 1
48 77184360 1
218 77184360 1
50 77184360 1
219 77184360 1
220 77184360 1
221 77184360 1
222 77184360 1
223 77184360 1
224 77184360 1
108 77184360 1
128 77184360 1
225 77184360 1
226 77184360 1
0 77184360 1
1 77184360 1
160 77184360 1
2 77184360 1
4 77184360 1
227 77184360 1
110 77184360 1
8 77184360 1
228 77184360 1
74 77184360 1
229 77184360 1
230 77184360 1
231 77184360 1
232 77184360 1
233 77184360 1
234 77184360 1
235 77184360 1
236 77184360 1
237 77184360 1
238 77184360 1
239 77184360 1
16 77184360 1
240 77184360 1
241 77184360 1
242 77184360 1
243 77184360 1
90 77184360 1
244 77184360 1
245 77184360 1
246 77184360 1
247 77184360 1
19 77184360 1
248 77184360 1
249 77184360 1
250 77184360 1
92 77184360 1
251 77184360 1
94 77184360 1
252 77184360 1
253 77184360 1
96 77184360 1
254 77184360 1
32 77184360 1
255 77184360 1
256 77184360 1
257 77184360 1
258 77184360 1
34 77184360 1
259 77184360 1
124 77184360 1
100 77184360 1
101 77184360 1
260 77184360 1
261 77184360 1
262 77184360 1
58 77184360 1
263 77184360 1
264 77184360 1
45 77184360 1
146 77184360 1
106 77184360 1
265 77184360 1
266 77184360 1
267 77184360 1
268 77184360 1
269 77184360 1
270 77184360 1
271 77184360 1
272 77184360 1
273 77184360 1
274 77184360 1
60 77184360 1
7 77184360 1
275 77184360 1
56 77184360 1
276 77184360 1
277 77184360 1
278 77184360 1
78 77184360 1
279 77184360 1
11 77184360 1
280 77184360 1
281 77184360 1
83 77184360 1
282 77184360 1
283 77184360 1
284 77184360 1
285 77184360 1
286 77184360 1
87 77184360 1
287 77184360 1
288 77184360 1
289 77184360 1
290 77184360 1
291 77184360 1
54 77184360 1
292 77184360 1
147 77184360 1
293 77184360 1
294 77184360 1
295 77184360 1
296 77184360 1
297 77184360 1
298 77184360 1
129 77184360 1
28 77184360 1
299 77184360 1
300 77184360 1
301 77184360 1
302 77184360 1
35 77184360 1
303 77184360 1
36 77184360 1
99 77184360 1
304 77184360 1
305 77184360 1
306 77184360 1
307 77184360 1
308 77184360 1
38 77184360 1
309 77184360 1
102 77184360 1
134 77184360 1
310 77184360 1
311 77184360 1
312 77184360 1
42 77184360 1
313 77184360 1
314 77184360 1
315 77184360 1
149 77184360 1
150 77184360 1
59 77184360 1
61 77184360 1
316 77184360 1
317 77184360 1
318 77184360 1
319 77184360 1
320 77184360 1
109 77184360 1
321 77184360 1
164 77184360 1
140 77184360 1
322 77184360 1
323 77184360 1
324 77184360 1
142 77184360 1
325 77184360 1
112 77184360 1
326 77184360 1
327 77184360 1
113 77184360 1
328 77184360 1
329 77184360 1
84 77184360 1
86 77184360 1
85 77184360 1
330 77184360 1
331 77184360 1
332 77184360 1
333 77184360 1
334 77184360 1
335 77184360 1
17 77184360 1
336 77184360 1
337 77184360 1
338 77184360 1
339 77184360 1
340 77184360 1
341 77184360 1
342 77184360 1
93 77184360 1
343 77184360 1
97 77184360 1
344 77184360 1
345 77184360 1
346 77184360 1
347 77184360 1
348 77184360 1
349 77184360 1
37 77184360 1
350 77184360 1
351 77184360 1
352 77184360 1
353 77184360 1
44 77184360 1
354 77184360 1
355 77184360 1
356 77184360 1
104 77184360 1
357 77184360 1
358 77184360 1
359 77184360 1
360 77184360 1
361 77184360 1
362 77184360 1
363 77184360 1
364 77184360 1
126 77184360 1
365 77184360 1
184 21480666 1
185 21480666 1
189 21480666 1
366 21480666 1
5 21480666 1
367 21480666 1
368 21480666 1
369 21480666 1
192 21480666 1
76 21480666 1
193 21480666 1
370 21480666 1
166 21480666 1
79 21480666 1
371 21480666 1
196 21480666 1
168 21480666 1
200 21480666 1
201 21480666 1
372 21480666 1
373 21480666 1
374 21480666 1
375 21480666 1
376 21480666 1
377 21480666 1
378 21480666 1
379 21480666 1
380 21480666 1
202 21480666 1
381 21480666 1
204 21480666 1
382 21480666 1
383 21480666 1
384 21480666 1
385 21480666 1
22 21480666 1
121 21480666 1
386 21480666 1
387 21480666 1
139 21480666 1
65 21480666 1
208 21480666 1
388 21480666 1
389 21480666 1
390 21480666 1
391 21480666 1
392 21480666 1
393 21480666 1
394 21480666 1
212 21480666 1
213 21480666 1
41 21480666 1
214 21480666 1
215 21480666 1
216 21480666 1
395 21480666 1
217 21480666 1
396 21480666 1
397 21480666 1
398 21480666 1
48 21480666 1
218 21480666 1
105 21480666 1
399 21480666 1
50 21480666 1
51 21480666 1
221 21480666 1
400 21480666 1
401 21480666 1
128 21480666 1
225 21480666 1
402 21480666 1
403 21480666 1
0 21480666 1
1 21480666 1
4 21480666 1
227 21480666 1
110 21480666 1
74 21480666 1
404 21480666 1
405 21480666 1
406 21480666 1
232 21480666 1
233 21480666 1
235 21480666 1
237 21480666 1
407 21480666 1
408 21480666 1
409 21480666 1
239 21480666 1
16 21480666 1
410 21480666 1
411 21480666 1
412 21480666 1
117 21480666 1
413 21480666 1
244 21480666 1
414 21480666 1
246 21480666 1
245 21480666 1
415 21480666 1
250 21480666 1
152 21480666 1
253 21480666 1
416 21480666 1
417 21480666 1
30 21480666 1
256 21480666 1
257 21480666 1
258 21480666 1
34 21480666 1
259 21480666 1
100 21480666 1
418 21480666 1
101 21480666 1
260 21480666 1
144 21480666 1
419 21480666 1
420 21480666 1
43 21480666 1
421 21480666 1
264 21480666 1
422 21480666 1
423 21480666 1
424 21480666 1
180 21480666 1
266 21480666 1
425 21480666 1
426 21480666 1
427 21480666 1
269 21480666 1
270 21480666 1
272 21480666 1
273 21480666 1
7 21480666 1
428 21480666 1
275 21480666 1
429 21480666 1
430 21480666 1
276 21480666 1
277 21480666 1
431 21480666 1
78 21480666 1
11 21480666 1
282 21480666 1
283 21480666 1
432 21480666 1
285 21480666 1
286 21480666 1
15 21480666 1
433 21480666 1
287 21480666 1
288 21480666 1
289 21480666 1
434 21480666 1
435 21480666 1
436 21480666 1
437 21480666 1
438 21480666 1
439 21480666 1
291 21480666 1
440 21480666 1
292 21480666 1
147 21480666 1
441 21480666 1
293 21480666 1
442 21480666 1
296 21480666 1
443 21480666 1
297 21480666 1
298 21480666 1
444 21480666 1
445 21480666 1
301 21480666 1
446 21480666 1
36 21480666 1
304 21480666 1
305 21480666 1
306 21480666 1
447 21480666 1
448 21480666 1
38 21480666 1
311 21480666 1
313 21480666 1
314 21480666 1
315 21480666 1
449 21480666 1
450 21480666 1
451 21480666 1
151 21480666 1
452 21480666 1
453 21480666 1
454 21480666 1
455 21480666 1
456 21480666 1
318 21480666 1
109 21480666 1
164 21480666 1
457 21480666 1
458 21480666 1
459 21480666 1
460 21480666 1
461 21480666 1
462 21480666 1
112 21480666 1
326 21480666 1
327 21480666 1
328 21480666 1
463 21480666 1
464 21480666 1
465 21480666 1
466 21480666 1
330 21480666 1
467 21480666 1
333 21480666 1
468 21480666 1
17 21480666 1
336 21480666 1
469 21480666 1
339 21480666 1
470 21480666 1
341 21480666 1
471 21480666 1
472 21480666 1
342 21480666 1
26 21480666 1
343 21480666 1
473 21480666 1
474 21480666 1
345 21480666 1
346 21480666 1
475 21480666 1
347 21480666 1
476 21480666 1
348 21480666 1
349 21480666 1
477 21480666 1
478 21480666 1
351 21480666 1
479 21480666 1
480 21480666 1
481 21480666 1
482 21480666 1
353 21480666 1
44 21480666 1
483 21480666 1
354 21480666 1
355 21480666 1
484 21480666 1
357 21480666 1
358 21480666 1
359 21480666 1
360 21480666 1
362 21480666 1
485 21480666 1
363 21480666 1
364 21480666 1
486 21480666 1
365 21480666 1
487 21480666 1
488 21480666 1
489 21480666 1
490 226631830 1
22 226631830 1
94 226631830 1
73 226631830 1
5 226631830 1
26 226631830 1
491 226631830 1
60 226631830 1
492 226631830 1
97 226631830 1
7 226631830 1
32 226631830 1
130 226631830 1
131 226631830 1
132 226631830 1
77 226631830 1
112 226631830 1
38 226631830 1
101 226631830 1
154 226631830 1
85 226631830 1
493 226631830 1
58 226631830 1
54 226631830 1
48 226631830 1
49 226631830 1
136 226631830 1
106 226631830 1
247 226631830 1
148 226631830 1
494 226631830 1
59 226631830 1
61 226631830 1
137 226631830 1
92 226631830 1
317 29163101 1
0 29163101 1
318 29163101 1
72 29163101 1
1 29163101 1
73 29163101 1
5 29163101 1
491 29163101 1
60 29163101 1
7 29163101 1
74 29163101 1
495 29163101 1
132 29163101 1
79 29163101 1
12 29163101 1
496 29163101 1
112 29163101 1
232 29163101 1
83 29163101 1
154 29163101 1
198 29163101 1
497 29163101 1
85 29163101 1
284 29163101 1
289 29163101 1
16 29163101 1
498 29163101 1
242 29163101 1
439 29163101 1
147 29163101 1
17 29163101 1
136 29163101 1
19 29163101 1
294 29163101 1
341 29163101 1
295 29163101 1
137 29163101 1
92 29163101 1
499 29163101 1
22 29163101 1
94 29163101 1
155 29163101 1
129 29163101 1
26 29163101 1
97 29163101 1
32 29163101 1
130 29163101 1
131 29163101 1
34 29163101 1
347 29163101 1
304 29163101 1
100 29163101 1
143 29163101 1
500 29163101 1
38 29163101 1
134 29163101 1
101 29163101 1
260 29163101 1
41 29163101 1
493 29163101 1
58 29163101 1
501 29163101 1
356 29163101 1
502 29163101 1
361 29163101 1
363 29163101 1
48 29163101 1
49 29163101 1
106 29163101 1
50 29163101 1
156 29163101 1
148 29163101 1
220 29163101 1
151 29163101 1
59 29163101 1
108 29163101 1
61 29163101 1
225 29163101 1
183 18016160 1
185 18016160 1
186 18016160 1
188 18016160 1
5 18016160 1
491 18016160 1
190 18016160 1
9 18016160 1
192 18016160 1
166 18016160 1
79 18016160 1
12 18016160 1
503 18016160 1
198 18016160 1
199 18016160 1
377 18016160 1
383 18016160 1
504 18016160 1
22 18016160 1
121 18016160 1
206 18016160 1
387 18016160 1
139 18016160 1
130 18016160 1
390 18016160 1
500 18016160 1
394 18016160 1
212 18016160 1
41 18016160 1
214 18016160 1
493 18016160 1
505 18016160 1
48 18016160 1
218 18016160 1
50 18016160 1
219 18016160 1
51 18016160 1
221 18016160 1
108 18016160 1
225 18016160 1
401 18016160 1
506 18016160 1
507 18016160 1
226 18016160 1
0 18016160 1
1 18016160 1
110 18016160 1
8 18016160 1
74 18016160 1
228 18016160 1
508 18016160 1
141 18016160 1
405 18016160 1
406 18016160 1
496 18016160 1
232 18016160 1
235 18016160 1
237 18016160 1
154 18016160 1
16 18016160 1
240 18016160 1
241 18016160 1
242 18016160 1
244 18016160 1
509 18016160 1
510 18016160 1
511 18016160 1
245 18016160 1
19 18016160 1
119 18016160 1
92 18016160 1
251 18016160 1
152 18016160 1
94 18016160 1
252 18016160 1
155 18016160 1
417 18016160 1
32 18016160 1
33 18016160 1
258 18016160 1
131 18016160 1
34 18016160 1
124 18016160 1
100 18016160 1
512 18016160 1
101 18016160 1
260 18016160 1
125 18016160 1
144 18016160 1
58 18016160 1
420 18016160 1
106 18016160 1
156 18016160 1
513 18016160 1
266 18016160 1
514 18016160 1
269 18016160 1
515 18016160 1
270 18016160 1
272 18016160 1
73 18016160 1
273 18016160 1
60 18016160 1
7 18016160 1
56 18016160 1
276 18016160 1
78 18016160 1
11 18016160 1
280 18016160 1
83 18016160 1
497 18016160 1
287 18016160 1
516 18016160 1
289 18016160 1
498 18016160 1
291 18016160 1
54 18016160 1
517 18016160 1
292 18016160 1
147 18016160 1
294 18016160 1
295 18016160 1
129 18016160 1
299 18016160 1
300 18016160 1
303 18016160 1
36 18016160 1
304 18016160 1
68 18016160 1
309 18016160 1
518 18016160 1
38 18016160 1
519 18016160 1
102 18016160 1
134 18016160 1
311 18016160 1
520 18016160 1
313 18016160 1
521 18016160 1
522 18016160 1
523 18016160 1
59 18016160 1
524 18016160 1
61 18016160 1
316 18016160 1
317 18016160 1
455 18016160 1
318 18016160 1
109 18016160 1
164 18016160 1
140 18016160 1
132 18016160 1
525 18016160 1
326 18016160 1
112 18016160 1
327 18016160 1
328 18016160 1
463 18016160 1
526 18016160 1
85 18016160 1
527 18016160 1
332 18016160 1
333 18016160 1
335 18016160 1
17 18016160 1
136 18016160 1
341 18016160 1
137 18016160 1
528 18016160 1
93 18016160 1
95 18016160 1
26 18016160 1
97 18016160 1
346 18016160 1
347 18016160 1
349 18016160 1
143 18016160 1
44 18016160 1
483 18016160 1
529 18016160 1
484 18016160 1
356 18016160 1
104 18016160 1
358 18016160 1
530 18016160 1
363 18016160 1
148 18016160 1
486 18016160 1
365 18016160 1
531 18016160 1
138 18016160 1
72 248801998 1
272 248801998 1
73 248801998 1
5 248801998 1
60 248801998 1
7 248801998 1
532 248801998 1
495 248801998 1
79 248801998 1
11 248801998 1
12 248801998 1
115 248801998 1
283 248801998 1
14 248801998 1
87 248801998 1
533 248801998 1
534 248801998 1
498 248801998 1
535 248801998 1
380 248801998 1
54 248801998 1
536 248801998 1
204 248801998 1
118 248801998 1
121 248801998 1
129 248801998 1
387 248801998 1
98 248801998 1
537 248801998 1
538 248801998 1
539 248801998 1
38 248801998 1
134 248801998 1
213 248801998 1
176 248801998 1
41 248801998 1
42 248801998 1
215 248801998 1
540 248801998 1
541 248801998 1
105 248801998 1
221 248801998 1
59 248801998 1
61 248801998 1
108 248801998 1
224 248801998 1
542 248801998 1
0 248801998 1
1 248801998 1
4 248801998 1
110 248801998 1
321 248801998 1
74 248801998 1
543 248801998 1
544 248801998 1
545 248801998 1
112 248801998 1
113 248801998 1
546 248801998 1
329 248801998 1
234 248801998 1
85 248801998 1
242 248801998 1
18 248801998 1
245 248801998 1
19 248801998 1
547 248801998 1
92 248801998 1
251 248801998 1
94 248801998 1
32 248801998 1
548 248801998 1
256 248801998 1
258 248801998 1
34 248801998 1
259 248801998 1
124 248801998 1
100 248801998 1
418 248801998 1
101 248801998 1
144 248801998 1
58 248801998 1
419 248801998 1
549 248801998 1
44 248801998 1
550 248801998 1
551 248801998 1
529 248801998 1
484 248801998 1
552 248801998 1
104 248801998 1
362 248801998 1
49 248801998 1
106 248801998 1
126 248801998 1
553 248801998 1
554 375036621 1
555 375036621 1
556 375036621 1
557 375036621 1
558 375036621 1
559 375036621 1
560 375036621 1
11 375036621 1
12 375036621 1
561 375036621 1
562 375036621 1
563 375036621 1
564 375036621 1
565 375036621 1
85 375036621 1
566 375036621 1
567 375036621 1
498 375036621 1
568 375036621 1
413 375036621 1
569 375036621 1
147 375036621 1
570 375036621 1
571 375036621 1
572 375036621 1
158 375036621 1
573 375036621 1
574 375036621 1
575 375036621 1
576 375036621 1
577 375036621 1
578 375036621 1
579 375036621 1
259 375036621 1
580 375036621 1
581 375036621 1
134 375036621 1
176 375036621 1
582 375036621 1
549 375036621 1
583 375036621 1
584 375036621 1
151 375036621 1
585 375036621 1
0 227431311 1
22 227431311 1
95 227431311 1
155 227431311 1
26 227431311 1
5 227431311 1
586 227431311 1
7 227431311 1
130 227431311 1
53 227431311 1
12 227431311 1
112 227431311 1
113 227431311 1
38 227431311 1
154 227431311 1
413 227431311 1
587 227431311 1
48 227431311 1
49 227431311 1
588 227431311 1
17 227431311 1
19 227431311 1
137 227431311 1
589 227431311 1
183 39325505 1
185 39325505 1
72 39325505 1
188 39325505 1
187 39325505 1
5 39325505 1
190 39325505 1
369 39325505 1
590 39325505 1
111 39325505 1
192 39325505 1
10 39325505 1
76 39325505 1
166 39325505 1
79 39325505 1
12 39325505 1
197 39325505 1
591 39325505 1
377 39325505 1
592 39325505 1
202 39325505 1
384 39325505 1
22 39325505 1
121 39325505 1
23 39325505 1
593 39325505 1
24 39325505 1
25 39325505 1
27 39325505 1
387 39325505 1
208 39325505 1
209 39325505 1
388 39325505 1
210 39325505 1
40 39325505 1
41 39325505 1
214 39325505 1
540 39325505 1
216 39325505 1
594 39325505 1
46 39325505 1
48 39325505 1
105 39325505 1
218 39325505 1
50 39325505 1
219 39325505 1
221 39325505 1
595 39325505 1
224 39325505 1
506 39325505 1
226 39325505 1
0 39325505 1
596 39325505 1
2 39325505 1
4 39325505 1
6 39325505 1
110 39325505 1
597 39325505 1
74 39325505 1
404 39325505 1
232 39325505 1
233 39325505 1
238 39325505 1
16 39325505 1
241 39325505 1
117 39325505 1
90 39325505 1
244 39325505 1
413 39325505 1
246 39325505 1
415 39325505 1
249 39325505 1
250 39325505 1
598 39325505 1
251 39325505 1
252 39325505 1
416 39325505 1
599 39325505 1
32 39325505 1
255 39325505 1
256 39325505 1
33 39325505 1
257 39325505 1
258 39325505 1
34 39325505 1
600 39325505 1
601 39325505 1
100 39325505 1
418 39325505 1
101 39325505 1
144 39325505 1
420 39325505 1
602 39325505 1
264 39325505 1
603 39325505 1
45 39325505 1
180 39325505 1
265 39325505 1
266 39325505 1
267 39325505 1
52 39325505 1
269 39325505 1
270 39325505 1
272 39325505 1
273 39325505 1
604 39325505 1
7 39325505 1
605 39325505 1
56 39325505 1
431 39325505 1
606 39325505 1
78 39325505 1
278 39325505 1
280 39325505 1
282 39325505 1
607 39325505 1
608 39325505 1
284 39325505 1
87 39325505 1
287 39325505 1
289 39325505 1
291 39325505 1
54 39325505 1
517 39325505 1
292 39325505 1
147 39325505 1
294 39325505 1
158 39325505 1
609 39325505 1
28 39325505 1
299 39325505 1
31 39325505 1
35 39325505 1
303 39325505 1
36 39325505 1
99 39325505 1
304 39325505 1
305 39325505 1
68 39325505 1
308 39325505 1
38 39325505 1
102 39325505 1
311 39325505 1
313 39325505 1
521 39325505 1
316 39325505 1
318 39325505 1
319 39325505 1
610 39325505 1
320 39325505 1
109 39325505 1
321 39325505 1
322 39325505 1
323 39325505 1
461 39325505 1
13 39325505 1
326 39325505 1
112 39325505 1
327 39325505 1
464 39325505 1
85 39325505 1
332 39325505 1
611 39325505 1
334 39325505 1
335 39325505 1
17 39325505 1
18 39325505 1
337 39325505 1
338 39325505 1
340 39325505 1
93 39325505 1
26 39325505 1
344 39325505 1
345 39325505 1
475 39325505 1
612 39325505 1
349 39325505 1
37 39325505 1
353 39325505 1
613 39325505 1
44 39325505 1
614 39325505 1
529 39325505 1
104 39325505 1
359 39325505 1
358 39325505 1
357 39325505 1
361 39325505 1
362 39325505 1
49 39325505 1
615 39325505 1
126 39325505 1
365 39325505 1
488 39325505 1
53 410258761 1
616 127424923 1
22 127424923 1
26 127424923 1
5 127424923 1
617 127424923 1
583 127424923 1
256 127424923 1
48 127424923 1
618 127424923 1
619 127424923 1
390 127424923 1
620 127424923 1
621 127424923 1
153 399032673 1
184 36806703 1
187 36806703 1
72 36806703 1
622 36806703 1
5 36806703 1
367 36806703 1
623 36806703 1
163 36806703 1
624 36806703 1
370 36806703 1
77 36806703 1
166 36806703 1
625 36806703 1
79 36806703 1
12 36806703 1
199 36806703 1
373 36806703 1
533 36806703 1
375 36806703 1
380 36806703 1
171 36806703 1
626 36806703 1
203 36806703 1
627 36806703 1
22 36806703 1
121 36806703 1
208 36806703 1
628 36806703 1
209 36806703 1
388 36806703 1
392 36806703 1
629 36806703 1
213 36806703 1
41 36806703 1
215 36806703 1
630 36806703 1
631 36806703 1
632 36806703 1
633 36806703 1
48 36806703 1
218 36806703 1
50 36806703 1
634 36806703 1
221 36806703 1
223 36806703 1
635 36806703 1
108 36806703 1
401 36806703 1
225 36806703 1
0 36806703 1
636 36806703 1
1 36806703 1
637 36806703 1
638 36806703 1
161 36806703 1
4 36806703 1
110 36806703 1
228 36806703 1
74 36806703 1
545 36806703 1
639 36806703 1
233 36806703 1
640 36806703 1
234 36806703 1
235 36806703 1
641 36806703 1
408 36806703 1
169 36806703 1
238 36806703 1
16 36806703 1
241 36806703 1
244 36806703 1
245 36806703 1
19 36806703 1
547 36806703 1
250 36806703 1
598 36806703 1
642 36806703 1
92 36806703 1
643 36806703 1
644 36806703 1
252 36806703 1
94 36806703 1
253 36806703 1
416 36806703 1
417 36806703 1
599 36806703 1
32 36806703 1
256 36806703 1
258 36806703 1
34 36806703 1
259 36806703 1
124 36806703 1
100 36806703 1
418 36806703 1
101 36806703 1
261 36806703 1
262 36806703 1
177 36806703 1
144 36806703 1
58 36806703 1
420 36806703 1
43 36806703 1
146 36806703 1
106 36806703 1
270 36806703 1
272 36806703 1
73 36806703 1
60 36806703 1
7 36806703 1
605 36806703 1
645 36806703 1
165 36806703 1
56 36806703 1
646 36806703 1
278 36806703 1
78 36806703 1
280 36806703 1
281 36806703 1
284 36806703 1
647 36806703 1
87 36806703 1
287 36806703 1
434 36806703 1
435 36806703 1
517 36806703 1
54 36806703 1
296 36806703 1
648 36806703 1
649 36806703 1
129 36806703 1
650 36806703 1
651 36806703 1
302 36806703 1
303 36806703 1
36 36806703 1
133 36806703 1
308 36806703 1
448 36806703 1
134 36806703 1
102 36806703 1
652 36806703 1
176 36806703 1
521 36806703 1
315 36806703 1
150 36806703 1
151 36806703 1
59 36806703 1
61 36806703 1
316 36806703 1
653 36806703 1
455 36806703 1
159 36806703 1
610 36806703 1
109 36806703 1
164 36806703 1
654 36806703 1
655 36806703 1
543 36806703 1
323 36806703 1
656 36806703 1
657 36806703 1
142 36806703 1
112 36806703 1
328 36806703 1
658 36806703 1
329 36806703 1
464 36806703 1
85 36806703 1
64 36806703 1
659 36806703 1
466 36806703 1
330 36806703 1
332 36806703 1
17 36806703 1
337 36806703 1
469 36806703 1
660 36806703 1
661 36806703 1
341 36806703 1
93 36806703 1
95 36806703 1
26 36806703 1
97 36806703 1
662 36806703 1
347 36806703 1
175 36806703 1
663 36806703 1
349 36806703 1
350 36806703 1
351 36806703 1
613 36806703 1
44 36806703 1
614 36806703 1
357 36806703 1
664 36806703 1
363 36806703 1
49 36806703 1
615 36806703 1
126 36806703 1
665 36806703 1
489 36806703 1
587 48380272 1
1 48380272 1
224 48380272 1
666 48380272 1
251 48380272 1
185 19652551 1
369 19652551 1
624 19652551 1
667 19652551 1
668 19652551 1
192 19652551 1
193 19652551 1
79 19652551 1
12 19652551 1
669 19652551 1
670 19652551 1
170 19652551 1
535 19652551 1
378 19652551 1
671 19652551 1
380 19652551 1
672 19652551 1
172 19652551 1
385 19652551 1
121 19652551 1
174 19652551 1
139 19652551 1
208 19652551 1
390 19652551 1
389 19652551 1
673 19652551 1
500 19652551 1
178 19652551 1
217 19652551 1
674 19652551 1
398 19652551 1
105 19652551 1
218 19652551 1
675 19652551 1
219 19652551 1
222 19652551 1
223 19652551 1
221 19652551 1
676 19652551 1
226 19652551 1
677 19652551 1
227 19652551 1
678 19652551 1
8 19652551 1
679 19652551 1
233 19652551 1
680 19652551 1
407 19652551 1
411 19652551 1
414 19652551 1
681 19652551 1
19 19652551 1
415 19652551 1
253 19652551 1
682 19652551 1
418 19652551 1
125 19652551 1
261 19652551 1
262 19652551 1
420 19652551 1
421 19652551 1
422 19652551 1
180 19652551 1
265 19652551 1
427 19652551 1
272 19652551 1
162 19652551 1
87 19652551 1
438 19652551 1
292 19652551 1
440 19652551 1
443 19652551 1
299 19652551 1
683 19652551 1
684 19652551 1
305 19652551 1
685 19652551 1
449 19652551 1
452 19652551 1
456 19652551 1
686 19652551 1
687 19652551 1
688 19652551 1
321 19652551 1
458 19652551 1
462 19652551 1
167 19652551 1
326 19652551 1
112 19652551 1
689 19652551 1
329 19652551 1
85 19652551 1
690 19652551 1
335 19652551 1
468 19652551 1
691 19652551 1
470 19652551 1
353 19652551 1
44 19652551 1
613 19652551 1
550 19652551 1
692 19652551 1
363 19652551 1
364 19652551 1
487 19652551 1
184 19652551 1
187 19652551 1
166 19652551 1
168 19652551 1
693 19652551 1
374 19652551 1
375 19652551 1
145 19652551 1
694 19652551 1
381 19652551 1
382 19652551 1
695 19652551 1
384 19652551 1
696 19652551 1
210 19652551 1
697 19652551 1
41 19652551 1
698 19652551 1
395 19652551 1
396 19652551 1
48 19652551 1
128 19652551 1
182 19652551 1
0 19652551 1
403 19652551 1
1 19652551 1
699 19652551 1
160 19652551 1
4 19652551 1
700 19652551 1
110 19652551 1
74 19652551 1
701 19652551 1
232 19652551 1
236 19652551 1
237 19652551 1
408 19652551 1
238 19652551 1
16 19652551 1
410 19652551 1
702 19652551 1
412 19652551 1
246 19652551 1
703 19652551 1
250 19652551 1
704 19652551 1
642 19652551 1
416 19652551 1
258 19652551 1
705 19652551 1
101 19652551 1
144 19652551 1
264 19652551 1
423 19652551 1
706 19652551 1
424 19652551 1
266 19652551 1
268 19652551 1
269 19652551 1
428 19652551 1
707 19652551 1
708 19652551 1
278 19652551 1
279 19652551 1
11 19652551 1
709 19652551 1
280 19652551 1
432 19652551 1
14 19652551 1
288 19652551 1
290 19652551 1
442 19652551 1
710 19652551 1
303 19652551 1
36 19652551 1
307 19652551 1
448 19652551 1
38 19652551 1
311 19652551 1
179 19652551 1
314 19652551 1
181 19652551 1
711 19652551 1
317 19652551 1
455 19652551 1
109 19652551 1
320 19652551 1
164 19652551 1
328 19652551 1
327 19652551 1
464 19652551 1
465 19652551 1
330 19652551 1
332 19652551 1
712 19652551 1
472 19652551 1
346 19652551 1
348 19652551 1
663 19652551 1
612 19652551 1
349 19652551 1
480 19652551 1
713 19652551 1
488 19652551 1
186 237826875 1
714 237826875 1
73 237826875 1
5 237826875 1
60 237826875 1
7 237826875 1
532 237826875 1
191 237826875 1
56 237826875 1
668 237826875 1
430 237826875 1
193 237826875 1
278 237826875 1
77 237826875 1
79 237826875 1
11 237826875 1
715 237826875 1
115 237826875 1
647 237826875 1
533 237826875 1
380 237826875 1
54 237826875 1
291 237826875 1
147 237826875 1
716 237826875 1
443 237826875 1
384 237826875 1
22 237826875 1
297 237826875 1
129 237826875 1
387 237826875 1
717 237826875 1
683 237826875 1
718 237826875 1
133 237826875 1
500 237826875 1
38 237826875 1
539 237826875 1
134 237826875 1
213 237826875 1
540 237826875 1
631 237826875 1
397 237826875 1
48 237826875 1
105 237826875 1
221 237826875 1
59 237826875 1
108 237826875 1
61 237826875 1
225 237826875 1
0 237826875 1
1 237826875 1
4 237826875 1
109 237826875 1
8 237826875 1
74 237826875 1
719 237826875 1
544 237826875 1
545 237826875 1
81 237826875 1
113 237826875 1
463 237826875 1
689 237826875 1
85 237826875 1
64 237826875 1
88 237826875 1
408 237826875 1
169 237826875 1
240 237826875 1
332 237826875 1
681 237826875 1
245 237826875 1
18 237826875 1
246 237826875 1
247 237826875 1
720 237826875 1
660 237826875 1
119 237826875 1
721 237826875 1
251 237826875 1
92 237826875 1
643 237826875 1
722 237826875 1
252 237826875 1
94 237826875 1
26 237826875 1
97 237826875 1
32 237826875 1
256 237826875 1
34 237826875 1
723 237826875 1
347 237826875 1
259 237826875 1
124 237826875 1
100 237826875 1
101 237826875 1
144 237826875 1
43 237826875 1
44 237826875 1
550 237826875 1
529 237826875 1
422 237826875 1
359 237826875 1
362 237826875 1
49 237826875 1
106 237826875 1
126 237826875 1
488 237826875 1
724 237826875 1
317 80267704 1
72 80267704 1
1 80267704 1
2 80267704 1
73 80267704 1
5 80267704 1
4 80267704 1
109 80267704 1
60 80267704 1
7 80267704 1
74 80267704 1
75 80267704 1
56 80267704 1
77 80267704 1
606 80267704 1
79 80267704 1
12 80267704 1
112 80267704 1
83 80267704 1
84 80267704 1
198 80267704 1
497 80267704 1
85 80267704 1
86 80267704 1
284 80267704 1
87 80267704 1
289 80267704 1
242 80267704 1
54 80267704 1
90 80267704 1
17 80267704 1
19 80267704 1
341 80267704 1
295 80267704 1
92 80267704 1
725 80267704 1
22 80267704 1
94 80267704 1
23 80267704 1
129 80267704 1
24 80267704 1
26 80267704 1
28 80267704 1
96 80267704 1
97 80267704 1
32 80267704 1
256 80267704 1
34 80267704 1
35 80267704 1
99 80267704 1
304 80267704 1
37 80267704 1
100 80267704 1
38 80267704 1
350 80267704 1
134 80267704 1
101 80267704 1
102 80267704 1
352 80267704 1
41 80267704 1
214 80267704 1
58 80267704 1
44 80267704 1
356 80267704 1
358 80267704 1
45 80267704 1
361 80267704 1
363 80267704 1
48 80267704 1
49 80267704 1
106 80267704 1
50 80267704 1
107 80267704 1
220 80267704 1
59 80267704 1
108 80267704 1
61 80267704 1
400 80267704 1
101 237788848 1
22 237788848 1
94 237788848 1
5 237788848 1
60 237788848 1
97 237788848 1
54 237788848 1
75 237788848 1
131 237788848 1
48 237788848 1
247 237788848 1
137 237788848 1
70 237788848 1
317 32922034 1
55 32922034 1
490 32922034 1
57 32922034 1
318 32922034 1
1 32922034 1
726 32922034 1
5 32922034 1
273 32922034 1
7 32922034 1
624 32922034 1
727 32922034 1
719 32922034 1
10 32922034 1
11 32922034 1
12 32922034 1
13 32922034 1
112 32922034 1
728 32922034 1
280 32922034 1
327 32922034 1
232 32922034 1
63 32922034 1
83 32922034 1
198 32922034 1
497 32922034 1
284 32922034 1
85 32922034 1
200 32922034 1
330 32922034 1
16 32922034 1
242 32922034 1
54 32922034 1
729 32922034 1
17 32922034 1
720 32922034 1
119 32922034 1
730 32922034 1
158 32922034 1
341 32922034 1
731 32922034 1
732 32922034 1
385 32922034 1
22 32922034 1
26 32922034 1
31 32922034 1
32 32922034 1
347 32922034 1
304 32922034 1
38 32922034 1
41 32922034 1
144 32922034 1
214 32922034 1
215 32922034 1
733 32922034 1
356 32922034 1
46 32922034 1
361 32922034 1
48 32922034 1
363 32922034 1
50 32922034 1
220 32922034 1
225 32922034 1
53 242484816 1
148 242484816 1
154 67430174 1
493 67430174 1
145 67430174 1
30 67430174 1
734 67430174 1
49 67430174 1
76 67430174 1
405 67430174 1
531 67430174 1
112 67430174 1
137 67430174 1
695 67430174 1
528 67430174 1
157 67430174 1
360 21565240 1
9 21565240 1
54 21565240 1
131 21565240 1
10 21565240 1
148 21565240 1
6 21565240 1
13 21565240 1
55 211231464 1
57 211231464 1
72 211231464 1
1 211231464 1
73 211231464 1
5 211231464 1
60 211231464 1
7 211231464 1
735 211231464 1
74 211231464 1
543 211231464 1
736 211231464 1
79 211231464 1
12 211231464 1
112 211231464 1
62 211231464 1
463 211231464 1
235 211231464 1
737 211231464 1
283 211231464 1
198 211231464 1
85 211231464 1
375 211231464 1
16 211231464 1
439 211231464 1
54 211231464 1
738 211231464 1
147 211231464 1
245 211231464 1
19 211231464 1
739 211231464 1
251 211231464 1
92 211231464 1
153 211231464 1
732 211231464 1
731 211231464 1
385 211231464 1
22 211231464 1
94 211231464 1
26 211231464 1
387 211231464 1
97 211231464 1
32 211231464 1
740 211231464 1
34 211231464 1
347 211231464 1
718 211231464 1
741 211231464 1
124 211231464 1
100 211231464 1
500 211231464 1
38 211231464 1
538 211231464 1
134 211231464 1
101 211231464 1
58 211231464 1
43 211231464 1
313 211231464 1
44 211231464 1
521 211231464 1
484 211231464 1
359 211231464 1
742 211231464 1
48 211231464 1
49 211231464 1
314 211231464 1
106 211231464 1
221 211231464 1
108 211231464 1
61 211231464 1
225 211231464 1
154 179230072 1
85 179230072 1
493 179230072 1
26 179230072 1
7 179230072 1
146 179230072 1
130 179230072 1
743 179230072 1
48 179230072 1
49 179230072 1
53 179230072 1
150 179230072 1
112 179230072 1
137 179230072 1
0 270286972 1
24 270286972 1
6 270286972 1
28 270286972 1
32 270286972 1
45 270286972 1
46 270286972 1
9 270286972 1
35 270286972 1
10 270286972 1
13 270286972 1
158 270286972 1
53 378668608 1
54 430934081 1
94 430934081 1
620 430934081 1
390 430934081 1
744 430934081 1
60 430934081 1
32 430934081 1
617 430934081 1
226 110711910 1
317 110711910 1
0 110711910 1
1 110711910 1
73 110711910 1
5 110711910 1
60 110711910 1
132 110711910 1
77 110711910 1
112 110711910 1
715 110711910 1
198 110711910 1
154 110711910 1
85 110711910 1
497 110711910 1
54 110711910 1
510 110711910 1
136 110711910 1
19 110711910 1
341 110711910 1
137 110711910 1
92 110711910 1
22 110711910 1
94 110711910 1
26 110711910 1
387 110711910 1
97 110711910 1
32 110711910 1
131 110711910 1
723 110711910 1
304 110711910 1
124 110711910 1
143 110711910 1
38 110711910 1
101 110711910 1
41 110711910 1
214 110711910 1
493 110711910 1
631 110711910 1
356 110711910 1
361 110711910 1
48 110711910 1
49 110711910 1
364 110711910 1
106 110711910 1
148 110711910 1
156 110711910 1
223 110711910 1
59 110711910 1
61 110711910 1
72 103817716 1
188 103817716 1
73 103817716 1
5 103817716 1
60 103817716 1
7 103817716 1
56 103817716 1
192 103817716 1
277 103817716 1
78 103817716 1
166 103817716 1
77 103817716 1
370 103817716 1
79 103817716 1
11 103817716 1
12 103817716 1
197 103817716 1
83 103817716 1
198 103817716 1
497 103817716 1
285 103817716 1
289 103817716 1
377 103817716 1
435 103817716 1
291 103817716 1
54 103817716 1
517 103817716 1
439 103817716 1
738 103817716 1
204 103817716 1
294 103817716 1
295 103817716 1
745 103817716 1
443 103817716 1
385 103817716 1
22 103817716 1
129 103817716 1
304 103817716 1
394 103817716 1
38 103817716 1
134 103817716 1
41 103817716 1
493 103817716 1
215 103817716 1
48 103817716 1
50 103817716 1
220 103817716 1
222 103817716 1
223 103817716 1
108 103817716 1
61 103817716 1
225 103817716 1
746 103817716 1
317 103817716 1
455 103817716 1
318 103817716 1
1 103817716 1
110 103817716 1
8 103817716 1
74 103817716 1
618 103817716 1
406 103817716 1
112 103817716 1
463 103817716 1
237 103817716 1
64 103817716 1
85 103817716 1
16 103817716 1
467 103817716 1
244 103817716 1
17 103817716 1
245 103817716 1
19 103817716 1
250 103817716 1
341 103817716 1
92 103817716 1
94 103817716 1
747 103817716 1
26 103817716 1
97 103817716 1
256 103817716 1
33 103817716 1
748 103817716 1
257 103817716 1
34 103817716 1
347 103817716 1
259 103817716 1
349 103817716 1
124 103817716 1
100 103817716 1
101 103817716 1
125 103817716 1
58 103817716 1
749 103817716 1
356 103817716 1
361 103817716 1
363 103817716 1
106 103817716 1
266 103817716 1
455 90364806 1
94 90364806 1
73 90364806 1
26 90364806 1
60 90364806 1
97 90364806 1
32 90364806 1
140 90364806 1
130 90364806 1
131 90364806 1
132 90364806 1
347 90364806 1
77 90364806 1
12 90364806 1
112 90364806 1
198 90364806 1
154 90364806 1
493 90364806 1
16 90364806 1
49 90364806 1
136 90364806 1
106 90364806 1
59 90364806 1
61 90364806 1
225 90364806 1
750 90364806 1
92 90364806 1
751 324588341 1
71 324588341 1
554 324588341 1
752 324588341 1
555 324588341 1
272 324588341 1
753 324588341 1
7 324588341 1
557 324588341 1
754 324588341 1
74 324588341 1
558 324588341 1
559 324588341 1
132 324588341 1
430 324588341 1
560 324588341 1
77 324588341 1
79 324588341 1
12 324588341 1
709 324588341 1
755 324588341 1
563 324588341 1
329 324588341 1
564 324588341 1
154 324588341 1
565 324588341 1
85 324588341 1
756 324588341 1
690 324588341 1
757 324588341 1
409 324588341 1
758 324588341 1
759 324588341 1
290 324588341 1
760 324588341 1
567 324588341 1
498 324588341 1
761 324588341 1
568 324588341 1
147 324588341 1
570 324588341 1
17 324588341 1
293 324588341 1
571 324588341 1
19 324588341 1
572 324588341 1
762 324588341 1
137 324588341 1
251 324588341 1
763 324588341 1
764 324588341 1
649 324588341 1
574 324588341 1
765 324588341 1
766 324588341 1
155 324588341 1
576 324588341 1
445 324588341 1
577 324588341 1
131 324588341 1
578 324588341 1
303 324588341 1
347 324588341 1
581 324588341 1
100 324588341 1
143 324588341 1
500 324588341 1
519 324588341 1
101 324588341 1
134 324588341 1
41 324588341 1
520 324588341 1
582 324588341 1
493 324588341 1
549 324588341 1
767 324588341 1
768 324588341 1
769 324588341 1
770 324588341 1
424 324588341 1
148 324588341 1
771 324588341 1
584 324588341 1
151 324588341 1
316 324588341 1
585 324588341 1
0 253184868 1
72 253184868 1
1 253184868 1
73 253184868 1
5 253184868 1
60 253184868 1
772 253184868 1
532 253184868 1
9 253184868 1
545 253184868 1
85 253184868 1
87 253184868 1
16 253184868 1
54 253184868 1
413 253184868 1
17 253184868 1
247 253184868 1
92 253184868 1
251 253184868 1
22 253184868 1
121 253184868 1
94 253184868 1
129 253184868 1
773 253184868 1
97 253184868 1
32 253184868 1
774 253184868 1
34 253184868 1
390 253184868 1
259 253184868 1
124 253184868 1
133 253184868 1
775 253184868 1
134 253184868 1
101 253184868 1
176 253184868 1
58 253184868 1
44 253184868 1
529 253184868 1
48 253184868 1
49 253184868 1
106 253184868 1
776 253184868 1
59 253184868 1
108 253184868 1
61 253184868 1
317 78021401 1
183 78021401 1
318 78021401 1
1 78021401 1
72 78021401 1
2 78021401 1
73 78021401 1
777 78021401 1
4 78021401 1
5 78021401 1
109 78021401 1
60 78021401 1
7 78021401 1
74 78021401 1
75 78021401 1
778 78021401 1
77 78021401 1
78 78021401 1
279 78021401 1
79 78021401 1
11 78021401 1
12 78021401 1
112 78021401 1
232 78021401 1
83 78021401 1
84 78021401 1
198 78021401 1
497 78021401 1
85 78021401 1
86 78021401 1
200 78021401 1
289 78021401 1
16 78021401 1
242 78021401 1
54 78021401 1
90 78021401 1
510 78021401 1
17 78021401 1
249 78021401 1
294 78021401 1
341 78021401 1
92 78021401 1
22 78021401 1
94 78021401 1
23 78021401 1
129 78021401 1
24 78021401 1
26 78021401 1
779 78021401 1
28 78021401 1
97 78021401 1
300 78021401 1
32 78021401 1
256 78021401 1
209 78021401 1
35 78021401 1
347 78021401 1
99 78021401 1
304 78021401 1
37 78021401 1
124 78021401 1
100 78021401 1
38 78021401 1
134 78021401 1
101 78021401 1
102 78021401 1
352 78021401 1
125 78021401 1
41 78021401 1
58 78021401 1
358 78021401 1
45 78021401 1
361 78021401 1
363 78021401 1
48 78021401 1
49 78021401 1
315 78021401 1
106 78021401 1
50 78021401 1
267 78021401 1
108 78021401 1
61 78021401 1
732 21927925 1
587 21927925 1
57 21927925 1
153 21927925 1
731 172749267 1
55 172749267 1
732 172749267 1
57 172749267 1
318 172749267 1
22 172749267 1
26 172749267 1
5 172749267 1
97 172749267 1
7 172749267 1
32 172749267 1
740 172749267 1
56 172749267 1
77 172749267 1
112 172749267 1
62 172749267 1
198 172749267 1
16 172749267 1
54 172749267 1
48 172749267 1
147 172749267 1
49 172749267 1
59 172749267 1
61 172749267 1
153 172749267 1
153 944693640 1
72 232242473 1
1 232242473 1
73 232242473 1
5 232242473 1
60 232242473 1
369 232242473 1
140 232242473 1
74 232242473 1
229 232242473 1
132 232242473 1
76 232242473 1
77 232242473 1
79 232242473 1
112 232242473 1
154 232242473 1
780 232242473 1
135 232242473 1
781 232242473 1
16 232242473 1
332 232242473 1
410 232242473 1
54 232242473 1
147 232242473 1
245 232242473 1
136 232242473 1
295 232242473 1
137 232242473 1
92 232242473 1
251 232242473 1
22 232242473 1
121 232242473 1
94 232242473 1
129 232242473 1
97 232242473 1
32 232242473 1
131 232242473 1
124 232242473 1
100 232242473 1
38 232242473 1
134 232242473 1
58 232242473 1
48 232242473 1
49 232242473 1
364 232242473 1
106 232242473 1
149 232242473 1
148 232242473 1
59 232242473 1
108 232242473 1
61 232242473 1
94 242455623 1
59 242455623 1
60 242455623 1
97 242455623 1
92 242455623 1
57 627403720 1
153 627403720 1
9 256198747 1
10 256198747 1
6 256198747 1
13 256198747 1
32 256198747 1
532 256198747 1
782 270850017 1
783 270850017 1
0 270850017 1
71 270850017 1
636 270850017 1
1 270850017 1
784 270850017 1
699 270850017 1
161 270850017 1
7 270850017 1
645 270850017 1
165 270850017 1
77 270850017 1
657 270850017 1
12 270850017 1
785 270850017 1
786 270850017 1
234 270850017 1
85 270850017 1
87 270850017 1
787 270850017 1
16 270850017 1
240 270850017 1
54 270850017 1
147 270850017 1
788 270850017 1
17 270850017 1
762 270850017 1
251 270850017 1
789 270850017 1
93 270850017 1
252 270850017 1
790 270850017 1
347 270850017 1
579 270850017 1
175 270850017 1
791 270850017 1
775 270850017 1
418 270850017 1
134 270850017 1
177 270850017 1
792 270850017 1
768 270850017 1
44 270850017 1
793 270850017 1
794 270850017 1
224 270850017 1
635 270850017 1
225 270850017 1
226 240624439 1
0 240624439 1
72 240624439 1
1 240624439 1
272 240624439 1
73 240624439 1
5 240624439 1
60 240624439 1
110 240624439 1
8 240624439 1
7 240624439 1
140 240624439 1
74 240624439 1
56 240624439 1
132 240624439 1
111 240624439 1
76 240624439 1
795 240624439 1
141 240624439 1
77 240624439 1
79 240624439 1
281 240624439 1
85 240624439 1
796 240624439 1
533 240624439 1
781 240624439 1
242 240624439 1
54 240624439 1
246 240624439 1
136 240624439 1
245 240624439 1
118 240624439 1
137 240624439 1
92 240624439 1
22 240624439 1
95 240624439 1
94 240624439 1
129 240624439 1
26 240624439 1
97 240624439 1
300 240624439 1
32 240624439 1
130 240624439 1
131 240624439 1
123 240624439 1
259 240624439 1
305 240624439 1
124 240624439 1
100 240624439 1
143 240624439 1
38 240624439 1
797 240624439 1
101 240624439 1
134 240624439 1
125 240624439 1
41 240624439 1
419 240624439 1
58 240624439 1
48 240624439 1
218 240624439 1
49 240624439 1
106 240624439 1
149 240624439 1
148 240624439 1
59 240624439 1
108 240624439 1
61 240624439 1
724 240624439 1
127 240624439 1
128 240624439 1
52 240624439 1
212 19837405 1
102 19837405 1
40 19837405 1
41 19837405 1
95 19837405 1
23 19837405 1
25 19837405 1
28 19837405 1
16 19837405 1
798 19837405 1
7 19837405 1
31 19837405 1
32 19837405 1
772 19837405 1
48 19837405 1
49 19837405 1
56 19837405 1
34 19837405 1
35 19837405 1
18 19837405 1
19 19837405 1
53 392146152 1
799 392146152 1
137 140393380 1
157 140393380 1
9 533004742 1
46 533004742 1
54 533004742 1
0 533004742 1
131 533004742 1
49 533004742 1
132 533004742 1
85 533004742 1
77 533004742 1
773 533004742 1
32 533004742 1
732 524423189 1
55 524423189 1
731 524423189 1
57 524423189 1
72 524423189 1
58 524423189 1
7 524423189 1
32 524423189 1
800 524423189 1
49 524423189 1
147 524423189 1
801 524423189 1
106 524423189 1
11 524423189 1
61 524423189 1
62 524423189 1
153 524423189 1
802 212555476 1
21 212555476 1
22 212555476 1
1 212555476 1
616 212555476 1
5 212555476 1
26 212555476 1
4 212555476 1
7 212555476 1
617 212555476 1
735 212555476 1
256 212555476 1
619 212555476 1
803 212555476 1
194 212555476 1
561 212555476 1
214 212555476 1
215 212555476 1
804 212555476 1
583 212555476 1
805 212555476 1
587 212555476 1
48 212555476 1
147 212555476 1
364 212555476 1
806 212555476 1
807 212555476 1
808 212555476 1
339 212555476 1
661 212555476 1
739 212555476 1
621 212555476 1
453 212555476 1
251 212555476 1
21 191865710 1
0 191865710 1
22 191865710 1
1 191865710 1
95 191865710 1
155 191865710 1
5 191865710 1
26 191865710 1
586 191865710 1
7 191865710 1
130 191865710 1
53 191865710 1
304 191865710 1
112 191865710 1
113 191865710 1
38 191865710 1
237 191865710 1
154 191865710 1
48 191865710 1
49 191865710 1
18 191865710 1
293 191865710 1
137 191865710 1
251 191865710 1
0 89952215 1
1 89952215 1
687 89952215 1
2 89952215 1
272 89952215 1
3 89952215 1
274 89952215 1
109 89952215 1
110 89952215 1
597 89952215 1
9 89952215 1
809 89952215 1
76 89952215 1
278 89952215 1
112 89952215 1
232 89952215 1
327 89952215 1
680 89952215 1
810 89952215 1
375 89952215 1
16 89952215 1
334 89952215 1
335 89952215 1
91 89952215 1
17 89952215 1
249 89952215 1
661 89952215 1
811 89952215 1
340 89952215 1
28 89952215 1
208 89952215 1
812 89952215 1
37 89952215 1
305 89952215 1
480 89952215 1
263 89952215 1
552 89952215 1
45 89952215 1
49 89952215 1
50 89952215 1
506 89952215 1
52 89952215 1
83 22924705 1
38 22924705 1
0 22924705 1
22 22924705 1
493 22924705 1
5 22924705 1
534 22924705 1
26 22924705 1
6 22924705 1
9 22924705 1
48 22924705 1
131 22924705 1
49 22924705 1
10 22924705 1
148 22924705 1
77 22924705 1
13 22924705 1
496 22924705 1
666 22924705 1
546 22924705 1
22 232243716 1
26 232243716 1
5 232243716 1
813 232243716 1
586 232243716 1
130 232243716 1
814 232243716 1
48 232243716 1
53 232243716 1
815 232243716 1
816 232243716 1
80 232243716 1
817 232243716 1
17 190810251 1
155 190810251 1
586 190810251 1
72 237376611 1
1 237376611 1
73 237376611 1
5 237376611 1
491 237376611 1
60 237376611 1
110 237376611 1
7 237376611 1
140 237376611 1
74 237376611 1
9 237376611 1
56 237376611 1
132 237376611 1
77 237376611 1
79 237376611 1
496 237376611 1
112 237376611 1
113 237376611 1
818 237376611 1
83 237376611 1
154 237376611 1
85 237376611 1
516 237376611 1
16 237376611 1
781 237376611 1
242 237376611 1
54 237376611 1
292 237376611 1
147 237376611 1
588 237376611 1
136 237376611 1
245 237376611 1
18 237376611 1
19 237376611 1
137 237376611 1
589 237376611 1
92 237376611 1
819 237376611 1
22 237376611 1
297 237376611 1
95 237376611 1
94 237376611 1
129 237376611 1
26 237376611 1
97 237376611 1
32 237376611 1
130 237376611 1
131 237376611 1
34 237376611 1
259 237376611 1
124 237376611 1
100 237376611 1
38 237376611 1
351 237376611 1
134 237376611 1
125 237376611 1
176 237376611 1
820 237376611 1
58 237376611 1
482 237376611 1
313 237376611 1
483 237376611 1
521 237376611 1
48 237376611 1
49 237376611 1
106 237376611 1
148 237376611 1
149 237376611 1
126 237376611 1
59 237376611 1
108 237376611 1
61 237376611 1
635 237376611 1
316 237376611 1
138 237376611 1
21 18539902 1
366 18539902 1
2 18539902 1
7 18539902 1
821 18539902 1
209 18539902 1
803 18539902 1
37 18539902 1
280 18539902 1
38 18539902 1
14 18539902 1
200 18539902 1
313 18539902 1
534 18539902 1
551 18539902 1
217 18539902 1
45 18539902 1
587 18539902 1
334 18539902 1
49 18539902 1
17 18539902 1
50 18539902 1
250 18539902 1
661 18539902 1
340 18539902 1
267 18539902 1
224 18539902 1
403 219480393 1
252 219480393 1
161 219480393 1
174 219480393 1
163 219480393 1
74 219480393 1
655 219480393 1
193 219480393 1
36 219480393 1
79 219480393 1
112 219480393 1
100 219480393 1
822 219480393 1
134 219480393 1
670 219480393 1
290 219480393 1
179 219480393 1
552 219480393 1
674 219480393 1
171 219480393 1
805 219480393 1
54 219480393 1
147 219480393 1
691 219480393 1
181 219480393 1
634 219480393 1
823 219480393 1
661 219480393 1
251 219480393 1
37 371923186 1
797 30443497 1
154 30443497 1
186 30443497 1
493 30443497 1
217 30443497 1
104 30443497 1
49 30443497 1
53 30443497 1
17 30443497 1
77 30443497 1
824 30443497 1
112 30443497 1
184 19594736 1
186 19594736 1
187 19594736 1
825 19594736 1
367 19594736 1
368 19594736 1
624 19594736 1
826 19594736 1
667 19594736 1
827 19594736 1
668 19594736 1
192 19594736 1
76 19594736 1
193 19594736 1
166 19594736 1
79 19594736 1
12 19594736 1
828 19594736 1
669 19594736 1
196 19594736 1
168 19594736 1
670 19594736 1
829 19594736 1
693 19594736 1
375 19594736 1
170 19594736 1
535 19594736 1
378 19594736 1
380 19594736 1
729 19594736 1
672 19594736 1
694 19594736 1
830 19594736 1
204 19594736 1
831 19594736 1
832 19594736 1
383 19594736 1
695 19594736 1
385 19594736 1
22 19594736 1
174 19594736 1
387 19594736 1
139 19594736 1
208 19594736 1
210 19594736 1
833 19594736 1
834 19594736 1
697 19594736 1
500 19594736 1
41 19594736 1
214 19594736 1
215 19594736 1
835 19594736 1
217 19594736 1
836 19594736 1
674 19594736 1
837 19594736 1
48 19594736 1
838 19594736 1
50 19594736 1
221 19594736 1
127 19594736 1
128 19594736 1
182 19594736 1
403 19594736 1
0 19594736 1
57 19594736 1
1 19594736 1
160 19594736 1
839 19594736 1
840 19594736 1
677 19594736 1
700 19594736 1
678 19594736 1
841 19594736 1
8 19594736 1
74 19594736 1
727 19594736 1
701 19594736 1
232 19594736 1
63 19594736 1
235 19594736 1
236 19594736 1
237 19594736 1
756 19594736 1
16 19594736 1
702 19594736 1
245 19594736 1
247 19594736 1
19 19594736 1
703 19594736 1
704 19594736 1
642 19594736 1
251 19594736 1
153 19594736 1
842 19594736 1
252 19594736 1
416 19594736 1
417 19594736 1
33 19594736 1
257 19594736 1
843 19594736 1
844 19594736 1
705 19594736 1
100 19594736 1
101 19594736 1
260 19594736 1
125 19594736 1
262 19594736 1
144 19594736 1
419 19594736 1
43 19594736 1
603 19594736 1
845 19594736 1
180 19594736 1
266 19594736 1
52 19594736 1
514 19594736 1
162 19594736 1
428 19594736 1
707 19594736 1
708 19594736 1
56 19594736 1
846 19594736 1
847 19594736 1
78 19594736 1
736 19594736 1
279 19594736 1
11 19594736 1
709 19594736 1
284 19594736 1
14 19594736 1
288 19594736 1
289 19594736 1
290 19594736 1
437 19594736 1
848 19594736 1
291 19594736 1
54 19594736 1
517 19594736 1
147 19594736 1
441 19594736 1
849 19594736 1
850 19594736 1
710 19594736 1
443 19594736 1
732 19594736 1
173 19594736 1
445 19594736 1
684 19594736 1
303 19594736 1
305 19594736 1
447 19594736 1
307 19594736 1
448 19594736 1
539 19594736 1
38 19594736 1
851 19594736 1
311 19594736 1
42 19594736 1
313 19594736 1
179 19594736 1
449 19594736 1
181 19594736 1
452 19594736 1
823 19594736 1
524 19594736 1
711 19594736 1
317 19594736 1
455 19594736 1
686 19594736 1
687 19594736 1
752 19594736 1
688 19594736 1
320 19594736 1
109 19594736 1
321 19594736 1
164 19594736 1
852 19594736 1
543 19594736 1
167 19594736 1
112 19594736 1
326 19594736 1
327 19594736 1
328 19594736 1
463 19594736 1
689 19594736 1
329 19594736 1
565 19594736 1
853 19594736 1
690 19594736 1
465 19594736 1
330 19594736 1
467 19594736 1
333 19594736 1
712 19594736 1
854 19594736 1
335 19594736 1
17 19594736 1
336 19594736 1
18 19594736 1
691 19594736 1
339 19594736 1
342 19594736 1
731 19594736 1
97 19594736 1
855 19594736 1
346 19594736 1
856 19594736 1
857 19594736 1
349 19594736 1
478 19594736 1
858 19594736 1
350 19594736 1
351 19594736 1
859 19594736 1
44 19594736 1
484 19594736 1
692 19594736 1
713 19594736 1
742 19594736 1
363 19594736 1
364 19594736 1
486 19594736 1
860 19594736 1
665 19594736 1
0 239787466 1
72 239787466 1
1 239787466 1
596 239787466 1
73 239787466 1
5 239787466 1
491 239787466 1
60 239787466 1
7 239787466 1
495 239787466 1
132 239787466 1
56 239787466 1
778 239787466 1
77 239787466 1
79 239787466 1
12 239787466 1
112 239787466 1
154 239787466 1
85 239787466 1
375 239787466 1
16 239787466 1
498 239787466 1
861 239787466 1
54 239787466 1
147 239787466 1
136 239787466 1
247 239787466 1
19 239787466 1
137 239787466 1
92 239787466 1
22 239787466 1
94 239787466 1
129 239787466 1
779 239787466 1
97 239787466 1
32 239787466 1
131 239787466 1
34 239787466 1
134 239787466 1
101 239787466 1
102 239787466 1
58 239787466 1
862 239787466 1
48 239787466 1
49 239787466 1
106 239787466 1
148 239787466 1
59 239787466 1
108 239787466 1
61 239787466 1
863 215411682 1
0 215411682 1
72 215411682 1
1 215411682 1
271 215411682 1
73 215411682 1
4 215411682 1
5 215411682 1
60 215411682 1
7 215411682 1
495 215411682 1
75 215411682 1
66 215411682 1
77 215411682 1
79 215411682 1
12 215411682 1
85 215411682 1
86 215411682 1
87 215411682 1
54 215411682 1
90 215411682 1
18 215411682 1
205 215411682 1
295 215411682 1
69 215411682 1
92 215411682 1
20 215411682 1
22 215411682 1
94 215411682 1
23 215411682 1
129 215411682 1
24 215411682 1
26 215411682 1
28 215411682 1
97 215411682 1
65 215411682 1
32 215411682 1
34 215411682 1
302 215411682 1
35 215411682 1
67 215411682 1
133 215411682 1
134 215411682 1
101 215411682 1
102 215411682 1
213 215411682 1
103 215411682 1
58 215411682 1
45 215411682 1
48 215411682 1
49 215411682 1
106 215411682 1
107 215411682 1
59 215411682 1
108 215411682 1
61 215411682 1
864 20584338 1
38 20584338 1
865 20584338 1
5 20584338 1
217 20584338 1
178 20584338 1
7 20584338 1
866 20584338 1
358 20584338 1
45 20584338 1
867 20584338 1
868 20584338 1
48 20584338 1
869 20584338 1
91 20584338 1
870 20584338 1
221 20584338 1
661 20584338 1
267 20584338 1
871 20584338 1
21 93026497 1
147 93026497 1
49 93026497 1
53 93026497 1
42 93026497 1
29 93026497 1
137 93026497 1
208 93026497 1
357 93026497 1
54 412181399 1
85 412181399 1
35 412181399 1
13 412181399 1
32 412181399 1
53 198799377 1
386 198799377 1
38 246966794 1
352 246966794 1
86 246966794 1
1 246966794 1
94 246966794 1
58 246966794 1
73 246966794 1
5 246966794 1
501 246966794 1
60 246966794 1
32 246966794 1
49 246966794 1
35 246966794 1
107 246966794 1
59 246966794 1
61 246966794 1
108 246966794 1
92 246966794 1
186 16627544 1
5 16627544 1
368 16627544 1
367 16627544 1
369 16627544 1
624 16627544 1
192 16627544 1
193 16627544 1
370 16627544 1
166 16627544 1
79 16627544 1
196 16627544 1
168 16627544 1
198 16627544 1
374 16627544 1
375 16627544 1
671 16627544 1
379 16627544 1
202 16627544 1
381 16627544 1
382 16627544 1
383 16627544 1
695 16627544 1
22 16627544 1
207 16627544 1
208 16627544 1
390 16627544 1
389 16627544 1
391 16627544 1
212 16627544 1
41 16627544 1
214 16627544 1
215 16627544 1
395 16627544 1
396 16627544 1
398 16627544 1
48 16627544 1
105 16627544 1
218 16627544 1
50 16627544 1
399 16627544 1
220 16627544 1
221 16627544 1
224 16627544 1
225 16627544 1
1 16627544 1
4 16627544 1
700 16627544 1
74 16627544 1
232 16627544 1
680 16627544 1
237 16627544 1
872 16627544 1
408 16627544 1
407 16627544 1
16 16627544 1
242 16627544 1
411 16627544 1
410 16627544 1
412 16627544 1
873 16627544 1
19 16627544 1
251 16627544 1
256 16627544 1
600 16627544 1
418 16627544 1
100 16627544 1
144 16627544 1
420 16627544 1
419 16627544 1
422 16627544 1
874 16627544 1
424 16627544 1
180 16627544 1
265 16627544 1
266 16627544 1
515 16627544 1
269 16627544 1
270 16627544 1
272 16627544 1
273 16627544 1
7 16627544 1
604 16627544 1
56 16627544 1
429 16627544 1
277 16627544 1
431 16627544 1
11 16627544 1
715 16627544 1
280 16627544 1
83 16627544 1
282 16627544 1
432 16627544 1
608 16627544 1
497 16627544 1
285 16627544 1
287 16627544 1
289 16627544 1
875 16627544 1
435 16627544 1
438 16627544 1
291 16627544 1
292 16627544 1
441 16627544 1
443 16627544 1
297 16627544 1
684 16627544 1
36 16627544 1
304 16627544 1
305 16627544 1
308 16627544 1
38 16627544 1
652 16627544 1
42 16627544 1
685 16627544 1
313 16627544 1
521 16627544 1
315 16627544 1
314 16627544 1
449 16627544 1
450 16627544 1
317 16627544 1
455 16627544 1
318 16627544 1
319 16627544 1
109 16627544 1
320 16627544 1
164 16627544 1
460 16627544 1
112 16627544 1
327 16627544 1
329 16627544 1
565 16627544 1
332 16627544 1
467 16627544 1
468 16627544 1
17 16627544 1
337 16627544 1
338 16627544 1
341 16627544 1
471 16627544 1
342 16627544 1
472 16627544 1
93 16627544 1
26 16627544 1
876 16627544 1
475 16627544 1
346 16627544 1
476 16627544 1
347 16627544 1
349 16627544 1
350 16627544 1
351 16627544 1
480 16627544 1
877 16627544 1
353 16627544 1
358 16627544 1
357 16627544 1
104 16627544 1
360 16627544 1
363 16627544 1
365 16627544 1
487 16627544 1
488 16627544 1
665 16627544 1
878 226898857 1
1 226898857 1
137 226898857 1
732 148702848 1
385 148702848 1
57 148702848 1
186 148702848 1
879 148702848 1
492 148702848 1
153 148702848 1
732 213229979 1
385 213229979 1
751 213229979 1
57 213229979 1
375 213229979 1
290 213229979 1
586 213229979 1
880 213229979 1
68 213229979 1
881 213229979 1
882 213229979 1
153 213229979 1
1 242804165 1
94 242804165 1
73 242804165 1
60 242804165 1
97 242804165 1
110 242804165 1
32 242804165 1
140 242804165 1
130 242804165 1
9 242804165 1
131 242804165 1
132 242804165 1
134 242804165 1
125 242804165 1
85 242804165 1
58 242804165 1
534 242804165 1
54 242804165 1
48 242804165 1
49 242804165 1
136 242804165 1
106 242804165 1
148 242804165 1
494 242804165 1
59 242804165 1
108 242804165 1
61 242804165 1
137 242804165 1
92 242804165 1
55 249719099 1
731 249719099 1
101 249719099 1
57 249719099 1
501 249719099 1
502 249719099 1
32 249719099 1
74 249719099 1
361 249719099 1
541 249719099 1
56 249719099 1
347 249719099 1
247 249719099 1
79 249719099 1
12 249719099 1
61 249719099 1
775 249719099 1
124 249719099 1
62 249719099 1
100 249719099 1
226 88647325 1
317 88647325 1
1 88647325 1
22 88647325 1
121 88647325 1
94 88647325 1
129 88647325 1
73 88647325 1
26 88647325 1
5 88647325 1
60 88647325 1
300 88647325 1
131 88647325 1
304 88647325 1
12 88647325 1
496 88647325 1
112 88647325 1
143 88647325 1
83 88647325 1
38 88647325 1
134 88647325 1
154 88647325 1
198 88647325 1
125 88647325 1
41 88647325 1
497 88647325 1
85 88647325 1
493 88647325 1
58 88647325 1
16 88647325 1
361 88647325 1
54 88647325 1
510 88647325 1
509 88647325 1
49 88647325 1
106 88647325 1
156 88647325 1
149 88647325 1
148 88647325 1
59 88647325 1
341 88647325 1
108 88647325 1
92 88647325 1
617 878580698 1
183 77989626 1
72 77989626 1
73 77989626 1
5 77989626 1
273 77989626 1
60 77989626 1
7 77989626 1
624 77989626 1
495 77989626 1
75 77989626 1
76 77989626 1
77 77989626 1
79 77989626 1
11 77989626 1
12 77989626 1
83 77989626 1
198 77989626 1
497 77989626 1
200 77989626 1
15 77989626 1
289 77989626 1
54 77989626 1
147 77989626 1
883 77989626 1
294 77989626 1
850 77989626 1
22 77989626 1
23 77989626 1
129 77989626 1
24 77989626 1
28 77989626 1
300 77989626 1
35 77989626 1
99 77989626 1
304 77989626 1
38 77989626 1
134 77989626 1
102 77989626 1
41 77989626 1
42 77989626 1
48 77989626 1
315 77989626 1
50 77989626 1
107 77989626 1
59 77989626 1
61 77989626 1
108 77989626 1
225 77989626 1
506 77989626 1
317 77989626 1
0 77989626 1
318 77989626 1
1 77989626 1
2 77989626 1
4 77989626 1
777 77989626 1
109 77989626 1
110 77989626 1
140 77989626 1
322 77989626 1
74 77989626 1
112 77989626 1
329 77989626 1
84 77989626 1
85 77989626 1
86 77989626 1
242 77989626 1
510 77989626 1
245 77989626 1
17 77989626 1
341 77989626 1
884 77989626 1
92 77989626 1
94 77989626 1
26 77989626 1
96 77989626 1
97 77989626 1
30 77989626 1
32 77989626 1
256 77989626 1
33 77989626 1
258 77989626 1
34 77989626 1
347 77989626 1
612 77989626 1
37 77989626 1
124 77989626 1
100 77989626 1
418 77989626 1
101 77989626 1
260 77989626 1
352 77989626 1
58 77989626 1
358 77989626 1
45 77989626 1
361 77989626 1
363 77989626 1
615 77989626 1
106 77989626 1
365 77989626 1
267 77989626 1
52 77989626 1
134 242795908 1
85 242795908 1
1 242795908 1
94 242795908 1
58 242795908 1
73 242795908 1
60 242795908 1
97 242795908 1
130 242795908 1
48 242795908 1
131 242795908 1
49 242795908 1
136 242795908 1
247 242795908 1
59 242795908 1
61 242795908 1
108 242795908 1
750 242795908 1
92 242795908 1
226 227338733 1
0 227338733 1
72 227338733 1
1 227338733 1
73 227338733 1
5 227338733 1
60 227338733 1
604 227338733 1
74 227338733 1
322 227338733 1
111 227338733 1
56 227338733 1
132 227338733 1
795 227338733 1
78 227338733 1
141 227338733 1
77 227338733 1
79 227338733 1
11 227338733 1
12 227338733 1
112 227338733 1
114 227338733 1
329 227338733 1
154 227338733 1
85 227338733 1
533 227338733 1
375 227338733 1
54 227338733 1
17 227338733 1
136 227338733 1
118 227338733 1
19 227338733 1
92 227338733 1
499 227338733 1
22 227338733 1
94 227338733 1
95 227338733 1
155 227338733 1
129 227338733 1
26 227338733 1
97 227338733 1
32 227338733 1
130 227338733 1
131 227338733 1
34 227338733 1
123 227338733 1
122 227338733 1
601 227338733 1
124 227338733 1
100 227338733 1
143 227338733 1
500 227338733 1
38 227338733 1
134 227338733 1
101 227338733 1
493 227338733 1
144 227338733 1
58 227338733 1
48 227338733 1
49 227338733 1
106 227338733 1
148 227338733 1
59 227338733 1
108 227338733 1
61 227338733 1
127 227338733 1
316 227338733 1
128 227338733 1
0 234077156 1
1 234077156 1
73 234077156 1
5 234077156 1
491 234077156 1
60 234077156 1
7 234077156 1
56 234077156 1
132 234077156 1
405 234077156 1
154 234077156 1
85 234077156 1
15 234077156 1
885 234077156 1
16 234077156 1
54 234077156 1
136 234077156 1
247 234077156 1
19 234077156 1
137 234077156 1
92 234077156 1
22 234077156 1
94 234077156 1
95 234077156 1
129 234077156 1
26 234077156 1
97 234077156 1
32 234077156 1
774 234077156 1
33 234077156 1
131 234077156 1
34 234077156 1
886 234077156 1
124 234077156 1
38 234077156 1
134 234077156 1
101 234077156 1
102 234077156 1
493 234077156 1
58 234077156 1
505 234077156 1
48 234077156 1
49 234077156 1
106 234077156 1
148 234077156 1
494 234077156 1
59 234077156 1
108 234077156 1
61 234077156 1
138 234077156 1
0 244026999 1
1 244026999 1
72 244026999 1
94 244026999 1
887 244026999 1
73 244026999 1
129 244026999 1
5 244026999 1
24 244026999 1
60 244026999 1
7 244026999 1
32 244026999 1
495 244026999 1
75 244026999 1
34 244026999 1
35 244026999 1
77 244026999 1
36 244026999 1
79 244026999 1
37 244026999 1
124 244026999 1
38 244026999 1
101 244026999 1
134 244026999 1
125 244026999 1
352 244026999 1
86 244026999 1
85 244026999 1
103 244026999 1
87 244026999 1
58 244026999 1
498 244026999 1
888 244026999 1
54 244026999 1
49 244026999 1
17 244026999 1
106 244026999 1
107 244026999 1
19 244026999 1
59 244026999 1
61 244026999 1
108 244026999 1
295 244026999 1
92 244026999 1
53 94303891 1
49 303259546 1
137 303259546 1
317 22186312 1
732 22186312 1
385 22186312 1
57 22186312 1
1 22186312 1
687 22186312 1
299 22186312 1
368 22186312 1
74 22186312 1
889 22186312 1
229 22186312 1
543 22186312 1
580 22186312 1
79 22186312 1
305 22186312 1
112 22186312 1
327 22186312 1
232 22186312 1
669 22186312 1
168 22186312 1
100 22186312 1
447 22186312 1
500 22186312 1
38 22186312 1
41 22186312 1
85 22186312 1
835 22186312 1
330 22186312 1
49 22186312 1
50 22186312 1
181 22186312 1
250 22186312 1
695 22186312 1
890 22186312 1
153 22186312 1
0 229015331 1
186 229015331 1
188 229015331 1
22 229015331 1
1 229015331 1
94 229015331 1
73 229015331 1
5 229015331 1
26 229015331 1
60 229015331 1
97 229015331 1
32 229015331 1
130 229015331 1
131 229015331 1
132 229015331 1
77 229015331 1
886 229015331 1
546 229015331 1
38 229015331 1
134 229015331 1
101 229015331 1
144 229015331 1
58 229015331 1
534 229015331 1
551 229015331 1
48 229015331 1
105 229015331 1
49 229015331 1
136 229015331 1
106 229015331 1
266 229015331 1
59 229015331 1
108 229015331 1
61 229015331 1
92 229015331 1
555 46850377 1
891 46850377 1
892 46850377 1
430 46850377 1
370 46850377 1
279 46850377 1
79 46850377 1
11 46850377 1
12 46850377 1
709 46850377 1
755 46850377 1
757 46850377 1
758 46850377 1
893 46850377 1
760 46850377 1
435 46850377 1
498 46850377 1
894 46850377 1
570 46850377 1
895 46850377 1
571 46850377 1
732 46850377 1
499 46850377 1
765 46850377 1
896 46850377 1
445 46850377 1
577 46850377 1
303 46850377 1
581 46850377 1
500 46850377 1
38 46850377 1
134 46850377 1
102 46850377 1
41 46850377 1
42 46850377 1
540 46850377 1
584 46850377 1
151 46850377 1
316 46850377 1
542 46850377 1
1 46850377 1
752 46850377 1
688 46850377 1
110 46850377 1
754 46850377 1
558 46850377 1
74 46850377 1
559 46850377 1
897 46850377 1
560 46850377 1
326 46850377 1
562 46850377 1
563 46850377 1
329 46850377 1
235 46850377 1
564 46850377 1
565 46850377 1
756 46850377 1
85 46850377 1
690 46850377 1
409 46850377 1
567 46850377 1
568 46850377 1
17 46850377 1
245 46850377 1
572 46850377 1
763 46850377 1
574 46850377 1
95 46850377 1
576 46850377 1
578 46850377 1
259 46850377 1
100 46850377 1
101 46850377 1
582 46850377 1
144 46850377 1
549 46850377 1
898 46850377 1
899 46850377 1
484 46850377 1
770 46850377 1
360 46850377 1
900 46850377 1
425 46850377 1
585 46850377 1
490 137363410 1
22 137363410 1
1 137363410 1
94 137363410 1
73 137363410 1
129 137363410 1
5 137363410 1
26 137363410 1
60 137363410 1
492 137363410 1
97 137363410 1
32 137363410 1
774 137363410 1
130 137363410 1
131 137363410 1
132 137363410 1
56 137363410 1
34 137363410 1
230 137363410 1
124 137363410 1
38 137363410 1
101 137363410 1
134 137363410 1
125 137363410 1
85 137363410 1
493 137363410 1
58 137363410 1
16 137363410 1
498 137363410 1
54 137363410 1
48 137363410 1
147 137363410 1
49 137363410 1
901 137363410 1
136 137363410 1
148 137363410 1
19 137363410 1
59 137363410 1
531 137363410 1
61 137363410 1
108 137363410 1
137 137363410 1
92 137363410 1
528 137363410 1
732 163466066 1
257 163466066 1
385 163466066 1
57 163466066 1
186 163466066 1
79 163466066 1
902 163466066 1
100 163466066 1
74 163466066 1
153 163466066 1
317 106866759 1
499 106866759 1
1 106866759 1
22 106866759 1
155 106866759 1
26 106866759 1
6 106866759 1
110 106866759 1
7 106866759 1
32 106866759 1
9 106866759 1
130 106866759 1
131 106866759 1
132 106866759 1
10 106866759 1
347 106866759 1
36 106866759 1
12 106866759 1
13 106866759 1
304 106866759 1
496 106866759 1
112 106866759 1
903 106866759 1
124 106866759 1
143 106866759 1
83 106866759 1
448 106866759 1
38 106866759 1
154 106866759 1
198 106866759 1
41 106866759 1
497 106866759 1
85 106866759 1
493 106866759 1
781 106866759 1
242 106866759 1
356 106866759 1
361 106866759 1
48 106866759 1
49 106866759 1
17 106866759 1
50 106866759 1
148 106866759 1
220 106866759 1
223 106866759 1
341 106866759 1
137 106866759 1
225 106866759 1
317 10814042 1
455 10814042 1
0 10814042 1
1 10814042 1
687 10814042 1
2 10814042 1
272 10814042 1
320 10814042 1
109 10814042 1
700 10814042 1
321 10814042 1
112 10814042 1
113 10814042 1
232 10814042 1
327 10814042 1
168 10814042 1
85 10814042 1
291 10814042 1
334 10814042 1
91 10814042 1
17 10814042 1
205 10814042 1
249 10814042 1
661 10814042 1
250 10814042 1
889 10814042 1
812 10814042 1
663 10814042 1
38 10814042 1
134 10814042 1
41 10814042 1
594 10814042 1
45 10814042 1
706 10814042 1
49 10814042 1
50 10814042 1
180 10814042 1
181 10814042 1
267 10814042 1
890 10814042 1
587 58040765 1
44 58040765 1
30 58040765 1
251 58040765 1
732 94835912 1
93 94835912 1
490 94835912 1
57 94835912 1
22 94835912 1
26 94835912 1
5 94835912 1
7 94835912 1
624 94835912 1
743 94835912 1
803 94835912 1
11 94835912 1
741 94835912 1
101 94835912 1
85 94835912 1
16 94835912 1
904 94835912 1
146 94835912 1
587 94835912 1
48 94835912 1
49 94835912 1
883 94835912 1
150 94835912 1
730 94835912 1
251 94835912 1
153 94835912 1
905 94835912 1
9 393461982 1
0 393461982 1
131 393461982 1
49 393461982 1
302 393461982 1
106 393461982 1
77 393461982 1
242 393461982 1
137 393461982 1
775 393461982 1
251 393461982 1
93 104217808 1
906 104217808 1
95 104217808 1
26 104217808 1
4 104217808 1
5 104217808 1
907 104217808 1
814 104217808 1
429 104217808 1
78 104217808 1
462 104217808 1
80 104217808 1
908 104217808 1
237 104217808 1
813 104217808 1
671 104217808 1
48 104217808 1
17 104217808 1
815 104217808 1
19 104217808 1
771 104217808 1
221 104217808 1
909 104217808 1
817 104217808 1
910 104217808 1
0 361335767 1
636 361335767 1
71 361335767 1
906 361335767 1
72 361335767 1
22 361335767 1
94 361335767 1
272 361335767 1
161 361335767 1
60 361335767 1
110 361335767 1
32 361335767 1
322 361335767 1
9 361335767 1
56 361335767 1
390 361335767 1
579 361335767 1
816 361335767 1
77 361335767 1
545 361335767 1
133 361335767 1
529 361335767 1
54 361335767 1
911 361335767 1
106 361335767 1
18 361335767 1
771 361335767 1
61 361335767 1
455 19533838 1
183 19533838 1
21 19533838 1
269 19533838 1
28 19533838 1
273 19533838 1
878 19533838 1
475 19533838 1
348 19533838 1
37 19533838 1
327 19533838 1
858 19533838 1
810 19533838 1
527 19533838 1
200 19533838 1
217 19533838 1
264 19533838 1
358 19533838 1
412 19533838 1
45 19533838 1
587 19533838 1
912 19533838 1
17 19533838 1
661 19533838 1
267 19533838 1
224 19533838 1
495 415438778 1
101 415438778 1
105 415438778 1
49 415438778 1
53 415438778 1
586 415438778 1
455 109986944 1
0 109986944 1
186 109986944 1
1 109986944 1
73 109986944 1
5 109986944 1
491 109986944 1
60 109986944 1
7 109986944 1
74 109986944 1
9 109986944 1
56 109986944 1
132 109986944 1
193 109986944 1
78 109986944 1
77 109986944 1
166 109986944 1
79 109986944 1
12 109986944 1
112 109986944 1
168 109986944 1
154 109986944 1
497 109986944 1
526 109986944 1
85 109986944 1
200 109986944 1
375 109986944 1
289 109986944 1
435 109986944 1
498 109986944 1
291 109986944 1
54 109986944 1
136 109986944 1
245 109986944 1
293 109986944 1
19 109986944 1
119 109986944 1
295 109986944 1
137 109986944 1
528 109986944 1
92 109986944 1
21 109986944 1
93 109986944 1
94 109986944 1
416 109986944 1
129 109986944 1
26 109986944 1
97 109986944 1
32 109986944 1
130 109986944 1
748 109986944 1
131 109986944 1
34 109986944 1
475 109986944 1
913 109986944 1
36 109986944 1
100 109986944 1
500 109986944 1
309 109986944 1
539 109986944 1
212 109986944 1
101 109986944 1
134 109986944 1
41 109986944 1
877 109986944 1
493 109986944 1
58 109986944 1
264 109986944 1
358 109986944 1
530 109986944 1
48 109986944 1
522 109986944 1
49 109986944 1
50 109986944 1
106 109986944 1
148 109986944 1
513 109986944 1
531 109986944 1
59 109986944 1
108 109986944 1
61 109986944 1
507 109986944 1
184 19530527 1
186 19530527 1
188 19530527 1
825 19530527 1
799 19530527 1
190 19530527 1
368 19530527 1
76 19530527 1
166 19530527 1
77 19530527 1
79 19530527 1
12 19530527 1
828 19530527 1
914 19530527 1
371 19530527 1
196 19530527 1
168 19530527 1
670 19530527 1
693 19530527 1
375 19530527 1
145 19530527 1
380 19530527 1
672 19530527 1
204 19530527 1
118 19530527 1
832 19530527 1
695 19530527 1
504 19530527 1
139 19530527 1
208 19530527 1
130 19530527 1
915 19530527 1
210 19530527 1
833 19530527 1
834 19530527 1
697 19530527 1
673 19530527 1
500 19530527 1
212 19530527 1
916 19530527 1
41 19530527 1
493 19530527 1
217 19530527 1
397 19530527 1
836 19530527 1
674 19530527 1
48 19530527 1
838 19530527 1
917 19530527 1
221 19530527 1
127 19530527 1
225 19530527 1
128 19530527 1
401 19530527 1
403 19530527 1
0 19530527 1
699 19530527 1
160 19530527 1
840 19530527 1
227 19530527 1
677 19530527 1
700 19530527 1
678 19530527 1
841 19530527 1
8 19530527 1
74 19530527 1
229 19530527 1
701 19530527 1
404 19530527 1
405 19530527 1
232 19530527 1
63 19530527 1
236 19530527 1
154 19530527 1
237 19530527 1
756 19530527 1
408 19530527 1
241 19530527 1
702 19530527 1
414 19530527 1
918 19530527 1
248 19530527 1
703 19530527 1
704 19530527 1
642 19530527 1
251 19530527 1
152 19530527 1
919 19530527 1
252 19530527 1
416 19530527 1
417 19530527 1
748 19530527 1
843 19530527 1
844 19530527 1
100 19530527 1
101 19530527 1
125 19530527 1
262 19530527 1
144 19530527 1
420 19530527 1
920 19530527 1
264 19530527 1
603 19530527 1
845 19530527 1
180 19530527 1
156 19530527 1
921 19530527 1
265 19530527 1
266 19530527 1
425 19530527 1
268 19530527 1
52 19530527 1
514 19530527 1
272 19530527 1
162 19530527 1
7 19530527 1
707 19530527 1
708 19530527 1
846 19530527 1
847 19530527 1
278 19530527 1
78 19530527 1
279 19530527 1
922 19530527 1
709 19530527 1
280 19530527 1
14 19530527 1
290 19530527 1
848 19530527 1
54 19530527 1
517 19530527 1
147 19530527 1
849 19530527 1
299 19530527 1
445 19530527 1
301 19530527 1
303 19530527 1
305 19530527 1
307 19530527 1
448 19530527 1
38 19530527 1
519 19530527 1
134 19530527 1
311 19530527 1
179 19530527 1
181 19530527 1
823 19530527 1
711 19530527 1
317 19530527 1
455 19530527 1
686 19530527 1
687 19530527 1
752 19530527 1
688 19530527 1
923 19530527 1
321 19530527 1
164 19530527 1
852 19530527 1
132 19530527 1
525 19530527 1
167 19530527 1
112 19530527 1
326 19530527 1
327 19530527 1
328 19530527 1
463 19530527 1
689 19530527 1
329 19530527 1
924 19530527 1
464 19530527 1
565 19530527 1
85 19530527 1
690 19530527 1
796 19530527 1
465 19530527 1
925 19530527 1
926 19530527 1
712 19530527 1
854 19530527 1
335 19530527 1
17 19530527 1
18 19530527 1
691 19530527 1
137 19530527 1
342 19530527 1
97 19530527 1
876 19530527 1
855 19530527 1
347 19530527 1
857 19530527 1
663 19530527 1
612 19530527 1
143 19530527 1
350 19530527 1
351 19530527 1
927 19530527 1
44 19530527 1
928 19530527 1
692 19530527 1
929 19530527 1
713 19530527 1
930 19530527 1
363 19530527 1
364 19530527 1
0 28776227 1
270 28776227 1
610 28776227 1
272 28776227 1
4 28776227 1
5 28776227 1
273 28776227 1
109 28776227 1
586 28776227 1
7 28776227 1
605 28776227 1
74 28776227 1
743 28776227 1
277 28776227 1
404 28776227 1
606 28776227 1
78 28776227 1
370 28776227 1
931 28776227 1
79 28776227 1
11 28776227 1
112 28776227 1
327 28776227 1
199 28776227 1
526 28776227 1
64 28776227 1
285 28776227 1
289 28776227 1
435 28776227 1
291 28776227 1
17 28776227 1
19 28776227 1
251 28776227 1
21 28776227 1
93 28776227 1
499 28776227 1
22 28776227 1
644 28776227 1
95 28776227 1
26 28776227 1
417 28776227 1
932 28776227 1
933 28776227 1
346 28776227 1
475 28776227 1
259 28776227 1
36 28776227 1
100 28776227 1
308 28776227 1
38 28776227 1
309 28776227 1
480 28776227 1
41 28776227 1
877 28776227 1
176 28776227 1
44 28776227 1
217 28776227 1
104 28776227 1
360 28776227 1
48 28776227 1
522 28776227 1
513 28776227 1
224 28776227 1
52 28776227 1
55 99560321 1
0 99560321 1
57 99560321 1
319 99560321 1
72 99560321 1
5 99560321 1
6 99560321 1
110 99560321 1
9 99560321 1
56 99560321 1
10 99560321 1
543 99560321 1
166 99560321 1
13 99560321 1
112 99560321 1
329 99560321 1
85 99560321 1
16 99560321 1
332 99560321 1
54 99560321 1
18 99560321 1
158 99560321 1
153 99560321 1
731 99560321 1
732 99560321 1
385 99560321 1
725 99560321 1
22 99560321 1
252 99560321 1
416 99560321 1
26 99560321 1
32 99560321 1
748 99560321 1
34 99560321 1
601 99560321 1
36 99560321 1
68 99560321 1
447 99560321 1
308 99560321 1
38 99560321 1
733 99560321 1
359 99560321 1
46 99560321 1
47 99560321 1
48 99560321 1
49 99560321 1
860 99560321 1
52 99560321 1
226 236912210 1
1 236912210 1
94 236912210 1
73 236912210 1
129 236912210 1
5 236912210 1
60 236912210 1
798 236912210 1
773 236912210 1
97 236912210 1
772 236912210 1
495 236912210 1
131 236912210 1
77 236912210 1
124 236912210 1
38 236912210 1
101 236912210 1
134 236912210 1
125 236912210 1
85 236912210 1
493 236912210 1
58 236912210 1
49 236912210 1
136 236912210 1
106 236912210 1
776 236912210 1
148 236912210 1
59 236912210 1
108 236912210 1
61 236912210 1
251 236912210 1
92 236912210 1
137 318475037 1
0 115924018 1
72 115924018 1
1 115924018 1
73 115924018 1
5 115924018 1
7 115924018 1
75 115924018 1
77 115924018 1
231 115924018 1
82 115924018 1
85 115924018 1
86 115924018 1
16 115924018 1
498 115924018 1
54 115924018 1
90 115924018 1
19 115924018 1
158 115924018 1
92 115924018 1
21 115924018 1
93 115924018 1
22 115924018 1
94 115924018 1
95 115924018 1
23 115924018 1
129 115924018 1
24 115924018 1
26 115924018 1
28 115924018 1
97 115924018 1
32 115924018 1
34 115924018 1
35 115924018 1
212 115924018 1
134 115924018 1
102 115924018 1
352 115924018 1
41 115924018 1
652 115924018 1
103 115924018 1
58 115924018 1
45 115924018 1
48 115924018 1
49 115924018 1
106 115924018 1
107 115924018 1
59 115924018 1
108 115924018 1
61 115924018 1
0 190987689 1
1 190987689 1
73 190987689 1
4 190987689 1
5 190987689 1
60 190987689 1
7 190987689 1
532 190987689 1
9 190987689 1
275 190987689 1
76 190987689 1
77 190987689 1
545 190987689 1
85 190987689 1
64 190987689 1
87 190987689 1
16 190987689 1
435 190987689 1
934 190987689 1
54 190987689 1
147 190987689 1
18 190987689 1
247 190987689 1
158 190987689 1
92 190987689 1
22 190987689 1
94 190987689 1
129 190987689 1
26 190987689 1
492 190987689 1
97 190987689 1
32 190987689 1
34 190987689 1
935 190987689 1
68 190987689 1
38 190987689 1
134 190987689 1
101 190987689 1
176 190987689 1
58 190987689 1
540 190987689 1
529 190987689 1
48 190987689 1
49 190987689 1
106 190987689 1
59 190987689 1
635 190987689 1
61 190987689 1
108 190987689 1
52 190987689 1
732 420627114 1
492 420627114 1
153 420627114 1
185 19735329 1
269 19735329 1
187 19735329 1
72 19735329 1
188 19735329 1
272 19735329 1
73 19735329 1
5 19735329 1
273 19735329 1
491 19735329 1
60 19735329 1
7 19735329 1
882 19735329 1
192 19735329 1
430 19735329 1
193 19735329 1
278 19735329 1
77 19735329 1
166 19735329 1
936 19735329 1
79 19735329 1
11 19735329 1
12 19735329 1
280 19735329 1
168 19735329 1
497 19735329 1
533 19735329 1
289 19735329 1
145 19735329 1
498 19735329 1
437 19735329 1
54 19735329 1
291 19735329 1
147 19735329 1
443 19735329 1
499 19735329 1
504 19735329 1
22 19735329 1
129 19735329 1
299 19735329 1
139 19735329 1
628 19735329 1
130 19735329 1
915 19735329 1
303 19735329 1
880 19735329 1
448 19735329 1
38 19735329 1
797 19735329 1
134 19735329 1
102 19735329 1
41 19735329 1
493 19735329 1
820 19735329 1
698 19735329 1
215 19735329 1
216 19735329 1
937 19735329 1
541 19735329 1
48 19735329 1
314 19735329 1
50 19735329 1
59 19735329 1
224 19735329 1
61 19735329 1
108 19735329 1
316 19735329 1
226 19735329 1
455 19735329 1
0 19735329 1
318 19735329 1
596 19735329 1
319 19735329 1
1 19735329 1
109 19735329 1
110 19735329 1
74 19735329 1
132 19735329 1
461 19735329 1
141 19735329 1
112 19735329 1
327 19735329 1
232 19735329 1
924 19735329 1
737 19735329 1
154 19735329 1
85 19735329 1
409 19735329 1
16 19735329 1
243 19735329 1
17 19735329 1
245 19735329 1
136 19735329 1
337 19735329 1
19 19735329 1
338 19735329 1
119 19735329 1
881 19735329 1
137 19735329 1
92 19735329 1
251 19735329 1
819 19735329 1
93 19735329 1
252 19735329 1
94 19735329 1
155 19735329 1
26 19735329 1
97 19735329 1
32 19735329 1
131 19735329 1
34 19735329 1
346 19735329 1
347 19735329 1
938 19735329 1
124 19735329 1
100 19735329 1
143 19735329 1
101 19735329 1
125 19735329 1
58 19735329 1
44 19735329 1
483 19735329 1
264 19735329 1
358 19735329 1
359 19735329 1
49 19735329 1
106 19735329 1
148 19735329 1
266 19735329 1
365 19735329 1
268 19735329 1
138 19735329 1
38 22684776 1
21 22684776 1
22 22684776 1
26 22684776 1
5 22684776 1
7 22684776 1
48 22684776 1
17 22684776 1
337 22684776 1
36 22684776 1
705 22684776 1
939 22684776 1
267 22684776 1
750 22684776 1
940 116547221 1
22 116547221 1
1 116547221 1
714 116547221 1
94 116547221 1
73 116547221 1
129 116547221 1
5 116547221 1
26 116547221 1
60 116547221 1
97 116547221 1
110 116547221 1
32 116547221 1
532 116547221 1
74 116547221 1
868 116547221 1
34 116547221 1
870 116547221 1
77 116547221 1
545 116547221 1
79 116547221 1
941 116547221 1
942 116547221 1
943 116547221 1
124 116547221 1
100 116547221 1
864 116547221 1
134 116547221 1
64 116547221 1
780 116547221 1
85 116547221 1
58 116547221 1
54 116547221 1
48 116547221 1
869 116547221 1
106 116547221 1
547 116547221 1
59 116547221 1
871 116547221 1
108 116547221 1
61 116547221 1
92 116547221 1
49 372827446 1
137 372827446 1
143 372827446 1
157 372827446 1
72 21811630 1
73 21811630 1
272 21811630 1
5 21811630 1
491 21811630 1
273 21811630 1
60 21811630 1
7 21811630 1
9 21811630 1
166 21811630 1
77 21811630 1
78 21811630 1
79 21811630 1
12 21811630 1
83 21811630 1
198 21811630 1
497 21811630 1
944 21811630 1
289 21811630 1
375 21811630 1
498 21811630 1
54 21811630 1
147 21811630 1
294 21811630 1
295 21811630 1
745 21811630 1
499 21811630 1
22 21811630 1
129 21811630 1
609 21811630 1
130 21811630 1
209 21811630 1
304 21811630 1
797 21811630 1
38 21811630 1
134 21811630 1
41 21811630 1
214 21811630 1
493 21811630 1
48 21811630 1
50 21811630 1
220 21811630 1
223 21811630 1
221 21811630 1
59 21811630 1
61 21811630 1
108 21811630 1
225 21811630 1
226 21811630 1
317 21811630 1
455 21811630 1
0 21811630 1
318 21811630 1
1 21811630 1
110 21811630 1
821 21811630 1
406 21811630 1
496 21811630 1
112 21811630 1
329 21811630 1
237 21811630 1
154 21811630 1
85 21811630 1
781 21811630 1
16 21811630 1
242 21811630 1
861 21811630 1
945 21811630 1
245 21811630 1
136 21811630 1
17 21811630 1
247 21811630 1
337 21811630 1
19 21811630 1
341 21811630 1
137 21811630 1
92 21811630 1
94 21811630 1
155 21811630 1
26 21811630 1
97 21811630 1
34 21811630 1
347 21811630 1
124 21811630 1
101 21811630 1
260 21811630 1
125 21811630 1
58 21811630 1
356 21811630 1
862 21811630 1
361 21811630 1
363 21811630 1
106 21811630 1
148 21811630 1
783 133219169 1
0 133219169 1
72 133219169 1
73 133219169 1
4 133219169 1
5 133219169 1
109 133219169 1
60 133219169 1
8 133219169 1
7 133219169 1
9 133219169 1
75 133219169 1
56 133219169 1
77 133219169 1
78 133219169 1
12 133219169 1
142 133219169 1
112 133219169 1
85 133219169 1
86 133219169 1
87 133219169 1
288 133219169 1
375 133219169 1
289 133219169 1
904 133219169 1
89 133219169 1
90 133219169 1
334 133219169 1
147 133219169 1
245 133219169 1
661 133219169 1
340 133219169 1
92 133219169 1
21 133219169 1
93 133219169 1
22 133219169 1
206 133219169 1
94 133219169 1
26 133219169 1
299 133219169 1
773 133219169 1
32 133219169 1
98 133219169 1
34 133219169 1
35 133219169 1
259 133219169 1
36 133219169 1
37 133219169 1
133 133219169 1
306 133219169 1
38 133219169 1
946 133219169 1
947 133219169 1
214 133219169 1
419 133219169 1
358 133219169 1
146 133219169 1
48 133219169 1
49 133219169 1
106 133219169 1
150 133219169 1
61 133219169 1
316 133219169 1
905 133219169 1
751 54172831 1
72 54172831 1
714 54172831 1
73 54172831 1
5 54172831 1
60 54172831 1
368 54172831 1
7 54172831 1
428 54172831 1
495 54172831 1
56 54172831 1
668 54172831 1
430 54172831 1
193 54172831 1
77 54172831 1
279 54172831 1
79 54172831 1
11 54172831 1
12 54172831 1
948 54172831 1
949 54172831 1
115 54172831 1
286 54172831 1
87 54172831 1
944 54172831 1
290 54172831 1
535 54172831 1
498 54172831 1
934 54172831 1
950 54172831 1
380 54172831 1
54 54172831 1
291 54172831 1
202 54172831 1
118 54172831 1
22 54172831 1
121 54172831 1
129 54172831 1
609 54172831 1
696 54172831 1
65 54172831 1
209 54172831 1
537 54172831 1
822 54172831 1
539 54172831 1
134 54172831 1
213 54172831 1
176 54172831 1
214 54172831 1
540 54172831 1
216 54172831 1
633 54172831 1
48 54172831 1
105 54172831 1
59 54172831 1
224 54172831 1
108 54172831 1
61 54172831 1
783 54172831 1
0 54172831 1
1 54172831 1
637 54172831 1
688 54172831 1
4 54172831 1
110 54172831 1
321 54172831 1
821 54172831 1
74 54172831 1
543 54172831 1
404 54172831 1
544 54172831 1
545 54172831 1
231 54172831 1
81 54172831 1
113 54172831 1
329 54172831 1
85 54172831 1
64 54172831 1
88 54172831 1
409 54172831 1
117 54172831 1
335 54172831 1
245 54172831 1
469 54172831 1
547 54172831 1
92 54172831 1
643 54172831 1
252 54172831 1
94 54172831 1
26 54172831 1
97 54172831 1
548 54172831 1
662 54172831 1
34 54172831 1
259 54172831 1
175 54172831 1
705 54172831 1
124 54172831 1
100 54172831 1
512 54172831 1
951 54172831 1
101 54172831 1
58 54172831 1
43 54172831 1
44 54172831 1
484 54172831 1
362 54172831 1
49 54172831 1
106 54172831 1
126 54172831 1
49 70170285 1
8 70170285 1
952 32845471 1
22 32845471 1
1 32845471 1
72 32845471 1
73 32845471 1
129 32845471 1
5 32845471 1
491 32845471 1
97 32845471 1
773 32845471 1
7 32845471 1
32 32845471 1
131 32845471 1
34 32845471 1
132 32845471 1
76 32845471 1
77 32845471 1
124 32845471 1
38 32845471 1
101 32845471 1
134 32845471 1
85 32845471 1
493 32845471 1
58 32845471 1
505 32845471 1
498 32845471 1
54 32845471 1
48 32845471 1
49 32845471 1
136 32845471 1
106 32845471 1
148 32845471 1
19 32845471 1
59 32845471 1
531 32845471 1
158 32845471 1
61 32845471 1
108 32845471 1
137 32845471 1
92 32845471 1
528 32845471 1
138 32845471 1
52 32845471 1
22 95884790 1
1 95884790 1
94 95884790 1
155 95884790 1
73 95884790 1
129 95884790 1
5 95884790 1
26 95884790 1
60 95884790 1
97 95884790 1
32 95884790 1
130 95884790 1
131 95884790 1
132 95884790 1
34 95884790 1
77 95884790 1
231 95884790 1
82 95884790 1
124 95884790 1
38 95884790 1
101 95884790 1
134 95884790 1
85 95884790 1
58 95884790 1
54 95884790 1
48 95884790 1
49 95884790 1
17 95884790 1
136 95884790 1
106 95884790 1
59 95884790 1
158 95884790 1
108 95884790 1
61 95884790 1
137 95884790 1
92 95884790 1
0 166888604 1
554 166888604 1
752 166888604 1
555 166888604 1
272 166888604 1
754 166888604 1
558 166888604 1
74 166888604 1
559 166888604 1
430 166888604 1
560 166888604 1
79 166888604 1
12 166888604 1
112 166888604 1
709 166888604 1
755 166888604 1
563 166888604 1
565 166888604 1
756 166888604 1
690 166888604 1
757 166888604 1
409 166888604 1
758 166888604 1
567 166888604 1
498 166888604 1
568 166888604 1
895 166888604 1
572 166888604 1
763 166888604 1
574 166888604 1
649 166888604 1
765 166888604 1
576 166888604 1
445 166888604 1
599 166888604 1
577 166888604 1
578 166888604 1
303 166888604 1
581 166888604 1
100 166888604 1
134 166888604 1
41 166888604 1
582 166888604 1
540 166888604 1
898 166888604 1
770 166888604 1
46 166888604 1
584 166888604 1
151 166888604 1
316 166888604 1
585 166888604 1
55 244154060 1
731 244154060 1
57 244154060 1
6 244154060 1
32 244154060 1
774 244154060 1
772 244154060 1
9 244154060 1
54 244154060 1
147 244154060 1
10 244154060 1
13 244154060 1
153 244154060 1
54 516729176 1
499 516729176 1
731 516729176 1
55 516729176 1
57 516729176 1
106 516729176 1
58 516729176 1
158 516729176 1
61 516729176 1
32 516729176 1
62 516729176 1
153 516729176 1
0 239862568 1
953 239862568 1
784 239862568 1
954 239862568 1
109 239862568 1
955 239862568 1
645 239862568 1
495 239862568 1
956 239862568 1
957 239862568 1
958 239862568 1
657 239862568 1
785 239862568 1
503 239862568 1
959 239862568 1
115 239862568 1
85 239862568 1
787 239862568 1
16 239862568 1
54 239862568 1
788 239862568 1
762 239862568 1
627 239862568 1
789 239862568 1
297 239862568 1
121 239862568 1
24 239862568 1
960 239862568 1
34 239862568 1
35 239862568 1
791 239862568 1
37 239862568 1
768 239862568 1
767 239862568 1
793 239862568 1
961 239862568 1
962 239862568 1
963 239862568 1
49 239862568 1
794 239862568 1
51 239862568 1
964 239862568 1
225 239862568 1
385 229650437 1
1 229650437 1
416 229650437 1
313 229650437 1
7 229650437 1
862 229650437 1
861 229650437 1
543 229650437 1
78 229650437 1
279 229650437 1
11 229650437 1
860 229650437 1
251 229650437 1
153 229650437 1
186 104192882 1
189 104192882 1
188 104192882 1
622 104192882 1
555 104192882 1
368 104192882 1
111 104192882 1
76 104192882 1
370 104192882 1
166 104192882 1
79 104192882 1
12 104192882 1
195 104192882 1
196 104192882 1
168 104192882 1
755 104192882 1
198 104192882 1
200 104192882 1
201 104192882 1
758 104192882 1
569 104192882 1
202 104192882 1
91 104192882 1
203 104192882 1
571 104192882 1
69 104192882 1
120 104192882 1
384 104192882 1
765 104192882 1
22 104192882 1
121 104192882 1
387 104192882 1
65 104192882 1
208 104192882 1
577 104192882 1
209 104192882 1
388 104192882 1
673 104192882 1
629 104192882 1
500 104192882 1
213 104192882 1
41 104192882 1
965 104192882 1
214 104192882 1
215 104192882 1
178 104192882 1
48 104192882 1
218 104192882 1
675 104192882 1
221 104192882 1
224 104192882 1
507 104192882 1
0 104192882 1
1 104192882 1
160 104192882 1
110 104192882 1
8 104192882 1
754 104192882 1
558 104192882 1
74 104192882 1
404 104192882 1
232 104192882 1
237 104192882 1
756 104192882 1
409 104192882 1
238 104192882 1
16 104192882 1
567 104192882 1
242 104192882 1
568 104192882 1
412 104192882 1
117 104192882 1
244 104192882 1
90 104192882 1
966 104192882 1
511 104192882 1
19 104192882 1
249 104192882 1
250 104192882 1
573 104192882 1
256 104192882 1
748 104192882 1
258 104192882 1
967 104192882 1
34 104192882 1
259 104192882 1
418 104192882 1
100 104192882 1
951 104192882 1
101 104192882 1
260 104192882 1
582 104192882 1
603 104192882 1
45 104192882 1
776 104192882 1
266 104192882 1
585 104192882 1
968 104192882 1
269 104192882 1
554 104192882 1
270 104192882 1
271 104192882 1
272 104192882 1
273 104192882 1
274 104192882 1
7 104192882 1
892 104192882 1
969 104192882 1
430 104192882 1
78 104192882 1
279 104192882 1
11 104192882 1
709 104192882 1
281 104192882 1
83 104192882 1
497 104192882 1
87 104192882 1
516 104192882 1
289 104192882 1
760 104192882 1
435 104192882 1
498 104192882 1
894 104192882 1
517 104192882 1
291 104192882 1
147 104192882 1
570 104192882 1
895 104192882 1
293 104192882 1
294 104192882 1
970 104192882 1
650 104192882 1
299 104192882 1
445 104192882 1
303 104192882 1
67 104192882 1
36 104192882 1
99 104192882 1
304 104192882 1
581 104192882 1
306 104192882 1
307 104192882 1
38 104192882 1
102 104192882 1
134 104192882 1
42 104192882 1
313 104192882 1
315 104192882 1
584 104192882 1
151 104192882 1
316 104192882 1
455 104192882 1
752 104192882 1
923 104192882 1
109 104192882 1
559 104192882 1
459 104192882 1
560 104192882 1
112 104192882 1
326 104192882 1
562 104192882 1
463 104192882 1
563 104192882 1
329 104192882 1
564 104192882 1
84 104192882 1
565 104192882 1
85 104192882 1
690 104192882 1
971 104192882 1
332 104192882 1
334 104192882 1
17 104192882 1
337 104192882 1
660 104192882 1
572 104192882 1
339 104192882 1
661 104192882 1
340 104192882 1
763 104192882 1
574 104192882 1
95 104192882 1
576 104192882 1
26 104192882 1
578 104192882 1
347 104192882 1
37 104192882 1
352 104192882 1
481 104192882 1
353 104192882 1
549 104192882 1
44 104192882 1
898 104192882 1
972 104192882 1
104 104192882 1
357 104192882 1
770 104192882 1
929 104192882 1
363 104192882 1
615 104192882 1
49 104192882 1
126 104192882 1
488 104192882 1
665 104192882 1
732 14409739 1
490 14409739 1
55 14409739 1
731 14409739 1
0 14409739 1
101 14409739 1
134 14409739 1
57 14409739 1
1 14409739 1
8 14409739 1
7 14409739 1
32 14409739 1
457 14409739 1
46 14409739 1
54 14409739 1
47 14409739 1
363 14409739 1
790 14409739 1
105 14409739 1
56 14409739 1
13 14409739 1
153 14409739 1
334 45611369 1
105 45611369 1
17 45611369 1
91 45611369 1
109 45611369 1
267 45611369 1
168 45611369 1
45 45611369 1
732 342888740 1
57 342888740 1
153 342888740 1
21 25298765 1
455 25298765 1
185 25298765 1
186 25298765 1
1 25298765 1
973 25298765 1
271 25298765 1
155 25298765 1
272 25298765 1
491 25298765 1
7 25298765 1
974 25298765 1
53 25298765 1
475 25298765 1
931 25298765 1
936 25298765 1
36 25298765 1
11 25298765 1
112 25298765 1
260 25298765 1
154 25298765 1
493 25298765 1
781 25298765 1
264 25298765 1
16 25298765 1
104 25298765 1
380 25298765 1
587 25298765 1
17 25298765 1
50 25298765 1
883 25298765 1
824 25298765 1
850 25298765 1
137 25298765 1
0 144131076 1
22 144131076 1
1 144131076 1
188 144131076 1
95 144131076 1
206 144131076 1
155 144131076 1
5 144131076 1
26 144131076 1
491 144131076 1
7 144131076 1
53 144131076 1
405 144131076 1
112 144131076 1
154 144131076 1
15 144131076 1
920 144131076 1
145 144131076 1
48 144131076 1
49 144131076 1
17 144131076 1
148 144131076 1
850 144131076 1
137 144131076 1
251 144131076 1
130 577034468 1
131 577034468 1
49 577034468 1
106 577034468 1
11 577034468 1
975 577034468 1
137 577034468 1
342 242373942 1
1 242373942 1
95 242373942 1
94 242373942 1
73 242373942 1
60 242373942 1
97 242373942 1
32 242373942 1
140 242373942 1
54 242373942 1
131 242373942 1
132 242373942 1
49 242373942 1
364 242373942 1
106 242373942 1
136 242373942 1
77 242373942 1
59 242373942 1
61 242373942 1
137 242373942 1
92 242373942 1
858 27885779 1
527 27885779 1
616 27885779 1
22 27885779 1
26 27885779 1
7 27885779 1
617 27885779 1
256 27885779 1
878 27885779 1
912 27885779 1
48 27885779 1
619 27885779 1
18 27885779 1
808 27885779 1
976 27885779 1
621 27885779 1
251 27885779 1
20 6290752 1
0 6290752 1
272 6290752 1
28 6290752 1
977 6290752 1
586 6290752 1
45 6290752 1
495 6290752 1
587 6290752 1
49 6290752 1
147 6290752 1
224 6290752 1
978 238633165 1
575 238633165 1
617 238633165 1
9 238633165 1
147 238633165 1
10 238633165 1
620 238633165 1
13 238633165 1
561 238633165 1
979 238633165 1
70 238633165 1
53 239555645 1
118 239555645 1
137 239555645 1
0 111338251 1
318 111338251 1
319 111338251 1
72 111338251 1
1 111338251 1
73 111338251 1
5 111338251 1
60 111338251 1
110 111338251 1
140 111338251 1
322 111338251 1
9 111338251 1
132 111338251 1
193 111338251 1
461 111338251 1
77 111338251 1
11 111338251 1
12 111338251 1
112 111338251 1
82 111338251 1
154 111338251 1
85 111338251 1
147 111338251 1
17 111338251 1
136 111338251 1
18 111338251 1
660 111338251 1
158 111338251 1
295 111338251 1
137 111338251 1
92 111338251 1
93 111338251 1
22 111338251 1
94 111338251 1
95 111338251 1
155 111338251 1
129 111338251 1
26 111338251 1
139 111338251 1
97 111338251 1
300 111338251 1
32 111338251 1
130 111338251 1
131 111338251 1
258 111338251 1
34 111338251 1
347 111338251 1
601 111338251 1
143 111338251 1
308 111338251 1
38 111338251 1
134 111338251 1
101 111338251 1
493 111338251 1
58 111338251 1
48 111338251 1
105 111338251 1
49 111338251 1
106 111338251 1
149 111338251 1
148 111338251 1
59 111338251 1
108 111338251 1
61 111338251 1
724 111338251 1
225 111338251 1
890 111338251 1
138 111338251 1
53 247041300 1
85 360540613 1
6 360540613 1
32 360540613 1
532 360540613 1
46 360540613 1
9 360540613 1
54 360540613 1
335 360540613 1
49 360540613 1
34 360540613 1
13 360540613 1
811 360540613 1
101 55174364 1
980 55174364 1
747 55174364 1
491 55174364 1
16 55174364 1
330 55174364 1
7 55174364 1
587 55174364 1
53 55174364 1
746 55174364 1
137 55174364 1
743 104518517 1
53 104518517 1
493 104518517 1
200 104518517 1
931 104518517 1
981 104518517 1
528 104518517 1
48 163929486 1
22 163929486 1
53 163929486 1
148 163929486 1
5 163929486 1
72 19777265 1
272 19777265 1
6 19777265 1
8 19777265 1
532 19777265 1
74 19777265 1
56 19777265 1
10 19777265 1
76 19777265 1
430 19777265 1
77 19777265 1
79 19777265 1
80 19777265 1
13 19777265 1
112 19777265 1
115 19777265 1
85 19777265 1
54 19777265 1
147 19777265 1
18 19777265 1
19 19777265 1
158 19777265 1
251 19777265 1
252 19777265 1
27 19777265 1
31 19777265 1
32 19777265 1
982 19777265 1
258 19777265 1
34 19777265 1
303 19777265 1
942 19777265 1
100 19777265 1
308 19777265 1
212 19777265 1
102 19777265 1
947 19777265 1
493 19777265 1
983 19777265 1
46 19777265 1
105 19777265 1
49 19777265 1
51 19777265 1
531 19777265 1
909 19777265 1
224 19777265 1
316 19777265 1
52 19777265 1
890 19777265 1
334 169088826 1
91 169088826 1
636 385326089 1
319 385326089 1
72 385326089 1
121 385326089 1
94 385326089 1
161 385326089 1
60 385326089 1
32 385326089 1
34 385326089 1
801 385326089 1
390 385326089 1
77 385326089 1
545 385326089 1
133 385326089 1
124 385326089 1
176 385326089 1
647 385326089 1
117 385326089 1
54 385326089 1
984 385326089 1
106 385326089 1
547 385326089 1
61 385326089 1
783 23781227 1
0 23781227 1
72 23781227 1
1 23781227 1
73 23781227 1
4 23781227 1
5 23781227 1
60 23781227 1
7 23781227 1
75 23781227 1
56 23781227 1
77 23781227 1
728 23781227 1
86 23781227 1
85 23781227 1
934 23781227 1
498 23781227 1
54 23781227 1
90 23781227 1
340 23781227 1
92 23781227 1
499 23781227 1
985 23781227 1
22 23781227 1
94 23781227 1
23 23781227 1
129 23781227 1
24 23781227 1
26 23781227 1
28 23781227 1
299 23781227 1
773 23781227 1
97 23781227 1
32 23781227 1
34 23781227 1
35 23781227 1
175 23781227 1
124 23781227 1
134 23781227 1
101 23781227 1
102 23781227 1
103 23781227 1
58 23781227 1
217 23781227 1
529 23781227 1
358 23781227 1
45 23781227 1
48 23781227 1
49 23781227 1
106 23781227 1
107 23781227 1
59 23781227 1
267 23781227 1
108 23781227 1
61 23781227 1
499 228770219 1
0 228770219 1
1 228770219 1
94 228770219 1
73 228770219 1
5 228770219 1
60 228770219 1
773 228770219 1
97 228770219 1
32 228770219 1
876 228770219 1
140 228770219 1
131 228770219 1
132 228770219 1
77 228770219 1
124 228770219 1
986 228770219 1
38 228770219 1
101 228770219 1
134 228770219 1
85 228770219 1
493 228770219 1
58 228770219 1
885 228770219 1
54 228770219 1
49 228770219 1
136 228770219 1
106 228770219 1
148 228770219 1
59 228770219 1
108 228770219 1
61 228770219 1
316 228770219 1
137 228770219 1
92 228770219 1
138 228770219 1
226 20586381 1
0 20586381 1
318 20586381 1
72 20586381 1
1 20586381 1
271 20586381 1
73 20586381 1
5 20586381 1
60 20586381 1
7 20586381 1
140 20586381 1
132 20586381 1
76 20586381 1
508 20586381 1
77 20586381 1
11 20586381 1
112 20586381 1
329 20586381 1
154 20586381 1
85 20586381 1
498 20586381 1
54 20586381 1
147 20586381 1
18 20586381 1
136 20586381 1
19 20586381 1
918 20586381 1
137 20586381 1
69 20586381 1
92 20586381 1
987 20586381 1
251 20586381 1
22 20586381 1
252 20586381 1
94 20586381 1
95 20586381 1
988 20586381 1
26 20586381 1
97 20586381 1
32 20586381 1
130 20586381 1
748 20586381 1
131 20586381 1
34 20586381 1
38 20586381 1
134 20586381 1
101 20586381 1
493 20586381 1
58 20586381 1
420 20586381 1
48 20586381 1
49 20586381 1
106 20586381 1
59 20586381 1
108 20586381 1
61 20586381 1
724 20586381 1
318 128593925 1
1 128593925 1
22 128593925 1
94 128593925 1
129 128593925 1
73 128593925 1
26 128593925 1
60 128593925 1
32 128593925 1
532 128593925 1
495 128593925 1
347 128593925 1
545 128593925 1
112 128593925 1
818 128593925 1
134 128593925 1
198 128593925 1
85 128593925 1
58 128593925 1
54 128593925 1
59 128593925 1
108 128593925 1
225 128593925 1
589 128593925 1
92 128593925 1
561 396060099 1
617 396060099 1
734 396060099 1
22 234825661 1
1 234825661 1
94 234825661 1
73 234825661 1
129 234825661 1
5 234825661 1
26 234825661 1
60 234825661 1
97 234825661 1
7 234825661 1
32 234825661 1
735 234825661 1
130 234825661 1
9 234825661 1
131 234825661 1
56 234825661 1
132 234825661 1
112 234825661 1
102 234825661 1
101 234825661 1
134 234825661 1
154 234825661 1
85 234825661 1
920 234825661 1
58 234825661 1
375 234825661 1
54 234825661 1
48 234825661 1
49 234825661 1
364 234825661 1
136 234825661 1
106 234825661 1
148 234825661 1
247 234825661 1
59 234825661 1
739 234825661 1
108 234825661 1
61 234825661 1
137 234825661 1
92 234825661 1
317 67268150 1
490 67268150 1
55 67268150 1
0 67268150 1
318 67268150 1
57 67268150 1
72 67268150 1
1 67268150 1
989 67268150 1
726 67268150 1
73 67268150 1
5 67268150 1
273 67268150 1
60 67268150 1
7 67268150 1
624 67268150 1
727 67268150 1
192 67268150 1
56 67268150 1
990 67268150 1
77 67268150 1
12 67268150 1
112 67268150 1
280 67268150 1
327 67268150 1
232 67268150 1
371 67268150 1
62 67268150 1
83 67268150 1
237 67268150 1
198 67268150 1
497 67268150 1
527 67268150 1
85 67268150 1
330 67268150 1
16 67268150 1
242 67268150 1
54 67268150 1
738 67268150 1
729 67268150 1
511 67268150 1
17 67268150 1
245 67268150 1
294 67268150 1
730 67268150 1
341 67268150 1
92 67268150 1
153 67268150 1
732 67268150 1
731 67268150 1
385 67268150 1
22 67268150 1
206 67268150 1
121 67268150 1
94 67268150 1
129 67268150 1
26 67268150 1
773 67268150 1
97 67268150 1
32 67268150 1
878 67268150 1
34 67268150 1
801 67268150 1
347 67268150 1
348 67268150 1
304 67268150 1
124 67268150 1
858 67268150 1
38 67268150 1
101 67268150 1
134 67268150 1
41 67268150 1
214 67268150 1
58 67268150 1
529 67268150 1
356 67268150 1
359 67268150 1
361 67268150 1
363 67268150 1
48 67268150 1
615 67268150 1
49 67268150 1
106 67268150 1
180 67268150 1
220 67268150 1
365 67268150 1
59 67268150 1
860 67268150 1
108 67268150 1
61 67268150 1
225 67268150 1
507 67268150 1
137 312625958 1
115 346630615 1
71 346630615 1
94 346630615 1
73 346630615 1
60 346630615 1
32 346630615 1
532 346630615 1
735 346630615 1
54 346630615 1
34 346630615 1
106 346630615 1
77 346630615 1
11 346630615 1
133 346630615 1
124 346630615 1
130 231816917 1
38 231816917 1
48 231816917 1
22 231816917 1
53 231816917 1
148 231816917 1
988 231816917 1
67 231816917 1
5 231816917 1
26 231816917 1
137 231816917 1
1 234688647 1
22 234688647 1
94 234688647 1
73 234688647 1
988 234688647 1
5 234688647 1
60 234688647 1
32 234688647 1
495 234688647 1
9 234688647 1
130 234688647 1
131 234688647 1
132 234688647 1
77 234688647 1
134 234688647 1
101 234688647 1
85 234688647 1
58 234688647 1
54 234688647 1
49 234688647 1
136 234688647 1
148 234688647 1
59 234688647 1
108 234688647 1
61 234688647 1
49 121098050 1
41 121098050 1
926 121098050 1
137 121098050 1
93 116785133 1
0 116785133 1
906 116785133 1
22 116785133 1
95 116785133 1
26 116785133 1
5 116785133 1
907 116785133 1
28 116785133 1
586 116785133 1
814 116785133 1
78 116785133 1
816 116785133 1
908 116785133 1
352 116785133 1
813 116785133 1
945 116785133 1
587 116785133 1
48 116785133 1
49 116785133 1
815 116785133 1
19 116785133 1
771 116785133 1
221 116785133 1
817 116785133 1
352 382027035 1
53 382027035 1
493 382027035 1
148 382027035 1
137 382027035 1
905 382027035 1
904 382027035 1
53 242365407 1
783 75995713 1
0 75995713 1
1 75995713 1
2 75995713 1
73 75995713 1
5 75995713 1
273 75995713 1
109 75995713 1
60 75995713 1
8 75995713 1
7 75995713 1
75 75995713 1
277 75995713 1
78 75995713 1
77 75995713 1
12 75995713 1
112 75995713 1
327 75995713 1
168 75995713 1
85 75995713 1
86 75995713 1
526 75995713 1
285 75995713 1
200 75995713 1
87 75995713 1
991 75995713 1
16 75995713 1
498 75995713 1
934 75995713 1
54 75995713 1
90 75995713 1
291 75995713 1
334 75995713 1
17 75995713 1
91 75995713 1
19 75995713 1
340 75995713 1
295 75995713 1
92 75995713 1
21 75995713 1
93 75995713 1
22 75995713 1
94 75995713 1
95 75995713 1
23 75995713 1
129 75995713 1
24 75995713 1
26 75995713 1
299 75995713 1
97 75995713 1
32 75995713 1
258 75995713 1
34 75995713 1
35 75995713 1
347 75995713 1
390 75995713 1
36 75995713 1
99 75995713 1
37 75995713 1
38 75995713 1
309 75995713 1
212 75995713 1
134 75995713 1
101 75995713 1
102 75995713 1
41 75995713 1
58 75995713 1
529 75995713 1
358 75995713 1
45 75995713 1
48 75995713 1
49 75995713 1
522 75995713 1
106 75995713 1
50 75995713 1
107 75995713 1
513 75995713 1
59 75995713 1
108 75995713 1
61 75995713 1
268 75995713 1
269 21315916 1
270 21315916 1
5 21315916 1
273 21315916 1
367 21315916 1
623 21315916 1
7 21315916 1
369 21315916 1
624 21315916 1
708 21315916 1
56 21315916 1
166 21315916 1
78 21315916 1
79 21315916 1
11 21315916 1
12 21315916 1
280 21315916 1
197 21315916 1
83 21315916 1
432 21315916 1
198 21315916 1
497 21315916 1
284 21315916 1
200 21315916 1
374 21315916 1
288 21315916 1
991 21315916 1
289 21315916 1
738 21315916 1
292 21315916 1
381 21315916 1
441 21315916 1
382 21315916 1
442 21315916 1
296 21315916 1
710 21315916 1
385 21315916 1
297 21315916 1
22 21315916 1
207 21315916 1
388 21315916 1
992 21315916 1
390 21315916 1
36 21315916 1
391 21315916 1
304 21315916 1
305 21315916 1
393 21315916 1
308 21315916 1
38 21315916 1
309 21315916 1
41 21315916 1
214 21315916 1
313 21315916 1
395 21315916 1
217 21315916 1
396 21315916 1
398 21315916 1
805 21315916 1
48 21315916 1
218 21315916 1
522 21315916 1
50 21315916 1
221 21315916 1
909 21315916 1
127 21315916 1
128 21315916 1
225 21315916 1
317 21315916 1
402 21315916 1
455 21315916 1
159 21315916 1
403 21315916 1
456 21315916 1
318 21315916 1
319 21315916 1
4 21315916 1
109 21315916 1
110 21315916 1
8 21315916 1
164 21315916 1
74 21315916 1
458 21315916 1
462 21315916 1
112 21315916 1
326 21315916 1
232 21315916 1
463 21315916 1
237 21315916 1
526 21315916 1
85 21315916 1
466 21315916 1
407 21315916 1
408 21315916 1
330 21315916 1
16 21315916 1
467 21315916 1
332 21315916 1
242 21315916 1
410 21315916 1
411 21315916 1
873 21315916 1
412 21315916 1
244 21315916 1
468 21315916 1
17 21315916 1
246 21315916 1
337 21315916 1
19 21315916 1
415 21315916 1
341 21315916 1
471 21315916 1
93 21315916 1
253 21315916 1
26 21315916 1
474 21315916 1
599 21315916 1
256 21315916 1
257 21315916 1
34 21315916 1
346 21315916 1
347 21315916 1
476 21315916 1
348 21315916 1
349 21315916 1
100 21315916 1
350 21315916 1
101 21315916 1
351 21315916 1
260 21315916 1
144 21315916 1
420 21315916 1
355 21315916 1
733 21315916 1
104 21315916 1
423 21315916 1
359 21315916 1
874 21315916 1
993 21315916 1
361 21315916 1
363 21315916 1
49 21315916 1
424 21315916 1
126 21315916 1
513 21315916 1
266 21315916 1
365 21315916 1
487 21315916 1
184 22628924 1
367 22628924 1
368 22628924 1
617 22628924 1
826 22628924 1
667 22628924 1
166 22628924 1
194 22628924 1
828 22628924 1
12 22628924 1
914 22628924 1
669 22628924 1
168 22628924 1
670 22628924 1
829 22628924 1
200 22628924 1
693 22628924 1
375 22628924 1
170 22628924 1
380 22628924 1
569 22628924 1
830 22628924 1
204 22628924 1
22 22628924 1
174 22628924 1
208 22628924 1
628 22628924 1
210 22628924 1
834 22628924 1
697 22628924 1
673 22628924 1
916 22628924 1
213 22628924 1
41 22628924 1
804 22628924 1
674 22628924 1
805 22628924 1
48 22628924 1
838 22628924 1
917 22628924 1
806 22628924 1
223 22628924 1
222 22628924 1
676 22628924 1
182 22628924 1
403 22628924 1
699 22628924 1
160 22628924 1
840 22628924 1
677 22628924 1
700 22628924 1
841 22628924 1
8 22628924 1
74 22628924 1
994 22628924 1
679 22628924 1
561 22628924 1
63 22628924 1
236 22628924 1
169 22628924 1
19 22628924 1
703 22628924 1
119 22628924 1
995 22628924 1
704 22628924 1
642 22628924 1
251 22628924 1
919 22628924 1
253 22628924 1
682 22628924 1
932 22628924 1
843 22628924 1
844 22628924 1
705 22628924 1
979 22628924 1
100 22628924 1
125 22628924 1
262 22628924 1
177 22628924 1
996 22628924 1
162 22628924 1
708 22628924 1
846 22628924 1
847 22628924 1
78 22628924 1
280 22628924 1
709 22628924 1
647 22628924 1
87 22628924 1
566 22628924 1
290 22628924 1
517 22628924 1
54 22628924 1
849 22628924 1
173 22628924 1
299 22628924 1
445 22628924 1
997 22628924 1
579 22628924 1
998 22628924 1
307 22628924 1
38 22628924 1
134 22628924 1
851 22628924 1
176 22628924 1
179 22628924 1
583 22628924 1
314 22628924 1
620 22628924 1
181 22628924 1
317 22628924 1
455 22628924 1
999 22628924 1
687 22628924 1
752 22628924 1
556 22628924 1
852 22628924 1
167 22628924 1
112 22628924 1
327 22628924 1
464 22628924 1
565 22628924 1
85 22628924 1
690 22628924 1
854 22628924 1
335 22628924 1
17 22628924 1
691 22628924 1
97 22628924 1
619 22628924 1
857 22628924 1
477 22628924 1
946 22628924 1
44 22628924 1
692 22628924 1
1000 22628924 1
713 22628924 1
930 22628924 1
363 22628924 1
744 22628924 1
0 238158030 1
22 238158030 1
72 238158030 1
1 238158030 1
94 238158030 1
23 238158030 1
73 238158030 1
129 238158030 1
5 238158030 1
24 238158030 1
28 238158030 1
60 238158030 1
97 238158030 1
30 238158030 1
110 238158030 1
7 238158030 1
32 238158030 1
9 238158030 1
75 238158030 1
34 238158030 1
35 238158030 1
76 238158030 1
461 238158030 1
77 238158030 1
102 238158030 1
134 238158030 1
352 238158030 1
1001 238158030 1
86 238158030 1
85 238158030 1
103 238158030 1
58 238158030 1
16 238158030 1
45 238158030 1
54 238158030 1
48 238158030 1
49 238158030 1
106 238158030 1
59 238158030 1
61 238158030 1
108 238158030 1
1002 238158030 1
92 238158030 1
38 243632271 1
55 243632271 1
731 243632271 1
57 243632271 1
1 243632271 1
22 243632271 1
5 243632271 1
6 243632271 1
32 243632271 1
9 243632271 1
47 243632271 1
48 243632271 1
10 243632271 1
461 243632271 1
13 243632271 1
750 243632271 1
251 243632271 1
153 243632271 1
731 24600451 1
385 24600451 1
57 24600451 1
22 24600451 1
1 24600451 1
94 24600451 1
73 24600451 1
129 24600451 1
5 24600451 1
779 24600451 1
26 24600451 1
60 24600451 1
773 24600451 1
97 24600451 1
32 24600451 1
748 24600451 1
778 24600451 1
34 24600451 1
124 24600451 1
133 24600451 1
101 24600451 1
134 24600451 1
64 24600451 1
85 24600451 1
58 24600451 1
1003 24600451 1
16 24600451 1
54 24600451 1
48 24600451 1
49 24600451 1
106 24600451 1
730 24600451 1
59 24600451 1
224 24600451 1
108 24600451 1
92 24600451 1
153 24600451 1
72 48667895 1
1 48667895 1
616 48667895 1
73 48667895 1
5 48667895 1
60 48667895 1
841 48667895 1
617 48667895 1
9 48667895 1
77 48667895 1
12 48667895 1
561 48667895 1
85 48667895 1
64 48667895 1
566 48667895 1
498 48667895 1
54 48667895 1
413 48667895 1
511 48667895 1
18 48667895 1
92 48667895 1
251 48667895 1
22 48667895 1
575 48667895 1
94 48667895 1
129 48667895 1
26 48667895 1
32 48667895 1
256 48667895 1
34 48667895 1
1004 48667895 1
619 48667895 1
1005 48667895 1
124 48667895 1
134 48667895 1
101 48667895 1
58 48667895 1
48 48667895 1
49 48667895 1
984 48667895 1
106 48667895 1
744 48667895 1
59 48667895 1
108 48667895 1
61 48667895 1
9 496338650 1
413 496338650 1
147 496338650 1
85 496338650 1
575 496338650 1
16 496338650 1
61 496338650 1
617 496338650 1
772 496338650 1
587 293536395 1
7 293536395 1
22 228769095 1
1 228769095 1
94 228769095 1
73 228769095 1
129 228769095 1
5 228769095 1
779 228769095 1
60 228769095 1
97 228769095 1
32 228769095 1
131 228769095 1
778 228769095 1
132 228769095 1
990 228769095 1
77 228769095 1
124 228769095 1
38 228769095 1
101 228769095 1
134 228769095 1
85 228769095 1
493 228769095 1
58 228769095 1
505 228769095 1
885 228769095 1
934 228769095 1
54 228769095 1
48 228769095 1
49 228769095 1
136 228769095 1
106 228769095 1
148 228769095 1
19 228769095 1
59 228769095 1
158 228769095 1
61 228769095 1
108 228769095 1
92 228769095 1
138 228769095 1
72 120117254 1
622 120117254 1
272 120117254 1
73 120117254 1
5 120117254 1
60 120117254 1
7 120117254 1
75 120117254 1
56 120117254 1
430 120117254 1
847 120117254 1
646 120117254 1
278 120117254 1
370 120117254 1
77 120117254 1
166 120117254 1
78 120117254 1
79 120117254 1
12 120117254 1
168 120117254 1
818 120117254 1
87 120117254 1
289 120117254 1
1006 120117254 1
435 120117254 1
592 120117254 1
498 120117254 1
54 120117254 1
291 120117254 1
292 120117254 1
147 120117254 1
588 120117254 1
91 120117254 1
295 120117254 1
589 120117254 1
20 120117254 1
1007 120117254 1
22 120117254 1
206 120117254 1
23 120117254 1
129 120117254 1
24 120117254 1
299 120117254 1
35 120117254 1
36 120117254 1
99 120117254 1
775 120117254 1
394 120117254 1
308 120117254 1
38 120117254 1
134 120117254 1
102 120117254 1
213 120117254 1
965 120117254 1
652 120117254 1
103 120117254 1
42 120117254 1
48 120117254 1
50 120117254 1
107 120117254 1
59 120117254 1
108 120117254 1
61 120117254 1
783 120117254 1
0 120117254 1
1 120117254 1
2 120117254 1
4 120117254 1
109 120117254 1
321 120117254 1
8 120117254 1
74 120117254 1
112 120117254 1
463 120117254 1
680 120117254 1
329 120117254 1
116 120117254 1
85 120117254 1
86 120117254 1
409 120117254 1
977 120117254 1
16 120117254 1
1008 120117254 1
413 120117254 1
90 120117254 1
334 120117254 1
17 120117254 1
245 120117254 1
19 120117254 1
415 120117254 1
660 120117254 1
119 120117254 1
340 120117254 1
92 120117254 1
251 120117254 1
93 120117254 1
94 120117254 1
95 120117254 1
26 120117254 1
97 120117254 1
32 120117254 1
748 120117254 1
34 120117254 1
346 120117254 1
37 120117254 1
124 120117254 1
100 120117254 1
480 120117254 1
352 120117254 1
58 120117254 1
358 120117254 1
359 120117254 1
45 120117254 1
664 120117254 1
49 120117254 1
106 120117254 1
126 120117254 1
266 120117254 1
9 258136924 1
0 258136924 1
101 258136924 1
131 258136924 1
147 258136924 1
1001 258136924 1
850 258136924 1
138 258136924 1
22 192341330 1
1 192341330 1
94 192341330 1
73 192341330 1
129 192341330 1
5 192341330 1
26 192341330 1
60 192341330 1
97 192341330 1
32 192341330 1
131 192341330 1
132 192341330 1
77 192341330 1
124 192341330 1
101 192341330 1
134 192341330 1
125 192341330 1
85 192341330 1
493 192341330 1
58 192341330 1
875 192341330 1
54 192341330 1
48 192341330 1
49 192341330 1
136 192341330 1
106 192341330 1
18 192341330 1
19 192341330 1
494 192341330 1
59 192341330 1
108 192341330 1
61 192341330 1
137 192341330 1
92 192341330 1
55 432054563 1
94 432054563 1
60 432054563 1
61 432054563 1
62 432054563 1
153 432054563 1
72 116422140 1
73 116422140 1
5 116422140 1
273 116422140 1
274 116422140 1
60 116422140 1
7 116422140 1
495 116422140 1
9 116422140 1
75 116422140 1
77 116422140 1
78 116422140 1
278 116422140 1
79 116422140 1
12 116422140 1
168 116422140 1
87 116422140 1
289 116422140 1
375 116422140 1
498 116422140 1
54 116422140 1
626 116422140 1
91 116422140 1
1009 116422140 1
295 116422140 1
850 116422140 1
22 116422140 1
23 116422140 1
129 116422140 1
24 116422140 1
651 116422140 1
299 116422140 1
208 116422140 1
35 116422140 1
36 116422140 1
99 116422140 1
308 116422140 1
448 116422140 1
38 116422140 1
102 116422140 1
134 116422140 1
835 116422140 1
48 116422140 1
50 116422140 1
107 116422140 1
223 116422140 1
59 116422140 1
61 116422140 1
108 116422140 1
746 116422140 1
225 116422140 1
455 116422140 1
0 116422140 1
318 116422140 1
1 116422140 1
638 116422140 1
2 116422140 1
4 116422140 1
777 116422140 1
109 116422140 1
110 116422140 1
8 116422140 1
821 116422140 1
140 116422140 1
74 116422140 1
618 116422140 1
656 116422140 1
406 116422140 1
85 116422140 1
86 116422140 1
16 116422140 1
243 116422140 1
412 116422140 1
90 116422140 1
334 116422140 1
17 116422140 1
245 116422140 1
249 116422140 1
250 116422140 1
340 116422140 1
92 116422140 1
94 116422140 1
747 116422140 1
26 116422140 1
97 116422140 1
32 116422140 1
34 116422140 1
475 116422140 1
347 116422140 1
1010 116422140 1
1011 116422140 1
100 116422140 1
101 116422140 1
352 116422140 1
58 116422140 1
749 116422140 1
264 116422140 1
357 116422140 1
45 116422140 1
49 116422140 1
106 116422140 1
365 116422140 1
183 77986665 1
72 77986665 1
73 77986665 1
5 77986665 1
273 77986665 1
274 77986665 1
190 77986665 1
60 77986665 1
7 77986665 1
75 77986665 1
56 77986665 1
76 77986665 1
278 77986665 1
77 77986665 1
78 77986665 1
79 77986665 1
11 77986665 1
12 77986665 1
83 77986665 1
198 77986665 1
497 77986665 1
200 77986665 1
15 77986665 1
87 77986665 1
375 77986665 1
289 77986665 1
376 77986665 1
934 77986665 1
436 77986665 1
1012 77986665 1
54 77986665 1
517 77986665 1
91 77986665 1
850 77986665 1
295 77986665 1
22 77986665 1
121 77986665 1
206 77986665 1
386 77986665 1
23 77986665 1
129 77986665 1
24 77986665 1
28 77986665 1
299 77986665 1
209 77986665 1
35 77986665 1
36 77986665 1
99 77986665 1
304 77986665 1
38 77986665 1
102 77986665 1
134 77986665 1
41 77986665 1
214 77986665 1
42 77986665 1
215 77986665 1
48 77986665 1
315 77986665 1
50 77986665 1
107 77986665 1
59 77986665 1
224 77986665 1
61 77986665 1
108 77986665 1
454 77986665 1
317 77986665 1
0 77986665 1
318 77986665 1
1 77986665 1
2 77986665 1
4 77986665 1
777 77986665 1
109 77986665 1
110 77986665 1
74 77986665 1
1013 77986665 1
112 77986665 1
232 77986665 1
329 77986665 1
84 77986665 1
85 77986665 1
86 77986665 1
238 77986665 1
16 77986665 1
90 77986665 1
244 77986665 1
334 77986665 1
510 77986665 1
17 77986665 1
245 77986665 1
19 77986665 1
660 77986665 1
119 77986665 1
340 77986665 1
341 77986665 1
92 77986665 1
94 77986665 1
253 77986665 1
26 77986665 1
97 77986665 1
32 77986665 1
256 77986665 1
33 77986665 1
748 77986665 1
34 77986665 1
612 77986665 1
37 77986665 1
124 77986665 1
100 77986665 1
101 77986665 1
352 77986665 1
125 77986665 1
144 77986665 1
58 77986665 1
264 77986665 1
356 77986665 1
357 77986665 1
358 77986665 1
45 77986665 1
361 77986665 1
363 77986665 1
615 77986665 1
106 77986665 1
365 77986665 1
426 77986665 1
267 77986665 1
38 227990753 1
101 227990753 1
154 227990753 1
22 227990753 1
94 227990753 1
73 227990753 1
60 227990753 1
97 227990753 1
934 227990753 1
32 227990753 1
130 227990753 1
9 227990753 1
54 227990753 1
48 227990753 1
131 227990753 1
132 227990753 1
106 227990753 1
19 227990753 1
931 227990753 1
1014 227990753 1
59 227990753 1
112 227990753 1
138 227990753 1
72 82645739 1
616 82645739 1
73 82645739 1
5 82645739 1
273 82645739 1
60 82645739 1
367 82645739 1
7 82645739 1
617 82645739 1
495 82645739 1
56 82645739 1
847 82645739 1
78 82645739 1
79 82645739 1
12 82645739 1
194 82645739 1
83 82645739 1
198 82645739 1
497 82645739 1
87 82645739 1
566 82645739 1
288 82645739 1
289 82645739 1
54 82645739 1
517 82645739 1
147 82645739 1
808 82645739 1
294 82645739 1
295 82645739 1
817 82645739 1
22 82645739 1
129 82645739 1
790 82645739 1
390 82645739 1
816 82645739 1
304 82645739 1
998 82645739 1
38 82645739 1
134 82645739 1
41 82645739 1
214 82645739 1
804 82645739 1
583 82645739 1
48 82645739 1
50 82645739 1
620 82645739 1
815 82645739 1
806 82645739 1
807 82645739 1
220 82645739 1
221 82645739 1
222 82645739 1
59 82645739 1
61 82645739 1
108 82645739 1
225 82645739 1
317 82645739 1
0 82645739 1
318 82645739 1
1 82645739 1
907 82645739 1
74 82645739 1
814 82645739 1
994 82645739 1
561 82645739 1
112 82645739 1
908 82645739 1
640 82645739 1
85 82645739 1
407 82645739 1
813 82645739 1
242 82645739 1
413 82645739 1
244 82645739 1
911 82645739 1
17 82645739 1
245 82645739 1
19 82645739 1
660 82645739 1
341 82645739 1
92 82645739 1
802 82645739 1
93 82645739 1
94 82645739 1
575 82645739 1
26 82645739 1
97 82645739 1
32 82645739 1
256 82645739 1
257 82645739 1
34 82645739 1
1004 82645739 1
619 82645739 1
347 82645739 1
844 82645739 1
100 82645739 1
101 82645739 1
58 82645739 1
356 82645739 1
1000 82645739 1
361 82645739 1
664 82645739 1
363 82645739 1
49 82645739 1
106 82645739 1
744 82645739 1
186 22005625 1
5 22005625 1
368 22005625 1
623 22005625 1
9 22005625 1
668 22005625 1
192 22005625 1
76 22005625 1
193 22005625 1
166 22005625 1
79 22005625 1
12 22005625 1
168 22005625 1
114 22005625 1
197 22005625 1
198 22005625 1
372 22005625 1
373 22005625 1
374 22005625 1
377 22005625 1
1015 22005625 1
378 22005625 1
379 22005625 1
671 22005625 1
694 22005625 1
202 22005625 1
381 22005625 1
204 22005625 1
382 22005625 1
383 22005625 1
120 22005625 1
695 22005625 1
22 22005625 1
206 22005625 1
696 22005625 1
387 22005625 1
208 22005625 1
390 22005625 1
393 22005625 1
500 22005625 1
394 22005625 1
213 22005625 1
41 22005625 1
214 22005625 1
215 22005625 1
216 22005625 1
217 22005625 1
396 22005625 1
398 22005625 1
48 22005625 1
218 22005625 1
105 22005625 1
50 22005625 1
675 22005625 1
220 22005625 1
127 22005625 1
128 22005625 1
225 22005625 1
507 22005625 1
402 22005625 1
0 22005625 1
1 22005625 1
4 22005625 1
227 22005625 1
74 22005625 1
232 22005625 1
234 22005625 1
237 22005625 1
407 22005625 1
408 22005625 1
169 22005625 1
16 22005625 1
242 22005625 1
411 22005625 1
244 22005625 1
414 22005625 1
19 22005625 1
415 22005625 1
250 22005625 1
251 22005625 1
416 22005625 1
1016 22005625 1
256 22005625 1
33 22005625 1
257 22005625 1
258 22005625 1
34 22005625 1
100 22005625 1
418 22005625 1
101 22005625 1
260 22005625 1
144 22005625 1
420 22005625 1
602 22005625 1
421 22005625 1
422 22005625 1
423 22005625 1
874 22005625 1
993 22005625 1
424 22005625 1
266 22005625 1
425 22005625 1
52 22005625 1
968 22005625 1
514 22005625 1
269 22005625 1
515 22005625 1
272 22005625 1
273 22005625 1
604 22005625 1
7 22005625 1
56 22005625 1
429 22005625 1
431 22005625 1
278 22005625 1
78 22005625 1
11 22005625 1
83 22005625 1
432 22005625 1
284 22005625 1
286 22005625 1
289 22005625 1
435 22005625 1
292 22005625 1
440 22005625 1
147 22005625 1
441 22005625 1
294 22005625 1
296 22005625 1
648 22005625 1
443 22005625 1
297 22005625 1
298 22005625 1
609 22005625 1
303 22005625 1
36 22005625 1
304 22005625 1
305 22005625 1
38 22005625 1
42 22005625 1
313 22005625 1
314 22005625 1
315 22005625 1
450 22005625 1
151 22005625 1
316 22005625 1
542 22005625 1
317 22005625 1
455 22005625 1
159 22005625 1
456 22005625 1
318 22005625 1
319 22005625 1
320 22005625 1
109 22005625 1
164 22005625 1
458 22005625 1
459 22005625 1
543 22005625 1
462 22005625 1
112 22005625 1
327 22005625 1
465 22005625 1
333 22005625 1
335 22005625 1
468 22005625 1
17 22005625 1
336 22005625 1
337 22005625 1
469 22005625 1
470 22005625 1
341 22005625 1
471 22005625 1
342 22005625 1
26 22005625 1
343 22005625 1
345 22005625 1
122 22005625 1
123 22005625 1
347 22005625 1
476 22005625 1
348 22005625 1
349 22005625 1
946 22005625 1
350 22005625 1
44 22005625 1
483 22005625 1
355 22005625 1
357 22005625 1
359 22005625 1
361 22005625 1
362 22005625 1
363 22005625 1
364 22005625 1
486 22005625 1
126 22005625 1
365 22005625 1
487 22005625 1
488 22005625 1
910 22005625 1
21 21401635 1
154 21401635 1
186 21401635 1
53 21401635 1
493 21401635 1
839 21401635 1
544 21401635 1
879 21401635 1
273 21401635 1
492 21401635 1
137 21401635 1
21 25333950 1
93 25333950 1
455 25333950 1
200 25333950 1
217 25333950 1
7 25333950 1
902 25333950 1
45 25333950 1
587 25333950 1
336 25333950 1
91 25333950 1
267 25333950 1
224 25333950 1
115 350484600 1
810 350484600 1
872 350484600 1
28 350484600 1
586 350484600 1
7 350484600 1
1008 350484600 1
45 350484600 1
413 350484600 1
587 350484600 1
743 350484600 1
803 350484600 1
968 153563285 1
72 153563285 1
1017 153563285 1
73 153563285 1
5 153563285 1
60 153563285 1
368 153563285 1
7 153563285 1
56 153563285 1
278 153563285 1
77 153563285 1
166 153563285 1
78 153563285 1
79 153563285 1
12 153563285 1
281 153563285 1
198 153563285 1
201 153563285 1
375 153563285 1
380 153563285 1
54 153563285 1
147 153563285 1
118 153563285 1
850 153563285 1
295 153563285 1
648 153563285 1
22 153563285 1
121 153563285 1
206 153563285 1
298 153563285 1
129 153563285 1
650 153563285 1
300 153563285 1
130 153563285 1
305 153563285 1
1018 153563285 1
394 153563285 1
308 153563285 1
38 153563285 1
134 153563285 1
493 153563285 1
42 153563285 1
805 153563285 1
48 153563285 1
149 153563285 1
220 153563285 1
59 153563285 1
61 153563285 1
108 153563285 1
225 153563285 1
226 153563285 1
317 153563285 1
455 153563285 1
0 153563285 1
1 153563285 1
109 153563285 1
110 153563285 1
140 153563285 1
74 153563285 1
132 153563285 1
230 153563285 1
231 153563285 1
112 153563285 1
329 153563285 1
154 153563285 1
85 153563285 1
16 153563285 1
781 153563285 1
242 153563285 1
243 153563285 1
888 153563285 1
510 153563285 1
17 153563285 1
245 153563285 1
136 153563285 1
981 153563285 1
137 153563285 1
92 153563285 1
251 153563285 1
919 153563285 1
94 153563285 1
95 153563285 1
155 153563285 1
26 153563285 1
97 153563285 1
32 153563285 1
33 153563285 1
1019 153563285 1
131 153563285 1
34 153563285 1
346 153563285 1
347 153563285 1
124 153563285 1
100 153563285 1
143 153563285 1
101 153563285 1
351 153563285 1
125 153563285 1
144 153563285 1
58 153563285 1
44 153563285 1
361 153563285 1
363 153563285 1
364 153563285 1
106 153563285 1
148 153563285 1
156 153563285 1
490 28452279 1
732 28452279 1
21 28452279 1
57 28452279 1
186 28452279 1
7 28452279 1
587 28452279 1
224 28452279 1
553 28452279 1
153 28452279 1
1020 28452279 1
784 22026991 1
270 22026991 1
272 22026991 1
273 22026991 1
367 22026991 1
7 22026991 1
955 22026991 1
645 22026991 1
192 22026991 1
78 22026991 1
278 22026991 1
503 22026991 1
12 22026991 1
11 22026991 1
87 22026991 1
287 22026991 1
289 22026991 1
1021 22026991 1
591 22026991 1
626 22026991 1
91 22026991 1
1009 22026991 1
627 22026991 1
789 22026991 1
121 22026991 1
651 22026991 1
299 22026991 1
98 22026991 1
208 22026991 1
960 22026991 1
36 22026991 1
99 22026991 1
308 22026991 1
102 22026991 1
310 22026991 1
652 22026991 1
41 22026991 1
217 22026991 1
218 22026991 1
50 22026991 1
223 22026991 1
224 22026991 1
225 22026991 1
226 22026991 1
455 22026991 1
0 22026991 1
638 22026991 1
2 22026991 1
160 22026991 1
109 22026991 1
8 22026991 1
110 22026991 1
654 22026991 1
656 22026991 1
785 22026991 1
657 22026991 1
326 22026991 1
232 22026991 1
658 22026991 1
641 22026991 1
85 22026991 1
659 22026991 1
334 22026991 1
17 22026991 1
19 22026991 1
661 22026991 1
416 22026991 1
1022 22026991 1
256 22026991 1
258 22026991 1
347 22026991 1
1010 22026991 1
37 22026991 1
1011 22026991 1
101 22026991 1
353 22026991 1
482 22026991 1
358 22026991 1
357 22026991 1
104 22026991 1
45 22026991 1
615 22026991 1
49 22026991 1
180 22026991 1
365 22026991 1
267 22026991 1
334 21245586 1
267 21245586 1
45 21245586 1
184 135514272 1
188 135514272 1
366 135514272 1
989 135514272 1
799 135514272 1
5 135514272 1
491 135514272 1
190 135514272 1
668 135514272 1
76 135514272 1
193 135514272 1
77 135514272 1
79 135514272 1
12 135514272 1
371 135514272 1
197 135514272 1
198 135514272 1
200 135514272 1
533 135514272 1
380 135514272 1
202 135514272 1
204 135514272 1
831 135514272 1
22 135514272 1
121 135514272 1
387 135514272 1
773 135514272 1
65 135514272 1
130 135514272 1
992 135514272 1
210 135514272 1
697 135514272 1
500 135514272 1
212 135514272 1
41 135514272 1
493 135514272 1
214 135514272 1
216 135514272 1
48 135514272 1
675 135514272 1
50 135514272 1
221 135514272 1
223 135514272 1
108 135514272 1
127 135514272 1
225 135514272 1
128 135514272 1
402 135514272 1
226 135514272 1
0 135514272 1
1 135514272 1
110 135514272 1
8 135514272 1
74 135514272 1
229 135514272 1
719 135514272 1
404 135514272 1
405 135514272 1
496 135514272 1
235 135514272 1
154 135514272 1
237 135514272 1
409 135514272 1
238 135514272 1
117 135514272 1
414 135514272 1
244 135514272 1
510 135514272 1
245 135514272 1
720 135514272 1
19 135514272 1
918 135514272 1
119 135514272 1
251 135514272 1
92 135514272 1
152 135514272 1
842 135514272 1
94 135514272 1
155 135514272 1
32 135514272 1
256 135514272 1
33 135514272 1
257 135514272 1
878 135514272 1
258 135514272 1
131 135514272 1
124 135514272 1
100 135514272 1
101 135514272 1
125 135514272 1
262 135514272 1
144 135514272 1
58 135514272 1
420 135514272 1
1023 135514272 1
264 135514272 1
106 135514272 1
156 135514272 1
776 135514272 1
921 135514272 1
266 135514272 1
52 135514272 1
514 135514272 1
751 135514272 1
272 135514272 1
73 135514272 1
60 135514272 1
7 135514272 1
275 135514272 1
708 135514272 1
56 135514272 1
430 135514272 1
78 135514272 1
11 135514272 1
922 135514272 1
709 135514272 1
83 135514272 1
497 135514272 1
287 135514272 1
1024 135514272 1
435 135514272 1
894 135514272 1
517 135514272 1
54 135514272 1
291 135514272 1
292 135514272 1
294 135514272 1
295 135514272 1
296 135514272 1
443 135514272 1
499 135514272 1
129 135514272 1
650 135514272 1
445 135514272 1
300 135514272 1
301 135514272 1
717 135514272 1
683 135514272 1
303 135514272 1
304 135514272 1
307 135514272 1
38 135514272 1
519 135514272 1
134 135514272 1
102 135514272 1
311 135514272 1
520 135514272 1
312 135514272 1
42 135514272 1
313 135514272 1
912 135514272 1
523 135514272 1
149 135514272 1
151 135514272 1
59 135514272 1
524 135514272 1
61 135514272 1
317 135514272 1
455 135514272 1
318 135514272 1
686 135514272 1
752 135514272 1
321 135514272 1
140 135514272 1
132 135514272 1
525 135514272 1
325 135514272 1
112 135514272 1
326 135514272 1
113 135514272 1
463 135514272 1
924 135514272 1
329 135514272 1
565 135514272 1
527 135514272 1
85 135514272 1
690 135514272 1
796 135514272 1
925 135514272 1
971 135514272 1
926 135514272 1
332 135514272 1
335 135514272 1
17 135514272 1
136 135514272 1
337 135514272 1
660 135514272 1
339 135514272 1
341 135514272 1
137 135514272 1
26 135514272 1
97 135514272 1
475 135514272 1
347 135514272 1
663 135514272 1
143 135514272 1
858 135514272 1
350 135514272 1
351 135514272 1
927 135514272 1
481 135514272 1
859 135514272 1
44 135514272 1
355 135514272 1
356 135514272 1
928 135514272 1
930 135514272 1
363 135514272 1
49 135514272 1
148 135514272 1
486 135514272 1
126 135514272 1
976 135514272 1
665 135514272 1
131 568256634 1
342 242791873 1
21 242791873 1
0 242791873 1
1 242791873 1
94 242791873 1
989 242791873 1
73 242791873 1
129 242791873 1
5 242791873 1
60 242791873 1
32 242791873 1
878 242791873 1
131 242791873 1
132 242791873 1
34 242791873 1
525 242791873 1
77 242791873 1
68 242791873 1
371 242791873 1
500 242791873 1
101 242791873 1
134 242791873 1
41 242791873 1
85 242791873 1
493 242791873 1
58 242791873 1
16 242791873 1
934 242791873 1
54 242791873 1
49 242791873 1
147 242791873 1
364 242791873 1
136 242791873 1
106 242791873 1
976 242791873 1
59 242791873 1
158 242791873 1
108 242791873 1
61 242791873 1
137 242791873 1
92 242791873 1
413 246357421 1
587 246357421 1
176 246357421 1
620 246357421 1
390 246357421 1
11 246357421 1
561 246357421 1
583 246357421 1
617 246357421 1
317 104578228 1
0 104578228 1
188 104578228 1
72 104578228 1
73 104578228 1
5 104578228 1
60 104578228 1
8 104578228 1
7 104578228 1
74 104578228 1
132 104578228 1
77 104578228 1
78 104578228 1
405 104578228 1
79 104578228 1
11 104578228 1
12 104578228 1
496 104578228 1
112 104578228 1
232 104578228 1
83 104578228 1
154 104578228 1
237 104578228 1
198 104578228 1
497 104578228 1
85 104578228 1
200 104578228 1
15 104578228 1
289 104578228 1
16 104578228 1
781 104578228 1
242 104578228 1
17 104578228 1
136 104578228 1
19 104578228 1
294 104578228 1
341 104578228 1
137 104578228 1
92 104578228 1
22 104578228 1
94 104578228 1
155 104578228 1
129 104578228 1
26 104578228 1
29 104578228 1
97 104578228 1
32 104578228 1
256 104578228 1
33 104578228 1
130 104578228 1
748 104578228 1
131 104578228 1
34 104578228 1
347 104578228 1
304 104578228 1
100 104578228 1
143 104578228 1
394 104578228 1
38 104578228 1
134 104578228 1
101 104578228 1
41 104578228 1
493 104578228 1
58 104578228 1
356 104578228 1
361 104578228 1
363 104578228 1
48 104578228 1
49 104578228 1
106 104578228 1
50 104578228 1
148 104578228 1
59 104578228 1
61 104578228 1
108 104578228 1
225 104578228 1
2 37011115 1
109 37011115 1
30 37011115 1
358 37011115 1
208 37011115 1
45 37011115 1
734 37011115 1
360 37011115 1
334 37011115 1
76 37011115 1
91 37011115 1
17 37011115 1
37 37011115 1
267 37011115 1
0 6294502 1
2 6294502 1
272 6294502 1
109 6294502 1
273 6294502 1
586 6294502 1
7 6294502 1
495 6294502 1
508 6294502 1
370 6294502 1
112 6294502 1
327 6294502 1
168 6294502 1
233 6294502 1
115 6294502 1
435 6294502 1
498 6294502 1
1008 6294502 1
90 6294502 1
587 6294502 1
945 6294502 1
334 6294502 1
911 6294502 1
661 6294502 1
93 6294502 1
21 6294502 1
255 6294502 1
34 6294502 1
933 6294502 1
346 6294502 1
816 6294502 1
601 6294502 1
36 6294502 1
99 6294502 1
37 6294502 1
352 6294502 1
41 6294502 1
603 6294502 1
358 6294502 1
837 6294502 1
49 6294502 1
50 6294502 1
267 6294502 1
224 6294502 1
413 386170620 1
54 386170620 1
147 386170620 1
18 386170620 1
619 386170620 1
106 386170620 1
575 386170620 1
744 386170620 1
934 386170620 1
61 386170620 1
32 386170620 1
342 243177419 1
94 243177419 1
95 243177419 1
73 243177419 1
60 243177419 1
32 243177419 1
140 243177419 1
130 243177419 1
9 243177419 1
131 243177419 1
132 243177419 1
77 243177419 1
124 243177419 1
101 243177419 1
54 243177419 1
49 243177419 1
364 243177419 1
136 243177419 1
106 243177419 1
149 243177419 1
19 243177419 1
59 243177419 1
61 243177419 1
137 243177419 1
92 243177419 1
138 243177419 1
732 504372104 1
385 504372104 1
57 504372104 1
153 504372104 1
1 66682393 1
616 66682393 1
940 66682393 1
5 66682393 1
6 66682393 1
367 66682393 1
617 66682393 1
867 66682393 1
868 66682393 1
994 66682393 1
10 66682393 1
11 66682393 1
13 66682393 1
561 66682393 1
978 66682393 1
85 66682393 1
413 66682393 1
869 66682393 1
18 66682393 1
802 66682393 1
21 66682393 1
22 66682393 1
575 66682393 1
1025 66682393 1
26 66682393 1
773 66682393 1
866 66682393 1
31 66682393 1
32 66682393 1
256 66682393 1
1026 66682393 1
748 66682393 1
1004 66682393 1
619 66682393 1
390 66682393 1
870 66682393 1
102 66682393 1
482 66682393 1
217 66682393 1
583 66682393 1
1000 66682393 1
46 66682393 1
47 66682393 1
48 66682393 1
620 66682393 1
806 66682393 1
744 66682393 1
871 66682393 1
553 66682393 1
22 104187193 1
25 104187193 1
24 104187193 1
4 104187193 1
5 104187193 1
28 104187193 1
6 104187193 1
32 104187193 1
45 104187193 1
541 104187193 1
54 104187193 1
48 104187193 1
35 104187193 1
10 104187193 1
13 104187193 1
20 312658372 1
28 312658372 1
37 312658372 1
589 312658372 1
587 702562776 1
863 144942878 1
0 144942878 1
72 144942878 1
1 144942878 1
272 144942878 1
73 144942878 1
5 144942878 1
4 144942878 1
60 144942878 1
7 144942878 1
75 144942878 1
1027 144942878 1
77 144942878 1
11 144942878 1
12 144942878 1
86 144942878 1
85 144942878 1
498 144942878 1
1012 144942878 1
54 144942878 1
90 144942878 1
147 144942878 1
245 144942878 1
883 144942878 1
119 144942878 1
340 144942878 1
295 144942878 1
987 144942878 1
92 144942878 1
21 144942878 1
22 144942878 1
94 144942878 1
23 144942878 1
887 144942878 1
988 144942878 1
24 144942878 1
26 144942878 1
97 144942878 1
32 144942878 1
774 144942878 1
34 144942878 1
35 144942878 1
67 144942878 1
37 144942878 1
133 144942878 1
512 144942878 1
212 144942878 1
134 144942878 1
101 144942878 1
102 144942878 1
352 144942878 1
103 144942878 1
58 144942878 1
43 144942878 1
215 144942878 1
45 144942878 1
541 144942878 1
48 144942878 1
615 144942878 1
49 144942878 1
106 144942878 1
107 144942878 1
59 144942878 1
108 144942878 1
61 144942878 1
454 21643123 1
0 21643123 1
1 21643123 1
273 21643123 1
7 21643123 1
969 21643123 1
1013 21643123 1
53 21643123 1
76 21643123 1
405 21643123 1
78 21643123 1
370 21643123 1
936 21643123 1
11 21643123 1
112 21643123 1
327 21643123 1
168 21643123 1
154 21643123 1
287 21643123 1
435 21643123 1
16 21643123 1
436 21643123 1
587 21643123 1
439 21643123 1
17 21643123 1
1028 21643123 1
137 21643123 1
251 21643123 1
21 21643123 1
252 21643123 1
253 21643123 1
386 21643123 1
155 21643123 1
473 21643123 1
139 21643123 1
30 21643123 1
974 21643123 1
475 21643123 1
446 21643123 1
601 21643123 1
36 21643123 1
391 21643123 1
143 21643123 1
797 21643123 1
260 21643123 1
101 21643123 1
40 21643123 1
493 21643123 1
42 21643123 1
217 21643123 1
264 21643123 1
485 21643123 1
49 21643123 1
50 21643123 1
148 21643123 1
427 21643123 1
732 296787019 1
57 296787019 1
390 296787019 1
883 296787019 1
850 296787019 1
751 84546428 1
72 84546428 1
940 84546428 1
269 84546428 1
186 84546428 1
271 84546428 1
272 84546428 1
73 84546428 1
1029 84546428 1
5 84546428 1
60 84546428 1
7 84546428 1
495 84546428 1
867 84546428 1
75 84546428 1
868 84546428 1
56 84546428 1
76 84546428 1
77 84546428 1
370 84546428 1
278 84546428 1
936 84546428 1
79 84546428 1
11 84546428 1
780 84546428 1
435 84546428 1
498 84546428 1
54 84546428 1
439 84546428 1
147 84546428 1
869 84546428 1
91 84546428 1
158 84546428 1
970 84546428 1
21 84546428 1
22 84546428 1
129 84546428 1
24 84546428 1
35 84546428 1
99 84546428 1
941 84546428 1
68 84546428 1
864 84546428 1
538 84546428 1
134 84546428 1
41 84546428 1
103 84546428 1
48 84546428 1
50 84546428 1
107 84546428 1
59 84546428 1
61 84546428 1
108 84546428 1
0 84546428 1
71 84546428 1
1 84546428 1
2 84546428 1
4 84546428 1
74 84546428 1
544 84546428 1
943 84546428 1
112 84546428 1
85 84546428 1
86 84546428 1
16 84546428 1
335 84546428 1
1030 84546428 1
245 84546428 1
17 84546428 1
247 84546428 1
19 84546428 1
92 84546428 1
251 84546428 1
94 84546428 1
1025 84546428 1
26 84546428 1
97 84546428 1
32 84546428 1
748 84546428 1
34 84546428 1
870 84546428 1
601 84546428 1
37 84546428 1
124 84546428 1
100 84546428 1
101 84546428 1
352 84546428 1
58 84546428 1
44 84546428 1
45 84546428 1
49 84546428 1
106 84546428 1
499 246585659 1
985 246585659 1
30 246585659 1
671 246585659 1
587 246585659 1
76 246585659 1
462 246585659 1
52 246585659 1
910 246585659 1
1007 219297099 1
22 219297099 1
253 219297099 1
4 219297099 1
5 219297099 1
617 219297099 1
997 219297099 1
1004 219297099 1
619 219297099 1
390 219297099 1
259 219297099 1
580 219297099 1
194 219297099 1
142 219297099 1
561 219297099 1
63 219297099 1
176 219297099 1
85 219297099 1
214 219297099 1
87 219297099 1
804 219297099 1
583 219297099 1
146 219297099 1
413 219297099 1
244 219297099 1
48 219297099 1
147 219297099 1
620 219297099 1
150 219297099 1
905 219297099 1
21 29110219 1
93 29110219 1
732 29110219 1
57 29110219 1
269 29110219 1
1 29110219 1
273 29110219 1
586 29110219 1
7 29110219 1
624 29110219 1
727 29110219 1
933 29110219 1
76 29110219 1
475 29110219 1
803 29110219 1
36 29110219 1
112 29110219 1
327 29110219 1
212 29110219 1
125 29110219 1
41 29110219 1
533 29110219 1
288 29110219 1
375 29110219 1
16 29110219 1
845 29110219 1
945 29110219 1
587 29110219 1
314 29110219 1
17 29110219 1
831 29110219 1
266 29110219 1
153 29110219 1
507 29110219 1
490 54605067 1
732 54605067 1
57 54605067 1
1 54605067 1
7 54605067 1
902 54605067 1
587 54605067 1
741 54605067 1
224 54605067 1
1031 54605067 1
251 54605067 1
153 54605067 1
490 228774722 1
22 228774722 1
1 228774722 1
94 228774722 1
73 228774722 1
129 228774722 1
879 228774722 1
5 228774722 1
26 228774722 1
60 228774722 1
492 228774722 1
97 228774722 1
32 228774722 1
130 228774722 1
131 228774722 1
132 228774722 1
34 228774722 1
77 228774722 1
124 228774722 1
101 228774722 1
134 228774722 1
85 228774722 1
493 228774722 1
58 228774722 1
16 228774722 1
529 228774722 1
541 228774722 1
54 228774722 1
48 228774722 1
49 228774722 1
901 228774722 1
136 228774722 1
106 228774722 1
59 228774722 1
531 228774722 1
61 228774722 1
108 228774722 1
137 228774722 1
92 228774722 1
528 228774722 1
138 228774722 1
183 77995220 1
72 77995220 1
188 77995220 1
73 77995220 1
5 77995220 1
273 77995220 1
60 77995220 1
7 77995220 1
882 77995220 1
590 77995220 1
75 77995220 1
193 77995220 1
77 77995220 1
78 77995220 1
79 77995220 1
12 77995220 1
168 77995220 1
83 77995220 1
198 77995220 1
497 77995220 1
200 77995220 1
87 77995220 1
375 77995220 1
289 77995220 1
498 77995220 1
54 77995220 1
291 77995220 1
147 77995220 1
91 77995220 1
294 77995220 1
295 77995220 1
22 77995220 1
121 77995220 1
129 77995220 1
24 77995220 1
209 77995220 1
35 77995220 1
99 77995220 1
304 77995220 1
935 77995220 1
880 77995220 1
38 77995220 1
102 77995220 1
134 77995220 1
214 77995220 1
216 77995220 1
630 77995220 1
541 77995220 1
48 77995220 1
50 77995220 1
107 77995220 1
221 77995220 1
59 77995220 1
224 77995220 1
635 77995220 1
61 77995220 1
108 77995220 1
225 77995220 1
317 77995220 1
0 77995220 1
318 77995220 1
1 77995220 1
2 77995220 1
4 77995220 1
777 77995220 1
109 77995220 1
110 77995220 1
8 77995220 1
140 77995220 1
74 77995220 1
1032 77995220 1
112 77995220 1
329 77995220 1
84 77995220 1
237 77995220 1
85 77995220 1
86 77995220 1
238 77995220 1
16 77995220 1
242 77995220 1
945 77995220 1
90 77995220 1
334 77995220 1
510 77995220 1
17 77995220 1
18 77995220 1
245 77995220 1
247 77995220 1
19 77995220 1
249 77995220 1
660 77995220 1
1033 77995220 1
881 77995220 1
341 77995220 1
92 77995220 1
93 77995220 1
94 77995220 1
26 77995220 1
97 77995220 1
32 77995220 1
256 77995220 1
34 77995220 1
347 77995220 1
37 77995220 1
124 77995220 1
100 77995220 1
101 77995220 1
352 77995220 1
144 77995220 1
58 77995220 1
263 77995220 1
353 77995220 1
529 77995220 1
356 77995220 1
358 77995220 1
45 77995220 1
361 77995220 1
362 77995220 1
363 77995220 1
615 77995220 1
106 77995220 1
365 77995220 1
531 77995220 1
267 77995220 1
21 202678255 1
0 202678255 1
22 202678255 1
23 202678255 1
25 202678255 1
24 202678255 1
26 202678255 1
4 202678255 1
5 202678255 1
28 202678255 1
6 202678255 1
7 202678255 1
32 202678255 1
31 202678255 1
35 202678255 1
10 202678255 1
897 202678255 1
304 202678255 1
13 202678255 1
948 202678255 1
1034 202678255 1
38 202678255 1
39 202678255 1
40 202678255 1
41 202678255 1
85 202678255 1
87 202678255 1
45 202678255 1
848 202678255 1
46 202678255 1
47 202678255 1
90 202678255 1
292 202678255 1
48 202678255 1
147 202678255 1
49 202678255 1
661 202678255 1
224 202678255 1
617 616139585 1
0 11587032 1
784 11587032 1
953 11587032 1
2 11587032 1
954 11587032 1
109 11587032 1
273 11587032 1
7 11587032 1
645 11587032 1
956 11587032 1
957 11587032 1
958 11587032 1
657 11587032 1
959 11587032 1
787 11587032 1
592 11587032 1
945 11587032 1
90 11587032 1
334 11587032 1
788 11587032 1
17 11587032 1
249 11587032 1
762 11587032 1
340 11587032 1
1009 11587032 1
93 11587032 1
21 11587032 1
24 11587032 1
960 11587032 1
35 11587032 1
36 11587032 1
791 11587032 1
37 11587032 1
768 11587032 1
767 11587032 1
793 11587032 1
961 11587032 1
630 11587032 1
962 11587032 1
358 11587032 1
45 11587032 1
963 11587032 1
49 11587032 1
50 11587032 1
794 11587032 1
964 11587032 1
55 430714461 1
57 430714461 1
61 430714461 1
62 430714461 1
455 21117425 1
0 21117425 1
188 21117425 1
72 21117425 1
1 21117425 1
272 21117425 1
73 21117425 1
5 21117425 1
273 21117425 1
60 21117425 1
8 21117425 1
7 21117425 1
74 21117425 1
56 21117425 1
132 21117425 1
76 21117425 1
406 21117425 1
77 21117425 1
79 21117425 1
80 21117425 1
12 21117425 1
112 21117425 1
280 21117425 1
327 21117425 1
154 21117425 1
85 21117425 1
16 21117425 1
781 21117425 1
1015 21117425 1
54 21117425 1
147 21117425 1
17 21117425 1
136 21117425 1
245 21117425 1
19 21117425 1
660 21117425 1
119 21117425 1
721 21117425 1
137 21117425 1
251 21117425 1
528 21117425 1
92 21117425 1
21 21117425 1
22 21117425 1
252 21117425 1
94 21117425 1
155 21117425 1
26 21117425 1
387 21117425 1
139 21117425 1
97 21117425 1
32 21117425 1
130 21117425 1
748 21117425 1
131 21117425 1
34 21117425 1
723 21117425 1
612 21117425 1
124 21117425 1
100 21117425 1
38 21117425 1
797 21117425 1
101 21117425 1
125 21117425 1
41 21117425 1
652 21117425 1
493 21117425 1
214 21117425 1
58 21117425 1
505 21117425 1
631 21117425 1
48 21117425 1
49 21117425 1
106 21117425 1
266 21117425 1
531 21117425 1
59 21117425 1
61 21117425 1
1020 21117425 1
52 21117425 1
890 21117425 1
38 36034936 1
596 36034936 1
22 36034936 1
85 36034936 1
5 36034936 1
26 36034936 1
6 36034936 1
299 36034936 1
773 36034936 1
32 36034936 1
9 36034936 1
47 36034936 1
54 36034936 1
48 36034936 1
131 36034936 1
132 36034936 1
49 36034936 1
10 36034936 1
76 36034936 1
795 36034936 1
13 36034936 1
224 36034936 1
52 36034936 1
317 195697781 1
226 195697781 1
732 195697781 1
93 195697781 1
490 195697781 1
55 195697781 1
385 195697781 1
57 195697781 1
22 195697781 1
298 195697781 1
5 195697781 1
26 195697781 1
6 195697781 1
7 195697781 1
31 195697781 1
9 195697781 1
1019 195697781 1
748 195697781 1
56 195697781 1
10 195697781 1
347 195697781 1
718 195697781 1
13 195697781 1
112 195697781 1
1018 195697781 1
113 195697781 1
38 195697781 1
737 195697781 1
134 195697781 1
198 195697781 1
40 195697781 1
41 195697781 1
85 195697781 1
375 195697781 1
242 195697781 1
888 195697781 1
46 195697781 1
54 195697781 1
48 195697781 1
337 195697781 1
266 195697781 1
59 195697781 1
860 195697781 1
225 195697781 1
642 195697781 1
251 195697781 1
92 195697781 1
153 195697781 1
0 6306972 1
318 6306972 1
1 6306972 1
714 6306972 1
596 6306972 1
272 6306972 1
6 6306972 1
7 6306972 1
8 6306972 1
532 6306972 1
74 6306972 1
9 6306972 1
590 6306972 1
990 6306972 1
10 6306972 1
430 6306972 1
78 6306972 1
461 6306972 1
639 6306972 1
79 6306972 1
12 6306972 1
13 6306972 1
112 6306972 1
85 6306972 1
409 6306972 1
54 6306972 1
147 6306972 1
158 6306972 1
1035 6306972 1
31 6306972 1
32 6306972 1
34 6306972 1
388 6306972 1
303 6306972 1
347 6306972 1
36 6306972 1
304 6306972 1
100 6306972 1
134 6306972 1
216 6306972 1
46 6306972 1
47 6306972 1
266 6306972 1
223 6306972 1
316 6306972 1
184 148872468 1
72 148872468 1
616 148872468 1
73 148872468 1
5 148872468 1
60 148872468 1
367 148872468 1
617 148872468 1
826 148872468 1
882 148872468 1
191 148872468 1
275 148872468 1
56 148872468 1
76 148872468 1
77 148872468 1
78 148872468 1
79 148872468 1
194 148872468 1
12 148872468 1
1036 148872468 1
829 148872468 1
87 148872468 1
372 148872468 1
566 148872468 1
288 148872468 1
375 148872468 1
1006 148872468 1
380 148872468 1
517 148872468 1
54 148872468 1
291 148872468 1
147 148872468 1
158 148872468 1
22 148872468 1
121 148872468 1
129 148872468 1
650 148872468 1
390 148872468 1
36 148872468 1
998 148872468 1
68 148872468 1
133 148872468 1
775 148872468 1
500 148872468 1
38 148872468 1
212 148872468 1
134 148872468 1
41 148872468 1
176 148872468 1
313 148872468 1
48 148872468 1
105 148872468 1
620 148872468 1
806 148872468 1
807 148872468 1
221 148872468 1
223 148872468 1
59 148872468 1
224 148872468 1
108 148872468 1
61 148872468 1
226 148872468 1
455 148872468 1
0 148872468 1
999 148872468 1
1 148872468 1
4 148872468 1
74 148872468 1
679 148872468 1
561 148872468 1
112 148872468 1
329 148872468 1
85 148872468 1
407 148872468 1
854 148872468 1
413 148872468 1
335 148872468 1
17 148872468 1
245 148872468 1
19 148872468 1
995 148872468 1
661 148872468 1
881 148872468 1
642 148872468 1
92 148872468 1
251 148872468 1
802 148872468 1
93 148872468 1
575 148872468 1
94 148872468 1
26 148872468 1
97 148872468 1
32 148872468 1
682 148872468 1
256 148872468 1
662 148872468 1
34 148872468 1
1004 148872468 1
801 148872468 1
938 148872468 1
124 148872468 1
100 148872468 1
101 148872468 1
262 148872468 1
177 148872468 1
58 148872468 1
44 148872468 1
996 148872468 1
362 148872468 1
49 148872468 1
984 148872468 1
106 148872468 1
744 148872468 1
52 148872468 1
21 85370909 1
93 85370909 1
95 85370909 1
155 85370909 1
491 85370909 1
7 85370909 1
902 85370909 1
256 85370909 1
130 85370909 1
53 85370909 1
193 85370909 1
897 85370909 1
78 85370909 1
36 85370909 1
112 85370909 1
143 85370909 1
101 85370909 1
40 85370909 1
154 85370909 1
493 85370909 1
375 85370909 1
16 85370909 1
49 85370909 1
449 85370909 1
148 85370909 1
469 85370909 1
19 85370909 1
137 85370909 1
251 85370909 1
413 40747039 1
587 40747039 1
618 40747039 1
749 40747039 1
7 40747039 1
746 40747039 1
617 40747039 1
0 238586884 1
22 238586884 1
188 238586884 1
26 238586884 1
5 238586884 1
6 238586884 1
491 238586884 1
7 238586884 1
32 238586884 1
131 238586884 1
132 238586884 1
10 238586884 1
166 238586884 1
612 238586884 1
13 238586884 1
112 238586884 1
101 238586884 1
479 238586884 1
154 238586884 1
375 238586884 1
501 238586884 1
289 238586884 1
16 238586884 1
926 238586884 1
48 238586884 1
49 238586884 1
148 238586884 1
137 238586884 1
334 163063814 1
91 163063814 1
1011 163063814 1
183 6751502 1
184 6751502 1
187 6751502 1
190 6751502 1
624 6751502 1
827 6751502 1
1037 6751502 1
667 6751502 1
192 6751502 1
76 6751502 1
193 6751502 1
370 6751502 1
166 6751502 1
79 6751502 1
828 6751502 1
12 6751502 1
914 6751502 1
195 6751502 1
196 6751502 1
670 6751502 1
199 6751502 1
693 6751502 1
375 6751502 1
170 6751502 1
591 6751502 1
376 6751502 1
378 6751502 1
380 6751502 1
1012 6751502 1
672 6751502 1
694 6751502 1
202 6751502 1
172 6751502 1
91 6751502 1
203 6751502 1
204 6751502 1
883 6751502 1
205 6751502 1
832 6751502 1
120 6751502 1
695 6751502 1
20 6751502 1
384 6751502 1
1038 6751502 1
22 6751502 1
121 6751502 1
174 6751502 1
139 6751502 1
65 6751502 1
208 6751502 1
209 6751502 1
210 6751502 1
211 6751502 1
834 6751502 1
697 6751502 1
673 6751502 1
500 6751502 1
41 6751502 1
965 6751502 1
103 6751502 1
214 6751502 1
835 6751502 1
540 6751502 1
216 6751502 1
217 6751502 1
178 6751502 1
674 6751502 1
837 6751502 1
48 6751502 1
218 6751502 1
838 6751502 1
105 6751502 1
917 6751502 1
50 6751502 1
221 6751502 1
222 6751502 1
595 6751502 1
127 6751502 1
128 6751502 1
226 6751502 1
0 6751502 1
403 6751502 1
1 6751502 1
699 6751502 1
160 6751502 1
2 6751502 1
840 6751502 1
777 6751502 1
4 6751502 1
677 6751502 1
700 6751502 1
841 6751502 1
8 6751502 1
74 6751502 1
809 6751502 1
229 6751502 1
701 6751502 1
232 6751502 1
233 6751502 1
63 6751502 1
680 6751502 1
237 6751502 1
756 6751502 1
169 6751502 1
238 6751502 1
16 6751502 1
241 6751502 1
702 6751502 1
117 6751502 1
414 6751502 1
245 6751502 1
249 6751502 1
703 6751502 1
250 6751502 1
704 6751502 1
811 6751502 1
642 6751502 1
251 6751502 1
919 6751502 1
252 6751502 1
416 6751502 1
253 6751502 1
417 6751502 1
33 6751502 1
748 6751502 1
258 6751502 1
967 6751502 1
843 6751502 1
705 6751502 1
100 6751502 1
101 6751502 1
125 6751502 1
262 6751502 1
144 6751502 1
899 6751502 1
603 6751502 1
422 6751502 1
706 6751502 1
845 6751502 1
180 6751502 1
266 6751502 1
267 6751502 1
52 6751502 1
514 6751502 1
269 6751502 1
272 6751502 1
162 6751502 1
274 6751502 1
892 6751502 1
707 6751502 1
708 6751502 1
846 6751502 1
276 6751502 1
847 6751502 1
278 6751502 1
606 6751502 1
78 6751502 1
279 6751502 1
11 6751502 1
280 6751502 1
283 6751502 1
14 6751502 1
287 6751502 1
288 6751502 1
516 6751502 1
289 6751502 1
290 6751502 1
435 6751502 1
950 6751502 1
848 6751502 1
54 6751502 1
291 6751502 1
292 6751502 1
536 6751502 1
147 6751502 1
849 6751502 1
294 6751502 1
850 6751502 1
710 6751502 1
443 6751502 1
1007 6751502 1
445 6751502 1
301 6751502 1
35 6751502 1
303 6751502 1
36 6751502 1
305 6751502 1
448 6751502 1
38 6751502 1
539 6751502 1
851 6751502 1
311 6751502 1
42 6751502 1
685 6751502 1
179 6751502 1
315 6751502 1
449 6751502 1
181 6751502 1
107 6751502 1
452 6751502 1
823 6751502 1
524 6751502 1
711 6751502 1
316 6751502 1
317 6751502 1
455 6751502 1
159 6751502 1
686 6751502 1
687 6751502 1
688 6751502 1
320 6751502 1
109 6751502 1
321 6751502 1
164 6751502 1
167 6751502 1
112 6751502 1
326 6751502 1
327 6751502 1
328 6751502 1
463 6751502 1
689 6751502 1
464 6751502 1
853 6751502 1
85 6751502 1
465 6751502 1
466 6751502 1
332 6751502 1
89 6751502 1
334 6751502 1
335 6751502 1
336 6751502 1
691 6751502 1
469 6751502 1
339 6751502 1
661 6751502 1
340 6751502 1
342 6751502 1
97 6751502 1
346 6751502 1
348 6751502 1
857 6751502 1
37 6751502 1
858 6751502 1
350 6751502 1
480 6751502 1
44 6751502 1
972 6751502 1
357 6751502 1
358 6751502 1
692 6751502 1
713 6751502 1
929 6751502 1
360 6751502 1
362 6751502 1
363 6751502 1
364 6751502 1
365 6751502 1
488 6751502 1
665 6751502 1
489 6751502 1
784 21440665 1
491 21440665 1
7 21440665 1
735 21440665 1
645 21440665 1
9 21440665 1
77 21440665 1
78 21440665 1
79 21440665 1
12 21440665 1
786 21440665 1
914 21440665 1
787 21440665 1
54 21440665 1
147 21440665 1
626 21440665 1
788 21440665 1
762 21440665 1
627 21440665 1
789 21440665 1
499 21440665 1
22 21440665 1
766 21440665 1
444 21440665 1
651 21440665 1
304 21440665 1
791 21440665 1
308 21440665 1
448 21440665 1
797 21440665 1
518 21440665 1
519 21440665 1
41 21440665 1
493 21440665 1
768 21440665 1
217 21440665 1
769 21440665 1
962 21440665 1
632 21440665 1
805 21440665 1
105 21440665 1
225 21440665 1
653 21440665 1
782 21440665 1
317 21440665 1
455 21440665 1
638 21440665 1
954 21440665 1
110 21440665 1
74 21440665 1
654 21440665 1
132 21440665 1
957 21440665 1
460 21440665 1
958 21440665 1
405 21440665 1
656 21440665 1
657 21440665 1
785 21440665 1
112 21440665 1
658 21440665 1
959 21440665 1
641 21440665 1
154 21440665 1
85 21440665 1
659 21440665 1
16 21440665 1
781 21440665 1
17 21440665 1
337 21440665 1
19 21440665 1
660 21440665 1
137 21440665 1
764 21440665 1
95 21440665 1
155 21440665 1
416 21440665 1
417 21440665 1
748 21440665 1
131 21440665 1
347 21440665 1
1010 21440665 1
100 21440665 1
143 21440665 1
101 21440665 1
792 21440665 1
767 21440665 1
793 21440665 1
1023 21440665 1
928 21440665 1
363 21440665 1
49 21440665 1
794 21440665 1
148 21440665 1
317 168669206 1
0 168669206 1
72 168669206 1
1 168669206 1
73 168669206 1
5 168669206 1
227 168669206 1
491 168669206 1
60 168669206 1
8 168669206 1
7 168669206 1
74 168669206 1
56 168669206 1
132 168669206 1
77 168669206 1
79 168669206 1
11 168669206 1
12 168669206 1
496 168669206 1
112 168669206 1
154 168669206 1
198 168669206 1
85 168669206 1
289 168669206 1
781 168669206 1
934 168669206 1
242 168669206 1
54 168669206 1
136 168669206 1
19 168669206 1
295 168669206 1
137 168669206 1
92 168669206 1
22 168669206 1
94 168669206 1
747 168669206 1
26 168669206 1
97 168669206 1
32 168669206 1
130 168669206 1
131 168669206 1
347 168669206 1
886 168669206 1
304 168669206 1
100 168669206 1
394 168669206 1
38 168669206 1
101 168669206 1
260 168669206 1
125 168669206 1
41 168669206 1
652 168669206 1
749 168669206 1
361 168669206 1
363 168669206 1
48 168669206 1
106 168669206 1
50 168669206 1
148 168669206 1
59 168669206 1
61 168669206 1
746 168669206 1
225 168669206 1
732 66811109 1
587 66811109 1
57 66811109 1
507 66811109 1
308 18818981 1
0 18818981 1
34 18818981 1
247 18818981 1
6 18818981 1
13 18818981 1
774 18818981 1
38 181303066 1
48 181303066 1
66 181303066 1
22 181303066 1
53 181303066 1
493 181303066 1
148 181303066 1
67 181303066 1
5 181303066 1
26 181303066 1
65 181303066 1
137 181303066 1
20 226985646 1
38 226985646 1
22 226985646 1
214 226985646 1
23 226985646 1
26 226985646 1
779 226985646 1
4 226985646 1
5 226985646 1
28 226985646 1
7 226985646 1
45 226985646 1
587 226985646 1
90 226985646 1
966 226985646 1
48 226985646 1
778 226985646 1
99 226985646 1
37 226985646 1
68 226985646 1
0 116559835 1
72 116559835 1
1 116559835 1
73 116559835 1
4 116559835 1
5 116559835 1
60 116559835 1
8 116559835 1
7 116559835 1
495 116559835 1
75 116559835 1
193 116559835 1
77 116559835 1
79 116559835 1
11 116559835 1
326 116559835 1
85 116559835 1
86 116559835 1
498 116559835 1
950 116559835 1
54 116559835 1
147 116559835 1
202 116559835 1
17 116559835 1
247 116559835 1
660 116559835 1
119 116559835 1
92 116559835 1
20 116559835 1
22 116559835 1
206 116559835 1
94 116559835 1
23 116559835 1
24 116559835 1
26 116559835 1
28 116559835 1
97 116559835 1
32 116559835 1
34 116559835 1
35 116559835 1
305 116559835 1
37 116559835 1
134 116559835 1
101 116559835 1
102 116559835 1
352 116559835 1
103 116559835 1
58 116559835 1
45 116559835 1
48 116559835 1
49 116559835 1
106 116559835 1
107 116559835 1
59 116559835 1
108 116559835 1
61 116559835 1
316 116559835 1
55 330904433 1
731 330904433 1
732 330904433 1
385 330904433 1
101 330904433 1
57 330904433 1
7 330904433 1
32 330904433 1
54 330904433 1
34 330904433 1
147 330904433 1
61 330904433 1
62 330904433 1
153 330904433 1
186 21518722 1
72 21518722 1
188 21518722 1
272 21518722 1
73 21518722 1
5 21518722 1
273 21518722 1
491 21518722 1
190 21518722 1
60 21518722 1
367 21518722 1
368 21518722 1
7 21518722 1
192 21518722 1
56 21518722 1
76 21518722 1
278 21518722 1
77 21518722 1
166 21518722 1
78 21518722 1
79 21518722 1
11 21518722 1
12 21518722 1
200 21518722 1
15 21518722 1
433 21518722 1
289 21518722 1
498 21518722 1
436 21518722 1
439 21518722 1
517 21518722 1
54 21518722 1
147 21518722 1
293 21518722 1
294 21518722 1
158 21518722 1
499 21518722 1
22 21518722 1
121 21518722 1
386 21518722 1
129 21518722 1
299 21518722 1
717 21518722 1
130 21518722 1
915 21518722 1
683 21518722 1
36 21518722 1
38 21518722 1
797 21518722 1
134 21518722 1
41 21518722 1
652 21518722 1
493 21518722 1
214 21518722 1
42 21518722 1
215 21518722 1
937 21518722 1
217 21518722 1
48 21518722 1
50 21518722 1
222 21518722 1
59 21518722 1
224 21518722 1
61 21518722 1
108 21518722 1
225 21518722 1
454 21518722 1
317 21518722 1
0 21518722 1
318 21518722 1
596 21518722 1
1 21518722 1
110 21518722 1
74 21518722 1
1013 21518722 1
132 21518722 1
461 21518722 1
405 21518722 1
112 21518722 1
327 21518722 1
232 21518722 1
329 21518722 1
154 21518722 1
85 21518722 1
796 21518722 1
238 21518722 1
16 21518722 1
781 21518722 1
414 21518722 1
17 21518722 1
18 21518722 1
245 21518722 1
136 21518722 1
337 21518722 1
247 21518722 1
19 21518722 1
137 21518722 1
884 21518722 1
528 21518722 1
92 21518722 1
251 21518722 1
1035 21518722 1
94 21518722 1
155 21518722 1
26 21518722 1
473 21518722 1
29 21518722 1
97 21518722 1
30 21518722 1
32 21518722 1
33 21518722 1
131 21518722 1
34 21518722 1
475 21518722 1
347 21518722 1
124 21518722 1
100 21518722 1
143 21518722 1
101 21518722 1
260 21518722 1
125 21518722 1
262 21518722 1
58 21518722 1
44 21518722 1
264 21518722 1
357 21518722 1
485 21518722 1
363 21518722 1
49 21518722 1
106 21518722 1
148 21518722 1
156 21518722 1
426 21518722 1
186 135877820 1
188 135877820 1
73 135877820 1
5 135877820 1
491 135877820 1
60 135877820 1
7 135877820 1
166 135877820 1
77 135877820 1
78 135877820 1
936 135877820 1
79 135877820 1
11 135877820 1
12 135877820 1
280 135877820 1
83 135877820 1
198 135877820 1
497 135877820 1
200 135877820 1
289 135877820 1
498 135877820 1
54 135877820 1
293 135877820 1
294 135877820 1
295 135877820 1
499 135877820 1
22 135877820 1
130 135877820 1
36 135877820 1
500 135877820 1
394 135877820 1
38 135877820 1
102 135877820 1
41 135877820 1
214 135877820 1
493 135877820 1
48 135877820 1
314 135877820 1
315 135877820 1
50 135877820 1
151 135877820 1
59 135877820 1
61 135877820 1
108 135877820 1
224 135877820 1
225 135877820 1
317 135877820 1
0 135877820 1
318 135877820 1
1 135877820 1
700 135877820 1
74 135877820 1
132 135877820 1
496 135877820 1
112 135877820 1
113 135877820 1
154 135877820 1
85 135877820 1
781 135877820 1
16 135877820 1
926 135877820 1
242 135877820 1
413 135877820 1
136 135877820 1
245 135877820 1
17 135877820 1
19 135877820 1
137 135877820 1
92 135877820 1
94 135877820 1
155 135877820 1
26 135877820 1
97 135877820 1
1016 135877820 1
32 135877820 1
748 135877820 1
131 135877820 1
34 135877820 1
346 135877820 1
475 135877820 1
347 135877820 1
124 135877820 1
100 135877820 1
143 135877820 1
101 135877820 1
260 135877820 1
58 135877820 1
482 135877820 1
353 135877820 1
501 135877820 1
264 135877820 1
502 135877820 1
361 135877820 1
363 135877820 1
106 135877820 1
148 135877820 1
266 135877820 1
22 245434042 1
94 245434042 1
73 245434042 1
5 245434042 1
60 245434042 1
32 245434042 1
774 245434042 1
131 245434042 1
132 245434042 1
77 245434042 1
931 245434042 1
496 245434042 1
903 245434042 1
124 245434042 1
83 245434042 1
38 245434042 1
85 245434042 1
54 245434042 1
136 245434042 1
106 245434042 1
148 245434042 1
721 245434042 1
59 245434042 1
61 245434042 1
137 245434042 1
251 245434042 1
1031 245434042 1
92 245434042 1
138 245434042 1
968 74979783 1
188 74979783 1
270 74979783 1
1017 74979783 1
272 74979783 1
73 74979783 1
5 74979783 1
273 74979783 1
190 74979783 1
60 74979783 1
368 74979783 1
7 74979783 1
891 74979783 1
75 74979783 1
193 74979783 1
278 74979783 1
77 74979783 1
11 74979783 1
12 74979783 1
280 74979783 1
83 74979783 1
282 74979783 1
198 74979783 1
497 74979783 1
200 74979783 1
15 74979783 1
87 74979783 1
288 74979783 1
289 74979783 1
893 74979783 1
54 74979783 1
291 74979783 1
292 74979783 1
91 74979783 1
293 74979783 1
294 74979783 1
295 74979783 1
384 74979783 1
22 74979783 1
206 74979783 1
23 74979783 1
129 74979783 1
24 74979783 1
28 74979783 1
299 74979783 1
300 74979783 1
717 74979783 1
209 74979783 1
683 74979783 1
35 74979783 1
684 74979783 1
36 74979783 1
99 74979783 1
304 74979783 1
38 74979783 1
134 74979783 1
102 74979783 1
41 74979783 1
103 74979783 1
214 74979783 1
42 74979783 1
215 74979783 1
48 74979783 1
675 74979783 1
50 74979783 1
107 74979783 1
220 74979783 1
51 74979783 1
59 74979783 1
595 74979783 1
224 74979783 1
108 74979783 1
61 74979783 1
225 74979783 1
454 74979783 1
317 74979783 1
455 74979783 1
0 74979783 1
1 74979783 1
2 74979783 1
777 74979783 1
109 74979783 1
110 74979783 1
8 74979783 1
140 74979783 1
405 74979783 1
112 74979783 1
327 74979783 1
232 74979783 1
113 74979783 1
463 74979783 1
680 74979783 1
329 74979783 1
84 74979783 1
85 74979783 1
86 74979783 1
238 74979783 1
16 74979783 1
242 74979783 1
1008 74979783 1
244 74979783 1
334 74979783 1
510 74979783 1
17 74979783 1
18 74979783 1
245 74979783 1
247 74979783 1
19 74979783 1
248 74979783 1
249 74979783 1
341 74979783 1
92 74979783 1
842 74979783 1
94 74979783 1
26 74979783 1
97 74979783 1
32 74979783 1
33 74979783 1
748 74979783 1
34 74979783 1
347 74979783 1
37 74979783 1
124 74979783 1
101 74979783 1
480 74979783 1
352 74979783 1
125 74979783 1
58 74979783 1
482 74979783 1
43 74979783 1
353 74979783 1
44 74979783 1
264 74979783 1
356 74979783 1
104 74979783 1
358 74979783 1
359 74979783 1
45 74979783 1
929 74979783 1
361 74979783 1
362 74979783 1
485 74979783 1
363 74979783 1
615 74979783 1
49 74979783 1
106 74979783 1
180 74979783 1
266 74979783 1
365 74979783 1
267 74979783 1
724 74979783 1
0 98420900 1
72 98420900 1
1 98420900 1
5 98420900 1
491 98420900 1
110 98420900 1
7 98420900 1
74 98420900 1
132 98420900 1
76 98420900 1
79 98420900 1
112 98420900 1
154 98420900 1
85 98420900 1
1001 98420900 1
16 98420900 1
498 98420900 1
54 98420900 1
136 98420900 1
17 98420900 1
247 98420900 1
19 98420900 1
295 98420900 1
850 98420900 1
137 98420900 1
22 98420900 1
26 98420900 1
97 98420900 1
30 98420900 1
32 98420900 1
774 98420900 1
748 98420900 1
131 98420900 1
34 98420900 1
100 98420900 1
797 98420900 1
134 98420900 1
101 98420900 1
927 98420900 1
493 98420900 1
58 98420900 1
484 98420900 1
48 98420900 1
49 98420900 1
494 98420900 1
223 98420900 1
59 98420900 1
61 98420900 1
108 98420900 1
1002 98420900 1
317 20511634 1
455 20511634 1
0 20511634 1
318 20511634 1
596 20511634 1
1 20511634 1
5 20511634 1
273 20511634 1
6 20511634 1
491 20511634 1
7 20511634 1
74 20511634 1
132 20511634 1
66 20511634 1
10 20511634 1
193 20511634 1
461 20511634 1
406 20511634 1
78 20511634 1
79 20511634 1
11 20511634 1
13 20511634 1
12 20511634 1
112 20511634 1
327 20511634 1
232 20511634 1
154 20511634 1
85 20511634 1
200 20511634 1
375 20511634 1
289 20511634 1
330 20511634 1
16 20511634 1
517 20511634 1
54 20511634 1
17 20511634 1
245 20511634 1
19 20511634 1
137 20511634 1
251 20511634 1
499 20511634 1
22 20511634 1
206 20511634 1
155 20511634 1
26 20511634 1
65 20511634 1
32 20511634 1
130 20511634 1
748 20511634 1
131 20511634 1
388 20511634 1
34 20511634 1
303 20511634 1
347 20511634 1
67 20511634 1
36 20511634 1
100 20511634 1
500 20511634 1
38 20511634 1
39 20511634 1
134 20511634 1
101 20511634 1
260 20511634 1
41 20511634 1
493 20511634 1
214 20511634 1
420 20511634 1
353 20511634 1
313 20511634 1
937 20511634 1
217 20511634 1
46 20511634 1
541 20511634 1
47 20511634 1
363 20511634 1
48 20511634 1
49 20511634 1
50 20511634 1
148 20511634 1
266 20511634 1
224 20511634 1
316 20511634 1
225 20511634 1
454 36351009 1
21 36351009 1
490 36351009 1
732 36351009 1
38 36351009 1
57 36351009 1
273 36351009 1
29 36351009 1
217 36351009 1
330 36351009 1
7 36351009 1
733 36351009 1
624 36351009 1
587 36351009 1
485 36351009 1
446 36351009 1
180 36351009 1
280 36351009 1
327 36351009 1
153 36351009 1
617 822980144 1
317 87471023 1
1 87471023 1
272 87471023 1
73 87471023 1
5 87471023 1
60 87471023 1
110 87471023 1
7 87471023 1
132 87471023 1
406 87471023 1
77 87471023 1
79 87471023 1
11 87471023 1
12 87471023 1
496 87471023 1
112 87471023 1
83 87471023 1
154 87471023 1
498 87471023 1
242 87471023 1
54 87471023 1
17 87471023 1
136 87471023 1
245 87471023 1
18 87471023 1
19 87471023 1
119 87471023 1
158 87471023 1
1039 87471023 1
137 87471023 1
92 87471023 1
22 87471023 1
94 87471023 1
155 87471023 1
26 87471023 1
97 87471023 1
32 87471023 1
130 87471023 1
131 87471023 1
34 87471023 1
347 87471023 1
1014 87471023 1
124 87471023 1
143 87471023 1
38 87471023 1
101 87471023 1
260 87471023 1
41 87471023 1
493 87471023 1
214 87471023 1
58 87471023 1
48 87471023 1
49 87471023 1
364 87471023 1
106 87471023 1
156 87471023 1
148 87471023 1
51 87471023 1
59 87471023 1
108 87471023 1
61 87471023 1
268 87471023 1
225 87471023 1
138 87471023 1
342 243134164 1
94 243134164 1
73 243134164 1
60 243134164 1
32 243134164 1
322 243134164 1
1013 243134164 1
131 243134164 1
132 243134164 1
77 243134164 1
931 243134164 1
68 243134164 1
38 243134164 1
1001 243134164 1
15 243134164 1
433 243134164 1
16 243134164 1
364 243134164 1
136 243134164 1
106 243134164 1
19 243134164 1
59 243134164 1
61 243134164 1
137 243134164 1
92 243134164 1
55 114007914 1
72 114007914 1
1017 114007914 1
73 114007914 1
5 114007914 1
60 114007914 1
7 114007914 1
708 114007914 1
56 114007914 1
76 114007914 1
430 114007914 1
77 114007914 1
79 114007914 1
11 114007914 1
12 114007914 1
709 114007914 1
1036 114007914 1
62 114007914 1
83 114007914 1
198 114007914 1
284 114007914 1
497 114007914 1
15 114007914 1
433 114007914 1
1006 114007914 1
54 114007914 1
439 114007914 1
147 114007914 1
732 114007914 1
385 114007914 1
22 114007914 1
129 114007914 1
445 114007914 1
387 114007914 1
537 114007914 1
992 114007914 1
303 114007914 1
304 114007914 1
775 114007914 1
500 114007914 1
38 114007914 1
134 114007914 1
42 114007914 1
48 114007914 1
220 114007914 1
635 114007914 1
108 114007914 1
61 114007914 1
128 114007914 1
316 114007914 1
403 114007914 1
0 114007914 1
57 114007914 1
1 114007914 1
752 114007914 1
726 114007914 1
110 114007914 1
321 114007914 1
74 114007914 1
543 114007914 1
325 114007914 1
113 114007914 1
689 114007914 1
329 114007914 1
85 114007914 1
690 114007914 1
409 114007914 1
335 114007914 1
245 114007914 1
341 114007914 1
92 114007914 1
251 114007914 1
153 114007914 1
731 114007914 1
94 114007914 1
26 114007914 1
97 114007914 1
32 114007914 1
258 114007914 1
801 114007914 1
938 114007914 1
741 114007914 1
124 114007914 1
100 114007914 1
101 114007914 1
262 114007914 1
947 114007914 1
58 114007914 1
264 114007914 1
359 114007914 1
361 114007914 1
800 114007914 1
742 114007914 1
363 114007914 1
106 114007914 1
860 114007914 1
724 114007914 1
52 114007914 1
21 150256527 1
101 150256527 1
96 150256527 1
586 150256527 1
7 150256527 1
587 150256527 1
36 150256527 1
119 150256527 1
11 150256527 1
37 150256527 1
112 150256527 1
183 78019662 1
72 78019662 1
73 78019662 1
5 78019662 1
60 78019662 1
7 78019662 1
735 78019662 1
75 78019662 1
56 78019662 1
76 78019662 1
77 78019662 1
78 78019662 1
12 78019662 1
83 78019662 1
283 78019662 1
198 78019662 1
497 78019662 1
200 78019662 1
289 78019662 1
54 78019662 1
294 78019662 1
22 78019662 1
23 78019662 1
129 78019662 1
24 78019662 1
28 78019662 1
300 78019662 1
209 78019662 1
35 78019662 1
99 78019662 1
304 78019662 1
305 78019662 1
68 78019662 1
38 78019662 1
134 78019662 1
965 78019662 1
41 78019662 1
214 78019662 1
48 78019662 1
218 78019662 1
315 78019662 1
50 78019662 1
107 78019662 1
59 78019662 1
61 78019662 1
108 78019662 1
225 78019662 1
453 78019662 1
317 78019662 1
0 78019662 1
71 78019662 1
318 78019662 1
1 78019662 1
2 78019662 1
4 78019662 1
777 78019662 1
700 78019662 1
140 78019662 1
232 78019662 1
84 78019662 1
86 78019662 1
85 78019662 1
242 78019662 1
243 78019662 1
90 78019662 1
334 78019662 1
966 78019662 1
510 78019662 1
17 78019662 1
18 78019662 1
245 78019662 1
19 78019662 1
660 78019662 1
249 78019662 1
739 78019662 1
341 78019662 1
92 78019662 1
251 78019662 1
94 78019662 1
26 78019662 1
96 78019662 1
97 78019662 1
32 78019662 1
740 78019662 1
256 78019662 1
812 78019662 1
34 78019662 1
347 78019662 1
37 78019662 1
124 78019662 1
101 78019662 1
260 78019662 1
352 78019662 1
125 78019662 1
144 78019662 1
58 78019662 1
356 78019662 1
358 78019662 1
45 78019662 1
361 78019662 1
362 78019662 1
363 78019662 1
615 78019662 1
364 78019662 1
106 78019662 1
267 78019662 1
22 157410826 1
1 157410826 1
575 157410826 1
94 157410826 1
129 157410826 1
73 157410826 1
5 157410826 1
4 157410826 1
26 157410826 1
60 157410826 1
97 157410826 1
617 157410826 1
997 157410826 1
495 157410826 1
9 157410826 1
1004 157410826 1
34 157410826 1
619 157410826 1
193 157410826 1
134 157410826 1
101 157410826 1
85 157410826 1
58 157410826 1
413 157410826 1
54 157410826 1
48 157410826 1
106 157410826 1
807 157410826 1
59 157410826 1
108 157410826 1
61 157410826 1
92 157410826 1
184 239444226 1
185 239444226 1
186 239444226 1
188 239444226 1
1017 239444226 1
5 239444226 1
191 239444226 1
9 239444226 1
827 239444226 1
111 239444226 1
193 239444226 1
1027 239444226 1
77 239444226 1
625 239444226 1
79 239444226 1
194 239444226 1
12 239444226 1
196 239444226 1
114 239444226 1
201 239444226 1
372 239444226 1
533 239444226 1
380 239444226 1
118 239444226 1
716 239444226 1
1038 239444226 1
22 239444226 1
121 239444226 1
387 239444226 1
139 239444226 1
65 239444226 1
388 239444226 1
393 239444226 1
212 239444226 1
213 239444226 1
493 239444226 1
820 239444226 1
215 239444226 1
630 239444226 1
805 239444226 1
48 239444226 1
218 239444226 1
219 239444226 1
224 239444226 1
108 239444226 1
226 239444226 1
0 239444226 1
1 239444226 1
637 239444226 1
227 239444226 1
110 239444226 1
8 239444226 1
74 239444226 1
229 239444226 1
545 239444226 1
231 239444226 1
235 239444226 1
234 239444226 1
169 239444226 1
16 239444226 1
241 239444226 1
413 239444226 1
681 239444226 1
245 239444226 1
119 239444226 1
92 239444226 1
251 239444226 1
819 239444226 1
643 239444226 1
94 239444226 1
32 239444226 1
254 239444226 1
256 239444226 1
33 239444226 1
258 239444226 1
34 239444226 1
967 239444226 1
259 239444226 1
124 239444226 1
100 239444226 1
101 239444226 1
262 239444226 1
144 239444226 1
58 239444226 1
43 239444226 1
1040 239444226 1
552 239444226 1
993 239444226 1
106 239444226 1
265 239444226 1
952 239444226 1
514 239444226 1
714 239444226 1
60 239444226 1
7 239444226 1
891 239444226 1
604 239444226 1
532 239444226 1
275 239444226 1
56 239444226 1
278 239444226 1
736 239444226 1
11 239444226 1
281 239444226 1
607 239444226 1
284 239444226 1
14 239444226 1
647 239444226 1
87 239444226 1
1024 239444226 1
759 239444226 1
435 239444226 1
950 239444226 1
517 239444226 1
54 239444226 1
291 239444226 1
536 239444226 1
292 239444226 1
147 239444226 1
296 239444226 1
745 239444226 1
129 239444226 1
650 239444226 1
305 239444226 1
308 239444226 1
38 239444226 1
538 239444226 1
309 239444226 1
134 239444226 1
102 239444226 1
312 239444226 1
42 239444226 1
685 239444226 1
151 239444226 1
59 239444226 1
61 239444226 1
688 239444226 1
109 239444226 1
795 239444226 1
461 239444226 1
112 239444226 1
113 239444226 1
463 239444226 1
329 239444226 1
737 239444226 1
85 239444226 1
64 239444226 1
925 239444226 1
331 239444226 1
332 239444226 1
335 239444226 1
17 239444226 1
660 239444226 1
93 239444226 1
95 239444226 1
26 239444226 1
343 239444226 1
97 239444226 1
548 239444226 1
1041 239444226 1
122 239444226 1
123 239444226 1
946 239444226 1
351 239444226 1
44 239444226 1
483 239444226 1
614 239444226 1
529 239444226 1
975 239444226 1
484 239444226 1
359 239444226 1
362 239444226 1
49 239444226 1
364 239444226 1
126 239444226 1
1 246723037 1
94 246723037 1
121 246723037 1
887 246723037 1
73 246723037 1
129 246723037 1
24 246723037 1
60 246723037 1
773 246723037 1
32 246723037 1
774 246723037 1
495 246723037 1
75 246723037 1
34 246723037 1
35 246723037 1
77 246723037 1
124 246723037 1
101 246723037 1
134 246723037 1
86 246723037 1
85 246723037 1
58 246723037 1
135 246723037 1
49 246723037 1
106 246723037 1
107 246723037 1
59 246723037 1
61 246723037 1
108 246723037 1
92 246723037 1
72 83344114 1
73 83344114 1
5 83344114 1
60 83344114 1
9 83344114 1
56 83344114 1
111 83344114 1
430 83344114 1
193 83344114 1
79 83344114 1
196 83344114 1
14 83344114 1
950 83344114 1
54 83344114 1
291 83344114 1
204 83344114 1
296 83344114 1
716 83344114 1
22 83344114 1
121 83344114 1
129 83344114 1
982 83344114 1
303 83344114 1
36 83344114 1
38 83344114 1
134 83344114 1
493 83344114 1
312 83344114 1
48 83344114 1
219 83344114 1
59 83344114 1
61 83344114 1
108 83344114 1
127 83344114 1
316 83344114 1
128 83344114 1
401 83344114 1
783 83344114 1
1 83344114 1
109 83344114 1
74 83344114 1
132 83344114 1
112 83344114 1
233 83344114 1
329 83344114 1
85 83344114 1
409 83344114 1
925 83344114 1
239 83344114 1
16 83344114 1
18 83344114 1
245 83344114 1
136 83344114 1
137 83344114 1
92 83344114 1
643 83344114 1
94 83344114 1
97 83344114 1
1041 83344114 1
32 83344114 1
254 83344114 1
256 83344114 1
131 83344114 1
34 83344114 1
475 83344114 1
123 83344114 1
100 83344114 1
101 83344114 1
262 83344114 1
58 83344114 1
983 83344114 1
43 83344114 1
264 83344114 1
975 83344114 1
104 83344114 1
106 83344114 1
148 83344114 1
156 83344114 1
425 83344114 1
940 20517600 1
1029 20517600 1
866 20517600 1
1026 20517600 1
868 20517600 1
76 20517600 1
856 20517600 1
870 20517600 1
11 20517600 1
942 20517600 1
115 20517600 1
865 20517600 1
88 20517600 1
1040 20517600 1
16 20517600 1
435 20517600 1
587 20517600 1
805 20517600 1
869 20517600 1
1030 20517600 1
18 20517600 1
883 20517600 1
51 20517600 1
573 20517600 1
871 20517600 1
850 20517600 1
251 20517600 1
52 20517600 1
0 236487406 1
72 236487406 1
1 236487406 1
2 236487406 1
73 236487406 1
5 236487406 1
907 236487406 1
60 236487406 1
7 236487406 1
75 236487406 1
1037 236487406 1
814 236487406 1
56 236487406 1
78 236487406 1
77 236487406 1
80 236487406 1
112 236487406 1
908 236487406 1
113 236487406 1
85 236487406 1
86 236487406 1
87 236487406 1
813 236487406 1
16 236487406 1
535 236487406 1
54 236487406 1
90 236487406 1
911 236487406 1
17 236487406 1
19 236487406 1
661 236487406 1
92 236487406 1
817 236487406 1
22 236487406 1
94 236487406 1
95 236487406 1
23 236487406 1
129 236487406 1
24 236487406 1
26 236487406 1
28 236487406 1
97 236487406 1
32 236487406 1
34 236487406 1
35 236487406 1
816 236487406 1
36 236487406 1
99 236487406 1
124 236487406 1
38 236487406 1
134 236487406 1
101 236487406 1
102 236487406 1
352 236487406 1
214 236487406 1
58 236487406 1
529 236487406 1
104 236487406 1
45 236487406 1
48 236487406 1
49 236487406 1
106 236487406 1
50 236487406 1
815 236487406 1
107 236487406 1
221 236487406 1
222 236487406 1
59 236487406 1
108 236487406 1
61 236487406 1
732 326441880 1
57 326441880 1
492 326441880 1
153 326441880 1
186 22983594 1
72 22983594 1
188 22983594 1
270 22983594 1
272 22983594 1
73 22983594 1
5 22983594 1
60 22983594 1
7 22983594 1
827 22983594 1
56 22983594 1
192 22983594 1
276 22983594 1
278 22983594 1
166 22983594 1
78 22983594 1
79 22983594 1
11 22983594 1
12 22983594 1
83 22983594 1
198 22983594 1
497 22983594 1
289 22983594 1
498 22983594 1
54 22983594 1
291 22983594 1
295 22983594 1
499 22983594 1
504 22983594 1
22 22983594 1
129 22983594 1
300 22983594 1
130 22983594 1
915 22983594 1
913 22983594 1
304 22983594 1
38 22983594 1
134 22983594 1
41 22983594 1
214 22983594 1
493 22983594 1
698 22983594 1
48 22983594 1
50 22983594 1
220 22983594 1
222 22983594 1
223 22983594 1
59 22983594 1
635 22983594 1
61 22983594 1
108 22983594 1
225 22983594 1
226 22983594 1
317 22983594 1
455 22983594 1
0 22983594 1
318 22983594 1
1 22983594 1
109 22983594 1
110 22983594 1
164 22983594 1
140 22983594 1
74 22983594 1
229 22983594 1
132 22983594 1
496 22983594 1
112 22983594 1
728 22983594 1
232 22983594 1
329 22983594 1
737 22983594 1
154 22983594 1
853 22983594 1
237 22983594 1
85 22983594 1
16 22983594 1
781 22983594 1
242 22983594 1
244 22983594 1
17 22983594 1
245 22983594 1
136 22983594 1
19 22983594 1
918 22983594 1
341 22983594 1
137 22983594 1
92 22983594 1
94 22983594 1
155 22983594 1
26 22983594 1
97 22983594 1
32 22983594 1
748 22983594 1
131 22983594 1
34 22983594 1
475 22983594 1
347 22983594 1
175 22983594 1
124 22983594 1
100 22983594 1
143 22983594 1
350 22983594 1
101 22983594 1
260 22983594 1
125 22983594 1
144 22983594 1
58 22983594 1
264 22983594 1
355 22983594 1
356 22983594 1
357 22983594 1
359 22983594 1
361 22983594 1
363 22983594 1
106 22983594 1
1042 22983594 1
148 22983594 1
365 22983594 1
724 22983594 1
455 233555616 1
0 233555616 1
1 233555616 1
73 233555616 1
5 233555616 1
4 233555616 1
60 233555616 1
8 233555616 1
7 233555616 1
9 233555616 1
75 233555616 1
56 233555616 1
76 233555616 1
77 233555616 1
79 233555616 1
86 233555616 1
85 233555616 1
87 233555616 1
872 233555616 1
533 233555616 1
16 233555616 1
498 233555616 1
761 233555616 1
412 233555616 1
54 233555616 1
335 233555616 1
147 233555616 1
245 233555616 1
247 233555616 1
19 233555616 1
158 233555616 1
295 233555616 1
92 233555616 1
22 233555616 1
94 233555616 1
95 233555616 1
23 233555616 1
129 233555616 1
24 233555616 1
26 233555616 1
28 233555616 1
97 233555616 1
32 233555616 1
34 233555616 1
35 233555616 1
37 233555616 1
124 233555616 1
134 233555616 1
101 233555616 1
102 233555616 1
125 233555616 1
947 233555616 1
58 233555616 1
216 233555616 1
45 233555616 1
48 233555616 1
49 233555616 1
106 233555616 1
107 233555616 1
59 233555616 1
108 233555616 1
61 233555616 1
22 219007038 1
616 219007038 1
575 219007038 1
5 219007038 1
26 219007038 1
4 219007038 1
6 219007038 1
32 219007038 1
617 219007038 1
256 219007038 1
9 219007038 1
1004 219007038 1
10 219007038 1
193 219007038 1
390 219007038 1
13 219007038 1
112 219007038 1
68 219007038 1
978 219007038 1
829 219007038 1
85 219007038 1
804 219007038 1
1043 219007038 1
541 219007038 1
413 219007038 1
900 219007038 1
48 219007038 1
105 219007038 1
18 219007038 1
620 219007038 1
744 219007038 1
93 23359147 1
455 23359147 1
0 23359147 1
319 23359147 1
155 23359147 1
3 23359147 1
491 23359147 1
586 23359147 1
7 23359147 1
56 23359147 1
53 23359147 1
475 23359147 1
141 23359147 1
112 23359147 1
143 23359147 1
924 23359147 1
797 23359147 1
154 23359147 1
41 23359147 1
493 23359147 1
1043 23359147 1
49 23359147 1
17 23359147 1
137 23359147 1
317 21629133 1
183 21629133 1
403 21629133 1
2 21629133 1
60 21629133 1
368 21629133 1
110 21629133 1
7 21629133 1
75 21629133 1
77 21629133 1
12 21629133 1
112 21629133 1
83 21629133 1
84 21629133 1
497 21629133 1
200 21629133 1
288 21629133 1
241 21629133 1
242 21629133 1
950 21629133 1
117 21629133 1
54 21629133 1
17 21629133 1
337 21629133 1
249 21629133 1
341 21629133 1
92 21629133 1
22 21629133 1
94 21629133 1
26 21629133 1
97 21629133 1
207 21629133 1
300 21629133 1
257 21629133 1
992 21629133 1
347 21629133 1
99 21629133 1
304 21629133 1
37 21629133 1
305 21629133 1
38 21629133 1
351 21629133 1
102 21629133 1
262 21629133 1
41 21629133 1
215 21629133 1
355 21629133 1
361 21629133 1
48 21629133 1
363 21629133 1
49 21629133 1
615 21629133 1
50 21629133 1
149 21629133 1
220 21629133 1
365 21629133 1
225 21629133 1
226 228673882 1
455 228673882 1
0 228673882 1
73 228673882 1
5 228673882 1
109 228673882 1
60 228673882 1
110 228673882 1
140 228673882 1
74 228673882 1
9 228673882 1
56 228673882 1
132 228673882 1
795 228673882 1
77 228673882 1
78 228673882 1
79 228673882 1
12 228673882 1
112 228673882 1
113 228673882 1
154 228673882 1
85 228673882 1
16 228673882 1
781 228673882 1
54 228673882 1
136 228673882 1
245 228673882 1
19 228673882 1
119 228673882 1
295 228673882 1
970 228673882 1
137 228673882 1
92 228673882 1
22 228673882 1
94 228673882 1
129 228673882 1
26 228673882 1
387 228673882 1
97 228673882 1
32 228673882 1
130 228673882 1
131 228673882 1
886 228673882 1
124 228673882 1
100 228673882 1
38 228673882 1
134 228673882 1
101 228673882 1
125 228673882 1
493 228673882 1
419 228673882 1
58 228673882 1
44 228673882 1
48 228673882 1
49 228673882 1
106 228673882 1
148 228673882 1
266 228673882 1
59 228673882 1
108 228673882 1
61 228673882 1
38 242471796 1
587 242471796 1
10 242471796 1
1 242471796 1
53 242471796 1
5 242471796 1
6 242471796 1
137 242471796 1
251 242471796 1
740 242471796 1
732 421067231 1
57 421067231 1
153 421067231 1
0 322549346 1
102 322549346 1
85 322549346 1
482 322549346 1
6 322549346 1
16 322549346 1
773 322549346 1
761 322549346 1
32 322549346 1
46 322549346 1
541 322549346 1
54 322549346 1
47 322549346 1
131 322549346 1
132 322549346 1
56 322549346 1
10 322549346 1
13 322549346 1
1028 322549346 1
251 322549346 1
528 322549346 1
0 262322667 1
272 262322667 1
6 262322667 1
8 262322667 1
7 262322667 1
532 262322667 1
74 262322667 1
9 262322667 1
990 262322667 1
10 262322667 1
430 262322667 1
79 262322667 1
11 262322667 1
13 262322667 1
281 262322667 1
115 262322667 1
85 262322667 1
409 262322667 1
117 262322667 1
54 262322667 1
17 262322667 1
18 262322667 1
118 262322667 1
981 262322667 1
1028 262322667 1
251 262322667 1
1038 262322667 1
722 262322667 1
1041 262322667 1
32 262322667 1
31 262322667 1
717 262322667 1
34 262322667 1
303 262322667 1
347 262322667 1
259 262322667 1
833 262322667 1
305 262322667 1
100 262322667 1
308 262322667 1
538 262322667 1
134 262322667 1
144 262322667 1
983 262322667 1
215 262322667 1
104 262322667 1
46 262322667 1
47 262322667 1
49 262322667 1
126 262322667 1
51 262322667 1
225 262322667 1
52 262322667 1
131 244156314 1
136 244156314 1
1042 244156314 1
247 244156314 1
59 244156314 1
97 244156314 1
61 244156314 1
138 244156314 1
226 150981180 1
93 150981180 1
1 150981180 1
94 150981180 1
95 150981180 1
129 150981180 1
73 150981180 1
26 150981180 1
60 150981180 1
97 150981180 1
7 150981180 1
495 150981180 1
9 150981180 1
34 150981180 1
816 150981180 1
78 150981180 1
12 150981180 1
908 150981180 1
418 150981180 1
134 150981180 1
101 150981180 1
85 150981180 1
58 150981180 1
813 150981180 1
48 150981180 1
147 150981180 1
49 150981180 1
106 150981180 1
815 150981180 1
661 150981180 1
59 150981180 1
1044 150981180 1
108 150981180 1
817 150981180 1
92 150981180 1
0 347778813 1
131 347778813 1
49 347778813 1
85 347778813 1
77 347778813 1
732 22378020 1
743 22378020 1
587 22378020 1
101 22378020 1
57 22378020 1
153 22378020 1
0 327886319 1
72 327886319 1
825 327886319 1
366 327886319 1
73 327886319 1
272 327886319 1
60 327886319 1
7 327886319 1
110 327886319 1
140 327886319 1
74 327886319 1
132 327886319 1
77 327886319 1
79 327886319 1
12 327886319 1
666 327886319 1
565 327886319 1
85 327886319 1
534 327886319 1
380 327886319 1
54 327886319 1
147 327886319 1
19 327886319 1
119 327886319 1
721 327886319 1
339 327886319 1
137 327886319 1
528 327886319 1
92 327886319 1
251 327886319 1
22 327886319 1
94 327886319 1
32 327886319 1
131 327886319 1
34 327886319 1
347 327886319 1
124 327886319 1
100 327886319 1
38 327886319 1
134 327886319 1
101 327886319 1
125 327886319 1
493 327886319 1
551 327886319 1
49 327886319 1
424 327886319 1
106 327886319 1
676 327886319 1
225 327886319 1
553 327886319 1
186 95658167 1
189 95658167 1
271 95658167 1
532 95658167 1
10 95658167 1
430 95658167 1
646 95658167 1
431 95658167 1
936 95658167 1
168 95658167 1
372 95658167 1
287 95658167 1
54 95658167 1
1039 95658167 1
970 95658167 1
31 95658167 1
982 95658167 1
629 95658167 1
986 95658167 1
493 95658167 1
46 95658167 1
316 95658167 1
6 95658167 1
8 95658167 1
324 95658167 1
13 95658167 1
329 95658167 1
85 95658167 1
409 95658167 1
977 95658167 1
251 95658167 1
252 95658167 1
599 95658167 1
32 95658167 1
974 95658167 1
34 95658167 1
475 95658167 1
101 95658167 1
530 95658167 1
664 95658167 1
0 46123918 1
318 46123918 1
596 46123918 1
1 46123918 1
784 46123918 1
953 46123918 1
2 46123918 1
954 46123918 1
5 46123918 1
753 46123918 1
273 46123918 1
7 46123918 1
74 46123918 1
645 46123918 1
956 46123918 1
76 46123918 1
78 46123918 1
77 46123918 1
79 46123918 1
11 46123918 1
657 46123918 1
503 46123918 1
785 46123918 1
12 46123918 1
112 46123918 1
327 46123918 1
232 46123918 1
113 46123918 1
959 46123918 1
85 46123918 1
200 46123918 1
787 46123918 1
16 46123918 1
54 46123918 1
90 46123918 1
788 46123918 1
91 46123918 1
1009 46123918 1
762 46123918 1
850 46123918 1
627 46123918 1
789 46123918 1
980 46123918 1
22 46123918 1
416 46123918 1
23 46123918 1
896 46123918 1
747 46123918 1
24 46123918 1
26 46123918 1
28 46123918 1
1045 46123918 1
740 46123918 1
256 46123918 1
960 46123918 1
258 46123918 1
812 46123918 1
34 46123918 1
35 46123918 1
347 46123918 1
601 46123918 1
36 46123918 1
99 46123918 1
1046 46123918 1
37 46123918 1
791 46123918 1
100 46123918 1
260 46123918 1
102 46123918 1
352 46123918 1
214 46123918 1
768 46123918 1
767 46123918 1
793 46123918 1
1040 46123918 1
749 46123918 1
358 46123918 1
45 46123918 1
363 46123918 1
48 46123918 1
963 46123918 1
49 46123918 1
50 46123918 1
794 46123918 1
225 46123918 1
746 46123918 1
317 81844092 1
490 81844092 1
55 81844092 1
318 81844092 1
57 81844092 1
1 81844092 1
726 81844092 1
73 81844092 1
5 81844092 1
273 81844092 1
60 81844092 1
7 81844092 1
624 81844092 1
74 81844092 1
727 81844092 1
56 81844092 1
990 81844092 1
543 81844092 1
646 81844092 1
77 81844092 1
79 81844092 1
12 81844092 1
112 81844092 1
327 81844092 1
232 81844092 1
62 81844092 1
83 81844092 1
198 81844092 1
497 81844092 1
85 81844092 1
284 81844092 1
1024 81844092 1
330 81844092 1
16 81844092 1
377 81844092 1
242 81844092 1
54 81844092 1
738 81844092 1
729 81844092 1
510 81844092 1
147 81844092 1
17 81844092 1
245 81844092 1
294 81844092 1
341 81844092 1
92 81844092 1
70 81844092 1
153 81844092 1
649 81844092 1
732 81844092 1
731 81844092 1
385 81844092 1
22 81844092 1
94 81844092 1
129 81844092 1
26 81844092 1
445 81844092 1
773 81844092 1
32 81844092 1
256 81844092 1
748 81844092 1
878 81844092 1
34 81844092 1
347 81844092 1
67 81844092 1
304 81844092 1
612 81844092 1
124 81844092 1
100 81844092 1
858 81844092 1
38 81844092 1
134 81844092 1
101 81844092 1
41 81844092 1
214 81844092 1
58 81844092 1
313 81844092 1
361 81844092 1
664 81844092 1
48 81844092 1
49 81844092 1
106 81844092 1
180 81844092 1
220 81844092 1
59 81844092 1
860 81844092 1
108 81844092 1
61 81844092 1
225 81844092 1
507 81844092 1
184 68690605 1
72 68690605 1
616 68690605 1
73 68690605 1
5 68690605 1
60 68690605 1
367 68690605 1
7 68690605 1
617 68690605 1
772 68690605 1
495 68690605 1
9 68690605 1
275 68690605 1
668 68690605 1
193 68690605 1
278 68690605 1
78 68690605 1
166 68690605 1
79 68690605 1
11 68690605 1
194 68690605 1
12 68690605 1
1036 68690605 1
83 68690605 1
607 68690605 1
87 68690605 1
533 68690605 1
375 68690605 1
377 68690605 1
380 68690605 1
517 68690605 1
54 68690605 1
147 68690605 1
830 68690605 1
808 68690605 1
295 68690605 1
499 68690605 1
22 68690605 1
121 68690605 1
129 68690605 1
209 68690605 1
537 68690605 1
390 68690605 1
998 68690605 1
775 68690605 1
38 68690605 1
134 68690605 1
41 68690605 1
176 68690605 1
804 68690605 1
685 68690605 1
217 68690605 1
583 68690605 1
48 68690605 1
105 68690605 1
314 68690605 1
620 68690605 1
806 68690605 1
807 68690605 1
222 68690605 1
59 68690605 1
224 68690605 1
108 68690605 1
61 68690605 1
317 68690605 1
455 68690605 1
0 68690605 1
318 68690605 1
1 68690605 1
923 68690605 1
4 68690605 1
109 68690605 1
700 68690605 1
8 68690605 1
74 68690605 1
994 68690605 1
561 68690605 1
112 68690605 1
329 68690605 1
737 68690605 1
85 68690605 1
407 68690605 1
238 68690605 1
16 68690605 1
240 68690605 1
333 68690605 1
242 68690605 1
413 68690605 1
945 68690605 1
17 68690605 1
245 68690605 1
18 68690605 1
19 68690605 1
119 68690605 1
995 68690605 1
642 68690605 1
251 68690605 1
92 68690605 1
802 68690605 1
575 68690605 1
252 68690605 1
94 68690605 1
95 68690605 1
253 68690605 1
26 68690605 1
97 68690605 1
32 68690605 1
682 68690605 1
256 68690605 1
33 68690605 1
1004 68690605 1
34 68690605 1
346 68690605 1
619 68690605 1
259 68690605 1
612 68690605 1
477 68690605 1
124 68690605 1
100 68690605 1
101 68690605 1
125 68690605 1
262 68690605 1
144 68690605 1
859 68690605 1
58 68690605 1
44 68690605 1
996 68690605 1
1000 68690605 1
361 68690605 1
615 68690605 1
364 68690605 1
106 68690605 1
776 68690605 1
744 68690605 1
53 424999238 1
564 378219674 1
565 378219674 1
41 378219674 1
582 378219674 1
554 378219674 1
549 378219674 1
567 378219674 1
557 378219674 1
568 378219674 1
577 378219674 1
560 378219674 1
584 378219674 1
572 378219674 1
563 378219674 1
0 16950676 1
1 16950676 1
109 16950676 1
586 16950676 1
7 16950676 1
457 16950676 1
743 16950676 1
34 16950676 1
803 16950676 1
544 16950676 1
36 16950676 1
37 16950676 1
168 16950676 1
352 16950676 1
603 16950676 1
45 16950676 1
587 16950676 1
90 16950676 1
291 16950676 1
147 16950676 1
49 16950676 1
615 16950676 1
91 16950676 1
180 16950676 1
340 16950676 1
251 16950676 1
20 18449501 1
102 18449501 1
2 18449501 1
28 18449501 1
7 18449501 1
358 18449501 1
587 18449501 1
743 18449501 1
334 18449501 1
49 18449501 1
91 18449501 1
661 18449501 1
37 18449501 1
176 224291356 1
701 224291356 1
620 224291356 1
390 224291356 1
561 224291356 1
617 224291356 1
455 19964133 1
0 19964133 1
318 19964133 1
596 19964133 1
1 19964133 1
272 19964133 1
5 19964133 1
273 19964133 1
491 19964133 1
60 19964133 1
368 19964133 1
8 19964133 1
7 19964133 1
132 19964133 1
461 19964133 1
406 19964133 1
77 19964133 1
79 19964133 1
12 19964133 1
112 19964133 1
327 19964133 1
232 19964133 1
168 19964133 1
329 19964133 1
464 19964133 1
154 19964133 1
780 19964133 1
135 19964133 1
925 19964133 1
289 19964133 1
498 19964133 1
241 19964133 1
54 19964133 1
17 19964133 1
136 19964133 1
245 19964133 1
19 19964133 1
295 19964133 1
137 19964133 1
528 19964133 1
92 19964133 1
499 19964133 1
504 19964133 1
22 19964133 1
206 19964133 1
94 19964133 1
95 19964133 1
155 19964133 1
129 19964133 1
26 19964133 1
97 19964133 1
32 19964133 1
130 19964133 1
131 19964133 1
34 19964133 1
347 19964133 1
124 19964133 1
38 19964133 1
797 19964133 1
260 19964133 1
134 19964133 1
101 19964133 1
493 19964133 1
144 19964133 1
214 19964133 1
920 19964133 1
58 19964133 1
215 19964133 1
217 19964133 1
360 19964133 1
530 19964133 1
361 19964133 1
48 19964133 1
49 19964133 1
50 19964133 1
148 19964133 1
531 19964133 1
59 19964133 1
224 19964133 1
108 19964133 1
61 19964133 1
225 19964133 1
38 244745254 1
900 244745254 1
154 244745254 1
53 244745254 1
193 244745254 1
148 244745254 1
5 244745254 1
112 244745254 1
21 223950593 1
38 223950593 1
22 223950593 1
94 223950593 1
73 223950593 1
5 223950593 1
26 223950593 1
375 223950593 1
60 223950593 1
97 223950593 1
32 223950593 1
54 223950593 1
48 223950593 1
131 223950593 1
132 223950593 1
106 223950593 1
136 223950593 1
67 223950593 1
931 223950593 1
59 223950593 1
61 223950593 1
137 223950593 1
92 223950593 1
185 23577405 1
186 23577405 1
367 23577405 1
827 23577405 1
111 23577405 1
10 23577405 1
625 23577405 1
936 23577405 1
79 23577405 1
12 23577405 1
196 23577405 1
201 23577405 1
1038 23577405 1
22 23577405 1
121 23577405 1
207 23577405 1
98 23577405 1
208 23577405 1
577 23577405 1
915 23577405 1
388 23577405 1
500 23577405 1
540 23577405 1
217 23577405 1
837 23577405 1
46 23577405 1
218 23577405 1
675 23577405 1
222 23577405 1
223 23577405 1
221 23577405 1
400 23577405 1
226 23577405 1
839 23577405 1
6 23577405 1
227 23577405 1
8 23577405 1
228 23577405 1
406 23577405 1
639 23577405 1
756 23577405 1
243 23577405 1
568 23577405 1
411 23577405 1
414 23577405 1
19 23577405 1
415 23577405 1
599 23577405 1
979 23577405 1
100 23577405 1
418 23577405 1
951 23577405 1
262 23577405 1
582 23577405 1
947 23577405 1
920 23577405 1
419 23577405 1
771 23577405 1
514 23577405 1
554 23577405 1
515 23577405 1
272 23577405 1
557 23577405 1
532 23577405 1
606 23577405 1
78 23577405 1
281 23577405 1
87 23577405 1
287 23577405 1
289 23577405 1
434 23577405 1
435 23577405 1
536 23577405 1
292 23577405 1
895 23577405 1
299 23577405 1
684 23577405 1
304 23577405 1
305 23577405 1
102 23577405 1
42 23577405 1
151 23577405 1
909 23577405 1
318 23577405 1
543 23577405 1
323 23577405 1
461 23577405 1
13 23577405 1
326 23577405 1
112 23577405 1
562 23577405 1
563 23577405 1
564 23577405 1
853 23577405 1
85 23577405 1
925 23577405 1
611 23577405 1
336 23577405 1
17 23577405 1
339 23577405 1
572 23577405 1
763 23577405 1
574 23577405 1
576 23577405 1
477 23577405 1
479 23577405 1
877 23577405 1
44 23577405 1
613 23577405 1
354 23577405 1
529 23577405 1
357 23577405 1
1000 23577405 1
770 23577405 1
362 23577405 1
363 23577405 1
365 23577405 1
183 23577405 1
189 23577405 1
555 23577405 1
623 23577405 1
826 23577405 1
76 23577405 1
1027 23577405 1
166 23577405 1
197 23577405 1
200 23577405 1
533 23577405 1
758 23577405 1
375 23577405 1
893 23577405 1
694 23577405 1
202 23577405 1
571 23577405 1
204 23577405 1
383 23577405 1
765 23577405 1
593 23577405 1
982 23577405 1
210 23577405 1
211 23577405 1
392 23577405 1
212 23577405 1
213 23577405 1
41 23577405 1
630 23577405 1
397 23577405 1
594 23577405 1
399 23577405 1
50 23577405 1
634 23577405 1
128 23577405 1
0 23577405 1
1 23577405 1
596 23577405 1
110 23577405 1
597 23577405 1
74 23577405 1
558 23577405 1
404 23577405 1
232 23577405 1
640 23577405 1
237 23577405 1
408 23577405 1
238 23577405 1
567 23577405 1
16 23577405 1
241 23577405 1
412 23577405 1
413 23577405 1
246 23577405 1
811 23577405 1
251 23577405 1
644 23577405 1
416 23577405 1
417 23577405 1
32 23577405 1
256 23577405 1
257 23577405 1
258 23577405 1
967 23577405 1
259 23577405 1
101 23577405 1
144 23577405 1
602 23577405 1
865 23577405 1
603 23577405 1
266 23577405 1
585 23577405 1
269 23577405 1
270 23577405 1
273 23577405 1
7 23577405 1
605 23577405 1
278 23577405 1
279 23577405 1
11 23577405 1
280 23577405 1
949 23577405 1
283 23577405 1
608 23577405 1
284 23577405 1
759 23577405 1
760 23577405 1
848 23577405 1
291 23577405 1
54 23577405 1
570 23577405 1
442 23577405 1
499 23577405 1
896 23577405 1
650 23577405 1
31 23577405 1
303 23577405 1
36 23577405 1
538 23577405 1
38 23577405 1
134 23577405 1
310 23577405 1
311 23577405 1
312 23577405 1
313 23577405 1
521 23577405 1
315 23577405 1
584 23577405 1
316 23577405 1
317 23577405 1
159 23577405 1
455 23577405 1
320 23577405 1
109 23577405 1
164 23577405 1
559 23577405 1
459 23577405 1
1032 23577405 1
560 23577405 1
324 23577405 1
325 23577405 1
328 23577405 1
327 23577405 1
463 23577405 1
464 23577405 1
565 23577405 1
332 23577405 1
331 23577405 1
1035 23577405 1
342 23577405 1
93 23577405 1
855 23577405 1
578 23577405 1
345 23577405 1
346 23577405 1
478 23577405 1
480 23577405 1
481 23577405 1
549 23577405 1
483 23577405 1
360 23577405 1
126 23577405 1
488 23577405 1
317 69568655 1
455 69568655 1
0 69568655 1
1 69568655 1
687 69568655 1
160 69568655 1
74 69568655 1
846 69568655 1
525 69568655 1
405 69568655 1
79 69568655 1
922 69568655 1
828 69568655 1
112 69568655 1
232 69568655 1
327 69568655 1
168 69568655 1
236 69568655 1
154 69568655 1
145 69568655 1
926 69568655 1
241 69568655 1
243 69568655 1
17 69568655 1
137 69568655 1
695 69568655 1
342 69568655 1
22 69568655 1
252 69568655 1
416 69568655 1
155 69568655 1
98 69568655 1
889 69568655 1
100 69568655 1
500 69568655 1
38 69568655 1
916 69568655 1
125 69568655 1
493 69568655 1
713 69568655 1
363 69568655 1
148 69568655 1
181 69568655 1
823 69568655 1
890 69568655 1
38 212284694 1
101 212284694 1
134 212284694 1
22 212284694 1
85 212284694 1
1 212284694 1
58 212284694 1
42 212284694 1
5 212284694 1
491 212284694 1
7 212284694 1
33 212284694 1
48 212284694 1
53 212284694 1
50 212284694 1
148 212284694 1
108 212284694 1
137 212284694 1
92 212284694 1
731 197897890 1
55 197897890 1
0 197897890 1
57 197897890 1
1 197897890 1
94 197897890 1
73 197897890 1
129 197897890 1
5 197897890 1
60 197897890 1
798 197897890 1
7 197897890 1
32 197897890 1
772 197897890 1
495 197897890 1
56 197897890 1
77 197897890 1
124 197897890 1
62 197897890 1
101 197897890 1
134 197897890 1
85 197897890 1
58 197897890 1
1003 197897890 1
16 197897890 1
54 197897890 1
106 197897890 1
18 197897890 1
61 197897890 1
108 197897890 1
92 197897890 1
153 197897890 1
999 241298933 1
22 241298933 1
616 241298933 1
1 241298933 1
94 241298933 1
575 241298933 1
73 241298933 1
129 241298933 1
5 241298933 1
4 241298933 1
26 241298933 1
60 241298933 1
97 241298933 1
617 241298933 1
774 241298933 1
256 241298933 1
1004 241298933 1
34 241298933 1
619 241298933 1
390 241298933 1
77 241298933 1
948 241298933 1
561 241298933 1
1034 241298933 1
134 241298933 1
85 241298933 1
58 241298933 1
16 241298933 1
529 241298933 1
54 241298933 1
48 241298933 1
49 241298933 1
147 241298933 1
106 241298933 1
620 241298933 1
806 241298933 1
59 241298933 1
61 241298933 1
108 241298933 1
750 241298933 1
92 241298933 1
587 235243434 1
53 235243434 1
148 235243434 1
1014 235243434 1
137 235243434 1
783 236377912 1
0 236377912 1
636 236377912 1
72 236377912 1
1 236377912 1
73 236377912 1
161 236377912 1
5 236377912 1
4 236377912 1
227 236377912 1
109 236377912 1
60 236377912 1
7 236377912 1
74 236377912 1
495 236377912 1
9 236377912 1
655 236377912 1
56 236377912 1
430 236377912 1
323 236377912 1
544 236377912 1
77 236377912 1
545 236377912 1
79 236377912 1
11 236377912 1
12 236377912 1
715 236377912 1
949 236377912 1
64 236377912 1
85 236377912 1
87 236377912 1
409 236377912 1
169 236377912 1
1006 236377912 1
240 236377912 1
411 236377912 1
117 236377912 1
380 236377912 1
291 236377912 1
54 236377912 1
17 236377912 1
245 236377912 1
18 236377912 1
251 236377912 1
92 236377912 1
643 236377912 1
22 236377912 1
94 236377912 1
121 236377912 1
252 236377912 1
129 236377912 1
26 236377912 1
97 236377912 1
32 236377912 1
876 236377912 1
256 236377912 1
258 236377912 1
34 236377912 1
303 236377912 1
600 236377912 1
133 236377912 1
775 236377912 1
100 236377912 1
822 236377912 1
38 236377912 1
101 236377912 1
134 236377912 1
177 236377912 1
214 236377912 1
58 236377912 1
44 236377912 1
529 236377912 1
633 236377912 1
48 236377912 1
49 236377912 1
106 236377912 1
59 236377912 1
1044 236377912 1
224 236377912 1
61 236377912 1
108 236377912 1
316 236377912 1
401 236377912 1
55 36315404 1
731 36315404 1
732 36315404 1
57 36315404 1
596 36315404 1
273 36315404 1
6 36315404 1
330 36315404 1
7 36315404 1
32 36315404 1
774 36315404 1
54 36315404 1
932 36315404 1
10 36315404 1
461 36315404 1
13 36315404 1
280 36315404 1
153 36315404 1
455 122713304 1
0 122713304 1
318 122713304 1
72 122713304 1
1 122713304 1
73 122713304 1
5 122713304 1
1029 122713304 1
60 122713304 1
8 122713304 1
7 122713304 1
74 122713304 1
867 122713304 1
868 122713304 1
132 122713304 1
370 122713304 1
77 122713304 1
79 122713304 1
12 122713304 1
112 122713304 1
943 122713304 1
154 122713304 1
85 122713304 1
780 122713304 1
435 122713304 1
934 122713304 1
54 122713304 1
869 122713304 1
1030 122713304 1
136 122713304 1
19 122713304 1
137 122713304 1
92 122713304 1
22 122713304 1
94 122713304 1
129 122713304 1
1025 122713304 1
26 122713304 1
97 122713304 1
32 122713304 1
130 122713304 1
748 122713304 1
131 122713304 1
34 122713304 1
856 122713304 1
347 122713304 1
870 122713304 1
941 122713304 1
100 122713304 1
394 122713304 1
864 122713304 1
134 122713304 1
101 122713304 1
493 122713304 1
214 122713304 1
58 122713304 1
48 122713304 1
49 122713304 1
106 122713304 1
148 122713304 1
59 122713304 1
108 122713304 1
61 122713304 1
138 122713304 1
57 422817442 1
733 422817442 1
153 422817442 1
22 232233165 1
1 232233165 1
94 232233165 1
73 232233165 1
129 232233165 1
5 232233165 1
26 232233165 1
60 232233165 1
97 232233165 1
32 232233165 1
131 232233165 1
56 232233165 1
132 232233165 1
34 232233165 1
77 232233165 1
124 232233165 1
101 232233165 1
134 232233165 1
85 232233165 1
58 232233165 1
54 232233165 1
48 232233165 1
49 232233165 1
136 232233165 1
106 232233165 1
247 232233165 1
19 232233165 1
59 232233165 1
158 232233165 1
108 232233165 1
61 232233165 1
92 232233165 1
317 22862620 1
21 22862620 1
455 22862620 1
0 22862620 1
1 22862620 1
973 22862620 1
2 22862620 1
7 22862620 1
74 22862620 1
34 22862620 1
475 22862620 1
193 22862620 1
78 22862620 1
36 22862620 1
99 22862620 1
79 22862620 1
11 22862620 1
37 22862620 1
112 22862620 1
100 22862620 1
352 22862620 1
41 22862620 1
920 22862620 1
972 22862620 1
358 22862620 1
45 22862620 1
360 22862620 1
90 22862620 1
334 22862620 1
49 22862620 1
50 22862620 1
91 22862620 1
661 22862620 1
224 22862620 1
455 90059455 1
952 90059455 1
0 90059455 1
318 90059455 1
596 90059455 1
72 90059455 1
1 90059455 1
2 90059455 1
272 90059455 1
73 90059455 1
5 90059455 1
273 90059455 1
109 90059455 1
60 90059455 1
8 90059455 1
7 90059455 1
75 90059455 1
461 90059455 1
278 90059455 1
77 90059455 1
166 90059455 1
231 90059455 1
112 90059455 1
232 90059455 1
115 90059455 1
85 90059455 1
86 90059455 1
375 90059455 1
516 90059455 1
875 90059455 1
16 90059455 1
413 90059455 1
54 90059455 1
291 90059455 1
334 90059455 1
17 90059455 1
91 90059455 1
245 90059455 1
293 90059455 1
247 90059455 1
249 90059455 1
340 90059455 1
92 90059455 1
22 90059455 1
1038 90059455 1
252 90059455 1
94 90059455 1
23 90059455 1
129 90059455 1
24 90059455 1
26 90059455 1
299 90059455 1
97 90059455 1
32 90059455 1
34 90059455 1
35 90059455 1
1005 90059455 1
99 90059455 1
37 90059455 1
775 90059455 1
212 90059455 1
134 90059455 1
101 90059455 1
213 90059455 1
352 90059455 1
877 90059455 1
214 90059455 1
103 90059455 1
58 90059455 1
358 90059455 1
45 90059455 1
541 90059455 1
48 90059455 1
49 90059455 1
106 90059455 1
50 90059455 1
107 90059455 1
59 90059455 1
108 90059455 1
61 90059455 1
587 28364382 1
57 28364382 1
7 28364382 1
1020 28364382 1
153 28364382 1
317 78026748 1
183 78026748 1
319 78026748 1
72 78026748 1
1 78026748 1
2 78026748 1
73 78026748 1
777 78026748 1
5 78026748 1
4 78026748 1
109 78026748 1
60 78026748 1
368 78026748 1
7 78026748 1
140 78026748 1
74 78026748 1
9 78026748 1
75 78026748 1
77 78026748 1
79 78026748 1
12 78026748 1
112 78026748 1
232 78026748 1
113 78026748 1
83 78026748 1
329 78026748 1
84 78026748 1
198 78026748 1
497 78026748 1
85 78026748 1
86 78026748 1
288 78026748 1
289 78026748 1
16 78026748 1
242 78026748 1
1015 78026748 1
54 78026748 1
90 78026748 1
334 78026748 1
510 78026748 1
335 78026748 1
17 78026748 1
91 78026748 1
245 78026748 1
249 78026748 1
294 78026748 1
341 78026748 1
92 78026748 1
22 78026748 1
121 78026748 1
94 78026748 1
23 78026748 1
129 78026748 1
24 78026748 1
26 78026748 1
97 78026748 1
32 78026748 1
256 78026748 1
209 78026748 1
35 78026748 1
347 78026748 1
36 78026748 1
99 78026748 1
304 78026748 1
37 78026748 1
100 78026748 1
38 78026748 1
134 78026748 1
101 78026748 1
102 78026748 1
125 78026748 1
352 78026748 1
41 78026748 1
144 78026748 1
214 78026748 1
58 78026748 1
215 78026748 1
358 78026748 1
45 78026748 1
361 78026748 1
48 78026748 1
615 78026748 1
315 78026748 1
106 78026748 1
50 78026748 1
107 78026748 1
220 78026748 1
267 78026748 1
108 78026748 1
61 78026748 1
225 78026748 1
53 393382369 1
863 316306021 1
73 316306021 1
32 316306021 1
541 316306021 1
54 316306021 1
131 316306021 1
132 316306021 1
302 316306021 1
449 316306021 1
106 316306021 1
136 316306021 1
77 316306021 1
61 316306021 1
108 316306021 1
133 316306021 1
184 118999126 1
72 118999126 1
188 118999126 1
5 118999126 1
491 118999126 1
190 118999126 1
590 118999126 1
166 118999126 1
77 118999126 1
79 118999126 1
12 118999126 1
197 118999126 1
198 118999126 1
372 118999126 1
373 118999126 1
1006 118999126 1
202 118999126 1
1039 118999126 1
383 118999126 1
22 118999126 1
121 118999126 1
206 118999126 1
386 118999126 1
387 118999126 1
130 118999126 1
392 118999126 1
393 118999126 1
394 118999126 1
41 118999126 1
493 118999126 1
48 118999126 1
218 118999126 1
675 118999126 1
219 118999126 1
51 118999126 1
221 118999126 1
223 118999126 1
224 118999126 1
108 118999126 1
225 118999126 1
128 118999126 1
226 118999126 1
402 118999126 1
0 118999126 1
1 118999126 1
110 118999126 1
8 118999126 1
74 118999126 1
1013 118999126 1
404 118999126 1
231 118999126 1
496 118999126 1
235 118999126 1
154 118999126 1
237 118999126 1
238 118999126 1
781 118999126 1
242 118999126 1
244 118999126 1
414 118999126 1
509 118999126 1
510 118999126 1
245 118999126 1
19 118999126 1
119 118999126 1
92 118999126 1
251 118999126 1
152 118999126 1
819 118999126 1
94 118999126 1
252 118999126 1
155 118999126 1
32 118999126 1
256 118999126 1
748 118999126 1
258 118999126 1
131 118999126 1
34 118999126 1
124 118999126 1
100 118999126 1
101 118999126 1
125 118999126 1
419 118999126 1
58 118999126 1
420 118999126 1
263 118999126 1
43 118999126 1
1023 118999126 1
264 118999126 1
106 118999126 1
156 118999126 1
921 118999126 1
265 118999126 1
266 118999126 1
425 118999126 1
515 118999126 1
270 118999126 1
73 118999126 1
60 118999126 1
891 118999126 1
7 118999126 1
428 118999126 1
969 118999126 1
276 118999126 1
78 118999126 1
736 118999126 1
11 118999126 1
280 118999126 1
281 118999126 1
83 118999126 1
497 118999126 1
286 118999126 1
15 118999126 1
288 118999126 1
1024 118999126 1
434 118999126 1
436 118999126 1
54 118999126 1
517 118999126 1
147 118999126 1
442 118999126 1
295 118999126 1
296 118999126 1
129 118999126 1
300 118999126 1
303 118999126 1
304 118999126 1
775 118999126 1
308 118999126 1
538 118999126 1
38 118999126 1
134 118999126 1
102 118999126 1
311 118999126 1
42 118999126 1
313 118999126 1
521 118999126 1
523 118999126 1
149 118999126 1
151 118999126 1
451 118999126 1
59 118999126 1
61 118999126 1
316 118999126 1
542 118999126 1
317 118999126 1
455 118999126 1
318 118999126 1
140 118999126 1
132 118999126 1
112 118999126 1
463 118999126 1
85 118999126 1
796 118999126 1
332 118999126 1
333 118999126 1
17 118999126 1
136 118999126 1
337 118999126 1
339 118999126 1
341 118999126 1
137 118999126 1
884 118999126 1
26 118999126 1
97 118999126 1
344 118999126 1
346 118999126 1
347 118999126 1
143 118999126 1
350 118999126 1
351 118999126 1
877 118999126 1
44 118999126 1
483 118999126 1
484 118999126 1
356 118999126 1
361 118999126 1
800 118999126 1
362 118999126 1
49 118999126 1
364 118999126 1
148 118999126 1
486 118999126 1
365 118999126 1
138 118999126 1
226 233919401 1
0 233919401 1
22 233919401 1
1 233919401 1
94 233919401 1
73 233919401 1
129 233919401 1
5 233919401 1
26 233919401 1
60 233919401 1
97 233919401 1
773 233919401 1
32 233919401 1
774 233919401 1
878 233919401 1
131 233919401 1
132 233919401 1
990 233919401 1
34 233919401 1
525 233919401 1
77 233919401 1
79 233919401 1
124 233919401 1
38 233919401 1
101 233919401 1
134 233919401 1
198 233919401 1
85 233919401 1
493 233919401 1
214 233919401 1
58 233919401 1
505 233919401 1
498 233919401 1
54 233919401 1
48 233919401 1
49 233919401 1
136 233919401 1
106 233919401 1
148 233919401 1
19 233919401 1
59 233919401 1
61 233919401 1
108 233919401 1
137 233919401 1
92 233919401 1
0 39472243 1
186 39472243 1
72 39472243 1
1 39472243 1
272 39472243 1
73 39472243 1
491 39472243 1
60 39472243 1
7 39472243 1
74 39472243 1
56 39472243 1
132 39472243 1
77 39472243 1
79 39472243 1
112 39472243 1
154 39472243 1
200 39472243 1
287 39472243 1
16 39472243 1
145 39472243 1
498 39472243 1
888 39472243 1
873 39472243 1
413 39472243 1
54 39472243 1
17 39472243 1
136 39472243 1
245 39472243 1
19 39472243 1
137 39472243 1
92 39472243 1
443 39472243 1
21 39472243 1
93 39472243 1
22 39472243 1
252 39472243 1
94 39472243 1
155 39472243 1
298 39472243 1
129 39472243 1
26 39472243 1
97 39472243 1
32 39472243 1
1019 39472243 1
130 39472243 1
748 39472243 1
131 39472243 1
34 39472243 1
913 39472243 1
1018 39472243 1
124 39472243 1
100 39472243 1
143 39472243 1
38 39472243 1
350 39472243 1
134 39472243 1
101 39472243 1
493 39472243 1
214 39472243 1
48 39472243 1
49 39472243 1
106 39472243 1
156 39472243 1
148 39472243 1
266 39472243 1
59 39472243 1
108 39472243 1
61 39472243 1
138 39472243 1
352 322638688 1
237 322638688 1
41 322638688 1
985 322638688 1
947 322638688 1
25 322638688 1
24 322638688 1
28 322638688 1
7 322638688 1
45 322638688 1
54 322638688 1
49 322638688 1
19 322638688 1
13 322638688 1
37 322638688 1
970 322638688 1
22 237794265 1
1017 237794265 1
26 237794265 1
5 237794265 1
97 237794265 1
7 237794265 1
32 237794265 1
33 237794265 1
131 237794265 1
132 237794265 1
11 237794265 1
101 237794265 1
493 237794265 1
1003 237794265 1
15 237794265 1
433 237794265 1
42 237794265 1
54 237794265 1
48 237794265 1
364 237794265 1
136 237794265 1
148 237794265 1
59 237794265 1
61 237794265 1
384 237487471 1
1 237487471 1
173 237487471 1
161 237487471 1
655 237487471 1
76 237487471 1
822 237487471 1
38 237487471 1
177 237487471 1
540 237487471 1
179 237487471 1
552 237487471 1
674 237487471 1
691 237487471 1
181 237487471 1
661 237487471 1
1044 237487471 1
598 237487471 1
52 237487471 1
102 26586771 1
804 26586771 1
367 26586771 1
217 26586771 1
556 26586771 1
617 26586771 1
583 26586771 1
1000 26586771 1
413 26586771 1
994 26586771 1
806 26586771 1
194 26586771 1
995 26586771 1
998 26586771 1
561 26586771 1
621 26586771 1
418 26586771 1
0 127331013 1
1 127331013 1
72 127331013 1
73 127331013 1
5 127331013 1
491 127331013 1
60 127331013 1
7 127331013 1
74 127331013 1
77 127331013 1
79 127331013 1
948 127331013 1
112 127331013 1
83 127331013 1
198 127331013 1
154 127331013 1
85 127331013 1
497 127331013 1
944 127331013 1
375 127331013 1
136 127331013 1
19 127331013 1
341 127331013 1
137 127331013 1
92 127331013 1
22 127331013 1
94 127331013 1
26 127331013 1
97 127331013 1
131 127331013 1
34 127331013 1
304 127331013 1
935 127331013 1
124 127331013 1
100 127331013 1
1034 127331013 1
38 127331013 1
101 127331013 1
214 127331013 1
493 127331013 1
58 127331013 1
356 127331013 1
48 127331013 1
106 127331013 1
148 127331013 1
59 127331013 1
635 127331013 1
61 127331013 1
108 127331013 1
138 127331013 1
317 63680662 1
318 63680662 1
72 63680662 1
1 63680662 1
73 63680662 1
5 63680662 1
273 63680662 1
60 63680662 1
841 63680662 1
7 63680662 1
74 63680662 1
9 63680662 1
56 63680662 1
132 63680662 1
77 63680662 1
78 63680662 1
79 63680662 1
12 63680662 1
496 63680662 1
112 63680662 1
113 63680662 1
83 63680662 1
154 63680662 1
198 63680662 1
497 63680662 1
85 63680662 1
200 63680662 1
289 63680662 1
781 63680662 1
242 63680662 1
54 63680662 1
510 63680662 1
147 63680662 1
17 63680662 1
136 63680662 1
247 63680662 1
19 63680662 1
294 63680662 1
341 63680662 1
137 63680662 1
528 63680662 1
92 63680662 1
499 63680662 1
22 63680662 1
94 63680662 1
155 63680662 1
129 63680662 1
26 63680662 1
97 63680662 1
32 63680662 1
131 63680662 1
1005 63680662 1
347 63680662 1
304 63680662 1
124 63680662 1
100 63680662 1
143 63680662 1
38 63680662 1
134 63680662 1
101 63680662 1
260 63680662 1
125 63680662 1
41 63680662 1
493 63680662 1
58 63680662 1
356 63680662 1
361 63680662 1
363 63680662 1
48 63680662 1
49 63680662 1
106 63680662 1
50 63680662 1
156 63680662 1
148 63680662 1
531 63680662 1
59 63680662 1
108 63680662 1
61 63680662 1
225 63680662 1
138 63680662 1
28 95224854 1
809 95224854 1
812 95224854 1
210 95224854 1
232 95224854 1
358 95224854 1
45 95224854 1
91 95224854 1
415 95224854 1
221 95224854 1
340 95224854 1
811 95224854 1
21 6300152 1
22 6300152 1
155 6300152 1
491 6300152 1
7 6300152 1
1026 6300152 1
53 6300152 1
803 6300152 1
304 6300152 1
112 6300152 1
168 6300152 1
143 6300152 1
394 6300152 1
797 6300152 1
154 6300152 1
493 6300152 1
865 6300152 1
217 6300152 1
1043 6300152 1
587 6300152 1
900 6300152 1
49 6300152 1
17 6300152 1
148 6300152 1
247 6300152 1
266 6300152 1
531 6300152 1
137 6300152 1
1020 6300152 1
0 166102184 1
784 166102184 1
270 166102184 1
954 166102184 1
753 166102184 1
754 166102184 1
74 166102184 1
132 166102184 1
77 166102184 1
79 166102184 1
785 166102184 1
657 166102184 1
112 166102184 1
959 166102184 1
154 166102184 1
85 166102184 1
757 166102184 1
409 166102184 1
760 166102184 1
16 166102184 1
788 166102184 1
17 166102184 1
137 166102184 1
789 166102184 1
764 166102184 1
766 166102184 1
155 166102184 1
131 166102184 1
258 166102184 1
886 166102184 1
304 166102184 1
791 166102184 1
100 166102184 1
518 166102184 1
519 166102184 1
493 166102184 1
768 166102184 1
769 166102184 1
49 166102184 1
1042 166102184 1
794 166102184 1
1 198846028 1
22 198846028 1
121 198846028 1
94 198846028 1
129 198846028 1
73 198846028 1
26 198846028 1
5 198846028 1
60 198846028 1
97 198846028 1
7 198846028 1
34 198846028 1
508 198846028 1
11 198846028 1
304 198846028 1
134 198846028 1
101 198846028 1
85 198846028 1
58 198846028 1
16 198846028 1
54 198846028 1
48 198846028 1
49 198846028 1
136 198846028 1
106 198846028 1
59 198846028 1
108 198846028 1
61 198846028 1
1002 198846028 1
92 198846028 1
454 60663002 1
587 60663002 1
485 60663002 1
53 60663002 1
76 60663002 1
180 60663002 1
883 60663002 1
29 60663002 1
30 60663002 1
224 60663002 1
7 60663002 1
653 26228880 1
1 26228880 1
638 26228880 1
784 26228880 1
954 26228880 1
753 26228880 1
955 26228880 1
532 26228880 1
74 26228880 1
645 26228880 1
957 26228880 1
958 26228880 1
656 26228880 1
79 26228880 1
657 26228880 1
785 26228880 1
12 26228880 1
939 26228880 1
658 26228880 1
959 26228880 1
641 26228880 1
85 26228880 1
659 26228880 1
787 26228880 1
1021 26228880 1
925 26228880 1
16 26228880 1
54 26228880 1
626 26228880 1
788 26228880 1
17 26228880 1
337 26228880 1
762 26228880 1
627 26228880 1
789 26228880 1
1022 26228880 1
416 26228880 1
347 26228880 1
1010 26228880 1
705 26228880 1
791 26228880 1
100 26228880 1
308 26228880 1
518 26228880 1
768 26228880 1
793 26228880 1
961 26228880 1
632 26228880 1
49 26228880 1
794 26228880 1
223 26228880 1
225 26228880 1
317 121375039 1
318 121375039 1
1 121375039 1
73 121375039 1
5 121375039 1
60 121375039 1
110 121375039 1
74 121375039 1
9 121375039 1
495 121375039 1
77 121375039 1
545 121375039 1
639 121375039 1
79 121375039 1
12 121375039 1
112 121375039 1
198 121375039 1
497 121375039 1
85 121375039 1
64 121375039 1
439 121375039 1
54 121375039 1
510 121375039 1
247 121375039 1
341 121375039 1
92 121375039 1
732 121375039 1
980 121375039 1
22 121375039 1
94 121375039 1
129 121375039 1
26 121375039 1
97 121375039 1
1045 121375039 1
774 121375039 1
347 121375039 1
1046 121375039 1
304 121375039 1
124 121375039 1
100 121375039 1
38 121375039 1
134 121375039 1
101 121375039 1
41 121375039 1
58 121375039 1
550 121375039 1
361 121375039 1
48 121375039 1
363 121375039 1
49 121375039 1
106 121375039 1
220 121375039 1
59 121375039 1
108 121375039 1
61 121375039 1
225 121375039 1
38 243149702 1
188 243149702 1
1001 243149702 1
5 243149702 1
97 243149702 1
32 243149702 1
130 243149702 1
48 243149702 1
131 243149702 1
132 243149702 1
49 243149702 1
136 243149702 1
247 243149702 1
19 243149702 1
59 243149702 1
61 243149702 1
124 243149702 1
138 243149702 1
183 17691386 1
622 17691386 1
2 17691386 1
272 17691386 1
273 17691386 1
109 17691386 1
7 17691386 1
743 17691386 1
1037 17691386 1
277 17691386 1
795 17691386 1
78 17691386 1
11 17691386 1
112 17691386 1
285 17691386 1
289 17691386 1
375 17691386 1
977 17691386 1
16 17691386 1
90 17691386 1
587 17691386 1
334 17691386 1
147 17691386 1
17 17691386 1
91 17691386 1
249 17691386 1
661 17691386 1
340 17691386 1
970 17691386 1
21 17691386 1
93 17691386 1
973 17691386 1
28 17691386 1
34 17691386 1
933 17691386 1
346 17691386 1
36 17691386 1
37 17691386 1
306 17691386 1
260 17691386 1
965 17691386 1
214 17691386 1
899 17691386 1
217 17691386 1
264 17691386 1
358 17691386 1
45 17691386 1
805 17691386 1
49 17691386 1
50 17691386 1
267 17691386 1
317 94069743 1
318 94069743 1
1 94069743 1
73 94069743 1
5 94069743 1
60 94069743 1
7 94069743 1
495 94069743 1
132 94069743 1
77 94069743 1
12 94069743 1
496 94069743 1
112 94069743 1
83 94069743 1
154 94069743 1
198 94069743 1
497 94069743 1
85 94069743 1
289 94069743 1
16 94069743 1
781 94069743 1
54 94069743 1
147 94069743 1
136 94069743 1
739 94069743 1
341 94069743 1
92 94069743 1
499 94069743 1
22 94069743 1
94 94069743 1
26 94069743 1
97 94069743 1
32 94069743 1
740 94069743 1
131 94069743 1
347 94069743 1
304 94069743 1
124 94069743 1
143 94069743 1
38 94069743 1
101 94069743 1
260 94069743 1
41 94069743 1
493 94069743 1
529 94069743 1
361 94069743 1
48 94069743 1
363 94069743 1
364 94069743 1
106 94069743 1
50 94069743 1
220 94069743 1
59 94069743 1
61 94069743 1
225 94069743 1
0 249347954 1
1 249347954 1
94 249347954 1
121 249347954 1
73 249347954 1
5 249347954 1
60 249347954 1
32 249347954 1
532 249347954 1
708 249347954 1
56 249347954 1
34 249347954 1
77 249347954 1
545 249347954 1
11 249347954 1
12 249347954 1
124 249347954 1
101 249347954 1
85 249347954 1
262 249347954 1
87 249347954 1
58 249347954 1
533 249347954 1
529 249347954 1
498 249347954 1
54 249347954 1
49 249347954 1
106 249347954 1
18 249347954 1
247 249347954 1
59 249347954 1
158 249347954 1
108 249347954 1
61 249347954 1
92 249347954 1
53 197095842 1
901 197095842 1
531 197095842 1
528 197095842 1
22 110670932 1
1 110670932 1
94 110670932 1
129 110670932 1
73 110670932 1
5 110670932 1
26 110670932 1
60 110670932 1
97 110670932 1
130 110670932 1
131 110670932 1
34 110670932 1
461 110670932 1
77 110670932 1
612 110670932 1
394 110670932 1
38 110670932 1
134 110670932 1
101 110670932 1
58 110670932 1
498 110670932 1
1043 110670932 1
541 110670932 1
54 110670932 1
900 110670932 1
363 110670932 1
48 110670932 1
136 110670932 1
106 110670932 1
148 110670932 1
247 110670932 1
19 110670932 1
531 110670932 1
59 110670932 1
108 110670932 1
61 110670932 1
137 110670932 1
528 110670932 1
92 110670932 1
1046 917581650 1
21 37536209 1
38 37536209 1
41 37536209 1
700 37536209 1
7 37536209 1
45 37536209 1
33 37536209 1
587 37536209 1
90 37536209 1
414 37536209 1
803 37536209 1
78 37536209 1
278 37536209 1
37 37536209 1
113 37536209 1
57 562111567 1
153 562111567 1
413 229431792 1
587 229431792 1
48 229431792 1
22 229431792 1
5 229431792 1
4 229431792 1
26 229431792 1
561 229431792 1
631 229431792 1
621 229431792 1
617 229431792 1
454 124849627 1
38 124849627 1
616 124849627 1
22 124849627 1
15 124849627 1
5 124849627 1
26 124849627 1
4 124849627 1
804 124849627 1
7 124849627 1
436 124849627 1
617 124849627 1
256 124849627 1
48 124849627 1
808 124849627 1
561 124849627 1
621 124849627 1
92 124849627 1
587 240465601 1
1001 240465601 1
53 240465601 1
137 240465601 1
38 203484133 1
101 203484133 1
134 203484133 1
22 203484133 1
1 203484133 1
94 203484133 1
58 203484133 1
129 203484133 1
5 203484133 1
4 203484133 1
60 203484133 1
54 203484133 1
49 203484133 1
59 203484133 1
108 203484133 1
92 203484133 1
6 18304985 1
299 18304985 1
7 18304985 1
32 18304985 1
9 18304985 1
131 18304985 1
258 18304985 1
132 18304985 1
10 18304985 1
76 18304985 1
13 18304985 1
112 18304985 1
327 18304985 1
463 18304985 1
512 18304985 1
154 18304985 1
85 18304985 1
527 18304985 1
493 18304985 1
217 18304985 1
16 18304985 1
46 18304985 1
47 18304985 1
49 18304985 1
224 18304985 1
251 18304985 1
0 92521829 1
72 92521829 1
1 92521829 1
73 92521829 1
5 92521829 1
60 92521829 1
110 92521829 1
74 92521829 1
322 92521829 1
495 92521829 1
132 92521829 1
56 92521829 1
77 92521829 1
79 92521829 1
12 92521829 1
85 92521829 1
498 92521829 1
54 92521829 1
147 92521829 1
136 92521829 1
247 92521829 1
19 92521829 1
137 92521829 1
92 92521829 1
93 92521829 1
22 92521829 1
121 92521829 1
94 92521829 1
129 92521829 1
26 92521829 1
97 92521829 1
876 92521829 1
32 92521829 1
131 92521829 1
34 92521829 1
100 92521829 1
986 92521829 1
38 92521829 1
134 92521829 1
101 92521829 1
947 92521829 1
58 92521829 1
48 92521829 1
49 92521829 1
106 92521829 1
148 92521829 1
266 92521829 1
59 92521829 1
108 92521829 1
61 92521829 1
316 92521829 1
1031 92521829 1
455 33507131 1
0 33507131 1
1 33507131 1
2 33507131 1
5 33507131 1
6 33507131 1
110 33507131 1
7 33507131 1
605 33507131 1
322 33507131 1
56 33507131 1
1032 33507131 1
10 33507131 1
76 33507131 1
278 33507131 1
12 33507131 1
13 33507131 1
939 33507131 1
232 33507131 1
168 33507131 1
329 33507131 1
85 33507131 1
87 33507131 1
238 33507131 1
54 33507131 1
90 33507131 1
334 33507131 1
17 33507131 1
337 33507131 1
661 33507131 1
1033 33507131 1
340 33507131 1
750 33507131 1
251 33507131 1
22 33507131 1
23 33507131 1
444 33507131 1
24 33507131 1
25 33507131 1
26 33507131 1
28 33507131 1
1016 33507131 1
31 33507131 1
32 33507131 1
34 33507131 1
35 33507131 1
36 33507131 1
705 33507131 1
37 33507131 1
68 33507131 1
38 33507131 1
40 33507131 1
352 33507131 1
41 33507131 1
214 33507131 1
217 33507131 1
358 33507131 1
45 33507131 1
46 33507131 1
47 33507131 1
48 33507131 1
49 33507131 1
615 33507131 1
50 33507131 1
180 33507131 1
824 33507131 1
267 33507131 1
506 33507131 1
0 236108605 1
22 236108605 1
95 236108605 1
23 236108605 1
2 236108605 1
5 236108605 1
4 236108605 1
26 236108605 1
24 236108605 1
28 236108605 1
6 236108605 1
321 236108605 1
7 236108605 1
32 236108605 1
31 236108605 1
774 236108605 1
56 236108605 1
34 236108605 1
35 236108605 1
10 236108605 1
76 236108605 1
1014 236108605 1
13 236108605 1
37 236108605 1
81 236108605 1
102 236108605 1
39 236108605 1
85 236108605 1
103 236108605 1
87 236108605 1
16 236108605 1
45 236108605 1
46 236108605 1
90 236108605 1
47 236108605 1
54 236108605 1
48 236108605 1
49 236108605 1
17 236108605 1
50 236108605 1
19 236108605 1
126 236108605 1
317 29466305 1
455 29466305 1
0 29466305 1
318 29466305 1
186 29466305 1
72 29466305 1
1 29466305 1
73 29466305 1
5 29466305 1
273 29466305 1
491 29466305 1
60 29466305 1
7 29466305 1
74 29466305 1
618 29466305 1
406 29466305 1
77 29466305 1
78 29466305 1
79 29466305 1
12 29466305 1
496 29466305 1
112 29466305 1
327 29466305 1
83 29466305 1
236 29466305 1
154 29466305 1
198 29466305 1
497 29466305 1
85 29466305 1
200 29466305 1
289 29466305 1
16 29466305 1
242 29466305 1
439 29466305 1
510 29466305 1
147 29466305 1
17 29466305 1
245 29466305 1
136 29466305 1
19 29466305 1
294 29466305 1
158 29466305 1
341 29466305 1
137 29466305 1
92 29466305 1
980 29466305 1
22 29466305 1
94 29466305 1
155 29466305 1
747 29466305 1
26 29466305 1
97 29466305 1
1045 29466305 1
130 29466305 1
131 29466305 1
347 29466305 1
1046 29466305 1
304 29466305 1
124 29466305 1
100 29466305 1
143 29466305 1
38 29466305 1
797 29466305 1
101 29466305 1
479 29466305 1
41 29466305 1
493 29466305 1
214 29466305 1
353 29466305 1
749 29466305 1
361 29466305 1
363 29466305 1
48 29466305 1
49 29466305 1
106 29466305 1
50 29466305 1
156 29466305 1
148 29466305 1
59 29466305 1
61 29466305 1
746 29466305 1
225 29466305 1
55 246820781 1
731 246820781 1
101 246820781 1
57 246820781 1
94 246820781 1
73 246820781 1
60 246820781 1
97 246820781 1
529 246820781 1
934 246820781 1
32 246820781 1
54 246820781 1
847 246820781 1
106 246820781 1
77 246820781 1
59 246820781 1
158 246820781 1
61 246820781 1
92 246820781 1
62 246820781 1
153 246820781 1
402 144302254 1
318 144302254 1
188 144302254 1
73 144302254 1
992 144302254 1
600 144302254 1
99 144302254 1
194 144302254 1
12 144302254 1
37 144302254 1
1011 144302254 1
124 144302254 1
198 144302254 1
85 144302254 1
86 144302254 1
373 144302254 1
42 144302254 1
971 144302254 1
54 144302254 1
91 144302254 1
18 144302254 1
451 144302254 1
339 144302254 1
61 144302254 1
296 144302254 1
182 144302254 1
20 304321790 1
0 304321790 1
725 304321790 1
22 304321790 1
73 304321790 1
24 304321790 1
28 304321790 1
773 304321790 1
32 304321790 1
75 304321790 1
56 304321790 1
34 304321790 1
35 304321790 1
77 304321790 1
37 304321790 1
116 304321790 1
212 304321790 1
101 304321790 1
102 304321790 1
352 304321790 1
86 304321790 1
16 304321790 1
45 304321790 1
54 304321790 1
49 304321790 1
17 304321790 1
106 304321790 1
247 304321790 1
61 304321790 1
71 70205816 1
22 70205816 1
94 70205816 1
73 70205816 1
5 70205816 1
26 70205816 1
60 70205816 1
97 70205816 1
32 70205816 1
740 70205816 1
735 70205816 1
130 70205816 1
131 70205816 1
132 70205816 1
34 70205816 1
303 70205816 1
77 70205816 1
79 70205816 1
12 70205816 1
112 70205816 1
797 70205816 1
101 70205816 1
154 70205816 1
41 70205816 1
493 70205816 1
214 70205816 1
16 70205816 1
529 70205816 1
54 70205816 1
48 70205816 1
147 70205816 1
136 70205816 1
106 70205816 1
247 70205816 1
19 70205816 1
59 70205816 1
739 70205816 1
61 70205816 1
316 70205816 1
137 70205816 1
92 70205816 1
722 262199169 1
593 262199169 1
6 262199169 1
773 262199169 1
32 262199169 1
532 262199169 1
9 262199169 1
34 262199169 1
10 262199169 1
303 262199169 1
11 262199169 1
13 262199169 1
85 262199169 1
975 262199169 1
836 262199169 1
611 262199169 1
46 262199169 1
291 262199169 1
47 262199169 1
54 262199169 1
49 262199169 1
19 262199169 1
316 262199169 1
20 39019643 1
0 39019643 1
596 39019643 1
22 39019643 1
271 39019643 1
23 39019643 1
988 39019643 1
5 39019643 1
4 39019643 1
24 39019643 1
26 39019643 1
28 39019643 1
6 39019643 1
7 39019643 1
32 39019643 1
31 39019643 1
258 39019643 1
35 39019643 1
10 39019643 1
76 39019643 1
67 39019643 1
13 39019643 1
12 39019643 1
37 39019643 1
112 39019643 1
68 39019643 1
113 39019643 1
168 39019643 1
38 39019643 1
39 39019643 1
352 39019643 1
85 39019643 1
87 39019643 1
420 39019643 1
529 39019643 1
45 39019643 1
46 39019643 1
47 39019643 1
54 39019643 1
90 39019643 1
48 39019643 1
49 39019643 1
69 39019643 1
987 39019643 1
784 22498248 1
272 22498248 1
753 22498248 1
7 22498248 1
9 22498248 1
645 22498248 1
56 22498248 1
193 22498248 1
77 22498248 1
79 22498248 1
12 22498248 1
786 22498248 1
371 22498248 1
787 22498248 1
1021 22498248 1
289 22498248 1
54 22498248 1
626 22498248 1
788 22498248 1
762 22498248 1
627 22498248 1
789 22498248 1
22 22498248 1
766 22498248 1
651 22498248 1
130 22498248 1
791 22498248 1
935 22498248 1
394 22498248 1
308 22498248 1
102 22498248 1
519 22498248 1
41 22498248 1
493 22498248 1
768 22498248 1
769 22498248 1
962 22498248 1
632 22498248 1
912 22498248 1
223 22498248 1
635 22498248 1
653 22498248 1
782 22498248 1
317 22498248 1
455 22498248 1
0 22498248 1
1 22498248 1
954 22498248 1
74 22498248 1
132 22498248 1
957 22498248 1
958 22498248 1
657 22498248 1
785 22498248 1
112 22498248 1
658 22498248 1
959 22498248 1
329 22498248 1
236 22498248 1
641 22498248 1
154 22498248 1
85 22498248 1
527 22498248 1
659 22498248 1
16 22498248 1
17 22498248 1
337 22498248 1
19 22498248 1
137 22498248 1
764 22498248 1
1022 22498248 1
155 22498248 1
878 22498248 1
131 22498248 1
258 22498248 1
347 22498248 1
1010 22498248 1
903 22498248 1
100 22498248 1
858 22498248 1
351 22498248 1
262 22498248 1
877 22498248 1
792 22498248 1
767 22498248 1
793 22498248 1
363 22498248 1
49 22498248 1
364 22498248 1
794 22498248 1
148 22498248 1
964 22498248 1
183 76951150 1
188 76951150 1
272 76951150 1
73 76951150 1
5 76951150 1
60 76951150 1
7 76951150 1
590 76951150 1
827 76951150 1
56 76951150 1
166 76951150 1
78 76951150 1
279 76951150 1
79 76951150 1
12 76951150 1
168 76951150 1
83 76951150 1
198 76951150 1
497 76951150 1
200 76951150 1
288 76951150 1
375 76951150 1
991 76951150 1
289 76951150 1
950 76951150 1
517 76951150 1
54 76951150 1
91 76951150 1
294 76951150 1
850 76951150 1
295 76951150 1
296 76951150 1
970 76951150 1
22 76951150 1
121 76951150 1
23 76951150 1
129 76951150 1
24 76951150 1
28 76951150 1
387 76951150 1
300 76951150 1
208 76951150 1
209 76951150 1
35 76951150 1
36 76951150 1
99 76951150 1
304 76951150 1
38 76951150 1
309 76951150 1
134 76951150 1
102 76951150 1
41 76951150 1
176 76951150 1
216 76951150 1
48 76951150 1
218 76951150 1
522 76951150 1
523 76951150 1
50 76951150 1
149 76951150 1
107 76951150 1
221 76951150 1
595 76951150 1
224 76951150 1
61 76951150 1
108 76951150 1
225 76951150 1
226 76951150 1
317 76951150 1
0 76951150 1
318 76951150 1
2 76951150 1
777 76951150 1
4 76951150 1
109 76951150 1
227 76951150 1
8 76951150 1
164 76951150 1
140 76951150 1
74 76951150 1
1032 76951150 1
112 76951150 1
326 76951150 1
232 76951150 1
329 76951150 1
84 76951150 1
86 76951150 1
526 76951150 1
332 76951150 1
242 76951150 1
90 76951150 1
334 76951150 1
510 76951150 1
335 76951150 1
17 76951150 1
245 76951150 1
249 76951150 1
660 76951150 1
1033 76951150 1
341 76951150 1
642 76951150 1
92 76951150 1
251 76951150 1
94 76951150 1
26 76951150 1
474 76951150 1
97 76951150 1
32 76951150 1
256 76951150 1
257 76951150 1
258 76951150 1
34 76951150 1
347 76951150 1
37 76951150 1
124 76951150 1
100 76951150 1
101 76951150 1
352 76951150 1
125 76951150 1
144 76951150 1
58 76951150 1
44 76951150 1
357 76951150 1
358 76951150 1
45 76951150 1
361 76951150 1
362 76951150 1
363 76951150 1
615 76951150 1
106 76951150 1
513 76951150 1
365 76951150 1
267 76951150 1
0 219454029 1
1 219454029 1
73 219454029 1
5 219454029 1
60 219454029 1
110 219454029 1
7 219454029 1
617 219454029 1
495 219454029 1
76 219454029 1
77 219454029 1
11 219454029 1
561 219454029 1
112 219454029 1
85 219454029 1
15 219454029 1
433 219454029 1
1024 219454029 1
436 219454029 1
413 219454029 1
54 219454029 1
245 219454029 1
808 219454029 1
92 219454029 1
22 219454029 1
575 219454029 1
94 219454029 1
973 219454029 1
129 219454029 1
26 219454029 1
97 219454029 1
30 219454029 1
32 219454029 1
33 219454029 1
748 219454029 1
34 219454029 1
1004 219454029 1
619 219454029 1
390 219454029 1
935 219454029 1
134 219454029 1
101 219454029 1
58 219454029 1
42 219454029 1
804 219454029 1
529 219454029 1
583 219454029 1
800 219454029 1
363 219454029 1
48 219454029 1
106 219454029 1
50 219454029 1
620 219454029 1
744 219454029 1
59 219454029 1
224 219454029 1
635 219454029 1
108 219454029 1
61 219454029 1
