# Supplementary material for: Dynamic guided metric representation learning for multi-view clustering
Source: PeerJ Comput Sci. 2022 Mar 8;8:e922. doi: 10.7717/peerj-cs.922 (PMC9044235; doi:10.7717/peerj-cs.922)
Supplement: Supplemental Information 2 [file peerj-cs-08-922-s002.zip › football/politicsie/politicsie-followedby.mtx]

348 348 16856
350484600 120117254 1
304321790 120117254 1
312658372 120117254 1
19777265 120117254 1
116559835 120117254 1
236108605 120117254 1
19652551 120117254 1
21518722 120117254 1
191085626 120117254 1
6290752 120117254 1
16950676 120117254 1
202678255 120117254 1
237376611 120117254 1
238158030 120117254 1
28776227 120117254 1
215411682 120117254 1
135274322 120117254 1
46123918 120117254 1
77989626 120117254 1
78019662 120117254 1
144942878 120117254 1
109986944 120117254 1
80267704 120117254 1
77995220 120117254 1
19594736 120117254 1
21315916 120117254 1
18449501 120117254 1
95658167 120117254 1
95224854 120117254 1
18539902 120117254 1
33507131 120117254 1
104192882 120117254 1
16627544 120117254 1
116422140 120117254 1
22026991 120117254 1
22005625 120117254 1
11587032 120117254 1
163063814 120117254 1
116785133 120117254 1
39325505 120117254 1
84546428 120117254 1
89952215 120117254 1
23359147 120117254 1
10814042 120117254 1
104518517 231942475 1
127331013 231942475 1
172749267 231942475 1
19533838 231942475 1
20517600 231942475 1
371923186 231942475 1
116422140 231942475 1
270850017 231942475 1
249347954 231942475 1
322549346 231942475 1
6300152 231942475 1
322638688 231942475 1
312658372 231942475 1
212555476 231942475 1
26586771 231942475 1
19837405 231942475 1
191085626 231942475 1
46123918 231942475 1
233555616 231942475 1
11587032 231942475 1
262322667 231942475 1
238316092 231942475 1
33507131 231942475 1
244026999 231942475 1
236487406 231942475 1
21518722 231942475 1
150256527 231942475 1
22684776 231942475 1
304321790 231942475 1
90059455 231942475 1
19777265 231942475 1
227338733 231942475 1
37536209 231942475 1
22983594 116422140 1
118999126 116422140 1
19530527 116422140 1
236108605 116422140 1
95224854 116422140 1
231942475 116422140 1
215411682 116422140 1
20586381 116422140 1
191085626 116422140 1
18016160 116422140 1
39019643 116422140 1
19594736 116422140 1
103817716 116422140 1
153563285 116422140 1
237826875 116422140 1
135514272 116422140 1
239444226 116422140 1
84546428 116422140 1
116785133 116422140 1
23781227 116422140 1
6294502 116422140 1
169088826 116422140 1
37536209 116422140 1
11587032 116422140 1
202678255 116422140 1
46850377 116422140 1
246723037 116422140 1
238158030 116422140 1
312658372 116422140 1
322638688 116422140 1
120117254 116422140 1
144942878 116422140 1
304321790 116422140 1
80267704 116422140 1
244026999 116422140 1
19837405 116422140 1
104192882 116422140 1
16950676 116422140 1
77986665 116422140 1
236487406 116422140 1
116559835 116422140 1
239862568 116422140 1
21518722 116422140 1
77995220 116422140 1
150256527 116422140 1
115924018 116422140 1
233555616 116422140 1
135274322 116422140 1
133219169 116422140 1
21245586 116422140 1
20584338 116422140 1
89952215 116422140 1
46123918 116422140 1
78026748 116422140 1
77184360 116422140 1
76951150 116422140 1
77989626 116422140 1
78021401 116422140 1
78019662 116422140 1
74979783 116422140 1
39325505 116422140 1
37011115 116422140 1
22026991 116422140 1
25333950 116422140 1
75995713 116422140 1
90059455 116422140 1
33507131 116422140 1
18539902 116422140 1
22862620 116422140 1
17691386 116422140 1
19533838 116422140 1
10814042 116422140 1
6751502 116422140 1
104192882 191085626 1
80267704 191085626 1
116559835 191085626 1
236108605 191085626 1
85370909 191085626 1
215411682 191085626 1
115924018 191085626 1
226985646 191085626 1
17691386 191085626 1
78019662 191085626 1
236487406 191085626 1
19964133 191085626 1
19735329 191085626 1
21480666 191085626 1
77986665 191085626 1
6751502 191085626 1
16950676 77986665 1
77989626 77986665 1
19594736 77986665 1
21518722 77986665 1
135274322 77986665 1
22862620 77986665 1
116559835 77986665 1
19837405 77986665 1
23781227 77986665 1
37536209 77986665 1
39325505 77986665 1
120117254 77986665 1
89952215 77986665 1
116422140 77986665 1
144942878 77986665 1
104192882 77986665 1
10814042 77986665 1
19735329 77986665 1
90059455 77986665 1
74979783 77986665 1
78019662 77986665 1
78021401 77986665 1
78026748 77986665 1
37011115 77986665 1
77995220 77986665 1
77184360 77986665 1
76951150 77986665 1
6751502 77986665 1
88647325 82645739 1
18016160 82645739 1
21629133 82645739 1
22983594 82645739 1
77989626 82645739 1
23577405 82645739 1
386170620 82645739 1
239444226 82645739 1
236912210 82645739 1
94069743 82645739 1
81844092 82645739 1
63680662 82645739 1
74979783 82645739 1
77986665 82645739 1
48667895 82645739 1
241298933 82645739 1
219454029 82645739 1
127424923 82645739 1
212555476 82645739 1
157410826 82645739 1
219007038 82645739 1
27885779 82645739 1
219297099 82645739 1
66682393 82645739 1
68690605 82645739 1
224291356 82645739 1
26586771 82645739 1
148872468 82645739 1
22628924 82645739 1
127331013 229466877 1
19530527 229466877 1
242471796 229466877 1
235243434 229466877 1
122713304 229466877 1
39472243 229466877 1
85370909 229466877 1
237376611 229466877 1
23359147 229466877 1
239787466 229466877 1
240624439 229466877 1
227338733 229466877 1
87471023 229466877 1
144131076 229466877 1
179230072 229466877 1
229466877 153563285 1
118999126 153563285 1
135514272 153563285 1
20586381 153563285 1
77184360 153563285 1
6300152 153563285 1
18304985 153563285 1
19530527 153563285 1
21440665 153563285 1
22498248 153563285 1
21480666 153563285 1
85370909 153563285 1
16627544 153563285 1
77995220 153563285 1
92521829 153563285 1
19594736 153563285 1
6751502 153563285 1
22026991 153563285 1
21518722 153563285 1
103817716 153563285 1
39472243 153563285 1
18016160 153563285 1
29110219 153563285 1
262322667 77184360 1
39019643 77184360 1
202678255 77184360 1
191085626 77184360 1
116559835 77184360 1
231942475 77184360 1
16950676 77184360 1
83344114 77184360 1
95658167 77184360 1
22862620 77184360 1
144942878 77184360 1
95224854 77184360 1
75995713 77184360 1
120117254 77184360 1
133219169 77184360 1
116785133 77184360 1
90059455 77184360 1
104192882 77184360 1
116422140 77184360 1
89952215 77184360 1
46123918 77184360 1
37011115 77184360 1
20584338 77184360 1
18539902 77184360 1
23577405 77184360 1
23781227 77184360 1
45611369 77184360 1
25333950 77184360 1
10814042 77184360 1
22026991 77184360 1
17691386 77184360 1
6294502 77184360 1
33507131 77184360 1
39325505 77184360 1
74979783 77184360 1
84546428 77184360 1
19530527 29163101 1
135514272 29163101 1
21518722 29163101 1
118999126 29163101 1
69568655 29163101 1
67430174 29163101 1
29466305 29163101 1
249347954 18016160 1
322549346 18016160 1
77184360 18016160 1
78026748 18016160 1
237826875 18016160 1
78019662 18016160 1
350484600 18016160 1
39019643 18016160 1
190810251 18016160 1
234077156 18016160 1
137363410 18016160 1
95884790 18016160 1
192341330 18016160 1
382027035 18016160 1
19777265 18016160 1
16950676 18016160 1
227990753 18016160 1
223950593 18016160 1
232233165 18016160 1
116785133 18016160 1
32845471 18016160 1
242373942 18016160 1
166102184 18016160 1
324588341 18016160 1
69568655 18016160 1
238158030 18016160 1
327886319 18016160 1
179230072 18016160 1
90364806 18016160 1
242791873 18016160 1
111338251 18016160 1
232242473 18016160 1
262322667 18016160 1
114007914 18016160 1
226631830 18016160 1
239555645 18016160 1
70205816 18016160 1
235965948 18016160 1
229015331 18016160 1
248801998 18016160 1
54172831 18016160 1
238586884 18016160 1
243134164 18016160 1
212284694 18016160 1
46123918 18016160 1
245434042 18016160 1
110670932 18016160 1
99560321 18016160 1
239787466 18016160 1
234825661 18016160 1
127331013 18016160 1
239444226 18016160 1
240624439 18016160 1
233919401 18016160 1
229466877 18016160 1
28776227 18016160 1
88647325 18016160 1
110711910 18016160 1
98420900 18016160 1
236912210 18016160 1
135514272 18016160 1
22983594 18016160 1
21811630 18016160 1
6294502 18016160 1
228673882 18016160 1
144131076 18016160 1
227338733 18016160 1
195697781 18016160 1
63680662 18016160 1
87471023 18016160 1
227431311 18016160 1
106866759 18016160 1
20586381 18016160 1
237376611 18016160 1
39325505 18016160 1
75995713 18016160 1
76951150 18016160 1
6306972 18016160 1
153563285 18016160 1
104192882 18016160 1
29466305 18016160 1
104578228 18016160 1
84546428 18016160 1
135877820 18016160 1
83344114 18016160 1
39472243 18016160 1
25298765 18016160 1
118999126 18016160 1
122713304 18016160 1
168669206 18016160 1
6751502 22026991 1
190987689 248801998 1
54172831 248801998 1
135514272 248801998 1
23577405 248801998 1
77184360 248801998 1
21629133 248801998 1
76951150 248801998 1
114007914 248801998 1
103817716 248801998 1
153563285 248801998 1
19594736 248801998 1
6751502 248801998 1
19530527 248801998 1
109986944 248801998 1
82645739 248801998 1
21315916 248801998 1
168669206 248801998 1
46123918 248801998 1
36806703 248801998 1
22026991 248801998 1
26228880 248801998 1
21440665 248801998 1
77986665 248801998 1
20511634 248801998 1
83344114 248801998 1
378219674 375036621 1
219454029 375036621 1
11587032 375036621 1
26586771 375036621 1
168669206 135514272 1
20511634 135514272 1
21643123 135514272 1
87471023 135514272 1
88647325 135514272 1
106866759 135514272 1
118999126 135514272 1
19964133 135514272 1
21117425 135514272 1
29466305 135514272 1
29163101 135514272 1
110711910 135514272 1
135877820 135514272 1
18016160 135514272 1
22498248 135514272 1
21811630 135514272 1
39472243 135514272 1
23359147 135514272 1
140393380 135514272 1
104578228 135514272 1
6300152 135514272 1
30443497 135514272 1
122713304 135514272 1
22983594 135514272 1
69568655 135514272 1
111338251 135514272 1
19735329 135514272 1
21518722 135514272 1
19530527 135514272 1
77989626 39325505 1
104192882 39325505 1
21629133 39325505 1
77184360 39325505 1
18539902 39325505 1
22026991 39325505 1
6751502 39325505 1
270850017 36806703 1
219480393 36806703 1
17691386 36806703 1
23577405 36806703 1
16627544 36806703 1
22005625 36806703 1
21480666 36806703 1
19530527 36806703 1
6300152 36806703 1
33507131 36806703 1
19530527 242791873 1
46850377 242791873 1
140393380 242791873 1
94835912 242791873 1
110711910 242791873 1
69568655 242791873 1
23359147 242791873 1
21440665 242791873 1
227338733 242791873 1
127331013 242791873 1
118999126 242791873 1
242471796 242791873 1
234825661 242791873 1
22498248 242791873 1
135514272 242791873 1
239862568 19652551 1
89952215 19652551 1
219454029 19652551 1
236108605 19652551 1
219297099 19652551 1
270850017 19652551 1
135877820 19652551 1
26228880 19652551 1
84546428 19652551 1
144942878 19652551 1
375036621 19652551 1
109986944 19652551 1
382027035 19652551 1
324588341 19652551 1
233555616 19652551 1
29466305 19652551 1
18016160 19652551 1
99560321 19652551 1
240624439 19652551 1
166888604 19652551 1
18304985 19652551 1
144302254 19652551 1
80267704 19652551 1
75995713 19652551 1
236487406 19652551 1
46850377 19652551 1
246585659 19652551 1
181303066 19652551 1
239444226 19652551 1
237826875 19652551 1
104192882 19652551 1
202678255 19652551 1
215411682 19652551 1
39019643 19652551 1
70170285 19652551 1
231942475 19652551 1
191085626 19652551 1
21518722 19652551 1
19735329 19652551 1
39325505 19652551 1
90059455 19652551 1
74979783 19652551 1
6751502 19652551 1
20511634 19652551 1
10814042 19652551 1
17691386 19652551 1
63680662 104578228 1
168669206 104578228 1
111338251 104578228 1
135877820 104578228 1
233919401 104578228 1
20586381 104578228 1
240624439 104578228 1
239787466 104578228 1
228769095 104578228 1
109986944 104578228 1
227990753 104578228 1
242373942 104578228 1
347778813 104578228 1
324588341 104578228 1
236912210 104578228 1
127331013 104578228 1
39472243 104578228 1
110711910 104578228 1
88647325 104578228 1
94069743 104578228 1
90364806 104578228 1
322549346 104578228 1
327886319 104578228 1
153563285 104578228 1
228673882 104578228 1
118999126 104578228 1
227431311 104578228 1
237376611 104578228 1
227338733 104578228 1
74979783 104578228 1
234077156 104578228 1
122713304 104578228 1
135514272 104578228 1
98420900 104578228 1
144131076 104578228 1
93026497 104578228 1
85370909 104578228 1
106866759 104578228 1
70205816 104578228 1
87471023 104578228 1
19964133 104578228 1
21643123 104578228 1
29163101 104578228 1
22983594 104578228 1
29466305 104578228 1
67430174 104578228 1
21518722 104578228 1
20511634 104578228 1
18016160 104578228 1
21117425 104578228 1
22498248 104578228 1
60663002 104578228 1
19735329 104578228 1
21440665 104578228 1
19530527 104578228 1
144302254 80267704 1
270286972 80267704 1
203484133 80267704 1
350484600 80267704 1
116422140 80267704 1
16950676 80267704 1
36806703 80267704 1
22026991 80267704 1
22862620 80267704 1
19533838 80267704 1
46123918 80267704 1
18539902 80267704 1
23781227 80267704 1
244026999 80267704 1
33507131 80267704 1
77989626 80267704 1
116785133 80267704 1
236108605 80267704 1
25333950 80267704 1
76951150 80267704 1
84546428 80267704 1
191085626 80267704 1
90059455 80267704 1
144942878 80267704 1
39019643 80267704 1
202678255 80267704 1
77986665 80267704 1
104192882 80267704 1
10814042 80267704 1
89952215 80267704 1
78026748 80267704 1
78021401 80267704 1
78019662 80267704 1
226985646 80267704 1
239862568 80267704 1
77995220 80267704 1
116559835 80267704 1
77184360 80267704 1
17691386 80267704 1
11587032 80267704 1
233555616 80267704 1
74979783 80267704 1
39325505 80267704 1
75995713 80267704 1
236487406 80267704 1
115924018 80267704 1
215411682 80267704 1
231942475 80267704 1
120117254 80267704 1
133219169 80267704 1
6751502 80267704 1
74979783 237826875 1
28452279 237826875 1
25298765 237826875 1
46850377 237826875 1
21401635 237826875 1
85370909 237826875 1
116559835 237826875 1
236108605 237826875 1
172749267 32922034 1
39019643 32922034 1
81844092 32922034 1
67268150 32922034 1
114007914 32922034 1
94835912 32922034 1
99560321 32922034 1
22186312 32922034 1
19594736 32922034 1
22862620 66682393 1
135274322 66682393 1
262199169 66682393 1
195697781 66682393 1
54172831 66682393 1
39019643 66682393 1
248801998 66682393 1
28776227 66682393 1
124849627 66682393 1
153563285 66682393 1
39325505 66682393 1
18016160 66682393 1
74979783 66682393 1
21315916 66682393 1
16627544 66682393 1
239444226 66682393 1
46850377 66682393 1
18449501 144942878 1
135877820 144942878 1
95658167 144942878 1
19735329 144942878 1
322549346 144942878 1
46123918 144942878 1
371923186 144942878 1
228770219 144942878 1
104518517 144942878 1
6290752 144942878 1
95224854 144942878 1
45611369 144942878 1
20517600 144942878 1
23577405 144942878 1
262322667 144942878 1
236487406 144942878 1
118999126 144942878 1
18016160 144942878 1
104192882 144942878 1
22026991 144942878 1
33507131 144942878 1
150256527 144942878 1
78021401 144942878 1
248801998 144942878 1
242804165 144942878 1
19777265 144942878 1
238158030 144942878 1
18304985 144942878 1
236487406 211231464 1
322549346 211231464 1
94835912 211231464 1
29466305 211231464 1
78019662 211231464 1
195697781 211231464 1
32922034 211231464 1
163466066 211231464 1
81844092 211231464 1
67268150 211231464 1
22186312 211231464 1
19594736 211231464 1
32845471 84546428 1
20586381 84546428 1
18304985 84546428 1
67268150 84546428 1
54172831 84546428 1
322638688 84546428 1
19964133 84546428 1
115924018 84546428 1
24600451 84546428 1
87471023 84546428 1
137363410 84546428 1
350484600 84546428 1
20517600 84546428 1
262322667 84546428 1
203484133 84546428 1
21811630 84546428 1
95658167 84546428 1
270286972 84546428 1
19777265 84546428 1
238158030 84546428 1
109986944 84546428 1
248801998 84546428 1
190987689 84546428 1
233555616 84546428 1
21117425 84546428 1
237826875 84546428 1
21518722 84546428 1
144302254 84546428 1
239444226 84546428 1
116547221 84546428 1
135274322 84546428 1
148872468 84546428 1
39019643 84546428 1
236487406 84546428 1
153563285 84546428 1
16950676 84546428 1
19594736 84546428 1
215411682 84546428 1
17691386 84546428 1
122713304 84546428 1
21643123 84546428 1
23359147 110711910 1
46850377 110711910 1
21117425 110711910 1
237376611 110711910 1
21518722 110711910 1
239787466 110711910 1
19530527 110711910 1
18016160 110711910 1
39472243 110711910 1
228673882 110711910 1
104578228 110711910 1
85370909 110711910 1
242471796 110711910 1
234825661 110711910 1
242791873 110711910 1
135514272 110711910 1
135877820 110711910 1
227338733 110711910 1
87471023 110711910 1
21518722 103817716 1
135514272 103817716 1
19652551 103817716 1
21440665 103817716 1
19594736 103817716 1
22026991 103817716 1
16627544 103817716 1
19530527 103817716 1
6751502 103817716 1
21629133 103817716 1
21315916 103817716 1
29466305 103817716 1
21480666 103817716 1
347778813 324588341 1
168669206 324588341 1
245434042 324588341 1
36034936 324588341 1
258136924 324588341 1
233919401 324588341 1
90364806 324588341 1
179230072 324588341 1
6294502 324588341 1
228774722 324588341 1
232243716 324588341 1
235243434 324588341 1
244156314 324588341 1
240465601 324588341 1
243149702 324588341 1
242471796 324588341 1
235965948 324588341 1
236912210 324588341 1
242804165 324588341 1
227990753 324588341 1
232233165 324588341 1
228769095 324588341 1
32845471 324588341 1
242373942 324588341 1
121098050 324588341 1
29466305 324588341 1
23359147 324588341 1
83344114 324588341 1
98420900 324588341 1
22983594 324588341 1
228673882 324588341 1
20511634 324588341 1
127331013 324588341 1
110711910 324588341 1
104578228 324588341 1
232242473 324588341 1
240624439 324588341 1
111338251 324588341 1
226631830 324588341 1
234077156 324588341 1
106866759 324588341 1
239787466 324588341 1
234825661 324588341 1
382027035 324588341 1
110670932 324588341 1
21117425 324588341 1
63680662 324588341 1
237376611 324588341 1
153563285 324588341 1
137363410 324588341 1
227431311 324588341 1
122713304 324588341 1
166102184 324588341 1
94069743 324588341 1
238586884 324588341 1
327886319 324588341 1
229466877 324588341 1
239555645 324588341 1
22498248 324588341 1
30443497 324588341 1
70205816 324588341 1
109986944 324588341 1
20586381 324588341 1
92521829 324588341 1
227338733 324588341 1
116785133 324588341 1
229015331 324588341 1
242791873 324588341 1
39472243 324588341 1
21643123 324588341 1
19964133 324588341 1
87471023 324588341 1
18304985 324588341 1
25298765 324588341 1
85370909 324588341 1
6300152 324588341 1
29163101 324588341 1
135877820 324588341 1
21440665 324588341 1
19735329 324588341 1
135514272 324588341 1
21518722 324588341 1
18016160 324588341 1
118999126 324588341 1
69568655 324588341 1
19530527 324588341 1
54172831 253184868 1
249347954 253184868 1
23577405 253184868 1
36806703 253184868 1
248801998 253184868 1
28776227 253184868 1
21643123 253184868 1
386170620 219297099 1
430934081 219297099 1
246357421 219297099 1
375036621 219297099 1
219007038 219297099 1
27885779 219297099 1
241298933 219297099 1
48667895 219297099 1
157410826 219297099 1
219454029 219297099 1
224291356 219297099 1
66682393 219297099 1
26586771 219297099 1
77995220 219297099 1
212555476 219297099 1
22628924 219297099 1
148872468 219297099 1
118999126 219297099 1
82645739 219297099 1
68690605 219297099 1
246723037 202678255 1
70170285 202678255 1
163063814 202678255 1
18304985 202678255 1
219007038 202678255 1
104187193 202678255 1
21811630 202678255 1
19837405 202678255 1
19777265 202678255 1
238633165 202678255 1
312658372 202678255 1
322549346 202678255 1
23781227 202678255 1
244026999 202678255 1
304321790 202678255 1
322638688 202678255 1
238158030 202678255 1
327886319 202678255 1
262322667 202678255 1
18539902 202678255 1
22005625 202678255 1
19735329 202678255 1
115924018 202678255 1
22498248 202678255 1
191865710 202678255 1
232242473 202678255 1
19964133 202678255 1
229466877 202678255 1
233555616 202678255 1
21629133 202678255 1
94069743 202678255 1
81844092 202678255 1
16950676 202678255 1
26586771 202678255 1
19530527 202678255 1
118999126 202678255 1
20511634 202678255 1
168669206 202678255 1
114007914 202678255 1
270286972 202678255 1
20586381 202678255 1
29466305 202678255 1
195697781 202678255 1
37536209 202678255 1
6306972 202678255 1
240624439 202678255 1
32922034 202678255 1
21117425 202678255 1
29110219 202678255 1
236487406 202678255 1
246966794 202678255 1
6290752 202678255 1
135877820 202678255 1
22862620 202678255 1
236108605 202678255 1
116559835 202678255 1
82645739 202678255 1
68690605 202678255 1
248801998 202678255 1
39019643 202678255 1
99560321 202678255 1
67268150 202678255 1
75995713 202678255 1
109986944 202678255 1
237376611 202678255 1
227338733 202678255 1
87471023 202678255 1
80267704 202678255 1
63680662 202678255 1
237826875 202678255 1
18449501 202678255 1
21315916 202678255 1
239444226 202678255 1
148872468 202678255 1
228673882 202678255 1
127331013 202678255 1
133219169 202678255 1
231942475 202678255 1
191085626 202678255 1
135274322 202678255 1
78026748 202678255 1
46850377 202678255 1
78021401 202678255 1
78019662 202678255 1
84546428 202678255 1
19652551 202678255 1
116422140 202678255 1
19594736 202678255 1
77995220 202678255 1
226985646 202678255 1
76951150 202678255 1
77986665 202678255 1
215411682 202678255 1
104192882 202678255 1
120117254 202678255 1
135514272 202678255 1
23577405 202678255 1
22684776 202678255 1
21480666 202678255 1
19533838 202678255 1
46123918 202678255 1
95658167 77995220 1
19777265 77995220 1
166888604 77995220 1
322638688 77995220 1
46850377 77995220 1
312658372 77995220 1
236108605 77995220 1
6294502 77995220 1
75995713 77995220 1
28776227 77995220 1
90059455 77995220 1
84546428 77995220 1
39325505 77995220 1
39019643 77995220 1
116559835 77995220 1
233555616 77995220 1
236487406 77995220 1
238158030 77995220 1
21480666 77995220 1
36806703 77995220 1
22005625 77995220 1
77986665 77995220 1
22862620 77995220 1
116422140 77995220 1
10814042 77995220 1
116785133 77995220 1
89952215 77995220 1
16950676 77995220 1
115924018 77995220 1
231942475 77995220 1
80267704 77995220 1
77989626 77995220 1
78019662 77995220 1
78026748 77995220 1
76951150 77995220 1
21629133 77995220 1
22026991 77995220 1
77184360 77995220 1
23577405 77995220 1
120117254 77995220 1
104192882 77995220 1
78021401 77995220 1
118999126 77995220 1
17691386 77995220 1
150256527 77995220 1
11587032 77995220 1
74979783 77995220 1
6751502 77995220 1
95658167 36034936 1
26228880 36034936 1
360540613 36034936 1
23359147 36034936 1
239555645 36034936 1
32845471 36034936 1
234825661 36034936 1
228673882 36034936 1
232233165 36034936 1
242791873 36034936 1
393382369 36034936 1
74979783 36034936 1
19652551 36034936 1
77184360 36034936 1
6751502 36034936 1
104578228 36034936 1
19735329 36034936 1
69568655 36034936 1
23577405 36034936 1
22005625 36034936 1
118999126 36034936 1
6300152 36034936 1
19594736 36034936 1
18016160 36034936 1
19964133 36034936 1
16627544 36034936 1
21518722 36034936 1
135877820 36034936 1
122713304 36034936 1
29466305 36034936 1
21315916 36034936 1
104192882 36034936 1
103817716 36034936 1
39325505 36034936 1
219007038 36034936 1
21811630 36034936 1
18304985 36034936 1
239787466 36034936 1
39472243 36034936 1
110670932 36034936 1
166888604 36034936 1
19777265 36034936 1
21629133 36034936 1
88647325 36034936 1
78019662 36034936 1
78021401 36034936 1
33507131 36034936 1
25333950 36034936 1
20511634 36034936 1
22498248 36034936 1
111338251 36034936 1
6306972 36034936 1
232242473 36034936 1
21480666 36034936 1
135514272 36034936 1
153563285 36034936 1
18449501 36034936 1
191865710 36034936 1
17691386 36034936 1
19530527 36034936 1
111338251 21117425 1
55174364 21117425 1
67430174 21117425 1
69568655 21117425 1
29466305 21117425 1
25298765 21117425 1
22498248 21117425 1
21401635 21117425 1
23359147 21117425 1
21565240 21117425 1
21643123 21117425 1
21518722 21117425 1
21440665 21117425 1
19735329 21117425 1
6300152 21117425 1
19964133 21117425 1
19530527 21117425 1
18016160 21117425 1
20511634 21117425 1
21480666 195697781 1
81844092 195697781 1
67268150 195697781 1
32922034 195697781 1
22005625 195697781 1
19594736 195697781 1
239444226 6306972 1
18016160 6306972 1
239444226 148872468 1
77995220 148872468 1
68690605 148872468 1
82645739 148872468 1
118999126 148872468 1
22628924 148872468 1
212555476 148872468 1
66682393 148872468 1
219297099 148872468 1
26586771 148872468 1
135514272 21440665 1
67430174 21440665 1
118999126 21440665 1
104578228 21440665 1
26586771 21440665 1
29466305 21440665 1
30443497 21440665 1
22498248 21440665 1
25298765 21440665 1
23359147 21440665 1
6300152 21440665 1
18304985 21440665 1
20511634 21440665 1
21565240 21440665 1
21117425 21440665 1
19735329 21440665 1
19530527 21440665 1
19964133 21440665 1
18016160 21440665 1
21643123 21440665 1
16627544 21440665 1
21518722 21440665 1
350484600 6751502 1
322638688 6751502 1
312658372 6751502 1
304321790 6751502 1
270286972 6751502 1
104578228 168669206 1
29466305 168669206 1
21643123 168669206 1
135877820 168669206 1
122713304 168669206 1
23359147 168669206 1
30443497 168669206 1
21117425 168669206 1
135514272 168669206 1
6300152 168669206 1
18304985 168669206 1
18016160 168669206 1
19735329 168669206 1
21518722 168669206 1
22498248 168669206 1
19964133 168669206 1
22983594 168669206 1
21440665 168669206 1
20511634 168669206 1
121098050 168669206 1
67430174 168669206 1
69568655 168669206 1
19530527 168669206 1
253184868 270850017 1
248801998 270850017 1
231942475 270850017 1
236377912 270850017 1
46123918 270850017 1
150981180 270850017 1
25310399 270850017 1
219480393 270850017 1
36806703 270850017 1
410258761 116559835 1
16950676 116559835 1
17691386 116559835 1
46850377 116559835 1
95224854 116559835 1
81844092 116559835 1
21927925 116559835 1
23577405 116559835 1
244026999 116559835 1
246723037 116559835 1
190987689 116559835 1
203484133 116559835 1
237826875 116559835 1
19837405 116559835 1
77995220 116559835 1
11587032 116559835 1
22862620 116559835 1
22684776 116559835 1
18539902 116559835 1
25333950 116559835 1
20584338 116559835 1
21245586 116559835 1
75995713 116559835 1
90059455 116559835 1
120117254 116559835 1
135274322 116559835 1
116785133 116559835 1
202678255 116559835 1
215411682 116559835 1
233555616 116559835 1
46123918 116559835 1
236487406 116559835 1
6294502 116559835 1
19533838 116559835 1
23781227 116559835 1
133219169 116559835 1
37536209 116559835 1
115924018 116559835 1
37011115 116559835 1
191085626 116559835 1
18449501 116559835 1
236108605 116559835 1
231942475 116559835 1
144942878 116559835 1
39019643 116559835 1
226985646 116559835 1
89952215 116559835 1
118999126 116559835 1
80267704 116559835 1
21629133 116559835 1
104192882 116559835 1
77986665 116559835 1
74979783 116559835 1
10814042 116559835 1
6751502 116559835 1
33507131 116559835 1
39325505 116559835 1
78019662 116559835 1
78021401 116559835 1
77989626 116559835 1
78026748 116559835 1
116422140 116559835 1
84546428 116559835 1
83344114 116559835 1
76951150 116559835 1
77184360 116559835 1
228770219 21518722 1
197897890 21518722 1
228774722 21518722 1
36034936 21518722 1
137363410 21518722 1
382027035 21518722 1
243632271 21518722 1
28452279 21518722 1
198799377 21518722 1
239555645 21518722 1
21401635 21518722 1
80267704 21518722 1
17691386 21518722 1
235243434 21518722 1
104518517 21518722 1
243149702 21518722 1
231816917 21518722 1
236912210 21518722 1
179230072 21518722 1
190810251 21518722 1
192341330 21518722 1
242804165 21518722 1
229015331 21518722 1
242373942 21518722 1
92521829 21518722 1
303259546 21518722 1
121098050 21518722 1
83344114 21518722 1
179230072 135877820 1
347778813 135877820 1
245434042 135877820 1
32845471 135877820 1
382027035 135877820 1
236108605 135877820 1
226631830 135877820 1
127331013 135877820 1
198846028 135877820 1
242791873 135877820 1
144942878 135877820 1
232233165 135877820 1
233555616 135877820 1
166102184 135877820 1
233919401 135877820 1
243149702 135877820 1
228769095 135877820 1
238316092 135877820 1
324588341 135877820 1
6300152 135877820 1
202678255 135877820 1
16950676 135877820 1
229015331 135877820 1
327886319 135877820 1
239787466 135877820 1
137363410 135877820 1
54172831 135877820 1
232242473 135877820 1
249719099 135877820 1
239444226 135877820 1
18539902 135877820 1
70170285 135877820 1
121375039 135877820 1
114007914 135877820 1
248801998 135877820 1
46123918 135877820 1
231942475 135877820 1
227431311 135877820 1
240624439 135877820 1
211231464 135877820 1
237826875 135877820 1
246966794 135877820 1
238586884 135877820 1
231816917 135877820 1
236487406 135877820 1
229466877 135877820 1
228770219 135877820 1
237376611 135877820 1
84546428 135877820 1
234825661 135877820 1
67430174 135877820 1
68690605 135877820 1
88647325 135877820 1
110711910 135877820 1
17691386 135877820 1
22862620 135877820 1
228673882 135877820 1
39472243 135877820 1
21401635 135877820 1
140393380 135877820 1
104518517 135877820 1
30443497 135877820 1
153563285 135877820 1
227338733 135877820 1
168669206 135877820 1
94069743 135877820 1
148872468 135877820 1
191865710 135877820 1
55174364 98420900 1
104518517 98420900 1
236912210 98420900 1
303259546 98420900 1
92521829 98420900 1
77986665 98420900 1
410258761 98420900 1
46123918 98420900 1
382027035 98420900 1
84546428 98420900 1
226631830 98420900 1
95658167 98420900 1
242791873 98420900 1
322549346 98420900 1
227338733 98420900 1
21811630 98420900 1
127331013 98420900 1
21117425 98420900 1
69568655 98420900 1
166102184 98420900 1
240624439 98420900 1
19777265 98420900 1
327886319 98420900 1
324588341 98420900 1
18304985 98420900 1
70205816 98420900 1
239444226 98420900 1
93026497 98420900 1
109986944 98420900 1
212284694 98420900 1
248801998 98420900 1
237376611 98420900 1
30443497 98420900 1
46850377 98420900 1
85370909 98420900 1
238158030 98420900 1
242471796 98420900 1
240465601 98420900 1
239787466 98420900 1
168669206 98420900 1
144131076 98420900 1
104518517 74979783 1
219007038 74979783 1
54172831 74979783 1
172749267 74979783 1
244026999 74979783 1
36034936 74979783 1
46123918 74979783 1
67268150 74979783 1
135514272 74979783 1
322549346 74979783 1
371923186 74979783 1
104192882 74979783 1
95658167 74979783 1
327886319 74979783 1
19837405 74979783 1
322638688 74979783 1
245434042 74979783 1
304321790 74979783 1
238158030 74979783 1
150256527 74979783 1
233555616 74979783 1
262322667 74979783 1
228673882 74979783 1
236108605 74979783 1
237826875 74979783 1
237376611 74979783 1
248801998 74979783 1
39019643 74979783 1
22498248 20511634 1
242373942 20511634 1
239787466 20511634 1
324588341 20511634 1
312625958 20511634 1
239444226 20511634 1
228673882 20511634 1
95658167 20511634 1
135877820 20511634 1
237376611 20511634 1
21811630 20511634 1
87471023 20511634 1
23359147 20511634 1
118999126 20511634 1
153563285 20511634 1
69568655 20511634 1
19530527 20511634 1
140393380 20511634 1
85370909 20511634 1
21480666 20511634 1
168669206 20511634 1
135514272 20511634 1
111338251 20511634 1
104578228 20511634 1
16627544 20511634 1
21643123 20511634 1
23577405 20511634 1
22005625 20511634 1
21117425 20511634 1
6300152 20511634 1
21440665 20511634 1
21518722 20511634 1
19594736 20511634 1
18304985 20511634 1
19735329 20511634 1
18016160 20511634 1
19964133 20511634 1
36034936 239787466 1
104518517 239787466 1
303259546 239787466 1
104578228 239787466 1
46123918 239787466 1
318475037 239787466 1
75995713 239787466 1
228774722 239787466 1
382027035 239787466 1
229650437 239787466 1
122713304 239787466 1
322549346 239787466 1
84546428 239787466 1
18304985 239787466 1
242791873 239787466 1
324588341 239787466 1
327886319 239787466 1
19777265 239787466 1
92521829 239787466 1
243134164 239787466 1
70205816 239787466 1
110670932 239787466 1
227990753 239787466 1
127331013 239787466 1
234077156 239787466 1
240465601 239787466 1
235243434 239787466 1
140393380 239787466 1
226898857 239787466 1
39472243 239787466 1
115924018 239787466 1
23577405 239787466 1
137363410 239787466 1
245434042 239787466 1
21480666 239787466 1
238316092 239787466 1
22498248 239787466 1
166102184 239787466 1
227338733 239787466 1
228673882 239787466 1
109986944 239787466 1
232242473 239787466 1
21518722 239787466 1
19735329 239787466 1
118999126 239787466 1
21643123 239787466 1
69568655 239787466 1
19530527 239787466 1
18016160 239787466 1
106866759 239787466 1
21811630 239787466 1
168669206 239787466 1
135877820 239787466 1
153563285 239787466 1
135514272 239787466 1
20511634 239787466 1
98420900 239787466 1
6300152 239787466 1
19964133 239787466 1
21117425 239787466 1
67430174 239787466 1
87471023 239787466 1
94069743 239787466 1
226631830 239787466 1
20586381 239787466 1
237376611 239787466 1
229466877 239787466 1
39019643 78019662 1
322638688 78019662 1
28452279 78019662 1
239862568 78019662 1
89952215 78019662 1
120117254 78019662 1
33507131 78019662 1
6294502 78019662 1
16950676 78019662 1
22026991 78019662 1
116559835 78019662 1
104192882 78019662 1
191085626 78019662 1
22862620 78019662 1
84546428 78019662 1
133219169 78019662 1
80267704 78019662 1
90059455 78019662 1
144942878 78019662 1
75995713 78019662 1
236108605 78019662 1
135274322 78019662 1
95224854 78019662 1
78026748 78019662 1
236487406 78019662 1
39325505 78019662 1
46123918 78019662 1
116422140 78019662 1
37536209 78019662 1
77989626 78019662 1
77995220 78019662 1
76951150 78019662 1
77184360 78019662 1
77986665 78019662 1
6751502 78019662 1
54172831 215411682 1
232233165 215411682 1
236912210 215411682 1
249347954 215411682 1
78019662 215411682 1
94069743 215411682 1
6290752 215411682 1
322638688 215411682 1
262322667 215411682 1
238158030 215411682 1
115924018 215411682 1
116559835 215411682 1
78026748 215411682 1
6294502 215411682 1
77986665 215411682 1
95658167 215411682 1
236108605 215411682 1
135274322 215411682 1
83344114 215411682 1
116785133 215411682 1
46123918 215411682 1
233555616 215411682 1
16950676 215411682 1
75995713 215411682 1
18016160 215411682 1
18449501 215411682 1
77184360 215411682 1
133219169 215411682 1
23577405 215411682 1
202678255 215411682 1
39019643 215411682 1
39325505 215411682 1
120117254 215411682 1
144942878 215411682 1
74979783 215411682 1
90059455 215411682 1
21480666 215411682 1
191085626 215411682 1
104192882 215411682 1
6751502 215411682 1
84546428 215411682 1
22628924 157410826 1
246357421 157410826 1
82645739 157410826 1
68690605 157410826 1
26586771 157410826 1
148872468 157410826 1
22005625 157410826 1
19735329 239444226 1
20517600 239444226 1
84546428 239444226 1
234077156 83344114 1
69568655 83344114 1
67430174 83344114 1
19530527 83344114 1
239444226 83344114 1
6751502 83344114 1
21315916 83344114 1
23577405 83344114 1
118999126 83344114 1
19735329 83344114 1
18016160 83344114 1
135514272 83344114 1
77184360 83344114 1
21480666 83344114 1
19652551 83344114 1
16627544 83344114 1
39472243 83344114 1
22005625 83344114 1
215411682 236487406 1
128593925 236487406 1
203484133 236487406 1
116559835 236487406 1
231942475 236487406 1
46850377 236487406 1
16950676 236487406 1
21315916 236487406 1
20584338 236487406 1
6290752 236487406 1
18449501 236487406 1
45611369 236487406 1
21245586 236487406 1
95224854 236487406 1
21480666 236487406 1
144942878 236487406 1
115924018 236487406 1
163063814 236487406 1
70170285 236487406 1
84546428 236487406 1
23781227 236487406 1
21629133 236487406 1
169088826 236487406 1
22684776 236487406 1
202678255 236487406 1
19533838 236487406 1
109986944 236487406 1
29110219 236487406 1
25333950 236487406 1
33507131 236487406 1
18539902 236487406 1
104192882 236487406 1
83344114 236487406 1
77184360 236487406 1
22005625 236487406 1
118999126 236487406 1
135514272 236487406 1
23577405 236487406 1
120117254 236487406 1
46123918 236487406 1
90059455 236487406 1
22026991 236487406 1
39325505 236487406 1
116785133 236487406 1
77995220 236487406 1
74979783 236487406 1
78026748 236487406 1
80267704 236487406 1
78021401 236487406 1
76951150 236487406 1
77989626 236487406 1
78019662 236487406 1
77986665 236487406 1
116422140 236487406 1
89952215 236487406 1
10814042 236487406 1
6294502 236487406 1
135274322 236487406 1
22862620 236487406 1
11587032 236487406 1
133219169 236487406 1
75995713 236487406 1
17691386 236487406 1
6751502 236487406 1
322549346 22983594 1
77989626 22983594 1
18016160 22983594 1
18304985 22983594 1
238158030 22983594 1
245434042 22983594 1
239555645 22983594 1
21811630 22983594 1
239444226 22983594 1
23577405 22983594 1
262199169 22983594 1
87471023 22983594 1
229015331 22983594 1
244156314 22983594 1
238586884 22983594 1
67268150 22983594 1
29163101 22983594 1
227338733 22983594 1
227431311 22983594 1
83344114 22983594 1
20586381 22983594 1
21643123 22983594 1
135514272 22983594 1
191865710 22983594 1
19964133 22983594 1
135877820 22983594 1
122713304 22983594 1
29466305 22983594 1
168669206 22983594 1
39472243 22983594 1
63680662 22983594 1
94069743 22983594 1
23359147 22983594 1
6300152 22983594 1
106866759 22983594 1
104578228 22983594 1
16627544 22983594 1
28776227 22983594 1
74979783 22983594 1
19735329 22983594 1
21518722 22983594 1
54172831 233555616 1
322638688 233555616 1
19837405 233555616 1
20511634 233555616 1
87471023 233555616 1
29163101 233555616 1
29110219 233555616 1
228774722 233555616 1
135514272 233555616 1
104518517 233555616 1
237376611 233555616 1
163063814 233555616 1
19964133 233555616 1
248801998 233555616 1
19777265 233555616 1
232242473 233555616 1
45611369 233555616 1
371923186 233555616 1
360540613 233555616 1
95658167 233555616 1
316306021 233555616 1
239862568 233555616 1
63680662 233555616 1
232233165 233555616 1
95224854 233555616 1
244026999 233555616 1
203484133 233555616 1
21518722 233555616 1
23781227 233555616 1
150256527 233555616 1
304321790 233555616 1
190987689 233555616 1
109986944 233555616 1
237826875 233555616 1
262322667 233555616 1
246723037 233555616 1
18449501 233555616 1
19533838 233555616 1
39019643 233555616 1
350484600 233555616 1
46123918 233555616 1
236108605 233555616 1
22983594 233555616 1
18539902 233555616 1
115924018 233555616 1
135274322 233555616 1
80267704 233555616 1
22862620 233555616 1
19735329 233555616 1
118999126 233555616 1
116559835 233555616 1
6294502 233555616 1
78021401 233555616 1
17691386 233555616 1
231942475 233555616 1
10814042 233555616 1
77989626 233555616 1
327886319 233555616 1
236487406 233555616 1
78019662 233555616 1
239444226 233555616 1
23577405 233555616 1
89952215 233555616 1
39325505 233555616 1
78026748 233555616 1
22026991 233555616 1
116422140 233555616 1
22005625 233555616 1
18016160 233555616 1
77986665 233555616 1
76951150 233555616 1
202678255 233555616 1
191085626 233555616 1
104192882 233555616 1
28776227 233555616 1
77995220 233555616 1
144942878 233555616 1
215411682 233555616 1
84546428 233555616 1
74979783 233555616 1
33507131 233555616 1
104192882 219007038 1
74979783 219007038 1
248801998 219007038 1
39019643 219007038 1
99560321 219007038 1
236377912 219007038 1
157410826 219007038 1
110670932 219007038 1
18016160 219007038 1
77995220 219007038 1
241298933 219007038 1
219297099 219007038 1
104187193 219007038 1
238633165 219007038 1
48667895 219007038 1
21518722 219007038 1
202678255 219007038 1
386170620 219007038 1
54172831 219007038 1
95658167 219007038 1
262322667 219007038 1
19777265 219007038 1
270850017 219007038 1
239444226 219007038 1
14409739 219007038 1
135274322 219007038 1
46850377 219007038 1
21480666 219007038 1
27885779 219007038 1
66682393 219007038 1
148872468 219007038 1
82645739 219007038 1
212555476 219007038 1
23577405 219007038 1
36806703 219007038 1
68690605 219007038 1
237826875 219007038 1
6300152 219007038 1
219454029 219007038 1
22628924 219007038 1
26586771 219007038 1
324588341 227338733 1
135514272 227338733 1
239555645 227338733 1
104578228 227338733 1
237376611 227338733 1
166102184 227338733 1
19735329 227338733 1
21811630 227338733 1
22498248 227338733 1
20511634 227338733 1
110711910 227338733 1
29466305 227338733 1
19964133 227338733 1
106866759 227338733 1
88647325 227338733 1
22983594 227338733 1
111338251 227338733 1
63680662 227338733 1
18016160 227338733 1
118999126 227338733 1
168669206 227338733 1
135877820 227338733 1
20586381 227338733 1
29163101 227338733 1
87471023 227338733 1
69568655 227338733 1
19530527 227338733 1
122713304 227338733 1
21518722 227338733 1
153563285 227338733 1
22862620 244026999 1
150256527 244026999 1
304321790 244026999 1
202678255 244026999 1
233555616 244026999 1
18449501 244026999 1
11587032 244026999 1
239862568 244026999 1
46123918 244026999 1
23781227 244026999 1
322638688 244026999 1
135274322 244026999 1
18539902 244026999 1
215411682 244026999 1
115924018 244026999 1
75995713 244026999 1
116422140 244026999 1
144942878 244026999 1
238158030 244026999 1
19837405 244026999 1
39019643 244026999 1
16950676 244026999 1
78021401 244026999 1
84546428 244026999 1
77989626 244026999 1
78026748 244026999 1
90059455 244026999 1
153563285 244026999 1
195697781 244026999 1
231942475 244026999 1
78019662 244026999 1
76951150 244026999 1
22378020 244026999 1
116559835 244026999 1
39325505 244026999 1
77184360 244026999 1
133219169 244026999 1
33507131 244026999 1
6751502 244026999 1
144302254 244026999 1
6294502 244026999 1
17691386 244026999 1
22026991 244026999 1
77986665 244026999 1
10814042 244026999 1
74979783 244026999 1
120117254 244026999 1
104192882 244026999 1
77995220 244026999 1
23577405 244026999 1
80267704 244026999 1
327886319 228673882 1
324588341 228673882 1
228774722 228673882 1
238316092 228673882 1
347778813 228673882 1
303259546 228673882 1
392146152 228673882 1
415438778 228673882 1
424999238 228673882 1
63680662 228673882 1
17691386 228673882 1
104518517 228673882 1
30443497 228673882 1
85370909 228673882 1
18304985 228673882 1
19777265 228673882 1
233555616 228673882 1
19594736 228673882 1
6751502 228673882 1
87471023 228673882 1
122713304 228673882 1
74979783 228673882 1
21518722 228673882 1
109986944 228673882 1
18016160 228673882 1
21401635 228673882 1
77184360 228673882 1
29466305 228673882 1
106866759 228673882 1
22005625 228673882 1
118999126 228673882 1
23359147 228673882 1
153563285 228673882 1
135877820 228673882 1
104578228 228673882 1
6300152 228673882 1
21643123 228673882 1
19735329 228673882 1
22983594 228673882 1
135514272 228673882 1
21811630 228673882 1
22498248 228673882 1
227338733 228673882 1
21117425 228673882 1
20511634 228673882 1
19964133 228673882 1
21440665 228673882 1
67430174 228673882 1
69568655 228673882 1
19530527 228673882 1
399032673 22186312 1
163466066 22186312 1
326441880 22186312 1
296787019 22186312 1
148702848 22186312 1
114007914 22186312 1
211231464 22186312 1
76951150 22186312 1
195697781 22186312 1
104192882 22186312 1
67268150 22186312 1
32922034 22186312 1
81844092 22186312 1
94835912 22186312 1
99560321 22186312 1
14409739 22186312 1
23577405 22186312 1
22378020 22186312 1
229650437 22186312 1
36806703 22186312 1
21480666 22186312 1
22005625 22186312 1
19594736 22186312 1
36351009 22186312 1
18818981 46850377 1
253184868 46850377 1
14409739 46850377 1
22378020 46850377 1
228774722 137363410 1
316306021 137363410 1
197095842 137363410 1
32845471 137363410 1
104192882 137363410 1
92521829 137363410 1
22005625 137363410 1
233555616 137363410 1
104578228 137363410 1
21518722 137363410 1
127331013 137363410 1
232242473 137363410 1
228770219 137363410 1
327886319 137363410 1
63680662 137363410 1
237826875 137363410 1
99560321 137363410 1
239444226 137363410 1
21480666 137363410 1
77184360 137363410 1
236912210 137363410 1
70205816 137363410 1
240624439 137363410 1
242804165 137363410 1
234077156 137363410 1
242791873 137363410 1
192341330 137363410 1
234688647 137363410 1
245434042 137363410 1
29466305 137363410 1
324588341 137363410 1
109986944 137363410 1
83344114 137363410 1
122713304 137363410 1
21401635 137363410 1
166102184 137363410 1
226631830 137363410 1
153563285 137363410 1
87471023 137363410 1
227338733 137363410 1
135877820 137363410 1
228673882 137363410 1
18016160 137363410 1
239787466 137363410 1
237376611 137363410 1
110711910 137363410 1
234825661 137363410 1
228769095 137363410 1
21440665 137363410 1
20511634 137363410 1
21117425 137363410 1
19964133 137363410 1
118999126 137363410 1
21811630 137363410 1
6300152 137363410 1
23359147 137363410 1
19530527 137363410 1
19735329 137363410 1
111338251 137363410 1
69568655 137363410 1
22983594 137363410 1
135514272 137363410 1
135877820 106866759 1
69568655 106866759 1
104578228 106866759 1
23577405 106866759 1
18016160 106866759 1
19964133 106866759 1
21518722 106866759 1
22983594 106866759 1
66682393 262322667 1
262199169 262322667 1
322638688 262322667 1
322549346 262322667 1
360540613 262322667 1
133219169 262322667 1
95658167 262322667 1
32845471 262322667 1
116559835 262322667 1
32922034 262322667 1
195697781 262322667 1
128593925 262322667 1
19777265 262322667 1
236108605 262322667 1
39019643 262322667 1
23577405 262322667 1
75995713 262322667 1
18304985 262322667 1
256198747 262322667 1
77989626 262322667 1
78026748 262322667 1
231942475 262322667 1
6294502 262322667 1
28776227 262322667 1
232242473 262322667 1
6306972 262322667 1
77986665 262322667 1
240624439 262322667 1
227338733 262322667 1
54172831 262322667 1
191085626 262322667 1
248801998 262322667 1
237826875 262322667 1
78019662 262322667 1
237376611 262322667 1
21811630 262322667 1
77995220 262322667 1
228673882 262322667 1
211231464 262322667 1
99560321 262322667 1
109986944 262322667 1
114007914 262322667 1
76951150 262322667 1
36806703 262322667 1
33507131 262322667 1
19735329 262322667 1
83344114 262322667 1
46850377 262322667 1
19652551 262322667 1
120117254 262322667 1
21315916 262322667 1
21518722 262322667 1
74979783 262322667 1
22983594 262322667 1
39325505 262322667 1
28452279 94835912 1
420627114 94835912 1
104192882 94835912 1
237826875 94835912 1
243632271 94835912 1
6306972 94835912 1
121375039 94835912 1
324588341 94835912 1
23577405 94835912 1
244154060 94835912 1
213229979 94835912 1
28364382 94835912 1
163466066 94835912 1
21480666 94835912 1
135514272 94835912 1
239444226 94835912 1
24600451 94835912 1
81844092 94835912 1
195697781 94835912 1
415438778 19530527 1
258136924 19530527 1
46850377 19530527 1
166888604 19530527 1
382027035 19530527 1
327886319 19530527 1
324588341 19530527 1
21565240 19530527 1
23577405 19530527 1
32845471 19530527 1
242791873 19530527 1
235243434 19530527 1
22924705 19530527 1
242804165 19530527 1
163929486 19530527 1
242484816 19530527 1
228770219 19530527 1
236912210 19530527 1
244745254 19530527 1
228769095 19530527 1
229466877 19530527 1
234077156 19530527 1
242471796 19530527 1
232242473 19530527 1
110711910 19530527 1
192341330 19530527 1
223950593 19530527 1
181303066 19530527 1
237788848 19530527 1
95884790 19530527 1
98420900 19530527 1
198846028 19530527 1
242365407 19530527 1
239787466 19530527 1
242373942 19530527 1
22628924 19530527 1
94069743 19530527 1
63680662 19530527 1
127331013 19530527 1
88647325 19530527 1
92521829 19530527 1
232243716 19530527 1
106866759 19530527 1
243149702 19530527 1
243177419 19530527 1
243134164 19530527 1
232233165 19530527 1
6751502 19530527 1
19594736 19530527 1
83344114 19530527 1
55174364 19530527 1
212284694 19530527 1
144131076 19530527 1
233919401 19530527 1
238316092 19530527 1
238586884 19530527 1
240465601 19530527 1
240624439 19530527 1
234825661 19530527 1
70205816 19530527 1
227990753 19530527 1
137363410 19530527 1
228774722 19530527 1
20586381 19530527 1
234688647 19530527 1
110670932 19530527 1
235965948 19530527 1
21811630 19530527 1
239555645 19530527 1
87471023 19530527 1
29163101 19530527 1
226631830 19530527 1
227431311 19530527 1
228673882 19530527 1
231816917 19530527 1
179230072 19530527 1
229015331 19530527 1
237376611 19530527 1
85370909 19530527 1
17691386 19530527 1
227338733 19530527 1
25298765 19530527 1
21518722 19530527 1
111338251 19530527 1
153563285 19530527 1
104578228 19530527 1
30443497 19530527 1
22983594 19530527 1
22498248 19530527 1
104518517 19530527 1
191865710 19530527 1
122713304 19530527 1
118999126 19530527 1
135877820 19530527 1
140393380 19530527 1
36034936 19530527 1
168669206 19530527 1
21401635 19530527 1
109986944 19530527 1
39472243 19530527 1
69568655 19530527 1
21480666 19530527 1
135514272 19530527 1
21440665 19530527 1
23359147 19530527 1
6300152 19530527 1
29466305 19530527 1
21643123 19530527 1
20511634 19530527 1
21117425 19530527 1
19735329 19530527 1
19964133 19530527 1
18016160 19530527 1
18304985 19530527 1
18016160 109986944 1
19777265 109986944 1
116559835 109986944 1
83344114 109986944 1
232242473 109986944 1
127331013 109986944 1
95884790 109986944 1
46850377 109986944 1
153563285 109986944 1
22005625 109986944 1
116422140 109986944 1
21315916 109986944 1
6294502 109986944 1
120117254 109986944 1
74979783 109986944 1
25298765 109986944 1
191865710 109986944 1
88647325 109986944 1
20586381 109986944 1
23577405 109986944 1
39472243 109986944 1
21117425 109986944 1
69568655 109986944 1
6300152 109986944 1
19964133 109986944 1
104578228 109986944 1
18304985 109986944 1
19530527 109986944 1
22983594 109986944 1
21440665 109986944 1
106866759 109986944 1
85370909 109986944 1
22498248 109986944 1
30443497 109986944 1
122713304 109986944 1
118999126 109986944 1
21643123 109986944 1
29466305 109986944 1
20511634 109986944 1
135877820 109986944 1
135514272 109986944 1
70205816 109986944 1
39325505 109986944 1
21518722 109986944 1
23359147 109986944 1
29110219 109986944 1
19735329 109986944 1
21480666 109986944 1
135274322 99560321 1
232233165 99560321 1
304321790 99560321 1
80267704 99560321 1
237826875 99560321 1
18016160 99560321 1
118999126 99560321 1
94835912 99560321 1
19594736 99560321 1
32922034 99560321 1
103817716 99560321 1
19652551 99560321 1
23577405 99560321 1
16627544 99560321 1
39325505 99560321 1
21315916 99560321 1
22005625 99560321 1
21480666 99560321 1
67268150 99560321 1
77184360 99560321 1
95658167 190987689 1
104192882 190987689 1
16627544 190987689 1
385326089 190987689 1
361335767 190987689 1
54172831 190987689 1
262322667 190987689 1
196551540 190987689 1
253184868 190987689 1
116547221 190987689 1
237826875 190987689 1
121375039 190987689 1
236377912 190987689 1
249347954 190987689 1
239444226 190987689 1
248801998 190987689 1
21480666 190987689 1
83344114 190987689 1
74979783 190987689 1
166888604 190987689 1
39325505 190987689 1
23577405 190987689 1
36806703 190987689 1
128593925 190987689 1
118999126 190987689 1
22005625 190987689 1
18539902 115924018 1
19533838 115924018 1
83344114 115924018 1
262322667 115924018 1
371923186 115924018 1
238158030 115924018 1
19777265 115924018 1
234077156 115924018 1
118999126 115924018 1
19837405 115924018 1
350484600 115924018 1
322549346 115924018 1
28452279 115924018 1
236108605 115924018 1
239444226 115924018 1
234825661 115924018 1
39019643 115924018 1
215411682 115924018 1
19735329 115924018 1
135514272 115924018 1
239787466 115924018 1
116422140 115924018 1
18449501 115924018 1
150256527 115924018 1
304321790 115924018 1
169088826 115924018 1
111338251 115924018 1
95884790 115924018 1
144942878 115924018 1
77989626 115924018 1
33507131 115924018 1
46123918 115924018 1
66682393 115924018 1
21518722 115924018 1
16950676 115924018 1
238586884 115924018 1
46850377 115924018 1
95224854 115924018 1
37536209 115924018 1
104192882 115924018 1
90059455 115924018 1
23781227 115924018 1
116559835 115924018 1
84546428 115924018 1
26586771 115924018 1
20584338 115924018 1
135877820 115924018 1
74979783 115924018 1
22862620 115924018 1
22026991 115924018 1
76951150 115924018 1
135274322 115924018 1
80267704 115924018 1
238316092 115924018 1
226985646 115924018 1
233555616 115924018 1
89952215 115924018 1
11587032 115924018 1
116785133 115924018 1
77995220 115924018 1
231942475 115924018 1
163063814 115924018 1
236487406 115924018 1
78026748 115924018 1
78019662 115924018 1
120117254 115924018 1
191085626 115924018 1
78021401 115924018 1
202678255 115924018 1
75995713 115924018 1
17691386 115924018 1
133219169 115924018 1
77986665 115924018 1
6294502 115924018 1
23577405 115924018 1
39325505 115924018 1
6751502 115924018 1
10814042 115924018 1
77184360 115924018 1
21629133 115924018 1
25333950 115924018 1
192341330 327886319 1
104518517 327886319 1
21480666 327886319 1
347778813 327886319 1
393461982 327886319 1
240465601 327886319 1
22498248 327886319 1
19777265 327886319 1
110670932 327886319 1
324588341 327886319 1
106866759 327886319 1
144131076 327886319 1
93026497 327886319 1
247041300 327886319 1
98420900 327886319 1
122713304 327886319 1
74979783 327886319 1
215411682 327886319 1
120117254 327886319 1
233555616 327886319 1
104578228 327886319 1
22983594 327886319 1
63680662 327886319 1
70205816 327886319 1
25298765 327886319 1
48380272 327886319 1
233919401 327886319 1
239787466 327886319 1
137363410 327886319 1
227990753 327886319 1
223950593 327886319 1
237788848 327886319 1
245434042 327886319 1
110711910 327886319 1
20586381 327886319 1
234688647 327886319 1
88647325 327886319 1
232242473 327886319 1
92521829 327886319 1
87471023 327886319 1
242455623 327886319 1
242791873 327886319 1
228769095 327886319 1
234077156 327886319 1
109986944 327886319 1
236912210 327886319 1
229015331 327886319 1
240624439 327886319 1
83344114 327886319 1
227338733 327886319 1
234825661 327886319 1
94069743 327886319 1
243134164 327886319 1
228770219 327886319 1
226631830 327886319 1
168669206 327886319 1
242373942 327886319 1
135514272 327886319 1
95884790 327886319 1
111338251 327886319 1
243177419 327886319 1
237376611 327886319 1
232233165 327886319 1
228673882 327886319 1
228774722 327886319 1
153563285 327886319 1
29163101 327886319 1
20511634 327886319 1
29466305 327886319 1
135877820 327886319 1
21117425 327886319 1
39472243 327886319 1
19964133 327886319 1
21440665 327886319 1
18016160 327886319 1
21518722 327886319 1
19735329 327886319 1
69568655 327886319 1
118999126 327886319 1
19530527 327886319 1
135274322 95658167 1
190987689 95658167 1
249347954 95658167 1
74979783 95658167 1
262322667 95658167 1
236108605 95658167 1
360540613 95658167 1
322638688 95658167 1
33507131 95658167 1
19777265 95658167 1
84546428 95658167 1
120117254 95658167 1
19735329 95658167 1
6294502 95658167 1
6751502 95658167 1
21480666 95658167 1
20511634 19735329 1
236912210 19735329 1
63680662 19735329 1
233555616 19735329 1
137363410 19735329 1
324588341 19735329 1
21480666 19735329 1
20586381 19735329 1
77995220 19735329 1
166102184 19735329 1
190810251 19735329 1
69568655 19735329 1
39472243 19735329 1
122713304 19735329 1
21811630 19735329 1
135514272 19735329 1
135877820 19735329 1
120117254 19735329 1
6294502 19735329 1
23359147 19735329 1
21117425 19735329 1
21518722 19735329 1
33507131 19735329 1
95658167 19735329 1
74979783 19735329 1
23577405 19735329 1
28776227 19735329 1
21643123 19735329 1
18016160 19735329 1
104518517 46123918 1
76951150 46123918 1
304321790 46123918 1
244026999 46123918 1
26228880 46123918 1
150256527 46123918 1
104578228 46123918 1
87471023 46123918 1
46850377 46123918 1
316306021 46123918 1
66682393 46123918 1
20517600 46123918 1
37011115 46123918 1
98420900 46123918 1
241298933 68690605 1
239444226 68690605 1
83344114 68690605 1
219297099 68690605 1
195697781 68690605 1
27885779 68690605 1
212555476 68690605 1
148872468 68690605 1
19652551 68690605 1
6751502 68690605 1
82645739 68690605 1
66682393 68690605 1
26586771 68690605 1
22628924 68690605 1
215411682 23577405 1
37536209 23577405 1
69568655 23577405 1
22862620 23577405 1
106866759 23577405 1
262322667 21811630 1
202678255 21811630 1
19530527 21811630 1
144942878 212284694 1
242795908 212284694 1
98420900 212284694 1
18016160 212284694 1
234825661 212284694 1
46850377 212284694 1
69568655 212284694 1
135274322 212284694 1
19530527 212284694 1
21643123 212284694 1
21811630 212284694 1
22983594 212284694 1
104578228 212284694 1
106866759 212284694 1
118999126 212284694 1
21480666 212284694 1
21518722 212284694 1
135514272 212284694 1
236377912 54172831 1
253184868 54172831 1
190987689 54172831 1
237826875 54172831 1
239444226 54172831 1
248801998 54172831 1
27885779 241298933 1
46850377 241298933 1
66682393 241298933 1
212555476 241298933 1
219297099 241298933 1
148872468 241298933 1
82645739 241298933 1
68690605 241298933 1
22628924 241298933 1
312658372 133219169 1
219297099 133219169 1
82645739 133219169 1
104518517 133219169 1
249347954 133219169 1
190987689 133219169 1
19777265 133219169 1
239862568 133219169 1
238158030 133219169 1
244026999 133219169 1
203484133 133219169 1
262322667 133219169 1
248801998 133219169 1
179230072 133219169 1
68690605 133219169 1
239444226 133219169 1
16627544 133219169 1
191865710 133219169 1
150256527 133219169 1
116785133 133219169 1
215411682 133219169 1
39019643 133219169 1
191085626 133219169 1
236487406 133219169 1
236108605 133219169 1
116559835 133219169 1
231942475 133219169 1
109986944 133219169 1
202678255 133219169 1
144942878 133219169 1
135274322 133219169 1
163063814 133219169 1
233555616 133219169 1
148872468 133219169 1
118999126 133219169 1
19652551 133219169 1
21315916 133219169 1
22005625 133219169 1
29110219 133219169 1
70170285 133219169 1
19735329 133219169 1
23577405 133219169 1
135514272 133219169 1
169088826 133219169 1
28776227 133219169 1
16950676 133219169 1
18016160 133219169 1
20584338 133219169 1
46123918 133219169 1
89952215 133219169 1
10814042 133219169 1
84546428 133219169 1
80267704 133219169 1
78026748 133219169 1
77989626 133219169 1
78021401 133219169 1
78019662 133219169 1
77986665 133219169 1
77995220 133219169 1
11587032 133219169 1
22862620 133219169 1
22684776 133219169 1
22026991 133219169 1
25333950 133219169 1
23781227 133219169 1
21245586 133219169 1
115924018 133219169 1
6290752 133219169 1
6294502 133219169 1
18449501 133219169 1
33507131 133219169 1
18539902 133219169 1
45611369 133219169 1
37011115 133219169 1
75995713 133219169 1
74979783 133219169 1
39325505 133219169 1
77184360 133219169 1
95224854 133219169 1
104192882 133219169 1
36806703 133219169 1
90059455 133219169 1
21480666 133219169 1
116422140 133219169 1
120117254 133219169 1
19533838 133219169 1
76951150 133219169 1
6751502 133219169 1
17691386 133219169 1
83344114 32845471 1
21518722 32845471 1
262322667 32845471 1
6306972 32845471 1
88647325 32845471 1
227990753 32845471 1
19735329 32845471 1
23781227 32845471 1
236912210 32845471 1
127331013 32845471 1
18016160 32845471 1
118999126 32845471 1
19530527 32845471 1
19594736 32845471 1
32922034 32845471 1
135514272 32845471 1
232242473 32845471 1
153563285 32845471 1
324588341 32845471 1
69568655 32845471 1
36806703 239862568 1
202678255 239862568 1
33507131 239862568 1
238158030 239862568 1
135274322 239862568 1
246723037 239862568 1
19652551 239862568 1
21480666 239862568 1
236108605 239862568 1
16950676 239862568 1
118999126 239862568 1
239444226 239862568 1
166102184 239862568 1
270850017 239862568 1
21440665 239862568 1
18539902 239862568 1
26228880 239862568 1
90059455 239862568 1
10814042 239862568 1
46850377 239862568 1
133219169 239862568 1
22026991 239862568 1
233555616 239862568 1
116559835 239862568 1
89952215 239862568 1
226985646 239862568 1
19533838 239862568 1
22862620 239862568 1
39019643 239862568 1
46123918 239862568 1
16627544 239862568 1
11587032 239862568 1
116422140 239862568 1
95224854 239862568 1
120117254 239862568 1
104192882 239862568 1
39325505 239862568 1
6751502 239862568 1
74979783 239862568 1
80267704 239862568 1
78021401 239862568 1
77995220 239862568 1
77989626 239862568 1
78019662 239862568 1
78026748 239862568 1
76951150 239862568 1
77986665 239862568 1
77184360 239862568 1
21629133 239862568 1
144302254 239862568 1
23577405 236377912 1
219480393 236377912 1
237487471 236377912 1
36806703 236377912 1
104518517 122713304 1
228673882 122713304 1
324588341 122713304 1
66682393 122713304 1
87471023 122713304 1
238158030 122713304 1
21811630 122713304 1
239787466 122713304 1
20586381 122713304 1
137363410 122713304 1
327886319 122713304 1
39472243 122713304 1
70205816 122713304 1
19964133 122713304 1
234077156 122713304 1
242795908 122713304 1
166102184 122713304 1
229466877 122713304 1
84546428 122713304 1
103817716 122713304 1
104578228 122713304 1
6751502 122713304 1
21117425 122713304 1
21440665 122713304 1
19530527 122713304 1
74979783 122713304 1
118999126 122713304 1
6300152 122713304 1
109986944 122713304 1
22983594 122713304 1
135514272 122713304 1
98420900 122713304 1
135877820 122713304 1
23359147 122713304 1
19735329 122713304 1
77986665 122713304 1
111338251 122713304 1
21643123 122713304 1
18016160 122713304 1
21518722 122713304 1
322638688 90059455 1
169088826 90059455 1
18449501 90059455 1
6290752 90059455 1
67268150 90059455 1
127331013 90059455 1
80267704 90059455 1
78026748 90059455 1
244026999 90059455 1
228673882 90059455 1
219454029 90059455 1
29163101 90059455 1
63680662 90059455 1
70205816 90059455 1
39472243 90059455 1
21518722 90059455 1
236912210 90059455 1
77989626 90059455 1
191085626 90059455 1
116785133 90059455 1
241298933 90059455 1
135274322 90059455 1
133219169 90059455 1
95224854 90059455 1
157410826 90059455 1
212555476 90059455 1
253184868 90059455 1
26586771 90059455 1
16950676 90059455 1
236108605 90059455 1
304321790 90059455 1
215411682 90059455 1
6751502 90059455 1
76951150 90059455 1
231942475 90059455 1
77995220 90059455 1
116559835 90059455 1
78021401 90059455 1
84546428 90059455 1
233555616 90059455 1
115924018 90059455 1
236487406 90059455 1
144942878 90059455 1
6294502 90059455 1
120117254 90059455 1
39325505 90059455 1
116422140 90059455 1
19735329 90059455 1
74979783 90059455 1
11587032 90059455 1
22862620 90059455 1
46123918 90059455 1
75995713 90059455 1
37011115 90059455 1
104192882 90059455 1
17691386 90059455 1
18539902 90059455 1
10814042 90059455 1
77184360 90059455 1
89952215 90059455 1
77986665 90059455 1
33507131 90059455 1
36034936 104192882 1
30443497 118999126 1
228769095 118999126 1
16627544 118999126 1
22983594 118999126 1
46850377 118999126 1
242373942 118999126 1
23577405 118999126 1
166102184 118999126 1
69568655 118999126 1
153563285 118999126 1
60663002 118999126 1
237376611 118999126 1
19530527 118999126 1
95658167 118999126 1
67430174 118999126 1
135514272 118999126 1
77184360 118999126 1
234077156 118999126 1
144131076 118999126 1
98420900 118999126 1
22498248 118999126 1
104192882 118999126 1
198846028 118999126 1
21518722 118999126 1
19735329 118999126 1
22005625 118999126 1
21643123 118999126 1
118999126 233919401 1
19964133 233919401 1
144131076 233919401 1
23359147 233919401 1
228774722 233919401 1
127331013 233919401 1
22498248 233919401 1
19530527 233919401 1
135514272 233919401 1
81844092 127331013 1
21518722 127331013 1
246723037 127331013 1
231942475 127331013 1
236377912 127331013 1
63680662 127331013 1
239444226 127331013 1
228770219 127331013 1
104578228 127331013 1
242795908 127331013 1
239787466 127331013 1
111338251 127331013 1
137363410 127331013 1
19735329 127331013 1
21811630 127331013 1
118999126 127331013 1
135514272 127331013 1
29466305 127331013 1
242791873 127331013 1
19530527 127331013 1
233919401 127331013 1
229466877 127331013 1
23577405 127331013 1
69568655 127331013 1
229650437 127331013 1
135877820 127331013 1
228673882 127331013 1
229015331 127331013 1
153563285 127331013 1
20586381 127331013 1
22498248 127331013 1
21811630 63680662 1
109986944 63680662 1
236912210 63680662 1
228673882 63680662 1
21117425 63680662 1
83344114 63680662 1
118999126 63680662 1
18016160 63680662 1
19735329 63680662 1
19530527 63680662 1
324588341 63680662 1
23577405 63680662 1
6300152 63680662 1
135514272 111338251 1
19735329 111338251 1
18016160 111338251 1
21480666 111338251 1
19530527 111338251 1
111338251 166102184 1
232242473 166102184 1
109986944 166102184 1
228673882 166102184 1
227338733 166102184 1
87471023 166102184 1
83344114 166102184 1
153563285 166102184 1
234825661 166102184 1
247041300 166102184 1
29466305 166102184 1
104578228 166102184 1
122713304 166102184 1
29163101 166102184 1
6751502 166102184 1
19594736 166102184 1
69568655 166102184 1
135514272 166102184 1
77184360 166102184 1
19735329 166102184 1
118999126 166102184 1
18016160 166102184 1
26228880 166102184 1
19530527 166102184 1
33507131 166102184 1
39325505 166102184 1
21480666 166102184 1
21117425 166102184 1
20511634 166102184 1
19964133 166102184 1
25298765 166102184 1
21518722 166102184 1
21440665 166102184 1
6300152 166102184 1
22498248 166102184 1
18016160 198846028 1
121098050 198846028 1
67430174 198846028 1
69568655 198846028 1
19530527 198846028 1
118999126 198846028 1
104578228 198846028 1
21440665 198846028 1
21480666 198846028 1
93026497 198846028 1
98420900 198846028 1
135514272 198846028 1
109986944 198846028 1
21811630 198846028 1
168669206 198846028 1
6306972 198846028 1
21643123 198846028 1
21518722 198846028 1
46123918 26228880 1
239862568 26228880 1
23577405 26228880 1
33507131 26228880 1
22026991 26228880 1
21440665 26228880 1
104518517 19777265 1
20517600 19777265 1
233555616 19777265 1
18818981 19777265 1
133219169 19777265 1
104187193 19777265 1
36315404 19777265 1
244154060 19777265 1
21565240 19777265 1
262199169 19777265 1
243632271 19777265 1
106866759 19777265 1
256198747 19777265 1
415438778 19777265 1
23781227 19777265 1
60663002 19777265 1
246723037 19777265 1
227990753 19777265 1
32845471 19777265 1
32922034 19777265 1
115924018 19777265 1
166888604 19777265 1
327886319 19777265 1
350484600 19777265 1
11587032 19777265 1
140393380 19777265 1
249347954 19777265 1
69568655 19777265 1
82645739 19777265 1
116422140 19777265 1
360540613 19777265 1
21643123 19777265 1
322549346 19777265 1
98420900 19777265 1
127331013 19777265 1
21440665 19777265 1
21117425 19777265 1
234077156 19777265 1
270286972 19777265 1
6306972 19777265 1
242791873 19777265 1
77989626 19777265 1
135877820 19777265 1
22924705 19777265 1
67268150 19777265 1
75995713 19777265 1
90059455 19777265 1
19964133 19777265 1
39472243 19777265 1
99560321 19777265 1
322638688 19777265 1
32845471 23781227 1
238158030 23781227 1
77986665 23781227 1
22983594 23781227 1
95658167 23781227 1
17691386 23781227 1
246585659 23781227 1
90059455 23781227 1
6294502 23781227 1
115924018 23781227 1
116559835 23781227 1
75995713 23781227 1
202678255 23781227 1
236108605 23781227 1
233555616 23781227 1
84546428 23781227 1
104192882 23781227 1
22862620 23781227 1
20584338 23781227 1
18539902 23781227 1
6751502 23781227 1
324588341 20586381 1
39019643 20586381 1
22983594 20586381 1
19530527 20586381 1
135514272 20586381 1
122713304 20586381 1
19735329 20586381 1
21480666 20586381 1
118999126 20586381 1
399032673 67268150 1
330904433 67268150 1
135274322 67268150 1
84546428 67268150 1
95658167 67268150 1
421067231 67268150 1
104518517 67268150 1
197897890 67268150 1
24600451 67268150 1
262322667 67268150 1
237826875 67268150 1
81844092 67268150 1
114007914 67268150 1
94835912 67268150 1
36351009 67268150 1
19777265 67268150 1
14409739 67268150 1
296787019 67268150 1
28452279 67268150 1
74979783 67268150 1
90059455 67268150 1
32922034 67268150 1
248801998 67268150 1
195697781 67268150 1
121375039 67268150 1
22186312 67268150 1
99560321 67268150 1
19594736 67268150 1
95658167 18304985 1
324588341 18304985 1
144942878 18304985 1
19777265 18304985 1
168669206 18304985 1
239555645 18304985 1
69568655 18304985 1
21811630 18304985 1
22983594 18304985 1
25298765 18304985 1
227338733 18304985 1
135877820 18304985 1
85370909 18304985 1
229466877 18304985 1
21643123 18304985 1
21440665 18304985 1
234825661 18304985 1
29466305 18304985 1
23359147 18304985 1
19735329 18304985 1
6300152 18304985 1
21518722 18304985 1
39472243 18304985 1
118999126 18304985 1
30443497 18304985 1
262322667 18304985 1
19530527 18304985 1
6306972 18304985 1
18016160 18304985 1
36034936 33507131 1
11587032 33507131 1
19837405 33507131 1
46850377 33507131 1
104192882 33507131 1
95224854 33507131 1
78021401 33507131 1
21117425 33507131 1
23781227 33507131 1
39019643 33507131 1
16950676 33507131 1
233555616 33507131 1
135274322 33507131 1
75995713 33507131 1
20511634 33507131 1
25333950 33507131 1
191085626 33507131 1
153563285 33507131 1
239444226 33507131 1
231942475 33507131 1
89952215 33507131 1
84546428 33507131 1
95658167 33507131 1
135514272 33507131 1
76951150 33507131 1
90059455 33507131 1
120117254 33507131 1
22026991 33507131 1
23577405 33507131 1
74979783 33507131 1
77184360 33507131 1
21480666 33507131 1
10814042 33507131 1
39325505 33507131 1
36806703 33507131 1
22684776 33507131 1
6294502 33507131 1
6751502 33507131 1
19837405 236108605 1
104518517 236108605 1
116422140 236108605 1
215411682 236108605 1
386170620 236108605 1
19652551 236108605 1
153563285 236108605 1
94069743 236108605 1
89952215 236108605 1
19777265 236108605 1
16950676 236108605 1
21315916 236108605 1
231942475 236108605 1
10814042 236108605 1
99560321 236108605 1
236377912 236108605 1
23781227 236108605 1
6306972 236108605 1
17691386 236108605 1
115924018 236108605 1
116785133 236108605 1
78021401 236108605 1
77989626 236108605 1
233555616 236108605 1
262322667 236108605 1
19530527 236108605 1
95658167 236108605 1
238158030 236108605 1
75995713 236108605 1
144942878 236108605 1
239444226 236108605 1
28776227 236108605 1
77995220 236108605 1
90059455 236108605 1
80267704 236108605 1
133219169 236108605 1
20584338 236108605 1
77986665 236108605 1
76951150 236108605 1
78019662 236108605 1
120117254 236108605 1
135274322 236108605 1
84546428 236108605 1
77184360 236108605 1
54172831 236108605 1
148872468 236108605 1
20511634 236108605 1
18016160 236108605 1
22862620 236108605 1
239862568 236108605 1
39019643 236108605 1
46850377 236108605 1
191085626 236108605 1
87471023 236108605 1
104192882 236108605 1
116559835 236108605 1
237826875 236108605 1
227990753 236108605 1
219480393 236108605 1
36806703 236108605 1
19594736 236108605 1
226985646 236108605 1
118999126 236108605 1
135514272 236108605 1
103817716 236108605 1
21518722 236108605 1
202678255 236108605 1
23577405 236108605 1
6751502 236108605 1
39325505 236108605 1
21480666 236108605 1
16627544 236108605 1
82645739 236108605 1
19777265 75995713 1
350484600 75995713 1
415438778 75995713 1
68690605 75995713 1
78021401 75995713 1
88647325 75995713 1
168669206 75995713 1
190987689 75995713 1
32845471 75995713 1
327886319 75995713 1
25333950 75995713 1
18449501 75995713 1
22983594 75995713 1
135514272 75995713 1
37011115 75995713 1
157410826 75995713 1
83344114 75995713 1
228673882 75995713 1
19735329 75995713 1
37536209 75995713 1
81844092 75995713 1
110711910 75995713 1
114007914 75995713 1
248801998 75995713 1
54172831 75995713 1
21518722 75995713 1
77995220 75995713 1
63680662 75995713 1
227431311 75995713 1
92521829 75995713 1
240624439 75995713 1
202678255 75995713 1
22026991 75995713 1
150981180 75995713 1
203484133 75995713 1
121375039 75995713 1
29110219 75995713 1
11587032 75995713 1
244026999 75995713 1
253184868 75995713 1
304321790 75995713 1
236108605 75995713 1
232243716 75995713 1
6290752 75995713 1
116785133 75995713 1
150256527 75995713 1
20511634 75995713 1
215411682 75995713 1
23781227 75995713 1
77989626 75995713 1
78019662 75995713 1
198846028 75995713 1
21117425 75995713 1
236377912 75995713 1
191085626 75995713 1
78026748 75995713 1
39019643 75995713 1
135274322 75995713 1
239787466 75995713 1
238158030 75995713 1
84546428 75995713 1
28776227 75995713 1
144942878 75995713 1
262322667 75995713 1
237826875 75995713 1
16950676 75995713 1
109986944 75995713 1
21315916 75995713 1
19533838 75995713 1
191865710 75995713 1
22862620 75995713 1
233555616 75995713 1
236487406 75995713 1
226985646 75995713 1
242455623 75995713 1
80267704 75995713 1
231942475 75995713 1
85370909 75995713 1
116559835 75995713 1
46850377 75995713 1
33507131 75995713 1
18016160 75995713 1
76951150 75995713 1
16627544 75995713 1
77986665 75995713 1
23577405 75995713 1
21480666 75995713 1
77184360 75995713 1
74979783 75995713 1
23359147 75995713 1
89952215 75995713 1
6294502 75995713 1
39325505 75995713 1
115924018 75995713 1
120117254 75995713 1
133219169 75995713 1
95224854 75995713 1
90059455 75995713 1
116422140 75995713 1
20584338 75995713 1
17691386 75995713 1
18539902 75995713 1
104192882 75995713 1
10814042 75995713 1
6751502 75995713 1
219454029 22628924 1
157410826 22628924 1
127424923 22628924 1
241298933 22628924 1
48667895 22628924 1
27885779 22628924 1
219007038 22628924 1
219297099 22628924 1
66682393 22628924 1
212555476 22628924 1
148872468 22628924 1
82645739 22628924 1
68690605 22628924 1
83344114 262199169 1
23577405 262199169 1
39325505 262199169 1
262322667 262199169 1
77184360 262199169 1
237826875 262199169 1
135514272 262199169 1
239444226 262199169 1
23781227 238158030 1
19837405 238158030 1
322638688 238158030 1
192341330 238158030 1
243134164 238158030 1
304321790 238158030 1
236912210 238158030 1
94069743 238158030 1
32845471 238158030 1
244026999 238158030 1
95658167 238158030 1
215411682 238158030 1
103817716 238158030 1
234825661 238158030 1
232233165 238158030 1
109986944 238158030 1
78021401 238158030 1
99560321 238158030 1
75995713 238158030 1
22862620 238158030 1
78026748 238158030 1
46123918 238158030 1
135877820 238158030 1
191085626 238158030 1
36806703 238158030 1
33507131 238158030 1
22026991 238158030 1
116422140 238158030 1
21811630 238158030 1
80267704 238158030 1
236487406 238158030 1
77995220 238158030 1
104578228 238158030 1
39019643 238158030 1
202678255 238158030 1
83344114 238158030 1
6294502 238158030 1
115924018 238158030 1
157410826 238158030 1
233555616 238158030 1
46850377 238158030 1
144942878 238158030 1
190987689 238158030 1
234077156 238158030 1
116559835 238158030 1
116785133 238158030 1
77989626 238158030 1
229015331 238158030 1
76951150 238158030 1
19594736 238158030 1
22983594 238158030 1
37536209 238158030 1
237794265 238158030 1
228769095 238158030 1
153563285 238158030 1
236108605 238158030 1
163929486 238158030 1
226985646 238158030 1
16627544 238158030 1
258136924 238158030 1
239444226 238158030 1
18016160 238158030 1
135514272 238158030 1
19530527 238158030 1
90059455 238158030 1
22005625 238158030 1
19735329 238158030 1
19652551 238158030 1
212284694 238158030 1
228774722 238158030 1
198846028 238158030 1
203484133 238158030 1
243632271 238158030 1
39325505 238158030 1
135274322 238158030 1
21518722 238158030 1
16950676 238158030 1
77986665 238158030 1
104192882 238158030 1
74979783 238158030 1
84546428 238158030 1
78019662 238158030 1
17691386 238158030 1
23577405 238158030 1
77184360 238158030 1
11587032 238158030 1
10814042 238158030 1
118999126 238158030 1
98420900 238158030 1
120117254 238158030 1
21245586 238158030 1
6751502 238158030 1
231942475 238158030 1
21480666 238158030 1
18539902 39019643 1
21518722 39019643 1
66682393 39019643 1
219007038 39019643 1
78026748 39019643 1
6306972 39019643 1
10814042 39019643 1
410258761 39019643 1
19533838 39019643 1
412181399 39019643 1
239862568 39019643 1
32922034 39019643 1
58040765 39019643 1
22924705 39019643 1
116422140 39019643 1
75995713 39019643 1
19837405 39019643 1
78019662 39019643 1
231816917 39019643 1
77986665 39019643 1
46123918 39019643 1
350484600 39019643 1
150256527 39019643 1
18016160 39019643 1
95658167 39019643 1
322638688 39019643 1
18304985 39019643 1
21629133 39019643 1
77995220 39019643 1
115924018 39019643 1
304321790 39019643 1
238158030 39019643 1
19777265 39019643 1
244026999 39019643 1
262322667 39019643 1
28452279 39019643 1
23577405 39019643 1
20586381 39019643 1
11587032 39019643 1
22862620 39019643 1
16950676 39019643 1
133219169 39019643 1
85370909 39019643 1
21480666 39019643 1
18449501 39019643 1
6290752 39019643 1
77184360 39019643 1
231942475 39019643 1
6294502 39019643 1
233555616 39019643 1
135274322 39019643 1
191085626 39019643 1
120117254 39019643 1
33507131 39019643 1
74979783 39019643 1
116785133 39019643 1
226985646 39019643 1
84546428 39019643 1
80267704 39019643 1
116559835 39019643 1
236108605 39019643 1
202678255 39019643 1
89952215 39019643 1
104192882 39019643 1
215411682 39019643 1
39325505 39019643 1
296787019 24600451 1
54605067 24600451 1
19594736 24600451 1
229650437 24600451 1
14409739 24600451 1
19964133 24600451 1
74979783 24600451 1
234825661 24600451 1
133219169 24600451 1
232243716 24600451 1
211231464 24600451 1
18016160 24600451 1
21440665 24600451 1
135514272 24600451 1
37536209 24600451 1
22862620 24600451 1
236487406 24600451 1
55174364 24600451 1
19530527 24600451 1
163063814 24600451 1
70170285 24600451 1
21518722 24600451 1
109986944 24600451 1
103817716 24600451 1
21117425 24600451 1
20584338 24600451 1
78026748 22498248 1
237376611 22498248 1
85370909 22498248 1
191865710 22498248 1
327886319 22498248 1
239787466 22498248 1
234077156 22498248 1
393461982 22498248 1
229015331 22498248 1
238586884 22498248 1
46850377 22498248 1
168669206 22498248 1
54172831 22498248 1
22026991 22498248 1
22983594 22498248 1
90364806 22498248 1
116422140 22498248 1
94069743 22498248 1
87471023 22498248 1
106866759 22498248 1
67430174 22498248 1
63680662 22498248 1
228673882 22498248 1
227338733 22498248 1
104578228 22498248 1
324588341 22498248 1
135877820 22498248 1
181303066 22498248 1
237788848 22498248 1
223950593 22498248 1
21811630 22498248 1
6300152 22498248 1
69568655 22498248 1
153563285 22498248 1
229466877 22498248 1
135514272 22498248 1
23359147 22498248 1
29163101 22498248 1
21117425 22498248 1
21643123 22498248 1
21518722 22498248 1
30443497 22498248 1
19530527 22498248 1
166102184 22498248 1
20511634 22498248 1
127331013 22498248 1
29466305 22498248 1
118999126 22498248 1
18016160 22498248 1
21440665 22498248 1
19964133 22498248 1
26586771 48667895 1
148872468 48667895 1
386170620 48667895 1
27885779 48667895 1
127424923 48667895 1
229431792 48667895 1
375036621 48667895 1
219297099 48667895 1
219454029 48667895 1
219007038 48667895 1
22628924 48667895 1
66682393 48667895 1
148872468 219454029 1
48667895 219454029 1
396060099 219454029 1
54172831 219454029 1
21518722 219454029 1
322549346 219454029 1
375036621 219454029 1
219007038 219454029 1
66682393 219454029 1
82645739 219454029 1
212555476 219454029 1
135274322 219454029 1
21643123 219454029 1
124849627 219454029 1
22628924 219454029 1
68690605 219454029 1
120117254 55174364 1
120117254 238633165 1
120117254 415438778 1
120117254 104518517 1
120117254 22684776 1
120117254 20517600 1
120117254 28452279 1
120117254 58040765 1
120117254 172749267 1
231942475 104518517 1
231942475 19533838 1
231942475 172749267 1
231942475 20517600 1
231942475 371923186 1
231942475 104192882 1
231942475 6300152 1
231942475 322549346 1
231942475 322638688 1
231942475 312658372 1
231942475 212555476 1
231942475 46123918 1
231942475 19837405 1
231942475 26586771 1
231942475 11587032 1
231942475 304321790 1
231942475 23577405 1
231942475 22684776 1
231942475 150256527 1
231942475 21518722 1
231942475 238316092 1
116422140 55174364 1
116422140 104518517 1
116422140 6300152 1
116422140 371923186 1
116422140 144942878 1
116422140 360540613 1
116422140 25333950 1
116422140 322549346 1
116422140 304321790 1
116422140 322638688 1
116422140 312658372 1
116422140 19837405 1
116422140 150256527 1
116422140 6244782 1
116422140 21518722 1
116422140 19533838 1
191085626 104518517 1
191085626 322638688 1
191085626 144942878 1
191085626 371923186 1
191085626 360540613 1
191085626 58040765 1
191085626 322549346 1
191085626 312658372 1
191085626 20584338 1
191085626 46123918 1
191085626 11587032 1
191085626 104192882 1
191085626 23577405 1
191085626 18449501 1
191085626 304321790 1
191085626 150256527 1
191085626 6300152 1
191085626 238316092 1
191085626 135274322 1
191085626 69568655 1
191085626 21518722 1
191085626 16950676 1
191085626 6244782 1
191085626 19777265 1
191085626 22862620 1
191085626 37536209 1
77986665 22684776 1
77986665 55174364 1
77986665 415438778 1
77986665 104518517 1
77986665 60663002 1
77986665 371923186 1
77986665 20517600 1
77986665 46123918 1
77986665 58040765 1
77986665 322549346 1
77986665 19837405 1
77986665 22862620 1
77986665 69568655 1
77986665 312658372 1
77986665 322638688 1
77986665 11587032 1
77986665 20584338 1
77986665 18539902 1
77986665 18449501 1
77986665 150256527 1
77986665 23577405 1
77986665 238316092 1
82645739 430934081 1
82645739 46123918 1
82645739 386170620 1
82645739 21518722 1
82645739 361335767 1
82645739 322549346 1
229466877 303259546 1
229466877 318475037 1
229466877 382027035 1
229466877 22378020 1
229466877 322549346 1
229466877 190810251 1
229466877 69568655 1
229466877 197095842 1
229466877 238316092 1
229466877 21518722 1
229466877 19964133 1
229466877 228769095 1
229466877 29466305 1
153563285 28452279 1
153563285 246357421 1
153563285 197095842 1
153563285 18818981 1
153563285 424999238 1
153563285 410258761 1
153563285 104518517 1
153563285 392146152 1
153563285 46123918 1
153563285 318475037 1
153563285 347778813 1
77184360 104518517 1
77184360 22862620 1
77184360 19594736 1
77184360 238586884 1
77184360 18818981 1
29163101 104518517 1
29163101 67430174 1
29163101 303259546 1
29163101 424999238 1
29163101 46123918 1
29163101 245434042 1
29163101 179230072 1
29163101 347778813 1
29163101 382027035 1
29163101 322549346 1
29163101 238316092 1
29163101 14409739 1
29163101 69568655 1
29163101 228769095 1
29163101 46850377 1
29163101 244156314 1
29163101 234825661 1
29163101 232242473 1
29163101 231816917 1
29163101 243149702 1
29163101 242471796 1
29163101 242455623 1
29163101 85370909 1
29163101 19964133 1
29163101 237376611 1
29163101 236912210 1
29163101 21518722 1
18016160 28364382 1
18016160 238633165 1
18016160 19594736 1
18016160 424999238 1
18016160 16950676 1
22026991 246357421 1
22026991 371923186 1
22026991 46123918 1
22026991 322549346 1
22026991 350484600 1
22026991 322638688 1
22026991 304321790 1
22026991 77989626 1
22026991 6244782 1
248801998 104518517 1
248801998 430934081 1
375036621 430934081 1
135514272 110670932 1
135514272 296787019 1
39325505 104518517 1
39325505 238586884 1
39325505 415438778 1
39325505 361335767 1
39325505 46123918 1
36806703 246357421 1
36806703 29110219 1
242791873 104518517 1
242791873 67430174 1
242791873 410258761 1
242791873 6244782 1
242791873 85370909 1
242791873 303259546 1
242791873 46123918 1
242791873 144942878 1
242791873 228774722 1
242791873 393382369 1
242791873 245434042 1
242791873 21518722 1
242791873 322549346 1
242791873 238316092 1
242791873 19964133 1
242791873 46850377 1
242791873 94835912 1
242791873 23359147 1
242791873 69568655 1
19652551 296787019 1
19652551 20517600 1
19652551 246357421 1
19652551 19594736 1
104578228 55174364 1
104578228 415438778 1
104578228 104518517 1
104578228 60663002 1
104578228 392146152 1
104578228 347778813 1
104578228 228774722 1
104578228 322549346 1
104578228 296787019 1
104578228 238316092 1
104578228 135274322 1
104578228 247041300 1
104578228 228769095 1
104578228 238586884 1
104578228 46850377 1
104578228 48380272 1
104578228 242373942 1
104578228 234825661 1
104578228 232242473 1
104578228 243134164 1
104578228 242471796 1
104578228 242484816 1
104578228 240465601 1
104578228 227990753 1
104578228 237376611 1
104578228 236912210 1
104578228 69568655 1
80267704 104518517 1
80267704 28452279 1
80267704 371923186 1
80267704 166888604 1
80267704 46123918 1
80267704 144942878 1
80267704 77989626 1
80267704 322549346 1
80267704 322638688 1
80267704 312658372 1
80267704 19837405 1
80267704 238633165 1
80267704 104192882 1
80267704 304321790 1
80267704 150256527 1
80267704 11587032 1
80267704 135274322 1
80267704 14409739 1
80267704 21480666 1
80267704 18449501 1
80267704 6244782 1
237826875 293536395 1
237826875 415438778 1
237826875 246357421 1
237826875 104518517 1
237826875 238586884 1
32922034 322638688 1
32922034 104518517 1
32922034 172749267 1
32922034 421067231 1
32922034 399032673 1
32922034 46123918 1
32922034 21518722 1
32922034 94835912 1
32922034 322549346 1
32922034 54605067 1
32922034 296787019 1
32922034 29110219 1
32922034 135274322 1
32922034 14409739 1
32922034 244154060 1
32922034 243632271 1
32922034 46850377 1
32922034 229650437 1
32922034 242455623 1
32922034 85370909 1
32922034 29466305 1
66682393 135274322 1
66682393 430934081 1
66682393 6244782 1
66682393 386170620 1
66682393 22862620 1
66682393 322549346 1
66682393 20517600 1
66682393 229431792 1
144942878 104518517 1
144942878 22862620 1
144942878 371923186 1
144942878 20517600 1
144942878 46123918 1
144942878 77989626 1
144942878 25333950 1
144942878 322549346 1
144942878 16950676 1
144942878 312658372 1
211231464 246357421 1
211231464 422817442 1
211231464 28452279 1
211231464 172749267 1
211231464 399032673 1
211231464 46123918 1
211231464 94835912 1
211231464 322549346 1
211231464 163466066 1
211231464 330904433 1
84546428 55174364 1
84546428 104518517 1
84546428 29110219 1
84546428 371923186 1
84546428 144942878 1
84546428 19964133 1
84546428 166888604 1
84546428 322549346 1
84546428 104192882 1
84546428 350484600 1
110711910 104518517 1
110711910 303259546 1
110711910 197095842 1
110711910 245434042 1
110711910 347778813 1
110711910 238316092 1
110711910 228774722 1
110711910 21518722 1
110711910 69568655 1
110711910 322549346 1
110711910 19964133 1
110711910 6244782 1
110711910 23359147 1
110711910 85370909 1
110711910 46850377 1
110711910 238586884 1
110711910 95884790 1
110711910 234825661 1
103817716 55174364 1
103817716 104518517 1
103817716 46123918 1
103817716 393461982 1
103817716 322549346 1
103817716 330904433 1
324588341 104518517 1
324588341 67430174 1
324588341 21480666 1
324588341 303259546 1
324588341 318475037 1
324588341 393461982 1
324588341 18449501 1
324588341 392146152 1
324588341 347778813 1
324588341 316306021 1
324588341 179230072 1
253184868 144942878 1
253184868 21518722 1
253184868 322549346 1
253184868 23577405 1
253184868 293536395 1
253184868 21480666 1
253184868 26586771 1
219297099 246357421 1
219297099 430934081 1
219297099 386170620 1
219297099 212555476 1
219297099 66682393 1
202678255 18539902 1
202678255 163063814 1
202678255 371923186 1
202678255 144942878 1
202678255 11587032 1
202678255 21518722 1
202678255 166888604 1
202678255 322549346 1
202678255 322638688 1
202678255 104192882 1
202678255 312658372 1
202678255 46123918 1
202678255 238633165 1
202678255 19837405 1
202678255 22862620 1
202678255 19777265 1
202678255 304321790 1
202678255 150256527 1
202678255 23577405 1
202678255 16950676 1
202678255 26586771 1
202678255 270286972 1
202678255 18449501 1
202678255 37536209 1
202678255 135274322 1
202678255 95224854 1
202678255 46850377 1
202678255 85370909 1
202678255 226985646 1
202678255 231942475 1
202678255 116785133 1
202678255 10814042 1
202678255 19533838 1
202678255 17691386 1
202678255 89952215 1
77995220 55174364 1
77995220 238633165 1
77995220 104518517 1
77995220 246357421 1
77995220 19533838 1
77995220 371923186 1
77995220 46123918 1
77995220 144942878 1
77995220 322549346 1
77995220 104192882 1
77995220 350484600 1
77995220 19837405 1
77995220 322638688 1
77995220 166888604 1
36034936 16627544 1
36034936 69568655 1
36034936 6244782 1
36034936 360540613 1
36034936 6300152 1
36034936 393382369 1
36034936 166888604 1
36034936 21480666 1
36034936 19777265 1
36034936 228769095 1
36034936 18449501 1
36034936 29466305 1
36034936 17691386 1
21117425 104518517 1
21117425 238586884 1
21117425 424999238 1
21117425 415438778 1
21117425 197095842 1
21117425 410258761 1
21117425 392146152 1
21117425 46123918 1
21117425 48380272 1
21117425 393461982 1
21117425 29110219 1
21117425 347778813 1
21117425 228774722 1
21117425 312658372 1
21117425 322549346 1
21117425 239555645 1
21117425 330904433 1
21117425 6294502 1
195697781 104518517 1
195697781 421067231 1
195697781 412181399 1
195697781 172749267 1
195697781 322549346 1
195697781 54605067 1
195697781 238633165 1
195697781 19777265 1
195697781 296787019 1
195697781 21518722 1
195697781 135274322 1
195697781 14409739 1
195697781 244154060 1
195697781 46850377 1
195697781 243632271 1
195697781 148702848 1
6306972 104518517 1
6306972 238586884 1
6306972 46123918 1
6306972 19964133 1
6306972 322549346 1
6306972 23577405 1
6306972 135274322 1
6306972 54605067 1
6306972 20517600 1
6306972 46850377 1
6306972 243632271 1
6306972 21518722 1
6306972 85370909 1
6306972 6300152 1
21440665 238586884 1
21440665 424999238 1
21440665 410258761 1
21440665 104518517 1
21440665 140393380 1
21440665 392146152 1
21440665 303259546 1
21440665 347778813 1
21440665 322549346 1
21440665 330904433 1
21440665 318475037 1
6751502 361335767 1
6751502 104518517 1
6751502 58040765 1
168669206 104518517 1
168669206 424999238 1
168669206 410258761 1
168669206 46123918 1
168669206 347778813 1
168669206 228774722 1
168669206 322549346 1
168669206 121098050 1
168669206 303259546 1
168669206 238316092 1
168669206 6244782 1
168669206 67430174 1
168669206 228769095 1
168669206 46850377 1
168669206 238586884 1
168669206 48380272 1
168669206 244156314 1
168669206 242471796 1
168669206 242484816 1
168669206 242455623 1
168669206 85370909 1
168669206 240624439 1
168669206 237788848 1
168669206 19964133 1
168669206 237376611 1
168669206 236912210 1
168669206 69568655 1
168669206 70205816 1
168669206 144131076 1
168669206 227431311 1
168669206 21518722 1
270850017 21480666 1
270850017 18449501 1
270850017 85370909 1
270850017 361335767 1
116559835 104518517 1
116559835 410258761 1
116559835 371923186 1
116559835 10814042 1
116559835 322638688 1
116559835 46123918 1
116559835 144942878 1
116559835 77989626 1
116559835 70205816 1
116559835 21518722 1
116559835 360540613 1
116559835 104192882 1
116559835 322549346 1
116559835 246723037 1
116559835 350484600 1
116559835 312658372 1
116559835 19837405 1
116559835 238633165 1
116559835 11587032 1
116559835 304321790 1
116559835 85370909 1
116559835 16950676 1
116559835 19533838 1
116559835 20584338 1
116559835 22862620 1
116559835 17691386 1
21518722 296787019 1
21518722 378668608 1
21518722 424999238 1
21518722 415438778 1
21518722 410258761 1
21518722 104518517 1
21518722 303259546 1
21518722 393461982 1
21518722 392146152 1
21518722 347778813 1
21518722 245434042 1
21518722 179230072 1
135877820 104518517 1
135877820 424999238 1
135877820 197095842 1
135877820 410258761 1
135877820 392146152 1
135877820 318475037 1
135877820 46123918 1
135877820 347778813 1
135877820 228774722 1
135877820 382027035 1
135877820 166888604 1
135877820 322549346 1
135877820 245434042 1
135877820 121098050 1
135877820 304321790 1
135877820 23577405 1
135877820 140393380 1
135877820 238316092 1
135877820 14409739 1
135877820 247041300 1
135877820 231942475 1
98420900 55174364 1
98420900 104518517 1
98420900 303259546 1
98420900 236912210 1
98420900 410258761 1
98420900 69568655 1
98420900 322549346 1
98420900 70205816 1
98420900 85370909 1
98420900 67430174 1
98420900 46850377 1
98420900 19964133 1
98420900 242471796 1
98420900 240465601 1
98420900 144131076 1
98420900 6300152 1
74979783 55174364 1
74979783 28364382 1
74979783 104518517 1
74979783 246585659 1
74979783 6290752 1
74979783 172749267 1
74979783 392146152 1
74979783 46123918 1
20511634 415438778 1
20511634 238586884 1
20511634 60663002 1
20511634 22862620 1
20511634 392146152 1
20511634 46123918 1
20511634 318475037 1
20511634 393461982 1
20511634 303259546 1
20511634 316306021 1
20511634 347778813 1
20511634 228774722 1
20511634 20517600 1
20511634 322549346 1
20511634 238633165 1
20511634 296787019 1
20511634 23577405 1
20511634 121098050 1
20511634 19964133 1
20511634 19777265 1
20511634 238316092 1
20511634 14409739 1
20511634 226898857 1
20511634 67430174 1
239787466 312658372 1
239787466 110670932 1
239787466 104518517 1
239787466 67430174 1
239787466 303259546 1
239787466 197095842 1
239787466 60663002 1
239787466 6300152 1
239787466 318475037 1
239787466 46123918 1
239787466 228774722 1
239787466 234077156 1
239787466 229650437 1
239787466 140393380 1
239787466 322549346 1
239787466 70205816 1
239787466 19777265 1
239787466 92521829 1
239787466 23577405 1
239787466 21518722 1
239787466 238316092 1
239787466 21480666 1
239787466 19964133 1
239787466 245434042 1
239787466 85370909 1
239787466 228769095 1
239787466 46850377 1
239787466 238586884 1
239787466 6244782 1
239787466 21643123 1
239787466 23359147 1
239787466 69568655 1
239787466 234825661 1
78019662 104518517 1
78019662 19533838 1
78019662 46123918 1
78019662 312658372 1
78019662 144942878 1
78019662 371923186 1
78019662 22684776 1
78019662 322549346 1
78019662 238633165 1
78019662 19837405 1
78019662 322638688 1
78019662 304321790 1
215411682 104518517 1
215411682 10814042 1
215411682 371923186 1
215411682 322638688 1
215411682 46123918 1
215411682 22862620 1
215411682 28452279 1
215411682 144942878 1
215411682 322549346 1
215411682 312658372 1
215411682 11587032 1
215411682 6294502 1
215411682 304321790 1
215411682 21518722 1
215411682 135274322 1
215411682 16950676 1
215411682 18449501 1
215411682 85370909 1
215411682 18539902 1
215411682 46850377 1
157410826 386170620 1
157410826 212555476 1
157410826 322549346 1
157410826 238633165 1
157410826 66682393 1
157410826 14409739 1
157410826 26586771 1
157410826 29110219 1
157410826 246357421 1
239444226 104518517 1
83344114 415438778 1
83344114 104518517 1
83344114 238586884 1
83344114 303259546 1
83344114 318475037 1
83344114 228774722 1
83344114 54605067 1
83344114 322549346 1
83344114 28452279 1
83344114 87471023 1
83344114 67430174 1
236487406 104518517 1
236487406 163063814 1
236487406 371923186 1
236487406 46123918 1
236487406 21518722 1
236487406 104192882 1
236487406 322549346 1
236487406 322638688 1
236487406 312658372 1
236487406 330904433 1
236487406 19837405 1
236487406 23577405 1
236487406 304321790 1
236487406 150256527 1
236487406 16950676 1
236487406 23359147 1
236487406 95224854 1
236487406 20584338 1
22983594 104518517 1
22983594 18449501 1
22983594 19594736 1
22983594 415438778 1
22983594 410258761 1
22983594 392146152 1
22983594 46123918 1
22983594 393461982 1
22983594 322549346 1
22983594 245434042 1
22983594 318475037 1
233555616 228774722 1
233555616 104518517 1
233555616 22684776 1
233555616 360540613 1
233555616 371923186 1
233555616 10814042 1
233555616 46123918 1
233555616 77989626 1
233555616 25333950 1
233555616 322549346 1
233555616 246723037 1
233555616 104192882 1
233555616 350484600 1
233555616 322638688 1
233555616 22862620 1
233555616 312658372 1
233555616 19837405 1
233555616 17691386 1
219007038 27885779 1
219007038 430934081 1
219007038 386170620 1
219007038 21518722 1
219007038 212555476 1
219007038 246357421 1
219007038 23577405 1
219007038 238633165 1
219007038 19777265 1
219007038 166888604 1
219007038 135274322 1
219007038 66682393 1
219007038 37536209 1
227338733 104518517 1
227338733 415438778 1
227338733 424999238 1
227338733 197095842 1
227338733 318475037 1
227338733 393382369 1
227338733 228774722 1
227338733 192341330 1
227338733 144942878 1
227338733 28452279 1
227338733 322549346 1
227338733 92521829 1
227338733 67430174 1
227338733 303259546 1
227338733 238316092 1
227338733 14409739 1
227338733 87471023 1
227338733 6244782 1
227338733 21518722 1
244026999 104518517 1
244026999 11587032 1
244026999 412181399 1
244026999 10814042 1
244026999 322638688 1
244026999 37536209 1
244026999 144942878 1
244026999 18449501 1
244026999 21518722 1
244026999 19837405 1
244026999 104192882 1
244026999 322549346 1
244026999 18539902 1
244026999 20584338 1
244026999 312658372 1
244026999 304321790 1
244026999 150256527 1
244026999 17691386 1
244026999 16950676 1
244026999 6751502 1
244026999 23577405 1
244026999 22378020 1
228673882 104518517 1
228673882 17691386 1
228673882 424999238 1
228673882 415438778 1
228673882 410258761 1
228673882 392146152 1
228673882 318475037 1
228673882 48380272 1
228673882 382027035 1
228673882 303259546 1
228673882 347778813 1
228673882 238316092 1
228673882 228774722 1
228673882 140393380 1
228673882 322549346 1
228673882 92521829 1
228673882 116785133 1
228673882 245434042 1
228673882 238633165 1
228673882 87471023 1
228673882 6300152 1
228673882 18449501 1
22186312 422817442 1
22186312 326441880 1
22186312 172749267 1
22186312 420627114 1
22186312 10814042 1
22186312 371923186 1
22186312 399032673 1
22186312 322549346 1
22186312 28452279 1
22186312 296787019 1
22186312 14409739 1
22186312 244154060 1
22186312 46850377 1
22186312 23577405 1
46850377 28364382 1
137363410 104518517 1
137363410 67430174 1
137363410 410258761 1
137363410 197095842 1
137363410 245434042 1
137363410 303259546 1
137363410 238316092 1
137363410 228774722 1
137363410 70205816 1
137363410 322549346 1
137363410 23577405 1
137363410 19964133 1
137363410 21401635 1
137363410 46850377 1
137363410 228769095 1
137363410 234825661 1
137363410 23359147 1
106866759 104518517 1
106866759 303259546 1
106866759 322549346 1
106866759 135274322 1
106866759 238316092 1
106866759 238586884 1
106866759 20517600 1
106866759 228769095 1
106866759 46850377 1
106866759 244745254 1
106866759 232243716 1
106866759 234825661 1
106866759 232242473 1
106866759 243134164 1
106866759 242471796 1
106866759 190810251 1
106866759 227990753 1
106866759 85370909 1
106866759 237376611 1
106866759 227431311 1
106866759 29466305 1
106866759 70205816 1
106866759 55174364 1
106866759 16627544 1
106866759 191865710 1
106866759 23359147 1
106866759 135877820 1
106866759 69568655 1
106866759 21401635 1
106866759 21518722 1
106866759 19964133 1
262322667 415438778 1
262322667 28452279 1
262322667 104518517 1
262322667 21643123 1
262322667 104217808 1
262322667 6244782 1
94835912 28364382 1
94835912 29110219 1
94835912 20517600 1
94835912 172749267 1
94835912 421067231 1
94835912 420627114 1
94835912 197897890 1
94835912 399032673 1
94835912 46123918 1
94835912 18449501 1
94835912 382027035 1
94835912 21927925 1
94835912 36351009 1
94835912 326441880 1
94835912 28452279 1
94835912 166888604 1
94835912 21480666 1
94835912 54605067 1
94835912 296787019 1
94835912 238586884 1
94835912 14409739 1
94835912 46850377 1
19530527 29110219 1
19530527 246357421 1
19530527 18818981 1
19530527 424999238 1
19530527 415438778 1
19530527 197095842 1
19530527 410258761 1
109986944 104518517 1
109986944 415438778 1
109986944 360540613 1
109986944 410258761 1
109986944 46123918 1
109986944 393461982 1
109986944 347778813 1
109986944 258136924 1
109986944 140393380 1
109986944 322549346 1
109986944 350484600 1
109986944 39472243 1
109986944 330904433 1
109986944 239555645 1
109986944 318475037 1
109986944 23577405 1
109986944 121098050 1
99560321 420627114 1
99560321 172749267 1
99560321 422817442 1
99560321 399032673 1
99560321 46123918 1
190987689 6294502 1
190987689 16627544 1
190987689 104518517 1
190987689 361335767 1
190987689 322549346 1
190987689 23359147 1
190987689 23577405 1
190987689 304321790 1
190987689 166888604 1
190987689 46850377 1
190987689 74979783 1
115924018 22684776 1
115924018 104518517 1
115924018 163063814 1
115924018 371923186 1
115924018 19533838 1
115924018 29110219 1
115924018 238316092 1
115924018 28452279 1
115924018 104192882 1
115924018 322549346 1
115924018 350484600 1
115924018 19837405 1
115924018 322638688 1
115924018 312658372 1
115924018 46123918 1
115924018 144942878 1
115924018 18449501 1
115924018 304321790 1
115924018 150256527 1
115924018 11587032 1
115924018 66682393 1
115924018 21518722 1
115924018 135274322 1
115924018 16950676 1
115924018 85370909 1
115924018 18539902 1
115924018 20584338 1
115924018 95224854 1
115924018 46850377 1
115924018 238586884 1
115924018 37536209 1
115924018 26586771 1
115924018 74979783 1
115924018 226985646 1
327886319 6294502 1
327886319 104518517 1
327886319 21480666 1
327886319 236912210 1
327886319 424999238 1
327886319 190810251 1
327886319 360540613 1
327886319 410258761 1
327886319 303259546 1
327886319 240465601 1
327886319 393461982 1
327886319 347778813 1
327886319 238316092 1
327886319 228774722 1
327886319 48380272 1
327886319 22378020 1
95658167 104518517 1
95658167 415438778 1
19735329 312658372 1
19735329 197095842 1
19735329 236912210 1
19735329 172749267 1
19735329 415438778 1
19735329 60663002 1
19735329 410258761 1
19735329 104518517 1
19735329 46123918 1
19735329 393461982 1
19735329 229015331 1
19735329 347778813 1
19735329 192341330 1
19735329 166888604 1
19735329 322549346 1
46123918 304321790 1
46123918 16627544 1
46123918 104518517 1
46123918 322638688 1
46123918 371923186 1
46123918 20517600 1
46123918 77989626 1
46123918 18449501 1
46123918 29466305 1
46123918 322549346 1
46123918 19964133 1
46123918 312658372 1
46123918 11587032 1
46123918 150256527 1
46123918 21518722 1
46123918 135274322 1
46123918 14409739 1
46123918 16950676 1
46123918 21480666 1
21811630 238633165 1
21811630 104518517 1
21811630 197095842 1
21811630 228774722 1
21811630 410258761 1
21811630 46123918 1
21811630 393461982 1
21811630 21643123 1
21811630 18449501 1
21811630 20517600 1
21811630 322549346 1
212284694 229015331 1
212284694 21518722 1
212284694 322549346 1
212284694 85370909 1
212284694 25298765 1
212284694 228769095 1
212284694 69568655 1
212284694 46850377 1
212284694 135274322 1
212284694 232243716 1
212284694 234825661 1
54172831 361335767 1
54172831 293536395 1
54172831 246357421 1
241298933 27885779 1
241298933 238633165 1
241298933 104518517 1
241298933 26586771 1
241298933 386170620 1
241298933 322549346 1
241298933 212555476 1
241298933 66682393 1
241298933 46850377 1
133219169 104518517 1
133219169 246357421 1
133219169 22684776 1
133219169 19594736 1
133219169 28364382 1
133219169 412181399 1
133219169 172749267 1
133219169 22862620 1
133219169 350484600 1
133219169 371923186 1
133219169 322638688 1
133219169 238316092 1
133219169 382027035 1
133219169 26586771 1
133219169 144942878 1
133219169 6300152 1
133219169 322549346 1
32845471 104518517 1
32845471 67430174 1
32845471 236912210 1
32845471 410258761 1
32845471 197095842 1
32845471 22862620 1
32845471 303259546 1
32845471 238316092 1
32845471 228774722 1
32845471 322549346 1
32845471 85370909 1
32845471 21518722 1
32845471 19964133 1
32845471 23359147 1
32845471 46850377 1
32845471 69568655 1
32845471 242373942 1
239862568 322638688 1
239862568 20584338 1
239862568 11587032 1
239862568 21480666 1
239862568 89952215 1
239862568 95224854 1
239862568 18539902 1
239862568 17691386 1
239862568 77989626 1
239862568 22862620 1
239862568 16627544 1
239862568 6300152 1
239862568 10814042 1
239862568 19533838 1
239862568 104192882 1
239862568 312658372 1
239862568 46850377 1
239862568 6751502 1
239862568 23577405 1
236377912 361335767 1
236377912 6300152 1
122713304 104518517 1
122713304 67430174 1
122713304 197095842 1
122713304 410258761 1
122713304 60663002 1
122713304 392146152 1
122713304 318475037 1
122713304 46123918 1
122713304 393461982 1
122713304 303259546 1
122713304 228774722 1
122713304 322549346 1
122713304 20517600 1
122713304 66682393 1
122713304 238316092 1
122713304 245434042 1
122713304 6244782 1
90059455 415438778 1
90059455 104518517 1
90059455 236912210 1
90059455 16627544 1
90059455 371923186 1
90059455 70205816 1
90059455 69568655 1
90059455 322549346 1
90059455 104192882 1
90059455 19837405 1
90059455 312658372 1
90059455 322638688 1
90059455 144942878 1
90059455 18449501 1
90059455 304321790 1
90059455 150256527 1
104192882 296787019 1
118999126 296787019 1
118999126 378668608 1
118999126 104518517 1
118999126 179230072 1
118999126 18818981 1
118999126 424999238 1
118999126 415438778 1
118999126 197095842 1
118999126 410258761 1
233919401 19964133 1
233919401 104518517 1
233919401 228774722 1
233919401 236912210 1
233919401 392146152 1
233919401 303259546 1
233919401 245434042 1
233919401 21518722 1
233919401 322549346 1
233919401 6244782 1
233919401 197095842 1
233919401 238316092 1
233919401 85370909 1
233919401 6300152 1
233919401 228769095 1
233919401 46850377 1
233919401 244156314 1
233919401 235243434 1
233919401 23359147 1
233919401 69568655 1
127331013 25298765 1
127331013 104518517 1
127331013 415438778 1
127331013 190810251 1
127331013 197095842 1
127331013 410258761 1
127331013 303259546 1
127331013 318475037 1
127331013 228774722 1
127331013 245434042 1
127331013 144942878 1
127331013 322549346 1
127331013 92521829 1
127331013 21518722 1
127331013 19964133 1
127331013 238316092 1
127331013 6244782 1
127331013 227431311 1
127331013 29466305 1
127331013 21480666 1
127331013 20517600 1
127331013 228769095 1
127331013 85370909 1
127331013 23359147 1
127331013 46850377 1
63680662 415438778 1
63680662 104518517 1
63680662 246585659 1
63680662 236912210 1
63680662 410258761 1
63680662 46123918 1
63680662 347778813 1
63680662 228774722 1
63680662 322549346 1
63680662 39472243 1
63680662 238316092 1
63680662 6244782 1
63680662 19964133 1
63680662 70205816 1
111338251 415438778 1
111338251 67430174 1
111338251 197095842 1
111338251 104518517 1
111338251 303259546 1
111338251 347778813 1
111338251 322549346 1
111338251 92521829 1
111338251 19964133 1
111338251 21518722 1
111338251 238316092 1
111338251 110670932 1
111338251 19777265 1
111338251 228769095 1
111338251 46850377 1
111338251 234825661 1
111338251 242471796 1
111338251 85370909 1
166102184 415438778 1
166102184 104518517 1
166102184 67430174 1
166102184 424999238 1
166102184 410258761 1
166102184 60663002 1
166102184 303259546 1
166102184 318475037 1
166102184 347778813 1
166102184 238316092 1
166102184 229015331 1
166102184 228774722 1
166102184 39472243 1
166102184 21518722 1
166102184 166888604 1
166102184 322549346 1
166102184 26586771 1
166102184 227431311 1
166102184 21643123 1
166102184 19777265 1
166102184 6300152 1
166102184 6244782 1
166102184 23577405 1
198846028 104518517 1
198846028 6244782 1
198846028 236912210 1
198846028 46123918 1
198846028 322549346 1
198846028 85370909 1
198846028 23577405 1
198846028 67430174 1
198846028 234825661 1
198846028 242471796 1
198846028 21518722 1
198846028 240465601 1
198846028 69568655 1
198846028 144131076 1
198846028 234077156 1
26228880 21480666 1
26228880 23577405 1
19777265 104518517 1
19777265 350484600 1
19777265 415438778 1
19777265 60663002 1
19777265 392146152 1
19777265 18818981 1
19777265 166888604 1
249347954 104518517 1
249347954 104217808 1
249347954 16627544 1
249347954 393382369 1
249347954 116547221 1
249347954 21518722 1
249347954 322549346 1
23781227 104518517 1
23781227 21480666 1
23781227 430934081 1
23781227 371923186 1
23781227 46123918 1
23781227 22684776 1
23781227 144942878 1
23781227 21518722 1
23781227 104192882 1
23781227 322549346 1
23781227 6300152 1
23781227 312658372 1
23781227 19837405 1
23781227 11587032 1
23781227 25333950 1
23781227 18449501 1
23781227 135274322 1
23781227 270286972 1
23781227 37536209 1
20586381 104518517 1
20586381 228774722 1
20586381 415438778 1
20586381 236912210 1
20586381 393461982 1
20586381 347778813 1
20586381 322549346 1
20586381 238633165 1
20586381 19777265 1
20586381 238316092 1
20586381 19964133 1
20586381 228769095 1
67268150 104518517 1
67268150 172749267 1
67268150 421067231 1
67268150 399032673 1
67268150 46123918 1
67268150 36351009 1
67268150 28452279 1
67268150 322549346 1
67268150 238633165 1
67268150 296787019 1
67268150 135274322 1
67268150 54605067 1
67268150 14409739 1
18304985 104518517 1
18304985 415438778 1
18304985 67430174 1
18304985 303259546 1
18304985 410258761 1
18304985 60663002 1
18304985 48380272 1
18304985 29110219 1
18304985 238316092 1
18304985 29466305 1
18304985 322549346 1
18304985 350484600 1
18304985 116785133 1
18304985 21643123 1
18304985 238633165 1
18304985 19777265 1
18304985 6244782 1
18304985 318475037 1
18304985 19964133 1
18304985 39472243 1
18304985 228769095 1
18304985 85370909 1
18304985 242471796 1
18304985 23359147 1
18304985 69568655 1
18304985 21518722 1
18304985 30443497 1
18304985 25298765 1
18304985 6300152 1
18304985 18016160 1
33507131 312658372 1
33507131 371923186 1
33507131 360540613 1
33507131 304321790 1
33507131 46123918 1
33507131 322638688 1
33507131 238633165 1
33507131 18449501 1
33507131 19777265 1
33507131 150256527 1
33507131 25333950 1
33507131 23577405 1
33507131 135274322 1
33507131 37011115 1
33507131 21518722 1
33507131 6244782 1
236108605 104518517 1
236108605 19533838 1
236108605 20584338 1
236108605 386170620 1
236108605 371923186 1
236108605 10814042 1
236108605 20517600 1
236108605 312658372 1
236108605 28452279 1
236108605 16950676 1
236108605 21518722 1
236108605 11587032 1
236108605 77989626 1
236108605 322638688 1
236108605 104192882 1
236108605 19837405 1
236108605 46123918 1
236108605 238633165 1
236108605 144942878 1
236108605 19777265 1
236108605 135274322 1
236108605 18449501 1
236108605 37536209 1
75995713 104518517 1
75995713 415438778 1
75995713 371923186 1
75995713 227431311 1
75995713 6300152 1
75995713 29110219 1
75995713 21518722 1
75995713 322549346 1
75995713 350484600 1
75995713 322638688 1
75995713 312658372 1
75995713 77989626 1
75995713 46123918 1
75995713 19837405 1
75995713 144942878 1
75995713 18449501 1
75995713 304321790 1
75995713 22684776 1
75995713 150256527 1
75995713 25333950 1
75995713 135274322 1
75995713 16950676 1
75995713 37536209 1
262199169 23577405 1
262199169 85370909 1
238158030 104518517 1
238158030 11587032 1
238158030 18449501 1
238158030 371923186 1
238158030 46123918 1
238158030 304321790 1
238158030 240465601 1
238158030 77989626 1
238158030 19837405 1
238158030 322549346 1
238158030 104192882 1
238158030 322638688 1
238158030 312658372 1
238158030 6294502 1
238158030 20517600 1
238158030 17691386 1
238158030 37536209 1
238158030 16950676 1
238158030 21518722 1
238158030 135274322 1
238158030 21480666 1
238158030 46850377 1
238158030 6751502 1
238158030 21245586 1
238158030 231942475 1
39019643 412181399 1
39019643 19533838 1
39019643 410258761 1
39019643 10814042 1
39019643 371923186 1
39019643 58040765 1
39019643 23359147 1
39019643 46123918 1
39019643 322638688 1
39019643 19837405 1
39019643 21518722 1
39019643 350484600 1
39019643 312658372 1
39019643 304321790 1
39019643 19777265 1
39019643 23577405 1
39019643 28452279 1
39019643 150256527 1
39019643 18539902 1
39019643 11587032 1
39019643 135274322 1
39019643 16950676 1
39019643 22862620 1
39019643 18449501 1
39019643 21480666 1
39019643 85370909 1
39019643 37011115 1
39019643 6294502 1
39019643 231942475 1
39019643 37536209 1
39019643 95224854 1
24600451 163063814 1
24600451 6300152 1
24600451 28452279 1
24600451 322549346 1
24600451 54605067 1
24600451 296787019 1
24600451 14409739 1
24600451 229650437 1
24600451 19594736 1
22498248 104518517 1
22498248 415438778 1
22498248 392146152 1
22498248 48380272 1
22498248 393461982 1
22498248 322549346 1
22498248 140393380 1
22498248 318475037 1
22498248 121098050 1
22498248 66682393 1
48667895 238633165 1
48667895 246585659 1
48667895 27885779 1
48667895 26586771 1
48667895 386170620 1
48667895 212555476 1
48667895 322549346 1
48667895 246357421 1
48667895 66682393 1
219454029 27885779 1
219454029 28452279 1
219454029 238633165 1
219454029 430934081 1
219454029 58040765 1
219454029 60663002 1
219454029 46123918 1
219454029 77989626 1
219454029 386170620 1
219454029 212555476 1
219454029 322549346 1
219454029 246357421 1
6751502 77184360 1
77184360 6751502 1
77184360 84546428 1
77184360 144942878 1
77184360 66682393 1
77995220 77184360 1
77986665 77184360 1
77184360 135877820 1
78019662 77184360 1
77184360 74979783 1
77184360 21518722 1
77184360 19777265 1
77184360 202678255 1
77184360 262322667 1
77184360 233555616 1
77184360 104192882 1
77184360 231942475 1
77184360 120117254 1
77184360 46850377 1
77184360 46123918 1
77184360 23577405 1
84546428 6751502 1
6751502 84546428 1
144942878 6751502 1
6751502 144942878 1
6751502 66682393 1
95658167 6751502 1
77995220 6751502 1
80267704 6751502 1
77986665 6751502 1
6751502 135877820 1
6751502 18016160 1
116422140 6751502 1
215411682 6751502 1
78019662 6751502 1
115924018 6751502 1
236487406 6751502 1
74979783 6751502 1
6751502 74979783 1
116559835 6751502 1
39325505 6751502 1
6751502 21518722 1
6751502 19777265 1
39019643 6751502 1
75995713 6751502 1
103817716 6751502 1
33507131 6751502 1
202678255 6751502 1
6751502 202678255 1
22026991 6751502 1
6751502 262322667 1
133219169 6751502 1
191085626 6751502 1
233555616 6751502 1
6751502 233555616 1
90059455 6751502 1
104192882 6751502 1
6751502 104192882 1
236108605 6751502 1
231942475 6751502 1
6751502 231942475 1
120117254 6751502 1
6751502 120117254 1
46850377 6751502 1
6751502 46850377 1
46123918 6751502 1
6751502 46123918 1
23781227 6751502 1
23577405 6751502 1
6751502 23577405 1
83344114 6751502 1
144942878 84546428 1
66682393 84546428 1
84546428 66682393 1
77995220 84546428 1
80267704 84546428 1
77986665 84546428 1
18016160 84546428 1
116422140 84546428 1
78019662 84546428 1
118999126 84546428 1
135514272 84546428 1
74979783 84546428 1
84546428 74979783 1
116559835 84546428 1
39325505 84546428 1
84546428 21518722 1
19735329 84546428 1
84546428 19777265 1
75995713 84546428 1
33507131 84546428 1
22026991 84546428 1
133219169 84546428 1
90059455 84546428 1
36806703 84546428 1
104192882 84546428 1
84546428 231942475 1
120117254 84546428 1
84546428 46850377 1
46123918 84546428 1
84546428 46123918 1
23577405 84546428 1
84546428 23577405 1
77986665 144942878 1
19652551 144942878 1
74979783 144942878 1
144942878 74979783 1
144942878 21518722 1
144942878 19777265 1
144942878 202678255 1
233555616 144942878 1
36806703 144942878 1
231942475 144942878 1
144942878 231942475 1
120117254 144942878 1
144942878 46850377 1
68690605 66682393 1
118999126 66682393 1
19652551 66682393 1
135514272 66682393 1
148872468 66682393 1
19530527 66682393 1
21117425 66682393 1
66682393 19777265 1
82645739 66682393 1
22628924 66682393 1
219454029 66682393 1
36806703 66682393 1
66682393 46850377 1
23577405 66682393 1
66682393 23577405 1
95658167 135877820 1
95658167 18016160 1
95658167 19652551 1
95658167 21518722 1
95658167 19777265 1
95658167 104192882 1
95658167 46850377 1
95658167 46123918 1
95658167 23577405 1
22498248 135877820 1
22498248 18016160 1
22498248 21518722 1
22498248 19777265 1
22498248 46850377 1
29163101 18016160 1
29163101 19777265 1
77995220 135877820 1
77995220 18016160 1
77995220 74979783 1
77995220 21518722 1
77995220 19777265 1
77995220 231942475 1
77995220 46850377 1
77995220 23577405 1
80267704 135877820 1
80267704 74979783 1
80267704 231942475 1
80267704 46850377 1
77986665 135877820 1
77986665 74979783 1
77986665 21518722 1
77986665 104192882 1
77986665 231942475 1
77986665 120117254 1
77986665 46850377 1
135877820 98420900 1
98420900 135877820 1
18016160 98420900 1
118999126 98420900 1
135514272 98420900 1
19530527 98420900 1
104578228 98420900 1
21518722 98420900 1
98420900 21518722 1
111338251 98420900 1
19735329 98420900 1
21440665 98420900 1
153563285 98420900 1
103817716 98420900 1
122713304 98420900 1
22983594 98420900 1
18016160 135877820 1
116422140 135877820 1
67268150 135877820 1
78019662 135877820 1
118999126 135877820 1
109986944 135877820 1
19652551 135877820 1
99560321 135877820 1
135514272 135877820 1
32922034 135877820 1
19530527 135877820 1
74979783 135877820 1
135877820 74979783 1
104578228 135877820 1
21117425 135877820 1
94835912 135877820 1
39325505 135877820 1
21518722 135877820 1
135877820 21518722 1
111338251 135877820 1
19735329 135877820 1
21440665 135877820 1
21811630 135877820 1
75995713 135877820 1
20586381 135877820 1
103817716 135877820 1
82645739 135877820 1
122713304 135877820 1
33507131 135877820 1
22026991 135877820 1
90059455 135877820 1
36806703 135877820 1
26228880 135877820 1
104192882 135877820 1
63680662 135877820 1
120117254 135877820 1
135877820 120117254 1
135877820 46850377 1
22983594 135877820 1
23577405 135877820 1
20511634 135877820 1
83344114 135877820 1
19530527 18016160 1
74979783 18016160 1
21117425 18016160 1
21518722 18016160 1
18016160 21518722 1
19735329 18016160 1
18016160 19777265 1
21440665 18016160 1
103817716 18016160 1
18016160 202678255 1
22026991 18016160 1
18016160 262322667 1
18016160 104192882 1
120117254 18016160 1
18016160 120117254 1
18016160 46850377 1
18016160 46123918 1
23577405 18016160 1
18016160 23577405 1
20511634 18016160 1
116422140 74979783 1
116422140 104192882 1
116422140 46850377 1
116422140 46123918 1
228673882 21518722 1
228673882 19777265 1
228673882 46850377 1
67268150 94835912 1
67268150 21518722 1
67268150 104192882 1
67268150 46850377 1
215411682 74979783 1
215411682 104192882 1
215411682 239862568 1
68690605 21518722 1
68690605 46850377 1
68690605 23577405 1
78019662 74979783 1
78019662 21518722 1
78019662 19777265 1
78019662 104192882 1
78019662 231942475 1
78019662 46850377 1
118999126 21518722 1
118999126 19777265 1
118999126 262322667 1
118999126 104192882 1
118999126 46850377 1
118999126 46123918 1
118999126 23577405 1
115924018 231942475 1
115924018 239862568 1
236487406 74979783 1
236487406 46850377 1
236487406 239862568 1
109986944 21518722 1
109986944 19777265 1
109986944 104192882 1
109986944 46850377 1
127331013 23577405 1
19652551 237826875 1
19652551 21518722 1
19777265 19652551 1
19652551 19777265 1
19652551 104192882 1
19652551 231942475 1
19652551 46850377 1
19652551 46123918 1
23577405 19652551 1
19652551 23577405 1
83344114 19652551 1
227338733 19777265 1
227338733 46850377 1
99560321 94835912 1
99560321 21518722 1
99560321 46850377 1
99560321 23577405 1
135514272 21518722 1
135514272 19777265 1
135514272 262322667 1
135514272 104192882 1
135514272 46850377 1
135514272 46123918 1
135514272 23577405 1
324588341 21518722 1
324588341 19777265 1
324588341 104192882 1
324588341 23577405 1
237826875 21518722 1
19735329 237826875 1
237826875 19777265 1
239444226 237826875 1
237826875 46850377 1
237826875 46123918 1
23577405 237826875 1
237826875 23577405 1
148872468 21518722 1
148872468 46850377 1
148872468 23577405 1
19530527 74979783 1
19530527 21518722 1
19530527 19777265 1
19530527 104192882 1
19530527 46850377 1
19530527 46123918 1
19530527 23577405 1
104578228 74979783 1
116559835 74979783 1
39325505 74979783 1
74979783 21518722 1
19735329 74979783 1
21811630 74979783 1
75995713 74979783 1
122713304 74979783 1
33507131 74979783 1
202678255 74979783 1
74979783 202678255 1
22026991 74979783 1
133219169 74979783 1
191085626 74979783 1
90059455 74979783 1
36806703 74979783 1
74979783 104192882 1
231942475 74979783 1
74979783 231942475 1
63680662 74979783 1
120117254 74979783 1
74979783 120117254 1
46850377 74979783 1
74979783 46850377 1
23781227 74979783 1
74979783 23577405 1
83344114 74979783 1
104578228 21518722 1
104578228 19777265 1
229466877 46850377 1
21117425 21518722 1
21117425 46850377 1
116559835 231942475 1
116559835 46850377 1
116559835 23577405 1
22186312 94835912 1
46850377 94835912 1
39325505 21518722 1
39325505 19777265 1
39325505 202678255 1
39325505 104192882 1
39325505 46850377 1
39325505 23577405 1
248801998 21518722 1
248801998 19777265 1
248801998 46850377 1
248801998 46123918 1
248801998 23577405 1
19735329 21518722 1
19777265 21518722 1
21518722 19777265 1
21440665 21518722 1
21811630 21518722 1
20586381 21518722 1
153563285 21518722 1
103817716 21518722 1
54172831 21518722 1
122713304 21518722 1
22026991 21518722 1
262322667 21518722 1
327886319 21518722 1
22628924 21518722 1
219454029 21518722 1
239444226 21518722 1
233555616 21518722 1
90059455 21518722 1
36806703 21518722 1
211231464 21518722 1
104192882 21518722 1
21518722 104192882 1
63680662 21518722 1
236377912 21518722 1
120117254 21518722 1
46850377 21518722 1
21518722 46850377 1
21518722 46123918 1
22983594 21518722 1
23577405 21518722 1
21518722 23577405 1
20511634 21518722 1
19735329 19777265 1
19735329 104192882 1
19735329 120117254 1
19735329 46850377 1
19735329 23577405 1
21811630 19777265 1
153563285 19777265 1
262322667 19777265 1
22628924 19777265 1
36806703 19777265 1
104192882 19777265 1
19777265 104192882 1
231942475 19777265 1
46850377 19777265 1
19777265 46850377 1
22983594 19777265 1
23577405 19777265 1
19777265 23577405 1
83344114 19777265 1
21440665 46850377 1
21811630 46850377 1
39019643 104192882 1
75995713 233555616 1
75995713 104192882 1
75995713 231942475 1
75995713 120117254 1
75995713 46850377 1
75995713 239862568 1
75995713 23577405 1
20586381 46850377 1
153563285 262322667 1
153563285 46850377 1
153563285 23577405 1
103817716 46850377 1
54172831 104192882 1
54172831 46850377 1
54172831 46123918 1
54172831 23577405 1
82645739 46850377 1
82645739 23577405 1
122713304 46850377 1
33507131 202678255 1
33507131 104192882 1
33507131 46850377 1
22026991 202678255 1
90059455 202678255 1
36806703 202678255 1
22026991 104192882 1
22026991 46850377 1
239444226 262322667 1
262322667 46850377 1
262322667 23577405 1
22628924 104192882 1
22628924 46850377 1
22628924 46123918 1
22628924 23577405 1
219454029 46850377 1
219454029 23577405 1
133219169 233555616 1
133219169 104192882 1
133219169 231942475 1
133219169 120117254 1
133219169 46850377 1
133219169 46123918 1
133219169 23577405 1
191085626 46850377 1
239444226 104192882 1
239444226 46850377 1
239444226 46123918 1
90059455 233555616 1
120117254 233555616 1
233555616 46850377 1
233555616 23577405 1
90059455 120117254 1
90059455 46850377 1
90059455 46123918 1
90059455 23577405 1
36806703 104192882 1
36806703 46850377 1
36806703 46123918 1
36806703 23577405 1
211231464 46850377 1
26228880 46850377 1
104192882 231942475 1
120117254 104192882 1
46850377 104192882 1
104192882 46123918 1
23577405 104192882 1
104192882 23577405 1
20511634 104192882 1
236108605 231942475 1
236108605 46850377 1
236108605 23577405 1
120117254 231942475 1
46850377 231942475 1
231942475 46850377 1
231942475 239862568 1
63680662 46850377 1
236377912 46850377 1
236377912 23577405 1
120117254 46850377 1
120117254 46123918 1
23577405 120117254 1
120117254 23577405 1
46123918 46850377 1
22983594 46850377 1
46850377 23577405 1
219007038 46850377 1
20511634 46850377 1
83344114 46850377 1
22983594 239862568 1
23577405 46123918 1
22983594 23577405 1
83344114 23577405 1
239444226 116547221 1
14409739 116547221 1
324588341 237376611 1
19735329 237376611 1
19964133 237376611 1
21518722 237376611 1
20511634 237376611 1
135877820 237376611 1
21811630 237376611 1
94069743 237376611 1
63680662 237376611 1
22983594 237376611 1
118999126 237376611 1
228770219 237376611 1
135514272 237376611 1
229466877 237376611 1
76951150 77989626 1
237826875 77989626 1
22862620 19964133 1
239555645 19964133 1
322549346 19964133 1
242471796 232242473 1
232233165 234077156 1
327886319 234077156 1
322549346 234077156 1
21811630 234077156 1
324588341 92521829 1
228769095 92521829 1
88647325 92521829 1
229015331 92521829 1
235243434 95884790 1
83344114 95884790 1
232243716 95884790 1
243149702 95884790 1
243177419 95884790 1
243134164 95884790 1
229466877 95884790 1
228774722 95884790 1
228673882 95884790 1
19530527 95884790 1
18016160 240624439 1
229466877 240624439 1
25298765 240624439 1
109986944 240624439 1
22005625 121375039 1
229015331 110670932 1
324588341 110670932 1
240624439 110670932 1
21811630 110670932 1
21117425 110670932 1
19964133 110670932 1
21643123 110670932 1
18016160 110670932 1
235965948 228774722 1
244026999 228774722 1
115924018 228774722 1
382027035 39472243 1
19594736 81844092 1
92521829 87471023 1
19964133 32845471 1
77989626 312658372 1
110670932 104518517 1
234077156 55174364 1
95884790 104518517 1
23781227 120117254 1
246723037 231942475 1
239862568 231942475 1
415438778 18016160 1
6290752 80267704 1
371923186 80267704 1
70170285 144942878 1
231942475 84546428 1
19530527 84546428 1
104518517 110711910 1
233919401 110711910 1
137363410 110711910 1
29163101 110711910 1
327886319 110711910 1
245434042 110711910 1
6244782 36034936 1
233555616 21117425 1
70205816 21117425 1
327886319 21117425 1
228673882 98420900 1
67430174 20511634 1
109986944 20511634 1
63680662 20511634 1
327886319 20511634 1
115924018 78019662 1
233555616 78019662 1
32845471 233555616 1
169088826 233555616 1
18818981 219007038 1
236912210 227338733 1
70170285 244026999 1
246723037 244026999 1
246820781 94835912 1
244156314 19530527 1
242795908 19530527 1
237794265 19530527 1
166102184 19530527 1
245434042 19530527 1
90364806 19530527 1
36034936 99560321 1
28776227 190987689 1
39325505 95658167 1
28776227 95658167 1
14409739 95658167 1
36034936 95658167 1
116547221 54172831 1
84546428 32845471 1
63680662 32845471 1
78026748 32845471 1
233555616 32845471 1
240624439 32845471 1
242791873 32845471 1
234077156 32845471 1
229466877 32845471 1
111338251 32845471 1
237376611 32845471 1
76951150 32845471 1
21315916 239862568 1
304321790 239862568 1
6244782 122713304 1
120117254 63680662 1
19837405 23781227 1
120117254 23781227 1
233555616 67268150 1
242804165 75995713 1
386170620 22628924 1
66682393 262199169 1
20511634 262199169 1
135274322 262199169 1
36034936 39019643 1
90059455 39019643 1
83344114 39019643 1
415438778 22498248 1
104518517 22498248 1
120117254 19533838 1
231942475 70170285 1
231942475 22862620 1
116422140 22862620 1
191085626 70170285 1
191085626 77989626 1
80267704 70170285 1
237826875 245434042 1
144942878 70170285 1
84546428 70170285 1
110711910 55174364 1
253184868 16627544 1
253184868 116547221 1
202678255 70170285 1
77995220 22862620 1
168669206 55174364 1
116559835 70170285 1
135877820 70170285 1
98420900 60663002 1
215411682 70170285 1
83344114 245434042 1
83344114 197095842 1
236487406 70170285 1
236487406 16627544 1
233555616 70170285 1
244026999 70170285 1
244026999 22862620 1
244026999 55174364 1
228673882 22862620 1
137363410 69568655 1
137363410 55174364 1
190987689 116547221 1
115924018 70170285 1
115924018 22862620 1
46123918 70170285 1
239862568 304321790 1
239862568 70170285 1
90059455 77989626 1
127331013 392146152 1
63680662 245434042 1
26228880 70170285 1
19777265 245434042 1
249347954 84546428 1
20586381 69568655 1
18304985 190810251 1
18304985 55174364 1
236108605 70170285 1
238158030 70170285 1
238158030 22862620 1
39019643 70170285 1
29163101 20511634 1
233919401 84546428 1
67268150 233555616 1
135877820 84546428 1
20586381 233555616 1
23781227 84546428 1
249347954 233555616 1
238158030 233555616 1
21117425 233555616 1
82645739 84546428 1
21117425 32845471 1
83344114 144942878 1
74979783 19777265 1
239862568 19777265 1
19777265 239862568 1
237826875 144942878 1
18016160 239862568 1
236377912 84546428 1
191085626 239862568 1
137363410 32845471 1
322549346 135274322 1
95658167 135274322 1
262199169 135274322 1
144302254 135274322 1
19837405 135274322 1
150256527 135274322 1
375036621 135274322 1
234077156 135274322 1
21440665 135274322 1
262322667 135274322 1
237794265 135274322 1
104187193 135274322 1
232242473 135274322 1
236377912 135274322 1
233555616 135274322 1
237376611 135274322 1
99560321 135274322 1
114007914 135274322 1
239444226 135274322 1
83344114 135274322 1
68690605 135274322 1
237826875 135274322 1
211231464 135274322 1
144942878 135274322 1
228774722 23359147 1
415438778 23359147 1
213229979 23359147 1
327886319 23359147 1
350484600 23359147 1
226631830 23359147 1
324588341 23359147 1
77184360 322549346 1
39325505 322549346 1
36806703 322549346 1
90364806 322549346 1
78021401 322549346 1
232242473 322549346 1
392146152 322549346 1
246966794 322549346 1
16627544 322549346 1
242795908 322549346 1
393461982 322549346 1
54172831 322549346 1
104192882 322549346 1
234825661 322549346 1
234688647 322549346 1
22628924 322549346 1
120117254 322549346 1
227990753 322549346 1
22005625 322549346 1
21401635 322549346 1
28452279 322549346 1
21518722 322549346 1
245434042 322549346 1
21629133 322549346 1
327886319 322549346 1
81844092 322549346 1
424999238 322549346 1
19964133 322549346 1
236377912 322549346 1
237794265 322549346 1
110670932 322549346 1
29466305 322549346 1
235965948 322549346 1
226631830 322549346 1
324588341 322549346 1
242455623 322549346 1
212555476 322549346 1
191865710 322549346 1
30443497 322549346 1
242804165 322549346 1
229015331 322549346 1
10814042 322549346 1
28776227 322549346 1
236912210 322549346 1
25298765 322549346 1
19777265 322549346 1
128593925 322549346 1
21315916 322549346 1
192341330 322549346 1
135514272 322549346 1
11587032 322549346 1
85370909 322549346 1
181303066 322549346 1
74979783 322549346 1
36351009 322549346 1
87471023 322549346 1
243134164 322549346 1
114007914 322549346 1
239444226 322549346 1
262322667 322549346 1
95658167 322549346 1
22862620 322549346 1
39472243 322549346 1
203484133 322549346 1
92521829 322549346 1
18016160 322549346 1
67430174 322549346 1
240624439 322549346 1
237376611 322549346 1
19594736 322549346 1
93026497 322549346 1
88647325 322549346 1
77989626 322549346 1
234077156 322549346 1
46850377 322549346 1
19530527 322549346 1
95884790 322549346 1
242373942 322549346 1
228769095 322549346 1
25333950 322549346 1
6294502 322549346 1
21643123 322549346 1
228774722 322549346 1
6751502 322549346 1
68690605 322549346 1
69568655 322549346 1
197897890 322549346 1
78026748 322549346 1
118999126 322549346 1
6300152 322549346 1
121375039 322549346 1
243149702 322549346 1
37536209 322549346 1
70205816 322549346 1
76951150 322549346 1
135274322 322549346 1
248801998 322549346 1
19652551 322549346 1
237788848 322549346 1
89952215 322549346 1
18539902 322549346 1
19533838 322549346 1
116547221 322549346 1
22684776 322549346 1
228770219 322549346 1
153563285 322549346 1
29110219 322549346 1
148872468 322549346 1
246723037 322549346 1
23359147 322549346 1
150981180 322549346 1
244745254 322549346 1
223950593 322549346 1
23577405 322549346 1
36315404 322549346 1
232233165 322549346 1
17691386 322549346 1
94069743 322549346 1
235965948 245434042 1
238316092 245434042 1
77184360 245434042 1
226631830 245434042 1
18016160 245434042 1
67430174 245434042 1
179230072 245434042 1
324588341 245434042 1
232242473 245434042 1
240624439 245434042 1
191865710 245434042 1
22924705 245434042 1
237376611 245434042 1
30443497 245434042 1
88647325 245434042 1
242804165 245434042 1
227338733 245434042 1
234077156 245434042 1
303259546 245434042 1
46850377 245434042 1
229015331 245434042 1
106866759 245434042 1
393461982 245434042 1
415438778 245434042 1
109986944 245434042 1
19530527 245434042 1
236912210 245434042 1
19735329 245434042 1
372827446 245434042 1
21811630 245434042 1
95884790 245434042 1
32845471 245434042 1
25298765 245434042 1
242373942 245434042 1
111338251 245434042 1
55174364 245434042 1
228770219 245434042 1
234825661 245434042 1
231816917 245434042 1
382027035 245434042 1
121098050 245434042 1
243632271 245434042 1
228769095 245434042 1
192341330 245434042 1
227990753 245434042 1
153563285 245434042 1
135514272 245434042 1
104578228 245434042 1
243177419 245434042 1
144942878 245434042 1
21643123 245434042 1
228774722 245434042 1
21117425 245434042 1
36034936 245434042 1
85370909 245434042 1
238586884 245434042 1
21440665 245434042 1
168669206 245434042 1
74979783 245434042 1
98420900 245434042 1
20511634 245434042 1
87471023 245434042 1
243134164 245434042 1
239444226 245434042 1
23359147 245434042 1
21629133 245434042 1
242471796 245434042 1
322549346 245434042 1
262322667 245434042 1
347778813 245434042 1
327886319 245434042 1
19964133 245434042 1
69568655 245434042 1
212284694 245434042 1
235243434 245434042 1
232233165 245434042 1
118999126 245434042 1
39472243 245434042 1
6300152 245434042 1
166102184 245434042 1
243149702 245434042 1
94069743 245434042 1
110670932 245434042 1
18304985 245434042 1
92521829 245434042 1
29466305 245434042 1
144302254 245434042 1
70205816 245434042 1
22498248 245434042 1
226631830 258136924 1
18016160 258136924 1
227431311 258136924 1
110711910 258136924 1
237376611 258136924 1
239787466 258136924 1
242804165 258136924 1
227338733 258136924 1
234077156 258136924 1
229015331 258136924 1
137363410 258136924 1
19530527 258136924 1
236912210 258136924 1
19735329 258136924 1
21811630 258136924 1
32845471 258136924 1
95884790 258136924 1
111338251 258136924 1
104518517 258136924 1
19777265 258136924 1
20586381 258136924 1
234825661 258136924 1
67268150 258136924 1
75995713 258136924 1
238158030 258136924 1
120117254 258136924 1
192341330 258136924 1
153563285 258136924 1
135514272 258136924 1
104578228 258136924 1
21643123 258136924 1
228774722 258136924 1
21117425 258136924 1
21440665 258136924 1
168669206 258136924 1
21518722 258136924 1
135877820 258136924 1
245434042 258136924 1
98420900 258136924 1
20511634 258136924 1
87471023 258136924 1
243134164 258136924 1
239444226 258136924 1
22983594 258136924 1
228673882 258136924 1
262322667 258136924 1
327886319 258136924 1
19964133 258136924 1
122713304 258136924 1
118999126 258136924 1
316306021 258136924 1
233919401 258136924 1
39472243 258136924 1
63680662 258136924 1
127331013 258136924 1
166102184 258136924 1
198846028 258136924 1
60663002 258136924 1
243149702 258136924 1
94069743 258136924 1
240465601 258136924 1
18304985 258136924 1
92521829 258136924 1
29466305 258136924 1
70205816 258136924 1
22498248 258136924 1
18016160 54605067 1
524423189 54605067 1
237376611 54605067 1
19594736 54605067 1
148702848 54605067 1
22186312 54605067 1
46850377 54605067 1
163466066 54605067 1
99560321 54605067 1
229650437 54605067 1
14409739 54605067 1
342888740 54605067 1
243632271 54605067 1
22005625 54605067 1
25333950 54605067 1
28452279 54605067 1
6294502 54605067 1
296787019 54605067 1
330904433 54605067 1
81844092 54605067 1
28364382 54605067 1
211231464 54605067 1
21927925 54605067 1
172749267 54605067 1
213229979 54605067 1
249719099 54605067 1
516729176 54605067 1
25298765 54605067 1
19777265 54605067 1
29110219 54605067 1
85370909 54605067 1
36351009 54605067 1
114007914 54605067 1
22378020 54605067 1
95658167 54605067 1
36315404 54605067 1
92521829 54605067 1
135877820 237788848 1
118999126 237788848 1
227338733 229015331 1
191085626 229015331 1
228673882 229015331 1
235965948 229015331 1
109986944 229015331 1
19530527 229015331 1
153563285 229015331 1
327886319 229015331 1
18016160 229015331 1
104578228 229015331 1
19964133 229015331 1
69568655 229015331 1
67430174 229015331 1
122713304 229015331 1
118999126 229015331 1
232242473 229015331 1
240624439 229015331 1
110670932 229015331 1
21518722 229015331 1
228770219 229015331 1
20511634 229015331 1
87471023 229015331 1
239787466 229015331 1
239444226 229015331 1
361335767 219480393 1
36806703 219480393 1
236377912 219480393 1
237487471 219480393 1
270850017 219480393 1
385326089 219480393 1
231942475 116785133 1
77184360 116785133 1
18016160 116785133 1
227431311 116785133 1
80267704 116785133 1
232242473 116785133 1
191865710 116785133 1
215411682 116785133 1
412181399 116785133 1
246966794 116785133 1
21811630 116785133 1
6290752 116785133 1
23781227 116785133 1
67268150 116785133 1
120117254 116785133 1
116422140 116785133 1
82645739 116785133 1
350484600 116785133 1
135514272 116785133 1
144942878 116785133 1
84546428 116785133 1
29110219 116785133 1
77995220 116785133 1
11587032 116785133 1
6306972 116785133 1
6751502 116785133 1
135877820 116785133 1
74979783 116785133 1
150256527 116785133 1
233555616 116785133 1
23359147 116785133 1
16950676 116785133 1
78026748 116785133 1
118999126 116785133 1
322638688 116785133 1
63680662 116785133 1
39019643 116785133 1
135274322 304321790 1
120117254 304321790 1
77986665 304321790 1
25333950 304321790 1
77184360 304321790 1
39325505 304321790 1
37011115 304321790 1
6294502 304321790 1
144942878 304321790 1
84546428 304321790 1
77995220 304321790 1
11587032 304321790 1
6751502 304321790 1
89952215 304321790 1
74979783 304321790 1
18539902 304321790 1
150256527 304321790 1
20584338 304321790 1
246723037 304321790 1
233555616 304321790 1
77989626 304321790 1
19533838 304321790 1
99560321 304321790 1
19735329 304321790 1
16950676 304321790 1
18449501 304321790 1
133219169 304321790 1
22862620 304321790 1
232233165 304321790 1
104192882 304321790 1
78026748 304321790 1
322638688 304321790 1
6290752 304321790 1
95224854 304321790 1
17691386 304321790 1
37536209 304321790 1
236108605 304321790 1
76951150 304321790 1
237826875 496338650 1
148872468 496338650 1
270850017 496338650 1
19837405 496338650 1
212555476 496338650 1
236912210 496338650 1
68690605 496338650 1
197897890 496338650 1
14409739 496338650 1
27885779 496338650 1
26586771 496338650 1
22628924 496338650 1
48667895 496338650 1
219454029 496338650 1
135274322 228774722 1
231942475 228774722 1
191085626 228774722 1
229466877 228774722 1
21480666 228774722 1
226631830 228774722 1
29163101 228774722 1
18016160 228774722 1
248801998 228774722 1
227431311 228774722 1
19652551 228774722 1
80267704 228774722 1
237826875 228774722 1
67430174 228774722 1
179230072 228774722 1
90364806 228774722 1
324588341 228774722 1
253184868 228774722 1
232242473 228774722 1
240624439 228774722 1
533004742 228774722 1
232243716 228774722 1
190810251 228774722 1
237376611 228774722 1
242804165 228774722 1
88647325 228774722 1
242795908 228774722 1
234077156 228774722 1
303259546 228774722 1
229015331 228774722 1
106866759 228774722 1
19530527 228774722 1
109986944 228774722 1
236912210 228774722 1
190987689 228774722 1
19735329 228774722 1
116547221 228774722 1
372827446 228774722 1
133219169 228774722 1
95884790 228774722 1
104192882 228774722 1
25298765 228774722 1
242373942 228774722 1
239555645 228774722 1
111338251 228774722 1
228770219 228774722 1
128593925 228774722 1
234825661 228774722 1
234688647 228774722 1
121098050 228774722 1
382027035 228774722 1
75995713 228774722 1
21315916 228774722 1
238158030 228774722 1
24600451 228774722 1
228769095 228774722 1
120117254 228774722 1
258136924 228774722 1
192341330 228774722 1
77986665 228774722 1
227990753 228774722 1
153563285 228774722 1
135514272 228774722 1
243177419 228774722 1
144942878 228774722 1
21643123 228774722 1
84546428 228774722 1
36034936 228774722 1
85370909 228774722 1
238586884 228774722 1
21440665 228774722 1
6751502 228774722 1
21518722 228774722 1
245434042 228774722 1
74979783 228774722 1
98420900 228774722 1
87471023 228774722 1
243134164 228774722 1
78019662 228774722 1
239444226 228774722 1
246723037 228774722 1
236487406 228774722 1
326441880 228774722 1
22983594 228774722 1
23359147 228774722 1
322549346 228774722 1
347778813 228774722 1
19964133 228774722 1
23577405 228774722 1
69568655 228774722 1
197897890 228774722 1
232233165 228774722 1
90059455 228774722 1
78026748 228774722 1
118999126 228774722 1
316306021 228774722 1
39472243 228774722 1
237794265 228774722 1
6300152 228774722 1
198846028 228774722 1
243149702 228774722 1
94069743 228774722 1
197095842 228774722 1
249347954 228774722 1
110670932 228774722 1
203484133 228774722 1
18304985 228774722 1
92521829 228774722 1
29466305 228774722 1
304321790 228774722 1
70205816 228774722 1
22498248 228774722 1
76951150 228774722 1
77184360 246357421 1
232242473 246357421 1
104192882 246357421 1
27885779 246357421 1
6290752 246357421 1
385326089 246357421 1
22628924 246357421 1
350484600 246357421 1
616139585 246357421 1
224291356 246357421 1
236377912 246357421 1
456156740 246357421 1
21480666 246357421 1
270850017 246357421 1
212555476 246357421 1
28776227 246357421 1
238633165 246357421 1
116785133 246357421 1
82645739 246357421 1
21117425 246357421 1
40747039 246357421 1
74979783 246357421 1
239444226 246357421 1
22862620 246357421 1
19594736 246357421 1
6294502 246357421 1
6751502 246357421 1
68690605 246357421 1
78026748 246357421 1
375036621 246357421 1
227431311 246357421 1
430934081 246357421 1
244026999 246357421 1
361335767 246357421 1
66682393 246357421 1
29110219 246357421 1
148872468 246357421 1
150256527 246357421 1
23359147 246357421 1
26586771 246357421 1
17691386 246357421 1
124849627 246357421 1
191085626 456156740 1
77184360 456156740 1
29163101 456156740 1
226631830 456156740 1
18016160 456156740 1
248801998 456156740 1
36806703 456156740 1
67430174 456156740 1
110711910 456156740 1
253184868 456156740 1
78021401 456156740 1
232242473 456156740 1
240624439 456156740 1
533004742 456156740 1
237376611 456156740 1
239787466 456156740 1
215411682 456156740 1
227338733 456156740 1
234077156 456156740 1
303259546 456156740 1
229015331 456156740 1
137363410 456156740 1
106866759 456156740 1
19530527 456156740 1
109986944 456156740 1
19735329 456156740 1
372827446 456156740 1
21811630 456156740 1
54172831 456156740 1
104192882 456156740 1
25298765 456156740 1
242373942 456156740 1
111338251 456156740 1
20586381 456156740 1
234825661 456156740 1
67268150 456156740 1
231816917 456156740 1
121098050 456156740 1
75995713 456156740 1
228769095 456156740 1
22005625 456156740 1
153563285 456156740 1
135514272 456156740 1
242791873 456156740 1
104578228 456156740 1
21643123 456156740 1
144942878 456156740 1
202678255 456156740 1
77995220 456156740 1
21117425 456156740 1
36034936 456156740 1
85370909 456156740 1
148872468 456156740 1
238586884 456156740 1
21440665 456156740 1
6751502 456156740 1
168669206 456156740 1
21518722 456156740 1
135877820 456156740 1
245434042 456156740 1
98420900 456156740 1
20511634 456156740 1
87471023 456156740 1
114007914 456156740 1
78019662 456156740 1
239444226 456156740 1
83344114 456156740 1
22983594 456156740 1
23359147 456156740 1
228673882 456156740 1
81844092 456156740 1
68690605 456156740 1
19964133 456156740 1
23577405 456156740 1
69568655 456156740 1
235243434 456156740 1
236377912 456156740 1
232233165 456156740 1
118999126 456156740 1
39472243 456156740 1
237794265 456156740 1
127331013 456156740 1
63680662 456156740 1
6300152 456156740 1
166102184 456156740 1
94069743 456156740 1
110670932 456156740 1
18304985 456156740 1
92521829 456156740 1
29466305 456156740 1
70205816 456156740 1
22498248 456156740 1
77184360 29110219 1
18016160 29110219 1
237826875 29110219 1
190810251 29110219 1
19594736 29110219 1
16627544 29110219 1
148702848 29110219 1
22186312 29110219 1
46850377 29110219 1
99560321 29110219 1
14409739 29110219 1
6290752 29110219 1
20586381 29110219 1
67268150 29110219 1
120117254 29110219 1
22005625 29110219 1
25333950 29110219 1
350484600 29110219 1
6294502 29110219 1
195697781 29110219 1
6751502 29110219 1
83344114 29110219 1
81844092 29110219 1
78026748 29110219 1
118999126 29110219 1
6300152 29110219 1
76951150 29110219 1
21480666 29110219 1
227431311 29110219 1
211231464 29110219 1
172749267 29110219 1
191865710 29110219 1
213229979 29110219 1
361335767 29110219 1
109986944 29110219 1
28776227 29110219 1
133219169 29110219 1
116785133 29110219 1
21315916 29110219 1
153563285 29110219 1
246357421 29110219 1
66682393 29110219 1
54605067 29110219 1
11587032 29110219 1
148872468 29110219 1
114007914 29110219 1
150256527 29110219 1
239444226 29110219 1
233555616 29110219 1
23359147 29110219 1
22378020 29110219 1
16950676 29110219 1
39472243 29110219 1
33507131 29110219 1
90364806 85370909 1
232243716 85370909 1
190810251 85370909 1
22186312 85370909 1
21811630 85370909 1
54172831 85370909 1
239862568 85370909 1
23781227 85370909 1
312625958 85370909 1
75995713 85370909 1
120117254 85370909 1
77986665 85370909 1
22005625 85370909 1
21401635 85370909 1
21440665 85370909 1
245434042 85370909 1
22983594 85370909 1
242471796 85370909 1
46123918 85370909 1
424999238 85370909 1
122713304 85370909 1
110670932 85370909 1
21480666 85370909 1
226631830 85370909 1
48380272 85370909 1
212555476 85370909 1
30443497 85370909 1
242804165 85370909 1
229015331 85370909 1
10814042 85370909 1
109986944 85370909 1
28776227 85370909 1
236912210 85370909 1
19777265 85370909 1
382027035 85370909 1
116785133 85370909 1
82645739 85370909 1
84546428 85370909 1
54605067 85370909 1
87471023 85370909 1
243134164 85370909 1
262322667 85370909 1
95658167 85370909 1
63680662 85370909 1
26228880 85370909 1
92521829 85370909 1
33507131 85370909 1
67430174 85370909 1
179230072 85370909 1
19837405 85370909 1
237376611 85370909 1
19594736 85370909 1
412181399 85370909 1
77989626 85370909 1
234077156 85370909 1
46850377 85370909 1
137363410 85370909 1
19530527 85370909 1
95884790 85370909 1
229650437 85370909 1
14409739 85370909 1
239555645 85370909 1
228769095 85370909 1
25333950 85370909 1
104578228 85370909 1
83344114 85370909 1
236487406 85370909 1
68690605 85370909 1
197897890 85370909 1
6300152 85370909 1
37536209 85370909 1
240465601 85370909 1
22498248 85370909 1
135274322 85370909 1
6244782 85370909 1
248801998 85370909 1
19652551 85370909 1
242484816 85370909 1
103817716 85370909 1
415438778 85370909 1
19533838 85370909 1
190987689 85370909 1
163929486 85370909 1
153563285 85370909 1
20511634 85370909 1
23359147 85370909 1
244745254 85370909 1
23577405 85370909 1
166102184 85370909 1
17691386 85370909 1
229466877 85370909 1
238316092 85370909 1
77184360 85370909 1
39325505 85370909 1
36806703 85370909 1
410258761 85370909 1
237826875 85370909 1
21565240 85370909 1
78021401 85370909 1
232242473 85370909 1
392146152 85370909 1
140393380 85370909 1
16627544 85370909 1
226898857 85370909 1
393461982 85370909 1
19735329 85370909 1
104192882 85370909 1
6290752 85370909 1
20586381 85370909 1
234825661 85370909 1
67268150 85370909 1
234688647 85370909 1
121098050 85370909 1
22628924 85370909 1
227990753 85370909 1
350484600 85370909 1
144942878 85370909 1
195697781 85370909 1
238586884 85370909 1
21518722 85370909 1
78019662 85370909 1
21629133 85370909 1
228673882 85370909 1
327886319 85370909 1
19964133 85370909 1
236377912 85370909 1
197095842 85370909 1
29466305 85370909 1
235965948 85370909 1
456156740 85370909 1
211231464 85370909 1
324588341 85370909 1
533004742 85370909 1
191865710 85370909 1
227338733 85370909 1
318475037 85370909 1
25298765 85370909 1
21315916 85370909 1
192341330 85370909 1
116422140 85370909 1
135514272 85370909 1
243177419 85370909 1
11587032 85370909 1
21117425 85370909 1
135877820 85370909 1
74979783 85370909 1
114007914 85370909 1
239444226 85370909 1
16950676 85370909 1
235243434 85370909 1
22862620 85370909 1
39472243 85370909 1
237487471 85370909 1
231942475 85370909 1
191085626 85370909 1
18016160 85370909 1
80267704 85370909 1
240624439 85370909 1
88647325 85370909 1
303259546 85370909 1
99560321 85370909 1
372827446 85370909 1
242373942 85370909 1
243632271 85370909 1
6294502 85370909 1
21643123 85370909 1
228774722 85370909 1
6751502 85370909 1
322549346 85370909 1
347778813 85370909 1
69568655 85370909 1
90059455 85370909 1
78026748 85370909 1
118999126 85370909 1
316306021 85370909 1
243149702 85370909 1
144302254 85370909 1
70205816 85370909 1
76951150 85370909 1
227431311 85370909 1
89952215 85370909 1
22924705 85370909 1
18539902 85370909 1
166888604 85370909 1
144131076 85370909 1
104518517 85370909 1
55174364 85370909 1
228770219 85370909 1
231816917 85370909 1
22026991 85370909 1
29110219 85370909 1
77995220 85370909 1
36034936 85370909 1
148872468 85370909 1
150256527 85370909 1
233555616 85370909 1
18449501 85370909 1
223950593 85370909 1
232233165 85370909 1
94069743 85370909 1
231942475 415438778 1
18016160 415438778 1
190810251 415438778 1
237376611 415438778 1
16627544 415438778 1
99560321 415438778 1
372827446 415438778 1
6290752 415438778 1
239555645 415438778 1
22005625 415438778 1
350484600 415438778 1
6294502 415438778 1
21643123 415438778 1
245434042 415438778 1
327886319 415438778 1
19964133 415438778 1
69568655 415438778 1
6300152 415438778 1
197095842 415438778 1
29466305 415438778 1
76951150 415438778 1
21480666 415438778 1
226631830 415438778 1
227431311 415438778 1
32922034 415438778 1
191865710 415438778 1
30443497 415438778 1
28776227 415438778 1
104518517 415438778 1
116785133 415438778 1
21315916 415438778 1
135514272 415438778 1
29110219 415438778 1
85370909 415438778 1
98420900 415438778 1
87471023 415438778 1
243134164 415438778 1
150256527 415438778 1
23359147 415438778 1
16950676 415438778 1
39472243 415438778 1
18016160 239555645 1
21643123 239555645 1
85370909 239555645 1
227338733 239555645 1
303259546 239555645 1
137363410 239555645 1
415438778 239555645 1
19530527 239555645 1
327886319 239555645 1
19735329 239555645 1
19964133 239555645 1
69568655 239555645 1
144131076 239555645 1
39472243 239555645 1
6300152 239555645 1
19777265 239555645 1
20586381 239555645 1
21480666 198799377 1
21643123 198799377 1
21440665 198799377 1
21518722 198799377 1
98420900 198799377 1
234077156 198799377 1
19530527 198799377 1
118999126 198799377 1
144131076 198799377 1
197095842 198799377 1
235965948 227431311 1
18016160 227431311 1
179230072 227431311 1
324588341 227431311 1
190810251 227431311 1
237376611 227431311 1
30443497 227431311 1
239787466 227431311 1
46850377 227431311 1
415438778 227431311 1
19530527 227431311 1
372827446 227431311 1
21811630 227431311 1
25298765 227431311 1
144131076 227431311 1
6290752 227431311 1
239555645 227431311 1
135514272 227431311 1
246357421 227431311 1
104578228 227431311 1
21643123 227431311 1
29110219 227431311 1
228774722 227431311 1
238586884 227431311 1
21518722 227431311 1
135877820 227431311 1
20511634 227431311 1
87471023 227431311 1
22983594 227431311 1
23359147 227431311 1
242471796 227431311 1
69568655 227431311 1
39472243 227431311 1
63680662 227431311 1
94069743 227431311 1
29466305 227431311 1
70205816 227431311 1
21480666 243632271 1
77184360 243632271 1
18016160 243632271 1
39325505 243632271 1
36806703 243632271 1
19652551 243632271 1
211231464 243632271 1
19594736 243632271 1
16627544 243632271 1
19530527 243632271 1
99560321 243632271 1
19735329 243632271 1
244154060 243632271 1
67268150 243632271 1
21315916 243632271 1
77986665 243632271 1
22005625 243632271 1
153563285 243632271 1
135514272 243632271 1
6751502 243632271 1
21518722 243632271 1
135877820 243632271 1
74979783 243632271 1
114007914 243632271 1
83344114 243632271 1
22983594 243632271 1
19964133 243632271 1
23577405 243632271 1
118999126 243632271 1
39472243 243632271 1
18304985 243632271 1
120117254 192341330 1
242804165 192341330 1
258136924 192341330 1
228673882 192341330 1
229015331 192341330 1
235965948 192341330 1
137363410 192341330 1
229466877 192341330 1
19530527 192341330 1
109986944 192341330 1
236912210 192341330 1
226631830 192341330 1
18016160 192341330 1
327886319 192341330 1
135514272 192341330 1
104578228 192341330 1
19964133 192341330 1
223950593 192341330 1
69568655 192341330 1
197897890 192341330 1
32845471 192341330 1
95884790 192341330 1
122713304 192341330 1
110711910 192341330 1
324588341 192341330 1
118999126 192341330 1
233919401 192341330 1
577034468 192341330 1
21117425 192341330 1
85370909 192341330 1
232242473 192341330 1
63680662 192341330 1
111338251 192341330 1
21518722 192341330 1
245434042 192341330 1
98420900 192341330 1
87471023 192341330 1
243134164 192341330 1
239787466 192341330 1
92521829 192341330 1
234688647 192341330 1
238158030 192341330 1
21480666 28364382 1
77184360 28364382 1
32922034 28364382 1
211231464 28364382 1
21927925 28364382 1
19594736 28364382 1
213229979 28364382 1
22186312 28364382 1
166888604 28364382 1
244154060 28364382 1
14409739 28364382 1
104192882 28364382 1
67268150 28364382 1
22005625 28364382 1
296787019 28364382 1
54605067 28364382 1
330904433 28364382 1
20511634 28364382 1
87471023 28364382 1
114007914 28364382 1
239444226 28364382 1
81844092 28364382 1
197897890 28364382 1
496338650 293536395 1
248801998 293536395 1
36806703 293536395 1
270850017 293536395 1
239444226 293536395 1
361335767 293536395 1
190987689 293536395 1
68690605 293536395 1
23577405 293536395 1
133219169 293536395 1
236377912 293536395 1
249347954 293536395 1
385326089 293536395 1
128593925 293536395 1
77184360 18449501 1
39325505 18449501 1
237826875 18449501 1
78021401 18449501 1
371923186 18449501 1
20584338 18449501 1
54172831 18449501 1
239862568 18449501 1
104192882 18449501 1
45611369 18449501 1
6290752 18449501 1
120117254 18449501 1
350484600 18449501 1
21245586 18449501 1
144942878 18449501 1
163063814 18449501 1
21518722 18449501 1
78019662 18449501 1
21629133 18449501 1
236377912 18449501 1
95224854 18449501 1
29466305 18449501 1
304321790 18449501 1
10814042 18449501 1
109986944 18449501 1
382027035 18449501 1
116785133 18449501 1
116422140 18449501 1
82645739 18449501 1
312658372 18449501 1
84546428 18449501 1
11587032 18449501 1
21117425 18449501 1
85370909 18449501 1
116559835 18449501 1
74979783 18449501 1
36351009 18449501 1
239444226 18449501 1
219007038 18449501 1
16950676 18449501 1
22862620 18449501 1
203484133 18449501 1
231942475 18449501 1
240624439 18449501 1
19837405 18449501 1
88647325 18449501 1
77989626 18449501 1
58040765 18449501 1
372827446 18449501 1
111338251 18449501 1
360540613 18449501 1
169088826 18449501 1
25333950 18449501 1
37011115 18449501 1
6294502 18449501 1
6751502 18449501 1
226985646 18449501 1
83344114 18449501 1
236487406 18449501 1
78026748 18449501 1
37536209 18449501 1
144302254 18449501 1
76951150 18449501 1
135274322 18449501 1
248801998 18449501 1
270286972 18449501 1
89952215 18449501 1
18539902 18449501 1
19533838 18449501 1
22684776 18449501 1
133219169 18449501 1
70170285 18449501 1
166888604 18449501 1
153563285 18449501 1
22026991 18449501 1
242791873 18449501 1
77995220 18449501 1
20511634 18449501 1
150256527 18449501 1
246723037 18449501 1
233555616 18449501 1
23577405 18449501 1
322638688 18449501 1
26586771 18449501 1
17691386 18449501 1
229466877 6300152 1
238316092 6300152 1
77184360 6300152 1
39325505 6300152 1
36806703 6300152 1
410258761 6300152 1
237826875 6300152 1
21565240 6300152 1
90364806 6300152 1
392146152 6300152 1
140393380 6300152 1
215411682 6300152 1
16627544 6300152 1
94303891 6300152 1
393461982 6300152 1
19735329 6300152 1
21811630 6300152 1
32845471 6300152 1
104192882 6300152 1
20586381 6300152 1
234825661 6300152 1
312625958 6300152 1
120117254 6300152 1
22005625 6300152 1
21401635 6300152 1
21440665 6300152 1
21518722 6300152 1
78019662 6300152 1
22983594 6300152 1
327886319 6300152 1
19964133 6300152 1
122713304 6300152 1
197095842 6300152 1
110670932 6300152 1
29466305 6300152 1
235965948 6300152 1
456156740 6300152 1
21480666 6300152 1
29163101 6300152 1
226631830 6300152 1
324588341 6300152 1
191865710 6300152 1
30443497 6300152 1
229015331 6300152 1
109986944 6300152 1
28776227 6300152 1
318475037 6300152 1
25298765 6300152 1
19777265 6300152 1
21315916 6300152 1
258136924 6300152 1
135514272 6300152 1
11587032 6300152 1
21117425 6300152 1
85370909 6300152 1
168669206 6300152 1
135877820 6300152 1
74979783 6300152 1
87471023 6300152 1
219007038 6300152 1
262322667 6300152 1
95658167 6300152 1
16950676 6300152 1
22862620 6300152 1
39472243 6300152 1
63680662 6300152 1
26228880 6300152 1
92521829 6300152 1
33507131 6300152 1
18016160 6300152 1
67430174 6300152 1
179230072 6300152 1
240624439 6300152 1
19837405 6300152 1
93026497 6300152 1
412181399 6300152 1
88647325 6300152 1
234077156 6300152 1
303259546 6300152 1
46850377 6300152 1
19530527 6300152 1
99560321 6300152 1
372827446 6300152 1
229650437 6300152 1
239555645 6300152 1
111338251 6300152 1
25333950 6300152 1
104578228 6300152 1
6294502 6300152 1
21643123 6300152 1
228774722 6300152 1
322549346 6300152 1
347778813 6300152 1
68690605 6300152 1
69568655 6300152 1
118999126 6300152 1
240465601 6300152 1
70205816 6300152 1
22498248 6300152 1
227431311 6300152 1
103817716 6300152 1
18539902 6300152 1
415438778 6300152 1
19533838 6300152 1
144131076 6300152 1
55174364 6300152 1
104518517 6300152 1
231816917 6300152 1
153563285 6300152 1
29110219 6300152 1
20511634 6300152 1
233555616 6300152 1
23359147 6300152 1
244745254 6300152 1
223950593 6300152 1
23577405 6300152 1
26586771 6300152 1
127331013 6300152 1
60663002 6300152 1
17691386 6300152 1
94069743 6300152 1
219454029 6300152 1
19735329 87471023 1
231942475 110670932 1
235965948 110670932 1
229466877 110670932 1
238316092 110670932 1
77184360 110670932 1
29163101 110670932 1
226631830 110670932 1
248801998 110670932 1
39325505 110670932 1
237788848 110670932 1
67430174 110670932 1
253184868 110670932 1
232242473 110670932 1
191865710 110670932 1
190810251 110670932 1
237376611 110670932 1
19594736 110670932 1
242804165 110670932 1
88647325 110670932 1
77989626 110670932 1
227338733 110670932 1
234077156 110670932 1
244026999 110670932 1
137363410 110670932 1
106866759 110670932 1
393461982 110670932 1
19530527 110670932 1
109986944 110670932 1
236912210 110670932 1
190987689 110670932 1
115924018 110670932 1
19735329 110670932 1
372827446 110670932 1
95884790 110670932 1
32845471 110670932 1
247041300 110670932 1
228770219 110670932 1
128593925 110670932 1
20586381 110670932 1
234825661 110670932 1
67268150 110670932 1
48667895 110670932 1
228769095 110670932 1
120117254 110670932 1
192341330 110670932 1
77986665 110670932 1
153563285 110670932 1
242791873 110670932 1
228774722 110670932 1
36034936 110670932 1
21440665 110670932 1
6751502 110670932 1
21518722 110670932 1
245434042 110670932 1
74979783 110670932 1
20511634 110670932 1
87471023 110670932 1
239444226 110670932 1
246723037 110670932 1
83344114 110670932 1
22983594 110670932 1
23359147 110670932 1
228673882 110670932 1
322549346 110670932 1
327886319 110670932 1
68690605 110670932 1
244745254 110670932 1
223950593 110670932 1
23577405 110670932 1
69568655 110670932 1
212284694 110670932 1
197897890 110670932 1
122713304 110670932 1
232233165 110670932 1
118999126 110670932 1
233919401 110670932 1
39472243 110670932 1
63680662 110670932 1
127331013 110670932 1
6300152 110670932 1
166102184 110670932 1
121375039 110670932 1
243149702 110670932 1
94069743 110670932 1
249347954 110670932 1
18304985 110670932 1
92521829 110670932 1
29466305 110670932 1
70205816 110670932 1
22498248 110670932 1
77184360 60663002 1
18016160 60663002 1
39325505 60663002 1
67430174 60663002 1
237376611 60663002 1
93026497 60663002 1
16627544 60663002 1
234077156 60663002 1
19530527 60663002 1
239555645 60663002 1
21643123 60663002 1
6751502 60663002 1
21440665 60663002 1
21518722 60663002 1
22983594 60663002 1
228673882 60663002 1
19964133 60663002 1
69568655 60663002 1
118999126 60663002 1
6300152 60663002 1
70205816 60663002 1
21480666 60663002 1
378668608 60663002 1
198799377 60663002 1
109986944 60663002 1
144131076 60663002 1
22026991 60663002 1
135514272 60663002 1
74979783 60663002 1
36351009 60663002 1
87471023 60663002 1
23359147 60663002 1
23577405 60663002 1
124849627 60663002 1
92521829 60663002 1
114007914 81844092 1
627403720 81844092 1
330904433 81844092 1
69568655 181303066 1
135514272 346630615 1
39325505 346630615 1
239444226 346630615 1
116422140 135274322 1
58040765 135274322 1
524423189 135274322 1
22924705 135274322 1
163466066 14409739 1
21811630 14409739 1
27885779 14409739 1
120117254 14409739 1
22005625 14409739 1
21440665 14409739 1
81844092 14409739 1
21480666 14409739 1
127424923 14409739 1
212555476 14409739 1
109986944 14409739 1
82645739 14409739 1
84546428 14409739 1
54605067 14409739 1
36351009 14409739 1
20517600 14409739 1
219007038 14409739 1
95658167 14409739 1
19594736 14409739 1
46850377 14409739 1
19530527 14409739 1
244154060 14409739 1
229650437 14409739 1
68690605 14409739 1
121375039 14409739 1
246820781 14409739 1
19652551 14409739 1
21927925 14409739 1
172749267 14409739 1
213229979 14409739 1
116547221 14409739 1
153563285 14409739 1
66682393 14409739 1
23577405 14409739 1
36315404 14409739 1
26586771 14409739 1
39325505 14409739 1
36806703 14409739 1
237826875 14409739 1
16627544 14409739 1
148702848 14409739 1
19735329 14409739 1
104192882 14409739 1
22628924 14409739 1
28452279 14409739 1
66811109 14409739 1
21518722 14409739 1
19964133 14409739 1
28364382 14409739 1
29466305 14409739 1
211231464 14409739 1
249719099 14409739 1
25298765 14409739 1
21315916 14409739 1
135514272 14409739 1
21117425 14409739 1
114007914 14409739 1
239444226 14409739 1
39472243 14409739 1
18016160 14409739 1
99560321 14409739 1
243632271 14409739 1
6294502 14409739 1
69568655 14409739 1
118999126 14409739 1
76951150 14409739 1
29110219 14409739 1
148872468 14409739 1
22378020 14409739 1
124849627 14409739 1
228769095 226631830 1
258136924 226631830 1
192341330 226631830 1
227990753 226631830 1
235965948 226631830 1
229466877 226631830 1
21401635 226631830 1
456156740 226631830 1
153563285 226631830 1
77184360 226631830 1
18016160 226631830 1
135514272 226631830 1
242791873 226631830 1
104578228 226631830 1
237788848 226631830 1
110711910 226631830 1
90364806 226631830 1
324588341 226631830 1
228774722 226631830 1
21117425 226631830 1
85370909 226631830 1
232242473 226631830 1
21440665 226631830 1
168669206 226631830 1
240624439 226631830 1
21518722 226631830 1
135877820 226631830 1
245434042 226631830 1
98420900 226631830 1
20511634 226631830 1
87471023 226631830 1
243134164 226631830 1
237376611 226631830 1
239787466 226631830 1
83344114 226631830 1
22983594 226631830 1
242804165 226631830 1
242795908 226631830 1
23359147 226631830 1
227338733 226631830 1
234077156 226631830 1
228673882 226631830 1
229015331 226631830 1
137363410 226631830 1
106866759 226631830 1
19530527 226631830 1
109986944 226631830 1
236912210 226631830 1
190987689 226631830 1
327886319 226631830 1
19735329 226631830 1
19964133 226631830 1
223950593 226631830 1
69568655 226631830 1
212284694 226631830 1
21811630 226631830 1
32845471 226631830 1
95884790 226631830 1
122713304 226631830 1
232233165 226631830 1
104192882 226631830 1
118999126 226631830 1
316306021 226631830 1
233919401 226631830 1
242373942 226631830 1
127331013 226631830 1
63680662 226631830 1
111338251 226631830 1
166102184 226631830 1
198846028 226631830 1
243149702 226631830 1
94069743 226631830 1
19777265 226631830 1
110670932 226631830 1
228770219 226631830 1
234825661 226631830 1
18304985 226631830 1
92521829 226631830 1
29466305 226631830 1
234688647 226631830 1
70205816 226631830 1
19530527 228770219 1
6751502 76951150 1
74979783 76951150 1
21811630 392146152 1
120117254 392146152 1
22005625 392146152 1
21480666 392146152 1
29163101 392146152 1
226631830 392146152 1
109986944 392146152 1
236912210 392146152 1
20517600 392146152 1
262322667 392146152 1
95658167 392146152 1
63680662 392146152 1
92521829 392146152 1
33507131 392146152 1
39019643 392146152 1
19594736 392146152 1
93026497 392146152 1
234077156 392146152 1
19530527 392146152 1
228769095 392146152 1
83344114 392146152 1
6300152 392146152 1
242791873 392146152 1
66682393 392146152 1
23359147 392146152 1
23577405 392146152 1
229466877 392146152 1
39325505 392146152 1
36806703 392146152 1
237826875 392146152 1
232242473 392146152 1
16627544 392146152 1
20586381 392146152 1
67268150 392146152 1
327886319 392146152 1
19964133 392146152 1
29466305 392146152 1
116422140 392146152 1
135514272 392146152 1
85370909 392146152 1
239444226 392146152 1
18016160 392146152 1
21643123 392146152 1
322549346 392146152 1
69568655 392146152 1
90059455 392146152 1
118999126 392146152 1
76951150 392146152 1
32922034 392146152 1
22924705 392146152 1
22026991 392146152 1
121098050 243149702 1
19530527 243149702 1
69568655 243149702 1
135877820 243149702 1
21440665 243149702 1
231816917 243149702 1
135514272 243149702 1
67430174 243149702 1
153563285 378668608 1
135514272 378668608 1
104578228 378668608 1
67430174 378668608 1
232242473 378668608 1
21440665 378668608 1
533004742 378668608 1
93026497 378668608 1
228673882 378668608 1
322549346 378668608 1
19530527 378668608 1
69568655 378668608 1
237794265 378668608 1
37536209 378668608 1
29466305 378668608 1
135274322 25333950 1
231942475 25333950 1
77184360 25333950 1
39325505 25333950 1
80267704 25333950 1
270286972 25333950 1
89952215 25333950 1
18539902 25333950 1
215411682 25333950 1
412181399 25333950 1
16627544 25333950 1
10814042 25333950 1
104192882 25333950 1
45611369 25333950 1
6290752 25333950 1
169088826 25333950 1
116785133 25333950 1
120117254 25333950 1
77986665 25333950 1
350484600 25333950 1
22026991 25333950 1
6294502 25333950 1
84546428 25333950 1
54605067 25333950 1
11587032 25333950 1
6751502 25333950 1
116559835 25333950 1
74979783 25333950 1
150256527 25333950 1
16950676 25333950 1
17691386 25333950 1
39019643 25333950 1
432054563 516729176 1
399032673 516729176 1
32922034 516729176 1
211231464 516729176 1
172749267 516729176 1
195697781 516729176 1
330904433 516729176 1
524423189 516729176 1
36351009 516729176 1
114007914 516729176 1
19594736 516729176 1
213229979 516729176 1
249719099 516729176 1
22186312 516729176 1
94835912 516729176 1
99560321 516729176 1
197897890 516729176 1
244154060 516729176 1
36315404 516729176 1
14409739 516729176 1
23781227 516729176 1
67268150 516729176 1
246820781 516729176 1
243632271 516729176 1
24600451 516729176 1
135514272 172749267 1
29110219 172749267 1
54605067 172749267 1
627403720 172749267 1
524423189 172749267 1
114007914 172749267 1
19594736 172749267 1
239444226 172749267 1
249719099 172749267 1
81844092 172749267 1
244154060 172749267 1
246820781 172749267 1
191085626 702562776 1
84546428 702562776 1
150256527 702562776 1
233555616 702562776 1
32845471 702562776 1
90059455 702562776 1
127424923 40747039 1
237826875 40747039 1
212555476 40747039 1
54172831 40747039 1
27885779 40747039 1
238633165 40747039 1
22628924 40747039 1
246357421 40747039 1
66682393 40747039 1
239444226 40747039 1
219007038 40747039 1
26586771 40747039 1
219454029 40747039 1
121098050 243177419 1
19530527 243177419 1
232233165 243177419 1
69568655 243177419 1
135877820 243177419 1
29466305 243177419 1
22983594 243177419 1
135514272 243177419 1
22498248 243177419 1
67430174 243177419 1
135274322 19837405 1
77184360 19837405 1
39325505 19837405 1
89952215 19837405 1
191865710 19837405 1
18539902 19837405 1
20584338 19837405 1
77989626 19837405 1
10814042 19837405 1
19533838 19837405 1
22684776 19837405 1
133219169 19837405 1
104192882 19837405 1
45611369 19837405 1
6290752 19837405 1
169088826 19837405 1
116785133 19837405 1
120117254 19837405 1
25333950 19837405 1
6294502 19837405 1
104187193 19837405 1
144942878 19837405 1
84546428 19837405 1
11587032 19837405 1
6751502 19837405 1
226985646 19837405 1
74979783 19837405 1
150256527 19837405 1
23359147 19837405 1
262322667 19837405 1
16950676 19837405 1
18449501 19837405 1
22862620 19837405 1
78026748 19837405 1
322638688 19837405 1
95224854 19837405 1
17691386 19837405 1
37536209 19837405 1
203484133 19837405 1
304321790 19837405 1
76951150 19837405 1
36806703 25310399 1
219480393 25310399 1
270850017 25310399 1
385326089 25310399 1
19594736 36351009 1
93026497 36351009 1
198799377 36351009 1
22186312 36351009 1
19735329 36351009 1
14409739 36351009 1
24600451 36351009 1
21643123 36351009 1
84546428 36351009 1
11587032 36351009 1
195697781 36351009 1
66811109 36351009 1
21518722 36351009 1
114007914 36351009 1
326441880 36351009 1
22378020 36351009 1
23577405 36351009 1
36315404 36351009 1
6300152 36351009 1
124849627 36351009 1
48380272 22924705 1
39019643 22924705 1
228769095 232243716 1
88647325 232243716 1
63680662 232243716 1
127331013 232243716 1
228673882 232243716 1
243149702 232243716 1
19530527 232243716 1
109986944 232243716 1
94069743 232243716 1
135514272 232243716 1
227431311 232243716 1
20511634 232243716 1
243134164 232243716 1
244745254 232243716 1
243177419 232243716 1
234825661 232243716 1
92521829 232243716 1
95884790 232243716 1
232233165 232243716 1
144131076 232243716 1
228774722 232243716 1
227338733 243134164 1
234077156 243134164 1
228673882 243134164 1
238316092 243134164 1
19530527 243134164 1
109986944 243134164 1
153563285 243134164 1
18016160 243134164 1
135514272 243134164 1
227431311 243134164 1
19964133 243134164 1
69568655 243134164 1
21811630 243134164 1
67430174 243134164 1
39472243 243134164 1
63680662 243134164 1
166102184 243134164 1
94069743 243134164 1
21518722 243134164 1
135877820 243134164 1
20511634 243134164 1
87471023 243134164 1
92521829 243134164 1
22983594 243134164 1
22498248 243134164 1
21480666 94303891 1
18016160 94303891 1
19530527 94303891 1
21401635 94303891 1
239444226 94303891 1
83344114 94303891 1
68690605 94303891 1
231942475 18539902 1
19837405 18539902 1
89952215 18539902 1
20584338 18539902 1
10814042 18539902 1
19533838 18539902 1
133219169 18539902 1
70170285 18539902 1
104192882 18539902 1
45611369 18539902 1
23781227 18539902 1
75995713 18539902 1
120117254 18539902 1
116422140 18539902 1
25333950 18539902 1
28452279 18539902 1
21245586 18539902 1
37011115 18539902 1
6294502 18539902 1
312658372 18539902 1
144942878 18539902 1
84546428 18539902 1
11587032 18539902 1
163063814 18539902 1
6751502 18539902 1
116559835 18539902 1
74979783 18539902 1
150256527 18539902 1
233555616 18539902 1
16950676 18539902 1
18449501 18539902 1
22862620 18539902 1
90059455 18539902 1
78026748 18539902 1
322638688 18539902 1
95224854 18539902 1
17691386 18539902 1
37536209 18539902 1
304321790 18539902 1
21117425 242373942 1
21440665 242373942 1
6300152 242373942 1
19530527 242373942 1
153563285 242373942 1
21518722 242373942 1
77184360 242373942 1
21480666 242373942 1
135877820 242373942 1
18016160 242373942 1
19735329 242373942 1
20511634 242373942 1
135514272 242373942 1
19964133 242373942 1
69568655 242373942 1
21811630 242373942 1
29466305 242373942 1
21643123 242373942 1
118999126 242373942 1
22983594 242373942 1
22498248 242373942 1
22186312 19594736 1
163466066 19594736 1
342888740 19594736 1
22005625 19594736 1
81844092 19594736 1
579303202 19594736 1
627403720 19594736 1
19777265 19594736 1
54605067 19594736 1
36351009 19594736 1
95658167 19594736 1
39019643 19594736 1
399032673 19594736 1
46850377 19594736 1
94835912 19594736 1
244154060 19594736 1
229650437 19594736 1
14409739 19594736 1
360540613 19594736 1
430714461 19594736 1
197897890 19594736 1
246820781 19594736 1
103817716 19594736 1
21927925 19594736 1
172749267 19594736 1
213229979 19594736 1
153563285 19594736 1
504372104 19594736 1
326441880 19594736 1
23577405 19594736 1
36315404 19594736 1
237826875 19594736 1
148702848 19594736 1
420627114 19594736 1
104192882 19594736 1
67268150 19594736 1
28452279 19594736 1
195697781 19594736 1
330904433 19594736 1
228673882 19594736 1
248901045 19594736 1
211231464 19594736 1
324588341 19594736 1
249719099 19594736 1
516729176 19594736 1
128593925 19594736 1
21315916 19594736 1
135514272 19594736 1
18818981 19594736 1
114007914 19594736 1
239444226 19594736 1
422817442 19594736 1
562111567 19594736 1
236108605 19594736 1
240624439 19594736 1
524423189 19594736 1
99560321 19594736 1
372827446 19594736 1
243632271 19594736 1
432054563 19594736 1
296787019 19594736 1
421067231 19594736 1
32922034 19594736 1
29110219 19594736 1
233555616 19594736 1
22378020 19594736 1
262199169 19594736 1
20584338 20517600 1
54172831 20517600 1
239862568 20517600 1
21480666 20517600 1
212555476 20517600 1
19777265 20517600 1
84546428 20517600 1
262322667 20517600 1
19530527 20517600 1
6244782 20517600 1
237826875 20517600 1
16627544 20517600 1
19735329 20517600 1
32845471 20517600 1
28452279 20517600 1
19964133 20517600 1
25298765 20517600 1
74979783 20517600 1
239444226 20517600 1
22862620 20517600 1
39472243 20517600 1
18016160 20517600 1
118999126 20517600 1
18539902 20517600 1
21480666 246585659 1
19652551 246585659 1
237826875 246585659 1
16627544 246585659 1
104217808 246585659 1
190987689 246585659 1
21315916 246585659 1
22005625 246585659 1
77184360 6244782 1
39325505 6244782 1
36806703 6244782 1
237826875 6244782 1
232242473 6244782 1
20584338 6244782 1
16627544 6244782 1
19735329 6244782 1
21811630 6244782 1
54172831 6244782 1
75995713 6244782 1
238158030 6244782 1
120117254 6244782 1
77986665 6244782 1
227990753 6244782 1
22005625 6244782 1
238586884 6244782 1
21440665 6244782 1
21518722 6244782 1
245434042 6244782 1
78019662 6244782 1
22983594 6244782 1
228673882 6244782 1
242471796 6244782 1
327886319 6244782 1
46123918 6244782 1
19964133 6244782 1
236377912 6244782 1
197095842 6244782 1
235965948 6244782 1
21480666 6244782 1
324588341 6244782 1
270850017 6244782 1
191865710 6244782 1
229015331 6244782 1
109986944 6244782 1
28776227 6244782 1
25298765 6244782 1
21315916 6244782 1
192341330 6244782 1
135514272 6244782 1
243177419 6244782 1
84546428 6244782 1
21117425 6244782 1
85370909 6244782 1
135877820 6244782 1
74979783 6244782 1
87471023 6244782 1
243134164 6244782 1
239444226 6244782 1
20517600 6244782 1
95658167 6244782 1
22862620 6244782 1
92521829 6244782 1
231942475 6244782 1
18016160 6244782 1
179230072 6244782 1
240624439 6244782 1
19837405 6244782 1
237376611 6244782 1
93026497 6244782 1
88647325 6244782 1
77989626 6244782 1
234077156 6244782 1
19530527 6244782 1
99560321 6244782 1
95884790 6244782 1
242373942 6244782 1
111338251 6244782 1
228769095 6244782 1
21643123 6244782 1
157410826 6244782 1
68690605 6244782 1
69568655 6244782 1
90059455 6244782 1
78026748 6244782 1
118999126 6244782 1
6300152 6244782 1
243149702 6244782 1
70205816 6244782 1
76951150 6244782 1
135274322 6244782 1
248801998 6244782 1
227431311 6244782 1
18539902 6244782 1
213229979 6244782 1
116547221 6244782 1
133219169 6244782 1
153563285 6244782 1
29110219 6244782 1
77995220 6244782 1
148872468 6244782 1
20511634 6244782 1
23359147 6244782 1
23577405 6244782 1
232233165 6244782 1
135274322 412181399 1
231942475 412181399 1
191085626 412181399 1
229466877 412181399 1
624645567 412181399 1
77184360 412181399 1
18016160 412181399 1
248801998 412181399 1
39325505 412181399 1
36806703 412181399 1
19652551 412181399 1
103817716 412181399 1
78021401 412181399 1
232242473 412181399 1
240624439 412181399 1
191865710 412181399 1
19594736 412181399 1
215411682 412181399 1
88647325 412181399 1
227338733 412181399 1
10814042 412181399 1
109986944 412181399 1
19530527 412181399 1
99560321 412181399 1
115924018 412181399 1
22684776 412181399 1
21811630 412181399 1
54172831 412181399 1
104192882 412181399 1
14409739 412181399 1
45611369 412181399 1
19777265 412181399 1
23781227 412181399 1
20586381 412181399 1
67268150 412181399 1
75995713 412181399 1
22628924 412181399 1
238158030 412181399 1
120117254 412181399 1
116422140 412181399 1
77986665 412181399 1
82645739 412181399 1
22005625 412181399 1
25333950 412181399 1
153563285 412181399 1
22026991 412181399 1
135514272 412181399 1
6294502 412181399 1
144942878 412181399 1
29110219 412181399 1
77995220 412181399 1
11587032 412181399 1
36034936 412181399 1
6306972 412181399 1
148872468 412181399 1
85370909 412181399 1
238586884 412181399 1
6751502 412181399 1
21440665 412181399 1
168669206 412181399 1
116559835 412181399 1
21518722 412181399 1
135877820 412181399 1
74979783 412181399 1
20511634 412181399 1
87471023 412181399 1
114007914 412181399 1
78019662 412181399 1
246723037 412181399 1
236487406 412181399 1
22983594 412181399 1
219007038 412181399 1
262322667 412181399 1
327886319 412181399 1
95658167 412181399 1
46123918 412181399 1
68690605 412181399 1
16950676 412181399 1
23577405 412181399 1
22862620 412181399 1
90059455 412181399 1
78026748 412181399 1
118999126 412181399 1
322638688 412181399 1
26586771 412181399 1
127331013 412181399 1
63680662 412181399 1
6300152 412181399 1
166102184 412181399 1
121375039 412181399 1
17691386 412181399 1
94069743 412181399 1
110670932 412181399 1
37536209 412181399 1
33507131 412181399 1
29466305 412181399 1
236108605 412181399 1
22498248 412181399 1
135274322 624645567 1
120117254 624645567 1
77989626 624645567 1
231942475 624645567 1
116422140 624645567 1
6751502 624645567 1
191085626 624645567 1
244026999 624645567 1
77986665 624645567 1
19837405 624645567 1
116559835 624645567 1
77184360 624645567 1
115924018 624645567 1
46123918 624645567 1
74979783 624645567 1
23781227 624645567 1
39325505 624645567 1
78019662 624645567 1
215411682 624645567 1
104187193 624645567 1
33507131 624645567 1
236108605 624645567 1
246723037 624645567 1
412181399 624645567 1
144942878 624645567 1
144302254 624645567 1
239862568 624645567 1
84546428 624645567 1
270286972 624645567 1
75995713 624645567 1
304321790 624645567 1
90059455 624645567 1
236487406 624645567 1
78026748 624645567 1
78021401 624645567 1
39019643 624645567 1
202678255 624645567 1
77995220 624645567 1
76951150 624645567 1
229466877 533004742 1
77184360 533004742 1
39325505 533004742 1
36806703 533004742 1
237826875 533004742 1
21565240 533004742 1
90364806 533004742 1
78021401 533004742 1
232242473 533004742 1
215411682 533004742 1
16627544 533004742 1
393461982 533004742 1
115924018 533004742 1
19735329 533004742 1
21811630 533004742 1
54172831 533004742 1
32845471 533004742 1
104192882 533004742 1
385326089 533004742 1
23781227 533004742 1
20586381 533004742 1
234825661 533004742 1
67268150 533004742 1
234688647 533004742 1
75995713 533004742 1
238158030 533004742 1
120117254 533004742 1
77986665 533004742 1
22005625 533004742 1
144942878 533004742 1
195697781 533004742 1
6306972 533004742 1
238586884 533004742 1
330904433 533004742 1
21518722 533004742 1
245434042 533004742 1
78019662 533004742 1
22983594 533004742 1
228673882 533004742 1
242471796 533004742 1
327886319 533004742 1
81844092 533004742 1
19964133 533004742 1
236377912 533004742 1
122713304 533004742 1
197095842 533004742 1
110670932 533004742 1
29466305 533004742 1
235965948 533004742 1
456156740 533004742 1
21480666 533004742 1
29163101 533004742 1
226631830 533004742 1
324588341 533004742 1
191865710 533004742 1
242804165 533004742 1
227338733 533004742 1
229015331 533004742 1
10814042 533004742 1
109986944 533004742 1
116785133 533004742 1
21315916 533004742 1
192341330 533004742 1
82645739 533004742 1
135514272 533004742 1
84546428 533004742 1
202678255 533004742 1
21117425 533004742 1
85370909 533004742 1
168669206 533004742 1
116559835 533004742 1
135877820 533004742 1
74979783 533004742 1
87471023 533004742 1
243134164 533004742 1
239444226 533004742 1
262322667 533004742 1
95658167 533004742 1
39472243 533004742 1
63680662 533004742 1
92521829 533004742 1
33507131 533004742 1
236108605 533004742 1
39019643 533004742 1
231942475 533004742 1
191085626 533004742 1
18016160 533004742 1
80267704 533004742 1
67430174 533004742 1
110711910 533004742 1
240624439 533004742 1
237376611 533004742 1
88647325 533004742 1
77989626 533004742 1
234077156 533004742 1
303259546 533004742 1
46850377 533004742 1
137363410 533004742 1
106866759 533004742 1
19530527 533004742 1
99560321 533004742 1
372827446 533004742 1
95884790 533004742 1
111338251 533004742 1
243632271 533004742 1
228769095 533004742 1
104578228 533004742 1
21643123 533004742 1
228774722 533004742 1
430714461 533004742 1
6751502 533004742 1
83344114 533004742 1
236487406 533004742 1
322549346 533004742 1
347778813 533004742 1
68690605 533004742 1
69568655 533004742 1
197897890 533004742 1
90059455 533004742 1
78026748 533004742 1
118999126 533004742 1
316306021 533004742 1
121375039 533004742 1
243149702 533004742 1
18304985 533004742 1
70205816 533004742 1
22498248 533004742 1
76951150 533004742 1
6244782 533004742 1
248801998 533004742 1
227431311 533004742 1
19652551 533004742 1
32922034 533004742 1
378668608 533004742 1
103817716 533004742 1
253184868 533004742 1
239787466 533004742 1
244026999 533004742 1
190987689 533004742 1
133219169 533004742 1
577034468 533004742 1
228770219 533004742 1
153563285 533004742 1
242791873 533004742 1
29110219 533004742 1
77995220 533004742 1
36034936 533004742 1
148872468 533004742 1
98420900 533004742 1
20511634 533004742 1
233555616 533004742 1
23577405 533004742 1
232233165 533004742 1
233919401 533004742 1
127331013 533004742 1
166102184 533004742 1
94069743 533004742 1
249347954 533004742 1
219454029 533004742 1
19530527 242795908 1
21518722 242795908 1
69568655 242795908 1
135877820 242795908 1
361335767 116547221 1
19530527 116547221 1
21480666 116547221 1
248801998 116547221 1
36806703 116547221 1
19652551 116547221 1
237826875 116547221 1
66682393 116547221 1
54172831 116547221 1
236377912 116547221 1
6751502 116547221 1
121375039 116547221 1
385326089 116547221 1
128593925 116547221 1
19594736 116547221 1
20517600 116547221 1
69568655 227990753 1
21440665 227990753 1
111338251 227990753 1
21811630 227990753 1
67430174 227990753 1
19530527 227990753 1
153563285 227990753 1
21518722 227990753 1
18016160 227990753 1
135514272 227990753 1
232242473 238586884 1
242795908 238586884 1
21811630 238586884 1
104192882 238586884 1
234825661 238586884 1
22005625 238586884 1
21401635 238586884 1
22983594 238586884 1
228673882 238586884 1
242471796 238586884 1
46123918 238586884 1
424999238 238586884 1
19964133 238586884 1
122713304 238586884 1
29466305 238586884 1
21480666 238586884 1
226631830 238586884 1
48380272 238586884 1
324588341 238586884 1
242455623 238586884 1
191865710 238586884 1
227338733 238586884 1
109986944 238586884 1
236912210 238586884 1
25298765 238586884 1
19777265 238586884 1
135514272 238586884 1
243177419 238586884 1
85370909 238586884 1
135877820 238586884 1
74979783 238586884 1
243134164 238586884 1
239444226 238586884 1
244156314 238586884 1
39472243 238586884 1
18016160 238586884 1
67430174 238586884 1
179230072 238586884 1
237376611 238586884 1
77989626 238586884 1
234077156 238586884 1
303259546 238586884 1
46850377 238586884 1
19530527 238586884 1
372827446 238586884 1
242373942 238586884 1
243632271 238586884 1
69568655 238586884 1
118999126 238586884 1
6300152 238586884 1
243149702 238586884 1
70205816 238586884 1
22498248 238586884 1
76951150 238586884 1
135274322 238586884 1
6244782 238586884 1
227431311 238586884 1
237788848 238586884 1
22924705 238586884 1
133219169 238586884 1
144131076 238586884 1
577034468 238586884 1
55174364 238586884 1
231816917 238586884 1
153563285 238586884 1
77995220 238586884 1
36034936 238586884 1
23359147 238586884 1
166102184 238586884 1
496338650 197897890 1
228769095 197897890 1
120117254 197897890 1
192341330 197897890 1
231942475 197897890 1
432054563 197897890 1
104578228 197897890 1
6294502 197897890 1
237826875 197897890 1
32922034 197897890 1
84546428 197897890 1
110711910 197897890 1
228774722 197897890 1
172749267 197897890 1
21117425 197897890 1
168669206 197897890 1
116559835 197897890 1
533004742 197897890 1
524423189 197897890 1
21518722 197897890 1
74979783 197897890 1
36351009 197897890 1
114007914 197897890 1
19594736 197897890 1
239787466 197897890 1
215411682 197897890 1
239444226 197897890 1
246966794 197897890 1
236487406 197897890 1
233555616 197897890 1
228673882 197897890 1
137363410 197897890 1
322549346 197897890 1
99560321 197897890 1
236912210 197897890 1
241298933 197897890 1
133219169 197897890 1
244154060 197897890 1
516729176 197897890 1
122713304 197897890 1
28364382 197897890 1
14409739 197897890 1
233919401 197897890 1
19777265 197897890 1
249347954 197897890 1
110670932 197897890 1
23781227 197897890 1
128593925 197897890 1
20586381 197897890 1
234825661 197897890 1
67268150 197897890 1
92521829 197897890 1
75995713 197897890 1
238158030 197897890 1
243632271 197897890 1
24600451 197897890 1
219454029 197897890 1
6244782 70205816 1
21401635 70205816 1
153563285 70205816 1
29163101 70205816 1
18016160 70205816 1
135514272 70205816 1
227431311 70205816 1
104578228 70205816 1
67430174 70205816 1
21565240 70205816 1
103817716 70205816 1
324588341 70205816 1
21117425 70205816 1
85370909 70205816 1
232242473 70205816 1
238586884 70205816 1
21440665 70205816 1
21518722 70205816 1
135877820 70205816 1
74979783 70205816 1
93026497 70205816 1
22983594 70205816 1
23359147 70205816 1
393461982 70205816 1
19530527 70205816 1
109986944 70205816 1
327886319 70205816 1
19735329 70205816 1
19964133 70205816 1
69568655 70205816 1
122713304 70205816 1
25298765 70205816 1
118999126 70205816 1
144131076 70205816 1
39472243 70205816 1
6300152 70205816 1
247041300 70205816 1
60663002 70205816 1
104518517 70205816 1
29466305 70205816 1
22498248 70205816 1
135274322 226985646 1
120117254 226985646 1
231942475 226985646 1
116422140 226985646 1
191085626 226985646 1
77986665 226985646 1
25333950 226985646 1
77184360 226985646 1
22026991 226985646 1
21245586 226985646 1
39325505 226985646 1
37011115 226985646 1
6294502 226985646 1
80267704 226985646 1
144942878 226985646 1
84546428 226985646 1
78021401 226985646 1
77995220 226985646 1
11587032 226985646 1
6751502 226985646 1
116559835 226985646 1
89952215 226985646 1
74979783 226985646 1
18539902 226985646 1
215411682 226985646 1
78019662 226985646 1
20584338 226985646 1
236487406 226985646 1
233555616 226985646 1
77989626 226985646 1
10814042 226985646 1
19533838 226985646 1
46123918 226985646 1
16950676 226985646 1
22684776 226985646 1
23577405 226985646 1
133219169 226985646 1
22862620 226985646 1
90059455 226985646 1
104192882 226985646 1
78026748 226985646 1
45611369 226985646 1
95224854 226985646 1
17691386 226985646 1
37536209 226985646 1
23781227 226985646 1
33507131 226985646 1
236108605 226985646 1
75995713 226985646 1
39019643 226985646 1
76951150 226985646 1
232243716 244745254 1
88647325 244745254 1
19530527 244745254 1
94069743 244745254 1
30443497 244745254 1
63680662 244745254 1
127331013 244745254 1
243177419 244745254 1
92521829 244745254 1
19530527 94069743 1
69568655 94069743 1
67430174 94069743 1
82645739 229431792 1
375036621 229431792 1
36806703 229431792 1
148872468 229431792 1
212555476 229431792 1
157410826 229431792 1
46850377 229431792 1
68690605 229431792 1
224291356 229431792 1
22628924 229431792 1
48667895 229431792 1
229466877 432054563 1
399032673 432054563 1
80267704 432054563 1
237826875 432054563 1
78021401 432054563 1
232242473 432054563 1
524423189 432054563 1
19594736 432054563 1
215411682 432054563 1
88647325 432054563 1
77989626 432054563 1
234077156 432054563 1
22186312 432054563 1
46850377 432054563 1
137363410 432054563 1
163466066 432054563 1
94835912 432054563 1
99560321 432054563 1
115924018 432054563 1
420627114 432054563 1
19735329 432054563 1
21811630 432054563 1
54172831 432054563 1
32845471 432054563 1
244154060 432054563 1
239862568 432054563 1
14409739 432054563 1
242373942 432054563 1
385326089 432054563 1
23781227 432054563 1
234825661 432054563 1
67268150 432054563 1
75995713 432054563 1
238158030 432054563 1
243632271 432054563 1
228769095 432054563 1
77986665 432054563 1
22005625 432054563 1
144942878 432054563 1
296787019 432054563 1
228774722 432054563 1
195697781 432054563 1
330904433 432054563 1
21518722 432054563 1
83344114 432054563 1
236487406 432054563 1
22983594 432054563 1
228673882 432054563 1
421067231 432054563 1
327886319 432054563 1
46123918 432054563 1
81844092 432054563 1
241298933 432054563 1
197897890 432054563 1
236377912 432054563 1
90059455 432054563 1
118999126 432054563 1
110670932 432054563 1
246820781 432054563 1
579303202 432054563 1
248801998 432054563 1
32922034 432054563 1
211231464 432054563 1
253184868 432054563 1
172749267 432054563 1
533004742 432054563 1
239787466 432054563 1
213229979 432054563 1
249719099 432054563 1
109986944 432054563 1
236912210 432054563 1
190987689 432054563 1
516729176 432054563 1
228770219 432054563 1
128593925 432054563 1
24600451 432054563 1
153563285 432054563 1
135514272 432054563 1
242791873 432054563 1
504372104 432054563 1
21117425 432054563 1
168669206 432054563 1
116559835 432054563 1
135877820 432054563 1
98420900 432054563 1
87471023 432054563 1
243134164 432054563 1
114007914 432054563 1
326441880 432054563 1
233555616 432054563 1
95658167 432054563 1
232233165 432054563 1
233919401 432054563 1
127331013 432054563 1
249347954 432054563 1
203484133 432054563 1
92521829 432054563 1
229466877 144131076 1
21480666 144131076 1
18016160 144131076 1
227431311 144131076 1
67430174 144131076 1
232243716 144131076 1
93026497 144131076 1
198799377 144131076 1
19530527 144131076 1
109986944 144131076 1
318475037 144131076 1
19735329 144131076 1
21811630 144131076 1
25298765 144131076 1
153563285 144131076 1
135514272 144131076 1
104578228 144131076 1
21643123 144131076 1
21117425 144131076 1
238586884 144131076 1
21440665 144131076 1
21518722 144131076 1
135877820 144131076 1
20511634 144131076 1
22983594 144131076 1
23359147 144131076 1
242471796 144131076 1
19964133 144131076 1
69568655 144131076 1
122713304 144131076 1
118999126 144131076 1
39472243 144131076 1
6300152 144131076 1
240465601 144131076 1
92521829 144131076 1
410258761 19964133 1
36806703 19964133 1
237826875 19964133 1
21565240 19964133 1
90364806 19964133 1
190810251 19964133 1
246966794 19964133 1
226898857 19964133 1
393461982 19964133 1
19735329 19964133 1
21811630 19964133 1
104192882 19964133 1
234825661 19964133 1
121098050 19964133 1
22005625 19964133 1
21401635 19964133 1
238586884 19964133 1
21440665 19964133 1
21518722 19964133 1
245434042 19964133 1
22983594 19964133 1
228673882 19964133 1
242471796 19964133 1
327886319 19964133 1
424999238 19964133 1
122713304 19964133 1
197095842 19964133 1
110670932 19964133 1
29466305 19964133 1
235965948 19964133 1
456156740 19964133 1
21480666 19964133 1
226631830 19964133 1
324588341 19964133 1
191865710 19964133 1
30443497 19964133 1
242804165 19964133 1
227338733 19964133 1
229015331 19964133 1
109986944 19964133 1
28776227 19964133 1
236912210 19964133 1
25298765 19964133 1
19777265 19964133 1
192341330 19964133 1
135514272 19964133 1
21117425 19964133 1
85370909 19964133 1
135877820 19964133 1
87471023 19964133 1
243134164 19964133 1
239444226 19964133 1
219007038 19964133 1
262322667 19964133 1
95658167 19964133 1
235243434 19964133 1
39472243 19964133 1
92521829 19964133 1
191085626 19964133 1
18016160 19964133 1
67430174 19964133 1
179230072 19964133 1
240624439 19964133 1
237376611 19964133 1
93026497 19964133 1
234077156 19964133 1
303259546 19964133 1
19530527 19964133 1
372827446 19964133 1
95884790 19964133 1
243632271 19964133 1
104578228 19964133 1
21643123 19964133 1
228774722 19964133 1
83344114 19964133 1
347778813 19964133 1
69568655 19964133 1
118999126 19964133 1
316306021 19964133 1
6300152 19964133 1
243149702 19964133 1
70205816 19964133 1
22498248 19964133 1
6244782 19964133 1
248801998 19964133 1
227431311 19964133 1
242484816 19964133 1
378668608 19964133 1
415438778 19964133 1
144131076 19964133 1
577034468 19964133 1
55174364 19964133 1
104518517 19964133 1
153563285 19964133 1
23359147 19964133 1
23577405 19964133 1
232233165 19964133 1
166102184 19964133 1
60663002 19964133 1
94069743 19964133 1
21117425 21565240 1
55174364 21565240 1
30443497 21565240 1
21518722 21565240 1
6300152 21565240 1
135514272 21565240 1
229466877 92521829 1
18016160 92521829 1
67430174 92521829 1
21565240 92521829 1
179230072 92521829 1
90364806 92521829 1
232242473 92521829 1
237376611 92521829 1
234077156 92521829 1
303259546 92521829 1
46850377 92521829 1
19530527 92521829 1
99560321 92521829 1
19735329 92521829 1
372827446 92521829 1
32845471 92521829 1
242373942 92521829 1
20586381 92521829 1
234825661 92521829 1
21643123 92521829 1
21518722 92521829 1
83344114 92521829 1
22983594 92521829 1
347778813 92521829 1
327886319 92521829 1
69568655 92521829 1
316306021 92521829 1
118999126 92521829 1
110670932 92521829 1
29466305 92521829 1
70205816 92521829 1
76951150 92521829 1
21480666 92521829 1
226631830 92521829 1
227431311 92521829 1
533004742 92521829 1
242804165 92521829 1
28776227 92521829 1
192341330 92521829 1
153563285 92521829 1
135514272 92521829 1
242791873 92521829 1
54605067 92521829 1
21117425 92521829 1
85370909 92521829 1
135877820 92521829 1
98420900 92521829 1
20511634 92521829 1
87471023 92521829 1
233555616 92521829 1
262322667 92521829 1
95658167 92521829 1
232233165 92521829 1
63680662 92521829 1
166102184 92521829 1
26228880 92521829 1
94069743 92521829 1
39019643 92521829 1
22186312 524423189 1
81844092 524423189 1
504372104 524423189 1
32922034 524423189 1
211231464 524423189 1
296787019 524423189 1
422817442 524423189 1
19777265 524423189 1
330904433 524423189 1
562111567 524423189 1
114007914 524423189 1
19594736 524423189 1
67268150 524423189 1
228769095 39472243 1
258136924 39472243 1
229466877 39472243 1
153563285 39472243 1
18016160 39472243 1
135514272 39472243 1
227431311 39472243 1
104578228 39472243 1
179230072 39472243 1
21117425 39472243 1
168669206 39472243 1
21518722 39472243 1
135877820 39472243 1
245434042 39472243 1
98420900 39472243 1
87471023 39472243 1
237376611 39472243 1
93026497 39472243 1
22983594 39472243 1
23359147 39472243 1
234077156 39472243 1
228673882 39472243 1
19530527 39472243 1
327886319 39472243 1
19735329 39472243 1
19964133 39472243 1
69568655 39472243 1
372827446 39472243 1
122713304 39472243 1
25298765 39472243 1
118999126 39472243 1
239555645 39472243 1
111338251 39472243 1
110670932 39472243 1
20586381 39472243 1
29466305 39472243 1
70205816 39472243 1
6244782 191865710 1
120117254 191865710 1
116422140 191865710 1
77986665 191865710 1
22005625 191865710 1
21480666 191865710 1
77184360 191865710 1
29163101 191865710 1
22026991 191865710 1
18016160 191865710 1
135514272 191865710 1
36806703 191865710 1
104578228 191865710 1
80267704 191865710 1
21643123 191865710 1
67430174 191865710 1
84546428 191865710 1
103817716 191865710 1
77995220 191865710 1
11587032 191865710 1
21117425 191865710 1
6306972 191865710 1
21440665 191865710 1
21518722 191865710 1
135877820 191865710 1
74979783 191865710 1
87471023 191865710 1
18539902 191865710 1
19594736 191865710 1
78019662 191865710 1
16627544 191865710 1
22983594 191865710 1
23359147 191865710 1
21629133 191865710 1
109986944 191865710 1
19530527 191865710 1
19735329 191865710 1
19964133 191865710 1
23577405 191865710 1
69568655 191865710 1
21811630 191865710 1
90059455 191865710 1
78026748 191865710 1
25298765 191865710 1
118999126 191865710 1
39472243 191865710 1
63680662 191865710 1
111338251 191865710 1
6300152 191865710 1
33507131 191865710 1
29466305 191865710 1
116785133 191865710 1
75995713 191865710 1
21315916 191865710 1
22498248 191865710 1
76951150 191865710 1
237826875 21643123 1
21565240 21643123 1
392146152 21643123 1
226898857 21643123 1
19735329 21643123 1
32845471 21643123 1
104192882 21643123 1
21440665 21643123 1
22983594 21643123 1
424999238 21643123 1
19964133 21643123 1
122713304 21643123 1
237794265 21643123 1
197095842 21643123 1
29466305 21643123 1
21480666 21643123 1
30443497 21643123 1
198799377 21643123 1
227338733 21643123 1
109986944 21643123 1
25298765 21643123 1
19777265 21643123 1
192341330 21643123 1
84546428 21643123 1
85370909 21643123 1
36351009 21643123 1
87471023 21643123 1
243134164 21643123 1
114007914 21643123 1
239444226 21643123 1
235243434 21643123 1
92521829 21643123 1
18016160 21643123 1
67430174 21643123 1
237376611 21643123 1
93026497 21643123 1
234077156 21643123 1
137363410 21643123 1
58040765 21643123 1
19530527 21643123 1
239555645 21643123 1
360540613 21643123 1
347778813 21643123 1
118999126 21643123 1
6300152 21643123 1
6244782 21643123 1
248801998 21643123 1
227431311 21643123 1
378668608 21643123 1
415438778 21643123 1
144131076 21643123 1
98420900 21643123 1
20511634 21643123 1
23359147 21643123 1
60663002 21643123 1
124849627 21643123 1
219454029 21643123 1
258136924 316306021 1
229466877 316306021 1
29163101 316306021 1
226631830 316306021 1
18016160 316306021 1
135514272 316306021 1
228774722 316306021 1
21117425 316306021 1
240624439 316306021 1
21518722 316306021 1
87471023 316306021 1
237376611 316306021 1
239787466 316306021 1
215411682 316306021 1
233555616 316306021 1
393461982 316306021 1
109986944 316306021 1
19530527 316306021 1
19735329 316306021 1
19964133 316306021 1
69568655 316306021 1
118999126 316306021 1
233919401 316306021 1
111338251 316306021 1
19777265 316306021 1
20586381 316306021 1
92521829 316306021 1
231816917 316306021 1
22498248 316306021 1
19530527 242365407 1
135514272 242365407 1
227431311 242365407 1
69568655 242365407 1
21811630 242365407 1
118999126 242365407 1
237376611 242365407 1
22983594 242365407 1
496338650 386170620 1
148872468 386170620 1
212555476 386170620 1
375036621 386170620 1
68690605 386170620 1
39325505 386170620 1
224291356 386170620 1
430934081 386170620 1
22628924 386170620 1
120117254 246966794 1
249719099 246966794 1
77989626 246966794 1
21480666 246966794 1
46123918 246966794 1
23577405 246966794 1
133219169 246966794 1
84546428 246966794 1
22862620 246966794 1
6751502 246966794 1
74979783 246966794 1
78019662 246966794 1
6244782 197095842 1
226631830 197095842 1
18016160 197095842 1
227431311 197095842 1
21565240 197095842 1
179230072 197095842 1
533004742 197095842 1
93026497 197095842 1
198799377 197095842 1
94303891 197095842 1
229015331 197095842 1
415438778 197095842 1
109986944 197095842 1
190987689 197095842 1
22684776 197095842 1
25298765 197095842 1
239555645 197095842 1
242365407 197095842 1
21401635 197095842 1
21643123 197095842 1
228774722 197095842 1
85370909 197095842 1
21518722 197095842 1
20511634 197095842 1
87471023 197095842 1
23359147 197095842 1
228673882 197095842 1
327886319 197095842 1
19964133 197095842 1
39472243 197095842 1
6300152 197095842 1
166102184 197095842 1
240465601 197095842 1
18304985 197095842 1
29466305 197095842 1
231942475 16950676 1
77184360 16950676 1
39325505 16950676 1
19837405 16950676 1
20584338 16950676 1
412181399 16950676 1
45611369 16950676 1
6290752 16950676 1
169088826 16950676 1
120117254 16950676 1
77986665 16950676 1
25333950 16950676 1
350484600 16950676 1
6294502 16950676 1
6751502 16950676 1
226985646 16950676 1
90059455 16950676 1
95224854 16950676 1
37536209 16950676 1
76951150 16950676 1
135274322 16950676 1
89952215 16950676 1
18539902 16950676 1
10814042 16950676 1
19533838 16950676 1
415438778 16950676 1
22684776 16950676 1
70170285 16950676 1
116785133 16950676 1
116422140 16950676 1
312658372 16950676 1
84546428 16950676 1
29110219 16950676 1
77995220 16950676 1
11587032 16950676 1
74979783 16950676 1
150256527 16950676 1
246723037 16950676 1
233555616 16950676 1
23359147 16950676 1
18449501 16950676 1
22862620 16950676 1
17691386 16950676 1
33507131 16950676 1
77184360 393461982 1
90364806 393461982 1
140393380 393461982 1
215411682 393461982 1
234825661 393461982 1
120117254 393461982 1
245434042 393461982 1
228673882 393461982 1
242471796 393461982 1
19964133 393461982 1
110670932 393461982 1
29466305 393461982 1
21480666 393461982 1
533004742 393461982 1
229015331 393461982 1
318475037 393461982 1
135514272 393461982 1
85370909 393461982 1
135877820 393461982 1
87471023 393461982 1
239444226 393461982 1
39472243 393461982 1
39019643 393461982 1
18016160 393461982 1
179230072 393461982 1
110711910 393461982 1
240624439 393461982 1
237376611 393461982 1
46850377 393461982 1
19530527 393461982 1
372827446 393461982 1
95884790 393461982 1
104578228 393461982 1
322549346 393461982 1
69568655 393461982 1
316306021 393461982 1
118999126 393461982 1
6300152 393461982 1
70205816 393461982 1
76951150 393461982 1
196551540 393461982 1
237788848 393461982 1
577034468 393461982 1
104518517 393461982 1
231816917 393461982 1
153563285 393461982 1
36034936 393461982 1
212284694 393461982 1
232242473 382027035 1
18016160 382027035 1
135514272 382027035 1
69568655 382027035 1
324588341 382027035 1
120117254 128593925 1
231942475 37536209 1
77184360 37536209 1
39325505 37536209 1
36806703 37536209 1
80267704 37536209 1
237826875 37536209 1
78021401 37536209 1
19837405 37536209 1
237376611 37536209 1
371923186 37536209 1
215411682 37536209 1
20584338 37536209 1
93026497 37536209 1
412181399 37536209 1
16627544 37536209 1
77989626 37536209 1
46850377 37536209 1
106866759 37536209 1
54172831 37536209 1
239862568 37536209 1
104192882 37536209 1
45611369 37536209 1
6290752 37536209 1
111338251 37536209 1
385326089 37536209 1
169088826 37536209 1
120117254 37536209 1
77986665 37536209 1
22005625 37536209 1
25333950 37536209 1
21245586 37536209 1
37011115 37536209 1
6294502 37536209 1
144942878 37536209 1
195697781 37536209 1
6751502 37536209 1
21440665 37536209 1
226985646 37536209 1
330904433 37536209 1
21518722 37536209 1
78019662 37536209 1
83344114 37536209 1
236487406 37536209 1
21629133 37536209 1
322549346 37536209 1
327886319 37536209 1
46123918 37536209 1
68690605 37536209 1
78026748 37536209 1
144302254 37536209 1
304321790 37536209 1
76951150 37536209 1
135274322 37536209 1
21480666 37536209 1
248801998 37536209 1
227431311 37536209 1
32922034 37536209 1
89952215 37536209 1
191865710 37536209 1
18539902 37536209 1
10814042 37536209 1
19533838 37536209 1
22684776 37536209 1
133219169 37536209 1
70170285 37536209 1
116785133 37536209 1
192341330 37536209 1
116422140 37536209 1
22026991 37536209 1
312658372 37536209 1
84546428 37536209 1
29110219 37536209 1
77995220 37536209 1
11587032 37536209 1
21117425 37536209 1
116559835 37536209 1
135877820 37536209 1
74979783 37536209 1
114007914 37536209 1
150256527 37536209 1
239444226 37536209 1
233555616 37536209 1
262322667 37536209 1
16950676 37536209 1
18449501 37536209 1
23577405 37536209 1
22862620 37536209 1
322638688 37536209 1
63680662 37536209 1
17691386 37536209 1
94069743 37536209 1
33507131 37536209 1
219454029 37536209 1
19530527 237794265 1
118999126 237794265 1
135514272 237794265 1
87471023 237794265 1
21643123 237794265 1
19594736 66811109 1
32922034 66811109 1
238316092 25298765 1
237826875 25298765 1
16627544 25298765 1
19735329 25298765 1
21811630 25298765 1
32845471 25298765 1
21401635 25298765 1
144942878 25298765 1
238586884 25298765 1
21518722 25298765 1
245434042 25298765 1
22983594 25298765 1
228673882 25298765 1
327886319 25298765 1
19964133 25298765 1
197095842 25298765 1
48380272 25298765 1
191865710 25298765 1
30443497 25298765 1
229015331 25298765 1
109986944 25298765 1
247041300 25298765 1
54605067 25298765 1
21117425 25298765 1
85370909 25298765 1
87471023 25298765 1
239444226 25298765 1
20517600 25298765 1
262322667 25298765 1
95658167 25298765 1
39472243 25298765 1
92521829 25298765 1
18016160 25298765 1
179230072 25298765 1
110711910 25298765 1
93026497 25298765 1
19530527 25298765 1
372827446 25298765 1
14409739 25298765 1
239555645 25298765 1
111338251 25298765 1
21643123 25298765 1
228774722 25298765 1
322549346 25298765 1
69568655 25298765 1
118999126 25298765 1
6300152 25298765 1
6244782 25298765 1
248801998 25298765 1
227431311 25298765 1
239787466 25298765 1
55174364 25298765 1
153563285 25298765 1
36034936 25298765 1
20511634 25298765 1
23359147 25298765 1
23577405 25298765 1
166102184 25298765 1
17691386 25298765 1
23359147 93026497 1
19530527 93026497 1
135514272 93026497 1
67430174 93026497 1
21643123 93026497 1
324588341 93026497 1
21518722 93026497 1
240465601 93026497 1
21117425 568256634 1
19530527 568256634 1
232242473 568256634 1
372827446 568256634 1
228673882 568256634 1
67430174 568256634 1
238316092 424999238 1
135514272 424999238 1
67430174 424999238 1
21643123 424999238 1
85370909 424999238 1
232242473 424999238 1
238586884 424999238 1
240624439 424999238 1
237376611 424999238 1
226898857 424999238 1
234077156 424999238 1
242471796 424999238 1
322549346 424999238 1
236912210 424999238 1
19735329 424999238 1
19964133 424999238 1
69568655 424999238 1
95884790 424999238 1
104192882 424999238 1
6300152 424999238 1
20586381 424999238 1
234825661 424999238 1
92521829 424999238 1
121098050 424999238 1
70205816 424999238 1
22498248 424999238 1
19594736 249719099 1
19594736 36315404 1
77184360 238633165 1
39325505 238633165 1
36806703 238633165 1
237826875 238633165 1
54172831 238633165 1
104192882 238633165 1
27885779 238633165 1
22628924 238633165 1
22005625 238633165 1
22983594 238633165 1
21629133 238633165 1
81844092 238633165 1
224291356 238633165 1
21480666 238633165 1
127424923 238633165 1
212555476 238633165 1
878580698 238633165 1
19777265 238633165 1
82645739 238633165 1
135514272 238633165 1
84546428 238633165 1
40747039 238633165 1
74979783 238633165 1
114007914 238633165 1
239444226 238633165 1
262322667 238633165 1
95658167 238633165 1
237376611 238633165 1
19594736 238633165 1
19530527 238633165 1
99560321 238633165 1
6751502 238633165 1
68690605 238633165 1
78026748 238633165 1
118999126 238633165 1
144302254 238633165 1
76951150 238633165 1
375036621 238633165 1
248801998 238633165 1
227431311 238633165 1
19652551 238633165 1
430934081 238633165 1
153563285 238633165 1
66682393 238633165 1
219297099 238633165 1
148872468 238633165 1
23577405 238633165 1
26586771 238633165 1
21480666 256198747 1
238316092 29466305 1
77184360 29466305 1
78021401 29466305 1
232242473 29466305 1
140393380 29466305 1
16627544 29466305 1
19735329 29466305 1
21811630 29466305 1
104192882 29466305 1
234825661 29466305 1
67268150 29466305 1
121098050 29466305 1
77986665 29466305 1
22005625 29466305 1
238586884 29466305 1
21440665 29466305 1
21518722 29466305 1
78019662 29466305 1
22983594 29466305 1
228673882 29466305 1
242471796 29466305 1
327886319 29466305 1
19964133 29466305 1
122713304 29466305 1
110670932 29466305 1
21480666 29466305 1
29163101 29466305 1
48380272 29466305 1
324588341 29466305 1
242455623 29466305 1
191865710 29466305 1
227338733 29466305 1
109986944 29466305 1
236912210 29466305 1
21315916 29466305 1
135514272 29466305 1
243177419 29466305 1
21117425 29466305 1
85370909 29466305 1
168669206 29466305 1
135877820 29466305 1
74979783 29466305 1
87471023 29466305 1
39472243 29466305 1
63680662 29466305 1
92521829 29466305 1
18016160 29466305 1
67430174 29466305 1
240624439 29466305 1
88647325 29466305 1
77989626 29466305 1
46850377 29466305 1
19530527 29466305 1
14409739 29466305 1
242373942 29466305 1
228769095 29466305 1
104578228 29466305 1
21643123 29466305 1
6751502 29466305 1
69568655 29466305 1
90059455 29466305 1
118999126 29466305 1
6300152 29466305 1
240465601 29466305 1
70205816 29466305 1
22498248 29466305 1
227431311 29466305 1
103817716 29466305 1
55174364 29466305 1
153563285 29466305 1
77995220 29466305 1
20511634 29466305 1
23359147 29466305 1
18449501 29466305 1
23577405 29466305 1
166102184 29466305 1
94069743 29466305 1
229466877 242471796 1
238316092 242471796 1
153563285 242471796 1
18016160 242471796 1
135514272 242471796 1
227431311 242471796 1
67430174 242471796 1
21643123 242471796 1
179230072 242471796 1
21117425 242471796 1
232242473 242471796 1
85370909 242471796 1
21440665 242471796 1
240624439 242471796 1
21518722 242471796 1
135877820 242471796 1
191865710 242471796 1
20511634 242471796 1
87471023 242471796 1
190810251 242471796 1
237376611 242471796 1
30443497 242471796 1
226898857 242471796 1
22983594 242471796 1
23359147 242471796 1
227338733 242471796 1
228673882 242471796 1
109986944 242471796 1
19530527 242471796 1
19735329 242471796 1
19964133 242471796 1
69568655 242471796 1
21811630 242471796 1
122713304 242471796 1
104192882 242471796 1
118999126 242471796 1
144131076 242471796 1
39472243 242471796 1
63680662 242471796 1
6300152 242471796 1
166102184 242471796 1
94069743 242471796 1
110670932 242471796 1
20586381 242471796 1
92521829 242471796 1
29466305 242471796 1
121098050 242471796 1
70205816 242471796 1
22498248 242471796 1
77184360 17691386 1
39325505 17691386 1
36806703 17691386 1
78021401 17691386 1
371923186 17691386 1
215411682 17691386 1
20584338 17691386 1
115924018 17691386 1
19735329 17691386 1
104192882 17691386 1
45611369 17691386 1
6290752 17691386 1
23781227 17691386 1
75995713 17691386 1
120117254 17691386 1
77986665 17691386 1
350484600 17691386 1
21245586 17691386 1
144942878 17691386 1
163063814 17691386 1
78019662 17691386 1
21629133 17691386 1
46123918 17691386 1
236377912 17691386 1
95224854 17691386 1
304321790 17691386 1
21480666 17691386 1
270850017 17691386 1
10814042 17691386 1
116785133 17691386 1
116422140 17691386 1
312658372 17691386 1
84546428 17691386 1
11587032 17691386 1
85370909 17691386 1
74979783 17691386 1
16950676 17691386 1
22862620 17691386 1
39472243 17691386 1
203484133 17691386 1
33507131 17691386 1
236108605 17691386 1
39019643 17691386 1
231942475 17691386 1
191085626 17691386 1
18016160 17691386 1
80267704 17691386 1
19837405 17691386 1
412181399 17691386 1
77989626 17691386 1
58040765 17691386 1
95884790 17691386 1
360540613 17691386 1
169088826 17691386 1
25333950 17691386 1
37011115 17691386 1
6294502 17691386 1
6751502 17691386 1
83344114 17691386 1
236487406 17691386 1
90059455 17691386 1
78026748 17691386 1
37536209 17691386 1
76951150 17691386 1
135274322 17691386 1
270286972 17691386 1
89952215 17691386 1
18539902 17691386 1
104217808 17691386 1
361335767 17691386 1
22684776 17691386 1
133219169 17691386 1
70170285 17691386 1
22026991 17691386 1
104187193 17691386 1
77995220 17691386 1
150256527 17691386 1
150981180 17691386 1
18449501 17691386 1
23577405 17691386 1
322638688 17691386 1
77989626 78026748 1
77184360 78026748 1
6751502 78026748 1
78019662 78026748 1
77986665 78026748 1
78021401 78026748 1
77995220 78026748 1
76951150 78026748 1
21480666 246820781 1
23577405 246820781 1
19594736 246820781 1
135274322 350484600 1
77184360 350484600 1
39325505 350484600 1
89952215 350484600 1
190810251 350484600 1
16627544 350484600 1
213229979 350484600 1
99560321 350484600 1
28776227 350484600 1
19735329 350484600 1
6290752 350484600 1
116785133 350484600 1
120117254 350484600 1
22005625 350484600 1
6294502 350484600 1
144942878 350484600 1
29110219 350484600 1
6751502 350484600 1
74979783 350484600 1
150256527 350484600 1
95658167 350484600 1
16950676 350484600 1
18449501 350484600 1
78026748 350484600 1
399032673 114007914 1
237826875 114007914 1
524423189 114007914 1
19594736 114007914 1
148702848 114007914 1
22186312 114007914 1
46850377 114007914 1
163466066 114007914 1
94835912 114007914 1
99560321 114007914 1
420627114 114007914 1
244154060 114007914 1
229650437 114007914 1
14409739 114007914 1
342888740 114007914 1
67268150 114007914 1
243632271 114007914 1
432054563 114007914 1
22005625 114007914 1
28452279 114007914 1
296787019 114007914 1
430714461 114007914 1
195697781 114007914 1
330904433 114007914 1
83344114 114007914 1
421067231 114007914 1
81844092 114007914 1
197897890 114007914 1
28364382 114007914 1
246820781 114007914 1
579303202 114007914 1
32922034 114007914 1
211231464 114007914 1
172749267 114007914 1
627403720 114007914 1
213229979 114007914 1
516729176 114007914 1
24600451 114007914 1
504372104 114007914 1
29110219 114007914 1
54605067 114007914 1
36351009 114007914 1
326441880 114007914 1
262322667 114007914 1
95658167 114007914 1
23577405 114007914 1
422817442 114007914 1
562111567 114007914 1
92521829 114007914 1
39019643 114007914 1
127331013 244156314 1
229466877 244156314 1
19530527 244156314 1
21518722 244156314 1
135877820 244156314 1
135514272 244156314 1
69568655 244156314 1
21811630 244156314 1
122713304 244156314 1
324588341 244156314 1
22983594 244156314 1
77184360 58040765 1
18016160 58040765 1
371923186 58040765 1
19594736 58040765 1
20584338 58040765 1
19530527 58040765 1
104192882 58040765 1
22628924 58040765 1
22005625 58040765 1
21643123 58040765 1
21518722 58040765 1
19964133 58040765 1
118999126 58040765 1
237794265 58040765 1
135274322 58040765 1
21480666 58040765 1
248801998 58040765 1
11587032 58040765 1
74979783 58040765 1
239444226 58040765 1
18449501 58040765 1
17691386 58040765 1
228769095 577034468 1
242804165 577034468 1
88647325 577034468 1
23359147 577034468 1
192341330 577034468 1
227338733 577034468 1
234077156 577034468 1
303259546 577034468 1
227990753 577034468 1
228673882 577034468 1
235965948 577034468 1
229015331 577034468 1
137363410 577034468 1
106866759 577034468 1
22005625 577034468 1
229466877 577034468 1
393461982 577034468 1
19530527 577034468 1
109986944 577034468 1
347778813 577034468 1
153563285 577034468 1
236912210 577034468 1
77184360 577034468 1
29163101 577034468 1
226631830 577034468 1
18016160 577034468 1
327886319 577034468 1
19735329 577034468 1
135514272 577034468 1
242791873 577034468 1
19964133 577034468 1
104578228 577034468 1
69568655 577034468 1
372827446 577034468 1
21811630 577034468 1
95884790 577034468 1
32845471 577034468 1
67430174 577034468 1
21643123 577034468 1
122713304 577034468 1
232233165 577034468 1
110711910 577034468 1
324588341 577034468 1
118999126 577034468 1
233919401 577034468 1
228774722 577034468 1
39472243 577034468 1
242373942 577034468 1
21117425 577034468 1
232242473 577034468 1
238586884 577034468 1
127331013 577034468 1
63680662 577034468 1
21440665 577034468 1
111338251 577034468 1
168669206 577034468 1
166102184 577034468 1
243149702 577034468 1
94069743 577034468 1
533004742 577034468 1
110670932 577034468 1
21518722 577034468 1
135877820 577034468 1
20511634 577034468 1
228770219 577034468 1
87471023 577034468 1
243134164 577034468 1
237376611 577034468 1
20586381 577034468 1
239787466 577034468 1
234825661 577034468 1
203484133 577034468 1
18304985 577034468 1
29466305 577034468 1
121098050 577034468 1
70205816 577034468 1
22983594 577034468 1
229015331 242804165 1
19530527 242804165 1
21518722 242804165 1
25298765 242804165 1
19735329 242804165 1
135274322 77989626 1
21480666 77989626 1
77184360 77989626 1
39325505 77989626 1
19652551 77989626 1
78021401 77989626 1
19837405 77989626 1
524423189 77989626 1
89952215 77989626 1
20584338 77989626 1
88647325 77989626 1
10814042 77989626 1
190987689 77989626 1
133219169 77989626 1
70170285 77989626 1
104192882 77989626 1
104518517 77989626 1
19777265 77989626 1
169088826 77989626 1
116422140 77989626 1
77986665 77989626 1
153563285 77989626 1
37011115 77989626 1
6294502 77989626 1
84546428 77989626 1
77995220 77989626 1
11587032 77989626 1
6751502 77989626 1
135877820 77989626 1
74979783 77989626 1
36351009 77989626 1
87471023 77989626 1
78019662 77989626 1
239444226 77989626 1
236487406 77989626 1
21629133 77989626 1
322549346 77989626 1
262322667 77989626 1
78026748 77989626 1
118999126 77989626 1
322638688 77989626 1
95224854 77989626 1
17691386 77989626 1
135274322 150256527 1
77184360 150256527 1
18016160 150256527 1
36806703 150256527 1
78021401 150256527 1
19837405 150256527 1
18539902 150256527 1
371923186 150256527 1
19594736 150256527 1
215411682 150256527 1
20584338 150256527 1
16627544 150256527 1
77989626 150256527 1
10814042 150256527 1
19533838 150256527 1
415438778 150256527 1
28776227 150256527 1
190987689 150256527 1
19735329 150256527 1
133219169 150256527 1
70170285 150256527 1
104192882 150256527 1
45611369 150256527 1
6290752 150256527 1
169088826 150256527 1
23781227 150256527 1
116785133 150256527 1
238158030 150256527 1
120117254 150256527 1
22005625 150256527 1
25333950 150256527 1
350484600 150256527 1
6294502 150256527 1
144942878 150256527 1
84546428 150256527 1
29110219 150256527 1
77995220 150256527 1
11587032 150256527 1
85370909 150256527 1
163063814 150256527 1
6751502 150256527 1
226985646 150256527 1
116559835 150256527 1
74979783 150256527 1
78019662 150256527 1
239444226 150256527 1
246723037 150256527 1
233555616 150256527 1
21629133 150256527 1
262322667 150256527 1
16950676 150256527 1
18449501 150256527 1
23577405 150256527 1
22862620 150256527 1
78026748 150256527 1
95224854 150256527 1
17691386 150256527 1
37536209 150256527 1
236108605 150256527 1
304321790 150256527 1
76951150 150256527 1
77184360 6294502 1
39325505 6294502 1
237826875 6294502 1
232242473 6294502 1
16627544 6294502 1
19735329 6294502 1
32845471 6294502 1
104192882 6294502 1
6290752 6294502 1
385326089 6294502 1
23781227 6294502 1
75995713 6294502 1
120117254 6294502 1
22005625 6294502 1
350484600 6294502 1
144942878 6294502 1
6306972 6294502 1
19964133 6294502 1
236377912 6294502 1
304321790 6294502 1
21480666 6294502 1
324588341 6294502 1
10814042 6294502 1
109986944 6294502 1
28776227 6294502 1
128593925 6294502 1
116422140 6294502 1
82645739 6294502 1
135514272 6294502 1
84546428 6294502 1
11587032 6294502 1
116559835 6294502 1
74979783 6294502 1
239444226 6294502 1
262322667 6294502 1
95658167 6294502 1
16950676 6294502 1
22862620 6294502 1
63680662 6294502 1
92521829 6294502 1
33507131 6294502 1
236108605 6294502 1
231942475 6294502 1
191085626 6294502 1
18016160 6294502 1
77989626 6294502 1
46850377 6294502 1
137363410 6294502 1
19530527 6294502 1
99560321 6294502 1
14409739 6294502 1
239555645 6294502 1
25333950 6294502 1
6751502 6294502 1
83344114 6294502 1
236487406 6294502 1
197897890 6294502 1
90059455 6294502 1
316306021 6294502 1
18304985 6294502 1
76951150 6294502 1
248801998 6294502 1
227431311 6294502 1
89952215 6294502 1
213229979 6294502 1
361335767 6294502 1
104217808 6294502 1
415438778 6294502 1
133219169 6294502 1
246357421 6294502 1
242791873 6294502 1
29110219 6294502 1
77995220 6294502 1
148872468 6294502 1
150256527 6294502 1
23359147 6294502 1
18449501 6294502 1
23577405 6294502 1
232233165 6294502 1
17691386 6294502 1
20584338 28452279 1
21811630 28452279 1
54172831 28452279 1
385326089 28452279 1
23781227 28452279 1
77986665 28452279 1
22005625 28452279 1
21440665 28452279 1
22983594 28452279 1
81844092 28452279 1
21480666 28452279 1
109986944 28452279 1
28776227 28452279 1
82645739 28452279 1
54605067 28452279 1
36351009 28452279 1
20517600 28452279 1
237376611 28452279 1
19594736 28452279 1
77989626 28452279 1
46850377 28452279 1
14409739 28452279 1
111338251 28452279 1
48667895 28452279 1
68690605 28452279 1
197897890 28452279 1
121375039 28452279 1
248801998 28452279 1
19652551 28452279 1
103817716 28452279 1
21927925 28452279 1
172749267 28452279 1
190987689 28452279 1
116547221 28452279 1
133219169 28452279 1
66682393 28452279 1
23577405 28452279 1
322638688 28452279 1
77184360 28452279 1
39325505 28452279 1
36806703 28452279 1
237826875 28452279 1
16627544 28452279 1
19735329 28452279 1
104192882 28452279 1
350484600 28452279 1
195697781 28452279 1
6306972 28452279 1
66811109 28452279 1
21518722 28452279 1
78019662 28452279 1
21629133 28452279 1
327886319 28452279 1
19964133 28452279 1
236377912 28452279 1
248901045 28452279 1
249719099 28452279 1
516729176 28452279 1
21315916 28452279 1
116422140 28452279 1
135514272 28452279 1
11587032 28452279 1
21117425 28452279 1
135877820 28452279 1
114007914 28452279 1
239444226 28452279 1
231942475 28452279 1
18016160 28452279 1
524423189 28452279 1
88647325 28452279 1
99560321 28452279 1
243632271 28452279 1
21643123 28452279 1
6751502 28452279 1
90059455 28452279 1
78026748 28452279 1
118999126 28452279 1
76951150 28452279 1
32922034 28452279 1
253184868 28452279 1
22924705 28452279 1
18539902 28452279 1
166888604 28452279 1
577034468 28452279 1
29110219 28452279 1
77995220 28452279 1
233555616 28452279 1
22378020 28452279 1
248901045 430714461 1
22186312 430714461 1
627403720 430714461 1
579303202 430714461 1
524423189 430714461 1
330904433 430714461 1
81844092 430714461 1
114007914 430714461 1
19594736 430714461 1
504372104 430714461 1
67268150 430714461 1
32922034 430714461 1
21811630 430714461 1
246820781 430714461 1
516729176 430714461 1
342888740 430714461 1
172749267 430714461 1
69568655 231816917 1
67430174 231816917 1
243149702 231816917 1
19530527 231816917 1
229466877 90364806 1
77184360 90364806 1
18016160 90364806 1
39325505 90364806 1
110711910 90364806 1
232242473 90364806 1
240624439 90364806 1
237376611 90364806 1
88647325 90364806 1
242795908 90364806 1
77989626 90364806 1
234077156 90364806 1
303259546 90364806 1
137363410 90364806 1
393461982 90364806 1
19530527 90364806 1
19735329 90364806 1
372827446 90364806 1
21811630 90364806 1
95884790 90364806 1
32845471 90364806 1
104192882 90364806 1
242373942 90364806 1
111338251 90364806 1
360540613 90364806 1
20586381 90364806 1
234825661 90364806 1
234688647 90364806 1
228769095 90364806 1
227990753 90364806 1
104578228 90364806 1
144942878 90364806 1
228774722 90364806 1
21440665 90364806 1
6751502 90364806 1
21518722 90364806 1
245434042 90364806 1
83344114 90364806 1
22983594 90364806 1
228673882 90364806 1
322549346 90364806 1
327886319 90364806 1
19964133 90364806 1
69568655 90364806 1
197897890 90364806 1
241298933 90364806 1
78026748 90364806 1
118999126 90364806 1
110670932 90364806 1
18304985 90364806 1
29466305 90364806 1
304321790 90364806 1
70205816 90364806 1
22498248 90364806 1
76951150 90364806 1
29163101 90364806 1
226631830 90364806 1
324588341 90364806 1
533004742 90364806 1
239787466 90364806 1
242804165 90364806 1
227338733 90364806 1
244026999 90364806 1
229015331 90364806 1
109986944 90364806 1
236912210 90364806 1
190987689 90364806 1
104518517 90364806 1
228770219 90364806 1
128593925 90364806 1
192341330 90364806 1
116422140 90364806 1
153563285 90364806 1
135514272 90364806 1
242791873 90364806 1
243177419 90364806 1
77995220 90364806 1
202678255 90364806 1
21117425 90364806 1
36034936 90364806 1
135877820 90364806 1
74979783 90364806 1
98420900 90364806 1
20511634 90364806 1
87471023 90364806 1
243134164 90364806 1
246723037 90364806 1
233555616 90364806 1
262322667 90364806 1
223950593 90364806 1
212284694 90364806 1
232233165 90364806 1
233919401 90364806 1
63680662 90364806 1
127331013 90364806 1
166102184 90364806 1
198846028 90364806 1
26228880 90364806 1
94069743 90364806 1
92521829 90364806 1
33507131 90364806 1
262199169 90364806 1
227990753 228769095 1
235965948 228769095 1
238316092 228769095 1
21401635 228769095 1
153563285 228769095 1
21480666 228769095 1
226631830 228769095 1
18016160 228769095 1
135514272 228769095 1
227431311 228769095 1
243177419 228769095 1
21643123 228769095 1
179230072 228769095 1
228774722 228769095 1
21117425 228769095 1
85370909 228769095 1
238586884 228769095 1
6751502 228769095 1
21440665 228769095 1
240624439 228769095 1
140393380 228769095 1
21518722 228769095 1
135877820 228769095 1
191865710 228769095 1
20511634 228769095 1
87471023 228769095 1
232243716 228769095 1
243134164 228769095 1
237376611 228769095 1
30443497 228769095 1
19594736 228769095 1
83344114 228769095 1
22983594 228769095 1
23359147 228769095 1
227338733 228769095 1
228673882 228769095 1
229015331 228769095 1
19530527 228769095 1
109986944 228769095 1
19735329 228769095 1
19964133 228769095 1
69568655 228769095 1
21811630 228769095 1
122713304 228769095 1
232233165 228769095 1
118999126 228769095 1
25298765 228769095 1
144131076 228769095 1
242373942 228769095 1
39472243 228769095 1
239555645 228769095 1
63680662 228769095 1
6300152 228769095 1
55174364 228769095 1
104518517 228769095 1
243149702 228769095 1
94069743 228769095 1
110670932 228769095 1
240465601 228769095 1
234825661 228769095 1
92521829 228769095 1
231816917 228769095 1
29466305 228769095 1
234688647 228769095 1
242365407 228769095 1
70205816 228769095 1
22628924 228769095 1
22498248 228769095 1
293536395 385326089 1
361335767 385326089 1
190987689 385326089 1
116547221 385326089 1
219480393 385326089 1
54172831 385326089 1
236377912 385326089 1
248801998 237487471 1
36806703 237487471 1
253184868 237487471 1
270850017 237487471 1
219480393 237487471 1
361335767 237487471 1
236377912 237487471 1
21480666 240465601 1
77184360 240465601 1
67430174 240465601 1
324588341 240465601 1
392146152 240465601 1
239787466 240465601 1
93026497 240465601 1
198799377 240465601 1
88647325 240465601 1
234077156 240465601 1
229015331 240465601 1
19530527 240465601 1
133219169 240465601 1
95884790 240465601 1
144131076 240465601 1
234825661 240465601 1
21315916 240465601 1
258136924 240465601 1
82645739 240465601 1
22005625 240465601 1
153563285 240465601 1
135514272 240465601 1
144942878 240465601 1
21643123 240465601 1
21117425 240465601 1
21440665 240465601 1
21518722 240465601 1
74979783 240465601 1
87471023 240465601 1
114007914 240465601 1
347778813 240465601 1
69568655 240465601 1
118999126 240465601 1
237794265 240465601 1
63680662 240465601 1
6300152 240465601 1
94069743 240465601 1
92521829 240465601 1
29466305 240465601 1
76951150 240465601 1
19530527 232233165 1
69568655 232233165 1
324588341 232233165 1
21480666 22378020 1
36806703 22378020 1
179230072 22378020 1
324588341 22378020 1
19594736 22378020 1
46850377 22378020 1
94835912 22378020 1
99560321 22378020 1
133219169 22378020 1
14409739 22378020 1
104518517 22378020 1
385326089 22378020 1
382027035 22378020 1
22005625 22378020 1
153563285 22378020 1
29110219 22378020 1
23577405 22378020 1
39472243 22378020 1
192341330 410258761 1
18016160 410258761 1
135514272 410258761 1
36806703 410258761 1
6294502 410258761 1
21643123 410258761 1
67430174 410258761 1
232242473 410258761 1
85370909 410258761 1
87471023 410258761 1
190810251 410258761 1
237376611 410258761 1
23359147 410258761 1
234077156 410258761 1
393461982 410258761 1
19964133 410258761 1
69568655 410258761 1
232233165 410258761 1
39472243 410258761 1
6300152 410258761 1
29466305 410258761 1
70205816 410258761 1
21480666 48380272 1
77184360 48380272 1
29163101 48380272 1
18016160 48380272 1
19652551 48380272 1
103817716 48380272 1
240624439 48380272 1
22924705 48380272 1
232243716 48380272 1
18539902 48380272 1
19594736 48380272 1
16627544 48380272 1
242804165 48380272 1
88647325 48380272 1
106866759 48380272 1
19530527 48380272 1
99560321 48380272 1
19735329 48380272 1
104192882 48380272 1
25298765 48380272 1
247041300 48380272 1
55174364 48380272 1
19777265 48380272 1
116785133 48380272 1
21315916 48380272 1
22005625 48380272 1
21401635 48380272 1
153563285 48380272 1
28452279 48380272 1
135514272 48380272 1
36034936 48380272 1
85370909 48380272 1
238586884 48380272 1
21440665 48380272 1
21518722 48380272 1
135877820 48380272 1
20511634 48380272 1
83344114 48380272 1
22983594 48380272 1
68690605 48380272 1
19964133 48380272 1
23577405 48380272 1
122713304 48380272 1
232233165 48380272 1
118999126 48380272 1
39472243 48380272 1
63680662 48380272 1
127331013 48380272 1
243149702 48380272 1
94069743 48380272 1
29466305 48380272 1
21480666 244154060 1
19594736 244154060 1
46850377 244154060 1
99560321 244154060 1
67268150 244154060 1
243632271 244154060 1
22005625 244154060 1
114007914 244154060 1
81844092 244154060 1
23577405 244154060 1
197897890 244154060 1
36315404 244154060 1
121098050 237376611 1
21117425 237376611 1
19530527 237376611 1
227338733 237376611 1
69568655 237376611 1
227431311 237376611 1
67430174 237376611 1
229466877 23359147 1
238316092 23359147 1
39325505 23359147 1
36806703 23359147 1
237826875 23359147 1
190810251 23359147 1
16627544 23359147 1
19735329 23359147 1
21811630 23359147 1
54172831 23359147 1
104192882 23359147 1
6290752 23359147 1
20586381 23359147 1
234825661 23359147 1
75995713 23359147 1
120117254 23359147 1
22005625 23359147 1
21401635 23359147 1
195697781 23359147 1
6306972 23359147 1
238586884 23359147 1
21440665 23359147 1
21518722 23359147 1
22983594 23359147 1
228673882 23359147 1
242471796 23359147 1
81844092 23359147 1
19964133 23359147 1
122713304 23359147 1
237794265 23359147 1
110670932 23359147 1
29466305 23359147 1
235965948 23359147 1
21480666 23359147 1
29163101 23359147 1
191865710 23359147 1
227338733 23359147 1
229015331 23359147 1
109986944 23359147 1
28776227 23359147 1
25298765 23359147 1
19777265 23359147 1
116785133 23359147 1
21315916 23359147 1
82645739 23359147 1
135514272 23359147 1
84546428 23359147 1
11587032 23359147 1
21117425 23359147 1
85370909 23359147 1
168669206 23359147 1
74979783 23359147 1
87471023 23359147 1
243134164 23359147 1
239444226 23359147 1
219007038 23359147 1
262322667 23359147 1
95658167 23359147 1
16950676 23359147 1
39472243 23359147 1
63680662 23359147 1
18016160 23359147 1
67430174 23359147 1
179230072 23359147 1
240624439 23359147 1
19837405 23359147 1
237376611 23359147 1
19594736 23359147 1
93026497 23359147 1
88647325 23359147 1
46850377 23359147 1
19530527 23359147 1
99560321 23359147 1
372827446 23359147 1
95884790 23359147 1
229650437 23359147 1
239555645 23359147 1
111338251 23359147 1
104578228 23359147 1
6294502 23359147 1
21643123 23359147 1
83344114 23359147 1
69568655 23359147 1
90059455 23359147 1
118999126 23359147 1
6300152 23359147 1
70205816 23359147 1
22498248 23359147 1
248801998 23359147 1
227431311 23359147 1
103817716 23359147 1
133219169 23359147 1
144131076 23359147 1
104518517 23359147 1
228770219 23359147 1
153563285 23359147 1
246357421 23359147 1
29110219 23359147 1
77995220 23359147 1
148872468 23359147 1
98420900 23359147 1
20511634 23359147 1
23577405 23359147 1
198846028 23359147 1
60663002 23359147 1
17691386 23359147 1
229466877 179230072 1
238316092 179230072 1
18016160 179230072 1
410258761 179230072 1
67430174 179230072 1
110711910 179230072 1
90364806 179230072 1
232242473 179230072 1
240624439 179230072 1
392146152 179230072 1
232243716 179230072 1
190810251 179230072 1
237376611 179230072 1
93026497 179230072 1
226898857 179230072 1
88647325 179230072 1
234077156 179230072 1
303259546 179230072 1
137363410 179230072 1
106866759 179230072 1
393461982 179230072 1
19530527 179230072 1
19735329 179230072 1
372827446 179230072 1
32845471 179230072 1
95884790 179230072 1
242373942 179230072 1
239555645 179230072 1
111338251 179230072 1
20586381 179230072 1
234825661 179230072 1
121098050 179230072 1
242365407 179230072 1
228769095 179230072 1
227990753 179230072 1
21401635 179230072 1
568256634 179230072 1
104578228 179230072 1
21643123 179230072 1
228774722 179230072 1
238586884 179230072 1
21440665 179230072 1
245434042 179230072 1
22983594 179230072 1
228673882 179230072 1
242471796 179230072 1
322549346 179230072 1
347778813 179230072 1
327886319 179230072 1
424999238 179230072 1
19964133 179230072 1
69568655 179230072 1
122713304 179230072 1
237794265 179230072 1
6300152 179230072 1
243149702 179230072 1
197095842 179230072 1
110670932 179230072 1
18304985 179230072 1
29466305 179230072 1
70205816 179230072 1
22498248 179230072 1
6244782 179230072 1
235965948 179230072 1
226631830 179230072 1
227431311 179230072 1
48380272 179230072 1
242484816 179230072 1
191865710 179230072 1
30443497 179230072 1
239787466 179230072 1
242804165 179230072 1
227338733 179230072 1
229015331 179230072 1
415438778 179230072 1
109986944 179230072 1
236912210 179230072 1
318475037 179230072 1
25298765 179230072 1
144131076 179230072 1
247041300 179230072 1
104518517 179230072 1
55174364 179230072 1
192341330 179230072 1
153563285 179230072 1
135514272 179230072 1
242791873 179230072 1
243177419 179230072 1
21117425 179230072 1
36034936 179230072 1
85370909 179230072 1
168669206 179230072 1
181303066 179230072 1
135877820 179230072 1
98420900 179230072 1
20511634 179230072 1
87471023 179230072 1
243134164 179230072 1
23359147 179230072 1
22378020 179230072 1
244745254 179230072 1
223950593 179230072 1
235243434 179230072 1
232233165 179230072 1
233919401 179230072 1
39472243 179230072 1
63680662 179230072 1
127331013 179230072 1
94069743 179230072 1
92521829 179230072 1
262199169 179230072 1
77184360 223950593 1
135514272 223950593 1
103817716 223950593 1
21117425 223950593 1
140393380 223950593 1
21518722 223950593 1
20511634 223950593 1
19530527 223950593 1
69568655 223950593 1
127424923 212555476 1
430934081 212555476 1
54172831 212555476 1
27885779 212555476 1
238633165 212555476 1
396060099 212555476 1
22628924 212555476 1
496338650 212555476 1
82645739 212555476 1
246357421 212555476 1
386170620 212555476 1
66682393 212555476 1
148872468 212555476 1
40747039 212555476 1
68690605 212555476 1
224291356 212555476 1
26586771 212555476 1
229431792 212555476 1
124849627 212555476 1
18016160 330904433 1
399032673 330904433 1
524423189 330904433 1
19594736 330904433 1
148702848 330904433 1
22186312 330904433 1
94835912 330904433 1
19530527 330904433 1
99560321 330904433 1
420627114 330904433 1
19735329 330904433 1
21811630 330904433 1
229650437 330904433 1
14409739 330904433 1
234825661 330904433 1
67268150 330904433 1
75995713 330904433 1
104578228 330904433 1
296787019 330904433 1
163063814 330904433 1
21518722 330904433 1
22983594 330904433 1
228673882 330904433 1
421067231 330904433 1
81844092 330904433 1
19964133 330904433 1
37536209 330904433 1
579303202 330904433 1
32922034 330904433 1
172749267 330904433 1
133219169 330904433 1
70170285 330904433 1
516729176 330904433 1
55174364 330904433 1
19777265 330904433 1
24600451 330904433 1
153563285 330904433 1
135514272 330904433 1
504372104 330904433 1
54605067 330904433 1
135877820 330904433 1
74979783 330904433 1
36351009 330904433 1
114007914 330904433 1
239444226 330904433 1
422817442 330904433 1
36315404 330904433 1
562111567 330904433 1
21117425 235965948 1
227338733 235965948 1
63680662 235965948 1
21440665 235965948 1
228673882 235965948 1
6300152 235965948 1
19530527 235965948 1
20511634 235965948 1
227431311 235965948 1
135514272 235965948 1
19964133 235965948 1
21811630 235965948 1
67430174 235965948 1
144131076 235965948 1
22498248 235965948 1
88647325 236912210 1
234077156 236912210 1
303259546 236912210 1
229015331 236912210 1
135514272 236912210 1
23577405 236912210 1
21811630 236912210 1
228774722 236912210 1
94069743 236912210 1
135877820 236912210 1
245434042 236912210 1
203484133 236912210 1
29466305 236912210 1
22983594 236912210 1
153563285 21401635 1
77184360 21401635 1
18016160 21401635 1
135514272 21401635 1
237826875 21401635 1
21440665 21401635 1
240624439 21401635 1
83344114 21401635 1
22983594 21401635 1
23359147 21401635 1
94303891 21401635 1
228673882 21401635 1
19530527 21401635 1
109986944 21401635 1
19735329 21401635 1
19964133 21401635 1
197095842 21401635 1
21629133 393382369 1
127331013 393382369 1
229015331 393382369 1
240624439 393382369 1
94069743 393382369 1
19530527 393382369 1
110670932 393382369 1
153563285 393382369 1
90364806 393382369 1
135877820 393382369 1
153563285 234077156 1
104578228 234077156 1
312658372 234077156 1
21643123 234077156 1
67430174 234077156 1
110711910 234077156 1
90364806 234077156 1
228774722 234077156 1
21518722 234077156 1
135877820 234077156 1
198799377 234077156 1
347778813 234077156 1
236912210 234077156 1
69568655 234077156 1
25298765 234077156 1
118999126 234077156 1
577034468 234077156 1
166102184 234077156 1
239444226 95884790 1
77989626 78021401 1
77184360 78021401 1
6751502 78021401 1
78019662 78021401 1
77986665 78021401 1
77995220 78021401 1
76951150 78021401 1
19530527 240624439 1
127331013 240624439 1
21811630 240624439 1
22983594 240624439 1
135514272 240624439 1
229466877 235243434 1
19530527 235243434 1
18016160 235243434 1
135514272 235243434 1
19964133 235243434 1
69568655 235243434 1
95884790 235243434 1
234825661 235243434 1
22005625 232242473 1
229466877 232242473 1
238316092 232242473 1
153563285 232242473 1
21480666 232242473 1
18016160 232242473 1
227431311 232242473 1
135514272 232242473 1
39325505 232242473 1
179230072 232242473 1
77995220 232242473 1
21117425 232242473 1
6751502 232242473 1
240624439 232242473 1
135877820 232242473 1
191865710 232242473 1
190810251 232242473 1
237376611 232242473 1
19594736 232242473 1
22983594 232242473 1
88647325 232242473 1
227338733 232242473 1
228673882 232242473 1
19530527 232242473 1
19735329 232242473 1
68690605 232242473 1
21811630 232242473 1
118999126 232242473 1
144131076 232242473 1
127331013 232242473 1
94069743 232242473 1
110670932 232242473 1
234825661 232242473 1
29466305 232242473 1
121098050 232242473 1
76951150 232242473 1
77184360 55174364 1
39325505 55174364 1
36806703 55174364 1
237826875 55174364 1
21565240 55174364 1
232242473 55174364 1
16627544 55174364 1
115924018 55174364 1
19735329 55174364 1
21811630 55174364 1
104192882 55174364 1
234825661 55174364 1
121098050 55174364 1
22005625 55174364 1
238586884 55174364 1
21440665 55174364 1
330904433 55174364 1
21518722 55174364 1
245434042 55174364 1
78019662 55174364 1
22983594 55174364 1
228673882 55174364 1
327886319 55174364 1
46123918 55174364 1
81844092 55174364 1
19964133 55174364 1
122713304 55174364 1
110670932 55174364 1
29466305 55174364 1
29163101 55174364 1
226631830 55174364 1
48380272 55174364 1
324588341 55174364 1
30443497 55174364 1
227338733 55174364 1
109986944 55174364 1
25298765 55174364 1
21315916 55174364 1
24600451 55174364 1
135514272 55174364 1
21117425 55174364 1
85370909 55174364 1
135877820 55174364 1
87471023 55174364 1
239444226 55174364 1
22862620 55174364 1
39472243 55174364 1
63680662 55174364 1
18016160 55174364 1
67430174 55174364 1
179230072 55174364 1
237376611 55174364 1
19594736 55174364 1
46850377 55174364 1
19530527 55174364 1
372827446 55174364 1
111338251 55174364 1
228769095 55174364 1
25333950 55174364 1
21643123 55174364 1
6751502 55174364 1
83344114 55174364 1
69568655 55174364 1
118999126 55174364 1
6300152 55174364 1
121375039 55174364 1
37536209 55174364 1
240465601 55174364 1
22498248 55174364 1
135274322 55174364 1
104518517 55174364 1
153563285 55174364 1
36034936 55174364 1
20511634 55174364 1
23359147 55174364 1
23577405 55174364 1
127331013 55174364 1
60663002 55174364 1
94069743 55174364 1
25333950 247041300 1
153563285 247041300 1
18016160 247041300 1
135514272 247041300 1
227431311 247041300 1
48380272 247041300 1
179230072 247041300 1
21117425 247041300 1
240624439 247041300 1
21518722 247041300 1
191865710 247041300 1
87471023 247041300 1
237376611 247041300 1
93026497 247041300 1
227338733 247041300 1
228673882 247041300 1
19530527 247041300 1
109986944 247041300 1
327886319 247041300 1
19735329 247041300 1
69568655 247041300 1
21811630 247041300 1
25298765 247041300 1
118999126 247041300 1
144131076 247041300 1
39472243 247041300 1
239555645 247041300 1
166102184 247041300 1
19777265 247041300 1
110670932 247041300 1
70205816 247041300 1
135274322 19533838 1
77184360 19533838 1
21480666 19533838 1
19652551 19533838 1
80267704 19533838 1
78021401 19533838 1
18539902 19533838 1
215411682 19533838 1
20584338 19533838 1
77989626 19533838 1
244026999 19533838 1
28776227 19533838 1
19735329 19533838 1
133219169 19533838 1
70170285 19533838 1
104192882 19533838 1
23781227 19533838 1
75995713 19533838 1
238158030 19533838 1
77986665 19533838 1
25333950 19533838 1
350484600 19533838 1
22026991 19533838 1
37011115 19533838 1
6294502 19533838 1
312658372 19533838 1
144942878 19533838 1
6751502 19533838 1
74979783 19533838 1
236487406 19533838 1
233555616 19533838 1
46123918 19533838 1
16950676 19533838 1
23577405 19533838 1
22862620 19533838 1
78026748 19533838 1
322638688 19533838 1
17691386 19533838 1
37536209 19533838 1
33507131 19533838 1
144302254 19533838 1
76951150 19533838 1
21480666 21927925 1
248801998 21927925 1
36806703 21927925 1
237826875 21927925 1
32922034 21927925 1
172749267 21927925 1
524423189 21927925 1
19594736 21927925 1
46850377 21927925 1
19533838 21927925 1
109986944 21927925 1
99560321 21927925 1
420627114 21927925 1
516729176 21927925 1
229650437 21927925 1
14409739 21927925 1
67268150 21927925 1
24600451 21927925 1
192341330 21927925 1
22005625 21927925 1
28452279 21927925 1
504372104 21927925 1
296787019 21927925 1
29110219 21927925 1
54605067 21927925 1
430714461 21927925 1
21117425 21927925 1
21440665 21927925 1
116559835 21927925 1
36351009 21927925 1
87471023 21927925 1
114007914 21927925 1
239444226 21927925 1
22378020 21927925 1
197897890 21927925 1
422817442 21927925 1
28364382 21927925 1
118999126 21927925 1
18449501 270286972 1
23577405 270286972 1
78019662 270286972 1
17691386 270286972 1
90364806 270286972 1
18016160 30443497 1
227431311 30443497 1
237826875 30443497 1
67430174 30443497 1
21565240 30443497 1
415438778 30443497 1
19530527 30443497 1
109986944 30443497 1
19735329 30443497 1
21811630 30443497 1
166888604 30443497 1
104192882 30443497 1
25298765 30443497 1
239555645 30443497 1
20586381 30443497 1
21401635 30443497 1
153563285 30443497 1
135514272 30443497 1
21643123 30443497 1
84546428 30443497 1
21117425 30443497 1
21440665 30443497 1
21518722 30443497 1
74979783 30443497 1
20511634 30443497 1
23359147 30443497 1
19964133 30443497 1
69568655 30443497 1
122713304 30443497 1
118999126 30443497 1
39472243 30443497 1
6300152 30443497 1
29466305 30443497 1
22498248 30443497 1
120117254 360540613 1
77184360 360540613 1
18016160 360540613 1
135514272 360540613 1
39325505 360540613 1
36806703 360540613 1
237826875 360540613 1
270286972 360540613 1
6751502 360540613 1
21518722 360540613 1
20511634 360540613 1
239444226 360540613 1
88647325 360540613 1
262322667 360540613 1
19530527 360540613 1
99560321 360540613 1
190987689 360540613 1
95658167 360540613 1
68690605 360540613 1
90059455 360540613 1
104192882 360540613 1
118999126 360540613 1
95224854 360540613 1
111338251 360540613 1
19777265 360540613 1
76951150 360540613 1
228769095 234825661 1
231942475 234825661 1
227990753 234825661 1
235965948 234825661 1
229466877 234825661 1
153563285 234825661 1
77184360 234825661 1
226631830 234825661 1
18016160 234825661 1
227431311 234825661 1
135514272 234825661 1
39325505 234825661 1
6294502 234825661 1
243177419 234825661 1
179230072 234825661 1
228774722 234825661 1
172749267 234825661 1
21117425 234825661 1
195697781 234825661 1
232242473 234825661 1
85370909 234825661 1
238586884 234825661 1
6751502 234825661 1
21440665 234825661 1
240624439 234825661 1
21518722 234825661 1
135877820 234825661 1
191865710 234825661 1
22924705 234825661 1
20511634 234825661 1
87471023 234825661 1
243134164 234825661 1
232243716 234825661 1
190810251 234825661 1
237376611 234825661 1
30443497 234825661 1
19594736 234825661 1
239444226 234825661 1
83344114 234825661 1
16627544 234825661 1
236487406 234825661 1
22983594 234825661 1
233555616 234825661 1
227338733 234825661 1
228673882 234825661 1
229015331 234825661 1
19530527 234825661 1
109986944 234825661 1
28776227 234825661 1
19735329 234825661 1
68690605 234825661 1
19964133 234825661 1
69568655 234825661 1
21811630 234825661 1
232233165 234825661 1
25298765 234825661 1
118999126 234825661 1
144131076 234825661 1
237794265 234825661 1
239555645 234825661 1
127331013 234825661 1
63680662 234825661 1
6300152 234825661 1
166102184 234825661 1
55174364 234825661 1
104518517 234825661 1
243149702 234825661 1
94069743 234825661 1
110670932 234825661 1
228770219 234825661 1
20586381 234825661 1
240465601 234825661 1
92521829 234825661 1
231816917 234825661 1
29466305 234825661 1
234688647 234825661 1
22498248 234825661 1
120117254 246723037 1
116422140 246723037 1
10814042 246723037 1
144302254 246723037 1
77184360 246723037 1
104192882 246723037 1
89952215 246723037 1
39325505 246723037 1
25310399 361335767 1
248801998 361335767 1
36806703 361335767 1
237826875 361335767 1
253184868 361335767 1
219480393 361335767 1
10814042 361335767 1
28776227 361335767 1
133219169 361335767 1
19777265 361335767 1
385326089 361335767 1
22628924 361335767 1
293536395 361335767 1
22005625 361335767 1
148872468 361335767 1
262322667 361335767 1
68690605 361335767 1
237487471 361335767 1
350484600 430934081 1
246357421 430934081 1
54172831 430934081 1
236377912 430934081 1
78026748 430934081 1
26586771 430934081 1
148872468 430934081 1
238633165 430934081 1
385326089 430934081 1
78019662 430934081 1
239444226 430934081 1
135514272 234688647 1
77184360 11587032 1
18016160 11587032 1
39325505 11587032 1
78021401 11587032 1
19837405 11587032 1
232243716 11587032 1
237376611 11587032 1
371923186 11587032 1
20584338 11587032 1
16627544 11587032 1
77989626 11587032 1
46850377 11587032 1
58040765 11587032 1
104192882 11587032 1
6290752 11587032 1
169088826 11587032 1
67268150 11587032 1
75995713 11587032 1
120117254 11587032 1
25333950 11587032 1
350484600 11587032 1
37011115 11587032 1
6294502 11587032 1
144942878 11587032 1
163063814 11587032 1
6751502 11587032 1
226985646 11587032 1
78019662 11587032 1
83344114 11587032 1
236487406 11587032 1
21629133 11587032 1
228673882 11587032 1
322549346 11587032 1
90059455 11587032 1
78026748 11587032 1
95224854 11587032 1
37536209 11587032 1
18304985 11587032 1
144302254 11587032 1
304321790 11587032 1
22498248 11587032 1
76951150 11587032 1
135274322 11587032 1
21480666 11587032 1
375036621 11587032 1
227431311 11587032 1
270286972 11587032 1
324588341 11587032 1
89952215 11587032 1
18539902 11587032 1
10814042 11587032 1
19533838 11587032 1
28776227 11587032 1
22684776 11587032 1
133219169 11587032 1
166888604 11587032 1
19777265 11587032 1
116785133 11587032 1
116422140 11587032 1
22026991 11587032 1
135514272 11587032 1
312658372 11587032 1
84546428 11587032 1
77995220 11587032 1
74979783 11587032 1
87471023 11587032 1
150256527 11587032 1
239444226 11587032 1
246723037 11587032 1
233555616 11587032 1
95658167 11587032 1
16950676 11587032 1
18449501 11587032 1
23577405 11587032 1
22862620 11587032 1
322638688 11587032 1
26228880 11587032 1
17691386 11587032 1
33507131 11587032 1
22005625 347778813 1
77184360 347778813 1
18016160 347778813 1
135514272 347778813 1
242791873 347778813 1
67430174 347778813 1
21643123 347778813 1
228774722 347778813 1
232242473 347778813 1
6751502 347778813 1
240624439 347778813 1
533004742 347778813 1
74979783 347778813 1
87471023 347778813 1
237376611 347778813 1
239787466 347778813 1
239444226 347778813 1
88647325 347778813 1
249719099 347778813 1
227338733 347778813 1
234077156 347778813 1
137363410 347778813 1
106866759 347778813 1
19530527 347778813 1
19964133 347778813 1
69568655 347778813 1
21811630 347778813 1
32845471 347778813 1
122713304 347778813 1
232233165 347778813 1
118999126 347778813 1
39472243 347778813 1
237794265 347778813 1
127331013 347778813 1
6300152 347778813 1
243149702 347778813 1
228770219 347778813 1
92521829 347778813 1
29466305 347778813 1
144302254 347778813 1
76951150 347778813 1
19964133 242484816 1
69568655 242484816 1
21811630 242484816 1
240624439 242484816 1
19530527 242484816 1
19735329 242484816 1
22983594 242484816 1
322549346 67430174 1
322549346 19530527 1
322549346 372827446 1
322549346 104192882 1
322549346 111338251 1
322549346 21440665 1
322549346 21518722 1
322549346 69568655 1
322549346 18304985 1
322549346 166888604 1
322549346 36034936 1
245434042 67430174 1
245434042 303259546 1
245434042 372827446 1
245434042 111338251 1
245434042 75995713 1
245434042 104578228 1
245434042 144942878 1
245434042 21440665 1
245434042 21518722 1
245434042 69568655 1
245434042 18304985 1
245434042 211231464 1
245434042 104518517 1
245434042 36034936 1
245434042 98420900 1
258136924 239787466 1
258136924 137363410 1
258136924 32845471 1
258136924 111338251 1
258136924 104518517 1
258136924 75995713 1
258136924 104578228 1
258136924 21440665 1
258136924 98420900 1
258136924 20511634 1
258136924 69568655 1
258136924 63680662 1
54605067 399032673 1
54605067 148702848 1
54605067 22186312 1
54605067 163466066 1
54605067 94835912 1
54605067 420627114 1
54605067 372827446 1
54605067 229650437 1
54605067 342888740 1
54605067 296787019 1
54605067 421067231 1
54605067 944693640 1
54605067 627403720 1
54605067 213229979 1
54605067 166888604 1
54605067 19777265 1
54605067 504372104 1
54605067 23577405 1
54605067 422817442 1
54605067 562111567 1
237788848 36034936 1
237788848 372827446 1
237788848 19777265 1
229015331 238316092 1
229015331 110711910 1
229015331 303259546 1
229015331 46850377 1
229015331 372827446 1
229015331 111338251 1
229015331 75995713 1
229015331 104578228 1
229015331 21440665 1
229015331 228673882 1
229015331 69568655 1
229015331 18304985 1
229015331 239787466 1
229015331 104518517 1
229015331 36034936 1
229015331 20511634 1
229015331 239444226 1
229015331 233555616 1
219480393 27885779 1
219480393 75995713 1
219480393 616139585 1
219480393 21518722 1
219480393 21480666 1
219480393 239444226 1
219480393 23577405 1
116785133 231942475 1
116785133 371923186 1
116785133 20584338 1
116785133 244026999 1
116785133 46850377 1
116785133 372827446 1
116785133 70170285 1
116785133 239862568 1
116785133 6290752 1
116785133 312658372 1
116785133 144942878 1
116785133 84546428 1
116785133 202678255 1
116785133 6751502 1
116785133 21518722 1
116785133 74979783 1
116785133 233555616 1
116785133 46123918 1
116785133 322638688 1
116785133 95224854 1
304321790 191085626 1
304321790 371923186 1
304321790 215411682 1
304321790 20584338 1
304321790 10814042 1
304321790 133219169 1
304321790 70170285 1
304321790 104192882 1
304321790 6290752 1
304321790 312658372 1
304321790 144942878 1
304321790 36034936 1
304321790 21518722 1
304321790 22862620 1
304321790 322638688 1
304321790 95224854 1
496338650 237826875 1
496338650 27885779 1
496338650 22628924 1
496338650 616139585 1
496338650 68690605 1
496338650 18304985 1
496338650 190987689 1
496338650 219297099 1
496338650 219007038 1
496338650 26586771 1
496338650 219454029 1
228774722 231942475 1
228774722 238316092 1
228774722 18016160 1
228774722 80267704 1
228774722 67430174 1
228774722 110711910 1
228774722 303259546 1
228774722 46850377 1
228774722 115924018 1
228774722 372827446 1
228774722 32845471 1
228774722 111338251 1
228774722 75995713 1
228774722 104578228 1
228774722 21440665 1
228774722 236487406 1
228774722 22983594 1
228774722 69568655 1
228774722 18304985 1
228774722 21480666 1
228774722 190987689 1
228774722 318475037 1
228774722 104518517 1
228774722 36034936 1
228774722 135877820 1
228774722 326441880 1
228774722 166102184 1
246357421 27885779 1
246357421 22628924 1
246357421 616139585 1
246357421 6751502 1
246357421 224291356 1
246357421 82645739 1
246357421 239444226 1
246357421 26586771 1
456156740 104578228 1
456156740 67430174 1
456156740 110711910 1
456156740 202678255 1
456156740 21440665 1
456156740 135877820 1
456156740 98420900 1
456156740 239787466 1
456156740 137363410 1
456156740 19530527 1
456156740 318475037 1
456156740 372827446 1
456156740 69568655 1
456156740 21811630 1
456156740 22498248 1
29110219 399032673 1
29110219 190810251 1
29110219 16627544 1
29110219 148702848 1
29110219 22186312 1
29110219 46850377 1
29110219 94835912 1
29110219 420627114 1
29110219 372827446 1
29110219 6290752 1
29110219 67268150 1
29110219 296787019 1
29110219 6751502 1
29110219 21480666 1
29110219 32922034 1
29110219 944693640 1
29110219 242455623 1
29110219 627403720 1
29110219 213229979 1
29110219 504372104 1
29110219 66682393 1
29110219 239444226 1
29110219 422817442 1
29110219 562111567 1
85370909 238316092 1
85370909 121098050 1
85370909 21440665 1
85370909 21518722 1
85370909 878580698 1
85370909 318475037 1
85370909 19777265 1
85370909 135877820 1
85370909 74979783 1
85370909 231942475 1
85370909 18016160 1
85370909 67430174 1
85370909 303259546 1
85370909 46850377 1
85370909 372827446 1
85370909 229650437 1
85370909 111338251 1
85370909 69568655 1
85370909 166888604 1
85370909 104518517 1
85370909 36034936 1
85370909 23577405 1
415438778 231942475 1
415438778 21480666 1
415438778 190810251 1
415438778 16627544 1
415438778 372827446 1
415438778 6290752 1
415438778 104518517 1
415438778 104578228 1
415438778 98420900 1
415438778 233555616 1
415438778 69568655 1
415438778 422817442 1
239555645 67430174 1
239555645 303259546 1
239555645 46850377 1
239555645 137363410 1
239555645 372827446 1
239555645 19777265 1
239555645 69568655 1
198799377 21480666 1
198799377 21440665 1
198799377 98420900 1
198799377 19530527 1
198799377 69568655 1
227431311 238316092 1
227431311 67430174 1
227431311 190810251 1
227431311 16627544 1
227431311 303259546 1
227431311 46850377 1
227431311 372827446 1
227431311 104192882 1
227431311 6290752 1
227431311 111338251 1
227431311 67268150 1
227431311 21440665 1
227431311 21518722 1
227431311 46123918 1
227431311 69568655 1
227431311 239787466 1
227431311 166888604 1
227431311 19777265 1
227431311 36034936 1
227431311 20511634 1
227431311 233555616 1
227431311 422817442 1
243632271 16627544 1
243632271 22186312 1
243632271 46850377 1
243632271 372827446 1
243632271 296787019 1
243632271 21480666 1
243632271 32922034 1
243632271 211231464 1
243632271 504372104 1
243632271 202678255 1
243632271 36034936 1
243632271 23577405 1
243632271 422817442 1
243632271 562111567 1
243632271 39019643 1
192341330 238316092 1
192341330 67430174 1
192341330 110711910 1
192341330 303259546 1
192341330 46850377 1
192341330 372827446 1
192341330 32845471 1
192341330 111338251 1
192341330 75995713 1
192341330 104578228 1
192341330 21440665 1
192341330 236487406 1
192341330 228673882 1
192341330 69568655 1
192341330 18304985 1
192341330 239787466 1
192341330 104518517 1
192341330 36034936 1
192341330 98420900 1
192341330 63680662 1
28364382 21480666 1
28364382 399032673 1
28364382 627403720 1
28364382 213229979 1
28364382 46850377 1
28364382 67268150 1
28364382 504372104 1
28364382 296787019 1
28364382 422817442 1
28364382 562111567 1
293536395 253184868 1
18449501 231942475 1
18449501 191085626 1
18449501 371923186 1
18449501 20584338 1
18449501 372827446 1
18449501 239862568 1
18449501 104192882 1
18449501 45611369 1
18449501 6290752 1
18449501 21245586 1
18449501 37011115 1
18449501 163063814 1
18449501 6751502 1
18449501 21518722 1
18449501 95224854 1
18449501 10814042 1
18449501 22684776 1
18449501 70170285 1
18449501 312658372 1
18449501 23577405 1
18449501 22862620 1
18449501 322638688 1
18449501 26586771 1
6300152 238316092 1
6300152 140393380 1
6300152 226898857 1
6300152 32845471 1
6300152 312625958 1
6300152 21518722 1
6300152 318475037 1
6300152 19777265 1
6300152 74979783 1
6300152 18016160 1
6300152 67430174 1
6300152 303259546 1
6300152 46850377 1
6300152 372827446 1
6300152 229650437 1
6300152 104578228 1
6300152 69568655 1
6300152 104518517 1
6300152 98420900 1
6300152 233555616 1
6300152 23577405 1
6300152 26586771 1
87471023 75995713 1
87471023 21440665 1
87471023 19777265 1
87471023 67430174 1
87471023 46850377 1
87471023 111338251 1
87471023 18304985 1
87471023 98420900 1
87471023 23577405 1
87471023 238316092 1
87471023 140393380 1
87471023 32845471 1
87471023 21518722 1
87471023 318475037 1
87471023 135877820 1
87471023 422817442 1
87471023 191085626 1
87471023 303259546 1
87471023 372827446 1
87471023 69568655 1
87471023 166888604 1
87471023 104518517 1
87471023 36034936 1
110670932 229466877 1
110670932 238316092 1
110670932 190810251 1
110670932 16627544 1
110670932 46850377 1
110670932 137363410 1
110670932 372827446 1
110670932 32845471 1
110670932 111338251 1
110670932 75995713 1
110670932 21440665 1
110670932 21518722 1
110670932 69568655 1
110670932 18304985 1
110670932 22498248 1
110670932 21480666 1
110670932 318475037 1
110670932 26586771 1
110670932 166102184 1
60663002 21480666 1
60663002 67430174 1
60663002 19530527 1
60663002 21440665 1
60663002 21518722 1
60663002 98420900 1
60663002 69568655 1
81844092 148702848 1
81844092 163466066 1
81844092 21518722 1
81844092 944693640 1
81844092 627403720 1
81844092 135877820 1
81844092 422817442 1
81844092 562111567 1
81844092 399032673 1
81844092 46850377 1
81844092 372827446 1
81844092 296787019 1
81844092 504372104 1
181303066 140393380 1
181303066 46850377 1
181303066 23577405 1
181303066 22862620 1
346630615 16627544 1
346630615 213229979 1
135274322 237826875 1
135274322 371923186 1
135274322 104192882 1
135274322 23781227 1
135274322 144942878 1
135274322 21518722 1
135274322 46123918 1
135274322 95224854 1
135274322 21480666 1
135274322 10814042 1
135274322 312658372 1
135274322 18818981 1
135274322 135877820 1
135274322 74979783 1
135274322 22862620 1
135274322 231942475 1
135274322 191085626 1
135274322 80267704 1
135274322 46850377 1
135274322 372827446 1
135274322 37011115 1
135274322 6751502 1
135274322 69568655 1
135274322 89952215 1
135274322 22684776 1
135274322 70170285 1
135274322 166888604 1
135274322 104518517 1
135274322 36034936 1
135274322 98420900 1
135274322 23577405 1
135274322 322638688 1
14409739 190810251 1
14409739 148702848 1
14409739 163466066 1
14409739 104192882 1
14409739 21440665 1
14409739 21518722 1
14409739 21480666 1
14409739 944693640 1
14409739 627403720 1
14409739 262322667 1
14409739 422817442 1
14409739 562111567 1
14409739 399032673 1
14409739 94835912 1
14409739 99560321 1
14409739 229650437 1
14409739 296787019 1
14409739 69568655 1
14409739 18304985 1
14409739 19652551 1
14409739 32922034 1
14409739 213229979 1
14409739 504372104 1
14409739 66682393 1
14409739 23577405 1
226631830 229466877 1
226631830 238316092 1
226631830 110711910 1
226631830 303259546 1
226631830 46850377 1
226631830 372827446 1
226631830 32845471 1
226631830 111338251 1
226631830 75995713 1
226631830 104578228 1
226631830 21440665 1
226631830 21518722 1
226631830 228673882 1
226631830 69568655 1
226631830 18304985 1
226631830 22498248 1
226631830 190987689 1
226631830 104518517 1
226631830 19777265 1
226631830 36034936 1
228770219 110711910 1
228770219 239787466 1
228770219 16627544 1
228770219 878580698 1
228770219 303259546 1
228770219 46850377 1
228770219 318475037 1
228770219 372827446 1
228770219 32845471 1
228770219 111338251 1
228770219 104518517 1
228770219 75995713 1
228770219 104578228 1
228770219 36034936 1
228770219 98420900 1
228770219 233555616 1
228770219 228673882 1
228770219 69568655 1
76951150 45611369 1
76951150 111338251 1
76951150 22498248 1
76951150 22684776 1
76951150 70170285 1
76951150 238316092 1
76951150 371923186 1
76951150 104192882 1
76951150 163063814 1
76951150 228673882 1
76951150 74979783 1
76951150 231942475 1
76951150 372827446 1
76951150 89952215 1
76951150 104518517 1
76951150 36034936 1
76951150 20584338 1
76951150 95224854 1
76951150 10814042 1
76951150 19777265 1
76951150 84546428 1
76951150 39019643 1
76951150 46850377 1
76951150 169088826 1
76951150 322638688 1
76951150 77184360 1
76951150 16627544 1
76951150 21518722 1
76951150 312658372 1
76951150 135877820 1
76951150 422817442 1
76951150 22862620 1
76951150 37011115 1
76951150 6751502 1
392146152 21480666 1
392146152 19530527 1
392146152 104578228 1
392146152 21440665 1
392146152 135877820 1
392146152 69568655 1
243149702 238316092 1
243149702 18016160 1
243149702 104578228 1
243149702 67430174 1
243149702 110711910 1
243149702 36034936 1
243149702 21440665 1
243149702 303259546 1
243149702 46850377 1
243149702 137363410 1
243149702 69568655 1
243149702 372827446 1
243149702 32845471 1
243149702 104518517 1
243149702 121098050 1
243149702 238158030 1
378668608 19530527 1
378668608 104578228 1
378668608 67430174 1
378668608 21440665 1
25333950 231942475 1
25333950 371923186 1
25333950 20584338 1
25333950 16627544 1
25333950 239862568 1
25333950 104192882 1
25333950 6290752 1
25333950 169088826 1
25333950 144942878 1
25333950 6751502 1
25333950 95224854 1
25333950 18304985 1
25333950 89952215 1
25333950 878580698 1
25333950 10814042 1
25333950 70170285 1
25333950 312658372 1
25333950 84546428 1
25333950 74979783 1
25333950 422817442 1
25333950 39019643 1
516729176 399032673 1
516729176 148702848 1
516729176 213229979 1
516729176 22186312 1
516729176 94835912 1
516729176 229650437 1
516729176 67268150 1
516729176 504372104 1
516729176 296787019 1
516729176 326441880 1
516729176 421067231 1
516729176 422817442 1
516729176 562111567 1
172749267 399032673 1
172749267 22186312 1
172749267 46850377 1
172749267 94835912 1
172749267 99560321 1
172749267 67268150 1
172749267 75995713 1
172749267 296787019 1
172749267 18304985 1
172749267 579303202 1
172749267 211231464 1
172749267 944693640 1
172749267 627403720 1
172749267 504372104 1
172749267 239444226 1
172749267 422817442 1
172749267 22862620 1
172749267 562111567 1
702562776 191085626 1
702562776 32845471 1
702562776 233555616 1
40747039 616139585 1
40747039 26586771 1
243177419 67430174 1
243177419 239787466 1
243177419 46850377 1
243177419 137363410 1
243177419 372827446 1
243177419 121098050 1
243177419 104578228 1
243177419 69568655 1
19837405 39325505 1
19837405 215411682 1
19837405 20584338 1
19837405 46850377 1
19837405 372827446 1
19837405 104192882 1
19837405 144942878 1
19837405 6751502 1
19837405 95224854 1
19837405 18304985 1
19837405 10814042 1
19837405 22684776 1
19837405 133219169 1
19837405 70170285 1
19837405 19777265 1
19837405 312658372 1
19837405 84546428 1
19837405 22862620 1
19837405 322638688 1
25310399 127424923 1
25310399 26586771 1
25310399 36806703 1
25310399 150981180 1
36351009 399032673 1
36351009 148702848 1
36351009 46850377 1
36351009 420627114 1
36351009 372827446 1
36351009 229650437 1
36351009 296787019 1
36351009 21518722 1
36351009 21480666 1
36351009 627403720 1
36351009 213229979 1
36351009 504372104 1
36351009 326441880 1
36351009 422817442 1
36351009 562111567 1
36351009 219454029 1
22924705 202678255 1
22924705 36034936 1
22924705 46850377 1
22924705 75995713 1
232243716 46850377 1
232243716 238316092 1
232243716 318475037 1
232243716 372827446 1
232243716 6290752 1
232243716 104518517 1
232243716 21518722 1
243134164 21480666 1
243134164 67430174 1
243134164 110711910 1
243134164 303259546 1
243134164 137363410 1
243134164 318475037 1
243134164 372827446 1
243134164 111338251 1
243134164 104518517 1
243134164 75995713 1
243134164 104578228 1
243134164 144942878 1
243134164 36034936 1
243134164 21518722 1
243134164 98420900 1
243134164 69568655 1
243134164 18304985 1
94303891 137363410 1
94303891 19530527 1
18539902 231942475 1
18539902 371923186 1
18539902 20584338 1
18539902 104192882 1
18539902 45611369 1
18539902 169088826 1
18539902 144942878 1
18539902 163063814 1
18539902 6751502 1
18539902 46123918 1
18539902 95224854 1
18539902 89952215 1
18539902 10814042 1
18539902 22684776 1
18539902 70170285 1
18539902 166888604 1
18539902 312658372 1
18539902 84546428 1
18539902 74979783 1
18539902 23577405 1
18539902 22862620 1
18539902 322638688 1
242373942 238316092 1
242373942 226898857 1
242373942 137363410 1
242373942 372827446 1
242373942 21440665 1
242373942 69568655 1
242373942 22498248 1
242373942 239787466 1
242373942 318475037 1
242373942 104518517 1
19594736 342888740 1
19594736 21440665 1
19594736 46123918 1
19594736 579303202 1
19594736 627403720 1
19594736 262322667 1
19594736 229650437 1
19594736 111338251 1
19594736 18304985 1
19594736 504372104 1
19594736 66682393 1
19594736 326441880 1
19594736 371923186 1
19594736 420627114 1
19594736 944693640 1
19594736 562111567 1
19594736 372827446 1
19594736 421067231 1
19594736 399032673 1
19594736 213229979 1
19594736 21518722 1
19594736 878580698 1
19594736 18818981 1
19594736 422817442 1
19594736 296787019 1
19594736 166888604 1
19594736 233555616 1
20517600 20584338 1
20517600 21480666 1
20517600 46850377 1
20517600 66682393 1
20517600 23577405 1
20517600 16627544 1
20517600 32845471 1
20517600 104192882 1
20517600 166888604 1
20517600 233555616 1
246585659 21480666 1
246585659 16627544 1
246585659 46850377 1
246585659 104217808 1
246585659 229650437 1
6244782 231942475 1
6244782 19530527 1
6244782 75995713 1
6244782 84546428 1
6244782 21440665 1
6244782 21518722 1
6244782 23577405 1
6244782 69568655 1
412181399 231942475 1
412181399 116422140 1
412181399 10814042 1
412181399 22862620 1
412181399 322638688 1
412181399 19777265 1
412181399 135877820 1
412181399 20511634 1
412181399 75995713 1
624645567 120117254 1
624645567 191085626 1
624645567 244026999 1
624645567 115924018 1
624645567 84546428 1
624645567 90059455 1
624645567 202678255 1
624645567 89952215 1
624645567 74979783 1
624645567 23781227 1
624645567 215411682 1
624645567 39019643 1
533004742 21480666 1
533004742 67430174 1
533004742 110711910 1
533004742 239787466 1
533004742 215411682 1
533004742 244026999 1
533004742 137363410 1
533004742 10814042 1
533004742 19530527 1
533004742 115924018 1
533004742 32845471 1
533004742 111338251 1
533004742 75995713 1
533004742 104578228 1
533004742 77995220 1
533004742 202678255 1
533004742 36034936 1
533004742 21518722 1
533004742 135877820 1
533004742 74979783 1
533004742 236487406 1
533004742 233555616 1
533004742 69568655 1
533004742 39019643 1
242795908 238316092 1
242795908 104578228 1
242795908 69568655 1
242795908 21518722 1
116547221 21518722 1
116547221 21480666 1
116547221 239444226 1
116547221 372827446 1
116547221 6751502 1
116547221 18304985 1
116547221 248801998 1
116547221 66682393 1
227990753 238316092 1
227990753 67430174 1
227990753 303259546 1
227990753 46850377 1
227990753 137363410 1
227990753 111338251 1
227990753 104518517 1
227990753 36034936 1
227990753 21440665 1
227990753 21518722 1
227990753 69568655 1
238586884 67430174 1
238586884 303259546 1
238586884 46850377 1
238586884 94835912 1
238586884 372827446 1
238586884 104578228 1
238586884 21440665 1
238586884 21518722 1
238586884 46123918 1
238586884 69568655 1
238586884 104518517 1
238586884 19777265 1
238586884 36034936 1
197897890 399032673 1
197897890 22186312 1
197897890 137363410 1
197897890 94835912 1
197897890 99560321 1
197897890 372827446 1
197897890 111338251 1
197897890 75995713 1
197897890 296787019 1
197897890 421067231 1
197897890 69568655 1
197897890 18304985 1
197897890 944693640 1
197897890 627403720 1
197897890 19777265 1
197897890 504372104 1
197897890 84546428 1
197897890 21117425 1
197897890 233555616 1
197897890 422817442 1
197897890 562111567 1
197897890 219454029 1
70205816 238316092 1
70205816 67430174 1
70205816 110711910 1
70205816 140393380 1
70205816 303259546 1
70205816 372827446 1
70205816 32845471 1
70205816 111338251 1
70205816 75995713 1
70205816 21440665 1
70205816 21518722 1
70205816 228673882 1
70205816 69568655 1
70205816 18304985 1
70205816 22498248 1
70205816 318475037 1
70205816 104518517 1
70205816 84546428 1
70205816 36034936 1
70205816 168669206 1
70205816 135877820 1
70205816 74979783 1
70205816 20511634 1
226985646 231942475 1
226985646 46850377 1
226985646 70170285 1
226985646 104192882 1
226985646 312658372 1
226985646 6751502 1
226985646 74979783 1
226985646 46123918 1
226985646 23577405 1
226985646 95224854 1
244745254 46850377 1
244745254 372827446 1
94069743 238316092 1
94069743 67430174 1
94069743 110711910 1
94069743 46850377 1
94069743 372827446 1
94069743 111338251 1
94069743 75995713 1
94069743 21440665 1
94069743 21518722 1
94069743 46123918 1
94069743 69568655 1
94069743 18304985 1
94069743 242455623 1
94069743 318475037 1
94069743 104518517 1
94069743 36034936 1
229431792 22628924 1
229431792 82645739 1
229431792 66682393 1
229431792 219297099 1
229431792 616139585 1
229431792 26586771 1
229431792 917581650 1
229431792 18304985 1
432054563 579303202 1
432054563 504372104 1
432054563 21518722 1
432054563 326441880 1
432054563 213229979 1
432054563 421067231 1
432054563 94835912 1
432054563 99560321 1
432054563 420627114 1
432054563 67268150 1
432054563 39019643 1
144131076 238316092 1
144131076 67430174 1
144131076 226898857 1
144131076 46850377 1
144131076 372827446 1
144131076 21440665 1
144131076 21518722 1
144131076 69568655 1
144131076 318475037 1
144131076 135877820 1
19964133 190810251 1
19964133 75995713 1
19964133 21480666 1
19964133 39019643 1
19964133 67430174 1
19964133 46850377 1
19964133 111338251 1
19964133 18304985 1
19964133 98420900 1
19964133 23577405 1
19964133 238316092 1
19964133 371923186 1
19964133 104192882 1
19964133 121098050 1
19964133 21518722 1
19964133 318475037 1
19964133 135877820 1
19964133 22862620 1
19964133 18016160 1
19964133 110711910 1
19964133 303259546 1
19964133 372827446 1
19964133 69568655 1
19964133 104518517 1
21565240 32845471 1
21565240 166102184 1
21565240 21518722 1
92521829 238316092 1
92521829 226898857 1
92521829 16627544 1
92521829 32845471 1
92521829 21440665 1
92521829 228673882 1
92521829 21480666 1
92521829 318475037 1
92521829 19777265 1
92521829 63680662 1
92521829 26228880 1
92521829 39019643 1
92521829 18016160 1
92521829 67430174 1
92521829 303259546 1
92521829 372827446 1
92521829 111338251 1
92521829 104578228 1
92521829 69568655 1
92521829 18304985 1
92521829 22498248 1
92521829 104518517 1
92521829 36034936 1
92521829 233555616 1
144302254 371923186 1
144302254 115924018 1
144302254 21518722 1
144302254 878580698 1
144302254 202678255 1
144302254 231942475 1
144302254 191085626 1
144302254 18016160 1
144302254 46850377 1
144302254 229650437 1
144302254 133219169 1
144302254 104518517 1
144302254 233555616 1
524423189 399032673 1
524423189 32922034 1
524423189 211231464 1
524423189 944693640 1
524423189 627403720 1
524423189 215411682 1
524423189 22186312 1
524423189 94835912 1
524423189 229650437 1
524423189 111338251 1
524423189 67268150 1
524423189 504372104 1
524423189 296787019 1
524423189 421067231 1
524423189 422817442 1
524423189 562111567 1
524423189 219454029 1
39472243 238316092 1
39472243 140393380 1
39472243 190810251 1
39472243 75995713 1
39472243 21440665 1
39472243 21518722 1
39472243 318475037 1
39472243 422817442 1
39472243 67430174 1
39472243 303259546 1
39472243 46850377 1
39472243 99560321 1
39472243 372827446 1
39472243 111338251 1
39472243 69568655 1
39472243 166888604 1
39472243 104518517 1
39472243 98420900 1
39472243 20511634 1
39472243 233555616 1
39472243 219454029 1
191865710 238316092 1
191865710 67430174 1
191865710 190810251 1
191865710 16627544 1
191865710 303259546 1
191865710 46850377 1
191865710 372827446 1
191865710 239862568 1
191865710 6290752 1
191865710 104578228 1
191865710 21440665 1
191865710 21518722 1
191865710 69568655 1
191865710 21480666 1
191865710 318475037 1
191865710 104518517 1
191865710 74979783 1
191865710 23577405 1
21643123 46123918 1
21643123 21480666 1
21643123 262322667 1
21643123 67430174 1
21643123 66682393 1
21643123 98420900 1
21643123 23577405 1
21643123 238316092 1
21643123 140393380 1
21643123 16627544 1
21643123 226898857 1
21643123 32845471 1
21643123 104192882 1
21643123 21518722 1
21643123 318475037 1
21643123 135877820 1
21643123 18016160 1
21643123 372827446 1
21643123 296787019 1
21643123 69568655 1
21643123 166888604 1
21643123 36034936 1
316306021 239787466 1
316306021 215411682 1
316306021 109986944 1
316306021 19530527 1
316306021 372827446 1
316306021 111338251 1
316306021 19777265 1
316306021 98420900 1
316306021 69568655 1
316306021 22498248 1
242365407 238316092 1
242365407 69568655 1
386170620 396060099 1
386170620 616139585 1
386170620 68690605 1
386170620 26586771 1
386170620 219454029 1
246966794 144942878 1
246966794 36034936 1
246966794 6751502 1
246966794 74979783 1
246966794 23577405 1
246966794 372827446 1
246966794 133219169 1
246966794 23781227 1
246966794 75995713 1
197095842 18016160 1
197095842 19530527 1
197095842 32845471 1
197095842 111338251 1
197095842 75995713 1
197095842 166102184 1
16950676 371923186 1
16950676 20584338 1
16950676 104192882 1
16950676 45611369 1
16950676 6290752 1
16950676 144942878 1
16950676 163063814 1
16950676 46123918 1
16950676 95224854 1
16950676 21480666 1
16950676 10814042 1
16950676 312658372 1
16950676 22862620 1
16950676 231942475 1
16950676 372827446 1
16950676 37011115 1
16950676 6751502 1
16950676 89952215 1
16950676 70170285 1
16950676 233555616 1
16950676 23577405 1
393461982 67430174 1
393461982 110711910 1
393461982 215411682 1
393461982 303259546 1
393461982 19530527 1
393461982 372827446 1
393461982 104578228 1
393461982 21440665 1
393461982 69568655 1
393461982 21480666 1
393461982 318475037 1
393461982 104518517 1
393461982 36034936 1
393461982 135877820 1
393461982 39019643 1
382027035 238316092 1
382027035 69568655 1
382027035 26586771 1
382027035 104518517 1
128593925 248801998 1
128593925 253184868 1
128593925 372827446 1
128593925 75995713 1
128593925 239444226 1
128593925 233555616 1
128593925 422817442 1
37536209 21480666 1
37536209 67430174 1
37536209 20584338 1
37536209 133219169 1
37536209 70170285 1
37536209 104192882 1
37536209 23781227 1
37536209 6751502 1
37536209 21518722 1
37536209 74979783 1
37536209 69568655 1
37536209 22862620 1
37536209 322638688 1
37536209 39019643 1
237794265 18016160 1
237794265 67430174 1
237794265 104578228 1
237794265 36034936 1
237794265 21518722 1
237794265 18304985 1
66811109 504372104 1
25298765 238316092 1
25298765 16627544 1
25298765 21518722 1
25298765 19777265 1
25298765 135877820 1
25298765 110711910 1
25298765 372827446 1
25298765 111338251 1
25298765 69568655 1
25298765 36034936 1
25298765 23577405 1
93026497 18016160 1
93026497 67430174 1
93026497 19530527 1
93026497 372827446 1
93026497 32845471 1
93026497 21440665 1
93026497 21518722 1
93026497 69568655 1
93026497 21480666 1
93026497 135877820 1
93026497 219454029 1
568256634 372827446 1
568256634 19530527 1
88647325 229466877 1
88647325 238316092 1
88647325 110711910 1
88647325 303259546 1
88647325 46850377 1
88647325 137363410 1
88647325 372827446 1
88647325 111338251 1
88647325 21518722 1
88647325 228673882 1
88647325 69568655 1
88647325 103817716 1
88647325 239787466 1
88647325 104518517 1
88647325 168669206 1
88647325 22862620 1
424999238 19530527 1
424999238 69568655 1
424999238 67430174 1
424999238 21440665 1
424999238 135877820 1
249719099 67268150 1
249719099 504372104 1
249719099 422817442 1
36315404 421067231 1
36315404 504372104 1
36315404 296787019 1
36315404 322638688 1
36315404 36034936 1
36315404 18304985 1
238633165 27885779 1
238633165 22628924 1
238633165 48667895 1
238633165 616139585 1
238633165 523319035 1
238633165 127424923 1
238633165 878580698 1
238633165 19777265 1
238633165 66682393 1
238633165 26586771 1
256198747 18818981 1
29466305 238316092 1
29466305 140393380 1
29466305 16627544 1
29466305 121098050 1
29466305 75995713 1
29466305 21518722 1
29466305 46123918 1
29466305 122713304 1
29466305 21480666 1
29466305 242455623 1
29466305 318475037 1
29466305 135877820 1
29466305 422817442 1
29466305 67430174 1
29466305 110711910 1
29466305 303259546 1
29466305 46850377 1
29466305 372827446 1
29466305 111338251 1
29466305 69568655 1
29466305 104518517 1
29466305 98420900 1
29466305 233555616 1
29466305 23577405 1
242471796 238316092 1
242471796 67430174 1
242471796 36034936 1
242471796 21440665 1
242471796 21518722 1
242471796 190810251 1
242471796 46850377 1
242471796 69568655 1
242471796 372827446 1
242471796 121098050 1
242471796 75995713 1
17691386 20584338 1
17691386 45611369 1
17691386 120117254 1
17691386 21245586 1
17691386 46123918 1
17691386 95224854 1
17691386 270850017 1
17691386 10814042 1
17691386 202678255 1
17691386 39019643 1
17691386 46850377 1
17691386 169088826 1
17691386 22684776 1
17691386 70170285 1
17691386 23577405 1
17691386 322638688 1
17691386 26586771 1
17691386 371923186 1
17691386 104192882 1
17691386 6290752 1
17691386 144942878 1
17691386 163063814 1
17691386 224291356 1
17691386 312658372 1
17691386 74979783 1
17691386 22862620 1
17691386 231942475 1
17691386 372827446 1
17691386 37011115 1
17691386 6751502 1
17691386 89952215 1
78026748 238316092 1
78026748 77184360 1
78026748 371923186 1
78026748 20584338 1
78026748 104192882 1
78026748 144942878 1
78026748 163063814 1
78026748 21518722 1
78026748 46123918 1
78026748 95224854 1
78026748 21480666 1
78026748 242455623 1
78026748 10814042 1
78026748 312658372 1
78026748 84546428 1
78026748 135877820 1
78026748 74979783 1
78026748 422817442 1
78026748 231942475 1
78026748 46850377 1
78026748 372827446 1
78026748 169088826 1
78026748 37011115 1
78026748 6751502 1
78026748 18304985 1
78026748 89952215 1
78026748 22684776 1
78026748 70170285 1
78026748 104518517 1
78026748 322638688 1
246820781 579303202 1
246820781 399032673 1
246820781 504372104 1
246820781 296787019 1
246820781 627403720 1
246820781 23577405 1
246820781 18304985 1
350484600 190810251 1
350484600 371923186 1
350484600 16627544 1
350484600 239862568 1
350484600 104192882 1
350484600 45611369 1
350484600 6290752 1
350484600 144942878 1
350484600 95224854 1
350484600 21480666 1
350484600 10814042 1
350484600 28776227 1
350484600 312658372 1
350484600 22862620 1
350484600 372827446 1
350484600 19652551 1
350484600 213229979 1
350484600 322638688 1
114007914 342888740 1
114007914 21440665 1
114007914 579303202 1
114007914 21480666 1
114007914 627403720 1
114007914 19777265 1
114007914 84546428 1
114007914 399032673 1
114007914 46850377 1
114007914 94835912 1
114007914 229650437 1
114007914 111338251 1
114007914 213229979 1
114007914 504372104 1
114007914 326441880 1
114007914 219454029 1
114007914 148702848 1
114007914 420627114 1
114007914 21518722 1
114007914 944693640 1
114007914 422817442 1
114007914 562111567 1
114007914 99560321 1
114007914 372827446 1
114007914 296787019 1
114007914 421067231 1
244156314 104578228 1
244156314 67430174 1
244156314 69568655 1
244156314 104518517 1
58040765 21480666 1
58040765 371923186 1
58040765 20584338 1
58040765 6751502 1
58040765 21518722 1
58040765 219454029 1
577034468 104578228 1
577034468 67430174 1
577034468 110711910 1
577034468 21440665 1
577034468 21518722 1
577034468 135877820 1
577034468 239787466 1
577034468 22983594 1
577034468 137363410 1
577034468 19530527 1
577034468 372827446 1
577034468 69568655 1
577034468 122713304 1
577034468 19777265 1
242804165 229466877 1
242804165 238316092 1
242804165 239787466 1
242804165 303259546 1
242804165 372827446 1
242804165 111338251 1
242804165 104518517 1
242804165 23781227 1
242804165 36034936 1
242804165 228673882 1
242804165 69568655 1
242804165 18304985 1
77989626 190810251 1
77989626 20584338 1
77989626 21440665 1
77989626 46123918 1
77989626 95224854 1
77989626 21480666 1
77989626 10814042 1
77989626 84546428 1
77989626 39019643 1
77989626 46850377 1
77989626 111338251 1
77989626 169088826 1
77989626 104578228 1
77989626 190987689 1
77989626 22684776 1
77989626 70170285 1
77989626 23577405 1
77989626 322638688 1
77989626 26586771 1
77989626 77184360 1
77989626 371923186 1
77989626 16627544 1
77989626 32845471 1
77989626 104192882 1
77989626 6290752 1
77989626 144942878 1
77989626 135877820 1
77989626 74979783 1
77989626 422817442 1
77989626 22862620 1
77989626 231942475 1
77989626 191085626 1
77989626 372827446 1
77989626 37011115 1
77989626 6751502 1
77989626 89952215 1
77989626 239787466 1
77989626 104518517 1
77989626 36034936 1
150256527 191085626 1
150256527 371923186 1
150256527 20584338 1
150256527 46850377 1
150256527 372827446 1
150256527 104192882 1
150256527 6290752 1
150256527 23781227 1
150256527 163063814 1
150256527 95224854 1
150256527 10814042 1
150256527 70170285 1
150256527 312658372 1
150256527 23577405 1
150256527 22862620 1
6294502 39325505 1
6294502 371923186 1
6294502 20584338 1
6294502 16627544 1
6294502 32845471 1
6294502 239862568 1
6294502 104192882 1
6294502 6290752 1
6294502 120117254 1
6294502 144942878 1
6294502 21518722 1
6294502 46123918 1
6294502 95224854 1
6294502 10814042 1
6294502 312658372 1
6294502 84546428 1
6294502 202678255 1
6294502 74979783 1
6294502 239444226 1
6294502 22862620 1
6294502 231942475 1
6294502 191085626 1
6294502 46850377 1
6294502 372827446 1
6294502 37011115 1
6294502 6751502 1
6294502 69568655 1
6294502 18304985 1
6294502 89952215 1
6294502 213229979 1
6294502 104217808 1
6294502 22684776 1
6294502 70170285 1
6294502 36034936 1
6294502 23577405 1
6294502 322638688 1
28452279 20584338 1
28452279 16627544 1
28452279 46850377 1
28452279 420627114 1
28452279 104192882 1
28452279 296787019 1
28452279 21440665 1
28452279 421067231 1
28452279 21480666 1
28452279 32922034 1
28452279 166888604 1
28452279 504372104 1
28452279 239444226 1
28452279 233555616 1
28452279 23577405 1
28452279 422817442 1
28452279 322638688 1
28452279 562111567 1
430714461 22186312 1
430714461 504372104 1
430714461 32922034 1
430714461 627403720 1
231816917 67430174 1
231816917 46850377 1
231816917 69568655 1
231816917 372827446 1
90364806 110711910 1
90364806 137363410 1
90364806 372827446 1
90364806 111338251 1
90364806 21440665 1
90364806 21518722 1
90364806 69568655 1
90364806 18304985 1
90364806 239787466 1
90364806 104518517 1
90364806 202678255 1
90364806 36034936 1
90364806 98420900 1
90364806 20511634 1
90364806 233555616 1
90364806 26228880 1
228769095 238316092 1
228769095 67430174 1
228769095 110711910 1
228769095 303259546 1
228769095 46850377 1
228769095 372827446 1
228769095 32845471 1
228769095 111338251 1
228769095 75995713 1
228769095 21440665 1
228769095 21518722 1
228769095 69568655 1
228769095 18304985 1
228769095 22498248 1
228769095 239787466 1
228769095 104518517 1
228769095 36034936 1
385326089 54172831 1
385326089 27885779 1
385326089 270850017 1
385326089 84546428 1
385326089 18304985 1
385326089 248801998 1
385326089 219454029 1
385326089 236377912 1
385326089 18818981 1
385326089 233555616 1
237487471 616139585 1
240465601 238316092 1
240465601 67430174 1
240465601 21440665 1
240465601 21518722 1
240465601 69568655 1
240465601 372827446 1
232233165 238316092 1
232233165 110711910 1
232233165 303259546 1
232233165 46850377 1
232233165 372827446 1
232233165 32845471 1
232233165 111338251 1
232233165 75995713 1
232233165 104578228 1
232233165 144942878 1
232233165 21518722 1
232233165 22983594 1
232233165 228673882 1
232233165 69568655 1
232233165 18304985 1
232233165 104518517 1
22378020 32922034 1
22378020 94835912 1
22378020 229650437 1
22378020 104518517 1
22378020 504372104 1
22378020 296787019 1
22378020 23577405 1
22378020 562111567 1
410258761 104578228 1
410258761 67430174 1
410258761 21440665 1
410258761 19530527 1
410258761 69568655 1
410258761 104518517 1
48380272 21440665 1
244154060 579303202 1
244154060 21480666 1
244154060 399032673 1
244154060 627403720 1
244154060 46850377 1
244154060 163466066 1
244154060 67268150 1
244154060 504372104 1
244154060 296787019 1
244154060 23577405 1
244154060 26586771 1
244154060 562111567 1
237376611 75995713 1
237376611 21440665 1
237376611 21480666 1
237376611 29163101 1
237376611 67430174 1
237376611 46850377 1
237376611 111338251 1
237376611 18304985 1
237376611 238316092 1
237376611 140393380 1
237376611 215411682 1
237376611 226898857 1
237376611 104192882 1
237376611 6290752 1
237376611 121098050 1
237376611 21518722 1
237376611 228673882 1
237376611 318475037 1
237376611 21117425 1
237376611 422817442 1
237376611 303259546 1
237376611 372827446 1
237376611 69568655 1
237376611 104518517 1
237376611 36034936 1
23359147 238316092 1
23359147 18016160 1
23359147 67430174 1
23359147 140393380 1
23359147 190810251 1
23359147 16627544 1
23359147 303259546 1
23359147 46850377 1
23359147 372827446 1
23359147 32845471 1
23359147 104192882 1
23359147 6290752 1
23359147 111338251 1
23359147 104578228 1
23359147 21518722 1
23359147 69568655 1
23359147 239787466 1
23359147 213229979 1
23359147 318475037 1
23359147 104518517 1
23359147 135877820 1
23359147 98420900 1
23359147 23577405 1
179230072 238316092 1
179230072 110711910 1
179230072 239787466 1
179230072 46850377 1
179230072 137363410 1
179230072 318475037 1
179230072 372827446 1
179230072 111338251 1
179230072 104518517 1
179230072 104578228 1
179230072 36034936 1
179230072 21440665 1
179230072 98420900 1
179230072 69568655 1
179230072 22498248 1
223950593 67430174 1
223950593 140393380 1
223950593 239787466 1
223950593 46850377 1
223950593 372827446 1
223950593 104518517 1
223950593 75995713 1
223950593 36034936 1
223950593 21518722 1
223950593 69568655 1
212555476 27885779 1
212555476 396060099 1
212555476 616139585 1
212555476 21480666 1
212555476 127424923 1
212555476 878580698 1
212555476 46850377 1
212555476 372827446 1
212555476 48667895 1
212555476 66682393 1
212555476 23577405 1
212555476 26586771 1
212555476 124849627 1
330904433 399032673 1
330904433 32922034 1
330904433 944693640 1
330904433 627403720 1
330904433 148702848 1
330904433 22186312 1
330904433 163466066 1
330904433 94835912 1
330904433 99560321 1
330904433 420627114 1
330904433 372827446 1
330904433 229650437 1
330904433 19777265 1
330904433 75995713 1
330904433 504372104 1
330904433 296787019 1
330904433 21440665 1
330904433 135877820 1
330904433 239444226 1
330904433 421067231 1
330904433 422817442 1
330904433 562111567 1
235965948 238316092 1
235965948 67430174 1
235965948 239787466 1
235965948 303259546 1
235965948 46850377 1
235965948 137363410 1
235965948 115924018 1
235965948 372827446 1
235965948 32845471 1
235965948 111338251 1
235965948 104518517 1
235965948 75995713 1
235965948 104578228 1
235965948 36034936 1
235965948 21440665 1
235965948 21518722 1
235965948 22983594 1
235965948 69568655 1
235965948 122713304 1
235965948 18304985 1
236912210 238316092 1
236912210 110711910 1
236912210 303259546 1
236912210 372827446 1
236912210 111338251 1
236912210 23781227 1
236912210 75995713 1
236912210 228673882 1
236912210 69568655 1
236912210 18304985 1
236912210 22498248 1
236912210 239787466 1
236912210 318475037 1
236912210 104518517 1
236912210 36034936 1
21401635 140393380 1
21401635 46850377 1
21401635 21440665 1
21401635 23577405 1
21401635 69568655 1
393382369 19530527 1
234077156 238316092 1
234077156 67430174 1
234077156 110711910 1
234077156 46850377 1
234077156 372827446 1
234077156 111338251 1
234077156 75995713 1
234077156 21440665 1
234077156 21518722 1
234077156 22983594 1
234077156 46123918 1
234077156 69568655 1
234077156 18304985 1
234077156 318475037 1
234077156 104518517 1
234077156 312658372 1
234077156 36034936 1
234077156 20511634 1
234077156 233555616 1
95884790 238316092 1
95884790 110711910 1
95884790 303259546 1
95884790 46850377 1
95884790 137363410 1
95884790 372827446 1
95884790 32845471 1
95884790 111338251 1
95884790 75995713 1
95884790 104578228 1
95884790 21518722 1
95884790 228673882 1
95884790 69568655 1
95884790 18304985 1
95884790 22498248 1
95884790 36034936 1
95884790 98420900 1
95884790 233555616 1
78021401 77184360 1
78021401 371923186 1
78021401 20584338 1
78021401 16627544 1
78021401 104192882 1
78021401 6290752 1
78021401 46123918 1
78021401 95224854 1
78021401 21480666 1
78021401 10814042 1
78021401 312658372 1
78021401 84546428 1
78021401 135877820 1
78021401 74979783 1
78021401 39019643 1
78021401 231942475 1
78021401 46850377 1
78021401 372827446 1
78021401 169088826 1
78021401 37011115 1
78021401 6751502 1
78021401 18304985 1
78021401 89952215 1
78021401 239787466 1
78021401 104217808 1
78021401 22684776 1
78021401 70170285 1
78021401 104518517 1
240624439 238316092 1
240624439 163466066 1
240624439 21440665 1
240624439 21518722 1
240624439 10814042 1
240624439 318475037 1
240624439 19777265 1
240624439 84546428 1
240624439 168669206 1
240624439 67430174 1
240624439 110711910 1
240624439 303259546 1
240624439 46850377 1
240624439 372827446 1
240624439 111338251 1
240624439 69568655 1
240624439 18304985 1
240624439 22498248 1
240624439 239787466 1
240624439 104518517 1
240624439 36034936 1
240624439 233555616 1
235243434 238316092 1
235243434 67430174 1
235243434 303259546 1
235243434 318475037 1
235243434 69568655 1
235243434 372827446 1
232242473 229466877 1
232242473 238316092 1
232242473 16627544 1
232242473 239862568 1
232242473 121098050 1
232242473 75995713 1
232242473 21440665 1
232242473 21518722 1
232242473 228673882 1
232242473 10814042 1
232242473 318475037 1
232242473 19777265 1
232242473 67430174 1
232242473 303259546 1
232242473 46850377 1
232242473 372827446 1
232242473 111338251 1
232242473 104578228 1
232242473 69568655 1
232242473 18304985 1
232242473 22498248 1
232242473 213229979 1
232242473 104518517 1
232242473 98420900 1
55174364 67430174 1
55174364 372827446 1
55174364 104518517 1
55174364 36034936 1
55174364 21440665 1
55174364 21518722 1
55174364 46123918 1
55174364 69568655 1
247041300 21518722 1
247041300 878580698 1
247041300 19530527 1
247041300 69568655 1
247041300 19777265 1
19533838 77184360 1
19533838 20584338 1
19533838 104192882 1
19533838 144942878 1
19533838 6751502 1
19533838 95224854 1
19533838 21480666 1
19533838 89952215 1
19533838 10814042 1
19533838 70170285 1
19533838 312658372 1
19533838 74979783 1
19533838 23577405 1
19533838 322638688 1
21927925 32922034 1
21927925 420627114 1
21927925 166888604 1
21927925 229650437 1
21927925 104192882 1
21927925 504372104 1
21927925 296787019 1
21927925 21440665 1
21927925 422817442 1
270286972 78019662 1
270286972 115924018 1
270286972 22862620 1
270286972 95224854 1
270286972 39019643 1
30443497 238316092 1
30443497 18016160 1
30443497 67430174 1
30443497 303259546 1
30443497 372827446 1
30443497 21518722 1
30443497 69568655 1
30443497 239787466 1
30443497 318475037 1
30443497 166888604 1
30443497 36034936 1
30443497 74979783 1
30443497 23577405 1
360540613 191085626 1
360540613 39325505 1
360540613 140393380 1
360540613 371923186 1
360540613 99560321 1
360540613 104192882 1
360540613 111338251 1
360540613 120117254 1
360540613 95224854 1
360540613 248801998 1
360540613 10814042 1
360540613 190987689 1
360540613 133219169 1
360540613 18818981 1
234825661 231942475 1
234825661 238316092 1
234825661 16627544 1
234825661 46850377 1
234825661 372827446 1
234825661 32845471 1
234825661 111338251 1
234825661 121098050 1
234825661 75995713 1
234825661 104578228 1
234825661 21440665 1
234825661 21518722 1
234825661 69568655 1
234825661 22498248 1
234825661 239787466 1
234825661 318475037 1
234825661 104518517 1
104187193 46850377 1
104187193 22862620 1
104187193 322638688 1
104187193 36034936 1
104187193 6751502 1
104187193 39019643 1
246723037 80267704 1
246723037 20584338 1
246723037 10814042 1
246723037 115924018 1
246723037 372827446 1
246723037 133219169 1
246723037 70170285 1
246723037 104192882 1
246723037 111338251 1
246723037 104518517 1
246723037 75995713 1
246723037 238158030 1
246723037 37011115 1
246723037 312658372 1
246723037 144942878 1
246723037 84546428 1
246723037 36034936 1
246723037 6751502 1
246723037 21518722 1
246723037 46123918 1
246723037 22862620 1
246723037 18304985 1
246723037 39019643 1
361335767 36806703 1
361335767 54172831 1
361335767 236377912 1
361335767 239444226 1
361335767 372827446 1
361335767 18304985 1
361335767 248801998 1
430934081 229650437 1
430934081 27885779 1
430934081 396060099 1
430934081 22628924 1
430934081 48667895 1
430934081 82645739 1
430934081 616139585 1
430934081 26586771 1
430934081 917581650 1
430934081 18304985 1
234688647 18016160 1
234688647 36034936 1
234688647 21518722 1
234688647 98420900 1
234688647 215411682 1
234688647 372827446 1
234688647 18304985 1
11587032 371923186 1
11587032 20584338 1
11587032 16627544 1
11587032 6290752 1
11587032 67268150 1
11587032 144942878 1
11587032 163063814 1
11587032 21440665 1
11587032 21518722 1
11587032 46123918 1
11587032 95224854 1
11587032 21480666 1
11587032 10814042 1
11587032 312658372 1
11587032 84546428 1
11587032 202678255 1
11587032 135877820 1
11587032 74979783 1
11587032 239444226 1
11587032 22862620 1
11587032 26228880 1
11587032 46850377 1
11587032 372827446 1
11587032 37011115 1
11587032 6751502 1
11587032 19652551 1
11587032 89952215 1
11587032 70170285 1
11587032 166888604 1
11587032 233555616 1
11587032 23577405 1
11587032 322638688 1
347778813 21480666 1
347778813 67430174 1
347778813 110711910 1
347778813 190810251 1
347778813 239787466 1
347778813 303259546 1
347778813 19530527 1
347778813 111338251 1
347778813 21440665 1
347778813 74979783 1
347778813 69568655 1
347778813 18304985 1
242484816 69568655 1
120117254 191085626 1
231942475 191085626 1
116422140 191085626 1
244026999 191085626 1
262322667 191085626 1
77184360 191085626 1
46123918 191085626 1
237826875 191085626 1
70170285 191085626 1
144942878 191085626 1
239862568 191085626 1
90059455 191085626 1
33507131 191085626 1
75995713 191085626 1
238158030 191085626 1
39019643 191085626 1
233555616 191085626 1
77986665 104578228 1
229466877 104578228 1
21480666 104578228 1
242791873 104578228 1
296787019 104578228 1
36034936 104578228 1
140393380 104578228 1
83344114 104578228 1
303259546 104578228 1
137363410 104578228 1
46123918 104578228 1
69568655 104578228 1
372827446 104578228 1
212284694 104578228 1
21811630 104578228 1
166102184 104578228 1
198846028 104578228 1
104518517 104578228 1
19777265 104578228 1
67268150 104578228 1
18304985 104578228 1
75995713 104578228 1
22005625 21518722 1
95224854 21518722 1
21480666 21518722 1
28776227 21518722 1
24600451 21518722 1
67430174 21518722 1
229650437 21518722 1
133219169 21518722 1
238316092 21518722 1
16627544 21518722 1
21629133 21518722 1
21315916 21518722 1
22862620 21518722 1
372827446 21518722 1
69568655 21518722 1
89952215 21518722 1
166888604 21518722 1
124849627 21518722 1
120117254 39325505 1
84546428 39325505 1
239862568 39325505 1
322638688 39325505 1
6290752 39325505 1
19777265 39325505 1
371923186 39325505 1
33507131 39325505 1
236108605 39325505 1
22005625 239862568 1
237826875 239862568 1
144942878 239862568 1
253184868 239862568 1
21117425 239862568 1
262322667 239862568 1
99560321 239862568 1
28776227 239862568 1
95658167 239862568 1
23781227 239862568 1
22628924 239862568 1
231942475 18304985 1
191085626 18304985 1
21480666 18304985 1
77184360 18304985 1
29163101 18304985 1
248801998 18304985 1
39325505 18304985 1
36806703 18304985 1
19652551 18304985 1
237826875 18304985 1
80267704 18304985 1
32922034 18304985 1
110711910 18304985 1
103817716 18304985 1
253184868 18304985 1
270850017 18304985 1
239787466 18304985 1
215411682 18304985 1
244026999 18304985 1
46850377 18304985 1
137363410 18304985 1
106866759 18304985 1
109986944 18304985 1
99560321 18304985 1
115924018 18304985 1
190987689 18304985 1
133219169 18304985 1
104192882 18304985 1
27885779 18304985 1
111338251 18304985 1
20586381 18304985 1
75995713 18304985 1
21315916 18304985 1
22628924 18304985 1
238158030 18304985 1
24600451 18304985 1
48667895 18304985 1
116422140 18304985 1
77986665 18304985 1
82645739 18304985 1
153563285 18304985 1
22026991 18304985 1
135514272 18304985 1
104578228 18304985 1
66682393 18304985 1
84546428 18304985 1
219297099 18304985 1
202678255 18304985 1
77995220 18304985 1
36034936 18304985 1
21117425 18304985 1
195697781 18304985 1
148872468 18304985 1
6751502 18304985 1
116559835 18304985 1
98420900 18304985 1
74979783 18304985 1
20511634 18304985 1
239444226 18304985 1
83344114 18304985 1
236487406 18304985 1
233555616 18304985 1
219007038 18304985 1
228673882 18304985 1
327886319 18304985 1
68690605 18304985 1
23577405 18304985 1
241298933 18304985 1
236377912 18304985 1
122713304 18304985 1
22862620 18304985 1
90059455 18304985 1
233919401 18304985 1
127331013 18304985 1
33507131 18304985 1
39019643 18304985 1
22498248 18304985 1
32845471 20586381 1
77986665 95658167 1
18818981 95658167 1
20511634 95658167 1
23781227 95658167 1
68690605 116422140 1
70170285 116422140 1
211231464 116422140 1
26228880 116422140 1
22628924 116422140 1
18016160 190987689 1
19652551 190987689 1
236487406 190987689 1
233555616 190987689 1
150981180 190987689 1
109986944 190987689 1
95224854 190987689 1
111338251 190987689 1
21315916 190987689 1
262322667 248801998 1
237826875 248801998 1
236377912 248801998 1
104192882 248801998 1
253184868 248801998 1
121375039 248801998 1
19777265 248801998 1
249347954 248801998 1
239444226 248801998 1
190810251 21117425 1
95658167 21117425 1
32845471 21117425 1
118999126 21117425 1
39019643 21117425 1
21811630 21440665 1
239862568 21440665 1
75995713 21440665 1
22005625 21440665 1
22983594 21440665 1
46123918 21440665 1
122713304 21440665 1
21480666 21440665 1
29163101 21440665 1
270850017 21440665 1
109986944 21440665 1
19777265 21440665 1
24600451 21440665 1
84546428 21440665 1
262322667 21440665 1
63680662 21440665 1
26228880 21440665 1
46850377 21440665 1
137363410 21440665 1
111338251 21440665 1
68690605 21440665 1
248801998 21440665 1
103817716 21440665 1
153563285 21440665 1
242791873 21440665 1
98420900 21440665 1
23577405 21440665 1
127331013 21440665 1
166102184 21440665 1
198846028 21440665 1
229466877 21440665 1
238316092 21440665 1
39325505 21440665 1
36806703 21440665 1
237826875 21440665 1
140393380 21440665 1
226898857 21440665 1
115924018 21440665 1
32845471 21440665 1
20586381 21440665 1
121098050 21440665 1
22628924 21440665 1
228673882 21440665 1
327886319 21440665 1
324588341 21440665 1
227338733 21440665 1
318475037 21440665 1
168669206 21440665 1
135877820 21440665 1
74979783 21440665 1
239444226 21440665 1
110711910 21440665 1
303259546 21440665 1
372827446 21440665 1
69568655 21440665 1
239787466 21440665 1
104518517 21440665 1
22026991 21440665 1
77995220 21440665 1
36034936 21440665 1
148872468 21440665 1
109986944 19735329 1
19530527 19735329 1
32845471 19735329 1
118999126 19735329 1
26586771 23577405 1
89952215 23577405 1
20584338 23577405 1
27885779 23577405 1
10814042 23577405 1
104217808 23577405 1
166888604 23577405 1
166102184 33507131 1
19777265 33507131 1
21480666 18016160 1
19594736 18016160 1
16627544 18016160 1
239862568 18016160 1
104518517 18016160 1
22005625 18016160 1
262199169 18016160 1
20584338 233555616 1
6290752 233555616 1
122713304 233555616 1
227338733 233555616 1
24600451 233555616 1
312658372 233555616 1
67430174 233555616 1
110711910 233555616 1
99560321 233555616 1
372827446 233555616 1
111338251 233555616 1
37011115 233555616 1
83344114 233555616 1
18304985 233555616 1
22498248 233555616 1
103817716 233555616 1
253184868 233555616 1
239787466 233555616 1
70170285 233555616 1
36034936 233555616 1
148872468 233555616 1
166102184 233555616 1
198846028 233555616 1
109986944 227338733 1
20584338 66682393 1
27885779 66682393 1
22005625 66682393 1
224291356 66682393 1
21480666 66682393 1
127424923 66682393 1
26586771 66682393 1
127331013 238158030 1
111338251 238158030 1
150981180 236377912 1
54172831 236377912 1
253184868 236377912 1
270850017 236377912 1
191085626 244026999 1
37011115 244026999 1
190987689 253184868 1
237826875 253184868 1
239444226 253184868 1
236377912 253184868 1
90059455 253184868 1
233555616 253184868 1
110711910 166102184 1
137363410 166102184 1
327886319 166102184 1
63680662 166102184 1
127331013 166102184 1
120117254 239787466 1
21440665 239787466 1
236487406 239787466 1
233555616 239787466 1
95658167 239787466 1
372827446 239787466 1
32845471 239787466 1
233919401 239787466 1
63680662 239787466 1
111338251 239787466 1
198846028 239787466 1
312625958 239787466 1
121098050 239787466 1
39019643 239787466 1
229466877 137363410 1
20586381 137363410 1
18304985 137363410 1
29163101 137363410 1
104518517 137363410 1
19777265 137363410 1
84546428 137363410 1
168669206 137363410 1
116559835 137363410 1
98420900 137363410 1
233919401 137363410 1
198846028 137363410 1
39019643 137363410 1
191085626 32845471 1
29163101 32845471 1
239787466 32845471 1
215411682 32845471 1
227338733 32845471 1
109986944 32845471 1
104518517 32845471 1
19777265 32845471 1
104578228 32845471 1
98420900 32845471 1
228673882 32845471 1
327886319 32845471 1
233919401 32845471 1
166102184 32845471 1
198846028 32845471 1
116422140 26228880 1
166102184 26228880 1
89952215 202678255 1
371923186 202678255 1
20584338 202678255 1
10814042 202678255 1
372827446 202678255 1
45611369 202678255 1
36034936 202678255 1
95658167 202678255 1
203484133 202678255 1
21480666 19652551 1
190987689 19652551 1
21315916 19652551 1
36034936 19652551 1
22005625 19652551 1
28776227 19652551 1
104217808 19652551 1
16627544 19652551 1
69568655 19652551 1
48667895 68690605 1
219454029 68690605 1
244026999 110711910 1
303259546 110711910 1
229466877 110711910 1
109986944 110711910 1
19735329 110711910 1
69568655 110711910 1
372827446 110711910 1
21811630 110711910 1
32845471 110711910 1
122713304 110711910 1
324588341 110711910 1
36034936 110711910 1
127331013 110711910 1
63680662 110711910 1
21440665 110711910 1
111338251 110711910 1
168669206 110711910 1
166102184 110711910 1
20511634 110711910 1
20586381 110711910 1
18304985 110711910 1
239444226 110711910 1
22983594 110711910 1
22498248 110711910 1
616139585 82645739 1
229650437 104192882 1
70170285 104192882 1
163063814 104192882 1
20584338 104192882 1
21245586 104192882 1
28776227 104192882 1
169088826 104192882 1
322638688 104192882 1
312658372 104192882 1
37011115 104192882 1
166888604 104192882 1
211231464 67268150 1
213229979 67268150 1
46850377 67268150 1
111338251 67268150 1
75995713 67268150 1
422817442 67268150 1
562111567 67268150 1
219454029 67268150 1
20584338 231942475 1
303259546 231942475 1
6290752 231942475 1
21245586 231942475 1
37011115 231942475 1
163063814 231942475 1
21629133 231942475 1
95224854 231942475 1
18304985 231942475 1
211231464 231942475 1
89952215 231942475 1
10814042 231942475 1
70170285 231942475 1
22862620 231942475 1
36034936 228673882 1
242791873 228673882 1
20586381 228673882 1
111338251 228673882 1
137363410 228673882 1
229466877 228673882 1
83344114 228673882 1
22628924 228673882 1
238158030 228673882 1
77995220 228673882 1
68690605 228673882 1
32922034 219007038 1
19735329 219007038 1
18304985 219007038 1
67430174 19530527 1
226898857 19530527 1
318475037 19530527 1
372827446 19530527 1
19777265 19530527 1
19530527 6751502 1
70170285 6751502 1
169088826 6751502 1
6290752 6751502 1
166888604 6751502 1
191085626 84546428 1
20584338 84546428 1
6290752 84546428 1
111338251 84546428 1
22005625 84546428 1
21245586 84546428 1
95224854 84546428 1
89952215 84546428 1
10814042 84546428 1
104518517 84546428 1
22862620 84546428 1
21480666 98420900 1
67430174 98420900 1
137363410 98420900 1
372827446 98420900 1
32845471 98420900 1
20586381 98420900 1
116559835 98420900 1
262322667 98420900 1
239862568 144942878 1
163063814 144942878 1
10814042 144942878 1
28776227 144942878 1
312658372 144942878 1
22862620 144942878 1
203484133 144942878 1
37011115 144942878 1
89952215 144942878 1
198846028 144942878 1
231942475 111338251 1
191085626 111338251 1
229466877 111338251 1
77184360 111338251 1
67430174 111338251 1
110711910 111338251 1
303259546 111338251 1
22186312 111338251 1
137363410 111338251 1
106866759 111338251 1
99560321 111338251 1
115924018 111338251 1
372827446 111338251 1
21811630 111338251 1
32845471 111338251 1
104192882 111338251 1
20586381 111338251 1
67268150 111338251 1
75995713 111338251 1
120117254 111338251 1
77986665 111338251 1
104578228 111338251 1
144942878 111338251 1
6306972 111338251 1
21440665 111338251 1
6751502 111338251 1
21518722 111338251 1
78019662 111338251 1
83344114 111338251 1
22983594 111338251 1
228673882 111338251 1
327886319 111338251 1
69568655 111338251 1
122713304 111338251 1
90059455 111338251 1
118999126 111338251 1
18304985 111338251 1
22498248 111338251 1
29163101 111338251 1
239787466 111338251 1
227338733 111338251 1
109986944 111338251 1
190987689 111338251 1
19777265 111338251 1
21315916 111338251 1
24600451 111338251 1
116422140 111338251 1
153563285 111338251 1
242791873 111338251 1
84546428 111338251 1
77995220 111338251 1
21117425 111338251 1
36034936 111338251 1
148872468 111338251 1
168669206 111338251 1
135877820 111338251 1
20511634 111338251 1
239444226 111338251 1
95658167 111338251 1
233919401 111338251 1
63680662 111338251 1
127331013 111338251 1
166102184 111338251 1
249347954 111338251 1
203484133 111338251 1
22498248 77995220 1
21480666 120117254 1
20584338 120117254 1
22983594 29163101 1
231942475 77986665 1
244026999 77986665 1
115924018 77986665 1
95658167 77986665 1
46123918 77986665 1
84546428 77986665 1
95224854 77986665 1
75995713 77986665 1
238158030 77986665 1
39019643 77986665 1
18016160 90059455 1
95658167 90059455 1
23781227 90059455 1
39019643 90059455 1
109986944 168669206 1
327886319 168669206 1
118999126 168669206 1
236487406 236108605 1
244026999 236108605 1
262199169 236108605 1
579303202 22186312 1
77995220 22186312 1
627403720 22186312 1
239444226 22186312 1
213229979 22186312 1
262322667 22186312 1
422817442 22186312 1
16627544 135877820 1
226898857 135877820 1
303259546 135877820 1
372827446 135877820 1
312625958 135877820 1
121098050 135877820 1
22005625 135877820 1
21629133 135877820 1
69568655 135877820 1
236377912 135877820 1
21480666 135877820 1
89952215 135877820 1
10814042 135877820 1
28776227 135877820 1
19777265 135877820 1
21315916 135877820 1
36034936 135877820 1
116559835 135877820 1
237826875 239444226 1
54172831 239444226 1
104192882 239444226 1
22983594 239444226 1
21480666 239444226 1
18818981 239444226 1
262322667 239444226 1
236108605 239444226 1
18016160 239444226 1
94835912 239444226 1
99560321 239444226 1
111338251 239444226 1
48667895 239444226 1
68690605 239444226 1
121375039 239444226 1
18304985 239444226 1
248801998 239444226 1
253184868 239444226 1
213229979 239444226 1
190987689 239444226 1
66682393 239444226 1
219297099 239444226 1
36034936 239444226 1
20511634 239444226 1
233555616 239444226 1
249347954 239444226 1
23577405 54172831 1
137363410 20511634 1
46123918 20511634 1
32922034 20511634 1
122713304 20511634 1
90059455 20511634 1
110711910 20511634 1
103817716 20511634 1
77995220 20511634 1
202678255 20511634 1
6306972 20511634 1
74979783 20511634 1
39325505 23781227 1
215411682 23781227 1
244026999 23781227 1
19735329 23781227 1
239862568 23781227 1
19777265 23781227 1
169088826 23781227 1
144942878 23781227 1
78019662 23781227 1
203484133 23781227 1
39019643 23781227 1
237826875 39019643 1
371923186 39019643 1
239787466 39019643 1
20584338 39019643 1
137363410 39019643 1
99560321 39019643 1
190987689 39019643 1
19735329 39019643 1
22684776 39019643 1
70170285 39019643 1
32845471 39019643 1
45611369 39019643 1
111338251 39019643 1
23781227 39019643 1
21117425 39019643 1
163063814 39019643 1
6751502 39019643 1
239444226 39019643 1
236487406 39019643 1
127331013 39019643 1
203484133 39019643 1
191085626 36034936 1
229466877 36034936 1
238316092 36034936 1
36806703 36034936 1
237826875 36034936 1
67430174 36034936 1
110711910 36034936 1
140393380 36034936 1
303259546 36034936 1
46850377 36034936 1
137363410 36034936 1
106866759 36034936 1
99560321 36034936 1
115924018 36034936 1
372827446 36034936 1
20586381 36034936 1
67268150 36034936 1
75995713 36034936 1
120117254 36034936 1
77986665 36034936 1
195697781 36034936 1
21440665 36034936 1
83344114 36034936 1
236487406 36034936 1
327886319 36034936 1
68690605 36034936 1
90059455 36034936 1
29163101 36034936 1
32922034 36034936 1
324588341 36034936 1
227338733 36034936 1
244026999 36034936 1
190987689 36034936 1
133219169 36034936 1
24600451 36034936 1
82645739 36034936 1
202678255 36034936 1
77995220 36034936 1
21117425 36034936 1
148872468 36034936 1
168669206 36034936 1
239444226 36034936 1
233555616 36034936 1
262322667 36034936 1
212284694 36034936 1
233919401 36034936 1
322638688 36034936 1
127331013 36034936 1
63680662 36034936 1
166102184 36034936 1
249347954 36034936 1
236108605 36034936 1
39019643 36034936 1
69568655 63680662 1
372827446 63680662 1
32845471 63680662 1
144942878 63680662 1
166102184 63680662 1
10814042 270850017 1
28776227 270850017 1
18016160 270850017 1
89952215 270850017 1
153563285 103817716 1
211231464 78019662 1
111338251 78019662 1
238158030 78019662 1
190810251 46850377 1
20584338 46850377 1
22005625 46850377 1
21480666 46850377 1
127424923 46850377 1
10814042 46850377 1
28776227 46850377 1
67430174 46850377 1
19594736 46850377 1
229650437 46850377 1
121375039 46850377 1
213229979 46850377 1
104217808 46850377 1
26586771 46850377 1
16627544 46850377 1
21629133 46850377 1
21315916 46850377 1
22862620 46850377 1
203484133 46850377 1
69568655 46850377 1
196551540 46850377 1
89952215 46850377 1
104518517 46850377 1
124849627 46850377 1
137363410 229466877 1
248801998 219454029 1
39325505 219454029 1
127424923 219454029 1
215411682 219454029 1
19530527 219454029 1
190987689 219454029 1
133219169 219454029 1
67268150 219454029 1
84546428 219454029 1
236377912 219454029 1
26586771 219454029 1
16627544 262322667 1
239862568 262322667 1
22005625 262322667 1
46123918 262322667 1
196551540 22498248 1
22005625 22498248 1
77184360 22498248 1
21480666 22498248 1
39325505 22498248 1
242791873 22498248 1
110711910 22498248 1
77995220 22498248 1
270850017 22498248 1
239444226 22498248 1
83344114 22498248 1
233555616 22498248 1
137363410 22498248 1
109986944 22498248 1
46123918 22498248 1
19735329 22498248 1
23577405 22498248 1
372827446 22498248 1
239862568 22498248 1
233919401 22498248 1
111338251 22498248 1
26228880 22498248 1
20586381 22498248 1
18304985 22498248 1
75995713 22498248 1
82645739 48667895 1
6306972 48667895 1
239444226 48667895 1
83344114 48667895 1
115924018 48667895 1
95658167 48667895 1
68690605 48667895 1
236377912 36806703 1
67430174 19777265 1
371923186 19777265 1
19594736 19777265 1
215411682 19777265 1
16627544 19777265 1
137363410 19777265 1
372827446 19777265 1
229650437 19777265 1
22005625 19777265 1
95224854 19777265 1
21480666 19777265 1
253184868 19777265 1
10814042 19777265 1
190987689 19777265 1
21315916 19777265 1
148872468 19777265 1
22862620 19777265 1
127331013 22983594 1
228673882 22983594 1
137363410 22983594 1
121375039 22983594 1
110711910 22983594 1
115924018 22983594 1
233919401 22983594 1
231942475 211231464 1
228673882 211231464 1
75995713 211231464 1
103817716 211231464 1
148702848 94835912 1
562111567 94835912 1
19594736 94835912 1
229650437 94835912 1
296787019 94835912 1
326441880 94835912 1
70170285 80267704 1
45611369 80267704 1
18304985 80267704 1
104192882 22628924 1
396060099 22628924 1
616139585 22628924 1
224291356 22628924 1
375036621 22628924 1
878580698 22628924 1
26586771 22628924 1
124849627 22628924 1
19735329 215411682 1
248801998 215411682 1
21811630 215411682 1
32845471 215411682 1
77995220 215411682 1
23781227 215411682 1
239444226 215411682 1
16627544 46123918 1
239862568 46123918 1
169088826 46123918 1
22005625 46123918 1
21440665 46123918 1
21629133 46123918 1
95224854 46123918 1
21480666 46123918 1
270850017 46123918 1
89952215 46123918 1
10814042 46123918 1
28776227 46123918 1
21315916 46123918 1
22862620 46123918 1
166102184 46123918 1
371923186 133219169 1
219007038 133219169 1
236377912 133219169 1
322638688 133219169 1
99560321 237826875 1
104192882 237826875 1
21518722 237826875 1
83344114 237826875 1
190987689 237826875 1
21117425 237826875 1
148872468 237826875 1
262322667 237826875 1
21117425 236487406 1
191085626 236487406 1
82645739 236487406 1
137363410 236487406 1
262322667 236487406 1
29163101 236487406 1
95658167 236487406 1
104578228 236487406 1
20586381 236487406 1
239787466 236487406 1
238158030 236487406 1
39019643 236487406 1
20584338 74979783 1
45611369 74979783 1
21245586 74979783 1
10814042 74979783 1
28776227 74979783 1
19594736 74979783 1
169088826 74979783 1
22684776 74979783 1
70170285 74979783 1
21518722 74979783 1
21629133 74979783 1
21315916 74979783 1
22862620 74979783 1
37011115 74979783 1
89952215 74979783 1
37011115 115924018 1
312658372 115924018 1
36034936 115924018 1
148872468 115924018 1
22983594 115924018 1
244026999 115924018 1
228673882 115924018 1
190987689 115924018 1
327886319 115924018 1
32845471 115924018 1
70170285 115924018 1
239862568 115924018 1
45611369 115924018 1
6290752 115924018 1
18304985 115924018 1
226898857 233919401 1
228673882 99560321 1
19530527 99560321 1
19735329 99560321 1
422817442 99560321 1
195697781 99560321 1
19777265 99560321 1
39019643 99560321 1
233555616 99560321 1
18016160 262199169 1
219007038 262199169 1
95658167 262199169 1
19777265 262199169 1
33507131 262199169 1
236108605 262199169 1
371923186 75995713 1
137363410 75995713 1
106866759 75995713 1
94835912 75995713 1
99560321 75995713 1
21811630 75995713 1
239862568 75995713 1
45611369 75995713 1
111338251 75995713 1
20586381 75995713 1
67268150 75995713 1
104578228 75995713 1
195697781 75995713 1
21440665 75995713 1
46123918 75995713 1
122713304 75995713 1
18304985 75995713 1
22498248 75995713 1
29163101 75995713 1
211231464 75995713 1
270850017 75995713 1
227338733 75995713 1
70170285 75995713 1
104518517 75995713 1
24600451 75995713 1
82645739 75995713 1
153563285 75995713 1
242791873 75995713 1
312658372 75995713 1
36034936 75995713 1
148872468 75995713 1
135877820 75995713 1
98420900 75995713 1
239444226 75995713 1
422817442 75995713 1
233919401 75995713 1
322638688 75995713 1
127331013 75995713 1
166102184 75995713 1
249347954 75995713 1
213229979 32922034 1
32845471 32922034 1
229650437 32922034 1
22005625 32922034 1
421067231 32922034 1
422817442 32922034 1
166102184 32922034 1
121375039 32922034 1
239444226 219297099 1
219454029 148872468 1
77986665 242455623 1
78019662 242455623 1
21811630 242455623 1
133219169 242455623 1
75995713 242455623 1
19530527 242455623 1
22862620 242455623 1
21518722 242455623 1
104192882 242455623 1
103817716 242455623 1
135877820 242455623 1
22983594 242455623 1
74979783 242455623 1
135514272 242455623 1
18016160 18818981 1
19652551 18818981 1
46850377 18818981 1
104192882 18818981 1
135514272 18818981 1
239444226 18818981 1
219007038 18818981 1
262322667 18818981 1
95658167 18818981 1
23577405 18818981 1
36806703 150981180 1
21480666 121375039 1
203484133 20584338 1
203484133 372827446 1
203484133 322638688 1
150981180 104217808 1
21629133 21480666 1
21629133 10814042 1
21629133 322638688 1
121375039 372827446 1
121375039 21480666 1
121375039 104518517 1
231942475 6290752 1
191085626 6290752 1
18016160 6290752 1
39325505 6290752 1
36806703 6290752 1
237826875 6290752 1
215411682 6290752 1
16627544 6290752 1
148702848 6290752 1
99560321 6290752 1
115924018 6290752 1
32845471 6290752 1
104192882 6290752 1
45611369 6290752 1
75995713 6290752 1
238158030 6290752 1
144942878 6290752 1
6751502 6290752 1
21518722 6290752 1
78019662 6290752 1
83344114 6290752 1
68690605 6290752 1
90059455 6290752 1
248801998 6290752 1
89952215 6290752 1
213229979 6290752 1
10814042 6290752 1
28776227 6290752 1
133219169 6290752 1
116422140 6290752 1
153563285 6290752 1
312658372 6290752 1
84546428 6290752 1
77995220 6290752 1
21117425 6290752 1
116559835 6290752 1
239444226 6290752 1
233555616 6290752 1
262322667 6290752 1
23577405 6290752 1
22862620 6290752 1
322638688 6290752 1
33507131 6290752 1
236108605 6290752 1
39019643 6290752 1
77184360 20584338 1
39325505 20584338 1
371923186 20584338 1
104192882 20584338 1
45611369 20584338 1
6290752 20584338 1
23781227 20584338 1
75995713 20584338 1
238158030 20584338 1
120117254 20584338 1
21245586 20584338 1
163063814 20584338 1
78019662 20584338 1
46123918 20584338 1
95224854 20584338 1
10814042 20584338 1
116422140 20584338 1
312658372 20584338 1
84546428 20584338 1
202678255 20584338 1
74979783 20584338 1
22862620 20584338 1
33507131 20584338 1
39019643 20584338 1
231942475 20584338 1
80267704 20584338 1
169088826 20584338 1
37011115 20584338 1
6751502 20584338 1
89952215 20584338 1
22684776 20584338 1
133219169 20584338 1
70170285 20584338 1
22026991 20584338 1
66682393 20584338 1
77995220 20584338 1
233555616 20584338 1
322638688 20584338 1
39325505 22862620 1
36806703 22862620 1
20584338 22862620 1
104192882 22862620 1
6290752 22862620 1
75995713 22862620 1
22005625 22862620 1
78019662 22862620 1
46123918 22862620 1
95224854 22862620 1
21480666 22862620 1
10814042 22862620 1
28776227 22862620 1
19777265 22862620 1
84546428 22862620 1
74979783 22862620 1
33507131 22862620 1
236108605 22862620 1
6751502 22862620 1
236487406 22862620 1
90059455 22862620 1
89952215 22862620 1
22026991 22862620 1
23577405 22862620 1
77184360 322638688 1
39325505 322638688 1
89952215 322638688 1
371923186 322638688 1
10814042 322638688 1
22684776 322638688 1
70170285 322638688 1
104192882 322638688 1
6290752 322638688 1
19777265 322638688 1
120117254 322638688 1
135514272 322638688 1
37011115 322638688 1
312658372 322638688 1
144942878 322638688 1
84546428 322638688 1
36034936 322638688 1
163063814 322638688 1
6751502 322638688 1
74979783 322638688 1
262322667 322638688 1
95658167 322638688 1
23577405 322638688 1
95224854 322638688 1
6290752 371923186 1
6290752 16627544 1
6290752 148702848 1
6290752 372827446 1
6290752 45611369 1
6290752 163063814 1
6290752 95224854 1
6290752 89952215 1
6290752 10814042 1
6290752 312658372 1
6290752 422817442 1
20584338 371923186 1
20584338 169088826 1
20584338 37011115 1
20584338 163063814 1
20584338 6751502 1
20584338 95224854 1
20584338 89952215 1
20584338 10814042 1
20584338 22684776 1
20584338 70170285 1
20584338 312658372 1
22862620 238316092 1
22862620 371923186 1
22862620 104192882 1
22862620 95224854 1
22862620 10814042 1
22862620 312658372 1
22862620 372827446 1
22862620 6751502 1
22862620 69568655 1
22862620 89952215 1
22862620 70170285 1
322638688 89952215 1
322638688 371923186 1
322638688 10814042 1
322638688 70170285 1
322638688 37011115 1
322638688 312658372 1
322638688 163063814 1
322638688 95224854 1
231942475 89952215 1
77184360 89952215 1
21480666 89952215 1
39325505 89952215 1
80267704 89952215 1
16627544 89952215 1
10814042 89952215 1
115924018 89952215 1
22684776 89952215 1
133219169 89952215 1
32845471 89952215 1
70170285 89952215 1
104192882 89952215 1
45611369 89952215 1
169088826 89952215 1
23781227 89952215 1
75995713 89952215 1
120117254 89952215 1
116422140 89952215 1
77986665 89952215 1
22026991 89952215 1
21245586 89952215 1
37011115 89952215 1
144942878 89952215 1
84546428 89952215 1
77995220 89952215 1
163063814 89952215 1
6751502 89952215 1
135877820 89952215 1
74979783 89952215 1
78019662 89952215 1
95658167 89952215 1
46123918 89952215 1
23577405 89952215 1
90059455 89952215 1
95224854 89952215 1
33507131 89952215 1
39019643 89952215 1
54172831 16627544 1
75995713 16627544 1
120117254 16627544 1
77986665 16627544 1
22005625 16627544 1
21440665 16627544 1
122713304 16627544 1
95224854 16627544 1
21480666 16627544 1
29163101 16627544 1
10814042 16627544 1
28776227 16627544 1
19777265 16627544 1
262322667 16627544 1
95658167 16627544 1
63680662 16627544 1
46850377 16627544 1
104578228 16627544 1
83344114 16627544 1
248801998 16627544 1
19652551 16627544 1
103817716 16627544 1
213229979 16627544 1
104217808 16627544 1
23577405 16627544 1
26586771 16627544 1
77184360 16627544 1
39325505 16627544 1
237826875 16627544 1
371923186 16627544 1
19735329 16627544 1
104192882 16627544 1
20586381 16627544 1
228673882 16627544 1
236377912 16627544 1
21315916 16627544 1
135514272 16627544 1
74979783 16627544 1
236108605 16627544 1
18016160 16627544 1
99560321 16627544 1
69568655 16627544 1
118999126 16627544 1
248801998 28776227 1
23577405 28776227 1
262322667 21480666 1
63680662 21480666 1
67430174 21480666 1
18304985 21480666 1
22498248 21480666 1
248801998 21480666 1
190987689 21480666 1
22684776 21480666 1
66682393 21480666 1
219454029 21480666 1
237826875 21480666 1
371923186 21480666 1
67268150 21480666 1
228673882 21480666 1
372827446 21480666 1
249347954 21480666 1
21811630 21480666 1
19777265 21480666 1
82645739 21480666 1
46850377 21480666 1
236487406 21480666 1
68690605 21480666 1
378219674 21480666 1
213229979 21480666 1
153563285 21480666 1
77184360 21480666 1
20586381 21480666 1
195697781 21480666 1
78019662 21480666 1
236377912 21480666 1
312658372 21480666 1
239444226 21480666 1
422817442 21480666 1
191085626 21480666 1
296787019 21480666 1
69568655 21480666 1
166888604 21480666 1
148872468 21480666 1
77184360 10814042 1
39325505 10814042 1
371923186 10814042 1
16627544 10814042 1
115924018 10814042 1
19735329 10814042 1
21811630 10814042 1
104192882 10814042 1
45611369 10814042 1
23781227 10814042 1
75995713 10814042 1
22628924 10814042 1
238158030 10814042 1
120117254 10814042 1
77986665 10814042 1
21245586 10814042 1
144942878 10814042 1
163063814 10814042 1
21518722 10814042 1
78019662 10814042 1
22983594 10814042 1
46123918 10814042 1
95224854 10814042 1
21480666 10814042 1
28776227 10814042 1
19777265 10814042 1
116422140 10814042 1
135514272 10814042 1
312658372 10814042 1
84546428 10814042 1
21117425 10814042 1
135877820 10814042 1
74979783 10814042 1
95658167 10814042 1
33507131 10814042 1
231942475 10814042 1
191085626 10814042 1
18016160 10814042 1
80267704 10814042 1
19530527 10814042 1
169088826 10814042 1
37011115 10814042 1
6751502 10814042 1
236487406 10814042 1
69568655 10814042 1
90059455 10814042 1
248801998 10814042 1
19652551 10814042 1
89952215 10814042 1
22684776 10814042 1
133219169 10814042 1
70170285 10814042 1
22026991 10814042 1
242791873 10814042 1
77995220 10814042 1
148872468 10814042 1
23577405 10814042 1
21480666 22005625 1
19652551 22005625 1
16627544 22005625 1
104217808 22005625 1
21315916 22005625 1
22005625 21315916 1
21480666 21315916 1
19652551 21315916 1
16627544 21315916 1
28776227 21315916 1
89952215 371923186 1
89952215 104192882 1
89952215 163063814 1
89952215 95224854 1
89952215 312658372 1
89952215 169088826 1
89952215 37011115 1
89952215 6751502 1
89952215 70170285 1
16627544 45611369 1
16627544 21480666 1
16627544 23577405 1
16627544 26586771 1
16627544 104192882 1
16627544 372827446 1
16627544 95224854 1
16627544 213229979 1
16627544 104217808 1
16627544 312658372 1
16627544 166888604 1
28776227 190810251 1
28776227 21480666 1
28776227 104217808 1
28776227 23577405 1
21480666 22684776 1
21480666 238316092 1
21480666 140393380 1
21480666 371923186 1
21480666 372827446 1
21480666 213229979 1
21480666 312658372 1
21480666 422817442 1
21480666 296787019 1
10814042 371923186 1
10814042 104192882 1
10814042 45611369 1
10814042 21245586 1
10814042 163063814 1
10814042 95224854 1
10814042 21480666 1
10814042 312658372 1
10814042 372827446 1
10814042 229650437 1
10814042 169088826 1
10814042 37011115 1
10814042 6751502 1
10814042 69568655 1
10814042 70170285 1
22005625 22684776 1
22005625 372827446 1
22005625 213229979 1
22005625 422817442 1
22005625 303259546 1
22005625 166888604 1
21315916 21480666 1
21315916 23577405 1
21315916 238316092 1
21315916 371923186 1
21315916 104192882 1
21315916 372827446 1
21315916 104518517 1
21315916 104217808 1
21315916 422817442 1
21315916 69568655 1
21315916 166888604 1
82645739 40747039 1
68690605 40747039 1
36806703 40747039 1
236377912 40747039 1
219297099 40747039 1
148872468 40747039 1
48667895 40747039 1
375036621 124849627 1
68690605 124849627 1
396060099 124849627 1
157410826 124849627 1
22628924 124849627 1
191085626 22684776 1
262322667 22684776 1
77184360 22684776 1
190987689 22684776 1
80267704 22684776 1
144942878 22684776 1
84546428 22684776 1
118999126 22684776 1
202678255 22684776 1
6751502 22684776 1
26228880 22684776 1
74979783 22684776 1
33507131 22684776 1
239444226 22684776 1
236487406 22684776 1
39019643 22684776 1
22983594 22684776 1
54172831 104217808 1
104192882 104217808 1
22005625 104217808 1
78019662 104217808 1
21480666 104217808 1
46850377 104217808 1
236487406 104217808 1
248801998 104217808 1
19652551 104217808 1
23577405 104217808 1
124849627 127424923 1
124849627 372827446 1
124849627 27885779 1
124849627 396060099 1
124849627 26586771 1
22684776 70170285 1
22684776 95224854 1
104217808 21480666 1
196551540 372827446 1
624645567 6294502 1
82645739 127424923 1
21480666 127424923 1
36806703 127424923 1
66682393 127424923 1
219297099 127424923 1
148872468 127424923 1
68690605 127424923 1
224291356 127424923 1
27885779 127424923 1
26586771 127424923 1
22628924 127424923 1
36806703 26586771 1
19735329 26586771 1
21811630 26586771 1
54172831 26586771 1
27885779 26586771 1
22628924 26586771 1
120117254 26586771 1
22005625 26586771 1
21440665 26586771 1
224291356 26586771 1
127424923 26586771 1
324588341 26586771 1
82645739 26586771 1
135514272 26586771 1
219007038 26586771 1
26228880 26586771 1
80267704 26586771 1
19594736 26586771 1
46850377 26586771 1
19530527 26586771 1
6751502 26586771 1
68690605 26586771 1
90059455 26586771 1
375036621 26586771 1
19652551 26586771 1
166888604 26586771 1
66682393 26586771 1
219297099 26586771 1
77995220 26586771 1
148872468 26586771 1
23577405 26586771 1
219454029 26586771 1
77184360 27885779 1
36806703 27885779 1
237826875 27885779 1
22628924 27885779 1
6751502 27885779 1
68690605 27885779 1
224291356 27885779 1
21480666 27885779 1
375036621 27885779 1
19652551 27885779 1
82645739 27885779 1
66682393 27885779 1
219297099 27885779 1
148872468 27885779 1
262322667 27885779 1
23577405 27885779 1
26586771 27885779 1
26586771 45611369 1
26586771 616139585 1
26586771 224291356 1
26586771 878580698 1
27885779 878580698 1
19530527 140393380 1
153563285 140393380 1
18016160 140393380 1
135514272 140393380 1
104578228 140393380 1
69568655 140393380 1
21811630 140393380 1
67430174 140393380 1
324588341 140393380 1
111338251 140393380 1
19777265 140393380 1
21518722 140393380 1
20511634 140393380 1
121098050 140393380 1
22983594 140393380 1
579303202 148702848 1
399032673 148702848 1
32922034 148702848 1
211231464 148702848 1
627403720 148702848 1
19594736 148702848 1
22186312 148702848 1
163466066 148702848 1
94835912 148702848 1
99560321 148702848 1
420627114 148702848 1
229650437 148702848 1
67268150 148702848 1
504372104 148702848 1
296787019 148702848 1
326441880 148702848 1
422817442 148702848 1
562111567 148702848 1
399032673 420627114 1
504372104 420627114 1
32922034 420627114 1
296787019 420627114 1
195697781 420627114 1
148702848 420627114 1
326441880 420627114 1
421067231 420627114 1
422817442 420627114 1
229650437 420627114 1
562111567 420627114 1
67268150 420627114 1
82645739 224291356 1
77184360 224291356 1
219297099 224291356 1
22186312 579303202 1
421067231 579303202 1
94835912 579303202 1
99560321 579303202 1
504372104 579303202 1
32922034 579303202 1
67268150 579303202 1
296787019 579303202 1
148702848 579303202 1
326441880 579303202 1
342888740 579303202 1
399032673 627403720 1
148702848 627403720 1
22186312 627403720 1
46850377 627403720 1
163466066 627403720 1
94835912 627403720 1
99560321 627403720 1
420627114 627403720 1
342888740 627403720 1
67268150 627403720 1
296787019 627403720 1
195697781 627403720 1
421067231 627403720 1
211231464 627403720 1
24600451 627403720 1
504372104 627403720 1
326441880 627403720 1
422817442 627403720 1
562111567 627403720 1
385326089 6290752 1
36806703 54172831 1
6290752 33507131 1
393461982 75995713 1
46850377 504372104 1
46850377 238316092 1
46850377 562111567 1
46850377 372827446 1
46850377 399032673 1
46850377 213229979 1
46850377 422817442 1
236487406 372827446 1
236487406 37011115 1
236487406 422817442 1
166102184 372827446 1
166102184 69568655 1
327886319 226898857 1
327886319 318475037 1
327886319 67430174 1
327886319 372827446 1
327886319 69568655 1
98420900 372827446 1
242791873 372827446 1
242791873 318475037 1
18304985 372827446 1
262322667 229650437 1
262322667 371923186 1
262322667 372827446 1
262322667 399032673 1
262322667 166888604 1
22983594 190810251 1
22983594 21480666 1
22983594 67430174 1
22983594 238316092 1
22983594 121098050 1
22983594 312658372 1
22983594 372827446 1
22983594 69568655 1
19735329 190810251 1
19735329 95224854 1
19735329 21480666 1
19735329 67430174 1
19735329 213229979 1
19735329 238316092 1
19735329 371923186 1
19735329 226898857 1
19735329 121098050 1
19735329 303259546 1
19735329 372827446 1
19735329 69568655 1
80267704 372827446 1
80267704 45611369 1
80267704 169088826 1
80267704 37011115 1
80267704 95224854 1
80267704 422817442 1
32845471 371923186 1
32845471 372827446 1
32845471 318475037 1
19652551 163466066 1
19652551 70170285 1
19652551 371923186 1
19652551 372827446 1
19652551 312658372 1
19652551 422817442 1
19652551 69568655 1
19652551 166888604 1
18016160 238316092 1
18016160 371923186 1
18016160 121098050 1
18016160 372827446 1
18016160 104518517 1
18016160 878580698 1
18016160 318475037 1
18016160 312658372 1
18016160 422817442 1
18016160 303259546 1
18016160 166888604 1
74979783 45611369 1
74979783 21480666 1
74979783 70170285 1
74979783 238316092 1
74979783 371923186 1
74979783 372827446 1
74979783 21245586 1
74979783 95224854 1
74979783 169088826 1
74979783 878580698 1
74979783 312658372 1
74979783 422817442 1
74979783 37011115 1
74979783 296787019 1
54172831 616139585 1
54172831 372827446 1
253184868 372827446 1
106866759 318475037 1
106866759 372827446 1
241298933 372827446 1
241298933 917581650 1
238158030 372827446 1
238158030 37011115 1
238158030 95224854 1
133219169 45611369 1
133219169 163063814 1
133219169 95224854 1
133219169 312658372 1
133219169 372827446 1
133219169 37011115 1
133219169 70170285 1
6751502 371923186 1
6751502 372827446 1
6751502 878580698 1
6751502 312658372 1
6751502 422817442 1
6751502 37011115 1
6751502 166888604 1
190987689 371923186 1
190987689 303259546 1
190987689 372827446 1
190987689 95224854 1
190987689 312658372 1
21440665 67430174 1
21440665 238316092 1
21440665 121098050 1
21440665 372827446 1
21440665 69568655 1
236108605 372827446 1
236108605 45611369 1
236108605 95224854 1
84546428 45611369 1
84546428 95224854 1
84546428 312658372 1
84546428 372827446 1
84546428 37011115 1
144942878 45611369 1
144942878 163063814 1
144942878 95224854 1
144942878 372827446 1
144942878 37011115 1
109986944 238316092 1
109986944 67430174 1
109986944 303259546 1
109986944 372827446 1
109986944 69568655 1
82645739 616139585 1
82645739 878580698 1
82645739 372827446 1
82645739 917581650 1
63680662 372827446 1
63680662 69568655 1
63680662 422817442 1
104578228 67430174 1
104578228 372827446 1
104578228 21480666 1
39019643 372827446 1
39019643 45611369 1
39019643 163063814 1
249347954 372827446 1
249347954 37011115 1
249347954 616139585 1
116559835 37011115 1
116559835 95224854 1
239787466 372827446 1
236377912 616139585 1
236377912 878580698 1
236377912 372827446 1
36034936 67430174 1
36034936 372827446 1
195697781 399032673 1
195697781 372827446 1
195697781 213229979 1
195697781 504372104 1
195697781 422817442 1
195697781 562111567 1
137363410 372827446 1
237826875 342888740 1
237826875 371923186 1
237826875 372827446 1
237826875 95224854 1
237826875 312658372 1
237826875 422817442 1
237826875 69568655 1
99560321 163466066 1
99560321 342888740 1
99560321 21480666 1
99560321 229650437 1
99560321 504372104 1
99560321 326441880 1
99560321 371923186 1
99560321 944693640 1
99560321 562111567 1
99560321 296787019 1
22498248 312625958 1
22498248 67430174 1
22498248 372827446 1
22498248 69568655 1
103817716 229650437 1
103817716 238316092 1
103817716 422817442 1
103817716 372827446 1
270850017 372827446 1
122713304 372827446 1
122713304 69568655 1
227338733 226898857 1
227338733 372827446 1
227338733 69568655 1
39325505 229650437 1
39325505 371923186 1
39325505 372827446 1
39325505 312658372 1
39325505 422817442 1
39325505 69568655 1
39325505 166888604 1
211231464 504372104 1
211231464 944693640 1
211231464 562111567 1
211231464 372827446 1
211231464 296787019 1
248801998 229650437 1
248801998 371923186 1
248801998 372827446 1
248801998 69568655 1
248801998 166888604 1
244026999 372827446 1
244026999 37011115 1
32922034 163466066 1
32922034 372827446 1
32922034 944693640 1
32922034 213229979 1
32922034 504372104 1
32922034 326441880 1
32922034 422817442 1
32922034 562111567 1
77986665 21245586 1
77986665 163063814 1
77986665 95224854 1
77986665 303259546 1
77986665 372827446 1
77986665 169088826 1
77986665 37011115 1
77986665 70170285 1
77995220 238316092 1
77995220 45611369 1
77995220 95224854 1
77995220 21480666 1
77995220 312658372 1
77995220 303259546 1
77995220 372827446 1
77995220 169088826 1
77995220 37011115 1
77995220 69568655 1
77995220 70170285 1
229466877 67430174 1
229466877 372827446 1
229466877 104518517 1
262199169 371923186 1
262199169 372827446 1
198846028 372827446 1
375036621 378219674 1
375036621 396060099 1
375036621 372827446 1
21811630 229650437 1
21811630 238316092 1
21811630 312658372 1
21811630 422817442 1
21811630 372827446 1
21811630 69568655 1
21811630 166888604 1
94835912 163466066 1
94835912 372827446 1
94835912 229650437 1
94835912 944693640 1
94835912 504372104 1
94835912 422817442 1
94835912 562111567 1
23781227 372827446 1
23781227 169088826 1
23781227 37011115 1
23781227 163063814 1
23781227 95224854 1
23781227 70170285 1
33507131 45611369 1
33507131 163063814 1
33507131 95224854 1
33507131 21480666 1
33507131 422817442 1
33507131 69568655 1
33507131 70170285 1
22026991 95224854 1
22026991 312658372 1
22026991 303259546 1
22026991 372827446 1
22026991 169088826 1
22026991 37011115 1
22026991 69568655 1
22026991 70170285 1
20586381 318475037 1
20586381 67430174 1
20586381 372827446 1
116422140 163063814 1
116422140 95224854 1
116422140 303259546 1
116422140 372827446 1
116422140 169088826 1
116422140 37011115 1
116422140 70170285 1
191085626 372827446 1
191085626 45611369 1
191085626 37011115 1
191085626 95224854 1
95658167 372827446 1
95658167 312658372 1
95658167 69568655 1
95658167 166888604 1
83344114 163466066 1
83344114 504372104 1
83344114 372827446 1
83344114 69568655 1
202678255 372827446 1
202678255 45611369 1
231942475 45611369 1
231942475 21245586 1
231942475 163063814 1
231942475 95224854 1
231942475 422817442 1
231942475 303259546 1
231942475 372827446 1
231942475 37011115 1
48667895 372827446 1
48667895 396060099 1
48667895 616139585 1
48667895 523319035 1
19530527 229650437 1
19530527 371923186 1
19530527 226898857 1
19530527 121098050 1
19530527 372827446 1
19530527 213229979 1
19530527 878580698 1
19530527 318475037 1
19530527 422817442 1
19530527 303259546 1
19530527 69568655 1
19530527 166888604 1
239444226 372827446 1
239444226 422817442 1
67268150 213229979 1
67268150 504372104 1
67268150 326441880 1
67268150 944693640 1
67268150 422817442 1
67268150 562111567 1
67268150 303259546 1
67268150 372827446 1
36806703 70170285 1
36806703 372827446 1
36806703 422817442 1
104192882 45611369 1
104192882 371923186 1
104192882 372827446 1
104192882 422817442 1
46123918 372827446 1
46123918 37011115 1
46123918 163063814 1
46123918 95224854 1
233919401 67430174 1
233919401 226898857 1
233919401 372827446 1
233919401 318475037 1
78019662 238316092 1
78019662 45611369 1
78019662 95224854 1
78019662 372827446 1
78019662 169088826 1
78019662 37011115 1
78019662 70170285 1
239862568 371923186 1
239862568 372827446 1
239862568 45611369 1
168669206 372827446 1
21117425 67430174 1
21117425 238316092 1
21117425 226898857 1
21117425 121098050 1
21117425 318475037 1
21117425 422817442 1
21117425 303259546 1
21117425 372827446 1
21117425 69568655 1
153563285 67430174 1
153563285 238316092 1
153563285 371923186 1
153563285 226898857 1
153563285 121098050 1
153563285 372827446 1
153563285 312625958 1
153563285 29163101 1
153563285 303259546 1
153563285 69568655 1
153563285 166888604 1
21518722 190810251 1
21518722 95224854 1
21518722 21480666 1
21518722 67430174 1
21518722 238316092 1
21518722 371923186 1
21518722 318475037 1
21518722 372827446 1
21518722 69568655 1
21518722 166888604 1
228673882 226898857 1
228673882 67430174 1
228673882 372827446 1
228673882 69568655 1
212284694 303259546 1
212284694 372827446 1
215411682 372827446 1
215411682 45611369 1
215411682 37011115 1
215411682 95224854 1
19777265 95224854 1
19777265 67430174 1
19777265 371923186 1
19777265 422817442 1
19777265 372827446 1
19777265 69568655 1
66682393 396060099 1
66682393 616139585 1
66682393 372827446 1
110711910 372827446 1
22186312 163466066 1
22186312 372827446 1
22186312 229650437 1
22186312 342888740 1
22186312 944693640 1
22186312 878580698 1
22186312 504372104 1
22186312 562111567 1
135514272 372827446 1
135514272 878580698 1
135514272 422817442 1
115924018 372827446 1
115924018 45611369 1
115924018 37011115 1
219007038 372827446 1
219007038 396060099 1
219007038 523319035 1
219007038 822980144 1
219007038 917581650 1
120117254 45611369 1
120117254 21480666 1
120117254 70170285 1
120117254 371923186 1
120117254 163063814 1
120117254 372827446 1
120117254 95224854 1
120117254 169088826 1
120117254 312658372 1
120117254 422817442 1
120117254 37011115 1
120117254 69568655 1
120117254 166888604 1
75995713 163063814 1
75995713 95224854 1
75995713 422817442 1
75995713 372827446 1
75995713 37011115 1
75995713 70170285 1
219297099 878580698 1
219297099 372827446 1
219297099 396060099 1
219297099 616139585 1
219454029 396060099 1
219454029 616139585 1
219454029 372827446 1
127331013 67430174 1
127331013 69568655 1
22628924 917581650 1
22628924 616139585 1
22628924 523319035 1
22628924 878580698 1
22628924 303259546 1
6306972 371923186 1
6306972 372827446 1
6306972 21480666 1
157410826 372827446 1
233555616 163063814 1
233555616 95224854 1
233555616 422817442 1
233555616 67430174 1
233555616 372827446 1
233555616 37011115 1
20511634 21480666 1
20511634 312658372 1
20511634 422817442 1
20511634 372827446 1
20511634 69568655 1
77184360 238316092 1
77184360 371923186 1
77184360 372827446 1
77184360 190810251 1
77184360 878580698 1
77184360 312658372 1
77184360 422817442 1
77184360 303259546 1
77184360 166888604 1
90059455 45611369 1
90059455 163063814 1
90059455 95224854 1
90059455 21480666 1
90059455 422817442 1
90059455 169088826 1
90059455 37011115 1
90059455 70170285 1
118999126 238316092 1
118999126 371923186 1
118999126 226898857 1
118999126 121098050 1
118999126 372827446 1
118999126 213229979 1
118999126 318475037 1
118999126 312658372 1
118999126 422817442 1
118999126 303259546 1
118999126 166888604 1
29163101 372827446 1
68690605 45611369 1
68690605 229650437 1
68690605 917581650 1
68690605 396060099 1
68690605 616139585 1
68690605 523319035 1
68690605 372827446 1
68690605 878580698 1
24600451 372827446 1
24600451 504372104 1
24600451 421067231 1
24600451 422817442 1
24600451 562111567 1
111338251 312625958 1
111338251 21480666 1
111338251 318475037 1
111338251 372827446 1
111338251 69568655 1
23577405 372827446 1
23577405 213229979 1
23577405 312658372 1
23577405 422817442 1
135877820 312625958 1
135877820 67430174 1
135877820 372827446 1
135877820 69568655 1
148872468 917581650 1
148872468 396060099 1
148872468 616139585 1
148872468 523319035 1
148872468 372827446 1
148872468 878580698 1
324588341 378219674 1
46850377 378219674 1
23577405 378219674 1
166888604 378219674 1
104192882 378219674 1
21480666 166888604 1
46850377 166888604 1
378219674 166888604 1
23577405 166888604 1
104192882 166888604 1
324588341 166888604 1
135514272 166888604 1
239444226 166888604 1
378219674 238316092 1
378219674 372827446 1
22005625 190810251 1
21480666 190810251 1
18016160 190810251 1
36806703 190810251 1
213229979 190810251 1
18016160 213229979 1
190810251 213229979 1
504372104 213229979 1
296787019 213229979 1
239444226 213229979 1
562111567 213229979 1
190810251 238316092 1
190810251 69568655 1
213229979 504372104 1
213229979 296787019 1
213229979 562111567 1
238316092 69568655 1
140393380 69568655 1
226898857 69568655 1
312625958 69568655 1
121098050 69568655 1
22628924 69568655 1
22005625 69568655 1
21480666 69568655 1
324588341 69568655 1
318475037 69568655 1
135514272 69568655 1
18016160 69568655 1
67430174 69568655 1
303259546 69568655 1
46850377 69568655 1
372827446 69568655 1
6751502 69568655 1
118999126 69568655 1
104518517 69568655 1
23577405 69568655 1
69568655 238316092 1
69568655 371923186 1
69568655 226898857 1
69568655 312625958 1
69568655 121098050 1
69568655 878580698 1
69568655 318475037 1
69568655 422817442 1
69568655 67430174 1
69568655 303259546 1
69568655 372827446 1
69568655 104518517 1
371923186 312658372 1
70170285 312658372 1
104192882 312658372 1
45611369 312658372 1
169088826 312658372 1
37011115 312658372 1
163063814 312658372 1
95224854 312658372 1
579303202 399032673 1
504372104 399032673 1
296787019 399032673 1
627403720 399032673 1
148702848 399032673 1
326441880 399032673 1
421067231 399032673 1
163466066 399032673 1
420627114 399032673 1
422817442 399032673 1
342888740 399032673 1
562111567 399032673 1
399032673 296787019 1
148702848 296787019 1
46850377 296787019 1
163466066 296787019 1
420627114 296787019 1
229650437 296787019 1
342888740 296787019 1
421067231 296787019 1
579303202 296787019 1
627403720 296787019 1
504372104 296787019 1
326441880 296787019 1
422817442 296787019 1
562111567 296787019 1
579303202 421067231 1
399032673 421067231 1
504372104 421067231 1
296787019 421067231 1
944693640 421067231 1
627403720 421067231 1
148702848 421067231 1
326441880 421067231 1
163466066 421067231 1
420627114 421067231 1
422817442 421067231 1
342888740 421067231 1
562111567 421067231 1
579303202 326441880 1
399032673 326441880 1
504372104 326441880 1
296787019 326441880 1
627403720 326441880 1
148702848 326441880 1
46850377 326441880 1
421067231 326441880 1
420627114 326441880 1
372827446 326441880 1
422817442 326441880 1
229650437 326441880 1
562111567 326441880 1
22005625 163466066 1
296787019 163466066 1
19594736 163466066 1
148702848 163466066 1
46850377 163466066 1
77184360 95224854 1
39325505 95224854 1
371923186 95224854 1
104192882 95224854 1
45611369 95224854 1
21245586 95224854 1
163063814 95224854 1
21480666 95224854 1
312658372 95224854 1
169088826 95224854 1
37011115 95224854 1
6751502 95224854 1
70170285 95224854 1
23577405 95224854 1
238316092 67430174 1
18016160 67430174 1
140393380 67430174 1
226898857 67430174 1
303259546 67430174 1
19530527 67430174 1
372827446 67430174 1
312625958 67430174 1
121098050 67430174 1
22005625 67430174 1
118999126 67430174 1
21480666 67430174 1
318475037 67430174 1
104518517 67430174 1
23577405 67430174 1
140393380 238316092 1
140393380 303259546 1
140393380 318475037 1
140393380 372827446 1
140393380 312625958 1
238316092 372827446 1
67430174 372827446 1
371923186 372827446 1
226898857 372827446 1
303259546 372827446 1
163466066 372827446 1
45611369 372827446 1
312625958 372827446 1
121098050 372827446 1
163063814 372827446 1
95224854 372827446 1
318475037 372827446 1
104518517 372827446 1
312658372 372827446 1
822980144 372827446 1
326441880 372827446 1
422817442 372827446 1
77184360 37011115 1
39325505 37011115 1
104192882 37011115 1
45611369 37011115 1
95224854 37011115 1
169088826 37011115 1
371923186 37011115 1
148702848 504372104 1
148702848 430714461 1
148702848 944693640 1
148702848 422817442 1
148702848 229650437 1
148702848 562111567 1
420627114 504372104 1
420627114 944693640 1
420627114 422817442 1
420627114 229650437 1
420627114 562111567 1
36351009 239444226 1
234825661 239444226 1
137363410 94303891 1
197095842 94303891 1
23577405 24600451 1
944693640 20517600 1
231942475 702562776 1
21480666 702562776 1
39325505 702562776 1
37011115 702562776 1
6294502 702562776 1
312658372 702562776 1
144942878 702562776 1
202678255 702562776 1
11587032 702562776 1
371923186 702562776 1
23577405 702562776 1
133219169 702562776 1
19777265 702562776 1
75995713 702562776 1
39019643 702562776 1
114007914 137363410 1
229015331 137363410 1
262322667 137363410 1
21643123 137363410 1
39472243 137363410 1
236108605 244026999 1
99560321 213229979 1
81844092 213229979 1
172749267 213229979 1
163466066 213229979 1
270286972 10814042 1
83344114 258136924 1
944693640 430714461 1
249719099 430714461 1
21927925 430714461 1
421067231 430714461 1
32845471 77989626 1
456156740 75995713 1
702562776 75995713 1
120117254 21440665 1
233919401 21440665 1
6306972 330904433 1
46850377 330904433 1
21480666 330904433 1
23577405 330904433 1
326441880 330904433 1
239444226 27885779 1
89952215 27885779 1
39325505 27885779 1
372827446 21643123 1
330904433 172749267 1
197897890 172749267 1
944693640 19594736 1
229431792 40747039 1
371923186 90059455 1
45611369 90059455 1
258136924 179230072 1
456156740 179230072 1
577034468 179230072 1
342888740 67268150 1
243632271 67268150 1
238586884 322638688 1
84546428 239862568 1
378668608 21518722 1
190987689 21518722 1
702562776 144942878 1
11587032 246357421 1
304321790 19533838 1
114007914 22378020 1
262322667 22378020 1
702562776 202678255 1
36806703 228774722 1
19777265 228774722 1
19594736 228774722 1
215411682 228774722 1
46123918 228774722 1
213229979 99560321 1
702562776 21480666 1
330904433 21480666 1
6290752 219454029 1
432054563 219454029 1
231942475 219454029 1
361335767 219454029 1
21480666 219454029 1
241298933 219454029 1
157410826 219454029 1
144942878 219454029 1
219297099 219454029 1
39472243 90364806 1
18016160 114007914 1
19652551 114007914 1
67268150 18016160 1
21440665 92521829 1
944693640 84546428 1
48667895 84546428 1
10814042 39325505 1
21518722 190987689 1
239444226 36351009 1
172749267 36351009 1
197095842 239555645 1
262322667 432054563 1
148702848 432054563 1
54605067 432054563 1
219454029 432054563 1
20586381 6244782 1
234825661 6244782 1
360540613 39019643 1
116422140 197095842 1
360540613 11587032 1
702562776 19777265 1
104192882 944693640 1
324588341 238316092 1
20517600 944693640 1
213229979 944693640 1
516729176 944693640 1
16950676 229650437 1
430714461 944693640 1
46850377 944693640 1
54605067 579303202 1
330904433 326441880 1
82645739 396060099 1
262322667 944693640 1
66682393 944693640 1
67268150 229650437 1
29110219 229650437 1
22378020 944693640 1
93026497 396060099 1
116547221 944693640 1
46123918 229650437 1
84546428 944693640 1
122713304 944693640 1
36351009 944693640 1
243632271 944693640 1
496338650 396060099 1
270286972 133219169 1
238586884 6300152 1
577034468 6300152 1
322638688 6300152 1
236912210 19777265 1
393461982 258136924 1
533004742 258136924 1
347778813 258136924 1
238586884 258136924 1
22924705 258136924 1
236487406 77986665 1
239787466 77986665 1
191085626 77986665 1
202678255 77986665 1
233555616 77986665 1
133219169 219297099 1
496338650 238633165 1
246357421 238633165 1
386170620 238633165 1
229431792 238633165 1
944693640 516729176 1
54605067 516729176 1
430714461 516729176 1
347778813 137363410 1
39019643 239444226 1
95224854 39325505 1
702562776 231942475 1
219454029 231942475 1
239862568 150256527 1
109986944 150256527 1
21117425 236912210 1
23359147 236912210 1
21440665 236912210 1
137363410 236912210 1
19777265 236912210 1
21518722 236912210 1
18016160 236912210 1
239787466 236912210 1
122713304 236912210 1
22498248 236912210 1
372827446 6244782 1
116559835 6244782 1
27885779 219454029 1
120117254 219454029 1
10814042 23781227 1
133219169 236377912 1
67268150 342888740 1
74979783 944693640 1
246357421 878580698 1
46123918 944693640 1
239444226 944693640 1
6244782 944693640 1
23577405 944693640 1
211231464 430714461 1
77184360 169088826 1
21480666 169088826 1
21245586 169088826 1
39325505 169088826 1
37011115 169088826 1
104192882 169088826 1
45611369 169088826 1
95224854 169088826 1
163063814 169088826 1
6751502 169088826 1
46850377 229650437 1
54172831 229650437 1
104192882 229650437 1
22005625 229650437 1
296787019 229650437 1
421067231 229650437 1
118999126 229650437 1
21480666 229650437 1
135514272 229650437 1
504372104 229650437 1
239444226 229650437 1
326441880 229650437 1
23577405 229650437 1
422817442 229650437 1
562111567 229650437 1
238316092 318475037 1
67430174 318475037 1
226898857 318475037 1
303259546 318475037 1
372827446 318475037 1
104192882 318475037 1
312625958 318475037 1
121098050 318475037 1
135514272 318475037 1
944693640 420627114 1
77184360 45611369 1
39325505 45611369 1
37011115 45611369 1
312658372 45611369 1
163063814 45611369 1
6751502 45611369 1
371923186 45611369 1
372827446 45611369 1
70170285 45611369 1
95224854 45611369 1
224291356 523319035 1
396060099 523319035 1
944693640 579303202 1
238316092 226898857 1
318475037 226898857 1
135514272 226898857 1
372827446 226898857 1
67430174 226898857 1
312625958 226898857 1
224291356 616139585 1
422817442 616139585 1
523319035 616139585 1
396060099 616139585 1
496338650 878580698 1
224291356 878580698 1
523319035 878580698 1
822980144 878580698 1
48667895 878580698 1
77184360 70170285 1
39325505 70170285 1
37011115 70170285 1
312658372 70170285 1
163063814 70170285 1
6751502 70170285 1
104192882 70170285 1
45611369 70170285 1
95224854 70170285 1
169088826 70170285 1
432054563 148702848 1
430714461 148702848 1
372827446 371923186 1
45611369 371923186 1
169088826 371923186 1
37011115 371923186 1
312658372 371923186 1
163063814 371923186 1
239444226 371923186 1
95224854 371923186 1
371923186 422817442 1
163466066 422817442 1
342888740 422817442 1
616139585 422817442 1
579303202 422817442 1
627403720 422817442 1
562111567 422817442 1
399032673 422817442 1
372827446 422817442 1
296787019 422817442 1
421067231 422817442 1
504372104 422817442 1
326441880 422817442 1
95224854 21245586 1
6751502 21245586 1
77184360 21245586 1
37011115 21245586 1
104192882 21245586 1
944693640 326441880 1
67430174 312625958 1
121098050 312625958 1
226898857 312625958 1
375036621 917581650 1
224291356 917581650 1
219297099 917581650 1
616139585 917581650 1
48667895 917581650 1
67430174 396060099 1
238633165 396060099 1
22628924 396060099 1
616139585 396060099 1
523319035 396060099 1
229431792 396060099 1
77184360 163063814 1
39325505 163063814 1
70170285 163063814 1
104192882 163063814 1
45611369 163063814 1
169088826 163063814 1
37011115 163063814 1
312658372 163063814 1
6751502 163063814 1
23577405 163063814 1
95224854 163063814 1
238316092 303259546 1
135514272 303259546 1
67430174 303259546 1
226898857 303259546 1
318475037 303259546 1
372827446 303259546 1
104192882 303259546 1
104518517 303259546 1
312625958 303259546 1
121098050 303259546 1
399032673 562111567 1
504372104 562111567 1
296787019 562111567 1
944693640 562111567 1
627403720 562111567 1
326441880 562111567 1
421067231 562111567 1
163466066 562111567 1
422817442 562111567 1
229650437 562111567 1
342888740 562111567 1
238316092 121098050 1
135514272 121098050 1
67430174 121098050 1
163466066 504372104 1
342888740 504372104 1
579303202 504372104 1
944693640 504372104 1
627403720 504372104 1
239444226 504372104 1
422817442 504372104 1
562111567 504372104 1
399032673 504372104 1
229650437 504372104 1
296787019 504372104 1
421067231 504372104 1
326441880 504372104 1
579303202 342888740 1
504372104 342888740 1
296787019 342888740 1
944693640 342888740 1
627403720 342888740 1
421067231 342888740 1
422817442 342888740 1
36806703 238316092 1
67430174 238316092 1
226898857 238316092 1
303259546 238316092 1
19530527 238316092 1
318475037 238316092 1
104192882 238316092 1
104518517 238316092 1
121098050 238316092 1
22005625 238316092 1
135514272 238316092 1
239444226 238316092 1
23577405 238316092 1
579303202 944693640 1
399032673 944693640 1
21927925 944693640 1
627403720 944693640 1
163466066 944693640 1
342888740 944693640 1
22628924 944693640 1
504372104 944693640 1
296787019 944693640 1
326441880 944693640 1
421067231 944693640 1
422817442 944693640 1
562111567 944693640 1
944693640 296787019 1
224291356 822980144 1
371923186 822980144 1
372827446 822980144 1
169088826 144942878 1
67430174 104518517 1
229650437 23577405 1
45611369 6751502 1
21245586 6751502 1
95224854 104192882 1
95224854 21480666 1
95224854 6751502 1
37011115 6751502 1
372827446 104518517 1
303259546 104518517 1
303259546 22498248 1
238316092 104518517 1
944693640 21927925 1
104192882 702562776 1
10814042 702562776 1
258136924 110711910 1
144942878 20584338 1
227431311 239555645 1
109986944 92521829 1
6290752 239862568 1
17691386 239862568 1
120117254 22498248 1
231942475 22498248 1
77986665 22498248 1
227431311 22498248 1
80267704 22498248 1
144942878 22498248 1
253184868 22498248 1
36034936 22498248 1
148872468 22498248 1
6751502 22498248 1
245434042 22498248 1
98420900 22498248 1
19594736 22498248 1
78019662 22498248 1
215411682 22498248 1
16627544 22498248 1
236487406 22498248 1
115924018 22498248 1
68690605 22498248 1
32845471 22498248 1
90059455 22498248 1
104192882 22498248 1
25298765 22498248 1
19777265 22498248 1
33507131 22498248 1
21315916 22498248 1
39019643 22498248 1
243632271 22498248 1
99560321 81844092 1
32922034 81844092 1
219007038 21440665 1
39019643 21440665 1
150256527 236108605 1
236108605 20511634 1
144942878 237826875 1
11587032 22628924 1
19777265 150256527 1
20511634 150256527 1
114007914 77989626 1
32845471 87471023 1
22186312 197897890 1
46850377 197897890 1
262322667 197897890 1
109986944 197897890 1
19735329 197897890 1
248801998 197897890 1
68690605 197897890 1
32845471 197897890 1
144942878 197897890 1
253184868 197897890 1
118999126 197897890 1
195697781 197897890 1
19837405 197897890 1
48667895 197897890 1
77989626 114007914 1
6306972 219454029 1
18449501 74979783 1
20586381 74979783 1
20584338 144942878 1
17691386 6244782 1
144942878 28452279 1
75995713 28452279 1
84546428 270286972 1
6751502 270286972 1
16950676 270286972 1
11587032 270286972 1
144942878 270286972 1
293536395 239444226 1
33507131 239444226 1
120117254 22862620 1
20517600 22862620 1
84546428 36034936 1
253184868 20517600 1
231942475 29110219 1
87471023 29110219 1
21117425 60663002 1
36806703 396060099 1
496338650 21440665 1
54172831 496338650 1
238633165 496338650 1
303259546 378668608 1
318475037 378668608 1
878580698 396060099 1
246357421 396060099 1
224291356 396060099 1
37011115 396060099 1
27885779 396060099 1
26586771 396060099 1
917581650 396060099 1
21518722 396060099 1
99560321 228774722 1
432054563 296787019 1
77986665 296787019 1
22005625 296787019 1
19530527 296787019 1
6751502 296787019 1
21440665 296787019 1
19777265 296787019 1
432054563 944693640 1
944693640 432054563 1
496338650 432054563 1
19533838 432054563 1
77986665 29110219 1
144942878 29110219 1
496338650 148872468 1
22498248 25298765 1
496338650 82645739 1
238633165 82645739 1
396060099 82645739 1
144942878 21927925 1
135514272 114007914 1
944693640 114007914 1
21315916 114007914 1
432054563 54605067 1
28452279 75995713 1
702562776 236108605 1
242804165 104578228 1
223950593 104578228 1
237788848 104578228 1
32845471 104578228 1
110670932 104578228 1
77184360 104578228 1
316306021 104578228 1
60663002 179230072 1
378668608 179230072 1
192341330 6300152 1
28364382 6300152 1
179230072 60663002 1
144942878 60663002 1
229431792 219454029 1
87471023 219454029 1
135274322 702562776 1
116422140 702562776 1
77986665 702562776 1
115924018 702562776 1
54172831 702562776 1
77995220 702562776 1
6751502 702562776 1
360540613 702562776 1
89952215 702562776 1
87471023 702562776 1
236108605 702562776 1
18449501 111338251 1
944693640 213229979 1
22186312 213229979 1
144302254 28452279 1
179230072 48380272 1
198799377 6244782 1
144942878 6244782 1
77989626 22498248 1
99560321 22498248 1
190987689 22498248 1
133219169 22498248 1
211231464 22498248 1
114007914 22498248 1
312625958 22498248 1
236108605 22498248 1
226898857 22498248 1
238158030 22498248 1
22498248 227431311 1
21117425 144942878 1
270286972 144942878 1
28452279 144942878 1
917581650 616139585 1
258136924 393461982 1
878580698 229431792 1
219297099 229431792 1
396060099 27885779 1
229431792 246357421 1
432054563 21927925 1
229015331 39019643 1
21811630 144942878 1
6294502 6244782 1
236108605 6244782 1
39019643 6244782 1
244026999 944693640 1
54605067 32922034 1
39019643 432054563 1
21927925 432054563 1
153563285 21117425 1
6751502 6244782 1
430934081 219454029 1
11587032 45611369 1
45611369 11587032 1
153563285 168669206 1
94835912 213229979 1
95658167 213229979 1
396060099 917581650 1
103817716 172749267 1
22005625 104192882 1
21480666 104192882 1
104192882 21480666 1
32845471 6244782 1
11587032 22498248 1
21117425 219007038 1
219007038 21117425 1
415438778 21117425 1
396060099 40747039 1
386170620 40747039 1
430934081 40747039 1
496338650 246357421 1
386170620 246357421 1
258136924 19964133 1
533004742 19964133 1
627403720 432054563 1
6294502 227431311 1
944693640 627403720 1
432054563 627403720 1
412181399 133219169 1
231942475 944693640 1
237826875 944693640 1
239787466 944693640 1
111338251 944693640 1
75995713 944693640 1
22005625 944693640 1
21440665 944693640 1
98420900 944693640 1
233555616 944693640 1
322638688 144942878 1
67430174 127331013 1
19777265 28452279 1
430934081 68690605 1
430934081 229431792 1
84546428 360540613 1
77995220 360540613 1
191865710 28776227 1
33507131 18016160 1
322549346 6244782 1
10814042 6244782 1
347778813 6244782 1
236912210 6244782 1
226631830 6244782 1
16950676 6244782 1
239862568 6244782 1
202678255 6244782 1
11587032 6244782 1
239555645 6244782 1
249347954 6244782 1
23781227 6244782 1
116785133 6244782 1
304321790 6244782 1
231942475 66682393 1
6306972 6290752 1
20584338 239862568 1
496338650 137363410 1
89952215 39325505 1
11587032 39325505 1
228774722 11587032 1
21643123 702562776 1
239444226 702562776 1
219007038 702562776 1
262322667 702562776 1
20586381 702562776 1
179230072 378668608 1
40747039 396060099 1
6751502 396060099 1
19530527 396060099 1
69568655 396060099 1
54172831 396060099 1
241298933 396060099 1
6306972 67268150 1
